# Supplementary material for: Miniature Dungey-like cycle at Mars
Source: Nat Commun. 2026 Jul 23;17:6129. doi: 10.1038/s41467-026-75019-3 (PMC13396348; doi:10.1038/s41467-026-75019-3)
Supplement: Supplementary file 3 — Source data [file 41467_2026_75019_MOESM3_ESM.zip › data_files/Fig_maven_20180113_190000_Bcrust_model_local.txt]

Panel        1:  Bc_fit_local
ytitle=Bc_fit_local [nT]
B!Dr!N B!DNS!N B!DEW!N
2018-01-13/18:58:30.02                 NaN             NaN             NaN
2018-01-13/18:58:30.05                 NaN             NaN             NaN
2018-01-13/18:58:30.08                 NaN             NaN             NaN
2018-01-13/18:58:30.11                 NaN             NaN             NaN
2018-01-13/18:58:30.14                 NaN             NaN             NaN
2018-01-13/18:58:30.17                 NaN             NaN             NaN
2018-01-13/18:58:30.20                 NaN             NaN             NaN
2018-01-13/18:58:30.24                 NaN             NaN             NaN
2018-01-13/18:58:30.27                 NaN             NaN             NaN
2018-01-13/18:58:30.30                 NaN             NaN             NaN
2018-01-13/18:58:30.33                 NaN             NaN             NaN
2018-01-13/18:58:30.36                 NaN             NaN             NaN
2018-01-13/18:58:30.39                 NaN             NaN             NaN
2018-01-13/18:58:30.42                 NaN             NaN             NaN
2018-01-13/18:58:30.45                 NaN             NaN             NaN
2018-01-13/18:58:30.49                 NaN             NaN             NaN
2018-01-13/18:58:30.52                 NaN             NaN             NaN
2018-01-13/18:58:30.55                 NaN             NaN             NaN
2018-01-13/18:58:30.58                 NaN             NaN             NaN
2018-01-13/18:58:30.61                 NaN             NaN             NaN
2018-01-13/18:58:30.64                 NaN             NaN             NaN
2018-01-13/18:58:30.67                 NaN             NaN             NaN
2018-01-13/18:58:30.70                 NaN             NaN             NaN
2018-01-13/18:58:30.74                 NaN             NaN             NaN
2018-01-13/18:58:30.77                 NaN             NaN             NaN
2018-01-13/18:58:30.80                 NaN             NaN             NaN
2018-01-13/18:58:30.83                 NaN             NaN             NaN
2018-01-13/18:58:30.86                 NaN             NaN             NaN
2018-01-13/18:58:30.89                 NaN             NaN             NaN
2018-01-13/18:58:30.92                 NaN             NaN             NaN
2018-01-13/18:58:30.95                 NaN             NaN             NaN
2018-01-13/18:58:30.99                 NaN             NaN             NaN
2018-01-13/18:58:31.02                 NaN             NaN             NaN
2018-01-13/18:58:31.05                 NaN             NaN             NaN
2018-01-13/18:58:31.08                 NaN             NaN             NaN
2018-01-13/18:58:31.11                 NaN             NaN             NaN
2018-01-13/18:58:31.14                 NaN             NaN             NaN
2018-01-13/18:58:31.17                 NaN             NaN             NaN
2018-01-13/18:58:31.20                 NaN             NaN             NaN
2018-01-13/18:58:31.24                 NaN             NaN             NaN
2018-01-13/18:58:31.27                 NaN             NaN             NaN
2018-01-13/18:58:31.30                 NaN             NaN             NaN
2018-01-13/18:58:31.33                 NaN             NaN             NaN
2018-01-13/18:58:31.36                 NaN             NaN             NaN
2018-01-13/18:58:31.39                 NaN             NaN             NaN
2018-01-13/18:58:31.42                 NaN             NaN             NaN
2018-01-13/18:58:31.45                 NaN             NaN             NaN
2018-01-13/18:58:31.49                 NaN             NaN             NaN
2018-01-13/18:58:31.52                 NaN             NaN             NaN
2018-01-13/18:58:31.55                 NaN             NaN             NaN
2018-01-13/18:58:31.58                 NaN             NaN             NaN
2018-01-13/18:58:31.61                 NaN             NaN             NaN
2018-01-13/18:58:31.64                 NaN             NaN             NaN
2018-01-13/18:58:31.67                 NaN             NaN             NaN
2018-01-13/18:58:31.70                 NaN             NaN             NaN
2018-01-13/18:58:31.74                 NaN             NaN             NaN
2018-01-13/18:58:31.77                 NaN             NaN             NaN
2018-01-13/18:58:31.80                 NaN             NaN             NaN
2018-01-13/18:58:31.83                 NaN             NaN             NaN
2018-01-13/18:58:31.86                 NaN             NaN             NaN
2018-01-13/18:58:31.89                 NaN             NaN             NaN
2018-01-13/18:58:31.92                 NaN             NaN             NaN
2018-01-13/18:58:31.95                 NaN             NaN             NaN
2018-01-13/18:58:31.99                 NaN             NaN             NaN
2018-01-13/18:58:32.02                 NaN             NaN             NaN
2018-01-13/18:58:32.05                 NaN             NaN             NaN
2018-01-13/18:58:32.08                 NaN             NaN             NaN
2018-01-13/18:58:32.11                 NaN             NaN             NaN
2018-01-13/18:58:32.14                 NaN             NaN             NaN
2018-01-13/18:58:32.17                 NaN             NaN             NaN
2018-01-13/18:58:32.20                 NaN             NaN             NaN
2018-01-13/18:58:32.24                 NaN             NaN             NaN
2018-01-13/18:58:32.27                 NaN             NaN             NaN
2018-01-13/18:58:32.30                 NaN             NaN             NaN
2018-01-13/18:58:32.33                 NaN             NaN             NaN
2018-01-13/18:58:32.36                 NaN             NaN             NaN
2018-01-13/18:58:32.39                 NaN             NaN             NaN
2018-01-13/18:58:32.42                 NaN             NaN             NaN
2018-01-13/18:58:32.45                 NaN             NaN             NaN
2018-01-13/18:58:32.49                 NaN             NaN             NaN
2018-01-13/18:58:32.52                 NaN             NaN             NaN
2018-01-13/18:58:32.55                 NaN             NaN             NaN
2018-01-13/18:58:32.58                 NaN             NaN             NaN
2018-01-13/18:58:32.61                 NaN             NaN             NaN
2018-01-13/18:58:32.64                 NaN             NaN             NaN
2018-01-13/18:58:32.67                 NaN             NaN             NaN
2018-01-13/18:58:32.70                 NaN             NaN             NaN
2018-01-13/18:58:32.74                 NaN             NaN             NaN
2018-01-13/18:58:32.77                 NaN             NaN             NaN
2018-01-13/18:58:32.80                 NaN             NaN             NaN
2018-01-13/18:58:32.83                 NaN             NaN             NaN
2018-01-13/18:58:32.86                 NaN             NaN             NaN
2018-01-13/18:58:32.89                 NaN             NaN             NaN
2018-01-13/18:58:32.92                 NaN             NaN             NaN
2018-01-13/18:58:32.95                 NaN             NaN             NaN
2018-01-13/18:58:32.99                 NaN             NaN             NaN
2018-01-13/18:58:33.02                 NaN             NaN             NaN
2018-01-13/18:58:33.05                 NaN             NaN             NaN
2018-01-13/18:58:33.08                 NaN             NaN             NaN
2018-01-13/18:58:33.11                 NaN             NaN             NaN
2018-01-13/18:58:33.14                 NaN             NaN             NaN
2018-01-13/18:58:33.17                 NaN             NaN             NaN
2018-01-13/18:58:33.20                 NaN             NaN             NaN
2018-01-13/18:58:33.24                 NaN             NaN             NaN
2018-01-13/18:58:33.27                 NaN             NaN             NaN
2018-01-13/18:58:33.30                 NaN             NaN             NaN
2018-01-13/18:58:33.33                 NaN             NaN             NaN
2018-01-13/18:58:33.36                 NaN             NaN             NaN
2018-01-13/18:58:33.39                 NaN             NaN             NaN
2018-01-13/18:58:33.42                 NaN             NaN             NaN
2018-01-13/18:58:33.45                 NaN             NaN             NaN
2018-01-13/18:58:33.49                 NaN             NaN             NaN
2018-01-13/18:58:33.52                 NaN             NaN             NaN
2018-01-13/18:58:33.55                 NaN             NaN             NaN
2018-01-13/18:58:33.58                 NaN             NaN             NaN
2018-01-13/18:58:33.61                 NaN             NaN             NaN
2018-01-13/18:58:33.64                 NaN             NaN             NaN
2018-01-13/18:58:33.67                 NaN             NaN             NaN
2018-01-13/18:58:33.70                 NaN             NaN             NaN
2018-01-13/18:58:33.74                 NaN             NaN             NaN
2018-01-13/18:58:33.77                 NaN             NaN             NaN
2018-01-13/18:58:33.80                 NaN             NaN             NaN
2018-01-13/18:58:33.83                 NaN             NaN             NaN
2018-01-13/18:58:33.86                 NaN             NaN             NaN
2018-01-13/18:58:33.89                 NaN             NaN             NaN
2018-01-13/18:58:33.92                 NaN             NaN             NaN
2018-01-13/18:58:33.95                 NaN             NaN             NaN
2018-01-13/18:58:33.99                 NaN             NaN             NaN
2018-01-13/18:58:34.02                 NaN             NaN             NaN
2018-01-13/18:58:34.05                 NaN             NaN             NaN
2018-01-13/18:58:34.08                 NaN             NaN             NaN
2018-01-13/18:58:34.11                 NaN             NaN             NaN
2018-01-13/18:58:34.14                 NaN             NaN             NaN
2018-01-13/18:58:34.17                 NaN             NaN             NaN
2018-01-13/18:58:34.20                 NaN             NaN             NaN
2018-01-13/18:58:34.24                 NaN             NaN             NaN
2018-01-13/18:58:34.27                 NaN             NaN             NaN
2018-01-13/18:58:34.30                 NaN             NaN             NaN
2018-01-13/18:58:34.33                 NaN             NaN             NaN
2018-01-13/18:58:34.36                 NaN             NaN             NaN
2018-01-13/18:58:34.39                 NaN             NaN             NaN
2018-01-13/18:58:34.42                 NaN             NaN             NaN
2018-01-13/18:58:34.45                 NaN             NaN             NaN
2018-01-13/18:58:34.49                 NaN             NaN             NaN
2018-01-13/18:58:34.52                 NaN             NaN             NaN
2018-01-13/18:58:34.55                 NaN             NaN             NaN
2018-01-13/18:58:34.58                 NaN             NaN             NaN
2018-01-13/18:58:34.61                 NaN             NaN             NaN
2018-01-13/18:58:34.64                 NaN             NaN             NaN
2018-01-13/18:58:34.67                 NaN             NaN             NaN
2018-01-13/18:58:34.70                 NaN             NaN             NaN
2018-01-13/18:58:34.74                 NaN             NaN             NaN
2018-01-13/18:58:34.77                 NaN             NaN             NaN
2018-01-13/18:58:34.80                 NaN             NaN             NaN
2018-01-13/18:58:34.83                 NaN             NaN             NaN
2018-01-13/18:58:34.86                 NaN             NaN             NaN
2018-01-13/18:58:34.89                 NaN             NaN             NaN
2018-01-13/18:58:34.92                 NaN             NaN             NaN
2018-01-13/18:58:34.95                 NaN             NaN             NaN
2018-01-13/18:58:34.99                 NaN             NaN             NaN
2018-01-13/18:58:35.02                 NaN             NaN             NaN
2018-01-13/18:58:35.05                 NaN             NaN             NaN
2018-01-13/18:58:35.08                 NaN             NaN             NaN
2018-01-13/18:58:35.11                 NaN             NaN             NaN
2018-01-13/18:58:35.14                 NaN             NaN             NaN
2018-01-13/18:58:35.17                 NaN             NaN             NaN
2018-01-13/18:58:35.20                 NaN             NaN             NaN
2018-01-13/18:58:35.24                 NaN             NaN             NaN
2018-01-13/18:58:35.27                 NaN             NaN             NaN
2018-01-13/18:58:35.30                 NaN             NaN             NaN
2018-01-13/18:58:35.33                 NaN             NaN             NaN
2018-01-13/18:58:35.36                 NaN             NaN             NaN
2018-01-13/18:58:35.39                 NaN             NaN             NaN
2018-01-13/18:58:35.42                 NaN             NaN             NaN
2018-01-13/18:58:35.45                 NaN             NaN             NaN
2018-01-13/18:58:35.49                 NaN             NaN             NaN
2018-01-13/18:58:35.52                 NaN             NaN             NaN
2018-01-13/18:58:35.55                 NaN             NaN             NaN
2018-01-13/18:58:35.58                 NaN             NaN             NaN
2018-01-13/18:58:35.61                 NaN             NaN             NaN
2018-01-13/18:58:35.64                 NaN             NaN             NaN
2018-01-13/18:58:35.67                 NaN             NaN             NaN
2018-01-13/18:58:35.70                 NaN             NaN             NaN
2018-01-13/18:58:35.74                 NaN             NaN             NaN
2018-01-13/18:58:35.77                 NaN             NaN             NaN
2018-01-13/18:58:35.80                 NaN             NaN             NaN
2018-01-13/18:58:35.83                 NaN             NaN             NaN
2018-01-13/18:58:35.86                 NaN             NaN             NaN
2018-01-13/18:58:35.89                 NaN             NaN             NaN
2018-01-13/18:58:35.92                 NaN             NaN             NaN
2018-01-13/18:58:35.95                 NaN             NaN             NaN
2018-01-13/18:58:35.99                 NaN             NaN             NaN
2018-01-13/18:58:36.02                 NaN             NaN             NaN
2018-01-13/18:58:36.05                 NaN             NaN             NaN
2018-01-13/18:58:36.08                 NaN             NaN             NaN
2018-01-13/18:58:36.11                 NaN             NaN             NaN
2018-01-13/18:58:36.14                 NaN             NaN             NaN
2018-01-13/18:58:36.17                 NaN             NaN             NaN
2018-01-13/18:58:36.20                 NaN             NaN             NaN
2018-01-13/18:58:36.24                 NaN             NaN             NaN
2018-01-13/18:58:36.27                 NaN             NaN             NaN
2018-01-13/18:58:36.30                 NaN             NaN             NaN
2018-01-13/18:58:36.33                 NaN             NaN             NaN
2018-01-13/18:58:36.36                 NaN             NaN             NaN
2018-01-13/18:58:36.39                 NaN             NaN             NaN
2018-01-13/18:58:36.42                 NaN             NaN             NaN
2018-01-13/18:58:36.45                 NaN             NaN             NaN
2018-01-13/18:58:36.49                 NaN             NaN             NaN
2018-01-13/18:58:36.52                 NaN             NaN             NaN
2018-01-13/18:58:36.55                 NaN             NaN             NaN
2018-01-13/18:58:36.58                 NaN             NaN             NaN
2018-01-13/18:58:36.61                 NaN             NaN             NaN
2018-01-13/18:58:36.64                 NaN             NaN             NaN
2018-01-13/18:58:36.67                 NaN             NaN             NaN
2018-01-13/18:58:36.70                 NaN             NaN             NaN
2018-01-13/18:58:36.74                 NaN             NaN             NaN
2018-01-13/18:58:36.77                 NaN             NaN             NaN
2018-01-13/18:58:36.80                 NaN             NaN             NaN
2018-01-13/18:58:36.83                 NaN             NaN             NaN
2018-01-13/18:58:36.86                 NaN             NaN             NaN
2018-01-13/18:58:36.89                 NaN             NaN             NaN
2018-01-13/18:58:36.92                 NaN             NaN             NaN
2018-01-13/18:58:36.95                 NaN             NaN             NaN
2018-01-13/18:58:36.99                 NaN             NaN             NaN
2018-01-13/18:58:37.02                 NaN             NaN             NaN
2018-01-13/18:58:37.05                 NaN             NaN             NaN
2018-01-13/18:58:37.08                 NaN             NaN             NaN
2018-01-13/18:58:37.11                 NaN             NaN             NaN
2018-01-13/18:58:37.14                 NaN             NaN             NaN
2018-01-13/18:58:37.17                 NaN             NaN             NaN
2018-01-13/18:58:37.20                 NaN             NaN             NaN
2018-01-13/18:58:37.24                 NaN             NaN             NaN
2018-01-13/18:58:37.27                 NaN             NaN             NaN
2018-01-13/18:58:37.30                 NaN             NaN             NaN
2018-01-13/18:58:37.33                 NaN             NaN             NaN
2018-01-13/18:58:37.36                 NaN             NaN             NaN
2018-01-13/18:58:37.39                 NaN             NaN             NaN
2018-01-13/18:58:37.42                 NaN             NaN             NaN
2018-01-13/18:58:37.45                 NaN             NaN             NaN
2018-01-13/18:58:37.49                 NaN             NaN             NaN
2018-01-13/18:58:37.52                 NaN             NaN             NaN
2018-01-13/18:58:37.55                 NaN             NaN             NaN
2018-01-13/18:58:37.58                 NaN             NaN             NaN
2018-01-13/18:58:37.61                 NaN             NaN             NaN
2018-01-13/18:58:37.64                 NaN             NaN             NaN
2018-01-13/18:58:37.67                 NaN             NaN             NaN
2018-01-13/18:58:37.70                 NaN             NaN             NaN
2018-01-13/18:58:37.74                 NaN             NaN             NaN
2018-01-13/18:58:37.77                 NaN             NaN             NaN
2018-01-13/18:58:37.80                 NaN             NaN             NaN
2018-01-13/18:58:37.83                 NaN             NaN             NaN
2018-01-13/18:58:37.86                 NaN             NaN             NaN
2018-01-13/18:58:37.89                 NaN             NaN             NaN
2018-01-13/18:58:37.92                 NaN             NaN             NaN
2018-01-13/18:58:37.95                 NaN             NaN             NaN
2018-01-13/18:58:37.99                 NaN             NaN             NaN
2018-01-13/18:58:38.02                 NaN             NaN             NaN
2018-01-13/18:58:38.05                 NaN             NaN             NaN
2018-01-13/18:58:38.08                 NaN             NaN             NaN
2018-01-13/18:58:38.11                 NaN             NaN             NaN
2018-01-13/18:58:38.14                 NaN             NaN             NaN
2018-01-13/18:58:38.17                 NaN             NaN             NaN
2018-01-13/18:58:38.20                 NaN             NaN             NaN
2018-01-13/18:58:38.24                 NaN             NaN             NaN
2018-01-13/18:58:38.27                 NaN             NaN             NaN
2018-01-13/18:58:38.30                 NaN             NaN             NaN
2018-01-13/18:58:38.33                 NaN             NaN             NaN
2018-01-13/18:58:38.36                 NaN             NaN             NaN
2018-01-13/18:58:38.39                 NaN             NaN             NaN
2018-01-13/18:58:38.42                 NaN             NaN             NaN
2018-01-13/18:58:38.45                 NaN             NaN             NaN
2018-01-13/18:58:38.49                 NaN             NaN             NaN
2018-01-13/18:58:38.52                 NaN             NaN             NaN
2018-01-13/18:58:38.55                 NaN             NaN             NaN
2018-01-13/18:58:38.58                 NaN             NaN             NaN
2018-01-13/18:58:38.61                 NaN             NaN             NaN
2018-01-13/18:58:38.64                 NaN             NaN             NaN
2018-01-13/18:58:38.67                 NaN             NaN             NaN
2018-01-13/18:58:38.70                 NaN             NaN             NaN
2018-01-13/18:58:38.74                 NaN             NaN             NaN
2018-01-13/18:58:38.77                 NaN             NaN             NaN
2018-01-13/18:58:38.80                 NaN             NaN             NaN
2018-01-13/18:58:38.83                 NaN             NaN             NaN
2018-01-13/18:58:38.86                 NaN             NaN             NaN
2018-01-13/18:58:38.89                 NaN             NaN             NaN
2018-01-13/18:58:38.92                 NaN             NaN             NaN
2018-01-13/18:58:38.95                 NaN             NaN             NaN
2018-01-13/18:58:38.99                 NaN             NaN             NaN
2018-01-13/18:58:39.02                 NaN             NaN             NaN
2018-01-13/18:58:39.05                 NaN             NaN             NaN
2018-01-13/18:58:39.08                 NaN             NaN             NaN
2018-01-13/18:58:39.11                 NaN             NaN             NaN
2018-01-13/18:58:39.14                 NaN             NaN             NaN
2018-01-13/18:58:39.17                 NaN             NaN             NaN
2018-01-13/18:58:39.20                 NaN             NaN             NaN
2018-01-13/18:58:39.24                 NaN             NaN             NaN
2018-01-13/18:58:39.27                 NaN             NaN             NaN
2018-01-13/18:58:39.30                 NaN             NaN             NaN
2018-01-13/18:58:39.33                 NaN             NaN             NaN
2018-01-13/18:58:39.36                 NaN             NaN             NaN
2018-01-13/18:58:39.39                 NaN             NaN             NaN
2018-01-13/18:58:39.42                 NaN             NaN             NaN
2018-01-13/18:58:39.45                 NaN             NaN             NaN
2018-01-13/18:58:39.49                 NaN             NaN             NaN
2018-01-13/18:58:39.52                 NaN             NaN             NaN
2018-01-13/18:58:39.55                 NaN             NaN             NaN
2018-01-13/18:58:39.58                 NaN             NaN             NaN
2018-01-13/18:58:39.61                 NaN             NaN             NaN
2018-01-13/18:58:39.64                 NaN             NaN             NaN
2018-01-13/18:58:39.67                 NaN             NaN             NaN
2018-01-13/18:58:39.70                 NaN             NaN             NaN
2018-01-13/18:58:39.74                 NaN             NaN             NaN
2018-01-13/18:58:39.77                 NaN             NaN             NaN
2018-01-13/18:58:39.80                 NaN             NaN             NaN
2018-01-13/18:58:39.83                 NaN             NaN             NaN
2018-01-13/18:58:39.86                 NaN             NaN             NaN
2018-01-13/18:58:39.89                 NaN             NaN             NaN
2018-01-13/18:58:39.92                 NaN             NaN             NaN
2018-01-13/18:58:39.95                 NaN             NaN             NaN
2018-01-13/18:58:39.99                 NaN             NaN             NaN
2018-01-13/18:58:40.02                 NaN             NaN             NaN
2018-01-13/18:58:40.05                 NaN             NaN             NaN
2018-01-13/18:58:40.08                 NaN             NaN             NaN
2018-01-13/18:58:40.11                 NaN             NaN             NaN
2018-01-13/18:58:40.14                 NaN             NaN             NaN
2018-01-13/18:58:40.17                 NaN             NaN             NaN
2018-01-13/18:58:40.20                 NaN             NaN             NaN
2018-01-13/18:58:40.24                 NaN             NaN             NaN
2018-01-13/18:58:40.27                 NaN             NaN             NaN
2018-01-13/18:58:40.30                 NaN             NaN             NaN
2018-01-13/18:58:40.33                 NaN             NaN             NaN
2018-01-13/18:58:40.36                 NaN             NaN             NaN
2018-01-13/18:58:40.39                 NaN             NaN             NaN
2018-01-13/18:58:40.42                 NaN             NaN             NaN
2018-01-13/18:58:40.45                 NaN             NaN             NaN
2018-01-13/18:58:40.49                 NaN             NaN             NaN
2018-01-13/18:58:40.52                 NaN             NaN             NaN
2018-01-13/18:58:40.55                 NaN             NaN             NaN
2018-01-13/18:58:40.58                 NaN             NaN             NaN
2018-01-13/18:58:40.61                 NaN             NaN             NaN
2018-01-13/18:58:40.64                 NaN             NaN             NaN
2018-01-13/18:58:40.67                 NaN             NaN             NaN
2018-01-13/18:58:40.70                 NaN             NaN             NaN
2018-01-13/18:58:40.74                 NaN             NaN             NaN
2018-01-13/18:58:40.77                 NaN             NaN             NaN
2018-01-13/18:58:40.80                 NaN             NaN             NaN
2018-01-13/18:58:40.83                 NaN             NaN             NaN
2018-01-13/18:58:40.86                 NaN             NaN             NaN
2018-01-13/18:58:40.89                 NaN             NaN             NaN
2018-01-13/18:58:40.92                 NaN             NaN             NaN
2018-01-13/18:58:40.95                 NaN             NaN             NaN
2018-01-13/18:58:40.99                 NaN             NaN             NaN
2018-01-13/18:58:41.02                 NaN             NaN             NaN
2018-01-13/18:58:41.05                 NaN             NaN             NaN
2018-01-13/18:58:41.08                 NaN             NaN             NaN
2018-01-13/18:58:41.11                 NaN             NaN             NaN
2018-01-13/18:58:41.14                 NaN             NaN             NaN
2018-01-13/18:58:41.17                 NaN             NaN             NaN
2018-01-13/18:58:41.20                 NaN             NaN             NaN
2018-01-13/18:58:41.24                 NaN             NaN             NaN
2018-01-13/18:58:41.27                 NaN             NaN             NaN
2018-01-13/18:58:41.30                 NaN             NaN             NaN
2018-01-13/18:58:41.33                 NaN             NaN             NaN
2018-01-13/18:58:41.36                 NaN             NaN             NaN
2018-01-13/18:58:41.39                 NaN             NaN             NaN
2018-01-13/18:58:41.42                 NaN             NaN             NaN
2018-01-13/18:58:41.45                 NaN             NaN             NaN
2018-01-13/18:58:41.49                 NaN             NaN             NaN
2018-01-13/18:58:41.52                 NaN             NaN             NaN
2018-01-13/18:58:41.55                 NaN             NaN             NaN
2018-01-13/18:58:41.58                 NaN             NaN             NaN
2018-01-13/18:58:41.61                 NaN             NaN             NaN
2018-01-13/18:58:41.64                 NaN             NaN             NaN
2018-01-13/18:58:41.67                 NaN             NaN             NaN
2018-01-13/18:58:41.70                 NaN             NaN             NaN
2018-01-13/18:58:41.74                 NaN             NaN             NaN
2018-01-13/18:58:41.77                 NaN             NaN             NaN
2018-01-13/18:58:41.80                 NaN             NaN             NaN
2018-01-13/18:58:41.83                 NaN             NaN             NaN
2018-01-13/18:58:41.86                 NaN             NaN             NaN
2018-01-13/18:58:41.89                 NaN             NaN             NaN
2018-01-13/18:58:41.92                 NaN             NaN             NaN
2018-01-13/18:58:41.95                 NaN             NaN             NaN
2018-01-13/18:58:41.99                 NaN             NaN             NaN
2018-01-13/18:58:42.02                 NaN             NaN             NaN
2018-01-13/18:58:42.05                 NaN             NaN             NaN
2018-01-13/18:58:42.08                 NaN             NaN             NaN
2018-01-13/18:58:42.11                 NaN             NaN             NaN
2018-01-13/18:58:42.14                 NaN             NaN             NaN
2018-01-13/18:58:42.17                 NaN             NaN             NaN
2018-01-13/18:58:42.20                 NaN             NaN             NaN
2018-01-13/18:58:42.24                 NaN             NaN             NaN
2018-01-13/18:58:42.27                 NaN             NaN             NaN
2018-01-13/18:58:42.30                 NaN             NaN             NaN
2018-01-13/18:58:42.33                 NaN             NaN             NaN
2018-01-13/18:58:42.36                 NaN             NaN             NaN
2018-01-13/18:58:42.39                 NaN             NaN             NaN
2018-01-13/18:58:42.42                 NaN             NaN             NaN
2018-01-13/18:58:42.45                 NaN             NaN             NaN
2018-01-13/18:58:42.49                 NaN             NaN             NaN
2018-01-13/18:58:42.52                 NaN             NaN             NaN
2018-01-13/18:58:42.55                 NaN             NaN             NaN
2018-01-13/18:58:42.58                 NaN             NaN             NaN
2018-01-13/18:58:42.61                 NaN             NaN             NaN
2018-01-13/18:58:42.64                 NaN             NaN             NaN
2018-01-13/18:58:42.67                 NaN             NaN             NaN
2018-01-13/18:58:42.70                 NaN             NaN             NaN
2018-01-13/18:58:42.73                 NaN             NaN             NaN
2018-01-13/18:58:42.77                 NaN             NaN             NaN
2018-01-13/18:58:42.80                 NaN             NaN             NaN
2018-01-13/18:58:42.83                 NaN             NaN             NaN
2018-01-13/18:58:42.86                 NaN             NaN             NaN
2018-01-13/18:58:42.89                 NaN             NaN             NaN
2018-01-13/18:58:42.92                 NaN             NaN             NaN
2018-01-13/18:58:42.95                 NaN             NaN             NaN
2018-01-13/18:58:42.98                 NaN             NaN             NaN
2018-01-13/18:58:43.02                 NaN             NaN             NaN
2018-01-13/18:58:43.05                 NaN             NaN             NaN
2018-01-13/18:58:43.08                 NaN             NaN             NaN
2018-01-13/18:58:43.11                 NaN             NaN             NaN
2018-01-13/18:58:43.14                 NaN             NaN             NaN
2018-01-13/18:58:43.17                 NaN             NaN             NaN
2018-01-13/18:58:43.20                 NaN             NaN             NaN
2018-01-13/18:58:43.23                 NaN             NaN             NaN
2018-01-13/18:58:43.27                 NaN             NaN             NaN
2018-01-13/18:58:43.30                 NaN             NaN             NaN
2018-01-13/18:58:43.33                 NaN             NaN             NaN
2018-01-13/18:58:43.36                 NaN             NaN             NaN
2018-01-13/18:58:43.39                 NaN             NaN             NaN
2018-01-13/18:58:43.42                 NaN             NaN             NaN
2018-01-13/18:58:43.45                 NaN             NaN             NaN
2018-01-13/18:58:43.48                 NaN             NaN             NaN
2018-01-13/18:58:43.52                 NaN             NaN             NaN
2018-01-13/18:58:43.55                 NaN             NaN             NaN
2018-01-13/18:58:43.58                 NaN             NaN             NaN
2018-01-13/18:58:43.61                 NaN             NaN             NaN
2018-01-13/18:58:43.64                 NaN             NaN             NaN
2018-01-13/18:58:43.67                 NaN             NaN             NaN
2018-01-13/18:58:43.70                 NaN             NaN             NaN
2018-01-13/18:58:43.73                 NaN             NaN             NaN
2018-01-13/18:58:43.77                 NaN             NaN             NaN
2018-01-13/18:58:43.80                 NaN             NaN             NaN
2018-01-13/18:58:43.83                 NaN             NaN             NaN
2018-01-13/18:58:43.86                 NaN             NaN             NaN
2018-01-13/18:58:43.89                 NaN             NaN             NaN
2018-01-13/18:58:43.92                 NaN             NaN             NaN
2018-01-13/18:58:43.95                 NaN             NaN             NaN
2018-01-13/18:58:43.98                 NaN             NaN             NaN
2018-01-13/18:58:44.02                 NaN             NaN             NaN
2018-01-13/18:58:44.05                 NaN             NaN             NaN
2018-01-13/18:58:44.08                 NaN             NaN             NaN
2018-01-13/18:58:44.11                 NaN             NaN             NaN
2018-01-13/18:58:44.14                 NaN             NaN             NaN
2018-01-13/18:58:44.17                 NaN             NaN             NaN
2018-01-13/18:58:44.20                 NaN             NaN             NaN
2018-01-13/18:58:44.23                 NaN             NaN             NaN
2018-01-13/18:58:44.27                 NaN             NaN             NaN
2018-01-13/18:58:44.30                 NaN             NaN             NaN
2018-01-13/18:58:44.33                 NaN             NaN             NaN
2018-01-13/18:58:44.36                 NaN             NaN             NaN
2018-01-13/18:58:44.39                 NaN             NaN             NaN
2018-01-13/18:58:44.42                 NaN             NaN             NaN
2018-01-13/18:58:44.45                 NaN             NaN             NaN
2018-01-13/18:58:44.48                 NaN             NaN             NaN
2018-01-13/18:58:44.52                 NaN             NaN             NaN
2018-01-13/18:58:44.55                 NaN             NaN             NaN
2018-01-13/18:58:44.58                 NaN             NaN             NaN
2018-01-13/18:58:44.61                 NaN             NaN             NaN
2018-01-13/18:58:44.64                 NaN             NaN             NaN
2018-01-13/18:58:44.67                 NaN             NaN             NaN
2018-01-13/18:58:44.70                 NaN             NaN             NaN
2018-01-13/18:58:44.73                 NaN             NaN             NaN
2018-01-13/18:58:44.77                 NaN             NaN             NaN
2018-01-13/18:58:44.80                 NaN             NaN             NaN
2018-01-13/18:58:44.83                 NaN             NaN             NaN
2018-01-13/18:58:44.86                 NaN             NaN             NaN
2018-01-13/18:58:44.89                 NaN             NaN             NaN
2018-01-13/18:58:44.92                 NaN             NaN             NaN
2018-01-13/18:58:44.95                 NaN             NaN             NaN
2018-01-13/18:58:44.98                 NaN             NaN             NaN
2018-01-13/18:58:45.02                 NaN             NaN             NaN
2018-01-13/18:58:45.05                 NaN             NaN             NaN
2018-01-13/18:58:45.08                 NaN             NaN             NaN
2018-01-13/18:58:45.11                 NaN             NaN             NaN
2018-01-13/18:58:45.14                 NaN             NaN             NaN
2018-01-13/18:58:45.17                 NaN             NaN             NaN
2018-01-13/18:58:45.20                 NaN             NaN             NaN
2018-01-13/18:58:45.23                 NaN             NaN             NaN
2018-01-13/18:58:45.27                 NaN             NaN             NaN
2018-01-13/18:58:45.30                 NaN             NaN             NaN
2018-01-13/18:58:45.33                 NaN             NaN             NaN
2018-01-13/18:58:45.36                 NaN             NaN             NaN
2018-01-13/18:58:45.39                 NaN             NaN             NaN
2018-01-13/18:58:45.42                 NaN             NaN             NaN
2018-01-13/18:58:45.45                 NaN             NaN             NaN
2018-01-13/18:58:45.48                 NaN             NaN             NaN
2018-01-13/18:58:45.52                 NaN             NaN             NaN
2018-01-13/18:58:45.55                 NaN             NaN             NaN
2018-01-13/18:58:45.58                 NaN             NaN             NaN
2018-01-13/18:58:45.61                 NaN             NaN             NaN
2018-01-13/18:58:45.64                 NaN             NaN             NaN
2018-01-13/18:58:45.67                 NaN             NaN             NaN
2018-01-13/18:58:45.70                 NaN             NaN             NaN
2018-01-13/18:58:45.73                 NaN             NaN             NaN
2018-01-13/18:58:45.77                 NaN             NaN             NaN
2018-01-13/18:58:45.80                 NaN             NaN             NaN
2018-01-13/18:58:45.83                 NaN             NaN             NaN
2018-01-13/18:58:45.86                 NaN             NaN             NaN
2018-01-13/18:58:45.89                 NaN             NaN             NaN
2018-01-13/18:58:45.92                 NaN             NaN             NaN
2018-01-13/18:58:45.95                 NaN             NaN             NaN
2018-01-13/18:58:45.98                 NaN             NaN             NaN
2018-01-13/18:58:46.02                 NaN             NaN             NaN
2018-01-13/18:58:46.05                 NaN             NaN             NaN
2018-01-13/18:58:46.08                 NaN             NaN             NaN
2018-01-13/18:58:46.11                 NaN             NaN             NaN
2018-01-13/18:58:46.14                 NaN             NaN             NaN
2018-01-13/18:58:46.17                 NaN             NaN             NaN
2018-01-13/18:58:46.20                 NaN             NaN             NaN
2018-01-13/18:58:46.23                 NaN             NaN             NaN
2018-01-13/18:58:46.27                 NaN             NaN             NaN
2018-01-13/18:58:46.30                 NaN             NaN             NaN
2018-01-13/18:58:46.33                 NaN             NaN             NaN
2018-01-13/18:58:46.36                 NaN             NaN             NaN
2018-01-13/18:58:46.39                 NaN             NaN             NaN
2018-01-13/18:58:46.42                 NaN             NaN             NaN
2018-01-13/18:58:46.45                 NaN             NaN             NaN
2018-01-13/18:58:46.48                 NaN             NaN             NaN
2018-01-13/18:58:46.52                 NaN             NaN             NaN
2018-01-13/18:58:46.55                 NaN             NaN             NaN
2018-01-13/18:58:46.58                 NaN             NaN             NaN
2018-01-13/18:58:46.61                 NaN             NaN             NaN
2018-01-13/18:58:46.64                 NaN             NaN             NaN
2018-01-13/18:58:46.67                 NaN             NaN             NaN
2018-01-13/18:58:46.70                 NaN             NaN             NaN
2018-01-13/18:58:46.73                 NaN             NaN             NaN
2018-01-13/18:58:46.77                 NaN             NaN             NaN
2018-01-13/18:58:46.80                 NaN             NaN             NaN
2018-01-13/18:58:46.83                 NaN             NaN             NaN
2018-01-13/18:58:46.86                 NaN             NaN             NaN
2018-01-13/18:58:46.89                 NaN             NaN             NaN
2018-01-13/18:58:46.92                 NaN             NaN             NaN
2018-01-13/18:58:46.95                 NaN             NaN             NaN
2018-01-13/18:58:46.98                 NaN             NaN             NaN
2018-01-13/18:58:47.02                 NaN             NaN             NaN
2018-01-13/18:58:47.05                 NaN             NaN             NaN
2018-01-13/18:58:47.08                 NaN             NaN             NaN
2018-01-13/18:58:47.11                 NaN             NaN             NaN
2018-01-13/18:58:47.14                 NaN             NaN             NaN
2018-01-13/18:58:47.17                 NaN             NaN             NaN
2018-01-13/18:58:47.20                 NaN             NaN             NaN
2018-01-13/18:58:47.23                 NaN             NaN             NaN
2018-01-13/18:58:47.27                 NaN             NaN             NaN
2018-01-13/18:58:47.30                 NaN             NaN             NaN
2018-01-13/18:58:47.33                 NaN             NaN             NaN
2018-01-13/18:58:47.36                 NaN             NaN             NaN
2018-01-13/18:58:47.39                 NaN             NaN             NaN
2018-01-13/18:58:47.42                 NaN             NaN             NaN
2018-01-13/18:58:47.45                 NaN             NaN             NaN
2018-01-13/18:58:47.48                 NaN             NaN             NaN
2018-01-13/18:58:47.52                 NaN             NaN             NaN
2018-01-13/18:58:47.55                 NaN             NaN             NaN
2018-01-13/18:58:47.58                 NaN             NaN             NaN
2018-01-13/18:58:47.61                 NaN             NaN             NaN
2018-01-13/18:58:47.64                 NaN             NaN             NaN
2018-01-13/18:58:47.67                 NaN             NaN             NaN
2018-01-13/18:58:47.70                 NaN             NaN             NaN
2018-01-13/18:58:47.73                 NaN             NaN             NaN
2018-01-13/18:58:47.77                 NaN             NaN             NaN
2018-01-13/18:58:47.80                 NaN             NaN             NaN
2018-01-13/18:58:47.83                 NaN             NaN             NaN
2018-01-13/18:58:47.86                 NaN             NaN             NaN
2018-01-13/18:58:47.89                 NaN             NaN             NaN
2018-01-13/18:58:47.92                 NaN             NaN             NaN
2018-01-13/18:58:47.95                 NaN             NaN             NaN
2018-01-13/18:58:47.98                 NaN             NaN             NaN
2018-01-13/18:58:48.02                 NaN             NaN             NaN
2018-01-13/18:58:48.05                 NaN             NaN             NaN
2018-01-13/18:58:48.08                 NaN             NaN             NaN
2018-01-13/18:58:48.11                 NaN             NaN             NaN
2018-01-13/18:58:48.14                 NaN             NaN             NaN
2018-01-13/18:58:48.17                 NaN             NaN             NaN
2018-01-13/18:58:48.20                 NaN             NaN             NaN
2018-01-13/18:58:48.23                 NaN             NaN             NaN
2018-01-13/18:58:48.27                 NaN             NaN             NaN
2018-01-13/18:58:48.30                 NaN             NaN             NaN
2018-01-13/18:58:48.33                 NaN             NaN             NaN
2018-01-13/18:58:48.36                 NaN             NaN             NaN
2018-01-13/18:58:48.39                 NaN             NaN             NaN
2018-01-13/18:58:48.42                 NaN             NaN             NaN
2018-01-13/18:58:48.45                 NaN             NaN             NaN
2018-01-13/18:58:48.48                 NaN             NaN             NaN
2018-01-13/18:58:48.52                 NaN             NaN             NaN
2018-01-13/18:58:48.55                 NaN             NaN             NaN
2018-01-13/18:58:48.58                 NaN             NaN             NaN
2018-01-13/18:58:48.61                 NaN             NaN             NaN
2018-01-13/18:58:48.64                 NaN             NaN             NaN
2018-01-13/18:58:48.67                 NaN             NaN             NaN
2018-01-13/18:58:48.70                 NaN             NaN             NaN
2018-01-13/18:58:48.73                 NaN             NaN             NaN
2018-01-13/18:58:48.77                 NaN             NaN             NaN
2018-01-13/18:58:48.80                 NaN             NaN             NaN
2018-01-13/18:58:48.83                 NaN             NaN             NaN
2018-01-13/18:58:48.86                 NaN             NaN             NaN
2018-01-13/18:58:48.89                 NaN             NaN             NaN
2018-01-13/18:58:48.92                 NaN             NaN             NaN
2018-01-13/18:58:48.95                 NaN             NaN             NaN
2018-01-13/18:58:48.98                 NaN             NaN             NaN
2018-01-13/18:58:49.02                 NaN             NaN             NaN
2018-01-13/18:58:49.05                 NaN             NaN             NaN
2018-01-13/18:58:49.08                 NaN             NaN             NaN
2018-01-13/18:58:49.11                 NaN             NaN             NaN
2018-01-13/18:58:49.14                 NaN             NaN             NaN
2018-01-13/18:58:49.17                 NaN             NaN             NaN
2018-01-13/18:58:49.20                 NaN             NaN             NaN
2018-01-13/18:58:49.23                 NaN             NaN             NaN
2018-01-13/18:58:49.27                 NaN             NaN             NaN
2018-01-13/18:58:49.30                 NaN             NaN             NaN
2018-01-13/18:58:49.33                 NaN             NaN             NaN
2018-01-13/18:58:49.36                 NaN             NaN             NaN
2018-01-13/18:58:49.39                 NaN             NaN             NaN
2018-01-13/18:58:49.42                 NaN             NaN             NaN
2018-01-13/18:58:49.45                 NaN             NaN             NaN
2018-01-13/18:58:49.48                 NaN             NaN             NaN
2018-01-13/18:58:49.52                 NaN             NaN             NaN
2018-01-13/18:58:49.55                 NaN             NaN             NaN
2018-01-13/18:58:49.58                 NaN             NaN             NaN
2018-01-13/18:58:49.61                 NaN             NaN             NaN
2018-01-13/18:58:49.64                 NaN             NaN             NaN
2018-01-13/18:58:49.67                 NaN             NaN             NaN
2018-01-13/18:58:49.70                 NaN             NaN             NaN
2018-01-13/18:58:49.73                 NaN             NaN             NaN
2018-01-13/18:58:49.77                 NaN             NaN             NaN
2018-01-13/18:58:49.80                 NaN             NaN             NaN
2018-01-13/18:58:49.83                 NaN             NaN             NaN
2018-01-13/18:58:49.86                 NaN             NaN             NaN
2018-01-13/18:58:49.89                 NaN             NaN             NaN
2018-01-13/18:58:49.92                 NaN             NaN             NaN
2018-01-13/18:58:49.95                 NaN             NaN             NaN
2018-01-13/18:58:49.98                 NaN             NaN             NaN
2018-01-13/18:58:50.02                 NaN             NaN             NaN
2018-01-13/18:58:50.05                 NaN             NaN             NaN
2018-01-13/18:58:50.08                 NaN             NaN             NaN
2018-01-13/18:58:50.11                 NaN             NaN             NaN
2018-01-13/18:58:50.14                 NaN             NaN             NaN
2018-01-13/18:58:50.17                 NaN             NaN             NaN
2018-01-13/18:58:50.20                 NaN             NaN             NaN
2018-01-13/18:58:50.23                 NaN             NaN             NaN
2018-01-13/18:58:50.27                 NaN             NaN             NaN
2018-01-13/18:58:50.30                 NaN             NaN             NaN
2018-01-13/18:58:50.33                 NaN             NaN             NaN
2018-01-13/18:58:50.36                 NaN             NaN             NaN
2018-01-13/18:58:50.39                 NaN             NaN             NaN
2018-01-13/18:58:50.42                 NaN             NaN             NaN
2018-01-13/18:58:50.45                 NaN             NaN             NaN
2018-01-13/18:58:50.48                 NaN             NaN             NaN
2018-01-13/18:58:50.52                 NaN             NaN             NaN
2018-01-13/18:58:50.55                 NaN             NaN             NaN
2018-01-13/18:58:50.58                 NaN             NaN             NaN
2018-01-13/18:58:50.61                 NaN             NaN             NaN
2018-01-13/18:58:50.64                 NaN             NaN             NaN
2018-01-13/18:58:50.67                 NaN             NaN             NaN
2018-01-13/18:58:50.70                 NaN             NaN             NaN
2018-01-13/18:58:50.73                 NaN             NaN             NaN
2018-01-13/18:58:50.77                 NaN             NaN             NaN
2018-01-13/18:58:50.80                 NaN             NaN             NaN
2018-01-13/18:58:50.83                 NaN             NaN             NaN
2018-01-13/18:58:50.86                 NaN             NaN             NaN
2018-01-13/18:58:50.89                 NaN             NaN             NaN
2018-01-13/18:58:50.92                 NaN             NaN             NaN
2018-01-13/18:58:50.95                 NaN             NaN             NaN
2018-01-13/18:58:50.98                 NaN             NaN             NaN
2018-01-13/18:58:51.02                 NaN             NaN             NaN
2018-01-13/18:58:51.05                 NaN             NaN             NaN
2018-01-13/18:58:51.08                 NaN             NaN             NaN
2018-01-13/18:58:51.11                 NaN             NaN             NaN
2018-01-13/18:58:51.14                 NaN             NaN             NaN
2018-01-13/18:58:51.17                 NaN             NaN             NaN
2018-01-13/18:58:51.20                 NaN             NaN             NaN
2018-01-13/18:58:51.23                 NaN             NaN             NaN
2018-01-13/18:58:51.27                 NaN             NaN             NaN
2018-01-13/18:58:51.30                 NaN             NaN             NaN
2018-01-13/18:58:51.33                 NaN             NaN             NaN
2018-01-13/18:58:51.36                 NaN             NaN             NaN
2018-01-13/18:58:51.39                 NaN             NaN             NaN
2018-01-13/18:58:51.42                 NaN             NaN             NaN
2018-01-13/18:58:51.45                 NaN             NaN             NaN
2018-01-13/18:58:51.48                 NaN             NaN             NaN
2018-01-13/18:58:51.52                 NaN             NaN             NaN
2018-01-13/18:58:51.55                 NaN             NaN             NaN
2018-01-13/18:58:51.58                 NaN             NaN             NaN
2018-01-13/18:58:51.61                 NaN             NaN             NaN
2018-01-13/18:58:51.64                 NaN             NaN             NaN
2018-01-13/18:58:51.67                 NaN             NaN             NaN
2018-01-13/18:58:51.70                 NaN             NaN             NaN
2018-01-13/18:58:51.73                 NaN             NaN             NaN
2018-01-13/18:58:51.77                 NaN             NaN             NaN
2018-01-13/18:58:51.80                 NaN             NaN             NaN
2018-01-13/18:58:51.83                 NaN             NaN             NaN
2018-01-13/18:58:51.86                 NaN             NaN             NaN
2018-01-13/18:58:51.89                 NaN             NaN             NaN
2018-01-13/18:58:51.92                 NaN             NaN             NaN
2018-01-13/18:58:51.95                 NaN             NaN             NaN
2018-01-13/18:58:51.98                 NaN             NaN             NaN
2018-01-13/18:58:52.02                 NaN             NaN             NaN
2018-01-13/18:58:52.05                 NaN             NaN             NaN
2018-01-13/18:58:52.08                 NaN             NaN             NaN
2018-01-13/18:58:52.11                 NaN             NaN             NaN
2018-01-13/18:58:52.14                 NaN             NaN             NaN
2018-01-13/18:58:52.17                 NaN             NaN             NaN
2018-01-13/18:58:52.20                 NaN             NaN             NaN
2018-01-13/18:58:52.23                 NaN             NaN             NaN
2018-01-13/18:58:52.27                 NaN             NaN             NaN
2018-01-13/18:58:52.30                 NaN             NaN             NaN
2018-01-13/18:58:52.33                 NaN             NaN             NaN
2018-01-13/18:58:52.36                 NaN             NaN             NaN
2018-01-13/18:58:52.39                 NaN             NaN             NaN
2018-01-13/18:58:52.42                 NaN             NaN             NaN
2018-01-13/18:58:52.45                 NaN             NaN             NaN
2018-01-13/18:58:52.48                 NaN             NaN             NaN
2018-01-13/18:58:52.52                 NaN             NaN             NaN
2018-01-13/18:58:52.55                 NaN             NaN             NaN
2018-01-13/18:58:52.58                 NaN             NaN             NaN
2018-01-13/18:58:52.61                 NaN             NaN             NaN
2018-01-13/18:58:52.64                 NaN             NaN             NaN
2018-01-13/18:58:52.67                 NaN             NaN             NaN
2018-01-13/18:58:52.70                 NaN             NaN             NaN
2018-01-13/18:58:52.73                 NaN             NaN             NaN
2018-01-13/18:58:52.77                 NaN             NaN             NaN
2018-01-13/18:58:52.80                 NaN             NaN             NaN
2018-01-13/18:58:52.83                 NaN             NaN             NaN
2018-01-13/18:58:52.86                 NaN             NaN             NaN
2018-01-13/18:58:52.89                 NaN             NaN             NaN
2018-01-13/18:58:52.92                 NaN             NaN             NaN
2018-01-13/18:58:52.95                 NaN             NaN             NaN
2018-01-13/18:58:52.98                 NaN             NaN             NaN
2018-01-13/18:58:53.02                 NaN             NaN             NaN
2018-01-13/18:58:53.05                 NaN             NaN             NaN
2018-01-13/18:58:53.08                 NaN             NaN             NaN
2018-01-13/18:58:53.11                 NaN             NaN             NaN
2018-01-13/18:58:53.14                 NaN             NaN             NaN
2018-01-13/18:58:53.17                 NaN             NaN             NaN
2018-01-13/18:58:53.20                 NaN             NaN             NaN
2018-01-13/18:58:53.23                 NaN             NaN             NaN
2018-01-13/18:58:53.27                 NaN             NaN             NaN
2018-01-13/18:58:53.30                 NaN             NaN             NaN
2018-01-13/18:58:53.33                 NaN             NaN             NaN
2018-01-13/18:58:53.36                 NaN             NaN             NaN
2018-01-13/18:58:53.39                 NaN             NaN             NaN
2018-01-13/18:58:53.42                 NaN             NaN             NaN
2018-01-13/18:58:53.45                 NaN             NaN             NaN
2018-01-13/18:58:53.48                 NaN             NaN             NaN
2018-01-13/18:58:53.52                 NaN             NaN             NaN
2018-01-13/18:58:53.55                 NaN             NaN             NaN
2018-01-13/18:58:53.58                 NaN             NaN             NaN
2018-01-13/18:58:53.61                 NaN             NaN             NaN
2018-01-13/18:58:53.64                 NaN             NaN             NaN
2018-01-13/18:58:53.67                 NaN             NaN             NaN
2018-01-13/18:58:53.70                 NaN             NaN             NaN
2018-01-13/18:58:53.73                 NaN             NaN             NaN
2018-01-13/18:58:53.77                 NaN             NaN             NaN
2018-01-13/18:58:53.80                 NaN             NaN             NaN
2018-01-13/18:58:53.83                 NaN             NaN             NaN
2018-01-13/18:58:53.86                 NaN             NaN             NaN
2018-01-13/18:58:53.89                 NaN             NaN             NaN
2018-01-13/18:58:53.92                 NaN             NaN             NaN
2018-01-13/18:58:53.95                 NaN             NaN             NaN
2018-01-13/18:58:53.98                 NaN             NaN             NaN
2018-01-13/18:58:54.02                 NaN             NaN             NaN
2018-01-13/18:58:54.05                 NaN             NaN             NaN
2018-01-13/18:58:54.08                 NaN             NaN             NaN
2018-01-13/18:58:54.11                 NaN             NaN             NaN
2018-01-13/18:58:54.14                 NaN             NaN             NaN
2018-01-13/18:58:54.17                 NaN             NaN             NaN
2018-01-13/18:58:54.20                 NaN             NaN             NaN
2018-01-13/18:58:54.23                 NaN             NaN             NaN
2018-01-13/18:58:54.27                 NaN             NaN             NaN
2018-01-13/18:58:54.30                 NaN             NaN             NaN
2018-01-13/18:58:54.33                 NaN             NaN             NaN
2018-01-13/18:58:54.36                 NaN             NaN             NaN
2018-01-13/18:58:54.39                 NaN             NaN             NaN
2018-01-13/18:58:54.42                 NaN             NaN             NaN
2018-01-13/18:58:54.45                 NaN             NaN             NaN
2018-01-13/18:58:54.48                 NaN             NaN             NaN
2018-01-13/18:58:54.52                 NaN             NaN             NaN
2018-01-13/18:58:54.55                 NaN             NaN             NaN
2018-01-13/18:58:54.58                 NaN             NaN             NaN
2018-01-13/18:58:54.61                 NaN             NaN             NaN
2018-01-13/18:58:54.64                 NaN             NaN             NaN
2018-01-13/18:58:54.67                 NaN             NaN             NaN
2018-01-13/18:58:54.70                 NaN             NaN             NaN
2018-01-13/18:58:54.73                 NaN             NaN             NaN
2018-01-13/18:58:54.77                 NaN             NaN             NaN
2018-01-13/18:58:54.80                 NaN             NaN             NaN
2018-01-13/18:58:54.83                 NaN             NaN             NaN
2018-01-13/18:58:54.86                 NaN             NaN             NaN
2018-01-13/18:58:54.89                 NaN             NaN             NaN
2018-01-13/18:58:54.92                 NaN             NaN             NaN
2018-01-13/18:58:54.95                 NaN             NaN             NaN
2018-01-13/18:58:54.98                 NaN             NaN             NaN
2018-01-13/18:58:55.02                 NaN             NaN             NaN
2018-01-13/18:58:55.05                 NaN             NaN             NaN
2018-01-13/18:58:55.08                 NaN             NaN             NaN
2018-01-13/18:58:55.11                 NaN             NaN             NaN
2018-01-13/18:58:55.14                 NaN             NaN             NaN
2018-01-13/18:58:55.17                 NaN             NaN             NaN
2018-01-13/18:58:55.20                 NaN             NaN             NaN
2018-01-13/18:58:55.23                 NaN             NaN             NaN
2018-01-13/18:58:55.27                 NaN             NaN             NaN
2018-01-13/18:58:55.30                 NaN             NaN             NaN
2018-01-13/18:58:55.33                 NaN             NaN             NaN
2018-01-13/18:58:55.36                 NaN             NaN             NaN
2018-01-13/18:58:55.39                 NaN             NaN             NaN
2018-01-13/18:58:55.42                 NaN             NaN             NaN
2018-01-13/18:58:55.45                 NaN             NaN             NaN
2018-01-13/18:58:55.48                 NaN             NaN             NaN
2018-01-13/18:58:55.52                 NaN             NaN             NaN
2018-01-13/18:58:55.55                 NaN             NaN             NaN
2018-01-13/18:58:55.58                 NaN             NaN             NaN
2018-01-13/18:58:55.61                 NaN             NaN             NaN
2018-01-13/18:58:55.64                 NaN             NaN             NaN
2018-01-13/18:58:55.67                 NaN             NaN             NaN
2018-01-13/18:58:55.70                 NaN             NaN             NaN
2018-01-13/18:58:55.73                 NaN             NaN             NaN
2018-01-13/18:58:55.77                 NaN             NaN             NaN
2018-01-13/18:58:55.80                 NaN             NaN             NaN
2018-01-13/18:58:55.83                 NaN             NaN             NaN
2018-01-13/18:58:55.86                 NaN             NaN             NaN
2018-01-13/18:58:55.89                 NaN             NaN             NaN
2018-01-13/18:58:55.92                 NaN             NaN             NaN
2018-01-13/18:58:55.95                 NaN             NaN             NaN
2018-01-13/18:58:55.98                 NaN             NaN             NaN
2018-01-13/18:58:56.02                 NaN             NaN             NaN
2018-01-13/18:58:56.05                 NaN             NaN             NaN
2018-01-13/18:58:56.08                 NaN             NaN             NaN
2018-01-13/18:58:56.11                 NaN             NaN             NaN
2018-01-13/18:58:56.14                 NaN             NaN             NaN
2018-01-13/18:58:56.17                 NaN             NaN             NaN
2018-01-13/18:58:56.20                 NaN             NaN             NaN
2018-01-13/18:58:56.23                 NaN             NaN             NaN
2018-01-13/18:58:56.27                 NaN             NaN             NaN
2018-01-13/18:58:56.30                 NaN             NaN             NaN
2018-01-13/18:58:56.33                 NaN             NaN             NaN
2018-01-13/18:58:56.36                 NaN             NaN             NaN
2018-01-13/18:58:56.39                 NaN             NaN             NaN
2018-01-13/18:58:56.42                 NaN             NaN             NaN
2018-01-13/18:58:56.45                 NaN             NaN             NaN
2018-01-13/18:58:56.48                 NaN             NaN             NaN
2018-01-13/18:58:56.52                 NaN             NaN             NaN
2018-01-13/18:58:56.55                 NaN             NaN             NaN
2018-01-13/18:58:56.58                 NaN             NaN             NaN
2018-01-13/18:58:56.61                 NaN             NaN             NaN
2018-01-13/18:58:56.64                 NaN             NaN             NaN
2018-01-13/18:58:56.67                 NaN             NaN             NaN
2018-01-13/18:58:56.70                 NaN             NaN             NaN
2018-01-13/18:58:56.73                 NaN             NaN             NaN
2018-01-13/18:58:56.77                 NaN             NaN             NaN
2018-01-13/18:58:56.80                 NaN             NaN             NaN
2018-01-13/18:58:56.83                 NaN             NaN             NaN
2018-01-13/18:58:56.86                 NaN             NaN             NaN
2018-01-13/18:58:56.89                 NaN             NaN             NaN
2018-01-13/18:58:56.92                 NaN             NaN             NaN
2018-01-13/18:58:56.95                 NaN             NaN             NaN
2018-01-13/18:58:56.98                 NaN             NaN             NaN
2018-01-13/18:58:57.02                 NaN             NaN             NaN
2018-01-13/18:58:57.05                 NaN             NaN             NaN
2018-01-13/18:58:57.08                 NaN             NaN             NaN
2018-01-13/18:58:57.11                 NaN             NaN             NaN
2018-01-13/18:58:57.14                 NaN             NaN             NaN
2018-01-13/18:58:57.17                 NaN             NaN             NaN
2018-01-13/18:58:57.20                 NaN             NaN             NaN
2018-01-13/18:58:57.23                 NaN             NaN             NaN
2018-01-13/18:58:57.27                 NaN             NaN             NaN
2018-01-13/18:58:57.30                 NaN             NaN             NaN
2018-01-13/18:58:57.33                 NaN             NaN             NaN
2018-01-13/18:58:57.36                 NaN             NaN             NaN
2018-01-13/18:58:57.39                 NaN             NaN             NaN
2018-01-13/18:58:57.42                 NaN             NaN             NaN
2018-01-13/18:58:57.45                 NaN             NaN             NaN
2018-01-13/18:58:57.48                 NaN             NaN             NaN
2018-01-13/18:58:57.52                 NaN             NaN             NaN
2018-01-13/18:58:57.55                 NaN             NaN             NaN
2018-01-13/18:58:57.58                 NaN             NaN             NaN
2018-01-13/18:58:57.61                 NaN             NaN             NaN
2018-01-13/18:58:57.64                 NaN             NaN             NaN
2018-01-13/18:58:57.67                 NaN             NaN             NaN
2018-01-13/18:58:57.70                 NaN             NaN             NaN
2018-01-13/18:58:57.73                 NaN             NaN             NaN
2018-01-13/18:58:57.77                 NaN             NaN             NaN
2018-01-13/18:58:57.80                 NaN             NaN             NaN
2018-01-13/18:58:57.83                 NaN             NaN             NaN
2018-01-13/18:58:57.86                 NaN             NaN             NaN
2018-01-13/18:58:57.89                 NaN             NaN             NaN
2018-01-13/18:58:57.92                 NaN             NaN             NaN
2018-01-13/18:58:57.95                 NaN             NaN             NaN
2018-01-13/18:58:57.98                 NaN             NaN             NaN
2018-01-13/18:58:58.02                 NaN             NaN             NaN
2018-01-13/18:58:58.05                 NaN             NaN             NaN
2018-01-13/18:58:58.08                 NaN             NaN             NaN
2018-01-13/18:58:58.11                 NaN             NaN             NaN
2018-01-13/18:58:58.14                 NaN             NaN             NaN
2018-01-13/18:58:58.17                 NaN             NaN             NaN
2018-01-13/18:58:58.20                 NaN             NaN             NaN
2018-01-13/18:58:58.23                 NaN             NaN             NaN
2018-01-13/18:58:58.27                 NaN             NaN             NaN
2018-01-13/18:58:58.30                 NaN             NaN             NaN
2018-01-13/18:58:58.33                 NaN             NaN             NaN
2018-01-13/18:58:58.36                 NaN             NaN             NaN
2018-01-13/18:58:58.39                 NaN             NaN             NaN
2018-01-13/18:58:58.42                 NaN             NaN             NaN
2018-01-13/18:58:58.45                 NaN             NaN             NaN
2018-01-13/18:58:58.48                 NaN             NaN             NaN
2018-01-13/18:58:58.52                 NaN             NaN             NaN
2018-01-13/18:58:58.55                 NaN             NaN             NaN
2018-01-13/18:58:58.58                 NaN             NaN             NaN
2018-01-13/18:58:58.61                 NaN             NaN             NaN
2018-01-13/18:58:58.64                 NaN             NaN             NaN
2018-01-13/18:58:58.67                 NaN             NaN             NaN
2018-01-13/18:58:58.70                 NaN             NaN             NaN
2018-01-13/18:58:58.73                 NaN             NaN             NaN
2018-01-13/18:58:58.77                 NaN             NaN             NaN
2018-01-13/18:58:58.80                 NaN             NaN             NaN
2018-01-13/18:58:58.83                 NaN             NaN             NaN
2018-01-13/18:58:58.86                 NaN             NaN             NaN
2018-01-13/18:58:58.89                 NaN             NaN             NaN
2018-01-13/18:58:58.92                 NaN             NaN             NaN
2018-01-13/18:58:58.95                 NaN             NaN             NaN
2018-01-13/18:58:58.98                 NaN             NaN             NaN
2018-01-13/18:58:59.02                 NaN             NaN             NaN
2018-01-13/18:58:59.05                 NaN             NaN             NaN
2018-01-13/18:58:59.08                 NaN             NaN             NaN
2018-01-13/18:58:59.11                 NaN             NaN             NaN
2018-01-13/18:58:59.14                 NaN             NaN             NaN
2018-01-13/18:58:59.17                 NaN             NaN             NaN
2018-01-13/18:58:59.20                 NaN             NaN             NaN
2018-01-13/18:58:59.23                 NaN             NaN             NaN
2018-01-13/18:58:59.27                 NaN             NaN             NaN
2018-01-13/18:58:59.30                 NaN             NaN             NaN
2018-01-13/18:58:59.33                 NaN             NaN             NaN
2018-01-13/18:58:59.36                 NaN             NaN             NaN
2018-01-13/18:58:59.39                 NaN             NaN             NaN
2018-01-13/18:58:59.42                 NaN             NaN             NaN
2018-01-13/18:58:59.45                 NaN             NaN             NaN
2018-01-13/18:58:59.48                 NaN             NaN             NaN
2018-01-13/18:58:59.52                 NaN             NaN             NaN
2018-01-13/18:58:59.55                 NaN             NaN             NaN
2018-01-13/18:58:59.58                 NaN             NaN             NaN
2018-01-13/18:58:59.61                 NaN             NaN             NaN
2018-01-13/18:58:59.64                 NaN             NaN             NaN
2018-01-13/18:58:59.67                 NaN             NaN             NaN
2018-01-13/18:58:59.70                 NaN             NaN             NaN
2018-01-13/18:58:59.73                 NaN             NaN             NaN
2018-01-13/18:58:59.77                 NaN             NaN             NaN
2018-01-13/18:58:59.80                 NaN             NaN             NaN
2018-01-13/18:58:59.83                 NaN             NaN             NaN
2018-01-13/18:58:59.86                 NaN             NaN             NaN
2018-01-13/18:58:59.89                 NaN             NaN             NaN
2018-01-13/18:58:59.92                 NaN             NaN             NaN
2018-01-13/18:58:59.95                 NaN             NaN             NaN
2018-01-13/18:58:59.98                 NaN             NaN             NaN
2018-01-13/18:59:00.02           76.538394       25.123109       5.4503430
2018-01-13/18:59:00.05           76.579045       25.179159       5.4574367
2018-01-13/18:59:00.08           76.619696       25.235209       5.4645304
2018-01-13/18:59:00.11           76.660348       25.291260       5.4716242
2018-01-13/18:59:00.14           76.702310       25.349118       5.4789467
2018-01-13/18:59:00.17           76.742961       25.405169       5.4860405
2018-01-13/18:59:00.20           76.783612       25.461219       5.4931342
2018-01-13/18:59:00.23           76.824264       25.517270       5.5002279
2018-01-13/18:59:00.27           76.866226       25.575128       5.5075505
2018-01-13/18:59:00.30           76.906877       25.631178       5.5146442
2018-01-13/18:59:00.33           76.947528       25.687229       5.5217379
2018-01-13/18:59:00.36           76.988180       25.743279       5.5288317
2018-01-13/18:59:00.39           77.030142       25.801137       5.5361542
2018-01-13/18:59:00.42           77.070793       25.857188       5.5432479
2018-01-13/18:59:00.45           77.111445       25.913238       5.5503417
2018-01-13/18:59:00.48           77.152096       25.969289       5.5574354
2018-01-13/18:59:00.52           77.194058       26.027147       5.5647579
2018-01-13/18:59:00.55           77.234710       26.083197       5.5718517
2018-01-13/18:59:00.58           77.275361       26.139248       5.5789454
2018-01-13/18:59:00.61           77.316012       26.195298       5.5860392
2018-01-13/18:59:00.64           77.357974       26.253156       5.5933617
2018-01-13/18:59:00.67           77.398626       26.309207       5.6004554
2018-01-13/18:59:00.70           77.439277       26.365257       5.6075491
2018-01-13/18:59:00.73           77.479928       26.421308       5.6146429
2018-01-13/18:59:00.77           77.521890       26.479166       5.6219654
2018-01-13/18:59:00.80           77.562542       26.535217       5.6290592
2018-01-13/18:59:00.83           77.603193       26.591267       5.6361529
2018-01-13/18:59:00.86           77.643844       26.647317       5.6432466
2018-01-13/18:59:00.89           77.685807       26.705176       5.6505691
2018-01-13/18:59:00.92           77.726458       26.761226       5.6576629
2018-01-13/18:59:00.95           77.767109       26.817276       5.6647566
2018-01-13/18:59:00.98           77.807760       26.873327       5.6718504
2018-01-13/18:59:01.02           77.849308       26.932225       5.6803415
2018-01-13/18:59:01.05           77.889346       26.989811       5.6891604
2018-01-13/18:59:01.08           77.929385       27.047396       5.6979792
2018-01-13/18:59:01.11           77.969423       27.104982       5.7067981
2018-01-13/18:59:01.14           78.010753       27.164425       5.7159014
2018-01-13/18:59:01.17           78.050792       27.222011       5.7247202
2018-01-13/18:59:01.20           78.090830       27.279596       5.7335390
2018-01-13/18:59:01.23           78.130869       27.337182       5.7423579
2018-01-13/18:59:01.27           78.172199       27.396625       5.7514612
2018-01-13/18:59:01.30           78.212238       27.454211       5.7602801
2018-01-13/18:59:01.33           78.252276       27.511796       5.7690989
2018-01-13/18:59:01.36           78.292315       27.569382       5.7779178
2018-01-13/18:59:01.39           78.333645       27.628825       5.7870210
2018-01-13/18:59:01.42           78.373683       27.686410       5.7958399
2018-01-13/18:59:01.45           78.413722       27.743996       5.8046587
2018-01-13/18:59:01.48           78.453761       27.801582       5.8134776
2018-01-13/18:59:01.52           78.495090       27.861024       5.8225809
2018-01-13/18:59:01.55           78.535129       27.918610       5.8313998
2018-01-13/18:59:01.58           78.575167       27.976196       5.8402186
2018-01-13/18:59:01.61           78.615206       28.033781       5.8490375
2018-01-13/18:59:01.64           78.656536       28.093224       5.8581407
2018-01-13/18:59:01.67           78.696575       28.150810       5.8669596
2018-01-13/18:59:01.70           78.736613       28.208395       5.8757784
2018-01-13/18:59:01.73           78.776652       28.265981       5.8845973
2018-01-13/18:59:01.77           78.817982       28.325424       5.8937006
2018-01-13/18:59:01.80           78.858020       28.383010       5.9025195
2018-01-13/18:59:01.83           78.898059       28.440595       5.9113383
2018-01-13/18:59:01.86           78.938098       28.498181       5.9201572
2018-01-13/18:59:01.89           78.979427       28.557624       5.9292604
2018-01-13/18:59:01.92           79.019466       28.615210       5.9380793
2018-01-13/18:59:01.95           79.059505       28.672795       5.9468981
2018-01-13/18:59:01.98           79.099543       28.730381       5.9557170
2018-01-13/18:59:02.02           79.140383       28.790881       5.9660148
2018-01-13/18:59:02.05           79.179699       28.850027       5.9765971
2018-01-13/18:59:02.08           79.219014       28.909173       5.9871792
2018-01-13/18:59:02.11           79.258330       28.968319       5.9977615
2018-01-13/18:59:02.14           79.298914       29.029372       6.0086850
2018-01-13/18:59:02.17           79.338229       29.088518       6.0192673
2018-01-13/18:59:02.20           79.377545       29.147664       6.0298494
2018-01-13/18:59:02.23           79.416860       29.206810       6.0404317
2018-01-13/18:59:02.27           79.457444       29.267864       6.0513552
2018-01-13/18:59:02.30           79.496760       29.327010       6.0619374
2018-01-13/18:59:02.33           79.536075       29.386156       6.0725196
2018-01-13/18:59:02.36           79.575391       29.445302       6.0831019
2018-01-13/18:59:02.39           79.615974       29.506355       6.0940254
2018-01-13/18:59:02.42           79.655290       29.565502       6.1046076
2018-01-13/18:59:02.45           79.694605       29.624647       6.1151898
2018-01-13/18:59:02.48           79.733921       29.683794       6.1257720
2018-01-13/18:59:02.52           79.774504       29.744847       6.1366956
2018-01-13/18:59:02.55           79.813820       29.803993       6.1472778
2018-01-13/18:59:02.58           79.853135       29.863139       6.1578600
2018-01-13/18:59:02.61           79.892451       29.922285       6.1684422
2018-01-13/18:59:02.64           79.933035       29.983339       6.1793657
2018-01-13/18:59:02.67           79.972350       30.042485       6.1899480
2018-01-13/18:59:02.70           80.011666       30.101631       6.2005302
2018-01-13/18:59:02.73           80.050981       30.160777       6.2111124
2018-01-13/18:59:02.77           80.091565       30.221830       6.2220359
2018-01-13/18:59:02.80           80.130881       30.280976       6.2326182
2018-01-13/18:59:02.83           80.170196       30.340122       6.2432003
2018-01-13/18:59:02.86           80.209512       30.399268       6.2537826
2018-01-13/18:59:02.89           80.250095       30.460322       6.2647061
2018-01-13/18:59:02.92           80.289411       30.519468       6.2752884
2018-01-13/18:59:02.95           80.328726       30.578614       6.2858705
2018-01-13/18:59:02.98           80.368042       30.637760       6.2964528
2018-01-13/18:59:03.02           80.408056       30.699884       6.3085941
2018-01-13/18:59:03.05           80.446532       30.760611       6.3209740
2018-01-13/18:59:03.08           80.485008       30.821337       6.3333538
2018-01-13/18:59:03.11           80.523484       30.882064       6.3457337
2018-01-13/18:59:03.14           80.563200       30.944749       6.3585129
2018-01-13/18:59:03.17           80.601676       31.005476       6.3708928
2018-01-13/18:59:03.20           80.640152       31.066202       6.3832726
2018-01-13/18:59:03.23           80.678627       31.126929       6.3956525
2018-01-13/18:59:03.27           80.718344       31.189614       6.4084317
2018-01-13/18:59:03.30           80.756820       31.250341       6.4208116
2018-01-13/18:59:03.33           80.795295       31.311067       6.4331914
2018-01-13/18:59:03.36           80.833771       31.371794       6.4455713
2018-01-13/18:59:03.39           80.873488       31.434479       6.4583504
2018-01-13/18:59:03.42           80.911964       31.495206       6.4707304
2018-01-13/18:59:03.45           80.950439       31.555933       6.4831102
2018-01-13/18:59:03.48           80.988915       31.616659       6.4954901
2018-01-13/18:59:03.52           81.028632       31.679344       6.5082692
2018-01-13/18:59:03.55           81.067108       31.740071       6.5206492
2018-01-13/18:59:03.58           81.105583       31.800798       6.5330290
2018-01-13/18:59:03.61           81.144059       31.861524       6.5454089
2018-01-13/18:59:03.64           81.183775       31.924209       6.5581880
2018-01-13/18:59:03.67           81.222251       31.984936       6.5705680
2018-01-13/18:59:03.70           81.260727       32.045663       6.5829478
2018-01-13/18:59:03.73           81.299203       32.106389       6.5953277
2018-01-13/18:59:03.77           81.338919       32.169075       6.6081068
2018-01-13/18:59:03.80           81.377395       32.229801       6.6204868
2018-01-13/18:59:03.83           81.415871       32.290528       6.6328666
2018-01-13/18:59:03.86           81.454346       32.351254       6.6452465
2018-01-13/18:59:03.89           81.494063       32.413940       6.6580256
2018-01-13/18:59:03.92           81.532539       32.474666       6.6704056
2018-01-13/18:59:03.95           81.571014       32.535393       6.6827854
2018-01-13/18:59:03.98           81.609490       32.596120       6.6951653
2018-01-13/18:59:04.02           81.648535       32.659891       6.7091914
2018-01-13/18:59:04.05           81.686020       32.722222       6.7234120
2018-01-13/18:59:04.08           81.723504       32.784552       6.7376326
2018-01-13/18:59:04.11           81.760988       32.846883       6.7518532
2018-01-13/18:59:04.14           81.799682       32.911224       6.7665324
2018-01-13/18:59:04.17           81.837166       32.973555       6.7807531
2018-01-13/18:59:04.20           81.874650       33.035885       6.7949736
2018-01-13/18:59:04.23           81.912135       33.098216       6.8091943
2018-01-13/18:59:04.27           81.950828       33.162557       6.8238735
2018-01-13/18:59:04.30           81.988313       33.224887       6.8380941
2018-01-13/18:59:04.33           82.025797       33.287218       6.8523147
2018-01-13/18:59:04.36           82.063281       33.349548       6.8665353
2018-01-13/18:59:04.39           82.101975       33.413889       6.8812146
2018-01-13/18:59:04.42           82.139459       33.476220       6.8954352
2018-01-13/18:59:04.45           82.176943       33.538550       6.9096557
2018-01-13/18:59:04.48           82.214428       33.600881       6.9238764
2018-01-13/18:59:04.52           82.253121       33.665222       6.9385556
2018-01-13/18:59:04.55           82.290606       33.727553       6.9527763
2018-01-13/18:59:04.58           82.328090       33.789883       6.9669968
2018-01-13/18:59:04.61           82.365574       33.852214       6.9812175
2018-01-13/18:59:04.64           82.404268       33.916554       6.9958967
2018-01-13/18:59:04.67           82.441752       33.978885       7.0101173
2018-01-13/18:59:04.70           82.479236       34.041216       7.0243379
2018-01-13/18:59:04.73           82.516721       34.103546       7.0385585
2018-01-13/18:59:04.77           82.555414       34.167887       7.0532378
2018-01-13/18:59:04.80           82.592898       34.230218       7.0674584
2018-01-13/18:59:04.83           82.630383       34.292548       7.0816789
2018-01-13/18:59:04.86           82.667867       34.354879       7.0958996
2018-01-13/18:59:04.89           82.706560       34.419220       7.1105788
2018-01-13/18:59:04.92           82.744045       34.481551       7.1247995
2018-01-13/18:59:04.95           82.781529       34.543881       7.1390200
2018-01-13/18:59:04.98           82.819014       34.606212       7.1532407
2018-01-13/18:59:05.02           82.856956       34.671642       7.1691834
2018-01-13/18:59:05.05           82.893332       34.735582       7.1852693
2018-01-13/18:59:05.08           82.929707       34.799521       7.2013550
2018-01-13/18:59:05.11           82.966083       34.863460       7.2174408
2018-01-13/18:59:05.14           83.003632       34.929462       7.2340454
2018-01-13/18:59:05.17           83.040008       34.993402       7.2501313
2018-01-13/18:59:05.20           83.076384       35.057341       7.2662170
2018-01-13/18:59:05.23           83.112759       35.121280       7.2823029
2018-01-13/18:59:05.27           83.150308       35.187282       7.2989074
2018-01-13/18:59:05.30           83.186684       35.251221       7.3149933
2018-01-13/18:59:05.33           83.223060       35.315160       7.3310790
2018-01-13/18:59:05.36           83.259436       35.379100       7.3471649
2018-01-13/18:59:05.39           83.296985       35.445101       7.3637695
2018-01-13/18:59:05.42           83.333360       35.509041       7.3798553
2018-01-13/18:59:05.45           83.369736       35.572980       7.3959411
2018-01-13/18:59:05.48           83.406112       35.636920       7.4120269
2018-01-13/18:59:05.52           83.443661       35.702921       7.4286315
2018-01-13/18:59:05.55           83.480037       35.766861       7.4447173
2018-01-13/18:59:05.58           83.516412       35.830800       7.4608031
2018-01-13/18:59:05.61           83.552788       35.894739       7.4768889
2018-01-13/18:59:05.64           83.590337       35.960741       7.4934935
2018-01-13/18:59:05.67           83.626713       36.024680       7.5095794
2018-01-13/18:59:05.70           83.663088       36.088620       7.5256651
2018-01-13/18:59:05.73           83.699464       36.152559       7.5417510
2018-01-13/18:59:05.77           83.737013       36.218561       7.5583555
2018-01-13/18:59:05.80           83.773389       36.282500       7.5744414
2018-01-13/18:59:05.83           83.809765       36.346439       7.5905271
2018-01-13/18:59:05.86           83.846141       36.410379       7.6066130
2018-01-13/18:59:05.89           83.883689       36.476380       7.6232176
2018-01-13/18:59:05.92           83.920065       36.540320       7.6393034
2018-01-13/18:59:05.95           83.956441       36.604259       7.6553892
2018-01-13/18:59:05.98           83.992817       36.668199       7.6714750
2018-01-13/18:59:06.02           84.029529       36.735294       7.6893600
2018-01-13/18:59:06.05           84.064671       36.800849       7.7073361
2018-01-13/18:59:06.08           84.099811       36.866404       7.7253120
2018-01-13/18:59:06.11           84.134953       36.931959       7.7432880
2018-01-13/18:59:06.14           84.171227       36.999628       7.7618437
2018-01-13/18:59:06.17           84.206368       37.065183       7.7798197
2018-01-13/18:59:06.20           84.241509       37.130738       7.7977956
2018-01-13/18:59:06.23           84.276651       37.196293       7.8157717
2018-01-13/18:59:06.27           84.312925       37.263962       7.8343274
2018-01-13/18:59:06.30           84.348066       37.329517       7.8523034
2018-01-13/18:59:06.33           84.383207       37.395072       7.8702793
2018-01-13/18:59:06.36           84.418348       37.460627       7.8882554
2018-01-13/18:59:06.39           84.454623       37.528296       7.9068111
2018-01-13/18:59:06.42           84.489764       37.593851       7.9247871
2018-01-13/18:59:06.45           84.524905       37.659406       7.9427630
2018-01-13/18:59:06.48           84.560046       37.724961       7.9607390
2018-01-13/18:59:06.52           84.596321       37.792630       7.9792948
2018-01-13/18:59:06.55           84.631462       37.858185       7.9972708
2018-01-13/18:59:06.58           84.666603       37.923740       8.0152467
2018-01-13/18:59:06.61           84.701744       37.989295       8.0332227
2018-01-13/18:59:06.64           84.738019       38.056964       8.0517784
2018-01-13/18:59:06.67           84.773160       38.122519       8.0697545
2018-01-13/18:59:06.70           84.808301       38.188074       8.0877304
2018-01-13/18:59:06.73           84.843442       38.253629       8.1057064
2018-01-13/18:59:06.77           84.879716       38.321298       8.1242621
2018-01-13/18:59:06.80           84.914858       38.386853       8.1422382
2018-01-13/18:59:06.83           84.949999       38.452407       8.1602141
2018-01-13/18:59:06.86           84.985140       38.517963       8.1781901
2018-01-13/18:59:06.89           85.021414       38.585632       8.1967458
2018-01-13/18:59:06.92           85.056555       38.651187       8.2147219
2018-01-13/18:59:06.95           85.091696       38.716741       8.2326977
2018-01-13/18:59:06.98           85.126838       38.782296       8.2506738
2018-01-13/18:59:07.02           85.162159       38.851066       8.2705293
2018-01-13/18:59:07.05           85.195893       38.918245       8.2904241
2018-01-13/18:59:07.08           85.229627       38.985424       8.3103188
2018-01-13/18:59:07.11           85.263362       39.052604       8.3302136
2018-01-13/18:59:07.14           85.298184       39.121950       8.3507500
2018-01-13/18:59:07.17           85.331918       39.189129       8.3706448
2018-01-13/18:59:07.20           85.365652       39.256308       8.3905395
2018-01-13/18:59:07.23           85.399386       39.323488       8.4104343
2018-01-13/18:59:07.27           85.434208       39.392834       8.4309707
2018-01-13/18:59:07.30           85.467943       39.460013       8.4508655
2018-01-13/18:59:07.33           85.501677       39.527192       8.4707602
2018-01-13/18:59:07.36           85.535411       39.594372       8.4906550
2018-01-13/18:59:07.39           85.570233       39.663717       8.5111914
2018-01-13/18:59:07.42           85.603967       39.730897       8.5310862
2018-01-13/18:59:07.45           85.637701       39.798076       8.5509809
2018-01-13/18:59:07.48           85.671436       39.865255       8.5708757
2018-01-13/18:59:07.52           85.706258       39.934601       8.5914121
2018-01-13/18:59:07.55           85.739992       40.001781       8.6113069
2018-01-13/18:59:07.58           85.773726       40.068960       8.6312016
2018-01-13/18:59:07.61           85.807460       40.136139       8.6510964
2018-01-13/18:59:07.64           85.842283       40.205485       8.6716328
2018-01-13/18:59:07.67           85.876017       40.272665       8.6915276
2018-01-13/18:59:07.70           85.909751       40.339844       8.7114223
2018-01-13/18:59:07.73           85.943485       40.407023       8.7313171
2018-01-13/18:59:07.77           85.978307       40.476369       8.7518535
2018-01-13/18:59:07.80           86.012042       40.543548       8.7717483
2018-01-13/18:59:07.83           86.045776       40.610727       8.7916430
2018-01-13/18:59:07.86           86.079510       40.677907       8.8115378
2018-01-13/18:59:07.89           86.114332       40.747253       8.8320742
2018-01-13/18:59:07.92           86.148066       40.814432       8.8519690
2018-01-13/18:59:07.95           86.181800       40.881611       8.8718637
2018-01-13/18:59:07.98           86.215535       40.948791       8.8917585
2018-01-13/18:59:08.02           86.249322       41.019251       8.9136075
2018-01-13/18:59:08.05           86.281530       41.088076       8.9354400
2018-01-13/18:59:08.08           86.313737       41.156901       8.9572723
2018-01-13/18:59:08.11           86.345944       41.225726       8.9791048
2018-01-13/18:59:08.14           86.379190       41.296771       9.0016414
2018-01-13/18:59:08.17           86.411397       41.365596       9.0234739
2018-01-13/18:59:08.20           86.443604       41.434421       9.0453062
2018-01-13/18:59:08.23           86.475811       41.503246       9.0671387
2018-01-13/18:59:08.27           86.509057       41.574290       9.0896752
2018-01-13/18:59:08.30           86.541264       41.643115       9.1115077
2018-01-13/18:59:08.33           86.573471       41.711940       9.1333401
2018-01-13/18:59:08.36           86.605679       41.780765       9.1551725
2018-01-13/18:59:08.39           86.638924       41.851810       9.1777091
2018-01-13/18:59:08.42           86.671132       41.920635       9.1995416
2018-01-13/18:59:08.45           86.703339       41.989460       9.2213739
2018-01-13/18:59:08.48           86.735546       42.058285       9.2432064
2018-01-13/18:59:08.52           86.768792       42.129329       9.2657430
2018-01-13/18:59:08.55           86.800999       42.198154       9.2875755
2018-01-13/18:59:08.58           86.833206       42.266979       9.3094078
2018-01-13/18:59:08.61           86.865413       42.335804       9.3312403
2018-01-13/18:59:08.64           86.898659       42.406849       9.3537768
2018-01-13/18:59:08.67           86.930866       42.475674       9.3756093
2018-01-13/18:59:08.70           86.963073       42.544499       9.3974417
2018-01-13/18:59:08.73           86.995281       42.613324       9.4192741
2018-01-13/18:59:08.77           87.028526       42.684368       9.4418107
2018-01-13/18:59:08.80           87.060734       42.753193       9.4636432
2018-01-13/18:59:08.83           87.092941       42.822018       9.4854755
2018-01-13/18:59:08.86           87.125148       42.890843       9.5073080
2018-01-13/18:59:08.89           87.158394       42.961888       9.5298446
2018-01-13/18:59:08.92           87.190601       43.030713       9.5516771
2018-01-13/18:59:08.95           87.222808       43.099538       9.5735094
2018-01-13/18:59:08.98           87.255015       43.168363       9.5953419
2018-01-13/18:59:09.02           87.287118       43.240504       9.6191971
2018-01-13/18:59:09.05           87.317638       43.310949       9.6429762
2018-01-13/18:59:09.08           87.348158       43.381393       9.6667552
2018-01-13/18:59:09.11           87.378678       43.451838       9.6905343
2018-01-13/18:59:09.14           87.410183       43.524554       9.7150802
2018-01-13/18:59:09.17           87.440703       43.594999       9.7388593
2018-01-13/18:59:09.20           87.471223       43.665443       9.7626383
2018-01-13/18:59:09.23           87.501743       43.735888       9.7864174
2018-01-13/18:59:09.27           87.533247       43.808604       9.8109633
2018-01-13/18:59:09.30           87.563767       43.879049       9.8347425
2018-01-13/18:59:09.33           87.594287       43.949493       9.8585214
2018-01-13/18:59:09.36           87.624807       44.019937       9.8823005
2018-01-13/18:59:09.39           87.656311       44.092654       9.9068465
2018-01-13/18:59:09.42           87.686831       44.163098       9.9306256
2018-01-13/18:59:09.45           87.717351       44.233543       9.9544045
2018-01-13/18:59:09.48           87.747871       44.303987       9.9781837
2018-01-13/18:59:09.52           87.779376       44.376704       10.002730
2018-01-13/18:59:09.55           87.809896       44.447148       10.026509
2018-01-13/18:59:09.58           87.840416       44.517592       10.050288
2018-01-13/18:59:09.61           87.870936       44.588037       10.074067
2018-01-13/18:59:09.64           87.902440       44.660753       10.098613
2018-01-13/18:59:09.67           87.932960       44.731198       10.122392
2018-01-13/18:59:09.70           87.963480       44.801642       10.146171
2018-01-13/18:59:09.73           87.994000       44.872087       10.169950
2018-01-13/18:59:09.77           88.025505       44.944803       10.194496
2018-01-13/18:59:09.80           88.056025       45.015248       10.218275
2018-01-13/18:59:09.83           88.086544       45.085692       10.242054
2018-01-13/18:59:09.86           88.117065       45.156137       10.265833
2018-01-13/18:59:09.89           88.148569       45.228853       10.290379
2018-01-13/18:59:09.92           88.179089       45.299298       10.314158
2018-01-13/18:59:09.95           88.209609       45.369742       10.337937
2018-01-13/18:59:09.98           88.240129       45.440186       10.361716
2018-01-13/18:59:10.02           88.270379       45.513996       10.387594
2018-01-13/18:59:10.05           88.299048       45.586054       10.413339
2018-01-13/18:59:10.08           88.327716       45.658112       10.439084
2018-01-13/18:59:10.11           88.356384       45.730171       10.464829
2018-01-13/18:59:10.14           88.385977       45.804553       10.491405
2018-01-13/18:59:10.17           88.414646       45.876612       10.517150
2018-01-13/18:59:10.20           88.443314       45.948670       10.542895
2018-01-13/18:59:10.23           88.471983       46.020728       10.568640
2018-01-13/18:59:10.27           88.501576       46.095110       10.595216
2018-01-13/18:59:10.30           88.530244       46.167169       10.620961
2018-01-13/18:59:10.33           88.558913       46.239227       10.646706
2018-01-13/18:59:10.36           88.587581       46.311285       10.672451
2018-01-13/18:59:10.39           88.617174       46.385667       10.699027
2018-01-13/18:59:10.42           88.645843       46.457726       10.724772
2018-01-13/18:59:10.45           88.674511       46.529784       10.750517
2018-01-13/18:59:10.48           88.703180       46.601842       10.776262
2018-01-13/18:59:10.52           88.732773       46.676224       10.802838
2018-01-13/18:59:10.55           88.761441       46.748283       10.828583
2018-01-13/18:59:10.58           88.790109       46.820341       10.854328
2018-01-13/18:59:10.61           88.818778       46.892399       10.880073
2018-01-13/18:59:10.64           88.848371       46.966782       10.906648
2018-01-13/18:59:10.67           88.877040       47.038840       10.932394
2018-01-13/18:59:10.70           88.905708       47.110898       10.958139
2018-01-13/18:59:10.73           88.934376       47.182956       10.983884
2018-01-13/18:59:10.77           88.963969       47.257339       11.010459
2018-01-13/18:59:10.80           88.992638       47.329397       11.036205
2018-01-13/18:59:10.83           89.021306       47.401455       11.061950
2018-01-13/18:59:10.86           89.049975       47.473514       11.087695
2018-01-13/18:59:10.89           89.079568       47.547896       11.114270
2018-01-13/18:59:10.92           89.108236       47.619954       11.140015
2018-01-13/18:59:10.95           89.136905       47.692012       11.165760
2018-01-13/18:59:10.98           89.165573       47.764071       11.191506
2018-01-13/18:59:11.02           89.193816       47.839548       11.219411
2018-01-13/18:59:11.05           89.220492       47.913223       11.247120
2018-01-13/18:59:11.08           89.247167       47.986898       11.274828
2018-01-13/18:59:11.11           89.273843       48.060573       11.302537
2018-01-13/18:59:11.14           89.301378       48.136624       11.331139
2018-01-13/18:59:11.17           89.328054       48.210299       11.358847
2018-01-13/18:59:11.20           89.354729       48.283973       11.386556
2018-01-13/18:59:11.23           89.381405       48.357648       11.414264
2018-01-13/18:59:11.27           89.408941       48.433699       11.442866
2018-01-13/18:59:11.30           89.435616       48.507374       11.470575
2018-01-13/18:59:11.33           89.462292       48.581049       11.498283
2018-01-13/18:59:11.36           89.488967       48.654724       11.525992
2018-01-13/18:59:11.39           89.516503       48.730775       11.554594
2018-01-13/18:59:11.42           89.543179       48.804450       11.582302
2018-01-13/18:59:11.45           89.569854       48.878124       11.610011
2018-01-13/18:59:11.48           89.596529       48.951800       11.637719
2018-01-13/18:59:11.52           89.624065       49.027851       11.666321
2018-01-13/18:59:11.55           89.650741       49.101526       11.694030
2018-01-13/18:59:11.58           89.677416       49.175200       11.721738
2018-01-13/18:59:11.61           89.704092       49.248875       11.749447
2018-01-13/18:59:11.64           89.731628       49.324926       11.778049
2018-01-13/18:59:11.67           89.758303       49.398601       11.805757
2018-01-13/18:59:11.70           89.784978       49.472276       11.833466
2018-01-13/18:59:11.73           89.811654       49.545951       11.861174
2018-01-13/18:59:11.77           89.839190       49.622002       11.889776
2018-01-13/18:59:11.80           89.865865       49.695677       11.917485
2018-01-13/18:59:11.83           89.892541       49.769351       11.945193
2018-01-13/18:59:11.86           89.919216       49.843026       11.972902
2018-01-13/18:59:11.89           89.946752       49.919077       12.001504
2018-01-13/18:59:11.92           89.973428       49.992752       12.029213
2018-01-13/18:59:11.95           90.000103       50.066427       12.056921
2018-01-13/18:59:11.98           90.026779       50.140102       12.084629
2018-01-13/18:59:12.02           90.052851       50.217238       12.114566
2018-01-13/18:59:12.05           90.077366       50.292516       12.144244
2018-01-13/18:59:12.08           90.101881       50.367793       12.173922
2018-01-13/18:59:12.11           90.126396       50.443070       12.203601
2018-01-13/18:59:12.14           90.151701       50.520775       12.234236
2018-01-13/18:59:12.17           90.176216       50.596052       12.263915
2018-01-13/18:59:12.20           90.200731       50.671329       12.293593
2018-01-13/18:59:12.23           90.225246       50.746606       12.323271
2018-01-13/18:59:12.27           90.250552       50.824311       12.353907
2018-01-13/18:59:12.30           90.275067       50.899588       12.383585
2018-01-13/18:59:12.33           90.299582       50.974865       12.413263
2018-01-13/18:59:12.36           90.324097       51.050142       12.442942
2018-01-13/18:59:12.39           90.349403       51.127847       12.473577
2018-01-13/18:59:12.42           90.373918       51.203125       12.503255
2018-01-13/18:59:12.45           90.398432       51.278401       12.532933
2018-01-13/18:59:12.48           90.422948       51.353679       12.562612
2018-01-13/18:59:12.52           90.448253       51.431384       12.593247
2018-01-13/18:59:12.55           90.472768       51.506661       12.622926
2018-01-13/18:59:12.58           90.497283       51.581938       12.652604
2018-01-13/18:59:12.61           90.521798       51.657215       12.682282
2018-01-13/18:59:12.64           90.546313       51.732492       12.711960
2018-01-13/18:59:12.67           90.571619       51.810197       12.742596
2018-01-13/18:59:12.70           90.596134       51.885474       12.772274
2018-01-13/18:59:12.73           90.620649       51.960751       12.801953
2018-01-13/18:59:12.76           90.645163       52.036028       12.831631
2018-01-13/18:59:12.80           90.670469       52.113734       12.862266
2018-01-13/18:59:12.83           90.694984       52.189010       12.891944
2018-01-13/18:59:12.86           90.719499       52.264288       12.921623
2018-01-13/18:59:12.89           90.744014       52.339565       12.951301
2018-01-13/18:59:12.92           90.769320       52.417270       12.981937
2018-01-13/18:59:12.95           90.793835       52.492547       13.011615
2018-01-13/18:59:12.98           90.818350       52.567824       13.041293
2018-01-13/18:59:13.01           90.841365       52.644106       13.072238
2018-01-13/18:59:13.05           90.864273       52.723419       13.104902
2018-01-13/18:59:13.08           90.886464       52.800254       13.136544
2018-01-13/18:59:13.11           90.908655       52.877089       13.168186
2018-01-13/18:59:13.14           90.930847       52.953924       13.199828
2018-01-13/18:59:13.17           90.953754       53.033237       13.232492
2018-01-13/18:59:13.20           90.975945       53.110072       13.264134
2018-01-13/18:59:13.23           90.998136       53.186907       13.295776
2018-01-13/18:59:13.26           91.020328       53.263742       13.327418
2018-01-13/18:59:13.30           91.043235       53.343055       13.360081
2018-01-13/18:59:13.33           91.065426       53.419890       13.391724
2018-01-13/18:59:13.36           91.087617       53.496725       13.423366
2018-01-13/18:59:13.39           91.109809       53.573560       13.455008
2018-01-13/18:59:13.42           91.132716       53.652873       13.487671
2018-01-13/18:59:13.45           91.154907       53.729708       13.519314
2018-01-13/18:59:13.48           91.177098       53.806543       13.550956
2018-01-13/18:59:13.51           91.199290       53.883378       13.582598
2018-01-13/18:59:13.55           91.222197       53.962691       13.615261
2018-01-13/18:59:13.58           91.244388       54.039526       13.646904
2018-01-13/18:59:13.61           91.266579       54.116361       13.678546
2018-01-13/18:59:13.64           91.288771       54.193196       13.710188
2018-01-13/18:59:13.67           91.311678       54.272509       13.742851
2018-01-13/18:59:13.70           91.333869       54.349344       13.774493
2018-01-13/18:59:13.73           91.356060       54.426179       13.806136
2018-01-13/18:59:13.76           91.378252       54.503014       13.837778
2018-01-13/18:59:13.80           91.401159       54.582327       13.870441
2018-01-13/18:59:13.83           91.423350       54.659162       13.902083
2018-01-13/18:59:13.86           91.445541       54.735997       13.933726
2018-01-13/18:59:13.89           91.467733       54.812832       13.965368
2018-01-13/18:59:13.92           91.490640       54.892145       13.998031
2018-01-13/18:59:13.95           91.512831       54.968980       14.029673
2018-01-13/18:59:13.98           91.535022       55.045815       14.061316
2018-01-13/18:59:14.01           91.555600       55.123651       14.094221
2018-01-13/18:59:14.05           91.575926       55.204566       14.128906
2018-01-13/18:59:14.08           91.595617       55.282952       14.162506
2018-01-13/18:59:14.11           91.615308       55.361339       14.196107
2018-01-13/18:59:14.14           91.634999       55.439725       14.229708
2018-01-13/18:59:14.17           91.655325       55.520640       14.264392
2018-01-13/18:59:14.20           91.675016       55.599027       14.297993
2018-01-13/18:59:14.23           91.694707       55.677413       14.331593
2018-01-13/18:59:14.26           91.714397       55.755800       14.365194
2018-01-13/18:59:14.30           91.734723       55.836715       14.399878
2018-01-13/18:59:14.33           91.754414       55.915101       14.433479
2018-01-13/18:59:14.36           91.774105       55.993488       14.467079
2018-01-13/18:59:14.39           91.793796       56.071874       14.500680
2018-01-13/18:59:14.42           91.814122       56.152789       14.535364
2018-01-13/18:59:14.45           91.833812       56.231175       14.568965
2018-01-13/18:59:14.48           91.853503       56.309562       14.602566
2018-01-13/18:59:14.51           91.873194       56.387948       14.636166
2018-01-13/18:59:14.55           91.893520       56.468864       14.670851
2018-01-13/18:59:14.58           91.913211       56.547250       14.704451
2018-01-13/18:59:14.61           91.932902       56.625637       14.738052
2018-01-13/18:59:14.64           91.952592       56.704023       14.771652
2018-01-13/18:59:14.67           91.972919       56.784938       14.806337
2018-01-13/18:59:14.70           91.992609       56.863324       14.839937
2018-01-13/18:59:14.73           92.012300       56.941711       14.873538
2018-01-13/18:59:14.76           92.031991       57.020097       14.907138
2018-01-13/18:59:14.80           92.052317       57.101013       14.941823
2018-01-13/18:59:14.83           92.072008       57.179399       14.975423
2018-01-13/18:59:14.86           92.091699       57.257786       15.009024
2018-01-13/18:59:14.89           92.111389       57.336172       15.042625
2018-01-13/18:59:14.92           92.131715       57.417087       15.077309
2018-01-13/18:59:14.95           92.151406       57.495473       15.110910
2018-01-13/18:59:14.98           92.171097       57.573860       15.144510
2018-01-13/18:59:15.01           92.189079       57.653231       15.179357
2018-01-13/18:59:15.05           92.206672       57.735723       15.216036
2018-01-13/18:59:15.08           92.223715       57.815636       15.251568
2018-01-13/18:59:15.11           92.240758       57.895549       15.287100
2018-01-13/18:59:15.14           92.257801       57.975463       15.322633
2018-01-13/18:59:15.17           92.275394       58.057954       15.359311
2018-01-13/18:59:15.20           92.292436       58.137867       15.394844
2018-01-13/18:59:15.23           92.309479       58.217781       15.430376
2018-01-13/18:59:15.26           92.326522       58.297694       15.465908
2018-01-13/18:59:15.30           92.344115       58.380185       15.502587
2018-01-13/18:59:15.33           92.361158       58.460098       15.538119
2018-01-13/18:59:15.36           92.378201       58.540012       15.573652
2018-01-13/18:59:15.39           92.395244       58.619925       15.609184
2018-01-13/18:59:15.42           92.412836       58.702417       15.645863
2018-01-13/18:59:15.45           92.429879       58.782330       15.681395
2018-01-13/18:59:15.48           92.446922       58.862243       15.716927
2018-01-13/18:59:15.51           92.463965       58.942156       15.752460
2018-01-13/18:59:15.55           92.481558       59.024648       15.789138
2018-01-13/18:59:15.58           92.498601       59.104561       15.824670
2018-01-13/18:59:15.61           92.515644       59.184475       15.860203
2018-01-13/18:59:15.64           92.532687       59.264388       15.895735
2018-01-13/18:59:15.67           92.550279       59.346879       15.932414
2018-01-13/18:59:15.70           92.567322       59.426792       15.967946
2018-01-13/18:59:15.73           92.584365       59.506706       16.003479
2018-01-13/18:59:15.76           92.601408       59.586619       16.039011
2018-01-13/18:59:15.80           92.619001       59.669110       16.075689
2018-01-13/18:59:15.83           92.636044       59.749023       16.111222
2018-01-13/18:59:15.86           92.653087       59.828937       16.146754
2018-01-13/18:59:15.89           92.670129       59.908850       16.182286
2018-01-13/18:59:15.92           92.687722       59.991342       16.218965
2018-01-13/18:59:15.95           92.704765       60.071255       16.254497
2018-01-13/18:59:15.98           92.721808       60.151168       16.290030
2018-01-13/18:59:16.01           92.737013       60.232020       16.326802
2018-01-13/18:59:16.05           92.751666       60.316013       16.365463
2018-01-13/18:59:16.08           92.765861       60.397380       16.402917
2018-01-13/18:59:16.11           92.780056       60.478748       16.440370
2018-01-13/18:59:16.14           92.794251       60.560116       16.477824
2018-01-13/18:59:16.17           92.808903       60.644109       16.516486
2018-01-13/18:59:16.20           92.823098       60.725476       16.553939
2018-01-13/18:59:16.23           92.837293       60.806844       16.591393
2018-01-13/18:59:16.26           92.851488       60.888212       16.628846
2018-01-13/18:59:16.30           92.866140       60.972204       16.667508
2018-01-13/18:59:16.33           92.880335       61.053572       16.704961
2018-01-13/18:59:16.36           92.894530       61.134940       16.742415
2018-01-13/18:59:16.39           92.908725       61.216308       16.779868
2018-01-13/18:59:16.42           92.923378       61.300300       16.818530
2018-01-13/18:59:16.45           92.937572       61.381668       16.855984
2018-01-13/18:59:16.48           92.951767       61.463036       16.893437
2018-01-13/18:59:16.51           92.965962       61.544404       16.930891
2018-01-13/18:59:16.55           92.980615       61.628396       16.969552
2018-01-13/18:59:16.58           92.994809       61.709764       17.007006
2018-01-13/18:59:16.61           93.009004       61.791132       17.044460
2018-01-13/18:59:16.64           93.023199       61.872500       17.081913
2018-01-13/18:59:16.67           93.037852       61.956492       17.120575
2018-01-13/18:59:16.70           93.052046       62.037860       17.158028
2018-01-13/18:59:16.73           93.066241       62.119228       17.195482
2018-01-13/18:59:16.76           93.080436       62.200595       17.232935
2018-01-13/18:59:16.80           93.095089       62.284588       17.271597
2018-01-13/18:59:16.83           93.109284       62.365956       17.309050
2018-01-13/18:59:16.86           93.123478       62.447324       17.346504
2018-01-13/18:59:16.89           93.137673       62.528691       17.383957
2018-01-13/18:59:16.92           93.152326       62.612684       17.422619
2018-01-13/18:59:16.95           93.166521       62.694052       17.460073
2018-01-13/18:59:16.98           93.180716       62.775420       17.497526
2018-01-13/18:59:17.01           93.192977       62.857718       17.536199
2018-01-13/18:59:17.05           93.204535       62.943199       17.576811
2018-01-13/18:59:17.08           93.215733       63.026009       17.616154
2018-01-13/18:59:17.11           93.226930       63.108819       17.655498
2018-01-13/18:59:17.14           93.238128       63.191629       17.694841
2018-01-13/18:59:17.17           93.249686       63.277110       17.735453
2018-01-13/18:59:17.20           93.260884       63.359920       17.774796
2018-01-13/18:59:17.23           93.272081       63.442731       17.814140
2018-01-13/18:59:17.26           93.283278       63.525540       17.853483
2018-01-13/18:59:17.30           93.294837       63.611022       17.894095
2018-01-13/18:59:17.33           93.306035       63.693831       17.933438
2018-01-13/18:59:17.36           93.317232       63.776642       17.972782
2018-01-13/18:59:17.39           93.328429       63.859452       18.012125
2018-01-13/18:59:17.42           93.339988       63.944933       18.052737
2018-01-13/18:59:17.45           93.351186       64.027743       18.092080
2018-01-13/18:59:17.48           93.362383       64.110553       18.131423
2018-01-13/18:59:17.51           93.373580       64.193363       18.170766
2018-01-13/18:59:17.55           93.385139       64.278844       18.211379
2018-01-13/18:59:17.58           93.396336       64.361654       18.250722
2018-01-13/18:59:17.61           93.407534       64.444464       18.290065
2018-01-13/18:59:17.64           93.418731       64.527274       18.329408
2018-01-13/18:59:17.67           93.430290       64.612756       18.370021
2018-01-13/18:59:17.70           93.441487       64.695565       18.409364
2018-01-13/18:59:17.73           93.452685       64.778376       18.448707
2018-01-13/18:59:17.76           93.463882       64.861185       18.488050
2018-01-13/18:59:17.80           93.475441       64.946667       18.528663
2018-01-13/18:59:17.83           93.486638       65.029477       18.568006
2018-01-13/18:59:17.86           93.497836       65.112287       18.607349
2018-01-13/18:59:17.89           93.509033       65.195097       18.646692
2018-01-13/18:59:17.92           93.520592       65.280578       18.687305
2018-01-13/18:59:17.95           93.531789       65.363388       18.726648
2018-01-13/18:59:17.98           93.542987       65.446198       18.765991
2018-01-13/18:59:18.01           93.552141       65.529889       18.806530
2018-01-13/18:59:18.05           93.560432       65.616779       18.849055
2018-01-13/18:59:18.08           93.568463       65.700954       18.890252
2018-01-13/18:59:18.11           93.576494       65.785130       18.931448
2018-01-13/18:59:18.14           93.584525       65.869305       18.972645
2018-01-13/18:59:18.17           93.592815       65.956195       19.015170
2018-01-13/18:59:18.20           93.600846       66.040370       19.056366
2018-01-13/18:59:18.23           93.608877       66.124546       19.097563
2018-01-13/18:59:18.26           93.616908       66.208721       19.138759
2018-01-13/18:59:18.30           93.625199       66.295611       19.181285
2018-01-13/18:59:18.33           93.633230       66.379786       19.222481
2018-01-13/18:59:18.36           93.641261       66.463962       19.263678
2018-01-13/18:59:18.39           93.649292       66.548136       19.304874
2018-01-13/18:59:18.42           93.657582       66.635027       19.347400
2018-01-13/18:59:18.45           93.665613       66.719202       19.388596
2018-01-13/18:59:18.48           93.673644       66.803378       19.429793
2018-01-13/18:59:18.51           93.681675       66.887552       19.470989
2018-01-13/18:59:18.55           93.689966       66.974443       19.513515
2018-01-13/18:59:18.58           93.697997       67.058618       19.554711
2018-01-13/18:59:18.61           93.706028       67.142793       19.595908
2018-01-13/18:59:18.64           93.714059       67.226968       19.637104
2018-01-13/18:59:18.67           93.722349       67.313859       19.679629
2018-01-13/18:59:18.70           93.730380       67.398034       19.720826
2018-01-13/18:59:18.73           93.738411       67.482209       19.762022
2018-01-13/18:59:18.76           93.746442       67.566384       19.803219
2018-01-13/18:59:18.80           93.754733       67.653275       19.845744
2018-01-13/18:59:18.83           93.762764       67.737450       19.886941
2018-01-13/18:59:18.86           93.770795       67.821625       19.928137
2018-01-13/18:59:18.89           93.778826       67.905800       19.969334
2018-01-13/18:59:18.92           93.787116       67.992691       20.011859
2018-01-13/18:59:18.95           93.795147       68.076866       20.053055
2018-01-13/18:59:18.98           93.803178       68.161041       20.094252
2018-01-13/18:59:19.01           93.809051       68.246067       20.136620
2018-01-13/18:59:19.05           93.813887       68.334320       20.181020
2018-01-13/18:59:19.08           93.818572       68.419814       20.224032
2018-01-13/18:59:19.11           93.823256       68.505309       20.267044
2018-01-13/18:59:19.14           93.827941       68.590803       20.310056
2018-01-13/18:59:19.17           93.832777       68.679055       20.354456
2018-01-13/18:59:19.20           93.837462       68.764549       20.397468
2018-01-13/18:59:19.23           93.842147       68.850044       20.440480
2018-01-13/18:59:19.26           93.846832       68.935538       20.483492
2018-01-13/18:59:19.30           93.851668       69.023791       20.527892
2018-01-13/18:59:19.33           93.856353       69.109285       20.570904
2018-01-13/18:59:19.36           93.861038       69.194779       20.613917
2018-01-13/18:59:19.39           93.865723       69.280273       20.656929
2018-01-13/18:59:19.42           93.870559       69.368526       20.701328
2018-01-13/18:59:19.45           93.875244       69.454020       20.744340
2018-01-13/18:59:19.48           93.879929       69.539515       20.787353
2018-01-13/18:59:19.51           93.884613       69.625009       20.830365
2018-01-13/18:59:19.55           93.889449       69.713261       20.874765
2018-01-13/18:59:19.58           93.894134       69.798755       20.917777
2018-01-13/18:59:19.61           93.898819       69.884250       20.960789
2018-01-13/18:59:19.64           93.903504       69.969744       21.003801
2018-01-13/18:59:19.67           93.908340       70.057997       21.048201
2018-01-13/18:59:19.70           93.913025       70.143491       21.091213
2018-01-13/18:59:19.73           93.917710       70.228986       21.134225
2018-01-13/18:59:19.76           93.922395       70.314480       21.177237
2018-01-13/18:59:19.80           93.927231       70.402732       21.221637
2018-01-13/18:59:19.83           93.931916       70.488226       21.264649
2018-01-13/18:59:19.86           93.936601       70.573721       21.307662
2018-01-13/18:59:19.89           93.941285       70.659215       21.350674
2018-01-13/18:59:19.92           93.946121       70.747467       21.395073
2018-01-13/18:59:19.95           93.950806       70.832962       21.438086
2018-01-13/18:59:19.98           93.955491       70.918456       21.481098
2018-01-13/18:59:20.01           93.957896       71.004754       21.525255
2018-01-13/18:59:20.05           93.959084       71.094292       21.571487
2018-01-13/18:59:20.08           93.960234       71.181031       21.616274
2018-01-13/18:59:20.11           93.961384       71.267771       21.661062
2018-01-13/18:59:20.14           93.962535       71.354511       21.705849
2018-01-13/18:59:20.17           93.963723       71.444048       21.752081
2018-01-13/18:59:20.20           93.964873       71.530788       21.796868
2018-01-13/18:59:20.23           93.966024       71.617528       21.841656
2018-01-13/18:59:20.26           93.967174       71.704267       21.886443
2018-01-13/18:59:20.30           93.968362       71.793805       21.932675
2018-01-13/18:59:20.33           93.969512       71.880545       21.977462
2018-01-13/18:59:20.36           93.970663       71.967285       22.022249
2018-01-13/18:59:20.39           93.971813       72.054024       22.067036
2018-01-13/18:59:20.42           93.973001       72.143562       22.113268
2018-01-13/18:59:20.45           93.974151       72.230301       22.158056
2018-01-13/18:59:20.48           93.975302       72.317041       22.202843
2018-01-13/18:59:20.51           93.976452       72.403781       22.247630
2018-01-13/18:59:20.55           93.977640       72.493319       22.293862
2018-01-13/18:59:20.58           93.978790       72.580058       22.338649
2018-01-13/18:59:20.61           93.979941       72.666798       22.383437
2018-01-13/18:59:20.64           93.981091       72.753538       22.428224
2018-01-13/18:59:20.67           93.982279       72.843075       22.474456
2018-01-13/18:59:20.70           93.983429       72.929815       22.519243
2018-01-13/18:59:20.73           93.984580       73.016555       22.564030
2018-01-13/18:59:20.76           93.985730       73.103294       22.608818
2018-01-13/18:59:20.80           93.986918       73.192832       22.655050
2018-01-13/18:59:20.83           93.988068       73.279572       22.699837
2018-01-13/18:59:20.86           93.989219       73.366312       22.744624
2018-01-13/18:59:20.89           93.990369       73.453051       22.789411
2018-01-13/18:59:20.92           93.991557       73.542589       22.835643
2018-01-13/18:59:20.95           93.992708       73.629328       22.880430
2018-01-13/18:59:20.98           93.993858       73.716068       22.925218
2018-01-13/18:59:21.01           93.992631       73.803571       22.971108
2018-01-13/18:59:21.05           93.990015       73.894330       23.019106
2018-01-13/18:59:21.08           93.987481       73.982253       23.065603
2018-01-13/18:59:21.11           93.984946       74.070176       23.112100
2018-01-13/18:59:21.14           93.982412       74.158099       23.158597
2018-01-13/18:59:21.17           93.979796       74.248858       23.206595
2018-01-13/18:59:21.20           93.977261       74.336780       23.253092
2018-01-13/18:59:21.23           93.974727       74.424704       23.299589
2018-01-13/18:59:21.26           93.972193       74.512626       23.346086
2018-01-13/18:59:21.30           93.969577       74.603385       23.394084
2018-01-13/18:59:21.33           93.967042       74.691308       23.440581
2018-01-13/18:59:21.36           93.964508       74.779231       23.487078
2018-01-13/18:59:21.39           93.961973       74.867154       23.533575
2018-01-13/18:59:21.42           93.959357       74.957913       23.581573
2018-01-13/18:59:21.45           93.956823       75.045835       23.628070
2018-01-13/18:59:21.48           93.954288       75.133759       23.674567
2018-01-13/18:59:21.51           93.951754       75.221681       23.721064
2018-01-13/18:59:21.55           93.949138       75.312440       23.769062
2018-01-13/18:59:21.58           93.946604       75.400363       23.815559
2018-01-13/18:59:21.61           93.944069       75.488286       23.862056
2018-01-13/18:59:21.64           93.941535       75.576209       23.908554
2018-01-13/18:59:21.67           93.938919       75.666968       23.956551
2018-01-13/18:59:21.70           93.936384       75.754890       24.003048
2018-01-13/18:59:21.73           93.933850       75.842814       24.049545
2018-01-13/18:59:21.76           93.931316       75.930736       24.096043
2018-01-13/18:59:21.80           93.928699       76.021495       24.144040
2018-01-13/18:59:21.83           93.926165       76.109418       24.190537
2018-01-13/18:59:21.86           93.923631       76.197341       24.237035
2018-01-13/18:59:21.89           93.921096       76.285264       24.283532
2018-01-13/18:59:21.92           93.918480       76.376023       24.331529
2018-01-13/18:59:21.95           93.915946       76.463945       24.378026
2018-01-13/18:59:21.98           93.913411       76.551869       24.424524
2018-01-13/18:59:22.01           93.908382       76.640497       24.472091
2018-01-13/18:59:22.05           93.901775       76.732385       24.521802
2018-01-13/18:59:22.08           93.895374       76.821400       24.569959
2018-01-13/18:59:22.11           93.888972       76.910417       24.618116
2018-01-13/18:59:22.14           93.882571       76.999433       24.666273
2018-01-13/18:59:22.17           93.875964       77.091321       24.715983
2018-01-13/18:59:22.20           93.869563       77.180337       24.764140
2018-01-13/18:59:22.23           93.863161       77.269354       24.812297
2018-01-13/18:59:22.26           93.856760       77.358369       24.860454
2018-01-13/18:59:22.30           93.850153       77.450257       24.910165
2018-01-13/18:59:22.33           93.843752       77.539273       24.958322
2018-01-13/18:59:22.36           93.837351       77.628290       25.006479
2018-01-13/18:59:22.39           93.830949       77.717306       25.054636
2018-01-13/18:59:22.42           93.824342       77.809194       25.104346
2018-01-13/18:59:22.45           93.817941       77.898210       25.152503
2018-01-13/18:59:22.48           93.811540       77.987226       25.200660
2018-01-13/18:59:22.51           93.805138       78.076242       25.248817
2018-01-13/18:59:22.55           93.798531       78.168130       25.298527
2018-01-13/18:59:22.58           93.792130       78.257146       25.346684
2018-01-13/18:59:22.61           93.785729       78.346163       25.394841
2018-01-13/18:59:22.64           93.779328       78.435179       25.442998
2018-01-13/18:59:22.67           93.772720       78.527067       25.492709
2018-01-13/18:59:22.70           93.766319       78.616083       25.540866
2018-01-13/18:59:22.73           93.759918       78.705099       25.589023
2018-01-13/18:59:22.76           93.753517       78.794115       25.637180
2018-01-13/18:59:22.80           93.746909       78.886003       25.686890
2018-01-13/18:59:22.83           93.740508       78.975019       25.735047
2018-01-13/18:59:22.86           93.734107       79.064036       25.783204
2018-01-13/18:59:22.89           93.727706       79.153052       25.831361
2018-01-13/18:59:22.92           93.721098       79.244940       25.881072
2018-01-13/18:59:22.95           93.714697       79.333955       25.929228
2018-01-13/18:59:22.98           93.708296       79.422972       25.977386
2018-01-13/18:59:23.01           93.699301       79.512634       26.026568
2018-01-13/18:59:23.05           93.688544       79.605556       26.077920
2018-01-13/18:59:23.08           93.678123       79.695574       26.127666
2018-01-13/18:59:23.11           93.667702       79.785592       26.177413
2018-01-13/18:59:23.14           93.657281       79.875610       26.227160
2018-01-13/18:59:23.17           93.646524       79.968531       26.278511
2018-01-13/18:59:23.20           93.636103       80.058549       26.328258
2018-01-13/18:59:23.23           93.625682       80.148567       26.378005
2018-01-13/18:59:23.26           93.615261       80.238585       26.427751
2018-01-13/18:59:23.30           93.604504       80.331507       26.479103
2018-01-13/18:59:23.33           93.594083       80.421524       26.528849
2018-01-13/18:59:23.36           93.583662       80.511543       26.578596
2018-01-13/18:59:23.39           93.573241       80.601560       26.628343
2018-01-13/18:59:23.42           93.562484       80.694482       26.679694
2018-01-13/18:59:23.45           93.552063       80.784500       26.729441
2018-01-13/18:59:23.48           93.541642       80.874518       26.779188
2018-01-13/18:59:23.51           93.531221       80.964536       26.828934
2018-01-13/18:59:23.55           93.520464       81.057457       26.880286
2018-01-13/18:59:23.58           93.510043       81.147475       26.930032
2018-01-13/18:59:23.61           93.499622       81.237493       26.979779
2018-01-13/18:59:23.64           93.489201       81.327511       27.029526
2018-01-13/18:59:23.67           93.478444       81.420433       27.080877
2018-01-13/18:59:23.70           93.468023       81.510450       27.130624
2018-01-13/18:59:23.73           93.457602       81.600469       27.180371
2018-01-13/18:59:23.76           93.447181       81.690486       27.230118
2018-01-13/18:59:23.80           93.436424       81.783408       27.281469
2018-01-13/18:59:23.83           93.426003       81.873426       27.331216
2018-01-13/18:59:23.86           93.415582       81.963444       27.380963
2018-01-13/18:59:23.89           93.405161       82.053462       27.430709
2018-01-13/18:59:23.92           93.394404       82.146383       27.482061
2018-01-13/18:59:23.95           93.383983       82.236401       27.531807
2018-01-13/18:59:23.98           93.373562       82.326419       27.581554
2018-01-13/18:59:24.01           93.360441       82.417020       27.632275
2018-01-13/18:59:24.05           93.345364       82.510875       27.685185
2018-01-13/18:59:24.08           93.330758       82.601797       27.736442
2018-01-13/18:59:24.11           93.316152       82.692720       27.787699
2018-01-13/18:59:24.14           93.301546       82.783641       27.838956
2018-01-13/18:59:24.17           93.286469       82.877497       27.891866
2018-01-13/18:59:24.20           93.271863       82.968418       27.943123
2018-01-13/18:59:24.23           93.257257       83.059341       27.994380
2018-01-13/18:59:24.26           93.242651       83.150262       28.045637
2018-01-13/18:59:24.30           93.227574       83.244118       28.098547
2018-01-13/18:59:24.33           93.212968       83.335039       28.149804
2018-01-13/18:59:24.36           93.198362       83.425962       28.201061
2018-01-13/18:59:24.39           93.183756       83.516884       28.252317
2018-01-13/18:59:24.42           93.168679       83.610739       28.305228
2018-01-13/18:59:24.45           93.154073       83.701661       28.356485
2018-01-13/18:59:24.48           93.139467       83.792583       28.407742
2018-01-13/18:59:24.51           93.124861       83.883505       28.458998
2018-01-13/18:59:24.55           93.109784       83.977360       28.511909
2018-01-13/18:59:24.58           93.095178       84.068282       28.563165
2018-01-13/18:59:24.61           93.080572       84.159204       28.614423
2018-01-13/18:59:24.64           93.065966       84.250126       28.665679
2018-01-13/18:59:24.67           93.050889       84.343981       28.718590
2018-01-13/18:59:24.70           93.036283       84.434903       28.769846
2018-01-13/18:59:24.73           93.021677       84.525825       28.821103
2018-01-13/18:59:24.76           93.007071       84.616747       28.872360
2018-01-13/18:59:24.80           92.991994       84.710602       28.925270
2018-01-13/18:59:24.83           92.977388       84.801524       28.976527
2018-01-13/18:59:24.86           92.962782       84.892446       29.027784
2018-01-13/18:59:24.89           92.948176       84.983368       29.079041
2018-01-13/18:59:24.92           92.933098       85.077223       29.131951
2018-01-13/18:59:24.95           92.918493       85.168145       29.183208
2018-01-13/18:59:24.98           92.903886       85.259067       29.234465
2018-01-13/18:59:25.01           92.886460       85.350505       29.286646
2018-01-13/18:59:25.05           92.866869       85.445186       29.341034
2018-01-13/18:59:25.08           92.847891       85.536908       29.393723
2018-01-13/18:59:25.11           92.828913       85.628631       29.446412
2018-01-13/18:59:25.14           92.809934       85.720352       29.499101
2018-01-13/18:59:25.17           92.790344       85.815033       29.553489
2018-01-13/18:59:25.20           92.771366       85.906755       29.606178
2018-01-13/18:59:25.23           92.752387       85.998478       29.658867
2018-01-13/18:59:25.26           92.733409       86.090199       29.711556
2018-01-13/18:59:25.30           92.713819       86.184880       29.765944
2018-01-13/18:59:25.33           92.694841       86.276602       29.818633
2018-01-13/18:59:25.36           92.675862       86.368325       29.871322
2018-01-13/18:59:25.39           92.656884       86.460047       29.924011
2018-01-13/18:59:25.42           92.637293       86.554728       29.978399
2018-01-13/18:59:25.45           92.618315       86.646449       30.031088
2018-01-13/18:59:25.48           92.599337       86.738172       30.083777
2018-01-13/18:59:25.51           92.580359       86.829894       30.136466
2018-01-13/18:59:25.55           92.560768       86.924575       30.190854
2018-01-13/18:59:25.58           92.541790       87.016296       30.243543
2018-01-13/18:59:25.61           92.522812       87.108019       30.296232
2018-01-13/18:59:25.64           92.503834       87.199741       30.348920
2018-01-13/18:59:25.67           92.484243       87.294422       30.403309
2018-01-13/18:59:25.70           92.465265       87.386144       30.455998
2018-01-13/18:59:25.73           92.446286       87.477866       30.508687
2018-01-13/18:59:25.76           92.427308       87.569588       30.561375
2018-01-13/18:59:25.80           92.407718       87.664269       30.615764
2018-01-13/18:59:25.83           92.388740       87.755991       30.668453
2018-01-13/18:59:25.86           92.369761       87.847713       30.721142
2018-01-13/18:59:25.89           92.350783       87.939435       30.773830
2018-01-13/18:59:25.92           92.331193       88.034116       30.828219
2018-01-13/18:59:25.95           92.312214       88.125838       30.880908
2018-01-13/18:59:25.98           92.293236       88.217560       30.933597
2018-01-13/18:59:26.01           92.271360       88.309731       30.987153
2018-01-13/18:59:26.05           92.247132       88.405131       31.042930
2018-01-13/18:59:26.08           92.223662       88.497549       31.096963
2018-01-13/18:59:26.11           92.200192       88.589968       31.150997
2018-01-13/18:59:26.14           92.176722       88.682386       31.205030
2018-01-13/18:59:26.17           92.152495       88.777786       31.260807
2018-01-13/18:59:26.20           92.129025       88.870204       31.314841
2018-01-13/18:59:26.23           92.105554       88.962623       31.368874
2018-01-13/18:59:26.26           92.082084       89.055041       31.422908
2018-01-13/18:59:26.30           92.057857       89.150441       31.478685
2018-01-13/18:59:26.33           92.034387       89.242859       31.532718
2018-01-13/18:59:26.36           92.010917       89.335278       31.586752
2018-01-13/18:59:26.39           91.987446       89.427697       31.640785
2018-01-13/18:59:26.42           91.963219       89.523096       31.696562
2018-01-13/18:59:26.45           91.939749       89.615515       31.750595
2018-01-13/18:59:26.48           91.916279       89.707933       31.804629
2018-01-13/18:59:26.51           91.892809       89.800352       31.858663
2018-01-13/18:59:26.55           91.868581       89.895752       31.914439
2018-01-13/18:59:26.58           91.845111       89.988170       31.968473
2018-01-13/18:59:26.61           91.821641       90.080589       32.022507
2018-01-13/18:59:26.64           91.798171       90.173007       32.076540
2018-01-13/18:59:26.67           91.773944       90.268407       32.132317
2018-01-13/18:59:26.70           91.750474       90.360825       32.186350
2018-01-13/18:59:26.73           91.727003       90.453244       32.240384
2018-01-13/18:59:26.76           91.703533       90.545662       32.294418
2018-01-13/18:59:26.80           91.679306       90.641062       32.350194
2018-01-13/18:59:26.83           91.655836       90.733480       32.404228
2018-01-13/18:59:26.86           91.632365       90.825899       32.458262
2018-01-13/18:59:26.89           91.608895       90.918317       32.512295
2018-01-13/18:59:26.92           91.584668       91.013717       32.568072
2018-01-13/18:59:26.95           91.561198       91.106135       32.622105
2018-01-13/18:59:26.98           91.537728       91.198554       32.676139
2018-01-13/18:59:27.01           91.511251       91.291346       32.730980
2018-01-13/18:59:27.05           91.482213       91.387345       32.788049
2018-01-13/18:59:27.08           91.454083       91.480344       32.843335
2018-01-13/18:59:27.11           91.425953       91.573343       32.898621
2018-01-13/18:59:27.14           91.397823       91.666341       32.953906
2018-01-13/18:59:27.17           91.368785       91.762340       33.010975
2018-01-13/18:59:27.20           91.340655       91.855339       33.066261
2018-01-13/18:59:27.23           91.312525       91.948338       33.121547
2018-01-13/18:59:27.26           91.284395       92.041336       33.176832
2018-01-13/18:59:27.30           91.255357       92.137335       33.233902
2018-01-13/18:59:27.33           91.227227       92.230334       33.289187
2018-01-13/18:59:27.36           91.199096       92.323333       33.344473
2018-01-13/18:59:27.39           91.170966       92.416331       33.399758
2018-01-13/18:59:27.42           91.141929       92.512330       33.456828
2018-01-13/18:59:27.45           91.113798       92.605329       33.512113
2018-01-13/18:59:27.48           91.085668       92.698328       33.567399
2018-01-13/18:59:27.51           91.057538       92.791326       33.622684
2018-01-13/18:59:27.55           91.028500       92.887325       33.679754
2018-01-13/18:59:27.58           91.000370       92.980324       33.735039
2018-01-13/18:59:27.61           90.972240       93.073323       33.790325
2018-01-13/18:59:27.64           90.944110       93.166321       33.845610
2018-01-13/18:59:27.67           90.915072       93.262320       33.902680
2018-01-13/18:59:27.70           90.886942       93.355319       33.957965
2018-01-13/18:59:27.73           90.858812       93.448318       34.013251
2018-01-13/18:59:27.76           90.830681       93.541316       34.068537
2018-01-13/18:59:27.80           90.801644       93.637315       34.125606
2018-01-13/18:59:27.83           90.773514       93.730314       34.180891
2018-01-13/18:59:27.86           90.745383       93.823313       34.236177
2018-01-13/18:59:27.89           90.717253       93.916311       34.291463
2018-01-13/18:59:27.92           90.688215       94.012310       34.348532
2018-01-13/18:59:27.95           90.660085       94.105309       34.403817
2018-01-13/18:59:27.98           90.631955       94.198308       34.459103
2018-01-13/18:59:28.01           90.600730       94.291593       34.515129
2018-01-13/18:59:28.05           90.566742       94.388050       34.573382
2018-01-13/18:59:28.08           90.533815       94.481492       34.629815
2018-01-13/18:59:28.11           90.500888       94.574935       34.686248
2018-01-13/18:59:28.14           90.467962       94.668378       34.742680
2018-01-13/18:59:28.17           90.433973       94.764835       34.800934
2018-01-13/18:59:28.20           90.401047       94.858277       34.857366
2018-01-13/18:59:28.23           90.368120       94.951720       34.913800
2018-01-13/18:59:28.26           90.335193       95.045163       34.970232
2018-01-13/18:59:28.30           90.301204       95.141620       35.028486
2018-01-13/18:59:28.33           90.268278       95.235062       35.084918
2018-01-13/18:59:28.36           90.235351       95.328506       35.141351
2018-01-13/18:59:28.39           90.202425       95.421948       35.197784
2018-01-13/18:59:28.42           90.168436       95.518405       35.256037
2018-01-13/18:59:28.45           90.135509       95.611848       35.312470
2018-01-13/18:59:28.48           90.102583       95.705291       35.368903
2018-01-13/18:59:28.51           90.069656       95.798733       35.425336
2018-01-13/18:59:28.55           90.035667       95.895190       35.483589
2018-01-13/18:59:28.58           90.002741       95.988633       35.540022
2018-01-13/18:59:28.61           89.969814       96.082076       35.596455
2018-01-13/18:59:28.64           89.936887       96.175518       35.652887
2018-01-13/18:59:28.67           89.902899       96.271975       35.711141
2018-01-13/18:59:28.70           89.869972       96.365418       35.767573
2018-01-13/18:59:28.73           89.837045       96.458861       35.824006
2018-01-13/18:59:28.76           89.804119       96.552303       35.880439
2018-01-13/18:59:28.80           89.770130       96.648760       35.938692
2018-01-13/18:59:28.83           89.737204       96.742203       35.995125
2018-01-13/18:59:28.86           89.704277       96.835646       36.051558
2018-01-13/18:59:28.89           89.671350       96.929088       36.107991
2018-01-13/18:59:28.92           89.637361       97.025545       36.166244
2018-01-13/18:59:28.95           89.604435       97.118988       36.222677
2018-01-13/18:59:28.98           89.571508       97.212431       36.279110
2018-01-13/18:59:29.01           89.535392       97.306060       36.336211
2018-01-13/18:59:29.05           89.496301       97.402815       36.395533
2018-01-13/18:59:29.08           89.458431       97.496546       36.453002
2018-01-13/18:59:29.11           89.420561       97.590278       36.510471
2018-01-13/18:59:29.14           89.382691       97.684010       36.567939
2018-01-13/18:59:29.17           89.343600       97.780765       36.627262
2018-01-13/18:59:29.20           89.305730       97.874497       36.684730
2018-01-13/18:59:29.23           89.267860       97.968229       36.742199
2018-01-13/18:59:29.26           89.229990       98.061960       36.799668
2018-01-13/18:59:29.30           89.190899       98.158715       36.858990
2018-01-13/18:59:29.33           89.153029       98.252447       36.916459
2018-01-13/18:59:29.36           89.115159       98.346179       36.973928
2018-01-13/18:59:29.39           89.077289       98.439910       37.031396
2018-01-13/18:59:29.42           89.038198       98.536665       37.090719
2018-01-13/18:59:29.45           89.000328       98.630397       37.148187
2018-01-13/18:59:29.48           88.962458       98.724129       37.205656
2018-01-13/18:59:29.51           88.924588       98.817860       37.263124
2018-01-13/18:59:29.55           88.885497       98.914615       37.322447
2018-01-13/18:59:29.58           88.847627       99.008347       37.379916
2018-01-13/18:59:29.61           88.809757       99.102079       37.437384
2018-01-13/18:59:29.64           88.771887       99.195810       37.494853
2018-01-13/18:59:29.67           88.732796       99.292565       37.554176
2018-01-13/18:59:29.70           88.694926       99.386297       37.611644
2018-01-13/18:59:29.73           88.657056       99.480029       37.669113
2018-01-13/18:59:29.76           88.619186       99.573760       37.726581
2018-01-13/18:59:29.80           88.580095       99.670515       37.785904
2018-01-13/18:59:29.83           88.542225       99.764247       37.843372
2018-01-13/18:59:29.86           88.504355       99.857979       37.900841
2018-01-13/18:59:29.89           88.466485       99.951710       37.958310
2018-01-13/18:59:29.92           88.427394       100.04847       38.017632
2018-01-13/18:59:29.95           88.389524       100.14220       38.075101
2018-01-13/18:59:29.98           88.351654       100.23593       38.132570
2018-01-13/18:59:30.01           88.310517       100.32978       38.190631
2018-01-13/18:59:30.05           88.266197       100.42672       38.250901
2018-01-13/18:59:30.08           88.223263       100.52063       38.309288
2018-01-13/18:59:30.11           88.180328       100.61455       38.367675
2018-01-13/18:59:30.14           88.137394       100.70846       38.426062
2018-01-13/18:59:30.17           88.093074       100.80540       38.486332
2018-01-13/18:59:30.20           88.050140       100.89931       38.544719
2018-01-13/18:59:30.23           88.007205       100.99323       38.603106
2018-01-13/18:59:30.26           87.964270       101.08714       38.661493
2018-01-13/18:59:30.30           87.919951       101.18408       38.721763
2018-01-13/18:59:30.33           87.877016       101.27800       38.780150
2018-01-13/18:59:30.36           87.834082       101.37191       38.838537
2018-01-13/18:59:30.39           87.791147       101.46582       38.896924
2018-01-13/18:59:30.42           87.746828       101.56276       38.957194
2018-01-13/18:59:30.45           87.703893       101.65668       39.015581
2018-01-13/18:59:30.48           87.660959       101.75059       39.073968
2018-01-13/18:59:30.51           87.618024       101.84450       39.132355
2018-01-13/18:59:30.55           87.573705       101.94145       39.192625
2018-01-13/18:59:30.58           87.530770       102.03536       39.251012
2018-01-13/18:59:30.61           87.487835       102.12927       39.309399
2018-01-13/18:59:30.64           87.444901       102.22319       39.367786
2018-01-13/18:59:30.67           87.400581       102.32013       39.428056
2018-01-13/18:59:30.70           87.357647       102.41404       39.486443
2018-01-13/18:59:30.73           87.314712       102.50795       39.544830
2018-01-13/18:59:30.76           87.271778       102.60187       39.603217
2018-01-13/18:59:30.80           87.227458       102.69881       39.663487
2018-01-13/18:59:30.83           87.184524       102.79272       39.721874
2018-01-13/18:59:30.86           87.141589       102.88664       39.780261
2018-01-13/18:59:30.89           87.098655       102.98055       39.838648
2018-01-13/18:59:30.92           87.054335       103.07749       39.898918
2018-01-13/18:59:30.95           87.011401       103.17140       39.957305
2018-01-13/18:59:30.98           86.968466       103.26532       40.015692
2018-01-13/18:59:31.01           86.922179       103.35924       40.074598
2018-01-13/18:59:31.05           86.872495       103.45620       40.135698
2018-01-13/18:59:31.08           86.824364       103.55013       40.194889
2018-01-13/18:59:31.11           86.776233       103.64405       40.254081
2018-01-13/18:59:31.14           86.728102       103.73798       40.313272
2018-01-13/18:59:31.17           86.678418       103.83494       40.374373
2018-01-13/18:59:31.20           86.630287       103.92887       40.433564
2018-01-13/18:59:31.23           86.582155       104.02279       40.492755
2018-01-13/18:59:31.26           86.534024       104.11672       40.551946
2018-01-13/18:59:31.30           86.484341       104.21368       40.613047
2018-01-13/18:59:31.33           86.436210       104.30761       40.672238
2018-01-13/18:59:31.36           86.388078       104.40154       40.731429
2018-01-13/18:59:31.39           86.339947       104.49546       40.790620
2018-01-13/18:59:31.42           86.290263       104.59242       40.851721
2018-01-13/18:59:31.45           86.242132       104.68635       40.910912
2018-01-13/18:59:31.48           86.194001       104.78028       40.970103
2018-01-13/18:59:31.51           86.145870       104.87420       41.029294
2018-01-13/18:59:31.55           86.096186       104.97116       41.090395
2018-01-13/18:59:31.58           86.048055       105.06509       41.149586
2018-01-13/18:59:31.61           85.999924       105.15902       41.208778
2018-01-13/18:59:31.64           85.951793       105.25295       41.267969
2018-01-13/18:59:31.67           85.902109       105.34990       41.329069
2018-01-13/18:59:31.70           85.853978       105.44383       41.388260
2018-01-13/18:59:31.73           85.805847       105.53776       41.447452
2018-01-13/18:59:31.76           85.757716       105.63169       41.506643
2018-01-13/18:59:31.80           85.708032       105.72865       41.567743
2018-01-13/18:59:31.83           85.659901       105.82257       41.626934
2018-01-13/18:59:31.86           85.611769       105.91650       41.686126
2018-01-13/18:59:31.89           85.563638       106.01043       41.745317
2018-01-13/18:59:31.92           85.513955       106.10739       41.806418
2018-01-13/18:59:31.95           85.465824       106.20131       41.865609
2018-01-13/18:59:31.98           85.417692       106.29524       41.924800
2018-01-13/18:59:32.01           85.366138       106.38908       41.984422
2018-01-13/18:59:32.05           85.310976       106.48588       42.046213
2018-01-13/18:59:32.08           85.257538       106.57967       42.106072
2018-01-13/18:59:32.11           85.204100       106.67345       42.165932
2018-01-13/18:59:32.14           85.150662       106.76723       42.225791
2018-01-13/18:59:32.17           85.095500       106.86404       42.287582
2018-01-13/18:59:32.20           85.042062       106.95782       42.347441
2018-01-13/18:59:32.23           84.988624       107.05160       42.407301
2018-01-13/18:59:32.26           84.935187       107.14538       42.467160
2018-01-13/18:59:32.30           84.880025       107.24219       42.528951
2018-01-13/18:59:32.33           84.826587       107.33597       42.588810
2018-01-13/18:59:32.36           84.773149       107.42976       42.648670
2018-01-13/18:59:32.39           84.719711       107.52354       42.708529
2018-01-13/18:59:32.42           84.664549       107.62035       42.770320
2018-01-13/18:59:32.45           84.611111       107.71413       42.830179
2018-01-13/18:59:32.48           84.557673       107.80791       42.890039
2018-01-13/18:59:32.51           84.504236       107.90169       42.949898
2018-01-13/18:59:32.55           84.449074       107.99850       43.011689
2018-01-13/18:59:32.58           84.395636       108.09228       43.071548
2018-01-13/18:59:32.61           84.342198       108.18607       43.131408
2018-01-13/18:59:32.64           84.288760       108.27985       43.191267
2018-01-13/18:59:32.67           84.233598       108.37666       43.253058
2018-01-13/18:59:32.70           84.180161       108.47044       43.312917
2018-01-13/18:59:32.73           84.126722       108.56422       43.372777
2018-01-13/18:59:32.76           84.073285       108.65800       43.432636
2018-01-13/18:59:32.80           84.018123       108.75481       43.494427
2018-01-13/18:59:32.83           83.964685       108.84859       43.554286
2018-01-13/18:59:32.86           83.911247       108.94237       43.614146
2018-01-13/18:59:32.89           83.857809       109.03616       43.674006
2018-01-13/18:59:32.92           83.802647       109.13296       43.735796
2018-01-13/18:59:32.95           83.749210       109.22675       43.795655
2018-01-13/18:59:32.98           83.695771       109.32053       43.855515
2018-01-13/18:59:33.01           83.638857       109.41411       43.915718
2018-01-13/18:59:33.05           83.578132       109.51060       43.978057
2018-01-13/18:59:33.08           83.519305       109.60407       44.038448
2018-01-13/18:59:33.11           83.460478       109.69754       44.098840
2018-01-13/18:59:33.14           83.401652       109.79101       44.159231
2018-01-13/18:59:33.17           83.340927       109.88750       44.221571
2018-01-13/18:59:33.20           83.282100       109.98097       44.281962
2018-01-13/18:59:33.23           83.223273       110.07445       44.342353
2018-01-13/18:59:33.26           83.164446       110.16792       44.402744
2018-01-13/18:59:33.30           83.103722       110.26440       44.465084
2018-01-13/18:59:33.33           83.044895       110.35788       44.525475
2018-01-13/18:59:33.36           82.986068       110.45135       44.585867
2018-01-13/18:59:33.39           82.927241       110.54482       44.646258
2018-01-13/18:59:33.42           82.866516       110.64131       44.708597
2018-01-13/18:59:33.45           82.807689       110.73478       44.768989
2018-01-13/18:59:33.48           82.748862       110.82825       44.829380
2018-01-13/18:59:33.51           82.690036       110.92172       44.889771
2018-01-13/18:59:33.55           82.629311       111.01821       44.952111
2018-01-13/18:59:33.58           82.570484       111.11168       45.012502
2018-01-13/18:59:33.61           82.511657       111.20516       45.072894
2018-01-13/18:59:33.64           82.452830       111.29863       45.133285
2018-01-13/18:59:33.67           82.392106       111.39512       45.195624
2018-01-13/18:59:33.70           82.333279       111.48859       45.256015
2018-01-13/18:59:33.73           82.274452       111.58206       45.316407
2018-01-13/18:59:33.76           82.215625       111.67553       45.376798
2018-01-13/18:59:33.80           82.154900       111.77202       45.439138
2018-01-13/18:59:33.83           82.096074       111.86549       45.499529
2018-01-13/18:59:33.86           82.037246       111.95896       45.559920
2018-01-13/18:59:33.89           81.978420       112.05243       45.620312
2018-01-13/18:59:33.92           81.917695       112.14892       45.682651
2018-01-13/18:59:33.95           81.858868       112.24239       45.743042
2018-01-13/18:59:33.98           81.800041       112.33587       45.803434
2018-01-13/18:59:34.01           81.737671       112.42904       45.864078
2018-01-13/18:59:34.05           81.671276       112.52504       45.926822
2018-01-13/18:59:34.08           81.606957       112.61804       45.987606
2018-01-13/18:59:34.11           81.542637       112.71105       46.048390
2018-01-13/18:59:34.14           81.478318       112.80405       46.109173
2018-01-13/18:59:34.17           81.411923       112.90005       46.171917
2018-01-13/18:59:34.20           81.347604       112.99305       46.232701
2018-01-13/18:59:34.23           81.283284       113.08606       46.293485
2018-01-13/18:59:34.26           81.218965       113.17906       46.354268
2018-01-13/18:59:34.30           81.152570       113.27506       46.417012
2018-01-13/18:59:34.33           81.088251       113.36807       46.477796
2018-01-13/18:59:34.36           81.023931       113.46107       46.538579
2018-01-13/18:59:34.39           80.959611       113.55407       46.599363
2018-01-13/18:59:34.42           80.893217       113.65008       46.662107
2018-01-13/18:59:34.45           80.828898       113.74308       46.722891
2018-01-13/18:59:34.48           80.764578       113.83608       46.783674
2018-01-13/18:59:34.51           80.700258       113.92909       46.844458
2018-01-13/18:59:34.55           80.633864       114.02509       46.907202
2018-01-13/18:59:34.58           80.569545       114.11809       46.967985
2018-01-13/18:59:34.61           80.505225       114.21110       47.028769
2018-01-13/18:59:34.64           80.440905       114.30410       47.089553
2018-01-13/18:59:34.67           80.374511       114.40010       47.152297
2018-01-13/18:59:34.70           80.310191       114.49310       47.213080
2018-01-13/18:59:34.73           80.245872       114.58611       47.273864
2018-01-13/18:59:34.76           80.181552       114.67911       47.334647
2018-01-13/18:59:34.80           80.115158       114.77511       47.397392
2018-01-13/18:59:34.83           80.050838       114.86812       47.458175
2018-01-13/18:59:34.86           79.986519       114.96112       47.518959
2018-01-13/18:59:34.89           79.922199       115.05412       47.579742
2018-01-13/18:59:34.92           79.855805       115.15013       47.642487
2018-01-13/18:59:34.95           79.791485       115.24313       47.703270
2018-01-13/18:59:34.98           79.727166       115.33613       47.764054
2018-01-13/18:59:35.01           79.659246       115.42871       47.824999
2018-01-13/18:59:35.05           79.587091       115.52404       47.888003
2018-01-13/18:59:35.08           79.517191       115.61639       47.949038
2018-01-13/18:59:35.11           79.447291       115.70874       48.010073
2018-01-13/18:59:35.14           79.377391       115.80109       48.071108
2018-01-13/18:59:35.17           79.305236       115.89642       48.134112
2018-01-13/18:59:35.20           79.235337       115.98877       48.195146
2018-01-13/18:59:35.23           79.165436       116.08112       48.256182
2018-01-13/18:59:35.26           79.095537       116.17347       48.317216
2018-01-13/18:59:35.30           79.023382       116.26880       48.380220
2018-01-13/18:59:35.33           78.953482       116.36115       48.441255
2018-01-13/18:59:35.36           78.883582       116.45350       48.502290
2018-01-13/18:59:35.39           78.813682       116.54585       48.563325
2018-01-13/18:59:35.42           78.741527       116.64118       48.626328
2018-01-13/18:59:35.45           78.671627       116.73353       48.687363
2018-01-13/18:59:35.48           78.601727       116.82588       48.748398
2018-01-13/18:59:35.51           78.531827       116.91823       48.809433
2018-01-13/18:59:35.55           78.459672       117.01356       48.872437
2018-01-13/18:59:35.58           78.389773       117.10591       48.933472
2018-01-13/18:59:35.61           78.319872       117.19826       48.994507
2018-01-13/18:59:35.64           78.249973       117.29061       49.055541
2018-01-13/18:59:35.67           78.177818       117.38594       49.118545
2018-01-13/18:59:35.70           78.107918       117.47829       49.179580
2018-01-13/18:59:35.73           78.038018       117.57064       49.240615
2018-01-13/18:59:35.76           77.968118       117.66299       49.301650
2018-01-13/18:59:35.80           77.895963       117.75832       49.364654
2018-01-13/18:59:35.83           77.826063       117.85067       49.425688
2018-01-13/18:59:35.86           77.756163       117.94302       49.486724
2018-01-13/18:59:35.89           77.686263       118.03537       49.547758
2018-01-13/18:59:35.92           77.614108       118.13069       49.610762
2018-01-13/18:59:35.95           77.544209       118.22304       49.671797
2018-01-13/18:59:35.98           77.474308       118.31539       49.732832
2018-01-13/18:59:36.01           77.400777       118.40721       49.793930
2018-01-13/18:59:36.05           77.322811       118.50168       49.857036
2018-01-13/18:59:36.08           77.247282       118.59319       49.918169
2018-01-13/18:59:36.11           77.171753       118.68471       49.979302
2018-01-13/18:59:36.14           77.096224       118.77623       50.040435
2018-01-13/18:59:36.17           77.018259       118.87070       50.103541
2018-01-13/18:59:36.20           76.942730       118.96221       50.164674
2018-01-13/18:59:36.23           76.867201       119.05373       50.225807
2018-01-13/18:59:36.26           76.791672       119.14525       50.286941
2018-01-13/18:59:36.30           76.713706       119.23972       50.350046
2018-01-13/18:59:36.33           76.638177       119.33123       50.411179
2018-01-13/18:59:36.36           76.562648       119.42275       50.472313
2018-01-13/18:59:36.39           76.487119       119.51427       50.533446
2018-01-13/18:59:36.42           76.409154       119.60873       50.596551
2018-01-13/18:59:36.45           76.333625       119.70025       50.657684
2018-01-13/18:59:36.48           76.258095       119.79177       50.718818
2018-01-13/18:59:36.51           76.182567       119.88329       50.779951
2018-01-13/18:59:36.55           76.104601       119.97775       50.843056
2018-01-13/18:59:36.58           76.029072       120.06927       50.904190
2018-01-13/18:59:36.61           75.953543       120.16079       50.965323
2018-01-13/18:59:36.64           75.878014       120.25230       51.026456
2018-01-13/18:59:36.67           75.800048       120.34677       51.089562
2018-01-13/18:59:36.70           75.724520       120.43829       51.150695
2018-01-13/18:59:36.73           75.648990       120.52981       51.211828
2018-01-13/18:59:36.76           75.573462       120.62132       51.272961
2018-01-13/18:59:36.80           75.495496       120.71579       51.336067
2018-01-13/18:59:36.83           75.419967       120.80731       51.397200
2018-01-13/18:59:36.86           75.344438       120.89883       51.458334
2018-01-13/18:59:36.89           75.268909       120.99034       51.519467
2018-01-13/18:59:36.92           75.190943       121.08481       51.582572
2018-01-13/18:59:36.95           75.115415       121.17633       51.643705
2018-01-13/18:59:36.98           75.039885       121.26785       51.704839
2018-01-13/18:59:37.01           74.960690       121.35871       51.765933
2018-01-13/18:59:37.05           74.876857       121.45215       51.828976
2018-01-13/18:59:37.08           74.795645       121.54266       51.890049
2018-01-13/18:59:37.11           74.714432       121.63317       51.951123
2018-01-13/18:59:37.14           74.633220       121.72368       52.012196
2018-01-13/18:59:37.17           74.549387       121.81711       52.075239
2018-01-13/18:59:37.20           74.468175       121.90762       52.136312
2018-01-13/18:59:37.23           74.386962       121.99813       52.197386
2018-01-13/18:59:37.26           74.305750       122.08864       52.258459
2018-01-13/18:59:37.30           74.221917       122.18207       52.321502
2018-01-13/18:59:37.33           74.140705       122.27258       52.382575
2018-01-13/18:59:37.36           74.059492       122.36309       52.443649
2018-01-13/18:59:37.39           73.978280       122.45360       52.504722
2018-01-13/18:59:37.42           73.894447       122.54703       52.567765
2018-01-13/18:59:37.45           73.813235       122.63754       52.628838
2018-01-13/18:59:37.48           73.732022       122.72806       52.689912
2018-01-13/18:59:37.51           73.650810       122.81857       52.750985
2018-01-13/18:59:37.55           73.566977       122.91200       52.814028
2018-01-13/18:59:37.58           73.485765       123.00251       52.875101
2018-01-13/18:59:37.61           73.404552       123.09302       52.936175
2018-01-13/18:59:37.64           73.323340       123.18353       52.997248
2018-01-13/18:59:37.67           73.239508       123.27696       53.060291
2018-01-13/18:59:37.70           73.158295       123.36747       53.121364
2018-01-13/18:59:37.73           73.077082       123.45798       53.182438
2018-01-13/18:59:37.76           72.995870       123.54849       53.243511
2018-01-13/18:59:37.80           72.912038       123.64192       53.306554
2018-01-13/18:59:37.83           72.830825       123.73243       53.367627
2018-01-13/18:59:37.86           72.749612       123.82295       53.428700
2018-01-13/18:59:37.89           72.668400       123.91346       53.489773
2018-01-13/18:59:37.92           72.584568       124.00689       53.552817
2018-01-13/18:59:37.95           72.503355       124.09740       53.613890
2018-01-13/18:59:37.98           72.422143       124.18791       53.674963
2018-01-13/18:59:38.01           72.337224       124.27762       53.735888
2018-01-13/18:59:38.05           72.247461       124.36977       53.798693
2018-01-13/18:59:38.08           72.160503       124.45905       53.859536
2018-01-13/18:59:38.11           72.073545       124.54832       53.920379
2018-01-13/18:59:38.14           71.986588       124.63760       53.981222
2018-01-13/18:59:38.17           71.896825       124.72975       54.044027
2018-01-13/18:59:38.20           71.809867       124.81902       54.104870
2018-01-13/18:59:38.23           71.722909       124.90830       54.165713
2018-01-13/18:59:38.26           71.635952       124.99757       54.226556
2018-01-13/18:59:38.30           71.546189       125.08972       54.289361
2018-01-13/18:59:38.33           71.459231       125.17900       54.350204
2018-01-13/18:59:38.36           71.372273       125.26827       54.411047
2018-01-13/18:59:38.39           71.285316       125.35754       54.471890
2018-01-13/18:59:38.42           71.195553       125.44970       54.534695
2018-01-13/18:59:38.45           71.108595       125.53897       54.595538
2018-01-13/18:59:38.48           71.021637       125.62825       54.656381
2018-01-13/18:59:38.51           70.934680       125.71752       54.717224
2018-01-13/18:59:38.55           70.844917       125.80967       54.780029
2018-01-13/18:59:38.58           70.757960       125.89895       54.840872
2018-01-13/18:59:38.61           70.671001       125.98822       54.901715
2018-01-13/18:59:38.64           70.584044       126.07749       54.962558
2018-01-13/18:59:38.67           70.494281       126.16965       55.025363
2018-01-13/18:59:38.70           70.407324       126.25892       55.086206
2018-01-13/18:59:38.73           70.320365       126.34820       55.147049
2018-01-13/18:59:38.76           70.233408       126.43747       55.207892
2018-01-13/18:59:38.80           70.143645       126.52962       55.270697
2018-01-13/18:59:38.83           70.056688       126.61890       55.331540
2018-01-13/18:59:38.86           69.969730       126.70817       55.392383
2018-01-13/18:59:38.89           69.882772       126.79744       55.453226
2018-01-13/18:59:38.92           69.793009       126.88960       55.516031
2018-01-13/18:59:38.95           69.706052       126.97887       55.576874
2018-01-13/18:59:38.98           69.619094       127.06814       55.637717
2018-01-13/18:59:39.01           69.528424       127.15652       55.698318
2018-01-13/18:59:39.05           69.432720       127.24724       55.760738
2018-01-13/18:59:39.08           69.340008       127.33512       55.821206
2018-01-13/18:59:39.11           69.247296       127.42301       55.881675
2018-01-13/18:59:39.14           69.154584       127.51089       55.942144
2018-01-13/18:59:39.17           69.058881       127.60161       56.004563
2018-01-13/18:59:39.20           68.966169       127.68950       56.065032
2018-01-13/18:59:39.23           68.873456       127.77738       56.125501
2018-01-13/18:59:39.26           68.780744       127.86526       56.185969
2018-01-13/18:59:39.30           68.685041       127.95598       56.248389
2018-01-13/18:59:39.33           68.592329       128.04387       56.308857
2018-01-13/18:59:39.36           68.499617       128.13175       56.369326
2018-01-13/18:59:39.39           68.406905       128.21964       56.429795
2018-01-13/18:59:39.42           68.311201       128.31036       56.492214
2018-01-13/18:59:39.45           68.218490       128.39824       56.552683
2018-01-13/18:59:39.48           68.125777       128.48612       56.613152
2018-01-13/18:59:39.51           68.033065       128.57401       56.673620
2018-01-13/18:59:39.55           67.937362       128.66473       56.736040
2018-01-13/18:59:39.58           67.844650       128.75261       56.796508
2018-01-13/18:59:39.61           67.751937       128.84050       56.856977
2018-01-13/18:59:39.64           67.659225       128.92838       56.917446
2018-01-13/18:59:39.67           67.563522       129.01910       56.979865
2018-01-13/18:59:39.70           67.470810       129.10698       57.040334
2018-01-13/18:59:39.73           67.378098       129.19487       57.100803
2018-01-13/18:59:39.76           67.285386       129.28275       57.161271
2018-01-13/18:59:39.80           67.189683       129.37347       57.223691
2018-01-13/18:59:39.83           67.096971       129.46136       57.284159
2018-01-13/18:59:39.86           67.004258       129.54924       57.344628
2018-01-13/18:59:39.89           66.911546       129.63712       57.405097
2018-01-13/18:59:39.92           66.815843       129.72784       57.467516
2018-01-13/18:59:39.95           66.723131       129.81573       57.527985
2018-01-13/18:59:39.98           66.630418       129.90361       57.588454
2018-01-13/18:59:40.01           66.533998       129.99045       57.648561
2018-01-13/18:59:40.05           66.432360       130.07949       57.710403
2018-01-13/18:59:40.08           66.333900       130.16575       57.770312
2018-01-13/18:59:40.11           66.235438       130.25202       57.830221
2018-01-13/18:59:40.14           66.136978       130.33828       57.890130
2018-01-13/18:59:40.17           66.035340       130.42732       57.951971
2018-01-13/18:59:40.20           65.936880       130.51358       58.011880
2018-01-13/18:59:40.23           65.838418       130.59984       58.071789
2018-01-13/18:59:40.26           65.739958       130.68611       58.131698
2018-01-13/18:59:40.30           65.638320       130.77515       58.193540
2018-01-13/18:59:40.33           65.539860       130.86141       58.253449
2018-01-13/18:59:40.36           65.441398       130.94767       58.313358
2018-01-13/18:59:40.39           65.342938       131.03393       58.373267
2018-01-13/18:59:40.42           65.241300       131.12298       58.435108
2018-01-13/18:59:40.45           65.142840       131.20924       58.495017
2018-01-13/18:59:40.48           65.044378       131.29550       58.554926
2018-01-13/18:59:40.51           64.945918       131.38176       58.614835
2018-01-13/18:59:40.55           64.844281       131.47081       58.676677
2018-01-13/18:59:40.58           64.745820       131.55707       58.736585
2018-01-13/18:59:40.61           64.647359       131.64333       58.796495
2018-01-13/18:59:40.64           64.548898       131.72959       58.856403
2018-01-13/18:59:40.67           64.447261       131.81863       58.918245
2018-01-13/18:59:40.70           64.348800       131.90490       58.978154
2018-01-13/18:59:40.73           64.250339       131.99116       59.038063
2018-01-13/18:59:40.76           64.151878       132.07742       59.097972
2018-01-13/18:59:40.80           64.050241       132.16646       59.159814
2018-01-13/18:59:40.83           63.951780       132.25272       59.219722
2018-01-13/18:59:40.86           63.853319       132.33899       59.279632
2018-01-13/18:59:40.89           63.754858       132.42525       59.339540
2018-01-13/18:59:40.92           63.653221       132.51429       59.401382
2018-01-13/18:59:40.95           63.554760       132.60055       59.461291
2018-01-13/18:59:40.98           63.456299       132.68681       59.521200
2018-01-13/18:59:41.01           63.354105       132.77192       59.580650
2018-01-13/18:59:41.05           63.246495       132.85912       59.641758
2018-01-13/18:59:41.08           63.142248       132.94359       59.700956
2018-01-13/18:59:41.11           63.038000       133.02806       59.760154
2018-01-13/18:59:41.14           62.933753       133.11253       59.819352
2018-01-13/18:59:41.17           62.826142       133.19972       59.880459
2018-01-13/18:59:41.20           62.721895       133.28419       59.939657
2018-01-13/18:59:41.23           62.617647       133.36867       59.998855
2018-01-13/18:59:41.26           62.513400       133.45314       60.058053
2018-01-13/18:59:41.30           62.405790       133.54033       60.119161
2018-01-13/18:59:41.33           62.301543       133.62480       60.178359
2018-01-13/18:59:41.36           62.197295       133.70927       60.237557
2018-01-13/18:59:41.39           62.093048       133.79374       60.296755
2018-01-13/18:59:41.42           61.985438       133.88094       60.357863
2018-01-13/18:59:41.45           61.881191       133.96541       60.417060
2018-01-13/18:59:41.48           61.776943       134.04988       60.476259
2018-01-13/18:59:41.51           61.672696       134.13435       60.535456
2018-01-13/18:59:41.55           61.565085       134.22155       60.596564
2018-01-13/18:59:41.58           61.460838       134.30602       60.655762
2018-01-13/18:59:41.61           61.356590       134.39049       60.714960
2018-01-13/18:59:41.64           61.252343       134.47496       60.774158
2018-01-13/18:59:41.67           61.144733       134.56216       60.835266
2018-01-13/18:59:41.70           61.040486       134.64663       60.894463
2018-01-13/18:59:41.73           60.936238       134.73110       60.953662
2018-01-13/18:59:41.76           60.831991       134.81557       61.012860
2018-01-13/18:59:41.80           60.724381       134.90277       61.073967
2018-01-13/18:59:41.83           60.620134       134.98724       61.133165
2018-01-13/18:59:41.86           60.515886       135.07171       61.192363
2018-01-13/18:59:41.89           60.411639       135.15618       61.251561
2018-01-13/18:59:41.92           60.304028       135.24337       61.312669
2018-01-13/18:59:41.95           60.199781       135.32784       61.371867
2018-01-13/18:59:41.98           60.095533       135.41232       61.431065
2018-01-13/18:59:42.01           59.987596       135.49548       61.489679
2018-01-13/18:59:42.05           59.874080       135.58058       61.549853
2018-01-13/18:59:42.08           59.764113       135.66302       61.608147
2018-01-13/18:59:42.11           59.654145       135.74547       61.666441
2018-01-13/18:59:42.14           59.544177       135.82791       61.724734
2018-01-13/18:59:42.17           59.430662       135.91301       61.784909
2018-01-13/18:59:42.20           59.320694       135.99545       61.843202
2018-01-13/18:59:42.23           59.210726       136.07790       61.901496
2018-01-13/18:59:42.26           59.100758       136.16034       61.959790
2018-01-13/18:59:42.30           58.987243       136.24544       62.019964
2018-01-13/18:59:42.33           58.877275       136.32788       62.078257
2018-01-13/18:59:42.36           58.767307       136.41033       62.136551
2018-01-13/18:59:42.39           58.657340       136.49277       62.194845
2018-01-13/18:59:42.42           58.543824       136.57787       62.255019
2018-01-13/18:59:42.45           58.433857       136.66031       62.313312
2018-01-13/18:59:42.48           58.323888       136.74276       62.371606
2018-01-13/18:59:42.51           58.213921       136.82520       62.429900
2018-01-13/18:59:42.55           58.100406       136.91030       62.490074
2018-01-13/18:59:42.58           57.990438       136.99274       62.548368
2018-01-13/18:59:42.61           57.880470       137.07519       62.606661
2018-01-13/18:59:42.64           57.770502       137.15763       62.664955
2018-01-13/18:59:42.67           57.656987       137.24273       62.725129
2018-01-13/18:59:42.70           57.547019       137.32517       62.783423
2018-01-13/18:59:42.73           57.437051       137.40762       62.841717
2018-01-13/18:59:42.76           57.327083       137.49006       62.900010
2018-01-13/18:59:42.80           57.213568       137.57516       62.960184
2018-01-13/18:59:42.83           57.103601       137.65761       63.018478
2018-01-13/18:59:42.86           56.993632       137.74005       63.076772
2018-01-13/18:59:42.89           56.883665       137.82249       63.135065
2018-01-13/18:59:42.92           56.770149       137.90759       63.195240
2018-01-13/18:59:42.95           56.660182       137.99004       63.253533
2018-01-13/18:59:42.98           56.550214       138.07248       63.311827
2018-01-13/18:59:43.01           56.436571       138.15349       63.369437
2018-01-13/18:59:43.05           56.317175       138.23631       63.428517
2018-01-13/18:59:43.08           56.201511       138.31654       63.485751
2018-01-13/18:59:43.11           56.085846       138.39676       63.542986
2018-01-13/18:59:43.14           55.970181       138.47699       63.600219
2018-01-13/18:59:43.17           55.850786       138.55981       63.659300
2018-01-13/18:59:43.20           55.735121       138.64003       63.716534
2018-01-13/18:59:43.23           55.619456       138.72026       63.773768
2018-01-13/18:59:43.26           55.503792       138.80049       63.831002
2018-01-13/18:59:43.30           55.384396       138.88331       63.890083
2018-01-13/18:59:43.33           55.268732       138.96353       63.947317
2018-01-13/18:59:43.36           55.153067       139.04376       64.004551
2018-01-13/18:59:43.39           55.037403       139.12399       64.061785
2018-01-13/18:59:43.42           54.918007       139.20680       64.120865
2018-01-13/18:59:43.45           54.802343       139.28703       64.178099
2018-01-13/18:59:43.48           54.686678       139.36726       64.235334
2018-01-13/18:59:43.51           54.571013       139.44749       64.292567
2018-01-13/18:59:43.55           54.451618       139.53030       64.351648
2018-01-13/18:59:43.58           54.335953       139.61053       64.408882
2018-01-13/18:59:43.61           54.220288       139.69076       64.466116
2018-01-13/18:59:43.64           54.104624       139.77099       64.523350
2018-01-13/18:59:43.67           53.985228       139.85380       64.582431
2018-01-13/18:59:43.70           53.869564       139.93403       64.639664
2018-01-13/18:59:43.73           53.753899       140.01426       64.696899
2018-01-13/18:59:43.76           53.638235       140.09449       64.754133
2018-01-13/18:59:43.80           53.518839       140.17730       64.813213
2018-01-13/18:59:43.83           53.403175       140.25753       64.870447
2018-01-13/18:59:43.86           53.287510       140.33776       64.927681
2018-01-13/18:59:43.89           53.171845       140.41798       64.984915
2018-01-13/18:59:43.92           53.052449       140.50080       65.043996
2018-01-13/18:59:43.95           52.936785       140.58103       65.101230
2018-01-13/18:59:43.98           52.821120       140.66126       65.158464
2018-01-13/18:59:44.01           52.701818       140.73992       65.214898
2018-01-13/18:59:44.05           52.576601       140.82024       65.272697
2018-01-13/18:59:44.08           52.455298       140.89804       65.328691
2018-01-13/18:59:44.11           52.333994       140.97585       65.384684
2018-01-13/18:59:44.14           52.212691       141.05366       65.440678
2018-01-13/18:59:44.17           52.087474       141.13397       65.498477
2018-01-13/18:59:44.20           51.966171       141.21178       65.554471
2018-01-13/18:59:44.23           51.844867       141.28959       65.610464
2018-01-13/18:59:44.26           51.723564       141.36739       65.666458
2018-01-13/18:59:44.30           51.598347       141.44771       65.724257
2018-01-13/18:59:44.33           51.477044       141.52551       65.780251
2018-01-13/18:59:44.36           51.355740       141.60332       65.836244
2018-01-13/18:59:44.39           51.234437       141.68113       65.892238
2018-01-13/18:59:44.42           51.109220       141.76144       65.950037
2018-01-13/18:59:44.45           50.987917       141.83925       66.006031
2018-01-13/18:59:44.48           50.866613       141.91706       66.062024
2018-01-13/18:59:44.51           50.745309       141.99486       66.118018
2018-01-13/18:59:44.55           50.620093       142.07518       66.175817
2018-01-13/18:59:44.58           50.498789       142.15298       66.231811
2018-01-13/18:59:44.61           50.377485       142.23079       66.287804
2018-01-13/18:59:44.64           50.256182       142.30860       66.343798
2018-01-13/18:59:44.67           50.134878       142.38640       66.399791
2018-01-13/18:59:44.70           50.009662       142.46672       66.457591
2018-01-13/18:59:44.73           49.888358       142.54453       66.513584
2018-01-13/18:59:44.76           49.767055       142.62233       66.569578
2018-01-13/18:59:44.80           49.645751       142.70014       66.625571
2018-01-13/18:59:44.83           49.520535       142.78046       66.683371
2018-01-13/18:59:44.86           49.399231       142.85826       66.739364
2018-01-13/18:59:44.89           49.277928       142.93607       66.795358
2018-01-13/18:59:44.92           49.156624       143.01387       66.851351
2018-01-13/18:59:44.95           49.031408       143.09419       66.909151
2018-01-13/18:59:44.98           48.910104       143.17200       66.965144
2018-01-13/18:59:45.01           48.785206       143.24810       67.020223
2018-01-13/18:59:45.05           48.658329       143.32327       67.074800
2018-01-13/18:59:45.08           48.527361       143.40086       67.131137
2018-01-13/18:59:45.11           48.400484       143.47603       67.185714
2018-01-13/18:59:45.14           48.273608       143.55120       67.240290
2018-01-13/18:59:45.17           48.146731       143.62637       67.294867
2018-01-13/18:59:45.20           48.015763       143.70396       67.351204
2018-01-13/18:59:45.23           47.888886       143.77913       67.405780
2018-01-13/18:59:45.26           47.762010       143.85429       67.460357
2018-01-13/18:59:45.30           47.635134       143.92946       67.514934
2018-01-13/18:59:45.33           47.504165       144.00705       67.571270
2018-01-13/18:59:45.36           47.377289       144.08222       67.625847
2018-01-13/18:59:45.39           47.250413       144.15739       67.680423
2018-01-13/18:59:45.42           47.123536       144.23256       67.735000
2018-01-13/18:59:45.45           46.992568       144.31015       67.791337
2018-01-13/18:59:45.48           46.865691       144.38532       67.845914
2018-01-13/18:59:45.51           46.738815       144.46048       67.900490
2018-01-13/18:59:45.55           46.611939       144.53565       67.955067
2018-01-13/18:59:45.58           46.480970       144.61325       68.011404
2018-01-13/18:59:45.61           46.354094       144.68841       68.065980
2018-01-13/18:59:45.64           46.227218       144.76358       68.120557
2018-01-13/18:59:45.67           46.100341       144.83875       68.175134
2018-01-13/18:59:45.70           45.969373       144.91634       68.231470
2018-01-13/18:59:45.73           45.842496       144.99151       68.286047
2018-01-13/18:59:45.76           45.715620       145.06668       68.340624
2018-01-13/18:59:45.80           45.588743       145.14185       68.395200
2018-01-13/18:59:45.83           45.457775       145.21944       68.451537
2018-01-13/18:59:45.86           45.330898       145.29461       68.506114
2018-01-13/18:59:45.89           45.204023       145.36977       68.560690
2018-01-13/18:59:45.92           45.077146       145.44494       68.615267
2018-01-13/18:59:45.95           44.946178       145.52253       68.671604
2018-01-13/18:59:45.98           44.819301       145.59770       68.726181
2018-01-13/18:59:46.01           44.688885       145.67104       68.779734
2018-01-13/18:59:46.05           44.556521       145.74336       68.832724
2018-01-13/18:59:46.08           44.419888       145.81802       68.887424
2018-01-13/18:59:46.11           44.287524       145.89034       68.940415
2018-01-13/18:59:46.14           44.155161       145.96267       68.993405
2018-01-13/18:59:46.17           44.022796       146.03500       69.046396
2018-01-13/18:59:46.20           43.886164       146.10965       69.101095
2018-01-13/18:59:46.23           43.753799       146.18198       69.154086
2018-01-13/18:59:46.26           43.621436       146.25430       69.207076
2018-01-13/18:59:46.30           43.489072       146.32663       69.260067
2018-01-13/18:59:46.33           43.352439       146.40129       69.314766
2018-01-13/18:59:46.36           43.220075       146.47361       69.367757
2018-01-13/18:59:46.39           43.087712       146.54594       69.420747
2018-01-13/18:59:46.42           42.955348       146.61827       69.473738
2018-01-13/18:59:46.45           42.818715       146.69292       69.528438
2018-01-13/18:59:46.48           42.686351       146.76525       69.581428
2018-01-13/18:59:46.51           42.553988       146.83757       69.634419
2018-01-13/18:59:46.55           42.421624       146.90990       69.687409
2018-01-13/18:59:46.58           42.284991       146.98456       69.742109
2018-01-13/18:59:46.61           42.152627       147.05688       69.795100
2018-01-13/18:59:46.64           42.020264       147.12921       69.848090
2018-01-13/18:59:46.67           41.887899       147.20153       69.901081
2018-01-13/18:59:46.70           41.751267       147.27619       69.955780
2018-01-13/18:59:46.73           41.618902       147.34852       70.008771
2018-01-13/18:59:46.76           41.486539       147.42084       70.061761
2018-01-13/18:59:46.80           41.354175       147.49317       70.114752
2018-01-13/18:59:46.83           41.217542       147.56783       70.169452
2018-01-13/18:59:46.86           41.085178       147.64015       70.222442
2018-01-13/18:59:46.89           40.952815       147.71248       70.275433
2018-01-13/18:59:46.92           40.820451       147.78480       70.328423
2018-01-13/18:59:46.95           40.683818       147.85946       70.383123
2018-01-13/18:59:46.98           40.551454       147.93179       70.436114
2018-01-13/18:59:47.01           40.415636       148.00215       70.487969
2018-01-13/18:59:47.05           40.277917       148.07144       70.539201
2018-01-13/18:59:47.08           40.135758       148.14295       70.592084
2018-01-13/18:59:47.11           39.998039       148.21224       70.643316
2018-01-13/18:59:47.14           39.860321       148.28152       70.694547
2018-01-13/18:59:47.17           39.722602       148.35081       70.745779
2018-01-13/18:59:47.20           39.580443       148.42233       70.798662
2018-01-13/18:59:47.23           39.442724       148.49161       70.849894
2018-01-13/18:59:47.26           39.305006       148.56089       70.901125
2018-01-13/18:59:47.30           39.167287       148.63018       70.952357
2018-01-13/18:59:47.33           39.025128       148.70170       71.005240
2018-01-13/18:59:47.36           38.887409       148.77098       71.056472
2018-01-13/18:59:47.39           38.749691       148.84026       71.107703
2018-01-13/18:59:47.42           38.611972       148.90955       71.158935
2018-01-13/18:59:47.45           38.469813       148.98107       71.211818
2018-01-13/18:59:47.48           38.332094       149.05035       71.263050
2018-01-13/18:59:47.51           38.194376       149.11964       71.314281
2018-01-13/18:59:47.55           38.056657       149.18892       71.365513
2018-01-13/18:59:47.58           37.914498       149.26044       71.418396
2018-01-13/18:59:47.61           37.776779       149.32972       71.469628
2018-01-13/18:59:47.64           37.639061       149.39901       71.520859
2018-01-13/18:59:47.67           37.501342       149.46829       71.572091
2018-01-13/18:59:47.70           37.359183       149.53981       71.624975
2018-01-13/18:59:47.73           37.221464       149.60909       71.676206
2018-01-13/18:59:47.76           37.083746       149.67838       71.727437
2018-01-13/18:59:47.80           36.946027       149.74766       71.778669
2018-01-13/18:59:47.83           36.803868       149.81918       71.831553
2018-01-13/18:59:47.86           36.666149       149.88847       71.882784
2018-01-13/18:59:47.89           36.528431       149.95775       71.934015
2018-01-13/18:59:47.92           36.390712       150.02703       71.985247
2018-01-13/18:59:47.95           36.248553       150.09855       72.038131
2018-01-13/18:59:47.98           36.110834       150.16784       72.089362
2018-01-13/18:59:48.01           35.969718       150.23504       72.139354
2018-01-13/18:59:48.05           35.826732       150.30109       72.188665
2018-01-13/18:59:48.08           35.679136       150.36927       72.239566
2018-01-13/18:59:48.11           35.536150       150.43532       72.288877
2018-01-13/18:59:48.14           35.393165       150.50137       72.338187
2018-01-13/18:59:48.17           35.250179       150.56742       72.387498
2018-01-13/18:59:48.20           35.102583       150.63561       72.438399
2018-01-13/18:59:48.23           34.959597       150.70166       72.487710
2018-01-13/18:59:48.26           34.816612       150.76771       72.537020
2018-01-13/18:59:48.30           34.673626       150.83376       72.586331
2018-01-13/18:59:48.33           34.526030       150.90194       72.637232
2018-01-13/18:59:48.36           34.383044       150.96799       72.686543
2018-01-13/18:59:48.39           34.240059       151.03405       72.735853
2018-01-13/18:59:48.42           34.097073       151.10010       72.785164
2018-01-13/18:59:48.45           33.949477       151.16828       72.836065
2018-01-13/18:59:48.48           33.806491       151.23433       72.885376
2018-01-13/18:59:48.51           33.663506       151.30038       72.934686
2018-01-13/18:59:48.55           33.520520       151.36643       72.983997
2018-01-13/18:59:48.58           33.372924       151.43462       73.034898
2018-01-13/18:59:48.61           33.229938       151.50067       73.084208
2018-01-13/18:59:48.64           33.086953       151.56672       73.133519
2018-01-13/18:59:48.67           32.943967       151.63277       73.182830
2018-01-13/18:59:48.70           32.796371       151.70095       73.233731
2018-01-13/18:59:48.73           32.653385       151.76700       73.283041
2018-01-13/18:59:48.76           32.510400       151.83305       73.332352
2018-01-13/18:59:48.80           32.367414       151.89911       73.381663
2018-01-13/18:59:48.83           32.219818       151.96729       73.432564
2018-01-13/18:59:48.86           32.076832       152.03334       73.481874
2018-01-13/18:59:48.89           31.933847       152.09939       73.531185
2018-01-13/18:59:48.92           31.790861       152.16544       73.580495
2018-01-13/18:59:48.95           31.643265       152.23362       73.631396
2018-01-13/18:59:48.98           31.500279       152.29968       73.680707
2018-01-13/18:59:49.01           31.354010       152.36350       73.728664
2018-01-13/18:59:49.05           31.205934       152.42610       73.775876
2018-01-13/18:59:49.08           31.053082       152.49072       73.824611
2018-01-13/18:59:49.11           30.905006       152.55332       73.871824
2018-01-13/18:59:49.14           30.756931       152.61592       73.919036
2018-01-13/18:59:49.17           30.608854       152.67852       73.966248
2018-01-13/18:59:49.20           30.456003       152.74314       74.014983
2018-01-13/18:59:49.23           30.307927       152.80574       74.062196
2018-01-13/18:59:49.26           30.159851       152.86834       74.109408
2018-01-13/18:59:49.30           30.011775       152.93094       74.156620
2018-01-13/18:59:49.33           29.858924       152.99556       74.205355
2018-01-13/18:59:49.36           29.710847       153.05817       74.252568
2018-01-13/18:59:49.39           29.562772       153.12077       74.299780
2018-01-13/18:59:49.42           29.414696       153.18337       74.346992
2018-01-13/18:59:49.45           29.261844       153.24799       74.395727
2018-01-13/18:59:49.48           29.113768       153.31059       74.442940
2018-01-13/18:59:49.51           28.965693       153.37319       74.490152
2018-01-13/18:59:49.55           28.817616       153.43579       74.537364
2018-01-13/18:59:49.58           28.664765       153.50041       74.586099
2018-01-13/18:59:49.61           28.516689       153.56301       74.633312
2018-01-13/18:59:49.64           28.368613       153.62561       74.680524
2018-01-13/18:59:49.67           28.220537       153.68821       74.727736
2018-01-13/18:59:49.70           28.067686       153.75283       74.776471
2018-01-13/18:59:49.73           27.919609       153.81543       74.823684
2018-01-13/18:59:49.76           27.771534       153.87803       74.870896
2018-01-13/18:59:49.80           27.623458       153.94063       74.918108
2018-01-13/18:59:49.83           27.470606       154.00525       74.966843
2018-01-13/18:59:49.86           27.322530       154.06785       75.014056
2018-01-13/18:59:49.89           27.174455       154.13045       75.061268
2018-01-13/18:59:49.92           27.026379       154.19305       75.108480
2018-01-13/18:59:49.95           26.873527       154.25767       75.157215
2018-01-13/18:59:49.98           26.725451       154.32027       75.204428
2018-01-13/18:59:50.01           26.574196       154.38053       75.250188
2018-01-13/18:59:50.05           26.421191       154.43950       75.295151
2018-01-13/18:59:50.08           26.263251       154.50037       75.341564
2018-01-13/18:59:50.11           26.110246       154.55933       75.386527
2018-01-13/18:59:50.14           25.957242       154.61830       75.431490
2018-01-13/18:59:50.17           25.804237       154.67727       75.476453
2018-01-13/18:59:50.20           25.646298       154.73814       75.522866
2018-01-13/18:59:50.23           25.493293       154.79711       75.567829
2018-01-13/18:59:50.26           25.340289       154.85608       75.612791
2018-01-13/18:59:50.30           25.187284       154.91504       75.657754
2018-01-13/18:59:50.33           25.029344       154.97591       75.704167
2018-01-13/18:59:50.36           24.876339       155.03488       75.749130
2018-01-13/18:59:50.39           24.723335       155.09385       75.794093
2018-01-13/18:59:50.42           24.570330       155.15282       75.839056
2018-01-13/18:59:50.45           24.412391       155.21369       75.885469
2018-01-13/18:59:50.48           24.259386       155.27265       75.930432
2018-01-13/18:59:50.51           24.106382       155.33162       75.975394
2018-01-13/18:59:50.55           23.953377       155.39059       76.020357
2018-01-13/18:59:50.58           23.795437       155.45146       76.066770
2018-01-13/18:59:50.61           23.642432       155.51043       76.111733
2018-01-13/18:59:50.64           23.489428       155.56940       76.156696
2018-01-13/18:59:50.67           23.336423       155.62836       76.201659
2018-01-13/18:59:50.70           23.178484       155.68923       76.248072
2018-01-13/18:59:50.73           23.025479       155.74820       76.293035
2018-01-13/18:59:50.76           22.872475       155.80717       76.337997
2018-01-13/18:59:50.80           22.719470       155.86614       76.382960
2018-01-13/18:59:50.83           22.561531       155.92701       76.429373
2018-01-13/18:59:50.86           22.408525       155.98597       76.474336
2018-01-13/18:59:50.89           22.255521       156.04494       76.519299
2018-01-13/18:59:50.92           22.102516       156.10391       76.564262
2018-01-13/18:59:50.95           21.944577       156.16478       76.610675
2018-01-13/18:59:50.98           21.791572       156.22375       76.655638
2018-01-13/18:59:51.01           21.635482       156.28025       76.699047
2018-01-13/18:59:51.05           21.477694       156.33539       76.741603
2018-01-13/18:59:51.08           21.314817       156.39231       76.785531
2018-01-13/18:59:51.11           21.157029       156.44745       76.828086
2018-01-13/18:59:51.14           20.999242       156.50259       76.870642
2018-01-13/18:59:51.17           20.841453       156.55773       76.913197
2018-01-13/18:59:51.20           20.678577       156.61464       76.957125
2018-01-13/18:59:51.23           20.520788       156.66978       76.999681
2018-01-13/18:59:51.26           20.363001       156.72492       77.042236
2018-01-13/18:59:51.30           20.205213       156.78006       77.084792
2018-01-13/18:59:51.33           20.042336       156.83698       77.128720
2018-01-13/18:59:51.36           19.884548       156.89212       77.171275
2018-01-13/18:59:51.39           19.726761       156.94726       77.213830
2018-01-13/18:59:51.42           19.568973       157.00240       77.256386
2018-01-13/18:59:51.45           19.406096       157.05932       77.300314
2018-01-13/18:59:51.48           19.248308       157.11446       77.342870
2018-01-13/18:59:51.51           19.090520       157.16960       77.385425
2018-01-13/18:59:51.55           18.932732       157.22474       77.427981
2018-01-13/18:59:51.58           18.769855       157.28166       77.471909
2018-01-13/18:59:51.61           18.612067       157.33680       77.514464
2018-01-13/18:59:51.64           18.454280       157.39194       77.557019
2018-01-13/18:59:51.67           18.296492       157.44708       77.599575
2018-01-13/18:59:51.70           18.133615       157.50400       77.643503
2018-01-13/18:59:51.73           17.975827       157.55914       77.686059
2018-01-13/18:59:51.76           17.818040       157.61428       77.728614
2018-01-13/18:59:51.80           17.660251       157.66942       77.771170
2018-01-13/18:59:51.83           17.497375       157.72634       77.815098
2018-01-13/18:59:51.86           17.339586       157.78148       77.857653
2018-01-13/18:59:51.89           17.181799       157.83662       77.900208
2018-01-13/18:59:51.92           17.024011       157.89176       77.942764
2018-01-13/18:59:51.95           16.861134       157.94868       77.986692
2018-01-13/18:59:51.98           16.703346       158.00382       78.029248
2018-01-13/18:59:52.01           16.542609       158.05637       78.070150
2018-01-13/18:59:52.05           16.380249       158.10751       78.110144
2018-01-13/18:59:52.08           16.212654       158.16030       78.151427
2018-01-13/18:59:52.11           16.050294       158.21144       78.191421
2018-01-13/18:59:52.14           15.887935       158.26258       78.231414
2018-01-13/18:59:52.17           15.725575       158.31372       78.271408
2018-01-13/18:59:52.20           15.557979       158.36651       78.312691
2018-01-13/18:59:52.23           15.395619       158.41765       78.352685
2018-01-13/18:59:52.26           15.233261       158.46879       78.392678
2018-01-13/18:59:52.30           15.070901       158.51993       78.432672
2018-01-13/18:59:52.33           14.903305       158.57272       78.473955
2018-01-13/18:59:52.36           14.740945       158.62386       78.513949
2018-01-13/18:59:52.39           14.578586       158.67500       78.553942
2018-01-13/18:59:52.42           14.416226       158.72614       78.593936
2018-01-13/18:59:52.45           14.248631       158.77892       78.635220
2018-01-13/18:59:52.48           14.086271       158.83006       78.675213
2018-01-13/18:59:52.51           13.923912       158.88120       78.715207
2018-01-13/18:59:52.55           13.761552       158.93234       78.755200
2018-01-13/18:59:52.58           13.593956       158.98513       78.796484
2018-01-13/18:59:52.61           13.431596       159.03627       78.836477
2018-01-13/18:59:52.64           13.269238       159.08741       78.876471
2018-01-13/18:59:52.67           13.106878       159.13855       78.916464
2018-01-13/18:59:52.70           12.939282       159.19134       78.957748
2018-01-13/18:59:52.73           12.776922       159.24248       78.997742
2018-01-13/18:59:52.76           12.614563       159.29362       79.037735
2018-01-13/18:59:52.80           12.452203       159.34476       79.077729
2018-01-13/18:59:52.83           12.284608       159.39755       79.119012
2018-01-13/18:59:52.86           12.122248       159.44869       79.159006
2018-01-13/18:59:52.89           11.959889       159.49982       79.198999
2018-01-13/18:59:52.92           11.797529       159.55096       79.238993
2018-01-13/18:59:52.95           11.629933       159.60375       79.280276
2018-01-13/18:59:52.98           11.467573       159.65489       79.320270
2018-01-13/18:59:53.01           11.302419       159.70333       79.358515
2018-01-13/18:59:53.05           11.135727       159.75028       79.395799
2018-01-13/18:59:53.08           10.963659       159.79874       79.434285
2018-01-13/18:59:53.11           10.796966       159.84569       79.471569
2018-01-13/18:59:53.14           10.630274       159.89264       79.508853
2018-01-13/18:59:53.17           10.463582       159.93958       79.546137
2018-01-13/18:59:53.20           10.291514       159.98805       79.584623
2018-01-13/18:59:53.23           10.124821       160.03499       79.621907
2018-01-13/18:59:53.26           9.9581294       160.08194       79.659191
2018-01-13/18:59:53.30           9.7914367       160.12889       79.696475
2018-01-13/18:59:53.33           9.6193686       160.17735       79.734961
2018-01-13/18:59:53.36           9.4526759       160.22430       79.772245
2018-01-13/18:59:53.39           9.2859844       160.27125       79.809528
2018-01-13/18:59:53.42           9.1192917       160.31820       79.846812
2018-01-13/18:59:53.45           8.9472236       160.36666       79.885299
2018-01-13/18:59:53.48           8.7805309       160.41361       79.922583
2018-01-13/18:59:53.51           8.6138395       160.46056       79.959866
2018-01-13/18:59:53.55           8.4471468       160.50750       79.997150
2018-01-13/18:59:53.58           8.2750786       160.55597       80.035636
2018-01-13/18:59:53.61           8.1083859       160.60291       80.072920
2018-01-13/18:59:53.64           7.9416945       160.64986       80.110204
2018-01-13/18:59:53.67           7.7750018       160.69681       80.147488
2018-01-13/18:59:53.70           7.6029336       160.74527       80.185974
2018-01-13/18:59:53.73           7.4362409       160.79222       80.223258
2018-01-13/18:59:53.76           7.2695495       160.83917       80.260542
2018-01-13/18:59:53.80           7.1028568       160.88612       80.297826
2018-01-13/18:59:53.83           6.9307886       160.93458       80.336312
2018-01-13/18:59:53.86           6.7640959       160.98153       80.373596
2018-01-13/18:59:53.89           6.5974045       161.02848       80.410880
2018-01-13/18:59:53.92           6.4307118       161.07542       80.448163
2018-01-13/18:59:53.95           6.2586436       161.12389       80.486650
2018-01-13/18:59:53.98           6.0919509       161.17084       80.523934
2018-01-13/18:59:54.01           5.9225824       161.21497       80.559385
2018-01-13/18:59:54.05           5.7517400       161.25757       80.593828
2018-01-13/18:59:54.08           5.5753884       161.30153       80.629382
2018-01-13/18:59:54.11           5.4045461       161.34412       80.663826
2018-01-13/18:59:54.14           5.2337052       161.38672       80.698269
2018-01-13/18:59:54.17           5.0628629       161.42931       80.732712
2018-01-13/18:59:54.20           4.8865112       161.47328       80.768266
2018-01-13/18:59:54.23           4.7156689       161.51587       80.802710
2018-01-13/18:59:54.26           4.5448280       161.55846       80.837153
2018-01-13/18:59:54.30           4.3739857       161.60105       80.871596
2018-01-13/18:59:54.33           4.1976341       161.64502       80.907150
2018-01-13/18:59:54.36           4.0267917       161.68761       80.941594
2018-01-13/18:59:54.39           3.8559508       161.73020       80.976037
2018-01-13/18:59:54.42           3.6851085       161.77280       81.010480
2018-01-13/18:59:54.45           3.5087569       161.81676       81.046034
2018-01-13/18:59:54.48           3.3379146       161.85936       81.080478
2018-01-13/18:59:54.51           3.1670736       161.90195       81.114921
2018-01-13/18:59:54.55           2.9962313       161.94454       81.149364
2018-01-13/18:59:54.58           2.8198797       161.98851       81.184918
2018-01-13/18:59:54.61           2.6490374       162.03110       81.219362
2018-01-13/18:59:54.64           2.4781964       162.07369       81.253805
2018-01-13/18:59:54.67           2.3073541       162.11628       81.288248
2018-01-13/18:59:54.70           2.1310025       162.16025       81.323802
2018-01-13/18:59:54.73           1.9601602       162.20284       81.358246
2018-01-13/18:59:54.76           1.7893192       162.24543       81.392689
2018-01-13/18:59:54.80           1.6184769       162.28803       81.427132
2018-01-13/18:59:54.83           1.4421253       162.33199       81.462687
2018-01-13/18:59:54.86           1.2712830       162.37459       81.497130
2018-01-13/18:59:54.89           1.1004420       162.41718       81.531573
2018-01-13/18:59:54.92          0.92959967       162.45977       81.566016
2018-01-13/18:59:54.95          0.75324807       162.50374       81.601571
2018-01-13/18:59:54.98          0.58240577       162.54633       81.636014
2018-01-13/18:59:55.01          0.40905044       162.58602       81.668540
2018-01-13/18:59:55.05          0.23431089       162.62410       81.700012
2018-01-13/18:59:55.08         0.053936356       162.66342       81.732499
2018-01-13/18:59:55.11         -0.12080319       162.70151       81.763971
2018-01-13/18:59:55.14         -0.29554140       162.73960       81.795443
2018-01-13/18:59:55.17         -0.47028095       162.77769       81.826915
2018-01-13/18:59:55.20         -0.65065548       162.81700       81.859402
2018-01-13/18:59:55.23         -0.82539503       162.85509       81.890874
2018-01-13/18:59:55.26          -1.0001332       162.89318       81.922346
2018-01-13/18:59:55.30          -1.1748728       162.93127       81.953818
2018-01-13/18:59:55.33          -1.3552473       162.97058       81.986305
2018-01-13/18:59:55.36          -1.5299869       163.00867       82.017777
2018-01-13/18:59:55.39          -1.7047251       163.04676       82.049249
2018-01-13/18:59:55.42          -1.8794646       163.08485       82.080721
2018-01-13/18:59:55.45          -2.0598392       163.12417       82.113208
2018-01-13/18:59:55.48          -2.2345787       163.16226       82.144681
2018-01-13/18:59:55.51          -2.4093169       163.20034       82.176152
2018-01-13/18:59:55.55          -2.5840565       163.23843       82.207625
2018-01-13/18:59:55.58          -2.7644310       163.27775       82.240112
2018-01-13/18:59:55.61          -2.9391705       163.31584       82.271584
2018-01-13/18:59:55.64          -3.1139087       163.35393       82.303055
2018-01-13/18:59:55.67          -3.2886483       163.39201       82.334528
2018-01-13/18:59:55.70          -3.4690228       163.43133       82.367015
2018-01-13/18:59:55.73          -3.6437624       163.46942       82.398487
2018-01-13/18:59:55.76          -3.8185006       163.50751       82.429959
2018-01-13/18:59:55.80          -3.9932401       163.54560       82.461431
2018-01-13/18:59:55.83          -4.1736147       163.58491       82.493918
2018-01-13/18:59:55.86          -4.3483542       163.62300       82.525390
2018-01-13/18:59:55.89          -4.5230924       163.66109       82.556862
2018-01-13/18:59:55.92          -4.6978320       163.69918       82.588334
2018-01-13/18:59:55.95          -4.8782065       163.73849       82.620821
2018-01-13/18:59:55.98          -5.0529461       163.77658       82.652293
2018-01-13/18:59:56.01          -5.2300078       163.81167       82.681771
2018-01-13/18:59:56.05          -5.4083489       163.84510       82.710153
2018-01-13/18:59:56.08          -5.5924412       163.87961       82.739450
2018-01-13/18:59:56.11          -5.7707823       163.91304       82.767831
2018-01-13/18:59:56.14          -5.9491220       163.94648       82.796213
2018-01-13/18:59:56.17          -6.1274631       163.97991       82.824595
2018-01-13/18:59:56.20          -6.3115553       164.01442       82.853892
2018-01-13/18:59:56.23          -6.4898964       164.04785       82.882273
2018-01-13/18:59:56.26          -6.6682361       164.08129       82.910655
2018-01-13/18:59:56.30          -6.8465772       164.11472       82.939037
2018-01-13/18:59:56.33          -7.0306695       164.14923       82.968334
2018-01-13/18:59:56.36          -7.2090106       164.18266       82.996715
2018-01-13/18:59:56.39          -7.3873503       164.21609       83.025097
2018-01-13/18:59:56.42          -7.5656914       164.24953       83.053479
2018-01-13/18:59:56.45          -7.7497836       164.28404       83.082776
2018-01-13/18:59:56.48          -7.9281247       164.31747       83.111157
2018-01-13/18:59:56.51          -8.1064645       164.35090       83.139539
2018-01-13/18:59:56.55          -8.2848056       164.38434       83.167921
2018-01-13/18:59:56.58          -8.4688978       164.41885       83.197218
2018-01-13/18:59:56.61          -8.6472389       164.45228       83.225599
2018-01-13/18:59:56.64          -8.8255786       164.48571       83.253981
2018-01-13/18:59:56.67          -9.0039197       164.51915       83.282363
2018-01-13/18:59:56.70          -9.1880119       164.55366       83.311660
2018-01-13/18:59:56.73          -9.3663530       164.58709       83.340041
2018-01-13/18:59:56.76          -9.5446928       164.62052       83.368423
2018-01-13/18:59:56.80          -9.7230339       164.65396       83.396805
2018-01-13/18:59:56.83          -9.9071261       164.68847       83.426102
2018-01-13/18:59:56.86          -10.085467       164.72190       83.454483
2018-01-13/18:59:56.89          -10.263807       164.75533       83.482865
2018-01-13/18:59:56.92          -10.442148       164.78876       83.511247
2018-01-13/18:59:56.95          -10.626240       164.82328       83.540544
2018-01-13/18:59:56.98          -10.804581       164.85671       83.568925
2018-01-13/18:59:57.01          -10.985088       164.88704       83.595239
2018-01-13/18:59:57.05          -11.166788       164.91567       83.620416
2018-01-13/18:59:57.08          -11.354347       164.94522       83.646405
2018-01-13/18:59:57.11          -11.536047       164.97385       83.671582
2018-01-13/18:59:57.14          -11.717746       165.00247       83.696758
2018-01-13/18:59:57.17          -11.899445       165.03110       83.721935
2018-01-13/18:59:57.20          -12.087005       165.06065       83.747924
2018-01-13/18:59:57.23          -12.268705       165.08928       83.773101
2018-01-13/18:59:57.26          -12.450403       165.11791       83.798277
2018-01-13/18:59:57.30          -12.632103       165.14653       83.823454
2018-01-13/18:59:57.33          -12.819662       165.17608       83.849443
2018-01-13/18:59:57.36          -13.001362       165.20471       83.874620
2018-01-13/18:59:57.39          -13.183061       165.23334       83.899796
2018-01-13/18:59:57.42          -13.364760       165.26196       83.924973
2018-01-13/18:59:57.45          -13.552320       165.29152       83.950962
2018-01-13/18:59:57.48          -13.734020       165.32014       83.976139
2018-01-13/18:59:57.51          -13.915718       165.34877       84.001315
2018-01-13/18:59:57.55          -14.097418       165.37740       84.026492
2018-01-13/18:59:57.58          -14.284977       165.40695       84.052481
2018-01-13/18:59:57.61          -14.466677       165.43558       84.077658
2018-01-13/18:59:57.64          -14.648376       165.46420       84.102834
2018-01-13/18:59:57.67          -14.830075       165.49283       84.128011
2018-01-13/18:59:57.70          -15.017635       165.52238       84.154000
2018-01-13/18:59:57.73          -15.199335       165.55101       84.179177
2018-01-13/18:59:57.76          -15.381033       165.57963       84.204353
2018-01-13/18:59:57.80          -15.562733       165.60826       84.229530
2018-01-13/18:59:57.83          -15.750292       165.63781       84.255519
2018-01-13/18:59:57.86          -15.931992       165.66644       84.280696
2018-01-13/18:59:57.89          -16.113691       165.69507       84.305872
2018-01-13/18:59:57.92          -16.295390       165.72369       84.331049
2018-01-13/18:59:57.95          -16.482950       165.75324       84.357038
2018-01-13/18:59:57.98          -16.664650       165.78187       84.382215
2018-01-13/18:59:58.01          -16.848327       165.80732       84.405260
2018-01-13/18:59:58.05          -17.033094       165.83103       84.427134
2018-01-13/18:59:58.08          -17.223819       165.85550       84.449713
2018-01-13/18:59:58.11          -17.408586       165.87920       84.471587
2018-01-13/18:59:58.14          -17.593351       165.90290       84.493460
2018-01-13/18:59:58.17          -17.778118       165.92661       84.515334
2018-01-13/18:59:58.20          -17.968843       165.95108       84.537913
2018-01-13/18:59:58.23          -18.153610       165.97478       84.559787
2018-01-13/18:59:58.26          -18.338375       165.99848       84.581660
2018-01-13/18:59:58.30          -18.523142       166.02219       84.603534
2018-01-13/18:59:58.33          -18.713868       166.04666       84.626113
2018-01-13/18:59:58.36          -18.898634       166.07036       84.647986
2018-01-13/18:59:58.39          -19.083400       166.09407       84.669860
2018-01-13/18:59:58.42          -19.268167       166.11777       84.691733
2018-01-13/18:59:58.45          -19.458892       166.14224       84.714313
2018-01-13/18:59:58.48          -19.643659       166.16594       84.736186
2018-01-13/18:59:58.51          -19.828424       166.18965       84.758060
2018-01-13/18:59:58.55          -20.013191       166.21335       84.779933
2018-01-13/18:59:58.58          -20.203916       166.23782       84.802512
2018-01-13/18:59:58.61          -20.388683       166.26152       84.824386
2018-01-13/18:59:58.64          -20.573449       166.28523       84.846260
2018-01-13/18:59:58.67          -20.758215       166.30893       84.868133
2018-01-13/18:59:58.70          -20.948941       166.33340       84.890712
2018-01-13/18:59:58.73          -21.133707       166.35710       84.912586
2018-01-13/18:59:58.76          -21.318473       166.38081       84.934459
2018-01-13/18:59:58.80          -21.503240       166.40451       84.956333
2018-01-13/18:59:58.83          -21.693965       166.42898       84.978912
2018-01-13/18:59:58.86          -21.878732       166.45269       85.000786
2018-01-13/18:59:58.89          -22.063497       166.47639       85.022659
2018-01-13/18:59:58.92          -22.248264       166.50009       85.044533
2018-01-13/18:59:58.95          -22.438989       166.52456       85.067112
2018-01-13/18:59:58.98          -22.623756       166.54827       85.088986
2018-01-13/18:59:59.01          -22.810312       166.56872       85.108672
2018-01-13/18:59:59.05          -22.997855       166.58738       85.127157
2018-01-13/18:59:59.08          -23.191445       166.60665       85.146237
2018-01-13/18:59:59.11          -23.378988       166.62531       85.164721
2018-01-13/18:59:59.14          -23.566529       166.64398       85.183205
2018-01-13/18:59:59.17          -23.754071       166.66264       85.201689
2018-01-13/18:59:59.20          -23.947662       166.68191       85.220770
2018-01-13/18:59:59.23          -24.135204       166.70057       85.239254
2018-01-13/18:59:59.26          -24.322745       166.71923       85.257738
2018-01-13/18:59:59.30          -24.510288       166.73790       85.276222
2018-01-13/18:59:59.33          -24.703878       166.75716       85.295303
2018-01-13/18:59:59.36          -24.891421       166.77583       85.313787
2018-01-13/18:59:59.39          -25.078962       166.79449       85.332271
2018-01-13/18:59:59.42          -25.266504       166.81315       85.350755
2018-01-13/18:59:59.45          -25.460095       166.83242       85.369835
2018-01-13/18:59:59.48          -25.647637       166.85108       85.388320
2018-01-13/18:59:59.51          -25.835178       166.86975       85.406804
2018-01-13/18:59:59.55          -26.022721       166.88841       85.425288
2018-01-13/18:59:59.58          -26.216311       166.90768       85.444368
2018-01-13/18:59:59.61          -26.403854       166.92634       85.462853
2018-01-13/18:59:59.64          -26.591395       166.94500       85.481337
2018-01-13/18:59:59.67          -26.778937       166.96367       85.499821
2018-01-13/18:59:59.70          -26.972528       166.98293       85.518901
2018-01-13/18:59:59.73          -27.160070       167.00160       85.537385
2018-01-13/18:59:59.76          -27.347611       167.02026       85.555870
2018-01-13/18:59:59.80          -27.535154       167.03893       85.574354
2018-01-13/18:59:59.83          -27.728744       167.05819       85.593434
2018-01-13/18:59:59.86          -27.916287       167.07685       85.611918
2018-01-13/18:59:59.89          -28.103828       167.09552       85.630402
2018-01-13/18:59:59.92          -28.291370       167.11418       85.648887
2018-01-13/18:59:59.95          -28.484961       167.13345       85.667967
2018-01-13/18:59:59.98          -28.672503       167.15211       85.686451
2018-01-13/19:00:00.01          -28.861638       167.16744       85.702690
2018-01-13/19:00:00.05          -29.051652       167.18093       85.717694
2018-01-13/19:00:00.08          -29.247793       167.19486       85.733182
2018-01-13/19:00:00.11          -29.437806       167.20836       85.748186
2018-01-13/19:00:00.14          -29.627819       167.22185       85.763189
2018-01-13/19:00:00.17          -29.817832       167.23534       85.778193
2018-01-13/19:00:00.20          -30.013973       167.24927       85.793681
2018-01-13/19:00:00.23          -30.203987       167.26276       85.808685
2018-01-13/19:00:00.26          -30.393999       167.27626       85.823689
2018-01-13/19:00:00.30          -30.584012       167.28975       85.838693
2018-01-13/19:00:00.33          -30.780153       167.30368       85.854181
2018-01-13/19:00:00.36          -30.970167       167.31717       85.869185
2018-01-13/19:00:00.39          -31.160179       167.33067       85.884189
2018-01-13/19:00:00.42          -31.350193       167.34416       85.899192
2018-01-13/19:00:00.45          -31.546334       167.35809       85.914680
2018-01-13/19:00:00.48          -31.736347       167.37158       85.929684
2018-01-13/19:00:00.51          -31.926359       167.38508       85.944688
2018-01-13/19:00:00.55          -32.116373       167.39857       85.959692
2018-01-13/19:00:00.58          -32.312514       167.41250       85.975180
2018-01-13/19:00:00.61          -32.502528       167.42599       85.990184
2018-01-13/19:00:00.64          -32.692540       167.43948       86.005188
2018-01-13/19:00:00.67          -32.882553       167.45298       86.020192
2018-01-13/19:00:00.70          -33.078694       167.46691       86.035679
2018-01-13/19:00:00.73          -33.268708       167.48040       86.050683
2018-01-13/19:00:00.76          -33.458720       167.49389       86.065687
2018-01-13/19:00:00.80          -33.648733       167.50739       86.080691
2018-01-13/19:00:00.83          -33.844874       167.52132       86.096179
2018-01-13/19:00:00.86          -34.034888       167.53481       86.111183
2018-01-13/19:00:00.89          -34.224900       167.54830       86.126187
2018-01-13/19:00:00.92          -34.414914       167.56180       86.141191
2018-01-13/19:00:00.95          -34.611055       167.57572       86.156678
2018-01-13/19:00:00.98          -34.801068       167.58922       86.171682
2018-01-13/19:00:01.01          -34.992468       167.59933       86.184404
2018-01-13/19:00:01.05          -35.184633       167.60759       86.195870
2018-01-13/19:00:01.08          -35.382995       167.61611       86.207707
2018-01-13/19:00:01.11          -35.575160       167.62436       86.219173
2018-01-13/19:00:01.14          -35.767324       167.63262       86.230639
2018-01-13/19:00:01.17          -35.959489       167.64088       86.242106
2018-01-13/19:00:01.20          -36.157851       167.64940       86.253942
2018-01-13/19:00:01.23          -36.350016       167.65765       86.265408
2018-01-13/19:00:01.26          -36.542179       167.66591       86.276875
2018-01-13/19:00:01.30          -36.734344       167.67416       86.288341
2018-01-13/19:00:01.33          -36.932706       167.68269       86.300178
2018-01-13/19:00:01.36          -37.124871       167.69094       86.311644
2018-01-13/19:00:01.39          -37.317035       167.69920       86.323110
2018-01-13/19:00:01.42          -37.509200       167.70745       86.334577
2018-01-13/19:00:01.45          -37.707562       167.71597       86.346413
2018-01-13/19:00:01.48          -37.899727       167.72423       86.357879
2018-01-13/19:00:01.51          -38.091890       167.73248       86.369346
2018-01-13/19:00:01.55          -38.284055       167.74074       86.380812
2018-01-13/19:00:01.58          -38.482417       167.74926       86.392648
2018-01-13/19:00:01.61          -38.674582       167.75752       86.404115
2018-01-13/19:00:01.64          -38.866746       167.76577       86.415581
2018-01-13/19:00:01.67          -39.058911       167.77403       86.427048
2018-01-13/19:00:01.70          -39.257273       167.78255       86.438884
2018-01-13/19:00:01.73          -39.449438       167.79081       86.450350
2018-01-13/19:00:01.76          -39.641601       167.79906       86.461817
2018-01-13/19:00:01.80          -39.833766       167.80732       86.473283
2018-01-13/19:00:01.83          -40.032128       167.81584       86.485119
2018-01-13/19:00:01.86          -40.224293       167.82409       86.496586
2018-01-13/19:00:01.89          -40.416456       167.83235       86.508052
2018-01-13/19:00:01.92          -40.608621       167.84061       86.519519
2018-01-13/19:00:01.95          -40.806983       167.84913       86.531355
2018-01-13/19:00:01.98          -40.999148       167.85738       86.542821
2018-01-13/19:00:02.01          -41.192481       167.86220       86.551966
2018-01-13/19:00:02.05          -41.386459       167.86513       86.559834
2018-01-13/19:00:02.08          -41.586692       167.86815       86.567955
2018-01-13/19:00:02.11          -41.780670       167.87108       86.575823
2018-01-13/19:00:02.14          -41.974646       167.87401       86.583691
2018-01-13/19:00:02.17          -42.168623       167.87694       86.591558
2018-01-13/19:00:02.20          -42.368857       167.87996       86.599680
2018-01-13/19:00:02.23          -42.562834       167.88289       86.607548
2018-01-13/19:00:02.26          -42.756810       167.88582       86.615415
2018-01-13/19:00:02.30          -42.950788       167.88874       86.623283
2018-01-13/19:00:02.33          -43.151021       167.89177       86.631405
2018-01-13/19:00:02.36          -43.344999       167.89470       86.639272
2018-01-13/19:00:02.39          -43.538975       167.89762       86.647140
2018-01-13/19:00:02.42          -43.732952       167.90055       86.655008
2018-01-13/19:00:02.45          -43.933185       167.90357       86.663129
2018-01-13/19:00:02.48          -44.127163       167.90650       86.670997
2018-01-13/19:00:02.51          -44.321139       167.90943       86.678865
2018-01-13/19:00:02.55          -44.515117       167.91236       86.686733
2018-01-13/19:00:02.58          -44.715350       167.91538       86.694854
2018-01-13/19:00:02.61          -44.909328       167.91831       86.702722
2018-01-13/19:00:02.64          -45.103304       167.92124       86.710589
2018-01-13/19:00:02.67          -45.297281       167.92417       86.718457
2018-01-13/19:00:02.70          -45.497514       167.92719       86.726579
2018-01-13/19:00:02.73          -45.691492       167.93012       86.734446
2018-01-13/19:00:02.76          -45.885468       167.93305       86.742314
2018-01-13/19:00:02.80          -46.079446       167.93597       86.750182
2018-01-13/19:00:02.83          -46.279679       167.93900       86.758303
2018-01-13/19:00:02.86          -46.473657       167.94193       86.766171
2018-01-13/19:00:02.89          -46.667633       167.94485       86.774039
2018-01-13/19:00:02.92          -46.861610       167.94778       86.781907
2018-01-13/19:00:02.95          -47.061843       167.95080       86.790028
2018-01-13/19:00:02.98          -47.255821       167.95373       86.797896
2018-01-13/19:00:03.01          -47.450751       167.95319       86.803422
2018-01-13/19:00:03.05          -47.646208       167.95074       86.807661
2018-01-13/19:00:03.08          -47.847968       167.94821       86.812037
2018-01-13/19:00:03.11          -48.043424       167.94575       86.816275
2018-01-13/19:00:03.14          -48.238880       167.94330       86.820514
2018-01-13/19:00:03.17          -48.434336       167.94085       86.824753
2018-01-13/19:00:03.20          -48.636096       167.93832       86.829128
2018-01-13/19:00:03.23          -48.831553       167.93586       86.833367
2018-01-13/19:00:03.26          -49.027008       167.93341       86.837606
2018-01-13/19:00:03.30          -49.222464       167.93096       86.841845
2018-01-13/19:00:03.33          -49.424224       167.92843       86.846220
2018-01-13/19:00:03.36          -49.619681       167.92598       86.850459
2018-01-13/19:00:03.39          -49.815136       167.92352       86.854698
2018-01-13/19:00:03.42          -50.010593       167.92107       86.858936
2018-01-13/19:00:03.45          -50.212352       167.91854       86.863312
2018-01-13/19:00:03.48          -50.407809       167.91609       86.867551
2018-01-13/19:00:03.51          -50.603264       167.91363       86.871789
2018-01-13/19:00:03.55          -50.798721       167.91118       86.876028
2018-01-13/19:00:03.58          -51.000481       167.90865       86.880404
2018-01-13/19:00:03.61          -51.195937       167.90620       86.884642
2018-01-13/19:00:03.64          -51.391392       167.90375       86.888881
2018-01-13/19:00:03.67          -51.586849       167.90129       86.893120
2018-01-13/19:00:03.70          -51.788609       167.89876       86.897495
2018-01-13/19:00:03.73          -51.984065       167.89631       86.901734
2018-01-13/19:00:03.76          -52.179521       167.89386       86.905973
2018-01-13/19:00:03.80          -52.374977       167.89140       86.910212
2018-01-13/19:00:03.83          -52.576737       167.88887       86.914587
2018-01-13/19:00:03.86          -52.772194       167.88642       86.918826
2018-01-13/19:00:03.89          -52.967649       167.88397       86.923065
2018-01-13/19:00:03.92          -53.163105       167.88151       86.927303
2018-01-13/19:00:03.95          -53.364865       167.87898       86.931679
2018-01-13/19:00:03.98          -53.560322       167.87653       86.935918
2018-01-13/19:00:04.01          -53.756518       167.87057       86.937795
2018-01-13/19:00:04.05          -53.953123       167.86269       86.938373
2018-01-13/19:00:04.08          -54.156068       167.85455       86.938970
2018-01-13/19:00:04.11          -54.352673       167.84667       86.939549
2018-01-13/19:00:04.14          -54.549277       167.83878       86.940127
2018-01-13/19:00:04.17          -54.745882       167.83090       86.940706
2018-01-13/19:00:04.20          -54.948827       167.82276       86.941303
2018-01-13/19:00:04.23          -55.145432       167.81487       86.941882
2018-01-13/19:00:04.26          -55.342035       167.80699       86.942460
2018-01-13/19:00:04.30          -55.538640       167.79910       86.943039
2018-01-13/19:00:04.33          -55.741585       167.79096       86.943636
2018-01-13/19:00:04.36          -55.938190       167.78308       86.944214
2018-01-13/19:00:04.39          -56.134794       167.77519       86.944793
2018-01-13/19:00:04.42          -56.331399       167.76731       86.945371
2018-01-13/19:00:04.45          -56.534344       167.75917       86.945968
2018-01-13/19:00:04.48          -56.730949       167.75129       86.946547
2018-01-13/19:00:04.51          -56.927553       167.74340       86.947125
2018-01-13/19:00:04.55          -57.124158       167.73552       86.947704
2018-01-13/19:00:04.58          -57.327103       167.72738       86.948301
2018-01-13/19:00:04.61          -57.523708       167.71949       86.948880
2018-01-13/19:00:04.64          -57.720311       167.71161       86.949458
2018-01-13/19:00:04.67          -57.916916       167.70372       86.950037
2018-01-13/19:00:04.70          -58.119861       167.69558       86.950634
2018-01-13/19:00:04.73          -58.316466       167.68770       86.951212
2018-01-13/19:00:04.76          -58.513070       167.67982       86.951791
2018-01-13/19:00:04.80          -58.709675       167.67193       86.952369
2018-01-13/19:00:04.83          -58.912620       167.66379       86.952966
2018-01-13/19:00:04.86          -59.109225       167.65591       86.953545
2018-01-13/19:00:04.89          -59.305829       167.64802       86.954123
2018-01-13/19:00:04.92          -59.502434       167.64014       86.954702
2018-01-13/19:00:04.95          -59.705379       167.63200       86.955299
2018-01-13/19:00:04.98          -59.901984       167.62411       86.955878
2018-01-13/19:00:05.01          -60.099098       167.61269       86.954083
2018-01-13/19:00:05.05          -60.296494       167.59933       86.950984
2018-01-13/19:00:05.08          -60.500255       167.58554       86.947784
2018-01-13/19:00:05.11          -60.697651       167.57218       86.944684
2018-01-13/19:00:05.14          -60.895046       167.55881       86.941585
2018-01-13/19:00:05.17          -61.092442       167.54545       86.938485
2018-01-13/19:00:05.20          -61.296204       167.53166       86.935285
2018-01-13/19:00:05.23          -61.493600       167.51829       86.932186
2018-01-13/19:00:05.26          -61.690994       167.50493       86.929086
2018-01-13/19:00:05.30          -61.888390       167.49157       86.925987
2018-01-13/19:00:05.33          -62.092152       167.47777       86.922787
2018-01-13/19:00:05.36          -62.289548       167.46441       86.919687
2018-01-13/19:00:05.39          -62.486943       167.45105       86.916588
2018-01-13/19:00:05.42          -62.684339       167.43769       86.913488
2018-01-13/19:00:05.45          -62.888101       167.42389       86.910289
2018-01-13/19:00:05.48          -63.085497       167.41053       86.907189
2018-01-13/19:00:05.51          -63.282891       167.39717       86.904089
2018-01-13/19:00:05.55          -63.480287       167.38380       86.900990
2018-01-13/19:00:05.58          -63.684049       167.37001       86.897790
2018-01-13/19:00:05.61          -63.881445       167.35665       86.894690
2018-01-13/19:00:05.64          -64.078840       167.34329       86.891591
2018-01-13/19:00:05.67          -64.276236       167.32992       86.888491
2018-01-13/19:00:05.70          -64.479997       167.31613       86.885292
2018-01-13/19:00:05.73          -64.677393       167.30277       86.882192
2018-01-13/19:00:05.76          -64.874788       167.28940       86.879092
2018-01-13/19:00:05.80          -65.072184       167.27604       86.875993
2018-01-13/19:00:05.83          -65.275946       167.26225       86.872793
2018-01-13/19:00:05.86          -65.473342       167.24888       86.869694
2018-01-13/19:00:05.89          -65.670736       167.23552       86.866594
2018-01-13/19:00:05.92          -65.868132       167.22216       86.863494
2018-01-13/19:00:05.95          -66.071894       167.20836       86.860295
2018-01-13/19:00:05.98          -66.269290       167.19500       86.857195
2018-01-13/19:00:06.01          -66.466970       167.17809       86.851720
2018-01-13/19:00:06.05          -66.664807       167.15923       86.844937
2018-01-13/19:00:06.08          -66.869025       167.13976       86.837936
2018-01-13/19:00:06.11          -67.066863       167.12090       86.831154
2018-01-13/19:00:06.14          -67.264699       167.10204       86.824372
2018-01-13/19:00:06.17          -67.462536       167.08318       86.817590
2018-01-13/19:00:06.20          -67.666754       167.06371       86.810589
2018-01-13/19:00:06.23          -67.864592       167.04485       86.803806
2018-01-13/19:00:06.26          -68.062428       167.02599       86.797024
2018-01-13/19:00:06.30          -68.260265       167.00713       86.790242
2018-01-13/19:00:06.33          -68.464483       166.98766       86.783241
2018-01-13/19:00:06.36          -68.662321       166.96880       86.776459
2018-01-13/19:00:06.39          -68.860157       166.94994       86.769677
2018-01-13/19:00:06.42          -69.057994       166.93108       86.762894
2018-01-13/19:00:06.45          -69.262212       166.91161       86.755893
2018-01-13/19:00:06.48          -69.460050       166.89275       86.749111
2018-01-13/19:00:06.51          -69.657886       166.87389       86.742329
2018-01-13/19:00:06.55          -69.855723       166.85503       86.735547
2018-01-13/19:00:06.58          -70.059941       166.83557       86.728546
2018-01-13/19:00:06.61          -70.257779       166.81670       86.721763
2018-01-13/19:00:06.64          -70.455615       166.79784       86.714981
2018-01-13/19:00:06.67          -70.653452       166.77898       86.708199
2018-01-13/19:00:06.70          -70.857670       166.75952       86.701198
2018-01-13/19:00:06.73          -71.055508       166.74066       86.694416
2018-01-13/19:00:06.76          -71.253344       166.72179       86.687633
2018-01-13/19:00:06.80          -71.451181       166.70293       86.680851
2018-01-13/19:00:06.83          -71.655399       166.68347       86.673850
2018-01-13/19:00:06.86          -71.853237       166.66461       86.667068
2018-01-13/19:00:06.89          -72.051073       166.64575       86.660286
2018-01-13/19:00:06.92          -72.248911       166.62689       86.653503
2018-01-13/19:00:06.95          -72.453128       166.60742       86.646503
2018-01-13/19:00:06.98          -72.650966       166.58856       86.639720
2018-01-13/19:00:07.01          -72.848863       166.56614       86.630573
2018-01-13/19:00:07.05          -73.046796       166.54178       86.620126
2018-01-13/19:00:07.08          -73.251111       166.51663       86.609341
2018-01-13/19:00:07.11          -73.449044       166.49226       86.598894
2018-01-13/19:00:07.14          -73.646975       166.46790       86.588446
2018-01-13/19:00:07.17          -73.844908       166.44353       86.577999
2018-01-13/19:00:07.20          -74.049223       166.41838       86.567214
2018-01-13/19:00:07.23          -74.247156       166.39402       86.556767
2018-01-13/19:00:07.26          -74.445087       166.36965       86.546319
2018-01-13/19:00:07.30          -74.643020       166.34529       86.535872
2018-01-13/19:00:07.33          -74.847335       166.32014       86.525087
2018-01-13/19:00:07.36          -75.045268       166.29577       86.514640
2018-01-13/19:00:07.39          -75.243199       166.27141       86.504192
2018-01-13/19:00:07.42          -75.441131       166.24704       86.493745
2018-01-13/19:00:07.45          -75.645447       166.22189       86.482960
2018-01-13/19:00:07.48          -75.843380       166.19753       86.472512
2018-01-13/19:00:07.51          -76.041311       166.17316       86.462065
2018-01-13/19:00:07.55          -76.239243       166.14880       86.451617
2018-01-13/19:00:07.58          -76.443559       166.12365       86.440833
2018-01-13/19:00:07.61          -76.641491       166.09928       86.430385
2018-01-13/19:00:07.64          -76.839423       166.07492       86.419938
2018-01-13/19:00:07.67          -77.037355       166.05055       86.409490
2018-01-13/19:00:07.70          -77.241671       166.02540       86.398706
2018-01-13/19:00:07.73          -77.439603       166.00104       86.388258
2018-01-13/19:00:07.76          -77.637534       165.97667       86.377811
2018-01-13/19:00:07.80          -77.835467       165.95231       86.367363
2018-01-13/19:00:07.83          -78.039783       165.92716       86.356579
2018-01-13/19:00:07.86          -78.237715       165.90279       86.346131
2018-01-13/19:00:07.89          -78.435646       165.87843       86.335684
2018-01-13/19:00:07.92          -78.633579       165.85406       86.325236
2018-01-13/19:00:07.95          -78.837895       165.82891       86.314452
2018-01-13/19:00:07.98          -79.035827       165.80455       86.304004
2018-01-13/19:00:08.01          -79.233582       165.77666       86.291217
2018-01-13/19:00:08.05          -79.431241       165.74683       86.277143
2018-01-13/19:00:08.08          -79.635274       165.71604       86.262616
2018-01-13/19:00:08.11          -79.832933       165.68621       86.248542
2018-01-13/19:00:08.14          -80.030590       165.65638       86.234468
2018-01-13/19:00:08.17          -80.228249       165.62655       86.220394
2018-01-13/19:00:08.20          -80.432282       165.59576       86.205867
2018-01-13/19:00:08.23          -80.629941       165.56593       86.191793
2018-01-13/19:00:08.26          -80.827599       165.53610       86.177719
2018-01-13/19:00:08.30          -81.025258       165.50627       86.163645
2018-01-13/19:00:08.33          -81.229291       165.47548       86.149117
2018-01-13/19:00:08.36          -81.426950       165.44565       86.135044
2018-01-13/19:00:08.39          -81.624608       165.41582       86.120970
2018-01-13/19:00:08.42          -81.822267       165.38599       86.106896
2018-01-13/19:00:08.45          -82.026300       165.35520       86.092368
2018-01-13/19:00:08.48          -82.223959       165.32537       86.078295
2018-01-13/19:00:08.51          -82.421616       165.29555       86.064221
2018-01-13/19:00:08.55          -82.619275       165.26572       86.050147
2018-01-13/19:00:08.58          -82.823308       165.23493       86.035619
2018-01-13/19:00:08.61          -83.020967       165.20510       86.021546
2018-01-13/19:00:08.64          -83.218625       165.17527       86.007472
2018-01-13/19:00:08.67          -83.416284       165.14544       85.993398
2018-01-13/19:00:08.70          -83.620317       165.11465       85.978870
2018-01-13/19:00:08.73          -83.817976       165.08482       85.964796
2018-01-13/19:00:08.76          -84.015633       165.05499       85.950723
2018-01-13/19:00:08.80          -84.213292       165.02516       85.936649
2018-01-13/19:00:08.83          -84.417325       164.99437       85.922121
2018-01-13/19:00:08.86          -84.614984       164.96454       85.908047
2018-01-13/19:00:08.89          -84.812642       164.93471       85.893974
2018-01-13/19:00:08.92          -85.010301       164.90488       85.879900
2018-01-13/19:00:08.95          -85.214334       164.87409       85.865372
2018-01-13/19:00:08.98          -85.411993       164.84426       85.851298
2018-01-13/19:00:09.01          -85.609256       164.81090       85.834901
2018-01-13/19:00:09.05          -85.806302       164.77559       85.817225
2018-01-13/19:00:09.08          -86.009703       164.73914       85.798979
2018-01-13/19:00:09.11          -86.206750       164.70384       85.781303
2018-01-13/19:00:09.14          -86.403795       164.66853       85.763627
2018-01-13/19:00:09.17          -86.600842       164.63322       85.745951
2018-01-13/19:00:09.20          -86.804243       164.59677       85.727705
2018-01-13/19:00:09.23          -87.001290       164.56147       85.710029
2018-01-13/19:00:09.26          -87.198335       164.52616       85.692353
2018-01-13/19:00:09.30          -87.395382       164.49085       85.674677
2018-01-13/19:00:09.33          -87.598783       164.45440       85.656431
2018-01-13/19:00:09.36          -87.795830       164.41909       85.638755
2018-01-13/19:00:09.39          -87.992875       164.38379       85.621079
2018-01-13/19:00:09.42          -88.189922       164.34848       85.603403
2018-01-13/19:00:09.45          -88.393323       164.31203       85.585157
2018-01-13/19:00:09.48          -88.590370       164.27672       85.567481
2018-01-13/19:00:09.51          -88.787415       164.24142       85.549805
2018-01-13/19:00:09.55          -88.984462       164.20611       85.532129
2018-01-13/19:00:09.58          -89.187863       164.16966       85.513883
2018-01-13/19:00:09.61          -89.384910       164.13435       85.496206
2018-01-13/19:00:09.64          -89.581955       164.09905       85.478531
2018-01-13/19:00:09.67          -89.779002       164.06374       85.460855
2018-01-13/19:00:09.70          -89.982403       164.02729       85.442609
2018-01-13/19:00:09.73          -90.179450       163.99198       85.424932
2018-01-13/19:00:09.76          -90.376495       163.95667       85.407257
2018-01-13/19:00:09.80          -90.573542       163.92137       85.389581
2018-01-13/19:00:09.83          -90.776943       163.88492       85.371335
2018-01-13/19:00:09.86          -90.973990       163.84961       85.353658
2018-01-13/19:00:09.89          -91.171035       163.81430       85.335983
2018-01-13/19:00:09.92          -91.368082       163.77900       85.318307
2018-01-13/19:00:09.95          -91.571483       163.74255       85.300061
2018-01-13/19:00:09.98          -91.768529       163.70724       85.282384
2018-01-13/19:00:10.01          -91.964965       163.66844       85.262430
2018-01-13/19:00:10.05          -92.161067       163.62773       85.241221
2018-01-13/19:00:10.08          -92.363492       163.58570       85.219329
2018-01-13/19:00:10.11          -92.559594       163.54499       85.198120
2018-01-13/19:00:10.14          -92.755694       163.50427       85.176912
2018-01-13/19:00:10.17          -92.951796       163.46356       85.155704
2018-01-13/19:00:10.20          -93.154222       163.42153       85.133811
2018-01-13/19:00:10.23          -93.350324       163.38081       85.112603
2018-01-13/19:00:10.26          -93.546424       163.34010       85.091394
2018-01-13/19:00:10.30          -93.742526       163.29938       85.070186
2018-01-13/19:00:10.33          -93.944951       163.25735       85.048294
2018-01-13/19:00:10.36          -94.141053       163.21664       85.027085
2018-01-13/19:00:10.39          -94.337153       163.17592       85.005877
2018-01-13/19:00:10.42          -94.533255       163.13521       84.984668
2018-01-13/19:00:10.45          -94.735681       163.09318       84.962776
2018-01-13/19:00:10.48          -94.931783       163.05246       84.941567
2018-01-13/19:00:10.51          -95.127883       163.01175       84.920359
2018-01-13/19:00:10.55          -95.323985       162.97103       84.899151
2018-01-13/19:00:10.58          -95.526410       162.92900       84.877258
2018-01-13/19:00:10.61          -95.722512       162.88829       84.856050
2018-01-13/19:00:10.64          -95.918612       162.84757       84.834842
2018-01-13/19:00:10.67          -96.114714       162.80686       84.813633
2018-01-13/19:00:10.70          -96.317140       162.76483       84.791741
2018-01-13/19:00:10.73          -96.513241       162.72411       84.770532
2018-01-13/19:00:10.76          -96.709342       162.68340       84.749324
2018-01-13/19:00:10.80          -96.905443       162.64268       84.728115
2018-01-13/19:00:10.83          -97.107869       162.60066       84.706223
2018-01-13/19:00:10.86          -97.303971       162.55994       84.685015
2018-01-13/19:00:10.89          -97.500071       162.51923       84.663806
2018-01-13/19:00:10.92          -97.696173       162.47851       84.642598
2018-01-13/19:00:10.95          -97.898598       162.43648       84.620705
2018-01-13/19:00:10.98          -98.094700       162.39577       84.599497
2018-01-13/19:00:11.01          -98.289950       162.35158       84.576044
2018-01-13/19:00:11.05          -98.484733       162.30549       84.551357
2018-01-13/19:00:11.08          -98.685797       162.25791       84.525874
2018-01-13/19:00:11.11          -98.880580       162.21182       84.501187
2018-01-13/19:00:11.14          -99.075361       162.16573       84.476501
2018-01-13/19:00:11.17          -99.270144       162.11964       84.451814
2018-01-13/19:00:11.20          -99.471208       162.07206       84.426331
2018-01-13/19:00:11.23          -99.665991       162.02597       84.401644
2018-01-13/19:00:11.26          -99.860772       161.97988       84.376957
2018-01-13/19:00:11.30          -100.05556       161.93379       84.352270
2018-01-13/19:00:11.33          -100.25662       161.88621       84.326787
2018-01-13/19:00:11.36          -100.45140       161.84012       84.302100
2018-01-13/19:00:11.39          -100.64618       161.79403       84.277413
2018-01-13/19:00:11.42          -100.84097       161.74794       84.252726
2018-01-13/19:00:11.45          -101.04203       161.70036       84.227243
2018-01-13/19:00:11.48          -101.23681       161.65427       84.202556
2018-01-13/19:00:11.51          -101.43160       161.60818       84.177869
2018-01-13/19:00:11.55          -101.62638       161.56209       84.153182
2018-01-13/19:00:11.58          -101.82744       161.51451       84.127699
2018-01-13/19:00:11.61          -102.02223       161.46842       84.103012
2018-01-13/19:00:11.64          -102.21701       161.42233       84.078325
2018-01-13/19:00:11.67          -102.41179       161.37623       84.053638
2018-01-13/19:00:11.70          -102.61285       161.32866       84.028155
2018-01-13/19:00:11.73          -102.80764       161.28256       84.003468
2018-01-13/19:00:11.76          -103.00242       161.23647       83.978781
2018-01-13/19:00:11.80          -103.19720       161.19038       83.954094
2018-01-13/19:00:11.83          -103.39827       161.14280       83.928611
2018-01-13/19:00:11.86          -103.59305       161.09671       83.903924
2018-01-13/19:00:11.89          -103.78783       161.05062       83.879237
2018-01-13/19:00:11.92          -103.98261       161.00453       83.854550
2018-01-13/19:00:11.95          -104.18368       160.95695       83.829067
2018-01-13/19:00:11.98          -104.37846       160.91086       83.804380
2018-01-13/19:00:12.01          -104.57218       160.86135       83.777508
2018-01-13/19:00:12.05          -104.76531       160.80996       83.749433
2018-01-13/19:00:12.08          -104.96467       160.75692       83.720452
2018-01-13/19:00:12.11          -105.15780       160.70553       83.692377
2018-01-13/19:00:12.14          -105.35093       160.65414       83.664302
2018-01-13/19:00:12.17          -105.54407       160.60275       83.636227
2018-01-13/19:00:12.20          -105.74343       160.54971       83.607247
2018-01-13/19:00:12.23          -105.93656       160.49832       83.579172
2018-01-13/19:00:12.26          -106.12969       160.44693       83.551097
2018-01-13/19:00:12.30          -106.32282       160.39554       83.523022
2018-01-13/19:00:12.33          -106.52219       160.34250       83.494042
2018-01-13/19:00:12.36          -106.71532       160.29111       83.465967
2018-01-13/19:00:12.39          -106.90845       160.23972       83.437892
2018-01-13/19:00:12.42          -107.10158       160.18833       83.409817
2018-01-13/19:00:12.45          -107.30094       160.13529       83.380837
2018-01-13/19:00:12.48          -107.49408       160.08390       83.352762
2018-01-13/19:00:12.51          -107.68721       160.03251       83.324687
2018-01-13/19:00:12.55          -107.88034       159.98112       83.296612
2018-01-13/19:00:12.58          -108.07970       159.92808       83.267631
2018-01-13/19:00:12.61          -108.27283       159.87669       83.239556
2018-01-13/19:00:12.64          -108.46596       159.82530       83.211482
2018-01-13/19:00:12.67          -108.65910       159.77391       83.183407
2018-01-13/19:00:12.70          -108.85846       159.72087       83.154426
2018-01-13/19:00:12.73          -109.05159       159.66948       83.126351
2018-01-13/19:00:12.76          -109.24472       159.61809       83.098276
2018-01-13/19:00:12.80          -109.43786       159.56670       83.070201
2018-01-13/19:00:12.83          -109.63722       159.51366       83.041221
2018-01-13/19:00:12.86          -109.83035       159.46227       83.013146
2018-01-13/19:00:12.89          -110.02348       159.41088       82.985071
2018-01-13/19:00:12.92          -110.21661       159.35949       82.956996
2018-01-13/19:00:12.95          -110.41597       159.30645       82.928016
2018-01-13/19:00:12.98          -110.60911       159.25506       82.899941
2018-01-13/19:00:13.01          -110.80097       159.20032       82.869748
2018-01-13/19:00:13.05          -110.99213       159.14375       82.838390
2018-01-13/19:00:13.08          -111.18946       159.08535       82.806020
2018-01-13/19:00:13.11          -111.38063       159.02877       82.774662
2018-01-13/19:00:13.14          -111.57179       158.97219       82.743304
2018-01-13/19:00:13.17          -111.76296       158.91562       82.711946
2018-01-13/19:00:13.20          -111.96028       158.85722       82.679576
2018-01-13/19:00:13.23          -112.15145       158.80064       82.648218
2018-01-13/19:00:13.26          -112.34261       158.74406       82.616860
2018-01-13/19:00:13.30          -112.53378       158.68749       82.585501
2018-01-13/19:00:13.33          -112.73111       158.62909       82.553132
2018-01-13/19:00:13.36          -112.92227       158.57251       82.521774
2018-01-13/19:00:13.39          -113.11343       158.51593       82.490416
2018-01-13/19:00:13.42          -113.30460       158.45936       82.459057
2018-01-13/19:00:13.45          -113.50193       158.40096       82.426688
2018-01-13/19:00:13.48          -113.69309       158.34438       82.395330
2018-01-13/19:00:13.51          -113.88426       158.28781       82.363972
2018-01-13/19:00:13.55          -114.07542       158.23123       82.332613
2018-01-13/19:00:13.58          -114.27275       158.17283       82.300244
2018-01-13/19:00:13.61          -114.46392       158.11625       82.268886
2018-01-13/19:00:13.64          -114.65508       158.05968       82.237528
2018-01-13/19:00:13.67          -114.84624       158.00310       82.206169
2018-01-13/19:00:13.70          -115.04357       157.94470       82.173800
2018-01-13/19:00:13.73          -115.23474       157.88812       82.142442
2018-01-13/19:00:13.76          -115.42590       157.83155       82.111083
2018-01-13/19:00:13.80          -115.61707       157.77497       82.079725
2018-01-13/19:00:13.83          -115.81439       157.71657       82.047356
2018-01-13/19:00:13.86          -116.00556       157.65999       82.015997
2018-01-13/19:00:13.89          -116.19672       157.60342       81.984639
2018-01-13/19:00:13.92          -116.38789       157.54684       81.953281
2018-01-13/19:00:13.95          -116.58522       157.48844       81.920912
2018-01-13/19:00:13.98          -116.77638       157.43186       81.889553
2018-01-13/19:00:14.01          -116.96604       157.37199       81.856139
2018-01-13/19:00:14.05          -117.15488       157.31030       81.821593
2018-01-13/19:00:14.08          -117.34981       157.24662       81.785934
2018-01-13/19:00:14.11          -117.53865       157.18493       81.751388
2018-01-13/19:00:14.14          -117.72749       157.12324       81.716842
2018-01-13/19:00:14.17          -117.91633       157.06155       81.682297
2018-01-13/19:00:14.20          -118.11126       156.99787       81.646637
2018-01-13/19:00:14.23          -118.30010       156.93618       81.612091
2018-01-13/19:00:14.26          -118.48894       156.87449       81.577546
2018-01-13/19:00:14.30          -118.67778       156.81280       81.543000
2018-01-13/19:00:14.33          -118.87271       156.74912       81.507341
2018-01-13/19:00:14.36          -119.06155       156.68743       81.472795
2018-01-13/19:00:14.39          -119.25039       156.62574       81.438249
2018-01-13/19:00:14.42          -119.43923       156.56405       81.403704
2018-01-13/19:00:14.45          -119.63416       156.50037       81.368044
2018-01-13/19:00:14.48          -119.82300       156.43868       81.333498
2018-01-13/19:00:14.51          -120.01184       156.37699       81.298953
2018-01-13/19:00:14.55          -120.20068       156.31530       81.264407
2018-01-13/19:00:14.58          -120.39561       156.25162       81.228747
2018-01-13/19:00:14.61          -120.58445       156.18993       81.194202
2018-01-13/19:00:14.64          -120.77328       156.12824       81.159656
2018-01-13/19:00:14.67          -120.96212       156.06655       81.125111
2018-01-13/19:00:14.70          -121.15705       156.00287       81.089451
2018-01-13/19:00:14.73          -121.34589       155.94118       81.054905
2018-01-13/19:00:14.76          -121.53473       155.87949       81.020360
2018-01-13/19:00:14.80          -121.72357       155.81780       80.985814
2018-01-13/19:00:14.83          -121.91850       155.75412       80.950154
2018-01-13/19:00:14.86          -122.10734       155.69243       80.915609
2018-01-13/19:00:14.89          -122.29618       155.63074       80.881063
2018-01-13/19:00:14.92          -122.48502       155.56905       80.846518
2018-01-13/19:00:14.95          -122.67995       155.50537       80.810858
2018-01-13/19:00:14.98          -122.86879       155.44368       80.776312
2018-01-13/19:00:15.01          -123.05594       155.37879       80.739799
2018-01-13/19:00:15.05          -123.24215       155.31214       80.702203
2018-01-13/19:00:15.08          -123.43438       155.24334       80.663395
2018-01-13/19:00:15.11          -123.62060       155.17669       80.625799
2018-01-13/19:00:15.14          -123.80681       155.11004       80.588204
2018-01-13/19:00:15.17          -123.99303       155.04338       80.550608
2018-01-13/19:00:15.20          -124.18525       154.97458       80.511800
2018-01-13/19:00:15.23          -124.37147       154.90793       80.474204
2018-01-13/19:00:15.26          -124.55769       154.84128       80.436608
2018-01-13/19:00:15.30          -124.74391       154.77463       80.399013
2018-01-13/19:00:15.33          -124.93613       154.70583       80.360204
2018-01-13/19:00:15.36          -125.12235       154.63917       80.322609
2018-01-13/19:00:15.39          -125.30856       154.57252       80.285013
2018-01-13/19:00:15.42          -125.49478       154.50587       80.247417
2018-01-13/19:00:15.45          -125.68701       154.43707       80.208609
2018-01-13/19:00:15.48          -125.87322       154.37042       80.171013
2018-01-13/19:00:15.51          -126.05944       154.30377       80.133418
2018-01-13/19:00:15.55          -126.24566       154.23711       80.095822
2018-01-13/19:00:15.58          -126.43788       154.16831       80.057014
2018-01-13/19:00:15.61          -126.62410       154.10166       80.019418
2018-01-13/19:00:15.64          -126.81032       154.03501       79.981822
2018-01-13/19:00:15.67          -126.99653       153.96836       79.944227
2018-01-13/19:00:15.70          -127.18876       153.89955       79.905418
2018-01-13/19:00:15.73          -127.37498       153.83290       79.867823
2018-01-13/19:00:15.76          -127.56119       153.76625       79.830227
2018-01-13/19:00:15.80          -127.74741       153.69960       79.792631
2018-01-13/19:00:15.83          -127.93963       153.63080       79.753823
2018-01-13/19:00:15.86          -128.12585       153.56415       79.716227
2018-01-13/19:00:15.89          -128.31207       153.49749       79.678632
2018-01-13/19:00:15.92          -128.49829       153.43084       79.641036
2018-01-13/19:00:15.95          -128.69051       153.36204       79.602228
2018-01-13/19:00:15.98          -128.87673       153.29539       79.564632
2018-01-13/19:00:16.01          -129.06105       153.22560       79.525143
2018-01-13/19:00:16.05          -129.24433       153.15408       79.484613
2018-01-13/19:00:16.08          -129.43352       153.08025       79.442776
2018-01-13/19:00:16.11          -129.61680       153.00873       79.402246
2018-01-13/19:00:16.14          -129.80007       152.93721       79.361716
2018-01-13/19:00:16.17          -129.98335       152.86569       79.321186
2018-01-13/19:00:16.20          -130.17254       152.79186       79.279349
2018-01-13/19:00:16.23          -130.35582       152.72034       79.238819
2018-01-13/19:00:16.26          -130.53910       152.64882       79.198289
2018-01-13/19:00:16.30          -130.72238       152.57730       79.157759
2018-01-13/19:00:16.33          -130.91157       152.50347       79.115922
2018-01-13/19:00:16.36          -131.09485       152.43195       79.075392
2018-01-13/19:00:16.39          -131.27812       152.36043       79.034862
2018-01-13/19:00:16.42          -131.46140       152.28891       78.994332
2018-01-13/19:00:16.45          -131.65059       152.21509       78.952495
2018-01-13/19:00:16.48          -131.83387       152.14357       78.911965
2018-01-13/19:00:16.51          -132.01715       152.07205       78.871435
2018-01-13/19:00:16.55          -132.20043       152.00053       78.830905
2018-01-13/19:00:16.58          -132.38962       151.92670       78.789068
2018-01-13/19:00:16.61          -132.57290       151.85518       78.748538
2018-01-13/19:00:16.64          -132.75617       151.78366       78.708009
2018-01-13/19:00:16.67          -132.93945       151.71214       78.667478
2018-01-13/19:00:16.70          -133.12273       151.64062       78.626949
2018-01-13/19:00:16.73          -133.31192       151.56679       78.585111
2018-01-13/19:00:16.76          -133.49520       151.49527       78.544582
2018-01-13/19:00:16.80          -133.67848       151.42375       78.504051
2018-01-13/19:00:16.83          -133.86176       151.35223       78.463522
2018-01-13/19:00:16.86          -134.05095       151.27840       78.421684
2018-01-13/19:00:16.89          -134.23423       151.20688       78.381155
2018-01-13/19:00:16.92          -134.41750       151.13536       78.340625
2018-01-13/19:00:16.95          -134.60078       151.06384       78.300095
2018-01-13/19:00:16.98          -134.78997       150.99002       78.258257
2018-01-13/19:00:17.01          -134.97119       150.91545       78.215930
2018-01-13/19:00:17.05          -135.15128       150.83921       78.172613
2018-01-13/19:00:17.08          -135.33136       150.76297       78.129297
2018-01-13/19:00:17.11          -135.51725       150.68427       78.084584
2018-01-13/19:00:17.14          -135.69734       150.60803       78.041267
2018-01-13/19:00:17.17          -135.87742       150.53179       77.997951
2018-01-13/19:00:17.20          -136.05751       150.45555       77.954635
2018-01-13/19:00:17.23          -136.24340       150.37685       77.909921
2018-01-13/19:00:17.26          -136.42349       150.30061       77.866605
2018-01-13/19:00:17.30          -136.60357       150.22436       77.823288
2018-01-13/19:00:17.33          -136.78366       150.14812       77.779972
2018-01-13/19:00:17.36          -136.96955       150.06942       77.735259
2018-01-13/19:00:17.39          -137.14964       149.99318       77.691942
2018-01-13/19:00:17.42          -137.32972       149.91694       77.648626
2018-01-13/19:00:17.45          -137.50981       149.84070       77.605310
2018-01-13/19:00:17.48          -137.69570       149.76200       77.560596
2018-01-13/19:00:17.51          -137.87578       149.68576       77.517280
2018-01-13/19:00:17.55          -138.05587       149.60952       77.473963
2018-01-13/19:00:17.58          -138.23595       149.53328       77.430647
2018-01-13/19:00:17.61          -138.42185       149.45458       77.385933
2018-01-13/19:00:17.64          -138.60193       149.37834       77.342617
2018-01-13/19:00:17.67          -138.78202       149.30210       77.299301
2018-01-13/19:00:17.70          -138.96210       149.22586       77.255985
2018-01-13/19:00:17.73          -139.14800       149.14716       77.211271
2018-01-13/19:00:17.76          -139.32808       149.07092       77.167955
2018-01-13/19:00:17.80          -139.50817       148.99467       77.124638
2018-01-13/19:00:17.83          -139.68825       148.91843       77.081322
2018-01-13/19:00:17.86          -139.87414       148.83973       77.036608
2018-01-13/19:00:17.89          -140.05423       148.76349       76.993292
2018-01-13/19:00:17.92          -140.23431       148.68725       76.949976
2018-01-13/19:00:17.95          -140.41440       148.61101       76.906660
2018-01-13/19:00:17.98          -140.60029       148.53231       76.861946
2018-01-13/19:00:18.01          -140.77811       148.45314       76.816936
2018-01-13/19:00:18.05          -140.95467       148.37235       76.770993
2018-01-13/19:00:18.08          -141.13123       148.29156       76.725052
2018-01-13/19:00:18.11          -141.31349       148.20817       76.677628
2018-01-13/19:00:18.14          -141.49006       148.12738       76.631686
2018-01-13/19:00:18.17          -141.66662       148.04659       76.585743
2018-01-13/19:00:18.20          -141.84318       147.96580       76.539802
2018-01-13/19:00:18.23          -142.02544       147.88241       76.492377
2018-01-13/19:00:18.26          -142.20201       147.80162       76.446436
2018-01-13/19:00:18.30          -142.37857       147.72083       76.400493
2018-01-13/19:00:18.33          -142.55514       147.64005       76.354551
2018-01-13/19:00:18.36          -142.73740       147.55665       76.307127
2018-01-13/19:00:18.39          -142.91396       147.47587       76.261186
2018-01-13/19:00:18.42          -143.09052       147.39508       76.215243
2018-01-13/19:00:18.45          -143.26709       147.31429       76.169301
2018-01-13/19:00:18.48          -143.44935       147.23090       76.121877
2018-01-13/19:00:18.51          -143.62591       147.15011       76.075935
2018-01-13/19:00:18.55          -143.80247       147.06932       76.029993
2018-01-13/19:00:18.58          -143.97904       146.98853       75.984051
2018-01-13/19:00:18.61          -144.16130       146.90514       75.936627
2018-01-13/19:00:18.64          -144.33786       146.82435       75.890685
2018-01-13/19:00:18.67          -144.51443       146.74356       75.844743
2018-01-13/19:00:18.70          -144.69099       146.66278       75.798801
2018-01-13/19:00:18.73          -144.87325       146.57938       75.751377
2018-01-13/19:00:18.76          -145.04981       146.49860       75.705435
2018-01-13/19:00:18.80          -145.22638       146.41781       75.659493
2018-01-13/19:00:18.83          -145.40294       146.33702       75.613551
2018-01-13/19:00:18.86          -145.58520       146.25363       75.566127
2018-01-13/19:00:18.89          -145.76176       146.17284       75.520185
2018-01-13/19:00:18.92          -145.93833       146.09205       75.474243
2018-01-13/19:00:18.95          -146.11489       146.01126       75.428301
2018-01-13/19:00:18.98          -146.29715       145.92787       75.380877
2018-01-13/19:00:19.01          -146.47128       145.84426       75.333348
2018-01-13/19:00:19.05          -146.64408       145.75910       75.284947
2018-01-13/19:00:19.08          -146.81688       145.67393       75.236545
2018-01-13/19:00:19.11          -146.99525       145.58602       75.186582
2018-01-13/19:00:19.14          -147.16805       145.50086       75.138181
2018-01-13/19:00:19.17          -147.34085       145.41569       75.089779
2018-01-13/19:00:19.20          -147.51364       145.33053       75.041378
2018-01-13/19:00:19.23          -147.69201       145.24262       74.991415
2018-01-13/19:00:19.26          -147.86481       145.15746       74.943013
2018-01-13/19:00:19.30          -148.03761       145.07229       74.894611
2018-01-13/19:00:19.33          -148.21041       144.98713       74.846210
2018-01-13/19:00:19.36          -148.38878       144.89922       74.796247
2018-01-13/19:00:19.39          -148.56157       144.81406       74.747845
2018-01-13/19:00:19.42          -148.73437       144.72889       74.699444
2018-01-13/19:00:19.45          -148.90717       144.64373       74.651042
2018-01-13/19:00:19.48          -149.08554       144.55582       74.601079
2018-01-13/19:00:19.51          -149.25834       144.47066       74.552678
2018-01-13/19:00:19.55          -149.43114       144.38549       74.504276
2018-01-13/19:00:19.58          -149.60393       144.30033       74.455875
2018-01-13/19:00:19.61          -149.78230       144.21242       74.405912
2018-01-13/19:00:19.64          -149.95510       144.12726       74.357510
2018-01-13/19:00:19.67          -150.12790       144.04209       74.309108
2018-01-13/19:00:19.70          -150.30070       143.95693       74.260707
2018-01-13/19:00:19.73          -150.47907       143.86902       74.210744
2018-01-13/19:00:19.76          -150.65186       143.78386       74.162343
2018-01-13/19:00:19.80          -150.82466       143.69869       74.113941
2018-01-13/19:00:19.83          -150.99746       143.61353       74.065539
2018-01-13/19:00:19.86          -151.17583       143.52562       74.015576
2018-01-13/19:00:19.89          -151.34863       143.44046       73.967175
2018-01-13/19:00:19.92          -151.52143       143.35529       73.918773
2018-01-13/19:00:19.95          -151.69422       143.27013       73.870372
2018-01-13/19:00:19.98          -151.87260       143.18222       73.820409
2018-01-13/19:00:20.01          -152.04280       143.09433       73.770523
2018-01-13/19:00:20.05          -152.21158       143.00494       73.719820
2018-01-13/19:00:20.08          -152.38035       142.91556       73.669118
2018-01-13/19:00:20.11          -152.55458       142.82328       73.616780
2018-01-13/19:00:20.14          -152.72335       142.73390       73.566078
2018-01-13/19:00:20.17          -152.89213       142.64451       73.515375
2018-01-13/19:00:20.20          -153.06091       142.55512       73.464673
2018-01-13/19:00:20.23          -153.23513       142.46285       73.412335
2018-01-13/19:00:20.26          -153.40391       142.37346       73.361633
2018-01-13/19:00:20.30          -153.57269       142.28408       73.310930
2018-01-13/19:00:20.33          -153.74146       142.19469       73.260228
2018-01-13/19:00:20.36          -153.91569       142.10242       73.207890
2018-01-13/19:00:20.39          -154.08446       142.01303       73.157188
2018-01-13/19:00:20.42          -154.25324       141.92364       73.106485
2018-01-13/19:00:20.45          -154.42202       141.83426       73.055783
2018-01-13/19:00:20.48          -154.59624       141.74199       73.003445
2018-01-13/19:00:20.51          -154.76502       141.65260       72.952743
2018-01-13/19:00:20.55          -154.93380       141.56321       72.902040
2018-01-13/19:00:20.58          -155.10257       141.47382       72.851338
2018-01-13/19:00:20.61          -155.27680       141.38155       72.799000
2018-01-13/19:00:20.64          -155.44557       141.29217       72.748298
2018-01-13/19:00:20.67          -155.61435       141.20278       72.697595
2018-01-13/19:00:20.70          -155.78313       141.11339       72.646893
2018-01-13/19:00:20.73          -155.95735       141.02112       72.594555
2018-01-13/19:00:20.76          -156.12613       140.93173       72.543852
2018-01-13/19:00:20.80          -156.29491       140.84235       72.493150
2018-01-13/19:00:20.83          -156.46368       140.75296       72.442448
2018-01-13/19:00:20.86          -156.63790       140.66069       72.390110
2018-01-13/19:00:20.89          -156.80668       140.57130       72.339407
2018-01-13/19:00:20.92          -156.97546       140.48191       72.288705
2018-01-13/19:00:20.95          -157.14424       140.39253       72.238003
2018-01-13/19:00:20.98          -157.31846       140.30025       72.185665
2018-01-13/19:00:21.01          -157.48450       140.20829       72.133609
2018-01-13/19:00:21.05          -157.64903       140.11492       72.080808
2018-01-13/19:00:21.08          -157.81356       140.02154       72.028008
2018-01-13/19:00:21.11          -157.98340       139.92515       71.973504
2018-01-13/19:00:21.14          -158.14793       139.83177       71.920704
2018-01-13/19:00:21.17          -158.31246       139.73840       71.867903
2018-01-13/19:00:21.20          -158.47699       139.64502       71.815102
2018-01-13/19:00:21.23          -158.64683       139.54863       71.760599
2018-01-13/19:00:21.26          -158.81136       139.45525       71.707798
2018-01-13/19:00:21.30          -158.97589       139.36188       71.654998
2018-01-13/19:00:21.33          -159.14043       139.26850       71.602197
2018-01-13/19:00:21.36          -159.31026       139.17211       71.547693
2018-01-13/19:00:21.39          -159.47479       139.07873       71.494893
2018-01-13/19:00:21.42          -159.63933       138.98536       71.442092
2018-01-13/19:00:21.45          -159.80386       138.89198       71.389292
2018-01-13/19:00:21.48          -159.97370       138.79559       71.334788
2018-01-13/19:00:21.51          -160.13823       138.70222       71.281988
2018-01-13/19:00:21.55          -160.30276       138.60884       71.229187
2018-01-13/19:00:21.58          -160.46729       138.51546       71.176387
2018-01-13/19:00:21.61          -160.63713       138.41907       71.121883
2018-01-13/19:00:21.64          -160.80166       138.32570       71.069083
2018-01-13/19:00:21.67          -160.96619       138.23232       71.016282
2018-01-13/19:00:21.70          -161.13072       138.13894       70.963482
2018-01-13/19:00:21.73          -161.30056       138.04255       70.908978
2018-01-13/19:00:21.76          -161.46509       137.94918       70.856178
2018-01-13/19:00:21.80          -161.62962       137.85580       70.803377
2018-01-13/19:00:21.83          -161.79416       137.76242       70.750577
2018-01-13/19:00:21.86          -161.96399       137.66603       70.696073
2018-01-13/19:00:21.89          -162.12853       137.57266       70.643272
2018-01-13/19:00:21.92          -162.29306       137.47928       70.590472
2018-01-13/19:00:21.95          -162.45759       137.38590       70.537671
2018-01-13/19:00:21.98          -162.62743       137.28951       70.483167
2018-01-13/19:00:22.01          -162.78909       137.19367       70.429121
2018-01-13/19:00:22.05          -162.94917       137.09646       70.374389
2018-01-13/19:00:22.08          -163.10925       136.99925       70.319658
2018-01-13/19:00:22.11          -163.27449       136.89890       70.263161
2018-01-13/19:00:22.14          -163.43457       136.80169       70.208429
2018-01-13/19:00:22.17          -163.59466       136.70448       70.153698
2018-01-13/19:00:22.20          -163.75474       136.60727       70.098966
2018-01-13/19:00:22.23          -163.91998       136.50693       70.042469
2018-01-13/19:00:22.26          -164.08006       136.40972       69.987738
2018-01-13/19:00:22.30          -164.24014       136.31251       69.933006
2018-01-13/19:00:22.33          -164.40023       136.21530       69.878274
2018-01-13/19:00:22.36          -164.56547       136.11496       69.821777
2018-01-13/19:00:22.39          -164.72555       136.01775       69.767046
2018-01-13/19:00:22.42          -164.88563       135.92054       69.712314
2018-01-13/19:00:22.45          -165.04571       135.82333       69.657583
2018-01-13/19:00:22.48          -165.21096       135.72299       69.601085
2018-01-13/19:00:22.51          -165.37104       135.62578       69.546354
2018-01-13/19:00:22.55          -165.53112       135.52857       69.491622
2018-01-13/19:00:22.58          -165.69120       135.43136       69.436891
2018-01-13/19:00:22.61          -165.85645       135.33101       69.380394
2018-01-13/19:00:22.64          -166.01653       135.23380       69.325662
2018-01-13/19:00:22.67          -166.17661       135.13659       69.270930
2018-01-13/19:00:22.70          -166.33669       135.03939       69.216199
2018-01-13/19:00:22.73          -166.50193       134.93904       69.159702
2018-01-13/19:00:22.76          -166.66202       134.84183       69.104970
2018-01-13/19:00:22.80          -166.82210       134.74462       69.050239
2018-01-13/19:00:22.83          -166.98218       134.64741       68.995507
2018-01-13/19:00:22.86          -167.14742       134.54707       68.939010
2018-01-13/19:00:22.89          -167.30750       134.44986       68.884279
2018-01-13/19:00:22.92          -167.46759       134.35265       68.829547
2018-01-13/19:00:22.95          -167.62767       134.25544       68.774815
2018-01-13/19:00:22.98          -167.79291       134.15510       68.718318
2018-01-13/19:00:23.01          -167.94998       134.05556       68.662470
2018-01-13/19:00:23.05          -168.10539       133.95475       68.606008
2018-01-13/19:00:23.08          -168.26081       133.85394       68.549546
2018-01-13/19:00:23.11          -168.42123       133.74987       68.491262
2018-01-13/19:00:23.14          -168.57665       133.64906       68.434800
2018-01-13/19:00:23.17          -168.73206       133.54825       68.378338
2018-01-13/19:00:23.20          -168.88747       133.44744       68.321876
2018-01-13/19:00:23.23          -169.04790       133.34337       68.263592
2018-01-13/19:00:23.26          -169.20331       133.24256       68.207130
2018-01-13/19:00:23.30          -169.35873       133.14175       68.150667
2018-01-13/19:00:23.33          -169.51414       133.04094       68.094205
2018-01-13/19:00:23.36          -169.67457       132.93687       68.035922
2018-01-13/19:00:23.39          -169.82998       132.83606       67.979460
2018-01-13/19:00:23.42          -169.98539       132.73525       67.922997
2018-01-13/19:00:23.45          -170.14080       132.63444       67.866535
2018-01-13/19:00:23.48          -170.30123       132.53037       67.808252
2018-01-13/19:00:23.51          -170.45664       132.42956       67.751789
2018-01-13/19:00:23.55          -170.61206       132.32875       67.695327
2018-01-13/19:00:23.58          -170.76747       132.22794       67.638865
2018-01-13/19:00:23.61          -170.92790       132.12387       67.580581
2018-01-13/19:00:23.64          -171.08331       132.02306       67.524119
2018-01-13/19:00:23.67          -171.23872       131.92225       67.467657
2018-01-13/19:00:23.70          -171.39414       131.82144       67.411195
2018-01-13/19:00:23.73          -171.55456       131.71737       67.352911
2018-01-13/19:00:23.76          -171.70998       131.61656       67.296449
2018-01-13/19:00:23.80          -171.86539       131.51575       67.239987
2018-01-13/19:00:23.83          -172.02080       131.41494       67.183525
2018-01-13/19:00:23.86          -172.18123       131.31087       67.125241
2018-01-13/19:00:23.89          -172.33664       131.21006       67.068779
2018-01-13/19:00:23.92          -172.49206       131.10925       67.012317
2018-01-13/19:00:23.95          -172.64747       131.00844       66.955855
2018-01-13/19:00:23.98          -172.80789       130.90437       66.897571
2018-01-13/19:00:24.01          -172.96018       130.80137       66.840121
2018-01-13/19:00:24.05          -173.11075       130.69717       66.782127
2018-01-13/19:00:24.08          -173.26132       130.59297       66.724133
2018-01-13/19:00:24.11          -173.41674       130.48541       66.664268
2018-01-13/19:00:24.14          -173.56731       130.38121       66.606275
2018-01-13/19:00:24.17          -173.71788       130.27701       66.548281
2018-01-13/19:00:24.20          -173.86845       130.17281       66.490287
2018-01-13/19:00:24.23          -174.02388       130.06525       66.430422
2018-01-13/19:00:24.26          -174.17444       129.96105       66.372429
2018-01-13/19:00:24.30          -174.32501       129.85685       66.314435
2018-01-13/19:00:24.33          -174.47558       129.75264       66.256441
2018-01-13/19:00:24.36          -174.63101       129.64508       66.196576
2018-01-13/19:00:24.39          -174.78157       129.54088       66.138583
2018-01-13/19:00:24.42          -174.93214       129.43668       66.080589
2018-01-13/19:00:24.45          -175.08271       129.33248       66.022595
2018-01-13/19:00:24.48          -175.23814       129.22492       65.962730
2018-01-13/19:00:24.51          -175.38870       129.12072       65.904737
2018-01-13/19:00:24.55          -175.53927       129.01652       65.846743
2018-01-13/19:00:24.58          -175.68984       128.91232       65.788749
2018-01-13/19:00:24.61          -175.84527       128.80476       65.728884
2018-01-13/19:00:24.64          -175.99584       128.70056       65.670891
2018-01-13/19:00:24.67          -176.14640       128.59635       65.612896
2018-01-13/19:00:24.70          -176.29697       128.49215       65.554903
2018-01-13/19:00:24.73          -176.45240       128.38459       65.495038
2018-01-13/19:00:24.76          -176.60297       128.28039       65.437045
2018-01-13/19:00:24.80          -176.75354       128.17619       65.379050
2018-01-13/19:00:24.83          -176.90410       128.07199       65.321057
2018-01-13/19:00:24.86          -177.05953       127.96443       65.261192
2018-01-13/19:00:24.89          -177.21010       127.86023       65.203198
2018-01-13/19:00:24.92          -177.36067       127.75603       65.145204
2018-01-13/19:00:24.95          -177.51123       127.65183       65.087211
2018-01-13/19:00:24.98          -177.66666       127.54427       65.027346
2018-01-13/19:00:25.01          -177.81401       127.43802       64.968494
2018-01-13/19:00:25.05          -177.95960       127.33065       64.909169
2018-01-13/19:00:25.08          -178.10519       127.22328       64.849845
2018-01-13/19:00:25.11          -178.25548       127.11244       64.788607
2018-01-13/19:00:25.14          -178.40106       127.00507       64.729283
2018-01-13/19:00:25.17          -178.54665       126.89770       64.669958
2018-01-13/19:00:25.20          -178.69224       126.79033       64.610634
2018-01-13/19:00:25.23          -178.84253       126.67949       64.549396
2018-01-13/19:00:25.26          -178.98811       126.57212       64.490072
2018-01-13/19:00:25.30          -179.13370       126.46475       64.430747
2018-01-13/19:00:25.33          -179.27929       126.35738       64.371423
2018-01-13/19:00:25.36          -179.42957       126.24655       64.310185
2018-01-13/19:00:25.39          -179.57516       126.13918       64.250861
2018-01-13/19:00:25.42          -179.72075       126.03180       64.191536
2018-01-13/19:00:25.45          -179.86634       125.92443       64.132212
2018-01-13/19:00:25.48          -180.01662       125.81360       64.070974
2018-01-13/19:00:25.51          -180.16221       125.70623       64.011650
2018-01-13/19:00:25.55          -180.30780       125.59886       63.952325
2018-01-13/19:00:25.58          -180.45339       125.49148       63.893001
2018-01-13/19:00:25.61          -180.60367       125.38065       63.831763
2018-01-13/19:00:25.64          -180.74926       125.27328       63.772438
2018-01-13/19:00:25.67          -180.89485       125.16591       63.713114
2018-01-13/19:00:25.70          -181.04044       125.05854       63.653790
2018-01-13/19:00:25.73          -181.19072       124.94770       63.592552
2018-01-13/19:00:25.76          -181.33631       124.84033       63.533227
2018-01-13/19:00:25.80          -181.48190       124.73296       63.473903
2018-01-13/19:00:25.83          -181.62748       124.62559       63.414579
2018-01-13/19:00:25.86          -181.77777       124.51475       63.353340
2018-01-13/19:00:25.89          -181.92336       124.40738       63.294016
2018-01-13/19:00:25.92          -182.06895       124.30001       63.234692
2018-01-13/19:00:25.95          -182.21453       124.19264       63.175367
2018-01-13/19:00:25.98          -182.36482       124.08181       63.114129
2018-01-13/19:00:26.01          -182.50710       123.97254       63.054079
2018-01-13/19:00:26.05          -182.64757       123.86224       62.993628
2018-01-13/19:00:26.08          -182.78803       123.75194       62.933177
2018-01-13/19:00:26.11          -182.93302       123.63808       62.870776
2018-01-13/19:00:26.14          -183.07349       123.52777       62.810326
2018-01-13/19:00:26.17          -183.21395       123.41747       62.749875
2018-01-13/19:00:26.20          -183.35442       123.30717       62.689424
2018-01-13/19:00:26.23          -183.49941       123.19331       62.627024
2018-01-13/19:00:26.26          -183.63988       123.08301       62.566573
2018-01-13/19:00:26.30          -183.78034       122.97270       62.506122
2018-01-13/19:00:26.33          -183.92080       122.86240       62.445672
2018-01-13/19:00:26.36          -184.06580       122.74854       62.383271
2018-01-13/19:00:26.39          -184.20626       122.63824       62.322820
2018-01-13/19:00:26.42          -184.34673       122.52793       62.262369
2018-01-13/19:00:26.45          -184.48719       122.41763       62.201919
2018-01-13/19:00:26.48          -184.63219       122.30377       62.139518
2018-01-13/19:00:26.51          -184.77265       122.19347       62.079068
2018-01-13/19:00:26.55          -184.91312       122.08316       62.018617
2018-01-13/19:00:26.58          -185.05358       121.97286       61.958166
2018-01-13/19:00:26.61          -185.19857       121.85900       61.895765
2018-01-13/19:00:26.64          -185.33904       121.74870       61.835315
2018-01-13/19:00:26.67          -185.47950       121.63840       61.774864
2018-01-13/19:00:26.70          -185.61997       121.52809       61.714413
2018-01-13/19:00:26.73          -185.76496       121.41423       61.652013
2018-01-13/19:00:26.76          -185.90543       121.30393       61.591562
2018-01-13/19:00:26.80          -186.04589       121.19363       61.531111
2018-01-13/19:00:26.83          -186.18635       121.08332       61.470661
2018-01-13/19:00:26.86          -186.33135       120.96946       61.408260
2018-01-13/19:00:26.89          -186.47181       120.85916       61.347809
2018-01-13/19:00:26.92          -186.61228       120.74886       61.287358
2018-01-13/19:00:26.95          -186.75274       120.63856       61.226908
2018-01-13/19:00:26.98          -186.89774       120.52469       61.164507
2018-01-13/19:00:27.01          -187.03480       120.41264       61.103461
2018-01-13/19:00:27.05          -187.17000       120.29963       61.042086
2018-01-13/19:00:27.08          -187.30519       120.18662       60.980711
2018-01-13/19:00:27.11          -187.44475       120.06997       60.917357
2018-01-13/19:00:27.14          -187.57995       119.95696       60.855983
2018-01-13/19:00:27.17          -187.71514       119.84395       60.794608
2018-01-13/19:00:27.20          -187.85034       119.73094       60.733234
2018-01-13/19:00:27.23          -187.98989       119.61428       60.669879
2018-01-13/19:00:27.26          -188.12509       119.50127       60.608505
2018-01-13/19:00:27.30          -188.26029       119.38826       60.547130
2018-01-13/19:00:27.33          -188.39548       119.27525       60.485756
2018-01-13/19:00:27.36          -188.53504       119.15859       60.422401
2018-01-13/19:00:27.39          -188.67023       119.04558       60.361027
2018-01-13/19:00:27.42          -188.80543       118.93257       60.299652
2018-01-13/19:00:27.45          -188.94063       118.81956       60.238278
2018-01-13/19:00:27.48          -189.08018       118.70290       60.174923
2018-01-13/19:00:27.51          -189.21538       118.58989       60.113549
2018-01-13/19:00:27.55          -189.35058       118.47688       60.052174
2018-01-13/19:00:27.58          -189.48577       118.36387       59.990800
2018-01-13/19:00:27.61          -189.62533       118.24722       59.927445
2018-01-13/19:00:27.64          -189.76052       118.13421       59.866071
2018-01-13/19:00:27.67          -189.89572       118.02120       59.804696
2018-01-13/19:00:27.70          -190.03092       117.90819       59.743322
2018-01-13/19:00:27.73          -190.17047       117.79153       59.679967
2018-01-13/19:00:27.76          -190.30567       117.67852       59.618593
2018-01-13/19:00:27.80          -190.44086       117.56551       59.557218
2018-01-13/19:00:27.83          -190.57606       117.45250       59.495844
2018-01-13/19:00:27.86          -190.71562       117.33584       59.432489
2018-01-13/19:00:27.89          -190.85081       117.22283       59.371115
2018-01-13/19:00:27.92          -190.98601       117.10982       59.309740
2018-01-13/19:00:27.95          -191.12120       116.99681       59.248366
2018-01-13/19:00:27.98          -191.26076       116.88015       59.185011
2018-01-13/19:00:28.01          -191.39251       116.76556       59.123175
2018-01-13/19:00:28.05          -191.52237       116.65009       59.061085
2018-01-13/19:00:28.08          -191.65223       116.53462       58.998995
2018-01-13/19:00:28.11          -191.78627       116.41542       58.934902
2018-01-13/19:00:28.14          -191.91613       116.29996       58.872812
2018-01-13/19:00:28.17          -192.04599       116.18449       58.810722
2018-01-13/19:00:28.20          -192.17585       116.06902       58.748632
2018-01-13/19:00:28.23          -192.30989       115.94982       58.684539
2018-01-13/19:00:28.26          -192.43975       115.83435       58.622449
2018-01-13/19:00:28.30          -192.56961       115.71888       58.560359
2018-01-13/19:00:28.33          -192.69946       115.60342       58.498269
2018-01-13/19:00:28.36          -192.83351       115.48422       58.434176
2018-01-13/19:00:28.39          -192.96337       115.36875       58.372086
2018-01-13/19:00:28.42          -193.09322       115.25328       58.309996
2018-01-13/19:00:28.45          -193.22308       115.13781       58.247906
2018-01-13/19:00:28.48          -193.35713       115.01862       58.183813
2018-01-13/19:00:28.51          -193.48699       114.90315       58.121723
2018-01-13/19:00:28.55          -193.61684       114.78768       58.059633
2018-01-13/19:00:28.58          -193.74670       114.67221       57.997543
2018-01-13/19:00:28.61          -193.88075       114.55302       57.933450
2018-01-13/19:00:28.64          -194.01060       114.43755       57.871360
2018-01-13/19:00:28.67          -194.14046       114.32208       57.809270
2018-01-13/19:00:28.70          -194.27032       114.20661       57.747180
2018-01-13/19:00:28.73          -194.40436       114.08742       57.683087
2018-01-13/19:00:28.76          -194.53422       113.97195       57.620997
2018-01-13/19:00:28.80          -194.66408       113.85648       57.558907
2018-01-13/19:00:28.83          -194.79394       113.74101       57.496817
2018-01-13/19:00:28.86          -194.92798       113.62181       57.432724
2018-01-13/19:00:28.89          -195.05784       113.50635       57.370634
2018-01-13/19:00:28.92          -195.18770       113.39088       57.308544
2018-01-13/19:00:28.95          -195.31755       113.27541       57.246454
2018-01-13/19:00:28.98          -195.45160       113.15621       57.182361
2018-01-13/19:00:29.01          -195.57796       113.03931       57.119940
2018-01-13/19:00:29.05          -195.70239       112.92162       57.057335
2018-01-13/19:00:29.08          -195.82682       112.80393       56.994732
2018-01-13/19:00:29.11          -195.95526       112.68244       56.930108
2018-01-13/19:00:29.14          -196.07969       112.56474       56.867504
2018-01-13/19:00:29.17          -196.20412       112.44705       56.804900
2018-01-13/19:00:29.20          -196.32855       112.32936       56.742296
2018-01-13/19:00:29.23          -196.45700       112.20787       56.677673
2018-01-13/19:00:29.26          -196.58143       112.09018       56.615069
2018-01-13/19:00:29.30          -196.70586       111.97249       56.552465
2018-01-13/19:00:29.33          -196.83029       111.85480       56.489861
2018-01-13/19:00:29.36          -196.95873       111.73331       56.425238
2018-01-13/19:00:29.39          -197.08316       111.61561       56.362634
2018-01-13/19:00:29.42          -197.20759       111.49792       56.300030
2018-01-13/19:00:29.45          -197.33203       111.38023       56.237426
2018-01-13/19:00:29.48          -197.46047       111.25874       56.172803
2018-01-13/19:00:29.51          -197.58490       111.14105       56.110199
2018-01-13/19:00:29.55          -197.70933       111.02336       56.047595
2018-01-13/19:00:29.58          -197.83376       110.90567       55.984991
2018-01-13/19:00:29.61          -197.96221       110.78418       55.920367
2018-01-13/19:00:29.64          -198.08664       110.66648       55.857764
2018-01-13/19:00:29.67          -198.21107       110.54879       55.795159
2018-01-13/19:00:29.70          -198.33550       110.43110       55.732556
2018-01-13/19:00:29.73          -198.46394       110.30961       55.667932
2018-01-13/19:00:29.76          -198.58837       110.19192       55.605328
2018-01-13/19:00:29.80          -198.71280       110.07423       55.542724
2018-01-13/19:00:29.83          -198.83723       109.95654       55.480121
2018-01-13/19:00:29.86          -198.96568       109.83505       55.415497
2018-01-13/19:00:29.89          -199.09011       109.71735       55.352893
2018-01-13/19:00:29.92          -199.21454       109.59966       55.290289
2018-01-13/19:00:29.95          -199.33897       109.48197       55.227685
2018-01-13/19:00:29.98          -199.46741       109.36048       55.163062
2018-01-13/19:00:30.01          -199.58831       109.24152       55.100263
2018-01-13/19:00:30.05          -199.70727       109.12185       55.037355
2018-01-13/19:00:30.08          -199.82623       109.00218       54.974449
2018-01-13/19:00:30.11          -199.94902       108.87866       54.909512
2018-01-13/19:00:30.14          -200.06798       108.75899       54.846606
2018-01-13/19:00:30.17          -200.18694       108.63932       54.783699
2018-01-13/19:00:30.20          -200.30590       108.51966       54.720792
2018-01-13/19:00:30.23          -200.42869       108.39613       54.655856
2018-01-13/19:00:30.26          -200.54765       108.27646       54.592949
2018-01-13/19:00:30.30          -200.66661       108.15680       54.530042
2018-01-13/19:00:30.33          -200.78557       108.03713       54.467135
2018-01-13/19:00:30.36          -200.90836       107.91360       54.402199
2018-01-13/19:00:30.39          -201.02732       107.79394       54.339292
2018-01-13/19:00:30.42          -201.14628       107.67427       54.276385
2018-01-13/19:00:30.45          -201.26524       107.55460       54.213478
2018-01-13/19:00:30.48          -201.38803       107.43108       54.148542
2018-01-13/19:00:30.51          -201.50699       107.31141       54.085635
2018-01-13/19:00:30.55          -201.62595       107.19174       54.022728
2018-01-13/19:00:30.58          -201.74491       107.07208       53.959821
2018-01-13/19:00:30.61          -201.86770       106.94855       53.894885
2018-01-13/19:00:30.64          -201.98666       106.82889       53.831978
2018-01-13/19:00:30.67          -202.10562       106.70922       53.769071
2018-01-13/19:00:30.70          -202.22458       106.58955       53.706164
2018-01-13/19:00:30.73          -202.34737       106.46603       53.641228
2018-01-13/19:00:30.76          -202.46633       106.34636       53.578321
2018-01-13/19:00:30.80          -202.58529       106.22669       53.515414
2018-01-13/19:00:30.83          -202.70425       106.10703       53.452508
2018-01-13/19:00:30.86          -202.82704       105.98350       53.387571
2018-01-13/19:00:30.89          -202.94600       105.86383       53.324665
2018-01-13/19:00:30.92          -203.06496       105.74417       53.261757
2018-01-13/19:00:30.95          -203.18391       105.62450       53.198851
2018-01-13/19:00:30.98          -203.30671       105.50097       53.133914
2018-01-13/19:00:31.01          -203.42210       105.38019       53.070937
2018-01-13/19:00:31.05          -203.53552       105.25880       53.007920
2018-01-13/19:00:31.08          -203.64894       105.13741       52.944903
2018-01-13/19:00:31.11          -203.76601       105.01210       52.879854
2018-01-13/19:00:31.14          -203.87943       104.89071       52.816837
2018-01-13/19:00:31.17          -203.99286       104.76931       52.753820
2018-01-13/19:00:31.20          -204.10628       104.64792       52.690804
2018-01-13/19:00:31.23          -204.22335       104.52261       52.625754
2018-01-13/19:00:31.26          -204.33677       104.40122       52.562738
2018-01-13/19:00:31.30          -204.45020       104.27983       52.499721
2018-01-13/19:00:31.33          -204.56361       104.15844       52.436705
2018-01-13/19:00:31.36          -204.68069       104.03313       52.371655
2018-01-13/19:00:31.39          -204.79411       103.91173       52.308638
2018-01-13/19:00:31.42          -204.90753       103.79034       52.245622
2018-01-13/19:00:31.45          -205.02095       103.66895       52.182605
2018-01-13/19:00:31.48          -205.13803       103.54364       52.117555
2018-01-13/19:00:31.51          -205.25145       103.42225       52.054539
2018-01-13/19:00:31.55          -205.36487       103.30085       51.991522
2018-01-13/19:00:31.58          -205.47829       103.17946       51.928506
2018-01-13/19:00:31.61          -205.59537       103.05415       51.863456
2018-01-13/19:00:31.64          -205.70879       102.93276       51.800439
2018-01-13/19:00:31.67          -205.82221       102.81137       51.737423
2018-01-13/19:00:31.70          -205.93563       102.68998       51.674406
2018-01-13/19:00:31.73          -206.05271       102.56467       51.609356
2018-01-13/19:00:31.76          -206.16613       102.44327       51.546340
2018-01-13/19:00:31.80          -206.27955       102.32188       51.483323
2018-01-13/19:00:31.83          -206.39297       102.20049       51.420307
2018-01-13/19:00:31.86          -206.51005       102.07518       51.355257
2018-01-13/19:00:31.89          -206.62347       101.95379       51.292241
2018-01-13/19:00:31.92          -206.73689       101.83240       51.229224
2018-01-13/19:00:31.95          -206.85031       101.71100       51.166207
2018-01-13/19:00:31.98          -206.96739       101.58569       51.101158
2018-01-13/19:00:32.01          -207.07727       101.46333       51.038192
2018-01-13/19:00:32.05          -207.18519       101.34044       50.975255
2018-01-13/19:00:32.08          -207.29312       101.21754       50.912319
2018-01-13/19:00:32.11          -207.40453       101.09068       50.847351
2018-01-13/19:00:32.14          -207.51245       100.96779       50.784414
2018-01-13/19:00:32.17          -207.62038       100.84489       50.721477
2018-01-13/19:00:32.20          -207.72830       100.72200       50.658540
2018-01-13/19:00:32.23          -207.83971       100.59514       50.593573
2018-01-13/19:00:32.26          -207.94763       100.47224       50.530636
2018-01-13/19:00:32.30          -208.05556       100.34935       50.467699
2018-01-13/19:00:32.33          -208.16349       100.22645       50.404762
2018-01-13/19:00:32.36          -208.27489       100.09959       50.339795
2018-01-13/19:00:32.39          -208.38282       99.976695       50.276858
2018-01-13/19:00:32.42          -208.49074       99.853799       50.213921
2018-01-13/19:00:32.45          -208.59867       99.730904       50.150984
2018-01-13/19:00:32.48          -208.71008       99.604045       50.086017
2018-01-13/19:00:32.51          -208.81800       99.481150       50.023080
2018-01-13/19:00:32.55          -208.92593       99.358254       49.960143
2018-01-13/19:00:32.58          -209.03385       99.235359       49.897206
2018-01-13/19:00:32.61          -209.14526       99.108499       49.832239
2018-01-13/19:00:32.64          -209.25319       98.985604       49.769302
2018-01-13/19:00:32.67          -209.36111       98.862708       49.706365
2018-01-13/19:00:32.70          -209.46904       98.739813       49.643428
2018-01-13/19:00:32.73          -209.58045       98.612953       49.578461
2018-01-13/19:00:32.76          -209.68837       98.490058       49.515524
2018-01-13/19:00:32.80          -209.79630       98.367162       49.452587
2018-01-13/19:00:32.83          -209.90422       98.244267       49.389650
2018-01-13/19:00:32.86          -210.01563       98.117407       49.324683
2018-01-13/19:00:32.89          -210.12355       97.994512       49.261746
2018-01-13/19:00:32.92          -210.23148       97.871616       49.198809
2018-01-13/19:00:32.95          -210.33941       97.748721       49.135872
2018-01-13/19:00:32.98          -210.45081       97.621862       49.070905
2018-01-13/19:00:33.01          -210.55516       97.498170       49.008149
2018-01-13/19:00:33.05          -210.65753       97.374040       48.945493
2018-01-13/19:00:33.08          -210.75991       97.249911       48.882836
2018-01-13/19:00:33.11          -210.86558       97.121777       48.818159
2018-01-13/19:00:33.14          -210.96796       96.997647       48.755503
2018-01-13/19:00:33.17          -211.07033       96.873517       48.692846
2018-01-13/19:00:33.20          -211.17270       96.749388       48.630190
2018-01-13/19:00:33.23          -211.27838       96.621254       48.565512
2018-01-13/19:00:33.26          -211.38075       96.497125       48.502856
2018-01-13/19:00:33.30          -211.48313       96.372994       48.440199
2018-01-13/19:00:33.33          -211.58550       96.248865       48.377543
2018-01-13/19:00:33.36          -211.69118       96.120731       48.312865
2018-01-13/19:00:33.39          -211.79355       95.996602       48.250209
2018-01-13/19:00:33.42          -211.89593       95.872472       48.187553
2018-01-13/19:00:33.45          -211.99830       95.748342       48.124896
2018-01-13/19:00:33.48          -212.10398       95.620208       48.060219
2018-01-13/19:00:33.51          -212.20635       95.496079       47.997563
2018-01-13/19:00:33.55          -212.30873       95.371949       47.934906
2018-01-13/19:00:33.58          -212.41110       95.247819       47.872250
2018-01-13/19:00:33.61          -212.51678       95.119685       47.807572
2018-01-13/19:00:33.64          -212.61915       94.995556       47.744916
2018-01-13/19:00:33.67          -212.72153       94.871426       47.682259
2018-01-13/19:00:33.70          -212.82390       94.747297       47.619603
2018-01-13/19:00:33.73          -212.92958       94.619163       47.554925
2018-01-13/19:00:33.76          -213.03195       94.495033       47.492269
2018-01-13/19:00:33.80          -213.13433       94.370903       47.429612
2018-01-13/19:00:33.83          -213.23670       94.246774       47.366956
2018-01-13/19:00:33.86          -213.34238       94.118640       47.302279
2018-01-13/19:00:33.89          -213.44475       93.994510       47.239622
2018-01-13/19:00:33.92          -213.54712       93.870380       47.176966
2018-01-13/19:00:33.95          -213.64950       93.746251       47.114310
2018-01-13/19:00:33.98          -213.75517       93.618117       47.049632
2018-01-13/19:00:34.01          -213.85401       93.493338       46.987269
2018-01-13/19:00:34.05          -213.95090       93.368201       46.925066
2018-01-13/19:00:34.08          -214.04778       93.243064       46.862864
2018-01-13/19:00:34.11          -214.14780       93.113890       46.798656
2018-01-13/19:00:34.14          -214.24468       92.988754       46.736454
2018-01-13/19:00:34.17          -214.34157       92.863617       46.674251
2018-01-13/19:00:34.20          -214.43846       92.738480       46.612049
2018-01-13/19:00:34.23          -214.53847       92.609307       46.547840
2018-01-13/19:00:34.26          -214.63536       92.484170       46.485638
2018-01-13/19:00:34.30          -214.73225       92.359033       46.423436
2018-01-13/19:00:34.33          -214.82913       92.233897       46.361234
2018-01-13/19:00:34.36          -214.92915       92.104723       46.297025
2018-01-13/19:00:34.39          -215.02603       91.979587       46.234823
2018-01-13/19:00:34.42          -215.12292       91.854449       46.172621
2018-01-13/19:00:34.45          -215.21981       91.729313       46.110419
2018-01-13/19:00:34.48          -215.31982       91.600139       46.046210
2018-01-13/19:00:34.51          -215.41671       91.475003       45.984008
2018-01-13/19:00:34.55          -215.51360       91.349866       45.921806
2018-01-13/19:00:34.58          -215.61049       91.224729       45.859604
2018-01-13/19:00:34.61          -215.71050       91.095555       45.795395
2018-01-13/19:00:34.64          -215.80739       90.970419       45.733193
2018-01-13/19:00:34.67          -215.90427       90.845282       45.670990
2018-01-13/19:00:34.70          -216.00116       90.720145       45.608788
2018-01-13/19:00:34.73          -216.10117       90.590972       45.544580
2018-01-13/19:00:34.76          -216.19806       90.465835       45.482378
2018-01-13/19:00:34.80          -216.29495       90.340698       45.420175
2018-01-13/19:00:34.83          -216.39184       90.215562       45.357973
2018-01-13/19:00:34.86          -216.49185       90.086388       45.293764
2018-01-13/19:00:34.89          -216.58874       89.961252       45.231563
2018-01-13/19:00:34.92          -216.68562       89.836114       45.169360
2018-01-13/19:00:34.95          -216.78251       89.710978       45.107158
2018-01-13/19:00:34.98          -216.88253       89.581804       45.042949
2018-01-13/19:00:35.01          -216.97589       89.456170       44.981156
2018-01-13/19:00:35.05          -217.06732       89.330260       44.919587
2018-01-13/19:00:35.08          -217.15874       89.204351       44.858018
2018-01-13/19:00:35.11          -217.25312       89.074380       44.794463
2018-01-13/19:00:35.14          -217.34455       88.948472       44.732894
2018-01-13/19:00:35.17          -217.43598       88.822562       44.671325
2018-01-13/19:00:35.20          -217.52740       88.696654       44.609756
2018-01-13/19:00:35.23          -217.62178       88.566683       44.546201
2018-01-13/19:00:35.26          -217.71321       88.440774       44.484633
2018-01-13/19:00:35.30          -217.80464       88.314864       44.423063
2018-01-13/19:00:35.33          -217.89606       88.188956       44.361495
2018-01-13/19:00:35.36          -217.99044       88.058985       44.297940
2018-01-13/19:00:35.39          -218.08187       87.933076       44.236371
2018-01-13/19:00:35.42          -218.17330       87.807167       44.174802
2018-01-13/19:00:35.45          -218.26472       87.681258       44.113233
2018-01-13/19:00:35.48          -218.35910       87.551287       44.049678
2018-01-13/19:00:35.51          -218.45053       87.425378       43.988109
2018-01-13/19:00:35.55          -218.54196       87.299469       43.926540
2018-01-13/19:00:35.58          -218.63338       87.173560       43.864971
2018-01-13/19:00:35.61          -218.72776       87.043589       43.801416
2018-01-13/19:00:35.64          -218.81919       86.917681       43.739848
2018-01-13/19:00:35.67          -218.91061       86.791771       43.678278
2018-01-13/19:00:35.70          -219.00204       86.665862       43.616710
2018-01-13/19:00:35.73          -219.09642       86.535892       43.553155
2018-01-13/19:00:35.76          -219.18785       86.409983       43.491586
2018-01-13/19:00:35.80          -219.27927       86.284073       43.430017
2018-01-13/19:00:35.83          -219.37070       86.158165       43.368448
2018-01-13/19:00:35.86          -219.46508       86.028194       43.304893
2018-01-13/19:00:35.89          -219.55651       85.902285       43.243324
2018-01-13/19:00:35.92          -219.64793       85.776376       43.181755
2018-01-13/19:00:35.95          -219.73936       85.650467       43.120186
2018-01-13/19:00:35.98          -219.83374       85.520496       43.056631
2018-01-13/19:00:36.01          -219.92168       85.394261       42.995580
2018-01-13/19:00:36.05          -220.00770       85.267844       42.934813
2018-01-13/19:00:36.08          -220.09372       85.141429       42.874046
2018-01-13/19:00:36.11          -220.18252       85.010935       42.811318
2018-01-13/19:00:36.14          -220.26854       84.884520       42.750552
2018-01-13/19:00:36.17          -220.35456       84.758104       42.689784
2018-01-13/19:00:36.20          -220.44058       84.631689       42.629017
2018-01-13/19:00:36.23          -220.52938       84.501195       42.566290
2018-01-13/19:00:36.26          -220.61540       84.374780       42.505523
2018-01-13/19:00:36.30          -220.70142       84.248363       42.444756
2018-01-13/19:00:36.33          -220.78744       84.121948       42.383989
2018-01-13/19:00:36.36          -220.87624       83.991454       42.321262
2018-01-13/19:00:36.39          -220.96226       83.865039       42.260495
2018-01-13/19:00:36.42          -221.04828       83.738623       42.199728
2018-01-13/19:00:36.45          -221.13430       83.612208       42.138961
2018-01-13/19:00:36.48          -221.22310       83.481714       42.076233
2018-01-13/19:00:36.51          -221.30912       83.355298       42.015467
2018-01-13/19:00:36.55          -221.39514       83.228882       41.954699
2018-01-13/19:00:36.58          -221.48116       83.102467       41.893932
2018-01-13/19:00:36.61          -221.56996       82.971973       41.831205
2018-01-13/19:00:36.64          -221.65598       82.845558       41.770438
2018-01-13/19:00:36.67          -221.74200       82.719142       41.709671
2018-01-13/19:00:36.70          -221.82802       82.592727       41.648904
2018-01-13/19:00:36.73          -221.91682       82.462233       41.586177
2018-01-13/19:00:36.76          -222.00284       82.335817       41.525410
2018-01-13/19:00:36.80          -222.08886       82.209401       41.464643
2018-01-13/19:00:36.83          -222.17488       82.082986       41.403876
2018-01-13/19:00:36.86          -222.26367       81.952492       41.341148
2018-01-13/19:00:36.89          -222.34970       81.826077       41.280382
2018-01-13/19:00:36.92          -222.43572       81.699661       41.219614
2018-01-13/19:00:36.95          -222.52174       81.573246       41.158847
2018-01-13/19:00:36.98          -222.61053       81.442752       41.096120
2018-01-13/19:00:37.01          -222.69313       81.316131       41.035971
2018-01-13/19:00:37.05          -222.77385       81.189397       40.976161
2018-01-13/19:00:37.08          -222.85457       81.062664       40.916352
2018-01-13/19:00:37.11          -222.93789       80.931842       40.854613
2018-01-13/19:00:37.14          -223.01861       80.805109       40.794803
2018-01-13/19:00:37.17          -223.09933       80.678375       40.734994
2018-01-13/19:00:37.20          -223.18005       80.551641       40.675184
2018-01-13/19:00:37.23          -223.26337       80.420819       40.613445
2018-01-13/19:00:37.26          -223.34409       80.294086       40.553636
2018-01-13/19:00:37.30          -223.42481       80.167352       40.493826
2018-01-13/19:00:37.33          -223.50553       80.040619       40.434017
2018-01-13/19:00:37.36          -223.58885       79.909797       40.372278
2018-01-13/19:00:37.39          -223.66957       79.783064       40.312468
2018-01-13/19:00:37.42          -223.75028       79.656329       40.252658
2018-01-13/19:00:37.45          -223.83100       79.529596       40.192849
2018-01-13/19:00:37.48          -223.91433       79.398774       40.131110
2018-01-13/19:00:37.51          -223.99504       79.272041       40.071301
2018-01-13/19:00:37.55          -224.07576       79.145307       40.011491
2018-01-13/19:00:37.58          -224.15648       79.018574       39.951682
2018-01-13/19:00:37.61          -224.23980       78.887752       39.889943
2018-01-13/19:00:37.64          -224.32052       78.761018       39.830133
2018-01-13/19:00:37.67          -224.40124       78.634284       39.770323
2018-01-13/19:00:37.70          -224.48196       78.507551       39.710514
2018-01-13/19:00:37.73          -224.56528       78.376729       39.648775
2018-01-13/19:00:37.76          -224.64600       78.249996       39.588966
2018-01-13/19:00:37.80          -224.72672       78.123262       39.529156
2018-01-13/19:00:37.83          -224.80743       77.996529       39.469346
2018-01-13/19:00:37.86          -224.89076       77.865706       39.407607
2018-01-13/19:00:37.89          -224.97147       77.738973       39.347798
2018-01-13/19:00:37.92          -225.05219       77.612239       39.287988
2018-01-13/19:00:37.95          -225.13291       77.485506       39.228179
2018-01-13/19:00:37.98          -225.21623       77.354684       39.166440
2018-01-13/19:00:38.01          -225.29359       77.227910       39.107348
2018-01-13/19:00:38.05          -225.36909       77.101112       39.048649
2018-01-13/19:00:38.08          -225.44459       76.974315       38.989952
2018-01-13/19:00:38.11          -225.52253       76.843427       38.929360
2018-01-13/19:00:38.14          -225.59803       76.716630       38.870662
2018-01-13/19:00:38.17          -225.67353       76.589832       38.811964
2018-01-13/19:00:38.20          -225.74903       76.463035       38.753266
2018-01-13/19:00:38.23          -225.82697       76.332148       38.692675
2018-01-13/19:00:38.26          -225.90247       76.205351       38.633977
2018-01-13/19:00:38.30          -225.97797       76.078553       38.575279
2018-01-13/19:00:38.33          -226.05347       75.951756       38.516581
2018-01-13/19:00:38.36          -226.13141       75.820868       38.455989
2018-01-13/19:00:38.39          -226.20691       75.694071       38.397291
2018-01-13/19:00:38.42          -226.28241       75.567273       38.338593
2018-01-13/19:00:38.45          -226.35791       75.440476       38.279895
2018-01-13/19:00:38.48          -226.43585       75.309589       38.219304
2018-01-13/19:00:38.51          -226.51135       75.182792       38.160606
2018-01-13/19:00:38.55          -226.58685       75.055994       38.101908
2018-01-13/19:00:38.58          -226.66235       74.929197       38.043210
2018-01-13/19:00:38.61          -226.74029       74.798309       37.982618
2018-01-13/19:00:38.64          -226.81579       74.671512       37.923921
2018-01-13/19:00:38.67          -226.89129       74.544714       37.865222
2018-01-13/19:00:38.70          -226.96679       74.417917       37.806524
2018-01-13/19:00:38.73          -227.04473       74.287030       37.745933
2018-01-13/19:00:38.76          -227.12023       74.160233       37.687235
2018-01-13/19:00:38.80          -227.19573       74.033435       37.628537
2018-01-13/19:00:38.83          -227.27123       73.906638       37.569839
2018-01-13/19:00:38.86          -227.34917       73.775750       37.509247
2018-01-13/19:00:38.89          -227.42467       73.648953       37.450550
2018-01-13/19:00:38.92          -227.50017       73.522155       37.391851
2018-01-13/19:00:38.95          -227.57567       73.395358       37.333154
2018-01-13/19:00:38.98          -227.65361       73.264471       37.272562
2018-01-13/19:00:39.01          -227.72580       73.137754       37.214657
2018-01-13/19:00:39.05          -227.79616       73.011081       37.157188
2018-01-13/19:00:39.08          -227.86653       72.884409       37.099719
2018-01-13/19:00:39.11          -227.93916       72.753650       37.040396
2018-01-13/19:00:39.14          -228.00953       72.626978       36.982927
2018-01-13/19:00:39.17          -228.07989       72.500305       36.925457
2018-01-13/19:00:39.20          -228.15026       72.373633       36.867988
2018-01-13/19:00:39.23          -228.22289       72.242874       36.808665
2018-01-13/19:00:39.26          -228.29326       72.116202       36.751196
2018-01-13/19:00:39.30          -228.36362       71.989528       36.693727
2018-01-13/19:00:39.33          -228.43399       71.862856       36.636258
2018-01-13/19:00:39.36          -228.50662       71.732097       36.576935
2018-01-13/19:00:39.39          -228.57699       71.605425       36.519466
2018-01-13/19:00:39.42          -228.64735       71.478752       36.461996
2018-01-13/19:00:39.45          -228.71772       71.352080       36.404527
2018-01-13/19:00:39.48          -228.79035       71.221321       36.345204
2018-01-13/19:00:39.51          -228.86072       71.094649       36.287735
2018-01-13/19:00:39.55          -228.93108       70.967976       36.230266
2018-01-13/19:00:39.58          -229.00145       70.841304       36.172797
2018-01-13/19:00:39.61          -229.07408       70.710545       36.113474
2018-01-13/19:00:39.64          -229.14445       70.583872       36.056005
2018-01-13/19:00:39.67          -229.21481       70.457199       35.998535
2018-01-13/19:00:39.70          -229.28518       70.330527       35.941066
2018-01-13/19:00:39.73          -229.35781       70.199768       35.881743
2018-01-13/19:00:39.76          -229.42818       70.073096       35.824274
2018-01-13/19:00:39.80          -229.49854       69.946423       35.766805
2018-01-13/19:00:39.83          -229.56891       69.819751       35.709336
2018-01-13/19:00:39.86          -229.64154       69.688992       35.650013
2018-01-13/19:00:39.89          -229.71191       69.562320       35.592544
2018-01-13/19:00:39.92          -229.78227       69.435647       35.535075
2018-01-13/19:00:39.95          -229.85264       69.308974       35.477606
2018-01-13/19:00:39.98          -229.92527       69.178215       35.418282
2018-01-13/19:00:40.01          -229.99243       69.051783       35.361701
2018-01-13/19:00:40.05          -230.05783       68.925481       35.305607
2018-01-13/19:00:40.08          -230.12323       68.799180       35.249513
2018-01-13/19:00:40.11          -230.19073       68.668804       35.191610
2018-01-13/19:00:40.14          -230.25613       68.542502       35.135516
2018-01-13/19:00:40.17          -230.32153       68.416200       35.079422
2018-01-13/19:00:40.20          -230.38692       68.289899       35.023328
2018-01-13/19:00:40.23          -230.45443       68.159523       34.965425
2018-01-13/19:00:40.26          -230.51983       68.033222       34.909331
2018-01-13/19:00:40.30          -230.58522       67.906920       34.853237
2018-01-13/19:00:40.33          -230.65062       67.780619       34.797144
2018-01-13/19:00:40.36          -230.71813       67.650243       34.739240
2018-01-13/19:00:40.39          -230.78352       67.523942       34.683147
2018-01-13/19:00:40.42          -230.84892       67.397640       34.627053
2018-01-13/19:00:40.45          -230.91432       67.271339       34.570959
2018-01-13/19:00:40.48          -230.98183       67.140963       34.513056
2018-01-13/19:00:40.51          -231.04722       67.014662       34.456962
2018-01-13/19:00:40.55          -231.11262       66.888360       34.400868
2018-01-13/19:00:40.58          -231.17802       66.762059       34.344774
2018-01-13/19:00:40.61          -231.24552       66.631683       34.286871
2018-01-13/19:00:40.64          -231.31092       66.505382       34.230777
2018-01-13/19:00:40.67          -231.37632       66.379080       34.174683
2018-01-13/19:00:40.70          -231.44171       66.252778       34.118590
2018-01-13/19:00:40.73          -231.50922       66.122402       34.060686
2018-01-13/19:00:40.76          -231.57462       65.996101       34.004593
2018-01-13/19:00:40.80          -231.64002       65.869799       33.948499
2018-01-13/19:00:40.83          -231.70541       65.743498       33.892405
2018-01-13/19:00:40.86          -231.77292       65.613122       33.834502
2018-01-13/19:00:40.89          -231.83832       65.486821       33.778408
2018-01-13/19:00:40.92          -231.90371       65.360519       33.722314
2018-01-13/19:00:40.95          -231.96911       65.234218       33.666220
2018-01-13/19:00:40.98          -232.03662       65.103842       33.608317
2018-01-13/19:00:41.01          -232.09888       64.977916       33.553179
2018-01-13/19:00:41.05          -232.15942       64.852196       33.498566
2018-01-13/19:00:41.08          -232.21997       64.726477       33.443953
2018-01-13/19:00:41.11          -232.28246       64.596702       33.387578
2018-01-13/19:00:41.14          -232.34300       64.470983       33.332966
2018-01-13/19:00:41.17          -232.40355       64.345263       33.278353
2018-01-13/19:00:41.20          -232.46409       64.219544       33.223740
2018-01-13/19:00:41.23          -232.52658       64.089769       33.167365
2018-01-13/19:00:41.26          -232.58713       63.964049       33.112753
2018-01-13/19:00:41.30          -232.64767       63.838329       33.058139
2018-01-13/19:00:41.33          -232.70821       63.712610       33.003527
2018-01-13/19:00:41.36          -232.77071       63.582835       32.947152
2018-01-13/19:00:41.39          -232.83125       63.457116       32.892539
2018-01-13/19:00:41.42          -232.89179       63.331396       32.837926
2018-01-13/19:00:41.45          -232.95233       63.205677       32.783314
2018-01-13/19:00:41.48          -233.01483       63.075902       32.726939
2018-01-13/19:00:41.51          -233.07537       62.950183       32.672326
2018-01-13/19:00:41.55          -233.13591       62.824462       32.617713
2018-01-13/19:00:41.58          -233.19645       62.698743       32.563101
2018-01-13/19:00:41.61          -233.25895       62.568968       32.506726
2018-01-13/19:00:41.64          -233.31949       62.443249       32.452113
2018-01-13/19:00:41.67          -233.38003       62.317529       32.397500
2018-01-13/19:00:41.70          -233.44058       62.191810       32.342887
2018-01-13/19:00:41.73          -233.50307       62.062035       32.286513
2018-01-13/19:00:41.76          -233.56361       61.936316       32.231900
2018-01-13/19:00:41.80          -233.62416       61.810596       32.177287
2018-01-13/19:00:41.83          -233.68470       61.684876       32.122674
2018-01-13/19:00:41.86          -233.74719       61.555101       32.066300
2018-01-13/19:00:41.89          -233.80774       61.429382       32.011687
2018-01-13/19:00:41.92          -233.86828       61.303662       31.957074
2018-01-13/19:00:41.95          -233.92882       61.177943       31.902461
2018-01-13/19:00:41.98          -233.99131       61.048168       31.846086
2018-01-13/19:00:42.01          -234.04884       60.922921       31.792490
2018-01-13/19:00:42.05          -234.10469       60.797932       31.739452
2018-01-13/19:00:42.08          -234.16055       60.672944       31.686414
2018-01-13/19:00:42.11          -234.21821       60.543924       31.631665
2018-01-13/19:00:42.14          -234.27407       60.418936       31.578627
2018-01-13/19:00:42.17          -234.32993       60.293948       31.525589
2018-01-13/19:00:42.20          -234.38579       60.168960       31.472552
2018-01-13/19:00:42.23          -234.44345       60.039940       31.417803
2018-01-13/19:00:42.26          -234.49931       59.914952       31.364765
2018-01-13/19:00:42.30          -234.55516       59.789963       31.311727
2018-01-13/19:00:42.33          -234.61102       59.664976       31.258689
2018-01-13/19:00:42.36          -234.66868       59.535955       31.203940
2018-01-13/19:00:42.39          -234.72454       59.410968       31.150902
2018-01-13/19:00:42.42          -234.78040       59.285979       31.097864
2018-01-13/19:00:42.45          -234.83626       59.160991       31.044826
2018-01-13/19:00:42.48          -234.89392       59.031971       30.990078
2018-01-13/19:00:42.51          -234.94978       58.906984       30.937040
2018-01-13/19:00:42.55          -235.00564       58.781995       30.884002
2018-01-13/19:00:42.58          -235.06149       58.657007       30.830964
2018-01-13/19:00:42.61          -235.11915       58.527987       30.776215
2018-01-13/19:00:42.64          -235.17501       58.402999       30.723177
2018-01-13/19:00:42.67          -235.23087       58.278011       30.670139
2018-01-13/19:00:42.70          -235.28673       58.153023       30.617101
2018-01-13/19:00:42.73          -235.34439       58.024003       30.562353
2018-01-13/19:00:42.76          -235.40025       57.899015       30.509315
2018-01-13/19:00:42.80          -235.45611       57.774026       30.456277
2018-01-13/19:00:42.83          -235.51196       57.649039       30.403239
2018-01-13/19:00:42.86          -235.56962       57.520018       30.348490
2018-01-13/19:00:42.89          -235.62548       57.395031       30.295452
2018-01-13/19:00:42.92          -235.68134       57.270042       30.242414
2018-01-13/19:00:42.95          -235.73720       57.145054       30.189376
2018-01-13/19:00:42.98          -235.79486       57.016034       30.134627
2018-01-13/19:00:43.01          -235.84777       56.891668       30.082660
2018-01-13/19:00:43.05          -235.89907       56.767643       30.031280
2018-01-13/19:00:43.08          -235.95036       56.643618       29.979901
2018-01-13/19:00:43.11          -236.00331       56.515592       29.926864
2018-01-13/19:00:43.14          -236.05460       56.391568       29.875485
2018-01-13/19:00:43.17          -236.10589       56.267542       29.824106
2018-01-13/19:00:43.20          -236.15719       56.143518       29.772726
2018-01-13/19:00:43.23          -236.21014       56.015492       29.719690
2018-01-13/19:00:43.26          -236.26143       55.891468       29.668310
2018-01-13/19:00:43.30          -236.31272       55.767442       29.616931
2018-01-13/19:00:43.33          -236.36402       55.643418       29.565552
2018-01-13/19:00:43.36          -236.41696       55.515392       29.512515
2018-01-13/19:00:43.39          -236.46826       55.391367       29.461136
2018-01-13/19:00:43.42          -236.51955       55.267342       29.409756
2018-01-13/19:00:43.45          -236.57084       55.143317       29.358377
2018-01-13/19:00:43.48          -236.62379       55.015291       29.305340
2018-01-13/19:00:43.51          -236.67508       54.891267       29.253961
2018-01-13/19:00:43.55          -236.72638       54.767242       29.202582
2018-01-13/19:00:43.58          -236.77767       54.643217       29.151202
2018-01-13/19:00:43.61          -236.83062       54.515191       29.098166
2018-01-13/19:00:43.64          -236.88191       54.391167       29.046786
2018-01-13/19:00:43.67          -236.93321       54.267141       28.995407
2018-01-13/19:00:43.70          -236.98450       54.143117       28.944028
2018-01-13/19:00:43.73          -237.03745       54.015091       28.890991
2018-01-13/19:00:43.76          -237.08874       53.891067       28.839612
2018-01-13/19:00:43.80          -237.14003       53.767041       28.788232
2018-01-13/19:00:43.83          -237.19133       53.643017       28.736853
2018-01-13/19:00:43.86          -237.24427       53.514991       28.683816
2018-01-13/19:00:43.89          -237.29557       53.390966       28.632437
2018-01-13/19:00:43.92          -237.34686       53.266941       28.581058
2018-01-13/19:00:43.95          -237.39815       53.142916       28.529678
2018-01-13/19:00:43.98          -237.45110       53.014891       28.476642
2018-01-13/19:00:44.01          -237.49960       52.891586       28.426389
2018-01-13/19:00:44.05          -237.54657       52.768676       28.376756
2018-01-13/19:00:44.08          -237.59354       52.645767       28.327124
2018-01-13/19:00:44.11          -237.64202       52.518893       28.275890
2018-01-13/19:00:44.14          -237.68898       52.395984       28.226257
2018-01-13/19:00:44.17          -237.73595       52.273074       28.176624
2018-01-13/19:00:44.20          -237.78292       52.150165       28.126991
2018-01-13/19:00:44.23          -237.83140       52.023290       28.075757
2018-01-13/19:00:44.26          -237.87836       51.900381       28.026125
2018-01-13/19:00:44.30          -237.92533       51.777472       27.976492
2018-01-13/19:00:44.33          -237.97230       51.654563       27.926859
2018-01-13/19:00:44.36          -238.02078       51.527688       27.875625
2018-01-13/19:00:44.39          -238.06774       51.404779       27.825992
2018-01-13/19:00:44.42          -238.11471       51.281869       27.776359
2018-01-13/19:00:44.45          -238.16168       51.158960       27.726727
2018-01-13/19:00:44.48          -238.21016       51.032086       27.675493
2018-01-13/19:00:44.51          -238.25712       50.909177       27.625860
2018-01-13/19:00:44.55          -238.30409       50.786267       27.576227
2018-01-13/19:00:44.58          -238.35105       50.663358       27.526595
2018-01-13/19:00:44.61          -238.39954       50.536484       27.475361
2018-01-13/19:00:44.64          -238.44650       50.413575       27.425728
2018-01-13/19:00:44.67          -238.49347       50.290665       27.376095
2018-01-13/19:00:44.70          -238.54043       50.167756       27.326462
2018-01-13/19:00:44.73          -238.58892       50.040882       27.275228
2018-01-13/19:00:44.76          -238.63588       49.917973       27.225596
2018-01-13/19:00:44.80          -238.68285       49.795063       27.175963
2018-01-13/19:00:44.83          -238.72981       49.672154       27.126330
2018-01-13/19:00:44.86          -238.77830       49.545280       27.075096
2018-01-13/19:00:44.89          -238.82526       49.422371       27.025463
2018-01-13/19:00:44.92          -238.87223       49.299461       26.975830
2018-01-13/19:00:44.95          -238.91919       49.176552       26.926198
2018-01-13/19:00:44.98          -238.96767       49.049677       26.874964
2018-01-13/19:00:45.01          -239.01192       48.927614       26.826486
2018-01-13/19:00:45.05          -239.05468       48.806015       26.778642
2018-01-13/19:00:45.08          -239.09744       48.684418       26.730799
2018-01-13/19:00:45.11          -239.14157       48.558897       26.681413
2018-01-13/19:00:45.14          -239.18433       48.437299       26.633570
2018-01-13/19:00:45.17          -239.22708       48.315700       26.585726
2018-01-13/19:00:45.20          -239.26984       48.194102       26.537883
2018-01-13/19:00:45.23          -239.31397       48.068581       26.488497
2018-01-13/19:00:45.26          -239.35673       47.946983       26.440654
2018-01-13/19:00:45.30          -239.39948       47.825384       26.392810
2018-01-13/19:00:45.33          -239.44224       47.703786       26.344967
2018-01-13/19:00:45.36          -239.48638       47.578265       26.295580
2018-01-13/19:00:45.39          -239.52913       47.456668       26.247737
2018-01-13/19:00:45.42          -239.57189       47.335069       26.199894
2018-01-13/19:00:45.45          -239.61464       47.213471       26.152051
2018-01-13/19:00:45.48          -239.65878       47.087950       26.102664
2018-01-13/19:00:45.51          -239.70153       46.966352       26.054821
2018-01-13/19:00:45.55          -239.74429       46.844753       26.006978
2018-01-13/19:00:45.58          -239.78704       46.723155       25.959135
2018-01-13/19:00:45.61          -239.83118       46.597634       25.909748
2018-01-13/19:00:45.64          -239.87393       46.476036       25.861905
2018-01-13/19:00:45.67          -239.91669       46.354438       25.814062
2018-01-13/19:00:45.70          -239.95945       46.232840       25.766219
2018-01-13/19:00:45.73          -240.00358       46.107319       25.716832
2018-01-13/19:00:45.76          -240.04634       45.985721       25.668989
2018-01-13/19:00:45.80          -240.08909       45.864122       25.621145
2018-01-13/19:00:45.83          -240.13185       45.742524       25.573302
2018-01-13/19:00:45.86          -240.17598       45.617003       25.523916
2018-01-13/19:00:45.89          -240.21874       45.495405       25.476073
2018-01-13/19:00:45.92          -240.26149       45.373807       25.428229
2018-01-13/19:00:45.95          -240.30425       45.252209       25.380386
2018-01-13/19:00:45.98          -240.34839       45.126688       25.331000
2018-01-13/19:00:46.01          -240.38857       45.006020       25.284345
2018-01-13/19:00:46.05          -240.42735       44.885863       25.238343
2018-01-13/19:00:46.08          -240.46612       44.765706       25.192342
2018-01-13/19:00:46.11          -240.50614       44.641673       25.144857
2018-01-13/19:00:46.14          -240.54492       44.521517       25.098856
2018-01-13/19:00:46.17          -240.58369       44.401360       25.052854
2018-01-13/19:00:46.20          -240.62246       44.281204       25.006853
2018-01-13/19:00:46.23          -240.66249       44.157171       24.959368
2018-01-13/19:00:46.26          -240.70126       44.037014       24.913366
2018-01-13/19:00:46.30          -240.74003       43.916857       24.867365
2018-01-13/19:00:46.33          -240.77881       43.796701       24.821364
2018-01-13/19:00:46.36          -240.81883       43.672668       24.773878
2018-01-13/19:00:46.39          -240.85760       43.552512       24.727877
2018-01-13/19:00:46.42          -240.89638       43.432355       24.681876
2018-01-13/19:00:46.45          -240.93515       43.312198       24.635874
2018-01-13/19:00:46.48          -240.97517       43.188165       24.588389
2018-01-13/19:00:46.51          -241.01395       43.068009       24.542388
2018-01-13/19:00:46.55          -241.05272       42.947852       24.496386
2018-01-13/19:00:46.58          -241.09149       42.827696       24.450385
2018-01-13/19:00:46.61          -241.13027       42.707539       24.404384
2018-01-13/19:00:46.64          -241.17029       42.583506       24.356899
2018-01-13/19:00:46.67          -241.20906       42.463349       24.310897
2018-01-13/19:00:46.70          -241.24784       42.343193       24.264896
2018-01-13/19:00:46.73          -241.28661       42.223037       24.218895
2018-01-13/19:00:46.76          -241.32663       42.099004       24.171409
2018-01-13/19:00:46.80          -241.36541       41.978847       24.125408
2018-01-13/19:00:46.83          -241.40418       41.858690       24.079407
2018-01-13/19:00:46.86          -241.44295       41.738534       24.033405
2018-01-13/19:00:46.89          -241.48298       41.614501       23.985920
2018-01-13/19:00:46.92          -241.52175       41.494344       23.939919
2018-01-13/19:00:46.95          -241.56052       41.374188       23.893917
2018-01-13/19:00:46.98          -241.59930       41.254031       23.847916
2018-01-13/19:00:47.01          -241.63688       41.131046       23.801637
2018-01-13/19:00:47.05          -241.67186       41.012514       23.757504
2018-01-13/19:00:47.08          -241.70685       40.893982       23.713372
2018-01-13/19:00:47.11          -241.74184       40.775450       23.669240
2018-01-13/19:00:47.14          -241.77795       40.653094       23.623684
2018-01-13/19:00:47.17          -241.81294       40.534561       23.579551
2018-01-13/19:00:47.20          -241.84792       40.416029       23.535419
2018-01-13/19:00:47.23          -241.88291       40.297497       23.491287
2018-01-13/19:00:47.26          -241.91902       40.175141       23.445731
2018-01-13/19:00:47.30          -241.95401       40.056609       23.401598
2018-01-13/19:00:47.33          -241.98900       39.938077       23.357466
2018-01-13/19:00:47.36          -242.02398       39.819545       23.313334
2018-01-13/19:00:47.39          -242.06010       39.697189       23.267778
2018-01-13/19:00:47.42          -242.09508       39.578656       23.223645
2018-01-13/19:00:47.45          -242.13007       39.460124       23.179513
2018-01-13/19:00:47.48          -242.16505       39.341592       23.135381
2018-01-13/19:00:47.51          -242.20117       39.219236       23.089825
2018-01-13/19:00:47.55          -242.23615       39.100703       23.045692
2018-01-13/19:00:47.58          -242.27114       38.982172       23.001560
2018-01-13/19:00:47.61          -242.30613       38.863640       22.957428
2018-01-13/19:00:47.64          -242.34224       38.741284       22.911872
2018-01-13/19:00:47.67          -242.37723       38.622751       22.867739
2018-01-13/19:00:47.70          -242.41221       38.504219       22.823607
2018-01-13/19:00:47.73          -242.44720       38.385687       22.779475
2018-01-13/19:00:47.76          -242.48331       38.263331       22.733919
2018-01-13/19:00:47.80          -242.51830       38.144798       22.689786
2018-01-13/19:00:47.83          -242.55329       38.026267       22.645654
2018-01-13/19:00:47.86          -242.58827       37.907735       22.601522
2018-01-13/19:00:47.89          -242.62439       37.785379       22.555965
2018-01-13/19:00:47.92          -242.65937       37.666846       22.511833
2018-01-13/19:00:47.95          -242.69436       37.548314       22.467701
2018-01-13/19:00:47.98          -242.72934       37.429782       22.423569
2018-01-13/19:00:48.01          -242.76315       37.308539       22.379227
2018-01-13/19:00:48.05          -242.79455       37.191730       22.336977
2018-01-13/19:00:48.08          -242.82595       37.074923       22.294727
2018-01-13/19:00:48.11          -242.85735       36.958115       22.252477
2018-01-13/19:00:48.14          -242.88976       36.837539       22.208864
2018-01-13/19:00:48.17          -242.92116       36.720731       22.166613
2018-01-13/19:00:48.20          -242.95256       36.603923       22.124364
2018-01-13/19:00:48.23          -242.98396       36.487116       22.082114
2018-01-13/19:00:48.26          -243.01637       36.366540       22.038501
2018-01-13/19:00:48.30          -243.04777       36.249732       21.996250
2018-01-13/19:00:48.33          -243.07917       36.132924       21.954000
2018-01-13/19:00:48.36          -243.11057       36.016117       21.911751
2018-01-13/19:00:48.39          -243.14298       35.895541       21.868137
2018-01-13/19:00:48.42          -243.17438       35.778732       21.825887
2018-01-13/19:00:48.45          -243.20578       35.661925       21.783637
2018-01-13/19:00:48.48          -243.23718       35.545117       21.741387
2018-01-13/19:00:48.51          -243.26960       35.424541       21.697774
2018-01-13/19:00:48.55          -243.30100       35.307733       21.655524
2018-01-13/19:00:48.58          -243.33240       35.190926       21.613274
2018-01-13/19:00:48.61          -243.36380       35.074118       21.571024
2018-01-13/19:00:48.64          -243.39621       34.953542       21.527411
2018-01-13/19:00:48.67          -243.42761       34.836734       21.485161
2018-01-13/19:00:48.70          -243.45901       34.719926       21.442911
2018-01-13/19:00:48.73          -243.49041       34.603119       21.400661
2018-01-13/19:00:48.76          -243.52282       34.482543       21.357048
2018-01-13/19:00:48.80          -243.55422       34.365734       21.314798
2018-01-13/19:00:48.83          -243.58562       34.248927       21.272548
2018-01-13/19:00:48.86          -243.61702       34.132119       21.230298
2018-01-13/19:00:48.89          -243.64943       34.011543       21.186685
2018-01-13/19:00:48.92          -243.68083       33.894735       21.144435
2018-01-13/19:00:48.95          -243.71223       33.777928       21.102185
2018-01-13/19:00:48.98          -243.74363       33.661120       21.059935
2018-01-13/19:00:49.01          -243.77383       33.541767       21.017541
2018-01-13/19:00:49.05          -243.80179       33.426855       20.977179
2018-01-13/19:00:49.08          -243.82976       33.311943       20.936818
2018-01-13/19:00:49.11          -243.85772       33.197031       20.896457
2018-01-13/19:00:49.14          -243.88659       33.078412       20.854794
2018-01-13/19:00:49.17          -243.91455       32.963499       20.814432
2018-01-13/19:00:49.20          -243.94252       32.848588       20.774071
2018-01-13/19:00:49.23          -243.97048       32.733676       20.733710
2018-01-13/19:00:49.26          -243.99935       32.615057       20.692047
2018-01-13/19:00:49.30          -244.02731       32.500144       20.651686
2018-01-13/19:00:49.33          -244.05528       32.385232       20.611325
2018-01-13/19:00:49.36          -244.08324       32.270321       20.570964
2018-01-13/19:00:49.39          -244.11211       32.151701       20.529300
2018-01-13/19:00:49.42          -244.14007       32.036789       20.488939
2018-01-13/19:00:49.45          -244.16804       31.921877       20.448578
2018-01-13/19:00:49.48          -244.19600       31.806965       20.408217
2018-01-13/19:00:49.51          -244.22487       31.688346       20.366554
2018-01-13/19:00:49.55          -244.25283       31.573434       20.326192
2018-01-13/19:00:49.58          -244.28080       31.458522       20.285831
2018-01-13/19:00:49.61          -244.30876       31.343610       20.245470
2018-01-13/19:00:49.64          -244.33763       31.224991       20.203807
2018-01-13/19:00:49.67          -244.36559       31.110078       20.163446
2018-01-13/19:00:49.70          -244.39356       30.995167       20.123084
2018-01-13/19:00:49.73          -244.42152       30.880255       20.082723
2018-01-13/19:00:49.76          -244.45039       30.761636       20.041060
2018-01-13/19:00:49.80          -244.47835       30.646723       20.000699
2018-01-13/19:00:49.83          -244.50632       30.531811       19.960338
2018-01-13/19:00:49.86          -244.53428       30.416900       19.919977
2018-01-13/19:00:49.89          -244.56315       30.298280       19.878313
2018-01-13/19:00:49.92          -244.59111       30.183368       19.837952
2018-01-13/19:00:49.95          -244.61908       30.068456       19.797591
2018-01-13/19:00:49.98          -244.64704       29.953544       19.757230
2018-01-13/19:00:50.01          -244.67388       29.836208       19.716777
2018-01-13/19:00:50.05          -244.69869       29.723284       19.678291
2018-01-13/19:00:50.08          -244.72350       29.610361       19.639806
2018-01-13/19:00:50.11          -244.74832       29.497438       19.601321
2018-01-13/19:00:50.14          -244.77393       29.380871       19.561594
2018-01-13/19:00:50.17          -244.79875       29.267947       19.523109
2018-01-13/19:00:50.20          -244.82356       29.155024       19.484624
2018-01-13/19:00:50.23          -244.84838       29.042101       19.446138
2018-01-13/19:00:50.26          -244.87399       28.925534       19.406411
2018-01-13/19:00:50.30          -244.89881       28.812610       19.367926
2018-01-13/19:00:50.33          -244.92362       28.699687       19.329441
2018-01-13/19:00:50.36          -244.94843       28.586764       19.290956
2018-01-13/19:00:50.39          -244.97405       28.470197       19.251229
2018-01-13/19:00:50.42          -244.99886       28.357273       19.212743
2018-01-13/19:00:50.45          -245.02368       28.244350       19.174258
2018-01-13/19:00:50.48          -245.04849       28.131426       19.135773
2018-01-13/19:00:50.51          -245.07411       28.014860       19.096046
2018-01-13/19:00:50.55          -245.09892       27.901936       19.057560
2018-01-13/19:00:50.58          -245.12374       27.789013       19.019075
2018-01-13/19:00:50.61          -245.14855       27.676089       18.980590
2018-01-13/19:00:50.64          -245.17417       27.559523       18.940863
2018-01-13/19:00:50.67          -245.19898       27.446599       18.902378
2018-01-13/19:00:50.70          -245.22379       27.333676       18.863893
2018-01-13/19:00:50.73          -245.24861       27.220752       18.825407
2018-01-13/19:00:50.76          -245.27422       27.104186       18.785680
2018-01-13/19:00:50.80          -245.29904       26.991262       18.747195
2018-01-13/19:00:50.83          -245.32385       26.878339       18.708710
2018-01-13/19:00:50.86          -245.34867       26.765415       18.670225
2018-01-13/19:00:50.89          -245.37428       26.648849       18.630498
2018-01-13/19:00:50.92          -245.39910       26.535925       18.592012
2018-01-13/19:00:50.95          -245.42391       26.423002       18.553527
2018-01-13/19:00:50.98          -245.44873       26.310078       18.515042
2018-01-13/19:00:51.01          -245.47241       26.194866       18.476508
2018-01-13/19:00:51.05          -245.49423       26.084042       18.439871
2018-01-13/19:00:51.08          -245.51605       25.973218       18.403235
2018-01-13/19:00:51.11          -245.53787       25.862394       18.366598
2018-01-13/19:00:51.14          -245.56040       25.747994       18.328780
2018-01-13/19:00:51.17          -245.58222       25.637169       18.292143
2018-01-13/19:00:51.20          -245.60404       25.526345       18.255506
2018-01-13/19:00:51.23          -245.62586       25.415521       18.218870
2018-01-13/19:00:51.26          -245.64839       25.301122       18.181051
2018-01-13/19:00:51.30          -245.67021       25.190297       18.144415
2018-01-13/19:00:51.33          -245.69203       25.079473       18.107778
2018-01-13/19:00:51.36          -245.71385       24.968649       18.071142
2018-01-13/19:00:51.39          -245.73637       24.854250       18.033323
2018-01-13/19:00:51.42          -245.75820       24.743425       17.996686
2018-01-13/19:00:51.45          -245.78002       24.632601       17.960050
2018-01-13/19:00:51.48          -245.80184       24.521777       17.923413
2018-01-13/19:00:51.51          -245.82436       24.407377       17.885595
2018-01-13/19:00:51.55          -245.84618       24.296553       17.848958
2018-01-13/19:00:51.58          -245.86800       24.185729       17.812322
2018-01-13/19:00:51.61          -245.88983       24.074905       17.775685
2018-01-13/19:00:51.64          -245.91235       23.960505       17.737867
2018-01-13/19:00:51.67          -245.93417       23.849680       17.701230
2018-01-13/19:00:51.70          -245.95599       23.738856       17.664594
2018-01-13/19:00:51.73          -245.97781       23.628032       17.627957
2018-01-13/19:00:51.76          -246.00034       23.513633       17.590139
2018-01-13/19:00:51.80          -246.02216       23.402808       17.553502
2018-01-13/19:00:51.83          -246.04398       23.291984       17.516865
2018-01-13/19:00:51.86          -246.06580       23.181160       17.480229
2018-01-13/19:00:51.89          -246.08833       23.066761       17.442410
2018-01-13/19:00:51.92          -246.11015       22.955936       17.405774
2018-01-13/19:00:51.95          -246.13197       22.845112       17.369137
2018-01-13/19:00:51.98          -246.15379       22.734288       17.332501
2018-01-13/19:00:52.01          -246.17454       22.621316       17.295850
2018-01-13/19:00:52.05          -246.19360       22.512703       17.261023
2018-01-13/19:00:52.08          -246.21266       22.404091       17.226196
2018-01-13/19:00:52.11          -246.23173       22.295479       17.191370
2018-01-13/19:00:52.14          -246.25141       22.183363       17.155419
2018-01-13/19:00:52.17          -246.27047       22.074750       17.120593
2018-01-13/19:00:52.20          -246.28953       21.966138       17.085766
2018-01-13/19:00:52.23          -246.30860       21.857526       17.050939
2018-01-13/19:00:52.26          -246.32827       21.745410       17.014989
2018-01-13/19:00:52.30          -246.34734       21.636797       16.980162
2018-01-13/19:00:52.33          -246.36640       21.528185       16.945336
2018-01-13/19:00:52.36          -246.38547       21.419573       16.910509
2018-01-13/19:00:52.39          -246.40514       21.307457       16.874559
2018-01-13/19:00:52.42          -246.42421       21.198844       16.839732
2018-01-13/19:00:52.45          -246.44327       21.090232       16.804905
2018-01-13/19:00:52.48          -246.46233       20.981621       16.770079
2018-01-13/19:00:52.51          -246.48201       20.869504       16.734129
2018-01-13/19:00:52.55          -246.50108       20.760892       16.699302
2018-01-13/19:00:52.58          -246.52014       20.652280       16.664475
2018-01-13/19:00:52.61          -246.53920       20.543668       16.629648
2018-01-13/19:00:52.64          -246.55888       20.431552       16.593698
2018-01-13/19:00:52.67          -246.57795       20.322939       16.558871
2018-01-13/19:00:52.70          -246.59701       20.214327       16.524045
2018-01-13/19:00:52.73          -246.61607       20.105715       16.489218
2018-01-13/19:00:52.76          -246.63575       19.993599       16.453268
2018-01-13/19:00:52.80          -246.65482       19.884986       16.418441
2018-01-13/19:00:52.83          -246.67388       19.776374       16.383614
2018-01-13/19:00:52.86          -246.69294       19.667762       16.348788
2018-01-13/19:00:52.89          -246.71262       19.555646       16.312838
2018-01-13/19:00:52.92          -246.73168       19.447033       16.278011
2018-01-13/19:00:52.95          -246.75075       19.338421       16.243184
2018-01-13/19:00:52.98          -246.76981       19.229809       16.208357
2018-01-13/19:00:53.01          -246.78784       19.119164       16.173537
2018-01-13/19:00:53.05          -246.80436       19.012830       16.140461
2018-01-13/19:00:53.08          -246.82087       18.906497       16.107385
2018-01-13/19:00:53.11          -246.83739       18.800164       16.074309
2018-01-13/19:00:53.14          -246.85443       18.690401       16.040166
2018-01-13/19:00:53.17          -246.87095       18.584067       16.007090
2018-01-13/19:00:53.20          -246.88746       18.477734       15.974014
2018-01-13/19:00:53.23          -246.90397       18.371401       15.940938
2018-01-13/19:00:53.26          -246.92102       18.261638       15.906795
2018-01-13/19:00:53.30          -246.93753       18.155304       15.873719
2018-01-13/19:00:53.33          -246.95405       18.048971       15.840643
2018-01-13/19:00:53.36          -246.97056       17.942638       15.807567
2018-01-13/19:00:53.39          -246.98761       17.832875       15.773424
2018-01-13/19:00:53.42          -247.00412       17.726541       15.740348
2018-01-13/19:00:53.45          -247.02064       17.620208       15.707272
2018-01-13/19:00:53.48          -247.03715       17.513875       15.674196
2018-01-13/19:00:53.51          -247.05420       17.404112       15.640053
2018-01-13/19:00:53.55          -247.07071       17.297778       15.606977
2018-01-13/19:00:53.58          -247.08722       17.191445       15.573901
2018-01-13/19:00:53.61          -247.10374       17.085112       15.540825
2018-01-13/19:00:53.64          -247.12078       16.975349       15.506682
2018-01-13/19:00:53.67          -247.13730       16.869015       15.473606
2018-01-13/19:00:53.70          -247.15381       16.762682       15.440530
2018-01-13/19:00:53.73          -247.17032       16.656349       15.407454
2018-01-13/19:00:53.76          -247.18737       16.546586       15.373311
2018-01-13/19:00:53.80          -247.20388       16.440252       15.340235
2018-01-13/19:00:53.83          -247.22040       16.333919       15.307159
2018-01-13/19:00:53.86          -247.23691       16.227586       15.274083
2018-01-13/19:00:53.89          -247.25396       16.117823       15.239940
2018-01-13/19:00:53.92          -247.27047       16.011489       15.206864
2018-01-13/19:00:53.95          -247.28699       15.905156       15.173788
2018-01-13/19:00:53.98          -247.30350       15.798823       15.140712
2018-01-13/19:00:54.01          -247.31901       15.690592       15.107666
2018-01-13/19:00:54.05          -247.33314       15.586633       15.076290
2018-01-13/19:00:54.08          -247.34727       15.482674       15.044914
2018-01-13/19:00:54.11          -247.36140       15.378716       15.013538
2018-01-13/19:00:54.14          -247.37599       15.271404       14.981150
2018-01-13/19:00:54.17          -247.39012       15.167445       14.949774
2018-01-13/19:00:54.20          -247.40425       15.063487       14.918399
2018-01-13/19:00:54.23          -247.41838       14.959529       14.887023
2018-01-13/19:00:54.26          -247.43297       14.852216       14.854635
2018-01-13/19:00:54.30          -247.44710       14.748257       14.823259
2018-01-13/19:00:54.33          -247.46123       14.644299       14.791883
2018-01-13/19:00:54.36          -247.47537       14.540341       14.760507
2018-01-13/19:00:54.39          -247.48995       14.433029       14.728119
2018-01-13/19:00:54.42          -247.50408       14.329070       14.696743
2018-01-13/19:00:54.45          -247.51822       14.225111       14.665367
2018-01-13/19:00:54.48          -247.53235       14.121153       14.633992
2018-01-13/19:00:54.51          -247.54693       14.013841       14.601604
2018-01-13/19:00:54.55          -247.56106       13.909882       14.570228
2018-01-13/19:00:54.58          -247.57520       13.805924       14.538852
2018-01-13/19:00:54.61          -247.58933       13.701965       14.507476
2018-01-13/19:00:54.64          -247.60391       13.594653       14.475088
2018-01-13/19:00:54.67          -247.61805       13.490694       14.443712
2018-01-13/19:00:54.70          -247.63218       13.386736       14.412336
2018-01-13/19:00:54.73          -247.64631       13.282778       14.380961
2018-01-13/19:00:54.76          -247.66090       13.175466       14.348573
2018-01-13/19:00:54.80          -247.67503       13.071507       14.317197
2018-01-13/19:00:54.83          -247.68916       12.967548       14.285821
2018-01-13/19:00:54.86          -247.70329       12.863590       14.254445
2018-01-13/19:00:54.89          -247.71788       12.756278       14.222057
2018-01-13/19:00:54.92          -247.73201       12.652319       14.190681
2018-01-13/19:00:54.95          -247.74614       12.548361       14.159305
2018-01-13/19:00:54.98          -247.76027       12.444402       14.127929
2018-01-13/19:00:55.01          -247.77348       12.338642       14.096583
2018-01-13/19:00:55.05          -247.78548       12.237089       14.066821
2018-01-13/19:00:55.08          -247.79748       12.135536       14.037060
2018-01-13/19:00:55.11          -247.80948       12.033983       14.007299
2018-01-13/19:00:55.14          -247.82186       11.929154       13.976577
2018-01-13/19:00:55.17          -247.83386       11.827601       13.946816
2018-01-13/19:00:55.20          -247.84586       11.726048       13.917055
2018-01-13/19:00:55.23          -247.85786       11.624496       13.887293
2018-01-13/19:00:55.26          -247.87024       11.519667       13.856572
2018-01-13/19:00:55.30          -247.88224       11.418113       13.826810
2018-01-13/19:00:55.33          -247.89424       11.316561       13.797049
2018-01-13/19:00:55.36          -247.90624       11.215008       13.767288
2018-01-13/19:00:55.39          -247.91862       11.110179       13.736566
2018-01-13/19:00:55.42          -247.93062       11.008625       13.706805
2018-01-13/19:00:55.45          -247.94262       10.907073       13.677044
2018-01-13/19:00:55.48          -247.95462       10.805520       13.647282
2018-01-13/19:00:55.51          -247.96700       10.700691       13.616561
2018-01-13/19:00:55.55          -247.97900       10.599138       13.586799
2018-01-13/19:00:55.58          -247.99100       10.497585       13.557038
2018-01-13/19:00:55.61          -248.00300       10.396032       13.527277
2018-01-13/19:00:55.64          -248.01538       10.291203       13.496555
2018-01-13/19:00:55.67          -248.02738       10.189650       13.466794
2018-01-13/19:00:55.70          -248.03938       10.088097       13.437032
2018-01-13/19:00:55.73          -248.05138       9.9865446       13.407271
2018-01-13/19:00:55.76          -248.06376       9.8817155       13.376550
2018-01-13/19:00:55.80          -248.07576       9.7801621       13.346788
2018-01-13/19:00:55.83          -248.08776       9.6786094       13.317027
2018-01-13/19:00:55.86          -248.09976       9.5770568       13.287266
2018-01-13/19:00:55.89          -248.11214       9.4722277       13.256544
2018-01-13/19:00:55.92          -248.12414       9.3706743       13.226783
2018-01-13/19:00:55.95          -248.13614       9.2691217       13.197021
2018-01-13/19:00:55.98          -248.14814       9.1675690       13.167260
2018-01-13/19:00:56.01          -248.15926       9.0643559       13.137526
2018-01-13/19:00:56.05          -248.16929       8.9653071       13.109294
2018-01-13/19:00:56.08          -248.17933       8.8662591       13.081063
2018-01-13/19:00:56.11          -248.18937       8.7672112       13.052832
2018-01-13/19:00:56.14          -248.19973       8.6649675       13.023690
2018-01-13/19:00:56.17          -248.20976       8.5659188       12.995459
2018-01-13/19:00:56.20          -248.21980       8.4668708       12.967228
2018-01-13/19:00:56.23          -248.22983       8.3678228       12.938997
2018-01-13/19:00:56.26          -248.24019       8.2655792       12.909855
2018-01-13/19:00:56.30          -248.25023       8.1665304       12.881623
2018-01-13/19:00:56.33          -248.26026       8.0674825       12.853392
2018-01-13/19:00:56.36          -248.27030       7.9684345       12.825161
2018-01-13/19:00:56.39          -248.28066       7.8661909       12.796019
2018-01-13/19:00:56.42          -248.29069       7.7671421       12.767788
2018-01-13/19:00:56.45          -248.30073       7.6680941       12.739556
2018-01-13/19:00:56.48          -248.31077       7.5690461       12.711325
2018-01-13/19:00:56.51          -248.32113       7.4668025       12.682183
2018-01-13/19:00:56.55          -248.33116       7.3677538       12.653952
2018-01-13/19:00:56.58          -248.34120       7.2687058       12.625721
2018-01-13/19:00:56.61          -248.35123       7.1696578       12.597490
2018-01-13/19:00:56.64          -248.36159       7.0674142       12.568348
2018-01-13/19:00:56.67          -248.37163       6.9683654       12.540116
2018-01-13/19:00:56.70          -248.38166       6.8693175       12.511885
2018-01-13/19:00:56.73          -248.39170       6.7702695       12.483654
2018-01-13/19:00:56.76          -248.40206       6.6680259       12.454512
2018-01-13/19:00:56.80          -248.41210       6.5689771       12.426281
2018-01-13/19:00:56.83          -248.42213       6.4699291       12.398050
2018-01-13/19:00:56.86          -248.43217       6.3708811       12.369818
2018-01-13/19:00:56.89          -248.44253       6.2686375       12.340676
2018-01-13/19:00:56.92          -248.45256       6.1695888       12.312445
2018-01-13/19:00:56.95          -248.46260       6.0705408       12.284214
2018-01-13/19:00:56.98          -248.47263       5.9714928       12.255983
2018-01-13/19:00:57.01          -248.48187       5.8708718       12.227759
2018-01-13/19:00:57.05          -248.49015       5.7743380       12.200950
2018-01-13/19:00:57.08          -248.49844       5.6778051       12.174141
2018-01-13/19:00:57.11          -248.50673       5.5812721       12.147333
2018-01-13/19:00:57.14          -248.51528       5.4816246       12.119659
2018-01-13/19:00:57.17          -248.52357       5.3850909       12.092850
2018-01-13/19:00:57.20          -248.53186       5.2885579       12.066042
2018-01-13/19:00:57.23          -248.54014       5.1920249       12.039233
2018-01-13/19:00:57.26          -248.54870       5.0923774       12.011559
2018-01-13/19:00:57.30          -248.55699       4.9958437       11.984751
2018-01-13/19:00:57.33          -248.56527       4.8993107       11.957942
2018-01-13/19:00:57.36          -248.57356       4.8027777       11.931133
2018-01-13/19:00:57.39          -248.58212       4.7031302       11.903460
2018-01-13/19:00:57.42          -248.59040       4.6065965       11.876651
2018-01-13/19:00:57.45          -248.59869       4.5100635       11.849842
2018-01-13/19:00:57.48          -248.60698       4.4135305       11.823034
2018-01-13/19:00:57.51          -248.61553       4.3138830       11.795360
2018-01-13/19:00:57.55          -248.62382       4.2173493       11.768551
2018-01-13/19:00:57.58          -248.63211       4.1208163       11.741743
2018-01-13/19:00:57.61          -248.64039       4.0242833       11.714934
2018-01-13/19:00:57.64          -248.64895       3.9246358       11.687260
2018-01-13/19:00:57.67          -248.65724       3.8281021       11.660452
2018-01-13/19:00:57.70          -248.66552       3.7315691       11.633643
2018-01-13/19:00:57.73          -248.67381       3.6350361       11.606834
2018-01-13/19:00:57.76          -248.68237       3.5353887       11.579161
2018-01-13/19:00:57.80          -248.69065       3.4388549       11.552352
2018-01-13/19:00:57.83          -248.69894       3.3423219       11.525543
2018-01-13/19:00:57.86          -248.70723       3.2457890       11.498735
2018-01-13/19:00:57.89          -248.71578       3.1461415       11.471061
2018-01-13/19:00:57.92          -248.72407       3.0496077       11.444252
2018-01-13/19:00:57.95          -248.73236       2.9530748       11.417444
2018-01-13/19:00:57.98          -248.74064       2.8565418       11.390635
2018-01-13/19:00:58.01          -248.74819       2.7585532       11.363814
2018-01-13/19:00:58.05          -248.75490       2.6645909       11.338326
2018-01-13/19:00:58.08          -248.76162       2.5706292       11.312839
2018-01-13/19:00:58.11          -248.76834       2.4766676       11.287351
2018-01-13/19:00:58.14          -248.77527       2.3796744       11.261041
2018-01-13/19:00:58.17          -248.78199       2.2857120       11.235554
2018-01-13/19:00:58.20          -248.78870       2.1917504       11.210066
2018-01-13/19:00:58.23          -248.79542       2.0977888       11.184579
2018-01-13/19:00:58.26          -248.80235       2.0007956       11.158269
2018-01-13/19:00:58.30          -248.80907       1.9068332       11.132781
2018-01-13/19:00:58.33          -248.81579       1.8128716       11.107294
2018-01-13/19:00:58.36          -248.82250       1.7189099       11.081806
2018-01-13/19:00:58.39          -248.82944       1.6219168       11.055496
2018-01-13/19:00:58.42          -248.83615       1.5279544       11.030009
2018-01-13/19:00:58.45          -248.84287       1.4339928       11.004521
2018-01-13/19:00:58.48          -248.84959       1.3400311       10.979034
2018-01-13/19:00:58.51          -248.85652       1.2430380       10.952724
2018-01-13/19:00:58.55          -248.86324       1.1490756       10.927236
2018-01-13/19:00:58.58          -248.86995       1.0551139       10.901748
2018-01-13/19:00:58.61          -248.87667      0.96115231       10.876261
2018-01-13/19:00:58.64          -248.88360      0.86415913       10.849951
2018-01-13/19:00:58.67          -248.89032      0.77019677       10.824463
2018-01-13/19:00:58.70          -248.89704      0.67623513       10.798976
2018-01-13/19:00:58.73          -248.90375      0.58227349       10.773488
2018-01-13/19:00:58.76          -248.91068      0.48528031       10.747179
2018-01-13/19:00:58.80          -248.91740      0.39131795       10.721691
2018-01-13/19:00:58.83          -248.92412      0.29735631       10.696203
2018-01-13/19:00:58.86          -248.93083      0.20339467       10.670716
2018-01-13/19:00:58.89          -248.93777      0.10640150       10.644406
2018-01-13/19:00:58.92          -248.94448     0.012439132       10.618918
2018-01-13/19:00:58.95          -248.95120    -0.081522509       10.593431
2018-01-13/19:00:58.98          -248.95792     -0.17548415       10.567943
2018-01-13/19:00:59.01          -248.96396     -0.27080561       10.542421
2018-01-13/19:00:59.05          -248.96929     -0.36217681       10.518154
2018-01-13/19:00:59.08          -248.97462     -0.45354730       10.493887
2018-01-13/19:00:59.11          -248.97995     -0.54491779       10.469620
2018-01-13/19:00:59.14          -248.98545     -0.63923621       10.444570
2018-01-13/19:00:59.17          -248.99078     -0.73060741       10.420303
2018-01-13/19:00:59.20          -248.99611     -0.82197790       10.396036
2018-01-13/19:00:59.23          -249.00144     -0.91334839       10.371770
2018-01-13/19:00:59.26          -249.00694      -1.0076668       10.346720
2018-01-13/19:00:59.30          -249.01227      -1.0990380       10.322453
2018-01-13/19:00:59.33          -249.01760      -1.1904085       10.298186
2018-01-13/19:00:59.36          -249.02293      -1.2817790       10.273919
2018-01-13/19:00:59.39          -249.02844      -1.3760974       10.248869
2018-01-13/19:00:59.42          -249.03377      -1.4674686       10.224602
2018-01-13/19:00:59.45          -249.03910      -1.5588391       10.200335
2018-01-13/19:00:59.48          -249.04443      -1.6502096       10.176068
2018-01-13/19:00:59.51          -249.04993      -1.7445280       10.151018
2018-01-13/19:00:59.55          -249.05526      -1.8358992       10.126751
2018-01-13/19:00:59.58          -249.06059      -1.9272697       10.102485
2018-01-13/19:00:59.61          -249.06592      -2.0186402       10.078218
2018-01-13/19:00:59.64          -249.07142      -2.1129586       10.053168
2018-01-13/19:00:59.67          -249.07675      -2.2043298       10.028901
2018-01-13/19:00:59.70          -249.08208      -2.2957003       10.004634
2018-01-13/19:00:59.73          -249.08741      -2.3870708       9.9803670
2018-01-13/19:00:59.76          -249.09291      -2.4813892       9.9553172
2018-01-13/19:00:59.80          -249.09824      -2.5727604       9.9310502
2018-01-13/19:00:59.83          -249.10357      -2.6641309       9.9067833
2018-01-13/19:00:59.86          -249.10891      -2.7555014       9.8825164
2018-01-13/19:00:59.89          -249.11441      -2.8498198       9.8574666
2018-01-13/19:00:59.92          -249.11974      -2.9411910       9.8331995
2018-01-13/19:00:59.95          -249.12507      -3.0325615       9.8089327
2018-01-13/19:00:59.98          -249.13040      -3.1239320       9.7846658
2018-01-13/19:01:00.01          -249.13512      -3.2165850       9.7603133
2018-01-13/19:01:00.05          -249.13925      -3.3053747       9.7371271
2018-01-13/19:01:00.08          -249.14338      -3.3941638       9.7139410
2018-01-13/19:01:00.11          -249.14750      -3.4829528       9.6907550
2018-01-13/19:01:00.14          -249.15176      -3.5746065       9.6668209
2018-01-13/19:01:00.17          -249.15589      -3.6633962       9.6436346
2018-01-13/19:01:00.20          -249.16001      -3.7521853       9.6204486
2018-01-13/19:01:00.23          -249.16414      -3.8409743       9.5972625
2018-01-13/19:01:00.26          -249.16840      -3.9326280       9.5733284
2018-01-13/19:01:00.30          -249.17253      -4.0214178       9.5501422
2018-01-13/19:01:00.33          -249.17665      -4.1102068       9.5269561
2018-01-13/19:01:00.36          -249.18078      -4.1989959       9.5037701
2018-01-13/19:01:00.39          -249.18504      -4.2906496       9.4798360
2018-01-13/19:01:00.42          -249.18916      -4.3794393       9.4566498
2018-01-13/19:01:00.45          -249.19329      -4.4682284       9.4334637
2018-01-13/19:01:00.48          -249.19742      -4.5570174       9.4102777
2018-01-13/19:01:00.51          -249.20168      -4.6486711       9.3863435
2018-01-13/19:01:00.55          -249.20580      -4.7374608       9.3631573
2018-01-13/19:01:00.58          -249.20993      -4.8262499       9.3399713
2018-01-13/19:01:00.61          -249.21406      -4.9150389       9.3167852
2018-01-13/19:01:00.64          -249.21831      -5.0066926       9.2928511
2018-01-13/19:01:00.67          -249.22244      -5.0954824       9.2696649
2018-01-13/19:01:00.70          -249.22657      -5.1842714       9.2464788
2018-01-13/19:01:00.73          -249.23069      -5.2730605       9.2232928
2018-01-13/19:01:00.76          -249.23495      -5.3647142       9.1993587
2018-01-13/19:01:00.80          -249.23908      -5.4535039       9.1761724
2018-01-13/19:01:00.83          -249.24321      -5.5422929       9.1529864
2018-01-13/19:01:00.86          -249.24733      -5.6310820       9.1298004
2018-01-13/19:01:00.89          -249.25159      -5.7227357       9.1058662
2018-01-13/19:01:00.92          -249.25572      -5.8115254       9.0826800
2018-01-13/19:01:00.95          -249.25984      -5.9003145       9.0594940
2018-01-13/19:01:00.98          -249.26397      -5.9891035       9.0363079
2018-01-13/19:01:01.01          -249.26756      -6.0790691       9.0129840
2018-01-13/19:01:01.05          -249.27064      -6.1652423       8.9907436
2018-01-13/19:01:01.08          -249.27372      -6.2514148       8.9685033
2018-01-13/19:01:01.11          -249.27680      -6.3375873       8.9462631
2018-01-13/19:01:01.14          -249.27999      -6.4265401       8.9233052
2018-01-13/19:01:01.17          -249.28307      -6.5127132       8.9010648
2018-01-13/19:01:01.20          -249.28615      -6.5988858       8.8788246
2018-01-13/19:01:01.23          -249.28923      -6.6850583       8.8565843
2018-01-13/19:01:01.26          -249.29242      -6.7740110       8.8336265
2018-01-13/19:01:01.30          -249.29550      -6.8601842       8.8113861
2018-01-13/19:01:01.33          -249.29858      -6.9463567       8.7891458
2018-01-13/19:01:01.36          -249.30166      -7.0325292       8.7669056
2018-01-13/19:01:01.39          -249.30485      -7.1214820       8.7439478
2018-01-13/19:01:01.42          -249.30793      -7.2076551       8.7217073
2018-01-13/19:01:01.45          -249.31101      -7.2938277       8.6994671
2018-01-13/19:01:01.48          -249.31409      -7.3800002       8.6772268
2018-01-13/19:01:01.51          -249.31727      -7.4689529       8.6542690
2018-01-13/19:01:01.55          -249.32036      -7.5551261       8.6320286
2018-01-13/19:01:01.58          -249.32344      -7.6412986       8.6097883
2018-01-13/19:01:01.61          -249.32652      -7.7274711       8.5875481
2018-01-13/19:01:01.64          -249.32970      -7.8164239       8.5645903
2018-01-13/19:01:01.67          -249.33279      -7.9025970       8.5423498
2018-01-13/19:01:01.70          -249.33587      -7.9887696       8.5201096
2018-01-13/19:01:01.73          -249.33895      -8.0749421       8.4978693
2018-01-13/19:01:01.76          -249.34213      -8.1638948       8.4749115
2018-01-13/19:01:01.80          -249.34522      -8.2500680       8.4526711
2018-01-13/19:01:01.83          -249.34830      -8.3362405       8.4304308
2018-01-13/19:01:01.86          -249.35138      -8.4224130       8.4081906
2018-01-13/19:01:01.89          -249.35456      -8.5113658       8.3852328
2018-01-13/19:01:01.92          -249.35765      -8.5975389       8.3629923
2018-01-13/19:01:01.95          -249.36073      -8.6837115       8.3407521
2018-01-13/19:01:01.98          -249.36381      -8.7698840       8.3185118
2018-01-13/19:01:02.01          -249.36641      -8.8571587       8.2960788
2018-01-13/19:01:02.05          -249.36860      -8.9407310       8.2746518
2018-01-13/19:01:02.08          -249.37078      -9.0243026       8.2532250
2018-01-13/19:01:02.11          -249.37297      -9.1078742       8.2317982
2018-01-13/19:01:02.14          -249.37522      -9.1941422       8.2096801
2018-01-13/19:01:02.17          -249.37741      -9.2777145       8.1882531
2018-01-13/19:01:02.20          -249.37959      -9.3612861       8.1668263
2018-01-13/19:01:02.23          -249.38178      -9.4448577       8.1453995
2018-01-13/19:01:02.26          -249.38403      -9.5311257       8.1232813
2018-01-13/19:01:02.30          -249.38622      -9.6146979       8.1018544
2018-01-13/19:01:02.33          -249.38840      -9.6982696       8.0804275
2018-01-13/19:01:02.36          -249.39058      -9.7818412       8.0590007
2018-01-13/19:01:02.39          -249.39284      -9.8681091       8.0368826
2018-01-13/19:01:02.42          -249.39502      -9.9516814       8.0154556
2018-01-13/19:01:02.45          -249.39721      -10.035253       7.9940288
2018-01-13/19:01:02.48          -249.39939      -10.118825       7.9726020
2018-01-13/19:01:02.51          -249.40165      -10.205093       7.9504839
2018-01-13/19:01:02.55          -249.40383      -10.288665       7.9290569
2018-01-13/19:01:02.58          -249.40602      -10.372237       7.9076301
2018-01-13/19:01:02.61          -249.40820      -10.455808       7.8862033
2018-01-13/19:01:02.64          -249.41046      -10.542076       7.8640851
2018-01-13/19:01:02.67          -249.41264      -10.625648       7.8426581
2018-01-13/19:01:02.70          -249.41483      -10.709220       7.8212313
2018-01-13/19:01:02.73          -249.41701      -10.792792       7.7998045
2018-01-13/19:01:02.76          -249.41927      -10.879060       7.7776864
2018-01-13/19:01:02.80          -249.42145      -10.962632       7.7562594
2018-01-13/19:01:02.83          -249.42364      -11.046203       7.7348326
2018-01-13/19:01:02.86          -249.42582      -11.129775       7.7134058
2018-01-13/19:01:02.89          -249.42807      -11.216043       7.6912876
2018-01-13/19:01:02.92          -249.43026      -11.299615       7.6698607
2018-01-13/19:01:02.95          -249.43244      -11.383187       7.6484338
2018-01-13/19:01:02.98          -249.43463      -11.466759       7.6270070
2018-01-13/19:01:03.01          -249.43642      -11.551355       7.6053238
2018-01-13/19:01:03.05          -249.43788      -11.632337       7.5845709
2018-01-13/19:01:03.08          -249.43934      -11.713317       7.5638182
2018-01-13/19:01:03.11          -249.44080      -11.794298       7.5430655
2018-01-13/19:01:03.14          -249.44231      -11.877892       7.5216432
2018-01-13/19:01:03.17          -249.44377      -11.958874       7.5008903
2018-01-13/19:01:03.20          -249.44523      -12.039854       7.4801376
2018-01-13/19:01:03.23          -249.44669      -12.120835       7.4593849
2018-01-13/19:01:03.26          -249.44820      -12.204429       7.4379626
2018-01-13/19:01:03.30          -249.44966      -12.285411       7.4172097
2018-01-13/19:01:03.33          -249.45112      -12.366391       7.3964570
2018-01-13/19:01:03.36          -249.45258      -12.447372       7.3757043
2018-01-13/19:01:03.39          -249.45409      -12.530966       7.3542820
2018-01-13/19:01:03.42          -249.45555      -12.611948       7.3335291
2018-01-13/19:01:03.45          -249.45701      -12.692928       7.3127764
2018-01-13/19:01:03.48          -249.45847      -12.773909       7.2920237
2018-01-13/19:01:03.51          -249.45998      -12.857503       7.2706014
2018-01-13/19:01:03.55          -249.46144      -12.938485       7.2498485
2018-01-13/19:01:03.58          -249.46290      -13.019465       7.2290958
2018-01-13/19:01:03.61          -249.46436      -13.100446       7.2083431
2018-01-13/19:01:03.64          -249.46587      -13.184040       7.1869208
2018-01-13/19:01:03.67          -249.46733      -13.265021       7.1661679
2018-01-13/19:01:03.70          -249.46879      -13.346002       7.1454152
2018-01-13/19:01:03.73          -249.47025      -13.426983       7.1246625
2018-01-13/19:01:03.76          -249.47176      -13.510577       7.1032402
2018-01-13/19:01:03.80          -249.47322      -13.591558       7.0824873
2018-01-13/19:01:03.83          -249.47468      -13.672539       7.0617346
2018-01-13/19:01:03.86          -249.47614      -13.753520       7.0409819
2018-01-13/19:01:03.89          -249.47765      -13.837114       7.0195596
2018-01-13/19:01:03.92          -249.47911      -13.918095       6.9988067
2018-01-13/19:01:03.95          -249.48057      -13.999076       6.9780540
2018-01-13/19:01:03.98          -249.48203      -14.080057       6.9573013
2018-01-13/19:01:04.01          -249.48316      -14.162005       6.9362226
2018-01-13/19:01:04.05          -249.48404      -14.240434       6.9160024
2018-01-13/19:01:04.08          -249.48491      -14.318864       6.8957823
2018-01-13/19:01:04.11          -249.48578      -14.397293       6.8755622
2018-01-13/19:01:04.14          -249.48668      -14.478252       6.8546897
2018-01-13/19:01:04.17          -249.48755      -14.556682       6.8344695
2018-01-13/19:01:04.20          -249.48842      -14.635111       6.8142494
2018-01-13/19:01:04.23          -249.48930      -14.713540       6.7940293
2018-01-13/19:01:04.26          -249.49020      -14.794500       6.7731569
2018-01-13/19:01:04.30          -249.49107      -14.872930       6.7529366
2018-01-13/19:01:04.33          -249.49194      -14.951359       6.7327166
2018-01-13/19:01:04.36          -249.49281      -15.029788       6.7124965
2018-01-13/19:01:04.39          -249.49372      -15.110748       6.6916240
2018-01-13/19:01:04.42          -249.49459      -15.189178       6.6714038
2018-01-13/19:01:04.45          -249.49546      -15.267607       6.6511837
2018-01-13/19:01:04.48          -249.49633      -15.346036       6.6309636
2018-01-13/19:01:04.51          -249.49723      -15.426995       6.6100911
2018-01-13/19:01:04.55          -249.49811      -15.505425       6.5898709
2018-01-13/19:01:04.58          -249.49898      -15.583854       6.5696508
2018-01-13/19:01:04.61          -249.49985      -15.662284       6.5494307
2018-01-13/19:01:04.64          -249.50075      -15.743243       6.5285583
2018-01-13/19:01:04.67          -249.50162      -15.821673       6.5083380
2018-01-13/19:01:04.70          -249.50250      -15.900102       6.4881180
2018-01-13/19:01:04.73          -249.50337      -15.978531       6.4678979
2018-01-13/19:01:04.76          -249.50427      -16.059491       6.4470254
2018-01-13/19:01:04.80          -249.50514      -16.137921       6.4268052
2018-01-13/19:01:04.83          -249.50601      -16.216350       6.4065851
2018-01-13/19:01:04.86          -249.50688      -16.294779       6.3863650
2018-01-13/19:01:04.89          -249.50779      -16.375739       6.3654925
2018-01-13/19:01:04.92          -249.50866      -16.454168       6.3452723
2018-01-13/19:01:04.95          -249.50953      -16.532598       6.3250522
2018-01-13/19:01:04.98          -249.51040      -16.611027       6.3048321
2018-01-13/19:01:05.01          -249.51099      -16.690345       6.2842000
2018-01-13/19:01:05.05          -249.51138      -16.766230       6.2643523
2018-01-13/19:01:05.08          -249.51177      -16.842115       6.2445048
2018-01-13/19:01:05.11          -249.51215      -16.918000       6.2246572
2018-01-13/19:01:05.14          -249.51256      -16.996333       6.2041693
2018-01-13/19:01:05.17          -249.51294      -17.072219       6.1843217
2018-01-13/19:01:05.20          -249.51333      -17.148103       6.1644741
2018-01-13/19:01:05.23          -249.51372      -17.223988       6.1446266
2018-01-13/19:01:05.26          -249.51412      -17.302321       6.1241387
2018-01-13/19:01:05.30          -249.51451      -17.378207       6.1042910
2018-01-13/19:01:05.33          -249.51490      -17.454092       6.0844434
2018-01-13/19:01:05.36          -249.51528      -17.529977       6.0645959
2018-01-13/19:01:05.39          -249.51568      -17.608310       6.0441080
2018-01-13/19:01:05.42          -249.51607      -17.684195       6.0242603
2018-01-13/19:01:05.45          -249.51646      -17.760080       6.0044128
2018-01-13/19:01:05.48          -249.51685      -17.835965       5.9845652
2018-01-13/19:01:05.51          -249.51725      -17.914298       5.9640773
2018-01-13/19:01:05.55          -249.51764      -17.990183       5.9442296
2018-01-13/19:01:05.58          -249.51803      -18.066068       5.9243821
2018-01-13/19:01:05.61          -249.51841      -18.141953       5.9045345
2018-01-13/19:01:05.64          -249.51881      -18.220286       5.8840466
2018-01-13/19:01:05.67          -249.51920      -18.296172       5.8641989
2018-01-13/19:01:05.70          -249.51959      -18.372057       5.8443514
2018-01-13/19:01:05.73          -249.51998      -18.447941       5.8245039
2018-01-13/19:01:05.76          -249.52038      -18.526275       5.8040160
2018-01-13/19:01:05.80          -249.52077      -18.602160       5.7841683
2018-01-13/19:01:05.83          -249.52116      -18.678045       5.7643207
2018-01-13/19:01:05.86          -249.52154      -18.753930       5.7444732
2018-01-13/19:01:05.89          -249.52194      -18.832263       5.7239853
2018-01-13/19:01:05.92          -249.52233      -18.908148       5.7041376
2018-01-13/19:01:05.95          -249.52272      -18.984033       5.6842901
2018-01-13/19:01:05.98          -249.52311      -19.059918       5.6644425
2018-01-13/19:01:06.01          -249.52330      -19.136639       5.6440991
2018-01-13/19:01:06.05          -249.52337      -19.210027       5.6244752
2018-01-13/19:01:06.08          -249.52344      -19.283413       5.6048516
2018-01-13/19:01:06.11          -249.52351      -19.356800       5.5852279
2018-01-13/19:01:06.14          -249.52358      -19.432554       5.5649711
2018-01-13/19:01:06.17          -249.52365      -19.505942       5.5453473
2018-01-13/19:01:06.20          -249.52372      -19.579328       5.5257236
2018-01-13/19:01:06.23          -249.52379      -19.652715       5.5060999
2018-01-13/19:01:06.26          -249.52386      -19.728469       5.4858431
2018-01-13/19:01:06.30          -249.52393      -19.801857       5.4662193
2018-01-13/19:01:06.33          -249.52400      -19.875243       5.4465956
2018-01-13/19:01:06.36          -249.52407      -19.948630       5.4269720
2018-01-13/19:01:06.39          -249.52414      -20.024384       5.4067152
2018-01-13/19:01:06.42          -249.52421      -20.097772       5.3870913
2018-01-13/19:01:06.45          -249.52428      -20.171158       5.3674677
2018-01-13/19:01:06.48          -249.52435      -20.244545       5.3478440
2018-01-13/19:01:06.51          -249.52442      -20.320299       5.3275872
2018-01-13/19:01:06.55          -249.52449      -20.393687       5.3079634
2018-01-13/19:01:06.58          -249.52456      -20.467073       5.2883397
2018-01-13/19:01:06.61          -249.52463      -20.540460       5.2687160
2018-01-13/19:01:06.64          -249.52470      -20.616214       5.2484592
2018-01-13/19:01:06.67          -249.52477      -20.689602       5.2288354
2018-01-13/19:01:06.70          -249.52484      -20.762988       5.2092117
2018-01-13/19:01:06.73          -249.52491      -20.836375       5.1895881
2018-01-13/19:01:06.76          -249.52498      -20.912129       5.1693313
2018-01-13/19:01:06.80          -249.52505      -20.985517       5.1497075
2018-01-13/19:01:06.83          -249.52512      -21.058903       5.1300838
2018-01-13/19:01:06.86          -249.52519      -21.132290       5.1104601
2018-01-13/19:01:06.89          -249.52526      -21.208044       5.0902033
2018-01-13/19:01:06.92          -249.52533      -21.281432       5.0705795
2018-01-13/19:01:06.95          -249.52540      -21.354818       5.0509558
2018-01-13/19:01:06.98          -249.52546      -21.428205       5.0313321
2018-01-13/19:01:07.01          -249.52538      -21.502384       5.0111269
2018-01-13/19:01:07.05          -249.52522      -21.573328       4.9915831
2018-01-13/19:01:07.08          -249.52505      -21.644272       4.9720393
2018-01-13/19:01:07.11          -249.52488      -21.715216       4.9524956
2018-01-13/19:01:07.14          -249.52471      -21.788450       4.9323213
2018-01-13/19:01:07.17          -249.52454      -21.859394       4.9127775
2018-01-13/19:01:07.20          -249.52438      -21.930338       4.8932337
2018-01-13/19:01:07.23          -249.52421      -22.001282       4.8736900
2018-01-13/19:01:07.26          -249.52404      -22.074516       4.8535157
2018-01-13/19:01:07.30          -249.52387      -22.145460       4.8339719
2018-01-13/19:01:07.33          -249.52370      -22.216404       4.8144281
2018-01-13/19:01:07.36          -249.52354      -22.287348       4.7948844
2018-01-13/19:01:07.39          -249.52336      -22.360581       4.7747101
2018-01-13/19:01:07.42          -249.52320      -22.431526       4.7551663
2018-01-13/19:01:07.45          -249.52303      -22.502470       4.7356225
2018-01-13/19:01:07.48          -249.52286      -22.573414       4.7160788
2018-01-13/19:01:07.51          -249.52269      -22.646647       4.6959045
2018-01-13/19:01:07.55          -249.52252      -22.717592       4.6763607
2018-01-13/19:01:07.58          -249.52236      -22.788536       4.6568169
2018-01-13/19:01:07.61          -249.52219      -22.859480       4.6372732
2018-01-13/19:01:07.64          -249.52202      -22.932713       4.6170989
2018-01-13/19:01:07.67          -249.52185      -23.003658       4.5975551
2018-01-13/19:01:07.70          -249.52168      -23.074602       4.5780113
2018-01-13/19:01:07.73          -249.52152      -23.145546       4.5584676
2018-01-13/19:01:07.76          -249.52135      -23.218779       4.5382933
2018-01-13/19:01:07.80          -249.52118      -23.289724       4.5187495
2018-01-13/19:01:07.83          -249.52101      -23.360668       4.4992057
2018-01-13/19:01:07.86          -249.52084      -23.431612       4.4796620
2018-01-13/19:01:07.89          -249.52067      -23.504845       4.4594877
2018-01-13/19:01:07.92          -249.52051      -23.575790       4.4399439
2018-01-13/19:01:07.95          -249.52034      -23.646734       4.4204001
2018-01-13/19:01:07.98          -249.52017      -23.717678       4.4008564
2018-01-13/19:01:08.01          -249.51991      -23.789364       4.3806283
2018-01-13/19:01:08.05          -249.51962      -23.857911       4.3610011
2018-01-13/19:01:08.08          -249.51932      -23.926456       4.3413739
2018-01-13/19:01:08.11          -249.51902      -23.995002       4.3217468
2018-01-13/19:01:08.14          -249.51872      -24.065760       4.3014864
2018-01-13/19:01:08.17          -249.51842      -24.134306       4.2818591
2018-01-13/19:01:08.20          -249.51812      -24.202852       4.2622320
2018-01-13/19:01:08.23          -249.51782      -24.271398       4.2426049
2018-01-13/19:01:08.26          -249.51752      -24.342155       4.2223445
2018-01-13/19:01:08.30          -249.51722      -24.410702       4.2027172
2018-01-13/19:01:08.33          -249.51692      -24.479248       4.1830901
2018-01-13/19:01:08.36          -249.51663      -24.547794       4.1634629
2018-01-13/19:01:08.39          -249.51632      -24.618551       4.1432026
2018-01-13/19:01:08.42          -249.51602      -24.687097       4.1235753
2018-01-13/19:01:08.45          -249.51572      -24.755643       4.1039482
2018-01-13/19:01:08.48          -249.51543      -24.824189       4.0843210
2018-01-13/19:01:08.51          -249.51512      -24.894947       4.0640607
2018-01-13/19:01:08.55          -249.51482      -24.963493       4.0444334
2018-01-13/19:01:08.58          -249.51452      -25.032039       4.0248062
2018-01-13/19:01:08.61          -249.51423      -25.100585       4.0051791
2018-01-13/19:01:08.64          -249.51392      -25.171342       3.9849187
2018-01-13/19:01:08.67          -249.51362      -25.239889       3.9652915
2018-01-13/19:01:08.70          -249.51333      -25.308435       3.9456643
2018-01-13/19:01:08.73          -249.51303      -25.376981       3.9260372
2018-01-13/19:01:08.76          -249.51272      -25.447738       3.9057768
2018-01-13/19:01:08.80          -249.51242      -25.516284       3.8861495
2018-01-13/19:01:08.83          -249.51213      -25.584830       3.8665224
2018-01-13/19:01:08.86          -249.51183      -25.653376       3.8468953
2018-01-13/19:01:08.89          -249.51152      -25.724134       3.8266349
2018-01-13/19:01:08.92          -249.51123      -25.792680       3.8070076
2018-01-13/19:01:08.95          -249.51093      -25.861226       3.7873805
2018-01-13/19:01:08.98          -249.51063      -25.929772       3.7677533
2018-01-13/19:01:09.01          -249.51028      -25.999031       3.7473462
2018-01-13/19:01:09.05          -249.50992      -26.065255       3.7274913
2018-01-13/19:01:09.08          -249.50956      -26.131478       3.7076367
2018-01-13/19:01:09.11          -249.50920      -26.197702       3.6877820
2018-01-13/19:01:09.14          -249.50883      -26.266062       3.6672867
2018-01-13/19:01:09.17          -249.50847      -26.332286       3.6474319
2018-01-13/19:01:09.20          -249.50811      -26.398510       3.6275772
2018-01-13/19:01:09.23          -249.50775      -26.464733       3.6077225
2018-01-13/19:01:09.26          -249.50738      -26.533093       3.5872273
2018-01-13/19:01:09.30          -249.50702      -26.599317       3.5673724
2018-01-13/19:01:09.33          -249.50666      -26.665541       3.5475178
2018-01-13/19:01:09.36          -249.50630      -26.731764       3.5276631
2018-01-13/19:01:09.39          -249.50592      -26.800124       3.5071678
2018-01-13/19:01:09.42          -249.50556      -26.866348       3.4873130
2018-01-13/19:01:09.45          -249.50520      -26.932572       3.4674583
2018-01-13/19:01:09.48          -249.50484      -26.998796       3.4476036
2018-01-13/19:01:09.51          -249.50447      -27.067156       3.4271084
2018-01-13/19:01:09.55          -249.50411      -27.133380       3.4072535
2018-01-13/19:01:09.58          -249.50375      -27.199603       3.3873989
2018-01-13/19:01:09.61          -249.50339      -27.265827       3.3675442
2018-01-13/19:01:09.64          -249.50302      -27.334187       3.3470489
2018-01-13/19:01:09.67          -249.50266      -27.400411       3.3271941
2018-01-13/19:01:09.70          -249.50230      -27.466634       3.3073394
2018-01-13/19:01:09.73          -249.50194      -27.532858       3.2874847
2018-01-13/19:01:09.76          -249.50157      -27.601218       3.2669895
2018-01-13/19:01:09.80          -249.50120      -27.667442       3.2471346
2018-01-13/19:01:09.83          -249.50084      -27.733666       3.2272800
2018-01-13/19:01:09.86          -249.50048      -27.799889       3.2074253
2018-01-13/19:01:09.89          -249.50011      -27.868249       3.1869300
2018-01-13/19:01:09.92          -249.49975      -27.934473       3.1670752
2018-01-13/19:01:09.95          -249.49939      -28.000697       3.1472205
2018-01-13/19:01:09.98          -249.49903      -28.066920       3.1273658
2018-01-13/19:01:10.01          -249.49869      -28.133823       3.1066321
2018-01-13/19:01:10.05          -249.49839      -28.197787       3.0864077
2018-01-13/19:01:10.08          -249.49808      -28.261751       3.0661835
2018-01-13/19:01:10.11          -249.49778      -28.325716       3.0459592
2018-01-13/19:01:10.14          -249.49746      -28.391743       3.0250824
2018-01-13/19:01:10.17          -249.49716      -28.455708       3.0048580
2018-01-13/19:01:10.20          -249.49685      -28.519672       2.9846338
2018-01-13/19:01:10.23          -249.49655      -28.583636       2.9644095
2018-01-13/19:01:10.26          -249.49623      -28.649664       2.9435327
2018-01-13/19:01:10.30          -249.49593      -28.713629       2.9233083
2018-01-13/19:01:10.33          -249.49562      -28.777593       2.9030840
2018-01-13/19:01:10.36          -249.49531      -28.841557       2.8828598
2018-01-13/19:01:10.39          -249.49500      -28.907585       2.8619830
2018-01-13/19:01:10.42          -249.49469      -28.971549       2.8417586
2018-01-13/19:01:10.45          -249.49439      -29.035513       2.8215343
2018-01-13/19:01:10.48          -249.49408      -29.099478       2.8013101
2018-01-13/19:01:10.51          -249.49377      -29.165505       2.7804333
2018-01-13/19:01:10.55          -249.49346      -29.229470       2.7602089
2018-01-13/19:01:10.58          -249.49316      -29.293434       2.7399846
2018-01-13/19:01:10.61          -249.49285      -29.357398       2.7197604
2018-01-13/19:01:10.64          -249.49254      -29.423426       2.6988836
2018-01-13/19:01:10.67          -249.49223      -29.487391       2.6786592
2018-01-13/19:01:10.70          -249.49192      -29.551355       2.6584349
2018-01-13/19:01:10.73          -249.49162      -29.615319       2.6382107
2018-01-13/19:01:10.76          -249.49130      -29.681347       2.6173339
2018-01-13/19:01:10.80          -249.49100      -29.745311       2.5971095
2018-01-13/19:01:10.83          -249.49069      -29.809275       2.5768852
2018-01-13/19:01:10.86          -249.49039      -29.873240       2.5566610
2018-01-13/19:01:10.89          -249.49007      -29.939267       2.5357842
2018-01-13/19:01:10.92          -249.48977      -30.003232       2.5155598
2018-01-13/19:01:10.95          -249.48946      -30.067196       2.4953355
2018-01-13/19:01:10.98          -249.48916      -30.131160       2.4751113
2018-01-13/19:01:11.01          -249.48890      -30.195780       2.4538922
2018-01-13/19:01:11.05          -249.48868      -30.257561       2.4331372
2018-01-13/19:01:11.08          -249.48846      -30.319342       2.4123824
2018-01-13/19:01:11.11          -249.48824      -30.381122       2.3916276
2018-01-13/19:01:11.14          -249.48801      -30.444897       2.3702032
2018-01-13/19:01:11.17          -249.48779      -30.506678       2.3494482
2018-01-13/19:01:11.20          -249.48757      -30.568459       2.3286934
2018-01-13/19:01:11.23          -249.48735      -30.630239       2.3079386
2018-01-13/19:01:11.26          -249.48713      -30.694014       2.2865142
2018-01-13/19:01:11.30          -249.48691      -30.755795       2.2657592
2018-01-13/19:01:11.33          -249.48669      -30.817576       2.2450044
2018-01-13/19:01:11.36          -249.48647      -30.879356       2.2242496
2018-01-13/19:01:11.39          -249.48624      -30.943131       2.2028252
2018-01-13/19:01:11.42          -249.48602      -31.004912       2.1820702
2018-01-13/19:01:11.45          -249.48580      -31.066693       2.1613154
2018-01-13/19:01:11.48          -249.48558      -31.128474       2.1405606
2018-01-13/19:01:11.51          -249.48536      -31.192248       2.1191362
2018-01-13/19:01:11.55          -249.48514      -31.254029       2.0983812
2018-01-13/19:01:11.58          -249.48492      -31.315810       2.0776264
2018-01-13/19:01:11.61          -249.48470      -31.377591       2.0568716
2018-01-13/19:01:11.64          -249.48447      -31.441365       2.0354472
2018-01-13/19:01:11.67          -249.48425      -31.503146       2.0146922
2018-01-13/19:01:11.70          -249.48403      -31.564927       1.9939374
2018-01-13/19:01:11.73          -249.48381      -31.626708       1.9731826
2018-01-13/19:01:11.76          -249.48359      -31.690482       1.9517582
2018-01-13/19:01:11.80          -249.48337      -31.752263       1.9310032
2018-01-13/19:01:11.83          -249.48315      -31.814044       1.9102484
2018-01-13/19:01:11.86          -249.48293      -31.875825       1.8894936
2018-01-13/19:01:11.89          -249.48270      -31.939599       1.8680692
2018-01-13/19:01:11.92          -249.48248      -32.001380       1.8473142
2018-01-13/19:01:11.95          -249.48226      -32.063161       1.8265594
2018-01-13/19:01:11.98          -249.48204      -32.124942       1.8058046
2018-01-13/19:01:12.01          -249.48192      -32.187365       1.7839596
2018-01-13/19:01:12.05          -249.48186      -32.247054       1.7625527
2018-01-13/19:01:12.08          -249.48179      -32.306742       1.7411460
2018-01-13/19:01:12.11          -249.48173      -32.366429       1.7197393
2018-01-13/19:01:12.14          -249.48167      -32.428043       1.6976419
2018-01-13/19:01:12.17          -249.48161      -32.487731       1.6762350
2018-01-13/19:01:12.20          -249.48155      -32.547419       1.6548283
2018-01-13/19:01:12.23          -249.48149      -32.607107       1.6334216
2018-01-13/19:01:12.26          -249.48142      -32.668720       1.6113242
2018-01-13/19:01:12.30          -249.48136      -32.728409       1.5899174
2018-01-13/19:01:12.33          -249.48130      -32.788096       1.5685107
2018-01-13/19:01:12.36          -249.48124      -32.847784       1.5471039
2018-01-13/19:01:12.39          -249.48118      -32.909398       1.5250066
2018-01-13/19:01:12.42          -249.48111      -32.969086       1.5035997
2018-01-13/19:01:12.45          -249.48105      -33.028774       1.4821930
2018-01-13/19:01:12.48          -249.48099      -33.088462       1.4607863
2018-01-13/19:01:12.51          -249.48093      -33.150075       1.4386889
2018-01-13/19:01:12.55          -249.48087      -33.209764       1.4172820
2018-01-13/19:01:12.58          -249.48081      -33.269451       1.3958753
2018-01-13/19:01:12.61          -249.48074      -33.329139       1.3744686
2018-01-13/19:01:12.64          -249.48068      -33.390753       1.3523712
2018-01-13/19:01:12.67          -249.48062      -33.450441       1.3309644
2018-01-13/19:01:12.70          -249.48056      -33.510129       1.3095576
2018-01-13/19:01:12.73          -249.48050      -33.569817       1.2881509
2018-01-13/19:01:12.76          -249.48043      -33.631430       1.2660536
2018-01-13/19:01:12.80          -249.48037      -33.691119       1.2446467
2018-01-13/19:01:12.83          -249.48031      -33.750806       1.2232400
2018-01-13/19:01:12.86          -249.48025      -33.810494       1.2018333
2018-01-13/19:01:12.89          -249.48019      -33.872108       1.1797359
2018-01-13/19:01:12.92          -249.48013      -33.931796       1.1583290
2018-01-13/19:01:12.95          -249.48006      -33.991484       1.1369223
2018-01-13/19:01:12.98          -249.48000      -34.051172       1.1155156
2018-01-13/19:01:13.01          -249.48006      -34.111483       1.0929017
2018-01-13/19:01:13.05          -249.48018      -34.169153       1.0706943
2018-01-13/19:01:13.08          -249.48031      -34.226823       1.0484870
2018-01-13/19:01:13.11          -249.48043      -34.284493       1.0262798
2018-01-13/19:01:13.14          -249.48056      -34.344023       1.0033560
2018-01-13/19:01:13.17          -249.48069      -34.401693      0.98114860
2018-01-13/19:01:13.20          -249.48081      -34.459363      0.95894134
2018-01-13/19:01:13.23          -249.48093      -34.517032      0.93673408
2018-01-13/19:01:13.26          -249.48106      -34.576563      0.91381033
2018-01-13/19:01:13.30          -249.48119      -34.634233      0.89160290
2018-01-13/19:01:13.33          -249.48131      -34.691903      0.86939563
2018-01-13/19:01:13.36          -249.48144      -34.749572      0.84718837
2018-01-13/19:01:13.39          -249.48156      -34.809102      0.82426462
2018-01-13/19:01:13.42          -249.48169      -34.866773      0.80205719
2018-01-13/19:01:13.45          -249.48181      -34.924442      0.77984993
2018-01-13/19:01:13.48          -249.48194      -34.982112      0.75764267
2018-01-13/19:01:13.51          -249.48207      -35.041642      0.73471892
2018-01-13/19:01:13.55          -249.48219      -35.099312      0.71251149
2018-01-13/19:01:13.58          -249.48231      -35.156982      0.69030423
2018-01-13/19:01:13.61          -249.48244      -35.214652      0.66809696
2018-01-13/19:01:13.64          -249.48257      -35.274182      0.64517322
2018-01-13/19:01:13.67          -249.48269      -35.331852      0.62296578
2018-01-13/19:01:13.70          -249.48282      -35.389522      0.60075852
2018-01-13/19:01:13.73          -249.48294      -35.447191      0.57855126
2018-01-13/19:01:13.76          -249.48307      -35.506722      0.55562751
2018-01-13/19:01:13.80          -249.48319      -35.564392      0.53342008
2018-01-13/19:01:13.83          -249.48332      -35.622062      0.51121282
2018-01-13/19:01:13.86          -249.48344      -35.679731      0.48900555
2018-01-13/19:01:13.89          -249.48357      -35.739262      0.46608181
2018-01-13/19:01:13.92          -249.48369      -35.796932      0.44387437
2018-01-13/19:01:13.95          -249.48382      -35.854601      0.42166711
2018-01-13/19:01:13.98          -249.48394      -35.912271      0.39945985
2018-01-13/19:01:14.01          -249.48423      -35.970568      0.37593485
2018-01-13/19:01:14.05          -249.48459      -36.026327      0.35279547
2018-01-13/19:01:14.08          -249.48495      -36.082086      0.32965627
2018-01-13/19:01:14.11          -249.48531      -36.137845      0.30651707
2018-01-13/19:01:14.14          -249.48569      -36.195402      0.28263132
2018-01-13/19:01:14.17          -249.48605      -36.251161      0.25949195
2018-01-13/19:01:14.20          -249.48641      -36.306920      0.23635275
2018-01-13/19:01:14.23          -249.48677      -36.362678      0.21321355
2018-01-13/19:01:14.26          -249.48715      -36.420236      0.18932779
2018-01-13/19:01:14.30          -249.48751      -36.475995      0.16618842
2018-01-13/19:01:14.33          -249.48787      -36.531754      0.14304922
2018-01-13/19:01:14.36          -249.48824      -36.587512      0.11991002
2018-01-13/19:01:14.39          -249.48861      -36.645070     0.096024264
2018-01-13/19:01:14.42          -249.48897      -36.700829     0.072884887
2018-01-13/19:01:14.45          -249.48934      -36.756588     0.049745687
2018-01-13/19:01:14.48          -249.48970      -36.812346     0.026606487
2018-01-13/19:01:14.51          -249.49007      -36.869904    0.0027207353
2018-01-13/19:01:14.55          -249.49044      -36.925663    -0.020418642
2018-01-13/19:01:14.58          -249.49080      -36.981421    -0.043557842
2018-01-13/19:01:14.61          -249.49116      -37.037180    -0.066697042
2018-01-13/19:01:14.64          -249.49153      -37.094738    -0.090582794
2018-01-13/19:01:14.67          -249.49190      -37.150497     -0.11372217
2018-01-13/19:01:14.70          -249.49226      -37.206255     -0.13686137
2018-01-13/19:01:14.73          -249.49262      -37.262014     -0.16000057
2018-01-13/19:01:14.76          -249.49300      -37.319572     -0.18388632
2018-01-13/19:01:14.80          -249.49336      -37.375331     -0.20702570
2018-01-13/19:01:14.83          -249.49372      -37.431089     -0.23016490
2018-01-13/19:01:14.86          -249.49408      -37.486848     -0.25330410
2018-01-13/19:01:14.89          -249.49446      -37.544405     -0.27718985
2018-01-13/19:01:14.92          -249.49482      -37.600164     -0.30032923
2018-01-13/19:01:14.95          -249.49518      -37.655923     -0.32346843
2018-01-13/19:01:14.98          -249.49555      -37.711682     -0.34660763
2018-01-13/19:01:15.01          -249.49608      -37.768066     -0.37117103
2018-01-13/19:01:15.05          -249.49669      -37.822007     -0.39536077
2018-01-13/19:01:15.08          -249.49730      -37.875948     -0.41955033
2018-01-13/19:01:15.11          -249.49791      -37.929888     -0.44373988
2018-01-13/19:01:15.14          -249.49854      -37.985569     -0.46870988
2018-01-13/19:01:15.17          -249.49916      -38.039510     -0.49289962
2018-01-13/19:01:15.20          -249.49977      -38.093450     -0.51708917
2018-01-13/19:01:15.23          -249.50038      -38.147391     -0.54127873
2018-01-13/19:01:15.26          -249.50101      -38.203072     -0.56624872
2018-01-13/19:01:15.30          -249.50162      -38.257013     -0.59043846
2018-01-13/19:01:15.33          -249.50223      -38.310953     -0.61462802
2018-01-13/19:01:15.36          -249.50284      -38.364894     -0.63881757
2018-01-13/19:01:15.39          -249.50347      -38.420574     -0.66378757
2018-01-13/19:01:15.42          -249.50409      -38.474515     -0.68797731
2018-01-13/19:01:15.45          -249.50470      -38.528456     -0.71216687
2018-01-13/19:01:15.48          -249.50531      -38.582396     -0.73635642
2018-01-13/19:01:15.51          -249.50594      -38.638077     -0.76132642
2018-01-13/19:01:15.55          -249.50655      -38.692018     -0.78551616
2018-01-13/19:01:15.58          -249.50716      -38.745959     -0.80970571
2018-01-13/19:01:15.61          -249.50777      -38.799899     -0.83389527
2018-01-13/19:01:15.64          -249.50840      -38.855580     -0.85886526
2018-01-13/19:01:15.67          -249.50901      -38.909521     -0.88305500
2018-01-13/19:01:15.70          -249.50963      -38.963461     -0.90724456
2018-01-13/19:01:15.73          -249.51024      -39.017402     -0.93143411
2018-01-13/19:01:15.76          -249.51087      -39.073083     -0.95640411
2018-01-13/19:01:15.80          -249.51148      -39.127024     -0.98059385
2018-01-13/19:01:15.83          -249.51209      -39.180964      -1.0047834
2018-01-13/19:01:15.86          -249.51270      -39.234905      -1.0289730
2018-01-13/19:01:15.89          -249.51333      -39.290585      -1.0539430
2018-01-13/19:01:15.92          -249.51394      -39.344526      -1.0781327
2018-01-13/19:01:15.95          -249.51456      -39.398467      -1.1023223
2018-01-13/19:01:15.98          -249.51517      -39.452407      -1.1265118
2018-01-13/19:01:16.01          -249.51596      -39.506992      -1.1522311
2018-01-13/19:01:16.05          -249.51682      -39.559233      -1.1775823
2018-01-13/19:01:16.08          -249.51769      -39.611474      -1.2029333
2018-01-13/19:01:16.11          -249.51855      -39.663715      -1.2282843
2018-01-13/19:01:16.14          -249.51944      -39.717641      -1.2544532
2018-01-13/19:01:16.17          -249.52031      -39.769883      -1.2798044
2018-01-13/19:01:16.20          -249.52117      -39.822123      -1.3051554
2018-01-13/19:01:16.23          -249.52203      -39.874364      -1.3305064
2018-01-13/19:01:16.26          -249.52293      -39.928291      -1.3566754
2018-01-13/19:01:16.30          -249.52379      -39.980532      -1.3820265
2018-01-13/19:01:16.33          -249.52465      -40.032773      -1.4073776
2018-01-13/19:01:16.36          -249.52552      -40.085014      -1.4327286
2018-01-13/19:01:16.39          -249.52641      -40.138940      -1.4588975
2018-01-13/19:01:16.42          -249.52727      -40.191182      -1.4842487
2018-01-13/19:01:16.45          -249.52814      -40.243423      -1.5095997
2018-01-13/19:01:16.48          -249.52900      -40.295664      -1.5349507
2018-01-13/19:01:16.51          -249.52989      -40.349590      -1.5611196
2018-01-13/19:01:16.55          -249.53076      -40.401831      -1.5864708
2018-01-13/19:01:16.58          -249.53162      -40.454072      -1.6118218
2018-01-13/19:01:16.61          -249.53248      -40.506313      -1.6371728
[truncated: 320,133 more chars]
