# Supplementary material for: Miniature Dungey-like cycle at Mars
Source: Nat Commun. 2026 Jul 23;17:6129. doi: 10.1038/s41467-026-75019-3 (PMC13396348; doi:10.1038/s41467-026-75019-3)
Supplement: Supplementary file 3 — Source data [file 41467_2026_75019_MOESM3_ESM.zip › data_files/Fig_maven_20160821_212200_Bcrust_model_local.txt]

Panel        1:  Bc_fit_local
ytitle=Bc_fit_local [nT]
B!Dr!N B!DNS!N B!DEW!N
2016-08-21/21:20:30.01                 NaN             NaN             NaN
2016-08-21/21:20:30.04                 NaN             NaN             NaN
2016-08-21/21:20:30.07                 NaN             NaN             NaN
2016-08-21/21:20:30.11                 NaN             NaN             NaN
2016-08-21/21:20:30.14                 NaN             NaN             NaN
2016-08-21/21:20:30.17                 NaN             NaN             NaN
2016-08-21/21:20:30.20                 NaN             NaN             NaN
2016-08-21/21:20:30.23                 NaN             NaN             NaN
2016-08-21/21:20:30.26                 NaN             NaN             NaN
2016-08-21/21:20:30.29                 NaN             NaN             NaN
2016-08-21/21:20:30.32                 NaN             NaN             NaN
2016-08-21/21:20:30.36                 NaN             NaN             NaN
2016-08-21/21:20:30.39                 NaN             NaN             NaN
2016-08-21/21:20:30.42                 NaN             NaN             NaN
2016-08-21/21:20:30.45                 NaN             NaN             NaN
2016-08-21/21:20:30.48                 NaN             NaN             NaN
2016-08-21/21:20:30.51                 NaN             NaN             NaN
2016-08-21/21:20:30.54                 NaN             NaN             NaN
2016-08-21/21:20:30.57                 NaN             NaN             NaN
2016-08-21/21:20:30.61                 NaN             NaN             NaN
2016-08-21/21:20:30.64                 NaN             NaN             NaN
2016-08-21/21:20:30.67                 NaN             NaN             NaN
2016-08-21/21:20:30.70                 NaN             NaN             NaN
2016-08-21/21:20:30.73                 NaN             NaN             NaN
2016-08-21/21:20:30.76                 NaN             NaN             NaN
2016-08-21/21:20:30.79                 NaN             NaN             NaN
2016-08-21/21:20:30.82                 NaN             NaN             NaN
2016-08-21/21:20:30.86                 NaN             NaN             NaN
2016-08-21/21:20:30.89                 NaN             NaN             NaN
2016-08-21/21:20:30.92                 NaN             NaN             NaN
2016-08-21/21:20:30.95                 NaN             NaN             NaN
2016-08-21/21:20:30.98                 NaN             NaN             NaN
2016-08-21/21:20:31.01                 NaN             NaN             NaN
2016-08-21/21:20:31.04                 NaN             NaN             NaN
2016-08-21/21:20:31.07                 NaN             NaN             NaN
2016-08-21/21:20:31.11                 NaN             NaN             NaN
2016-08-21/21:20:31.14                 NaN             NaN             NaN
2016-08-21/21:20:31.17                 NaN             NaN             NaN
2016-08-21/21:20:31.20                 NaN             NaN             NaN
2016-08-21/21:20:31.23                 NaN             NaN             NaN
2016-08-21/21:20:31.26                 NaN             NaN             NaN
2016-08-21/21:20:31.29                 NaN             NaN             NaN
2016-08-21/21:20:31.32                 NaN             NaN             NaN
2016-08-21/21:20:31.36                 NaN             NaN             NaN
2016-08-21/21:20:31.39                 NaN             NaN             NaN
2016-08-21/21:20:31.42                 NaN             NaN             NaN
2016-08-21/21:20:31.45                 NaN             NaN             NaN
2016-08-21/21:20:31.48                 NaN             NaN             NaN
2016-08-21/21:20:31.51                 NaN             NaN             NaN
2016-08-21/21:20:31.54                 NaN             NaN             NaN
2016-08-21/21:20:31.57                 NaN             NaN             NaN
2016-08-21/21:20:31.61                 NaN             NaN             NaN
2016-08-21/21:20:31.64                 NaN             NaN             NaN
2016-08-21/21:20:31.67                 NaN             NaN             NaN
2016-08-21/21:20:31.70                 NaN             NaN             NaN
2016-08-21/21:20:31.73                 NaN             NaN             NaN
2016-08-21/21:20:31.76                 NaN             NaN             NaN
2016-08-21/21:20:31.79                 NaN             NaN             NaN
2016-08-21/21:20:31.82                 NaN             NaN             NaN
2016-08-21/21:20:31.86                 NaN             NaN             NaN
2016-08-21/21:20:31.89                 NaN             NaN             NaN
2016-08-21/21:20:31.92                 NaN             NaN             NaN
2016-08-21/21:20:31.95                 NaN             NaN             NaN
2016-08-21/21:20:31.98                 NaN             NaN             NaN
2016-08-21/21:20:32.01                 NaN             NaN             NaN
2016-08-21/21:20:32.04                 NaN             NaN             NaN
2016-08-21/21:20:32.07                 NaN             NaN             NaN
2016-08-21/21:20:32.11                 NaN             NaN             NaN
2016-08-21/21:20:32.14                 NaN             NaN             NaN
2016-08-21/21:20:32.17                 NaN             NaN             NaN
2016-08-21/21:20:32.20                 NaN             NaN             NaN
2016-08-21/21:20:32.23                 NaN             NaN             NaN
2016-08-21/21:20:32.26                 NaN             NaN             NaN
2016-08-21/21:20:32.29                 NaN             NaN             NaN
2016-08-21/21:20:32.32                 NaN             NaN             NaN
2016-08-21/21:20:32.36                 NaN             NaN             NaN
2016-08-21/21:20:32.39                 NaN             NaN             NaN
2016-08-21/21:20:32.42                 NaN             NaN             NaN
2016-08-21/21:20:32.45                 NaN             NaN             NaN
2016-08-21/21:20:32.48                 NaN             NaN             NaN
2016-08-21/21:20:32.51                 NaN             NaN             NaN
2016-08-21/21:20:32.54                 NaN             NaN             NaN
2016-08-21/21:20:32.57                 NaN             NaN             NaN
2016-08-21/21:20:32.61                 NaN             NaN             NaN
2016-08-21/21:20:32.64                 NaN             NaN             NaN
2016-08-21/21:20:32.67                 NaN             NaN             NaN
2016-08-21/21:20:32.70                 NaN             NaN             NaN
2016-08-21/21:20:32.73                 NaN             NaN             NaN
2016-08-21/21:20:32.76                 NaN             NaN             NaN
2016-08-21/21:20:32.79                 NaN             NaN             NaN
2016-08-21/21:20:32.82                 NaN             NaN             NaN
2016-08-21/21:20:32.86                 NaN             NaN             NaN
2016-08-21/21:20:32.89                 NaN             NaN             NaN
2016-08-21/21:20:32.92                 NaN             NaN             NaN
2016-08-21/21:20:32.95                 NaN             NaN             NaN
2016-08-21/21:20:32.98                 NaN             NaN             NaN
2016-08-21/21:20:33.01                 NaN             NaN             NaN
2016-08-21/21:20:33.04                 NaN             NaN             NaN
2016-08-21/21:20:33.07                 NaN             NaN             NaN
2016-08-21/21:20:33.11                 NaN             NaN             NaN
2016-08-21/21:20:33.14                 NaN             NaN             NaN
2016-08-21/21:20:33.17                 NaN             NaN             NaN
2016-08-21/21:20:33.20                 NaN             NaN             NaN
2016-08-21/21:20:33.23                 NaN             NaN             NaN
2016-08-21/21:20:33.26                 NaN             NaN             NaN
2016-08-21/21:20:33.29                 NaN             NaN             NaN
2016-08-21/21:20:33.32                 NaN             NaN             NaN
2016-08-21/21:20:33.36                 NaN             NaN             NaN
2016-08-21/21:20:33.39                 NaN             NaN             NaN
2016-08-21/21:20:33.42                 NaN             NaN             NaN
2016-08-21/21:20:33.45                 NaN             NaN             NaN
2016-08-21/21:20:33.48                 NaN             NaN             NaN
2016-08-21/21:20:33.51                 NaN             NaN             NaN
2016-08-21/21:20:33.54                 NaN             NaN             NaN
2016-08-21/21:20:33.57                 NaN             NaN             NaN
2016-08-21/21:20:33.61                 NaN             NaN             NaN
2016-08-21/21:20:33.64                 NaN             NaN             NaN
2016-08-21/21:20:33.67                 NaN             NaN             NaN
2016-08-21/21:20:33.70                 NaN             NaN             NaN
2016-08-21/21:20:33.73                 NaN             NaN             NaN
2016-08-21/21:20:33.76                 NaN             NaN             NaN
2016-08-21/21:20:33.79                 NaN             NaN             NaN
2016-08-21/21:20:33.82                 NaN             NaN             NaN
2016-08-21/21:20:33.86                 NaN             NaN             NaN
2016-08-21/21:20:33.89                 NaN             NaN             NaN
2016-08-21/21:20:33.92                 NaN             NaN             NaN
2016-08-21/21:20:33.95                 NaN             NaN             NaN
2016-08-21/21:20:33.98                 NaN             NaN             NaN
2016-08-21/21:20:34.01                 NaN             NaN             NaN
2016-08-21/21:20:34.04                 NaN             NaN             NaN
2016-08-21/21:20:34.07                 NaN             NaN             NaN
2016-08-21/21:20:34.11                 NaN             NaN             NaN
2016-08-21/21:20:34.14                 NaN             NaN             NaN
2016-08-21/21:20:34.17                 NaN             NaN             NaN
2016-08-21/21:20:34.20                 NaN             NaN             NaN
2016-08-21/21:20:34.23                 NaN             NaN             NaN
2016-08-21/21:20:34.26                 NaN             NaN             NaN
2016-08-21/21:20:34.29                 NaN             NaN             NaN
2016-08-21/21:20:34.32                 NaN             NaN             NaN
2016-08-21/21:20:34.36                 NaN             NaN             NaN
2016-08-21/21:20:34.39                 NaN             NaN             NaN
2016-08-21/21:20:34.42                 NaN             NaN             NaN
2016-08-21/21:20:34.45                 NaN             NaN             NaN
2016-08-21/21:20:34.48                 NaN             NaN             NaN
2016-08-21/21:20:34.51                 NaN             NaN             NaN
2016-08-21/21:20:34.54                 NaN             NaN             NaN
2016-08-21/21:20:34.57                 NaN             NaN             NaN
2016-08-21/21:20:34.61                 NaN             NaN             NaN
2016-08-21/21:20:34.64                 NaN             NaN             NaN
2016-08-21/21:20:34.67                 NaN             NaN             NaN
2016-08-21/21:20:34.70                 NaN             NaN             NaN
2016-08-21/21:20:34.73                 NaN             NaN             NaN
2016-08-21/21:20:34.76                 NaN             NaN             NaN
2016-08-21/21:20:34.79                 NaN             NaN             NaN
2016-08-21/21:20:34.82                 NaN             NaN             NaN
2016-08-21/21:20:34.86                 NaN             NaN             NaN
2016-08-21/21:20:34.89                 NaN             NaN             NaN
2016-08-21/21:20:34.92                 NaN             NaN             NaN
2016-08-21/21:20:34.95                 NaN             NaN             NaN
2016-08-21/21:20:34.98                 NaN             NaN             NaN
2016-08-21/21:20:35.01                 NaN             NaN             NaN
2016-08-21/21:20:35.04                 NaN             NaN             NaN
2016-08-21/21:20:35.07                 NaN             NaN             NaN
2016-08-21/21:20:35.11                 NaN             NaN             NaN
2016-08-21/21:20:35.14                 NaN             NaN             NaN
2016-08-21/21:20:35.17                 NaN             NaN             NaN
2016-08-21/21:20:35.20                 NaN             NaN             NaN
2016-08-21/21:20:35.23                 NaN             NaN             NaN
2016-08-21/21:20:35.26                 NaN             NaN             NaN
2016-08-21/21:20:35.29                 NaN             NaN             NaN
2016-08-21/21:20:35.32                 NaN             NaN             NaN
2016-08-21/21:20:35.36                 NaN             NaN             NaN
2016-08-21/21:20:35.39                 NaN             NaN             NaN
2016-08-21/21:20:35.42                 NaN             NaN             NaN
2016-08-21/21:20:35.45                 NaN             NaN             NaN
2016-08-21/21:20:35.48                 NaN             NaN             NaN
2016-08-21/21:20:35.51                 NaN             NaN             NaN
2016-08-21/21:20:35.54                 NaN             NaN             NaN
2016-08-21/21:20:35.57                 NaN             NaN             NaN
2016-08-21/21:20:35.61                 NaN             NaN             NaN
2016-08-21/21:20:35.64                 NaN             NaN             NaN
2016-08-21/21:20:35.67                 NaN             NaN             NaN
2016-08-21/21:20:35.70                 NaN             NaN             NaN
2016-08-21/21:20:35.73                 NaN             NaN             NaN
2016-08-21/21:20:35.76                 NaN             NaN             NaN
2016-08-21/21:20:35.79                 NaN             NaN             NaN
2016-08-21/21:20:35.82                 NaN             NaN             NaN
2016-08-21/21:20:35.86                 NaN             NaN             NaN
2016-08-21/21:20:35.89                 NaN             NaN             NaN
2016-08-21/21:20:35.92                 NaN             NaN             NaN
2016-08-21/21:20:35.95                 NaN             NaN             NaN
2016-08-21/21:20:35.98                 NaN             NaN             NaN
2016-08-21/21:20:36.01                 NaN             NaN             NaN
2016-08-21/21:20:36.04                 NaN             NaN             NaN
2016-08-21/21:20:36.07                 NaN             NaN             NaN
2016-08-21/21:20:36.11                 NaN             NaN             NaN
2016-08-21/21:20:36.14                 NaN             NaN             NaN
2016-08-21/21:20:36.17                 NaN             NaN             NaN
2016-08-21/21:20:36.20                 NaN             NaN             NaN
2016-08-21/21:20:36.23                 NaN             NaN             NaN
2016-08-21/21:20:36.26                 NaN             NaN             NaN
2016-08-21/21:20:36.29                 NaN             NaN             NaN
2016-08-21/21:20:36.32                 NaN             NaN             NaN
2016-08-21/21:20:36.36                 NaN             NaN             NaN
2016-08-21/21:20:36.39                 NaN             NaN             NaN
2016-08-21/21:20:36.42                 NaN             NaN             NaN
2016-08-21/21:20:36.45                 NaN             NaN             NaN
2016-08-21/21:20:36.48                 NaN             NaN             NaN
2016-08-21/21:20:36.51                 NaN             NaN             NaN
2016-08-21/21:20:36.54                 NaN             NaN             NaN
2016-08-21/21:20:36.57                 NaN             NaN             NaN
2016-08-21/21:20:36.61                 NaN             NaN             NaN
2016-08-21/21:20:36.64                 NaN             NaN             NaN
2016-08-21/21:20:36.67                 NaN             NaN             NaN
2016-08-21/21:20:36.70                 NaN             NaN             NaN
2016-08-21/21:20:36.73                 NaN             NaN             NaN
2016-08-21/21:20:36.76                 NaN             NaN             NaN
2016-08-21/21:20:36.79                 NaN             NaN             NaN
2016-08-21/21:20:36.82                 NaN             NaN             NaN
2016-08-21/21:20:36.86                 NaN             NaN             NaN
2016-08-21/21:20:36.89                 NaN             NaN             NaN
2016-08-21/21:20:36.92                 NaN             NaN             NaN
2016-08-21/21:20:36.95                 NaN             NaN             NaN
2016-08-21/21:20:36.98                 NaN             NaN             NaN
2016-08-21/21:20:37.01                 NaN             NaN             NaN
2016-08-21/21:20:37.04                 NaN             NaN             NaN
2016-08-21/21:20:37.07                 NaN             NaN             NaN
2016-08-21/21:20:37.11                 NaN             NaN             NaN
2016-08-21/21:20:37.14                 NaN             NaN             NaN
2016-08-21/21:20:37.17                 NaN             NaN             NaN
2016-08-21/21:20:37.20                 NaN             NaN             NaN
2016-08-21/21:20:37.23                 NaN             NaN             NaN
2016-08-21/21:20:37.26                 NaN             NaN             NaN
2016-08-21/21:20:37.29                 NaN             NaN             NaN
2016-08-21/21:20:37.32                 NaN             NaN             NaN
2016-08-21/21:20:37.36                 NaN             NaN             NaN
2016-08-21/21:20:37.39                 NaN             NaN             NaN
2016-08-21/21:20:37.42                 NaN             NaN             NaN
2016-08-21/21:20:37.45                 NaN             NaN             NaN
2016-08-21/21:20:37.48                 NaN             NaN             NaN
2016-08-21/21:20:37.51                 NaN             NaN             NaN
2016-08-21/21:20:37.54                 NaN             NaN             NaN
2016-08-21/21:20:37.57                 NaN             NaN             NaN
2016-08-21/21:20:37.61                 NaN             NaN             NaN
2016-08-21/21:20:37.64                 NaN             NaN             NaN
2016-08-21/21:20:37.67                 NaN             NaN             NaN
2016-08-21/21:20:37.70                 NaN             NaN             NaN
2016-08-21/21:20:37.73                 NaN             NaN             NaN
2016-08-21/21:20:37.76                 NaN             NaN             NaN
2016-08-21/21:20:37.79                 NaN             NaN             NaN
2016-08-21/21:20:37.82                 NaN             NaN             NaN
2016-08-21/21:20:37.86                 NaN             NaN             NaN
2016-08-21/21:20:37.89                 NaN             NaN             NaN
2016-08-21/21:20:37.92                 NaN             NaN             NaN
2016-08-21/21:20:37.95                 NaN             NaN             NaN
2016-08-21/21:20:37.98                 NaN             NaN             NaN
2016-08-21/21:20:38.01                 NaN             NaN             NaN
2016-08-21/21:20:38.04                 NaN             NaN             NaN
2016-08-21/21:20:38.07                 NaN             NaN             NaN
2016-08-21/21:20:38.11                 NaN             NaN             NaN
2016-08-21/21:20:38.14                 NaN             NaN             NaN
2016-08-21/21:20:38.17                 NaN             NaN             NaN
2016-08-21/21:20:38.20                 NaN             NaN             NaN
2016-08-21/21:20:38.23                 NaN             NaN             NaN
2016-08-21/21:20:38.26                 NaN             NaN             NaN
2016-08-21/21:20:38.29                 NaN             NaN             NaN
2016-08-21/21:20:38.32                 NaN             NaN             NaN
2016-08-21/21:20:38.36                 NaN             NaN             NaN
2016-08-21/21:20:38.39                 NaN             NaN             NaN
2016-08-21/21:20:38.42                 NaN             NaN             NaN
2016-08-21/21:20:38.45                 NaN             NaN             NaN
2016-08-21/21:20:38.48                 NaN             NaN             NaN
2016-08-21/21:20:38.51                 NaN             NaN             NaN
2016-08-21/21:20:38.54                 NaN             NaN             NaN
2016-08-21/21:20:38.57                 NaN             NaN             NaN
2016-08-21/21:20:38.61                 NaN             NaN             NaN
2016-08-21/21:20:38.64                 NaN             NaN             NaN
2016-08-21/21:20:38.67                 NaN             NaN             NaN
2016-08-21/21:20:38.70                 NaN             NaN             NaN
2016-08-21/21:20:38.73                 NaN             NaN             NaN
2016-08-21/21:20:38.76                 NaN             NaN             NaN
2016-08-21/21:20:38.79                 NaN             NaN             NaN
2016-08-21/21:20:38.82                 NaN             NaN             NaN
2016-08-21/21:20:38.86                 NaN             NaN             NaN
2016-08-21/21:20:38.89                 NaN             NaN             NaN
2016-08-21/21:20:38.92                 NaN             NaN             NaN
2016-08-21/21:20:38.95                 NaN             NaN             NaN
2016-08-21/21:20:38.98                 NaN             NaN             NaN
2016-08-21/21:20:39.01                 NaN             NaN             NaN
2016-08-21/21:20:39.04                 NaN             NaN             NaN
2016-08-21/21:20:39.07                 NaN             NaN             NaN
2016-08-21/21:20:39.11                 NaN             NaN             NaN
2016-08-21/21:20:39.14                 NaN             NaN             NaN
2016-08-21/21:20:39.17                 NaN             NaN             NaN
2016-08-21/21:20:39.20                 NaN             NaN             NaN
2016-08-21/21:20:39.23                 NaN             NaN             NaN
2016-08-21/21:20:39.26                 NaN             NaN             NaN
2016-08-21/21:20:39.29                 NaN             NaN             NaN
2016-08-21/21:20:39.32                 NaN             NaN             NaN
2016-08-21/21:20:39.36                 NaN             NaN             NaN
2016-08-21/21:20:39.39                 NaN             NaN             NaN
2016-08-21/21:20:39.42                 NaN             NaN             NaN
2016-08-21/21:20:39.45                 NaN             NaN             NaN
2016-08-21/21:20:39.48                 NaN             NaN             NaN
2016-08-21/21:20:39.51                 NaN             NaN             NaN
2016-08-21/21:20:39.54                 NaN             NaN             NaN
2016-08-21/21:20:39.57                 NaN             NaN             NaN
2016-08-21/21:20:39.61                 NaN             NaN             NaN
2016-08-21/21:20:39.64                 NaN             NaN             NaN
2016-08-21/21:20:39.67                 NaN             NaN             NaN
2016-08-21/21:20:39.70                 NaN             NaN             NaN
2016-08-21/21:20:39.73                 NaN             NaN             NaN
2016-08-21/21:20:39.76                 NaN             NaN             NaN
2016-08-21/21:20:39.79                 NaN             NaN             NaN
2016-08-21/21:20:39.82                 NaN             NaN             NaN
2016-08-21/21:20:39.86                 NaN             NaN             NaN
2016-08-21/21:20:39.89                 NaN             NaN             NaN
2016-08-21/21:20:39.92                 NaN             NaN             NaN
2016-08-21/21:20:39.95                 NaN             NaN             NaN
2016-08-21/21:20:39.98                 NaN             NaN             NaN
2016-08-21/21:20:40.01                 NaN             NaN             NaN
2016-08-21/21:20:40.04                 NaN             NaN             NaN
2016-08-21/21:20:40.07                 NaN             NaN             NaN
2016-08-21/21:20:40.11                 NaN             NaN             NaN
2016-08-21/21:20:40.14                 NaN             NaN             NaN
2016-08-21/21:20:40.17                 NaN             NaN             NaN
2016-08-21/21:20:40.20                 NaN             NaN             NaN
2016-08-21/21:20:40.23                 NaN             NaN             NaN
2016-08-21/21:20:40.26                 NaN             NaN             NaN
2016-08-21/21:20:40.29                 NaN             NaN             NaN
2016-08-21/21:20:40.32                 NaN             NaN             NaN
2016-08-21/21:20:40.36                 NaN             NaN             NaN
2016-08-21/21:20:40.39                 NaN             NaN             NaN
2016-08-21/21:20:40.42                 NaN             NaN             NaN
2016-08-21/21:20:40.45                 NaN             NaN             NaN
2016-08-21/21:20:40.48                 NaN             NaN             NaN
2016-08-21/21:20:40.51                 NaN             NaN             NaN
2016-08-21/21:20:40.54                 NaN             NaN             NaN
2016-08-21/21:20:40.57                 NaN             NaN             NaN
2016-08-21/21:20:40.61                 NaN             NaN             NaN
2016-08-21/21:20:40.64                 NaN             NaN             NaN
2016-08-21/21:20:40.67                 NaN             NaN             NaN
2016-08-21/21:20:40.70                 NaN             NaN             NaN
2016-08-21/21:20:40.73                 NaN             NaN             NaN
2016-08-21/21:20:40.76                 NaN             NaN             NaN
2016-08-21/21:20:40.79                 NaN             NaN             NaN
2016-08-21/21:20:40.82                 NaN             NaN             NaN
2016-08-21/21:20:40.86                 NaN             NaN             NaN
2016-08-21/21:20:40.89                 NaN             NaN             NaN
2016-08-21/21:20:40.92                 NaN             NaN             NaN
2016-08-21/21:20:40.95                 NaN             NaN             NaN
2016-08-21/21:20:40.98                 NaN             NaN             NaN
2016-08-21/21:20:41.01                 NaN             NaN             NaN
2016-08-21/21:20:41.04                 NaN             NaN             NaN
2016-08-21/21:20:41.07                 NaN             NaN             NaN
2016-08-21/21:20:41.11                 NaN             NaN             NaN
2016-08-21/21:20:41.14                 NaN             NaN             NaN
2016-08-21/21:20:41.17                 NaN             NaN             NaN
2016-08-21/21:20:41.20                 NaN             NaN             NaN
2016-08-21/21:20:41.23                 NaN             NaN             NaN
2016-08-21/21:20:41.26                 NaN             NaN             NaN
2016-08-21/21:20:41.29                 NaN             NaN             NaN
2016-08-21/21:20:41.32                 NaN             NaN             NaN
2016-08-21/21:20:41.36                 NaN             NaN             NaN
2016-08-21/21:20:41.39                 NaN             NaN             NaN
2016-08-21/21:20:41.42                 NaN             NaN             NaN
2016-08-21/21:20:41.45                 NaN             NaN             NaN
2016-08-21/21:20:41.48                 NaN             NaN             NaN
2016-08-21/21:20:41.51                 NaN             NaN             NaN
2016-08-21/21:20:41.54                 NaN             NaN             NaN
2016-08-21/21:20:41.57                 NaN             NaN             NaN
2016-08-21/21:20:41.61                 NaN             NaN             NaN
2016-08-21/21:20:41.64                 NaN             NaN             NaN
2016-08-21/21:20:41.67                 NaN             NaN             NaN
2016-08-21/21:20:41.70                 NaN             NaN             NaN
2016-08-21/21:20:41.73                 NaN             NaN             NaN
2016-08-21/21:20:41.76                 NaN             NaN             NaN
2016-08-21/21:20:41.79                 NaN             NaN             NaN
2016-08-21/21:20:41.82                 NaN             NaN             NaN
2016-08-21/21:20:41.86                 NaN             NaN             NaN
2016-08-21/21:20:41.89                 NaN             NaN             NaN
2016-08-21/21:20:41.92                 NaN             NaN             NaN
2016-08-21/21:20:41.95                 NaN             NaN             NaN
2016-08-21/21:20:41.98                 NaN             NaN             NaN
2016-08-21/21:20:42.01                 NaN             NaN             NaN
2016-08-21/21:20:42.04                 NaN             NaN             NaN
2016-08-21/21:20:42.07                 NaN             NaN             NaN
2016-08-21/21:20:42.11                 NaN             NaN             NaN
2016-08-21/21:20:42.14                 NaN             NaN             NaN
2016-08-21/21:20:42.17                 NaN             NaN             NaN
2016-08-21/21:20:42.20                 NaN             NaN             NaN
2016-08-21/21:20:42.23                 NaN             NaN             NaN
2016-08-21/21:20:42.26                 NaN             NaN             NaN
2016-08-21/21:20:42.29                 NaN             NaN             NaN
2016-08-21/21:20:42.32                 NaN             NaN             NaN
2016-08-21/21:20:42.36                 NaN             NaN             NaN
2016-08-21/21:20:42.39                 NaN             NaN             NaN
2016-08-21/21:20:42.42                 NaN             NaN             NaN
2016-08-21/21:20:42.45                 NaN             NaN             NaN
2016-08-21/21:20:42.48                 NaN             NaN             NaN
2016-08-21/21:20:42.51                 NaN             NaN             NaN
2016-08-21/21:20:42.54                 NaN             NaN             NaN
2016-08-21/21:20:42.57                 NaN             NaN             NaN
2016-08-21/21:20:42.61                 NaN             NaN             NaN
2016-08-21/21:20:42.64                 NaN             NaN             NaN
2016-08-21/21:20:42.67                 NaN             NaN             NaN
2016-08-21/21:20:42.70                 NaN             NaN             NaN
2016-08-21/21:20:42.73                 NaN             NaN             NaN
2016-08-21/21:20:42.76                 NaN             NaN             NaN
2016-08-21/21:20:42.79                 NaN             NaN             NaN
2016-08-21/21:20:42.82                 NaN             NaN             NaN
2016-08-21/21:20:42.86                 NaN             NaN             NaN
2016-08-21/21:20:42.89                 NaN             NaN             NaN
2016-08-21/21:20:42.92                 NaN             NaN             NaN
2016-08-21/21:20:42.95                 NaN             NaN             NaN
2016-08-21/21:20:42.98                 NaN             NaN             NaN
2016-08-21/21:20:43.01                 NaN             NaN             NaN
2016-08-21/21:20:43.04                 NaN             NaN             NaN
2016-08-21/21:20:43.07                 NaN             NaN             NaN
2016-08-21/21:20:43.11                 NaN             NaN             NaN
2016-08-21/21:20:43.14                 NaN             NaN             NaN
2016-08-21/21:20:43.17                 NaN             NaN             NaN
2016-08-21/21:20:43.20                 NaN             NaN             NaN
2016-08-21/21:20:43.23                 NaN             NaN             NaN
2016-08-21/21:20:43.26                 NaN             NaN             NaN
2016-08-21/21:20:43.29                 NaN             NaN             NaN
2016-08-21/21:20:43.32                 NaN             NaN             NaN
2016-08-21/21:20:43.36                 NaN             NaN             NaN
2016-08-21/21:20:43.39                 NaN             NaN             NaN
2016-08-21/21:20:43.42                 NaN             NaN             NaN
2016-08-21/21:20:43.45                 NaN             NaN             NaN
2016-08-21/21:20:43.48                 NaN             NaN             NaN
2016-08-21/21:20:43.51                 NaN             NaN             NaN
2016-08-21/21:20:43.54                 NaN             NaN             NaN
2016-08-21/21:20:43.57                 NaN             NaN             NaN
2016-08-21/21:20:43.61                 NaN             NaN             NaN
2016-08-21/21:20:43.64                 NaN             NaN             NaN
2016-08-21/21:20:43.67                 NaN             NaN             NaN
2016-08-21/21:20:43.70                 NaN             NaN             NaN
2016-08-21/21:20:43.73                 NaN             NaN             NaN
2016-08-21/21:20:43.76                 NaN             NaN             NaN
2016-08-21/21:20:43.79                 NaN             NaN             NaN
2016-08-21/21:20:43.82                 NaN             NaN             NaN
2016-08-21/21:20:43.86                 NaN             NaN             NaN
2016-08-21/21:20:43.89                 NaN             NaN             NaN
2016-08-21/21:20:43.92                 NaN             NaN             NaN
2016-08-21/21:20:43.95                 NaN             NaN             NaN
2016-08-21/21:20:43.98                 NaN             NaN             NaN
2016-08-21/21:20:44.01                 NaN             NaN             NaN
2016-08-21/21:20:44.04                 NaN             NaN             NaN
2016-08-21/21:20:44.07                 NaN             NaN             NaN
2016-08-21/21:20:44.11                 NaN             NaN             NaN
2016-08-21/21:20:44.14                 NaN             NaN             NaN
2016-08-21/21:20:44.17                 NaN             NaN             NaN
2016-08-21/21:20:44.20                 NaN             NaN             NaN
2016-08-21/21:20:44.23                 NaN             NaN             NaN
2016-08-21/21:20:44.26                 NaN             NaN             NaN
2016-08-21/21:20:44.29                 NaN             NaN             NaN
2016-08-21/21:20:44.32                 NaN             NaN             NaN
2016-08-21/21:20:44.36                 NaN             NaN             NaN
2016-08-21/21:20:44.39                 NaN             NaN             NaN
2016-08-21/21:20:44.42                 NaN             NaN             NaN
2016-08-21/21:20:44.45                 NaN             NaN             NaN
2016-08-21/21:20:44.48                 NaN             NaN             NaN
2016-08-21/21:20:44.51                 NaN             NaN             NaN
2016-08-21/21:20:44.54                 NaN             NaN             NaN
2016-08-21/21:20:44.57                 NaN             NaN             NaN
2016-08-21/21:20:44.61                 NaN             NaN             NaN
2016-08-21/21:20:44.64                 NaN             NaN             NaN
2016-08-21/21:20:44.67                 NaN             NaN             NaN
2016-08-21/21:20:44.70                 NaN             NaN             NaN
2016-08-21/21:20:44.73                 NaN             NaN             NaN
2016-08-21/21:20:44.76                 NaN             NaN             NaN
2016-08-21/21:20:44.79                 NaN             NaN             NaN
2016-08-21/21:20:44.82                 NaN             NaN             NaN
2016-08-21/21:20:44.86                 NaN             NaN             NaN
2016-08-21/21:20:44.89                 NaN             NaN             NaN
2016-08-21/21:20:44.92                 NaN             NaN             NaN
2016-08-21/21:20:44.95                 NaN             NaN             NaN
2016-08-21/21:20:44.98                 NaN             NaN             NaN
2016-08-21/21:20:45.01                 NaN             NaN             NaN
2016-08-21/21:20:45.04                 NaN             NaN             NaN
2016-08-21/21:20:45.07                 NaN             NaN             NaN
2016-08-21/21:20:45.11                 NaN             NaN             NaN
2016-08-21/21:20:45.14                 NaN             NaN             NaN
2016-08-21/21:20:45.17                 NaN             NaN             NaN
2016-08-21/21:20:45.20                 NaN             NaN             NaN
2016-08-21/21:20:45.23                 NaN             NaN             NaN
2016-08-21/21:20:45.26                 NaN             NaN             NaN
2016-08-21/21:20:45.29                 NaN             NaN             NaN
2016-08-21/21:20:45.32                 NaN             NaN             NaN
2016-08-21/21:20:45.36                 NaN             NaN             NaN
2016-08-21/21:20:45.39                 NaN             NaN             NaN
2016-08-21/21:20:45.42                 NaN             NaN             NaN
2016-08-21/21:20:45.45                 NaN             NaN             NaN
2016-08-21/21:20:45.48                 NaN             NaN             NaN
2016-08-21/21:20:45.51                 NaN             NaN             NaN
2016-08-21/21:20:45.54                 NaN             NaN             NaN
2016-08-21/21:20:45.57                 NaN             NaN             NaN
2016-08-21/21:20:45.61                 NaN             NaN             NaN
2016-08-21/21:20:45.64                 NaN             NaN             NaN
2016-08-21/21:20:45.67                 NaN             NaN             NaN
2016-08-21/21:20:45.70                 NaN             NaN             NaN
2016-08-21/21:20:45.73                 NaN             NaN             NaN
2016-08-21/21:20:45.76                 NaN             NaN             NaN
2016-08-21/21:20:45.79                 NaN             NaN             NaN
2016-08-21/21:20:45.82                 NaN             NaN             NaN
2016-08-21/21:20:45.86                 NaN             NaN             NaN
2016-08-21/21:20:45.89                 NaN             NaN             NaN
2016-08-21/21:20:45.92                 NaN             NaN             NaN
2016-08-21/21:20:45.95                 NaN             NaN             NaN
2016-08-21/21:20:45.98                 NaN             NaN             NaN
2016-08-21/21:20:46.01                 NaN             NaN             NaN
2016-08-21/21:20:46.04                 NaN             NaN             NaN
2016-08-21/21:20:46.07                 NaN             NaN             NaN
2016-08-21/21:20:46.11                 NaN             NaN             NaN
2016-08-21/21:20:46.14                 NaN             NaN             NaN
2016-08-21/21:20:46.17                 NaN             NaN             NaN
2016-08-21/21:20:46.20                 NaN             NaN             NaN
2016-08-21/21:20:46.23                 NaN             NaN             NaN
2016-08-21/21:20:46.26                 NaN             NaN             NaN
2016-08-21/21:20:46.29                 NaN             NaN             NaN
2016-08-21/21:20:46.32                 NaN             NaN             NaN
2016-08-21/21:20:46.36                 NaN             NaN             NaN
2016-08-21/21:20:46.39                 NaN             NaN             NaN
2016-08-21/21:20:46.42                 NaN             NaN             NaN
2016-08-21/21:20:46.45                 NaN             NaN             NaN
2016-08-21/21:20:46.48                 NaN             NaN             NaN
2016-08-21/21:20:46.51                 NaN             NaN             NaN
2016-08-21/21:20:46.54                 NaN             NaN             NaN
2016-08-21/21:20:46.57                 NaN             NaN             NaN
2016-08-21/21:20:46.61                 NaN             NaN             NaN
2016-08-21/21:20:46.64                 NaN             NaN             NaN
2016-08-21/21:20:46.67                 NaN             NaN             NaN
2016-08-21/21:20:46.70                 NaN             NaN             NaN
2016-08-21/21:20:46.73                 NaN             NaN             NaN
2016-08-21/21:20:46.76                 NaN             NaN             NaN
2016-08-21/21:20:46.79                 NaN             NaN             NaN
2016-08-21/21:20:46.82                 NaN             NaN             NaN
2016-08-21/21:20:46.86                 NaN             NaN             NaN
2016-08-21/21:20:46.89                 NaN             NaN             NaN
2016-08-21/21:20:46.92                 NaN             NaN             NaN
2016-08-21/21:20:46.95                 NaN             NaN             NaN
2016-08-21/21:20:46.98                 NaN             NaN             NaN
2016-08-21/21:20:47.01                 NaN             NaN             NaN
2016-08-21/21:20:47.04                 NaN             NaN             NaN
2016-08-21/21:20:47.07                 NaN             NaN             NaN
2016-08-21/21:20:47.11                 NaN             NaN             NaN
2016-08-21/21:20:47.14                 NaN             NaN             NaN
2016-08-21/21:20:47.17                 NaN             NaN             NaN
2016-08-21/21:20:47.20                 NaN             NaN             NaN
2016-08-21/21:20:47.23                 NaN             NaN             NaN
2016-08-21/21:20:47.26                 NaN             NaN             NaN
2016-08-21/21:20:47.29                 NaN             NaN             NaN
2016-08-21/21:20:47.32                 NaN             NaN             NaN
2016-08-21/21:20:47.36                 NaN             NaN             NaN
2016-08-21/21:20:47.39                 NaN             NaN             NaN
2016-08-21/21:20:47.42                 NaN             NaN             NaN
2016-08-21/21:20:47.45                 NaN             NaN             NaN
2016-08-21/21:20:47.48                 NaN             NaN             NaN
2016-08-21/21:20:47.51                 NaN             NaN             NaN
2016-08-21/21:20:47.54                 NaN             NaN             NaN
2016-08-21/21:20:47.57                 NaN             NaN             NaN
2016-08-21/21:20:47.61                 NaN             NaN             NaN
2016-08-21/21:20:47.64                 NaN             NaN             NaN
2016-08-21/21:20:47.67                 NaN             NaN             NaN
2016-08-21/21:20:47.70                 NaN             NaN             NaN
2016-08-21/21:20:47.73                 NaN             NaN             NaN
2016-08-21/21:20:47.76                 NaN             NaN             NaN
2016-08-21/21:20:47.79                 NaN             NaN             NaN
2016-08-21/21:20:47.82                 NaN             NaN             NaN
2016-08-21/21:20:47.86                 NaN             NaN             NaN
2016-08-21/21:20:47.89                 NaN             NaN             NaN
2016-08-21/21:20:47.92                 NaN             NaN             NaN
2016-08-21/21:20:47.95                 NaN             NaN             NaN
2016-08-21/21:20:47.98                 NaN             NaN             NaN
2016-08-21/21:20:48.01                 NaN             NaN             NaN
2016-08-21/21:20:48.04                 NaN             NaN             NaN
2016-08-21/21:20:48.07                 NaN             NaN             NaN
2016-08-21/21:20:48.11                 NaN             NaN             NaN
2016-08-21/21:20:48.14                 NaN             NaN             NaN
2016-08-21/21:20:48.17                 NaN             NaN             NaN
2016-08-21/21:20:48.20                 NaN             NaN             NaN
2016-08-21/21:20:48.23                 NaN             NaN             NaN
2016-08-21/21:20:48.26                 NaN             NaN             NaN
2016-08-21/21:20:48.29                 NaN             NaN             NaN
2016-08-21/21:20:48.32                 NaN             NaN             NaN
2016-08-21/21:20:48.36                 NaN             NaN             NaN
2016-08-21/21:20:48.39                 NaN             NaN             NaN
2016-08-21/21:20:48.42                 NaN             NaN             NaN
2016-08-21/21:20:48.45                 NaN             NaN             NaN
2016-08-21/21:20:48.48                 NaN             NaN             NaN
2016-08-21/21:20:48.51                 NaN             NaN             NaN
2016-08-21/21:20:48.54                 NaN             NaN             NaN
2016-08-21/21:20:48.57                 NaN             NaN             NaN
2016-08-21/21:20:48.61                 NaN             NaN             NaN
2016-08-21/21:20:48.64                 NaN             NaN             NaN
2016-08-21/21:20:48.67                 NaN             NaN             NaN
2016-08-21/21:20:48.70                 NaN             NaN             NaN
2016-08-21/21:20:48.73                 NaN             NaN             NaN
2016-08-21/21:20:48.76                 NaN             NaN             NaN
2016-08-21/21:20:48.79                 NaN             NaN             NaN
2016-08-21/21:20:48.82                 NaN             NaN             NaN
2016-08-21/21:20:48.86                 NaN             NaN             NaN
2016-08-21/21:20:48.89                 NaN             NaN             NaN
2016-08-21/21:20:48.92                 NaN             NaN             NaN
2016-08-21/21:20:48.95                 NaN             NaN             NaN
2016-08-21/21:20:48.98                 NaN             NaN             NaN
2016-08-21/21:20:49.01                 NaN             NaN             NaN
2016-08-21/21:20:49.04                 NaN             NaN             NaN
2016-08-21/21:20:49.07                 NaN             NaN             NaN
2016-08-21/21:20:49.11                 NaN             NaN             NaN
2016-08-21/21:20:49.14                 NaN             NaN             NaN
2016-08-21/21:20:49.17                 NaN             NaN             NaN
2016-08-21/21:20:49.20                 NaN             NaN             NaN
2016-08-21/21:20:49.23                 NaN             NaN             NaN
2016-08-21/21:20:49.26                 NaN             NaN             NaN
2016-08-21/21:20:49.29                 NaN             NaN             NaN
2016-08-21/21:20:49.32                 NaN             NaN             NaN
2016-08-21/21:20:49.36                 NaN             NaN             NaN
2016-08-21/21:20:49.39                 NaN             NaN             NaN
2016-08-21/21:20:49.42                 NaN             NaN             NaN
2016-08-21/21:20:49.45                 NaN             NaN             NaN
2016-08-21/21:20:49.48                 NaN             NaN             NaN
2016-08-21/21:20:49.51                 NaN             NaN             NaN
2016-08-21/21:20:49.54                 NaN             NaN             NaN
2016-08-21/21:20:49.57                 NaN             NaN             NaN
2016-08-21/21:20:49.61                 NaN             NaN             NaN
2016-08-21/21:20:49.64                 NaN             NaN             NaN
2016-08-21/21:20:49.67                 NaN             NaN             NaN
2016-08-21/21:20:49.70                 NaN             NaN             NaN
2016-08-21/21:20:49.73                 NaN             NaN             NaN
2016-08-21/21:20:49.76                 NaN             NaN             NaN
2016-08-21/21:20:49.79                 NaN             NaN             NaN
2016-08-21/21:20:49.82                 NaN             NaN             NaN
2016-08-21/21:20:49.86                 NaN             NaN             NaN
2016-08-21/21:20:49.89                 NaN             NaN             NaN
2016-08-21/21:20:49.92                 NaN             NaN             NaN
2016-08-21/21:20:49.95                 NaN             NaN             NaN
2016-08-21/21:20:49.98                 NaN             NaN             NaN
2016-08-21/21:20:50.01                 NaN             NaN             NaN
2016-08-21/21:20:50.04                 NaN             NaN             NaN
2016-08-21/21:20:50.07                 NaN             NaN             NaN
2016-08-21/21:20:50.11                 NaN             NaN             NaN
2016-08-21/21:20:50.14                 NaN             NaN             NaN
2016-08-21/21:20:50.17                 NaN             NaN             NaN
2016-08-21/21:20:50.20                 NaN             NaN             NaN
2016-08-21/21:20:50.23                 NaN             NaN             NaN
2016-08-21/21:20:50.26                 NaN             NaN             NaN
2016-08-21/21:20:50.29                 NaN             NaN             NaN
2016-08-21/21:20:50.32                 NaN             NaN             NaN
2016-08-21/21:20:50.36                 NaN             NaN             NaN
2016-08-21/21:20:50.39                 NaN             NaN             NaN
2016-08-21/21:20:50.42                 NaN             NaN             NaN
2016-08-21/21:20:50.45                 NaN             NaN             NaN
2016-08-21/21:20:50.48                 NaN             NaN             NaN
2016-08-21/21:20:50.51                 NaN             NaN             NaN
2016-08-21/21:20:50.54                 NaN             NaN             NaN
2016-08-21/21:20:50.57                 NaN             NaN             NaN
2016-08-21/21:20:50.61                 NaN             NaN             NaN
2016-08-21/21:20:50.64                 NaN             NaN             NaN
2016-08-21/21:20:50.67                 NaN             NaN             NaN
2016-08-21/21:20:50.70                 NaN             NaN             NaN
2016-08-21/21:20:50.73                 NaN             NaN             NaN
2016-08-21/21:20:50.76                 NaN             NaN             NaN
2016-08-21/21:20:50.79                 NaN             NaN             NaN
2016-08-21/21:20:50.82                 NaN             NaN             NaN
2016-08-21/21:20:50.86                 NaN             NaN             NaN
2016-08-21/21:20:50.89                 NaN             NaN             NaN
2016-08-21/21:20:50.92                 NaN             NaN             NaN
2016-08-21/21:20:50.95                 NaN             NaN             NaN
2016-08-21/21:20:50.98                 NaN             NaN             NaN
2016-08-21/21:20:51.01                 NaN             NaN             NaN
2016-08-21/21:20:51.04                 NaN             NaN             NaN
2016-08-21/21:20:51.07                 NaN             NaN             NaN
2016-08-21/21:20:51.11                 NaN             NaN             NaN
2016-08-21/21:20:51.14                 NaN             NaN             NaN
2016-08-21/21:20:51.17                 NaN             NaN             NaN
2016-08-21/21:20:51.20                 NaN             NaN             NaN
2016-08-21/21:20:51.23                 NaN             NaN             NaN
2016-08-21/21:20:51.26                 NaN             NaN             NaN
2016-08-21/21:20:51.29                 NaN             NaN             NaN
2016-08-21/21:20:51.32                 NaN             NaN             NaN
2016-08-21/21:20:51.36                 NaN             NaN             NaN
2016-08-21/21:20:51.39                 NaN             NaN             NaN
2016-08-21/21:20:51.42                 NaN             NaN             NaN
2016-08-21/21:20:51.45                 NaN             NaN             NaN
2016-08-21/21:20:51.48                 NaN             NaN             NaN
2016-08-21/21:20:51.51                 NaN             NaN             NaN
2016-08-21/21:20:51.54                 NaN             NaN             NaN
2016-08-21/21:20:51.57                 NaN             NaN             NaN
2016-08-21/21:20:51.61                 NaN             NaN             NaN
2016-08-21/21:20:51.64                 NaN             NaN             NaN
2016-08-21/21:20:51.67                 NaN             NaN             NaN
2016-08-21/21:20:51.70                 NaN             NaN             NaN
2016-08-21/21:20:51.73                 NaN             NaN             NaN
2016-08-21/21:20:51.76                 NaN             NaN             NaN
2016-08-21/21:20:51.79                 NaN             NaN             NaN
2016-08-21/21:20:51.82                 NaN             NaN             NaN
2016-08-21/21:20:51.86                 NaN             NaN             NaN
2016-08-21/21:20:51.89                 NaN             NaN             NaN
2016-08-21/21:20:51.92                 NaN             NaN             NaN
2016-08-21/21:20:51.95                 NaN             NaN             NaN
2016-08-21/21:20:51.98                 NaN             NaN             NaN
2016-08-21/21:20:52.01                 NaN             NaN             NaN
2016-08-21/21:20:52.04                 NaN             NaN             NaN
2016-08-21/21:20:52.07                 NaN             NaN             NaN
2016-08-21/21:20:52.11                 NaN             NaN             NaN
2016-08-21/21:20:52.14                 NaN             NaN             NaN
2016-08-21/21:20:52.17                 NaN             NaN             NaN
2016-08-21/21:20:52.20                 NaN             NaN             NaN
2016-08-21/21:20:52.23                 NaN             NaN             NaN
2016-08-21/21:20:52.26                 NaN             NaN             NaN
2016-08-21/21:20:52.29                 NaN             NaN             NaN
2016-08-21/21:20:52.32                 NaN             NaN             NaN
2016-08-21/21:20:52.36                 NaN             NaN             NaN
2016-08-21/21:20:52.39                 NaN             NaN             NaN
2016-08-21/21:20:52.42                 NaN             NaN             NaN
2016-08-21/21:20:52.45                 NaN             NaN             NaN
2016-08-21/21:20:52.48                 NaN             NaN             NaN
2016-08-21/21:20:52.51                 NaN             NaN             NaN
2016-08-21/21:20:52.54                 NaN             NaN             NaN
2016-08-21/21:20:52.57                 NaN             NaN             NaN
2016-08-21/21:20:52.61                 NaN             NaN             NaN
2016-08-21/21:20:52.64                 NaN             NaN             NaN
2016-08-21/21:20:52.67                 NaN             NaN             NaN
2016-08-21/21:20:52.70                 NaN             NaN             NaN
2016-08-21/21:20:52.73                 NaN             NaN             NaN
2016-08-21/21:20:52.76                 NaN             NaN             NaN
2016-08-21/21:20:52.79                 NaN             NaN             NaN
2016-08-21/21:20:52.82                 NaN             NaN             NaN
2016-08-21/21:20:52.86                 NaN             NaN             NaN
2016-08-21/21:20:52.89                 NaN             NaN             NaN
2016-08-21/21:20:52.92                 NaN             NaN             NaN
2016-08-21/21:20:52.95                 NaN             NaN             NaN
2016-08-21/21:20:52.98                 NaN             NaN             NaN
2016-08-21/21:20:53.01                 NaN             NaN             NaN
2016-08-21/21:20:53.04                 NaN             NaN             NaN
2016-08-21/21:20:53.07                 NaN             NaN             NaN
2016-08-21/21:20:53.11                 NaN             NaN             NaN
2016-08-21/21:20:53.14                 NaN             NaN             NaN
2016-08-21/21:20:53.17                 NaN             NaN             NaN
2016-08-21/21:20:53.20                 NaN             NaN             NaN
2016-08-21/21:20:53.23                 NaN             NaN             NaN
2016-08-21/21:20:53.26                 NaN             NaN             NaN
2016-08-21/21:20:53.29                 NaN             NaN             NaN
2016-08-21/21:20:53.32                 NaN             NaN             NaN
2016-08-21/21:20:53.36                 NaN             NaN             NaN
2016-08-21/21:20:53.39                 NaN             NaN             NaN
2016-08-21/21:20:53.42                 NaN             NaN             NaN
2016-08-21/21:20:53.45                 NaN             NaN             NaN
2016-08-21/21:20:53.48                 NaN             NaN             NaN
2016-08-21/21:20:53.51                 NaN             NaN             NaN
2016-08-21/21:20:53.54                 NaN             NaN             NaN
2016-08-21/21:20:53.57                 NaN             NaN             NaN
2016-08-21/21:20:53.61                 NaN             NaN             NaN
2016-08-21/21:20:53.64                 NaN             NaN             NaN
2016-08-21/21:20:53.67                 NaN             NaN             NaN
2016-08-21/21:20:53.70                 NaN             NaN             NaN
2016-08-21/21:20:53.73                 NaN             NaN             NaN
2016-08-21/21:20:53.76                 NaN             NaN             NaN
2016-08-21/21:20:53.79                 NaN             NaN             NaN
2016-08-21/21:20:53.82                 NaN             NaN             NaN
2016-08-21/21:20:53.86                 NaN             NaN             NaN
2016-08-21/21:20:53.89                 NaN             NaN             NaN
2016-08-21/21:20:53.92                 NaN             NaN             NaN
2016-08-21/21:20:53.95                 NaN             NaN             NaN
2016-08-21/21:20:53.98                 NaN             NaN             NaN
2016-08-21/21:20:54.01                 NaN             NaN             NaN
2016-08-21/21:20:54.04                 NaN             NaN             NaN
2016-08-21/21:20:54.07                 NaN             NaN             NaN
2016-08-21/21:20:54.11                 NaN             NaN             NaN
2016-08-21/21:20:54.14                 NaN             NaN             NaN
2016-08-21/21:20:54.17                 NaN             NaN             NaN
2016-08-21/21:20:54.20                 NaN             NaN             NaN
2016-08-21/21:20:54.23                 NaN             NaN             NaN
2016-08-21/21:20:54.26                 NaN             NaN             NaN
2016-08-21/21:20:54.29                 NaN             NaN             NaN
2016-08-21/21:20:54.32                 NaN             NaN             NaN
2016-08-21/21:20:54.36                 NaN             NaN             NaN
2016-08-21/21:20:54.39                 NaN             NaN             NaN
2016-08-21/21:20:54.42                 NaN             NaN             NaN
2016-08-21/21:20:54.45                 NaN             NaN             NaN
2016-08-21/21:20:54.48                 NaN             NaN             NaN
2016-08-21/21:20:54.51                 NaN             NaN             NaN
2016-08-21/21:20:54.54                 NaN             NaN             NaN
2016-08-21/21:20:54.57                 NaN             NaN             NaN
2016-08-21/21:20:54.61                 NaN             NaN             NaN
2016-08-21/21:20:54.64                 NaN             NaN             NaN
2016-08-21/21:20:54.67                 NaN             NaN             NaN
2016-08-21/21:20:54.70                 NaN             NaN             NaN
2016-08-21/21:20:54.73                 NaN             NaN             NaN
2016-08-21/21:20:54.76                 NaN             NaN             NaN
2016-08-21/21:20:54.79                 NaN             NaN             NaN
2016-08-21/21:20:54.82                 NaN             NaN             NaN
2016-08-21/21:20:54.86                 NaN             NaN             NaN
2016-08-21/21:20:54.89                 NaN             NaN             NaN
2016-08-21/21:20:54.92                 NaN             NaN             NaN
2016-08-21/21:20:54.95                 NaN             NaN             NaN
2016-08-21/21:20:54.98                 NaN             NaN             NaN
2016-08-21/21:20:55.01                 NaN             NaN             NaN
2016-08-21/21:20:55.04                 NaN             NaN             NaN
2016-08-21/21:20:55.07                 NaN             NaN             NaN
2016-08-21/21:20:55.11                 NaN             NaN             NaN
2016-08-21/21:20:55.14                 NaN             NaN             NaN
2016-08-21/21:20:55.17                 NaN             NaN             NaN
2016-08-21/21:20:55.20                 NaN             NaN             NaN
2016-08-21/21:20:55.23                 NaN             NaN             NaN
2016-08-21/21:20:55.26                 NaN             NaN             NaN
2016-08-21/21:20:55.29                 NaN             NaN             NaN
2016-08-21/21:20:55.32                 NaN             NaN             NaN
2016-08-21/21:20:55.36                 NaN             NaN             NaN
2016-08-21/21:20:55.39                 NaN             NaN             NaN
2016-08-21/21:20:55.42                 NaN             NaN             NaN
2016-08-21/21:20:55.45                 NaN             NaN             NaN
2016-08-21/21:20:55.48                 NaN             NaN             NaN
2016-08-21/21:20:55.51                 NaN             NaN             NaN
2016-08-21/21:20:55.54                 NaN             NaN             NaN
2016-08-21/21:20:55.57                 NaN             NaN             NaN
2016-08-21/21:20:55.61                 NaN             NaN             NaN
2016-08-21/21:20:55.64                 NaN             NaN             NaN
2016-08-21/21:20:55.67                 NaN             NaN             NaN
2016-08-21/21:20:55.70                 NaN             NaN             NaN
2016-08-21/21:20:55.73                 NaN             NaN             NaN
2016-08-21/21:20:55.76                 NaN             NaN             NaN
2016-08-21/21:20:55.79                 NaN             NaN             NaN
2016-08-21/21:20:55.82                 NaN             NaN             NaN
2016-08-21/21:20:55.86                 NaN             NaN             NaN
2016-08-21/21:20:55.89                 NaN             NaN             NaN
2016-08-21/21:20:55.92                 NaN             NaN             NaN
2016-08-21/21:20:55.95                 NaN             NaN             NaN
2016-08-21/21:20:55.98                 NaN             NaN             NaN
2016-08-21/21:20:56.01                 NaN             NaN             NaN
2016-08-21/21:20:56.04                 NaN             NaN             NaN
2016-08-21/21:20:56.07                 NaN             NaN             NaN
2016-08-21/21:20:56.11                 NaN             NaN             NaN
2016-08-21/21:20:56.14                 NaN             NaN             NaN
2016-08-21/21:20:56.17                 NaN             NaN             NaN
2016-08-21/21:20:56.20                 NaN             NaN             NaN
2016-08-21/21:20:56.23                 NaN             NaN             NaN
2016-08-21/21:20:56.26                 NaN             NaN             NaN
2016-08-21/21:20:56.29                 NaN             NaN             NaN
2016-08-21/21:20:56.32                 NaN             NaN             NaN
2016-08-21/21:20:56.36                 NaN             NaN             NaN
2016-08-21/21:20:56.39                 NaN             NaN             NaN
2016-08-21/21:20:56.42                 NaN             NaN             NaN
2016-08-21/21:20:56.45                 NaN             NaN             NaN
2016-08-21/21:20:56.48                 NaN             NaN             NaN
2016-08-21/21:20:56.51                 NaN             NaN             NaN
2016-08-21/21:20:56.54                 NaN             NaN             NaN
2016-08-21/21:20:56.57                 NaN             NaN             NaN
2016-08-21/21:20:56.61                 NaN             NaN             NaN
2016-08-21/21:20:56.64                 NaN             NaN             NaN
2016-08-21/21:20:56.67                 NaN             NaN             NaN
2016-08-21/21:20:56.70                 NaN             NaN             NaN
2016-08-21/21:20:56.73                 NaN             NaN             NaN
2016-08-21/21:20:56.76                 NaN             NaN             NaN
2016-08-21/21:20:56.79                 NaN             NaN             NaN
2016-08-21/21:20:56.82                 NaN             NaN             NaN
2016-08-21/21:20:56.86                 NaN             NaN             NaN
2016-08-21/21:20:56.89                 NaN             NaN             NaN
2016-08-21/21:20:56.92                 NaN             NaN             NaN
2016-08-21/21:20:56.95                 NaN             NaN             NaN
2016-08-21/21:20:56.98                 NaN             NaN             NaN
2016-08-21/21:20:57.01                 NaN             NaN             NaN
2016-08-21/21:20:57.04                 NaN             NaN             NaN
2016-08-21/21:20:57.07                 NaN             NaN             NaN
2016-08-21/21:20:57.11                 NaN             NaN             NaN
2016-08-21/21:20:57.14                 NaN             NaN             NaN
2016-08-21/21:20:57.17                 NaN             NaN             NaN
2016-08-21/21:20:57.20                 NaN             NaN             NaN
2016-08-21/21:20:57.23                 NaN             NaN             NaN
2016-08-21/21:20:57.26                 NaN             NaN             NaN
2016-08-21/21:20:57.29                 NaN             NaN             NaN
2016-08-21/21:20:57.32                 NaN             NaN             NaN
2016-08-21/21:20:57.36                 NaN             NaN             NaN
2016-08-21/21:20:57.39                 NaN             NaN             NaN
2016-08-21/21:20:57.42                 NaN             NaN             NaN
2016-08-21/21:20:57.45                 NaN             NaN             NaN
2016-08-21/21:20:57.48                 NaN             NaN             NaN
2016-08-21/21:20:57.51                 NaN             NaN             NaN
2016-08-21/21:20:57.54                 NaN             NaN             NaN
2016-08-21/21:20:57.57                 NaN             NaN             NaN
2016-08-21/21:20:57.61                 NaN             NaN             NaN
2016-08-21/21:20:57.64                 NaN             NaN             NaN
2016-08-21/21:20:57.67                 NaN             NaN             NaN
2016-08-21/21:20:57.70                 NaN             NaN             NaN
2016-08-21/21:20:57.73                 NaN             NaN             NaN
2016-08-21/21:20:57.76                 NaN             NaN             NaN
2016-08-21/21:20:57.79                 NaN             NaN             NaN
2016-08-21/21:20:57.82                 NaN             NaN             NaN
2016-08-21/21:20:57.86                 NaN             NaN             NaN
2016-08-21/21:20:57.89                 NaN             NaN             NaN
2016-08-21/21:20:57.92                 NaN             NaN             NaN
2016-08-21/21:20:57.95                 NaN             NaN             NaN
2016-08-21/21:20:57.98                 NaN             NaN             NaN
2016-08-21/21:20:58.01                 NaN             NaN             NaN
2016-08-21/21:20:58.04                 NaN             NaN             NaN
2016-08-21/21:20:58.07                 NaN             NaN             NaN
2016-08-21/21:20:58.11                 NaN             NaN             NaN
2016-08-21/21:20:58.14                 NaN             NaN             NaN
2016-08-21/21:20:58.17                 NaN             NaN             NaN
2016-08-21/21:20:58.20                 NaN             NaN             NaN
2016-08-21/21:20:58.23                 NaN             NaN             NaN
2016-08-21/21:20:58.26                 NaN             NaN             NaN
2016-08-21/21:20:58.29                 NaN             NaN             NaN
2016-08-21/21:20:58.32                 NaN             NaN             NaN
2016-08-21/21:20:58.36                 NaN             NaN             NaN
2016-08-21/21:20:58.39                 NaN             NaN             NaN
2016-08-21/21:20:58.42                 NaN             NaN             NaN
2016-08-21/21:20:58.45                 NaN             NaN             NaN
2016-08-21/21:20:58.48                 NaN             NaN             NaN
2016-08-21/21:20:58.51                 NaN             NaN             NaN
2016-08-21/21:20:58.54                 NaN             NaN             NaN
2016-08-21/21:20:58.57                 NaN             NaN             NaN
2016-08-21/21:20:58.61                 NaN             NaN             NaN
2016-08-21/21:20:58.64                 NaN             NaN             NaN
2016-08-21/21:20:58.67                 NaN             NaN             NaN
2016-08-21/21:20:58.70                 NaN             NaN             NaN
2016-08-21/21:20:58.73                 NaN             NaN             NaN
2016-08-21/21:20:58.76                 NaN             NaN             NaN
2016-08-21/21:20:58.79                 NaN             NaN             NaN
2016-08-21/21:20:58.82                 NaN             NaN             NaN
2016-08-21/21:20:58.86                 NaN             NaN             NaN
2016-08-21/21:20:58.89                 NaN             NaN             NaN
2016-08-21/21:20:58.92                 NaN             NaN             NaN
2016-08-21/21:20:58.95                 NaN             NaN             NaN
2016-08-21/21:20:58.98                 NaN             NaN             NaN
2016-08-21/21:20:59.01                 NaN             NaN             NaN
2016-08-21/21:20:59.04                 NaN             NaN             NaN
2016-08-21/21:20:59.07                 NaN             NaN             NaN
2016-08-21/21:20:59.11                 NaN             NaN             NaN
2016-08-21/21:20:59.14                 NaN             NaN             NaN
2016-08-21/21:20:59.17                 NaN             NaN             NaN
2016-08-21/21:20:59.20                 NaN             NaN             NaN
2016-08-21/21:20:59.23                 NaN             NaN             NaN
2016-08-21/21:20:59.26                 NaN             NaN             NaN
2016-08-21/21:20:59.29                 NaN             NaN             NaN
2016-08-21/21:20:59.32                 NaN             NaN             NaN
2016-08-21/21:20:59.36                 NaN             NaN             NaN
2016-08-21/21:20:59.39                 NaN             NaN             NaN
2016-08-21/21:20:59.42                 NaN             NaN             NaN
2016-08-21/21:20:59.45                 NaN             NaN             NaN
2016-08-21/21:20:59.48                 NaN             NaN             NaN
2016-08-21/21:20:59.51                 NaN             NaN             NaN
2016-08-21/21:20:59.54                 NaN             NaN             NaN
2016-08-21/21:20:59.57                 NaN             NaN             NaN
2016-08-21/21:20:59.61                 NaN             NaN             NaN
2016-08-21/21:20:59.64                 NaN             NaN             NaN
2016-08-21/21:20:59.67                 NaN             NaN             NaN
2016-08-21/21:20:59.70                 NaN             NaN             NaN
2016-08-21/21:20:59.73                 NaN             NaN             NaN
2016-08-21/21:20:59.76                 NaN             NaN             NaN
2016-08-21/21:20:59.79                 NaN             NaN             NaN
2016-08-21/21:20:59.82                 NaN             NaN             NaN
2016-08-21/21:20:59.86                 NaN             NaN             NaN
2016-08-21/21:20:59.89                 NaN             NaN             NaN
2016-08-21/21:20:59.92                 NaN             NaN             NaN
2016-08-21/21:20:59.95                 NaN             NaN             NaN
2016-08-21/21:20:59.98                 NaN             NaN             NaN
2016-08-21/21:21:00.01           14.672379      -72.873401      -6.4021866
2016-08-21/21:21:00.04           14.714886      -72.888107      -6.4201120
2016-08-21/21:21:00.07           14.757393      -72.902812      -6.4380371
2016-08-21/21:21:00.11           14.801272      -72.917992      -6.4565406
2016-08-21/21:21:00.14           14.843779      -72.932697      -6.4744658
2016-08-21/21:21:00.17           14.886287      -72.947402      -6.4923911
2016-08-21/21:21:00.20           14.928794      -72.962107      -6.5103163
2016-08-21/21:21:00.23           14.972672      -72.977287      -6.5288198
2016-08-21/21:21:00.26           15.015180      -72.991992      -6.5467450
2016-08-21/21:21:00.29           15.057687      -73.006698      -6.5646703
2016-08-21/21:21:00.32           15.100194      -73.021403      -6.5825955
2016-08-21/21:21:00.36           15.144073      -73.036583      -6.6010990
2016-08-21/21:21:00.39           15.186580      -73.051288      -6.6190242
2016-08-21/21:21:00.42           15.229087      -73.065993      -6.6369495
2016-08-21/21:21:00.45           15.271595      -73.080699      -6.6548747
2016-08-21/21:21:00.48           15.315473      -73.095878      -6.6733782
2016-08-21/21:21:00.51           15.357980      -73.110584      -6.6913034
2016-08-21/21:21:00.54           15.400488      -73.125289      -6.7092287
2016-08-21/21:21:00.57           15.442995      -73.139994      -6.7271539
2016-08-21/21:21:00.61           15.486874      -73.155174      -6.7456574
2016-08-21/21:21:00.64           15.529381      -73.169879      -6.7635825
2016-08-21/21:21:00.67           15.571888      -73.184584      -6.7815079
2016-08-21/21:21:00.70           15.614395      -73.199290      -6.7994330
2016-08-21/21:21:00.73           15.658274      -73.214469      -6.8179365
2016-08-21/21:21:00.76           15.700781      -73.229175      -6.8358617
2016-08-21/21:21:00.79           15.743289      -73.243880      -6.8537870
2016-08-21/21:21:00.82           15.785796      -73.258585      -6.8717122
2016-08-21/21:21:00.86           15.829674      -73.273765      -6.8902157
2016-08-21/21:21:00.89           15.872181      -73.288470      -6.9081409
2016-08-21/21:21:00.92           15.914689      -73.303176      -6.9260662
2016-08-21/21:21:00.95           15.957196      -73.317881      -6.9439914
2016-08-21/21:21:00.98           16.001075      -73.333061      -6.9624949
2016-08-21/21:21:01.01           16.044074      -73.347362      -6.9803297
2016-08-21/21:21:01.04           16.087478      -73.361331      -6.9980902
2016-08-21/21:21:01.07           16.130882      -73.375300      -7.0158506
2016-08-21/21:21:01.11           16.175687      -73.389720      -7.0341839
2016-08-21/21:21:01.14           16.219091      -73.403689      -7.0519443
2016-08-21/21:21:01.17           16.262495      -73.417658      -7.0697048
2016-08-21/21:21:01.20           16.305899      -73.431627      -7.0874652
2016-08-21/21:21:01.23           16.350704      -73.446047      -7.1057985
2016-08-21/21:21:01.26           16.394108      -73.460016      -7.1235589
2016-08-21/21:21:01.29           16.437512      -73.473985      -7.1413194
2016-08-21/21:21:01.32           16.480917      -73.487954      -7.1590797
2016-08-21/21:21:01.36           16.525721      -73.502373      -7.1774131
2016-08-21/21:21:01.39           16.569125      -73.516342      -7.1951735
2016-08-21/21:21:01.42           16.612530      -73.530311      -7.2129340
2016-08-21/21:21:01.45           16.655934      -73.544280      -7.2306943
2016-08-21/21:21:01.48           16.700738      -73.558700      -7.2490277
2016-08-21/21:21:01.51           16.744142      -73.572669      -7.2667881
2016-08-21/21:21:01.54           16.787547      -73.586638      -7.2845486
2016-08-21/21:21:01.57           16.830951      -73.600607      -7.3023089
2016-08-21/21:21:01.61           16.875755      -73.615027      -7.3206423
2016-08-21/21:21:01.64           16.919159      -73.628996      -7.3384027
2016-08-21/21:21:01.67           16.962564      -73.642965      -7.3561632
2016-08-21/21:21:01.70           17.005968      -73.656934      -7.3739235
2016-08-21/21:21:01.73           17.050772      -73.671354      -7.3922569
2016-08-21/21:21:01.76           17.094177      -73.685323      -7.4100172
2016-08-21/21:21:01.79           17.137581      -73.699292      -7.4277777
2016-08-21/21:21:01.82           17.180985      -73.713261      -7.4455381
2016-08-21/21:21:01.86           17.225790      -73.727681      -7.4638715
2016-08-21/21:21:01.89           17.269194      -73.741650      -7.4816318
2016-08-21/21:21:01.92           17.312598      -73.755619      -7.4993923
2016-08-21/21:21:01.95           17.356002      -73.769588      -7.5171527
2016-08-21/21:21:01.98           17.400807      -73.784007      -7.5354861
2016-08-21/21:21:02.01           17.444699      -73.797555      -7.5531494
2016-08-21/21:21:02.04           17.488993      -73.810755      -7.5707330
2016-08-21/21:21:02.07           17.533287      -73.823955      -7.5883165
2016-08-21/21:21:02.11           17.579010      -73.837581      -7.6064672
2016-08-21/21:21:02.14           17.623304      -73.850781      -7.6240507
2016-08-21/21:21:02.17           17.667598      -73.863982      -7.6416343
2016-08-21/21:21:02.20           17.711892      -73.877182      -7.6592177
2016-08-21/21:21:02.23           17.757615      -73.890808      -7.6773685
2016-08-21/21:21:02.26           17.801909      -73.904008      -7.6949519
2016-08-21/21:21:02.29           17.846204      -73.917209      -7.7125355
2016-08-21/21:21:02.32           17.890498      -73.930409      -7.7301190
2016-08-21/21:21:02.36           17.936221      -73.944035      -7.7482697
2016-08-21/21:21:02.39           17.980515      -73.957235      -7.7658532
2016-08-21/21:21:02.42           18.024809      -73.970435      -7.7834368
2016-08-21/21:21:02.45           18.069103      -73.983636      -7.8010202
2016-08-21/21:21:02.48           18.114826      -73.997262      -7.8191710
2016-08-21/21:21:02.51           18.159120      -74.010462      -7.8367545
2016-08-21/21:21:02.54           18.203414      -74.023662      -7.8543381
2016-08-21/21:21:02.57           18.247708      -74.036862      -7.8719215
2016-08-21/21:21:02.61           18.293431      -74.050488      -7.8900723
2016-08-21/21:21:02.64           18.337725      -74.063689      -7.9076557
2016-08-21/21:21:02.67           18.382019      -74.076889      -7.9252393
2016-08-21/21:21:02.70           18.426313      -74.090089      -7.9428228
2016-08-21/21:21:02.73           18.472036      -74.103715      -7.9609735
2016-08-21/21:21:02.76           18.516330      -74.116915      -7.9785570
2016-08-21/21:21:02.79           18.560625      -74.130116      -7.9961406
2016-08-21/21:21:02.82           18.604919      -74.143316      -8.0137240
2016-08-21/21:21:02.86           18.650642      -74.156942      -8.0318748
2016-08-21/21:21:02.89           18.694936      -74.170142      -8.0494582
2016-08-21/21:21:02.92           18.739230      -74.183342      -8.0670418
2016-08-21/21:21:02.95           18.783524      -74.196543      -8.0846253
2016-08-21/21:21:02.98           18.829247      -74.210169      -8.1027761
2016-08-21/21:21:03.01           18.874016      -74.222934      -8.1202540
2016-08-21/21:21:03.04           18.919176      -74.235340      -8.1376452
2016-08-21/21:21:03.07           18.964336      -74.247746      -8.1550363
2016-08-21/21:21:03.11           19.010954      -74.260553      -8.1729885
2016-08-21/21:21:03.14           19.056114      -74.272959      -8.1903796
2016-08-21/21:21:03.17           19.101274      -74.285366      -8.2077708
2016-08-21/21:21:03.20           19.146434      -74.297772      -8.2251619
2016-08-21/21:21:03.23           19.193051      -74.310579      -8.2431141
2016-08-21/21:21:03.26           19.238212      -74.322985      -8.2605051
2016-08-21/21:21:03.29           19.283372      -74.335392      -8.2778964
2016-08-21/21:21:03.32           19.328532      -74.347798      -8.2952874
2016-08-21/21:21:03.36           19.375149      -74.360605      -8.3132396
2016-08-21/21:21:03.39           19.420310      -74.373011      -8.3306307
2016-08-21/21:21:03.42           19.465470      -74.385418      -8.3480219
2016-08-21/21:21:03.45           19.510630      -74.397824      -8.3654130
2016-08-21/21:21:03.48           19.557247      -74.410631      -8.3833652
2016-08-21/21:21:03.51           19.602407      -74.423037      -8.4007563
2016-08-21/21:21:03.54           19.647568      -74.435444      -8.4181475
2016-08-21/21:21:03.57           19.692728      -74.447850      -8.4355386
2016-08-21/21:21:03.61           19.739345      -74.460657      -8.4534908
2016-08-21/21:21:03.64           19.784505      -74.473063      -8.4708818
2016-08-21/21:21:03.67           19.829666      -74.485470      -8.4882731
2016-08-21/21:21:03.70           19.874826      -74.497876      -8.5056641
2016-08-21/21:21:03.73           19.921443      -74.510683      -8.5236163
2016-08-21/21:21:03.76           19.966603      -74.523089      -8.5410074
2016-08-21/21:21:03.79           20.011764      -74.535496      -8.5583986
2016-08-21/21:21:03.82           20.056924      -74.547902      -8.5757897
2016-08-21/21:21:03.86           20.103541      -74.560709      -8.5937419
2016-08-21/21:21:03.89           20.148701      -74.573115      -8.6111330
2016-08-21/21:21:03.92           20.193862      -74.585521      -8.6285242
2016-08-21/21:21:03.95           20.239022      -74.597928      -8.6459153
2016-08-21/21:21:03.98           20.285639      -74.610735      -8.6638675
2016-08-21/21:21:04.01           20.331273      -74.622688      -8.6811478
2016-08-21/21:21:04.04           20.377298      -74.634268      -8.6983370
2016-08-21/21:21:04.07           20.423323      -74.645848      -8.7155261
2016-08-21/21:21:04.11           20.470833      -74.657801      -8.7332698
2016-08-21/21:21:04.14           20.516858      -74.669381      -8.7504589
2016-08-21/21:21:04.17           20.562883      -74.680961      -8.7676482
2016-08-21/21:21:04.20           20.608908      -74.692541      -8.7848373
2016-08-21/21:21:04.23           20.656417      -74.704494      -8.8025810
2016-08-21/21:21:04.26           20.702442      -74.716074      -8.8197701
2016-08-21/21:21:04.29           20.748467      -74.727654      -8.8369593
2016-08-21/21:21:04.32           20.794492      -74.739234      -8.8541484
2016-08-21/21:21:04.36           20.842002      -74.751188      -8.8718921
2016-08-21/21:21:04.39           20.888027      -74.762768      -8.8890812
2016-08-21/21:21:04.42           20.934052      -74.774348      -8.9062704
2016-08-21/21:21:04.45           20.980077      -74.785927      -8.9234595
2016-08-21/21:21:04.48           21.027586      -74.797881      -8.9412032
2016-08-21/21:21:04.51           21.073611      -74.809461      -8.9583923
2016-08-21/21:21:04.54           21.119636      -74.821041      -8.9755816
2016-08-21/21:21:04.57           21.165661      -74.832621      -8.9927707
2016-08-21/21:21:04.61           21.213171      -74.844574      -9.0105144
2016-08-21/21:21:04.64           21.259196      -74.856154      -9.0277035
2016-08-21/21:21:04.67           21.305221      -74.867734      -9.0448927
2016-08-21/21:21:04.70           21.351246      -74.879314      -9.0620818
2016-08-21/21:21:04.73           21.398756      -74.891267      -9.0798255
2016-08-21/21:21:04.76           21.444780      -74.902847      -9.0970146
2016-08-21/21:21:04.79           21.490806      -74.914427      -9.1142039
2016-08-21/21:21:04.82           21.536830      -74.926007      -9.1313930
2016-08-21/21:21:04.86           21.584340      -74.937961      -9.1491367
2016-08-21/21:21:04.89           21.630365      -74.949541      -9.1663258
2016-08-21/21:21:04.92           21.676390      -74.961121      -9.1835150
2016-08-21/21:21:04.95           21.722415      -74.972701      -9.2007041
2016-08-21/21:21:04.98           21.769925      -74.984654      -9.2184478
2016-08-21/21:21:05.01           21.816409      -74.995766      -9.2355174
2016-08-21/21:21:05.04           21.863272      -75.006492      -9.2524888
2016-08-21/21:21:05.07           21.910135      -75.017219      -9.2694601
2016-08-21/21:21:05.11           21.958511      -75.028291      -9.2869789
2016-08-21/21:21:05.14           22.005374      -75.039017      -9.3039502
2016-08-21/21:21:05.17           22.052237      -75.049744      -9.3209216
2016-08-21/21:21:05.20           22.099100      -75.060470      -9.3378929
2016-08-21/21:21:05.23           22.147475      -75.071543      -9.3554117
2016-08-21/21:21:05.26           22.194338      -75.082269      -9.3723830
2016-08-21/21:21:05.29           22.241201      -75.092995      -9.3893544
2016-08-21/21:21:05.32           22.288064      -75.103722      -9.4063257
2016-08-21/21:21:05.36           22.336439      -75.114794      -9.4238445
2016-08-21/21:21:05.39           22.383303      -75.125521      -9.4408158
2016-08-21/21:21:05.42           22.430166      -75.136247      -9.4577872
2016-08-21/21:21:05.45           22.477029      -75.146973      -9.4747584
2016-08-21/21:21:05.48           22.525404      -75.158046      -9.4922773
2016-08-21/21:21:05.51           22.572267      -75.168772      -9.5092485
2016-08-21/21:21:05.54           22.619130      -75.179499      -9.5262200
2016-08-21/21:21:05.57           22.665993      -75.190225      -9.5431912
2016-08-21/21:21:05.61           22.714368      -75.201298      -9.5607100
2016-08-21/21:21:05.64           22.761232      -75.212024      -9.5776813
2016-08-21/21:21:05.67           22.808095      -75.222750      -9.5946527
2016-08-21/21:21:05.70           22.854958      -75.233477      -9.6116240
2016-08-21/21:21:05.73           22.903333      -75.244549      -9.6291428
2016-08-21/21:21:05.76           22.950196      -75.255275      -9.6461141
2016-08-21/21:21:05.79           22.997059      -75.266002      -9.6630855
2016-08-21/21:21:05.82           23.043922      -75.276728      -9.6800568
2016-08-21/21:21:05.86           23.092297      -75.287801      -9.6975756
2016-08-21/21:21:05.89           23.139161      -75.298527      -9.7145469
2016-08-21/21:21:05.92           23.186024      -75.309254      -9.7315183
2016-08-21/21:21:05.95           23.232887      -75.319980      -9.7484895
2016-08-21/21:21:05.98           23.281262      -75.331052      -9.7660084
2016-08-21/21:21:06.01           23.328579      -75.341293      -9.7828538
2016-08-21/21:21:06.04           23.376271      -75.351134      -9.7995958
2016-08-21/21:21:06.07           23.423963      -75.360974      -9.8163376
2016-08-21/21:21:06.11           23.473193      -75.371132      -9.8336196
2016-08-21/21:21:06.14           23.520884      -75.380973      -9.8503614
2016-08-21/21:21:06.17           23.568576      -75.390814      -9.8671034
2016-08-21/21:21:06.20           23.616268      -75.400654      -9.8838452
2016-08-21/21:21:06.23           23.665498      -75.410812      -9.9011272
2016-08-21/21:21:06.26           23.713189      -75.420653      -9.9178690
2016-08-21/21:21:06.29           23.760881      -75.430493      -9.9346110
2016-08-21/21:21:06.32           23.808573      -75.440334      -9.9513528
2016-08-21/21:21:06.36           23.857803      -75.450492      -9.9686348
2016-08-21/21:21:06.39           23.905494      -75.460333      -9.9853766
2016-08-21/21:21:06.42           23.953186      -75.470173      -10.002119
2016-08-21/21:21:06.45           24.000878      -75.480014      -10.018860
2016-08-21/21:21:06.48           24.050108      -75.490172      -10.036142
2016-08-21/21:21:06.51           24.097799      -75.500013      -10.052884
2016-08-21/21:21:06.54           24.145491      -75.509853      -10.069626
2016-08-21/21:21:06.57           24.193183      -75.519694      -10.086368
2016-08-21/21:21:06.61           24.242413      -75.529852      -10.103650
2016-08-21/21:21:06.64           24.290104      -75.539693      -10.120392
2016-08-21/21:21:06.67           24.337796      -75.549533      -10.137134
2016-08-21/21:21:06.70           24.385488      -75.559374      -10.153876
2016-08-21/21:21:06.73           24.434718      -75.569532      -10.171158
2016-08-21/21:21:06.76           24.482409      -75.579373      -10.187899
2016-08-21/21:21:06.79           24.530101      -75.589213      -10.204641
2016-08-21/21:21:06.82           24.577792      -75.599054      -10.221383
2016-08-21/21:21:06.86           24.627023      -75.609212      -10.238665
2016-08-21/21:21:06.89           24.674714      -75.619052      -10.255407
2016-08-21/21:21:06.92           24.722406      -75.628893      -10.272149
2016-08-21/21:21:06.95           24.770097      -75.638734      -10.288891
2016-08-21/21:21:06.98           24.819328      -75.648892      -10.306173
2016-08-21/21:21:07.01           24.867459      -75.658232      -10.322781
2016-08-21/21:21:07.04           24.915954      -75.667160      -10.339278
2016-08-21/21:21:07.07           24.964448      -75.676087      -10.355776
2016-08-21/21:21:07.11           25.014507      -75.685303      -10.372806
2016-08-21/21:21:07.14           25.063001      -75.694231      -10.389303
2016-08-21/21:21:07.17           25.111495      -75.703159      -10.405801
2016-08-21/21:21:07.20           25.159990      -75.712087      -10.422299
2016-08-21/21:21:07.23           25.210048      -75.721302      -10.439328
2016-08-21/21:21:07.26           25.258542      -75.730230      -10.455826
2016-08-21/21:21:07.29           25.307037      -75.739158      -10.472324
2016-08-21/21:21:07.32           25.355531      -75.748086      -10.488821
2016-08-21/21:21:07.36           25.405590      -75.757301      -10.505851
2016-08-21/21:21:07.39           25.454084      -75.766229      -10.522349
2016-08-21/21:21:07.42           25.502579      -75.775157      -10.538846
2016-08-21/21:21:07.45           25.551073      -75.784085      -10.555344
2016-08-21/21:21:07.48           25.601131      -75.793301      -10.572374
2016-08-21/21:21:07.51           25.649626      -75.802228      -10.588872
2016-08-21/21:21:07.54           25.698120      -75.811156      -10.605369
2016-08-21/21:21:07.57           25.746614      -75.820084      -10.621867
2016-08-21/21:21:07.61           25.796673      -75.829300      -10.638897
2016-08-21/21:21:07.64           25.845167      -75.838227      -10.655394
2016-08-21/21:21:07.67           25.893662      -75.847155      -10.671892
2016-08-21/21:21:07.70           25.942156      -75.856083      -10.688390
2016-08-21/21:21:07.73           25.992215      -75.865299      -10.705419
2016-08-21/21:21:07.76           26.040709      -75.874227      -10.721917
2016-08-21/21:21:07.79           26.089203      -75.883154      -10.738415
2016-08-21/21:21:07.82           26.137697      -75.892082      -10.754912
2016-08-21/21:21:07.86           26.187756      -75.901298      -10.771942
2016-08-21/21:21:07.89           26.236250      -75.910226      -10.788440
2016-08-21/21:21:07.92           26.284745      -75.919154      -10.804937
2016-08-21/21:21:07.95           26.333239      -75.928081      -10.821435
2016-08-21/21:21:07.98           26.383298      -75.937297      -10.838465
2016-08-21/21:21:08.01           26.432223      -75.945707      -10.854822
2016-08-21/21:21:08.04           26.481505      -75.953690      -10.871063
2016-08-21/21:21:08.07           26.530785      -75.961674      -10.887304
2016-08-21/21:21:08.11           26.581656      -75.969915      -10.904069
2016-08-21/21:21:08.14           26.630937      -75.977898      -10.920309
2016-08-21/21:21:08.17           26.680218      -75.985881      -10.936551
2016-08-21/21:21:08.20           26.729499      -75.993865      -10.952791
2016-08-21/21:21:08.23           26.780370      -76.002106      -10.969556
2016-08-21/21:21:08.26           26.829651      -76.010089      -10.985797
2016-08-21/21:21:08.29           26.878932      -76.018073      -11.002038
2016-08-21/21:21:08.32           26.928213      -76.026056      -11.018279
2016-08-21/21:21:08.36           26.979083      -76.034297      -11.035044
2016-08-21/21:21:08.39           27.028364      -76.042280      -11.051285
2016-08-21/21:21:08.42           27.077645      -76.050264      -11.067526
2016-08-21/21:21:08.45           27.126926      -76.058247      -11.083767
2016-08-21/21:21:08.48           27.177797      -76.066488      -11.100532
2016-08-21/21:21:08.51           27.227078      -76.074471      -11.116773
2016-08-21/21:21:08.54           27.276359      -76.082455      -11.133014
2016-08-21/21:21:08.57           27.325640      -76.090438      -11.149255
2016-08-21/21:21:08.61           27.376511      -76.098679      -11.166020
2016-08-21/21:21:08.64           27.425791      -76.106662      -11.182261
2016-08-21/21:21:08.67           27.475073      -76.114646      -11.198502
2016-08-21/21:21:08.70           27.524353      -76.122629      -11.214743
2016-08-21/21:21:08.73           27.575224      -76.130870      -11.231508
2016-08-21/21:21:08.76           27.624505      -76.138854      -11.247749
2016-08-21/21:21:08.79           27.673786      -76.146837      -11.263990
2016-08-21/21:21:08.82           27.723067      -76.154820      -11.280231
2016-08-21/21:21:08.86           27.773938      -76.163061      -11.296996
2016-08-21/21:21:08.89           27.823219      -76.171045      -11.313236
2016-08-21/21:21:08.92           27.872500      -76.179028      -11.329477
2016-08-21/21:21:08.95           27.921781      -76.187011      -11.345718
2016-08-21/21:21:08.98           27.972651      -76.195252      -11.362483
2016-08-21/21:21:09.01           28.022350      -76.202703      -11.378576
2016-08-21/21:21:09.04           28.072392      -76.209715      -11.394547
2016-08-21/21:21:09.07           28.122435      -76.216727      -11.410517
2016-08-21/21:21:09.11           28.174092      -76.223965      -11.427003
2016-08-21/21:21:09.14           28.224134      -76.230977      -11.442974
2016-08-21/21:21:09.17           28.274177      -76.237988      -11.458944
2016-08-21/21:21:09.20           28.324219      -76.245000      -11.474915
2016-08-21/21:21:09.23           28.375876      -76.252238      -11.491401
2016-08-21/21:21:09.26           28.425918      -76.259250      -11.507371
2016-08-21/21:21:09.29           28.475961      -76.266262      -11.523342
2016-08-21/21:21:09.32           28.526003      -76.273274      -11.539313
2016-08-21/21:21:09.36           28.577660      -76.280512      -11.555799
2016-08-21/21:21:09.39           28.627702      -76.287524      -11.571769
2016-08-21/21:21:09.42           28.677745      -76.294536      -11.587740
2016-08-21/21:21:09.45           28.727787      -76.301548      -11.603711
2016-08-21/21:21:09.48           28.779444      -76.308786      -11.620196
2016-08-21/21:21:09.51           28.829486      -76.315797      -11.636167
2016-08-21/21:21:09.54           28.879529      -76.322809      -11.652138
2016-08-21/21:21:09.57           28.929571      -76.329821      -11.668108
2016-08-21/21:21:09.61           28.981228      -76.337059      -11.684594
2016-08-21/21:21:09.64           29.031271      -76.344071      -11.700565
2016-08-21/21:21:09.67           29.081313      -76.351083      -11.716535
2016-08-21/21:21:09.70           29.131356      -76.358095      -11.732506
2016-08-21/21:21:09.73           29.183012      -76.365333      -11.748992
2016-08-21/21:21:09.76           29.233055      -76.372345      -11.764962
2016-08-21/21:21:09.79           29.283097      -76.379357      -11.780933
2016-08-21/21:21:09.82           29.333140      -76.386368      -11.796904
2016-08-21/21:21:09.86           29.384797      -76.393606      -11.813390
2016-08-21/21:21:09.89           29.434839      -76.400618      -11.829360
2016-08-21/21:21:09.92           29.484882      -76.407630      -11.845331
2016-08-21/21:21:09.95           29.534924      -76.414642      -11.861301
2016-08-21/21:21:09.98           29.586581      -76.421880      -11.877787
2016-08-21/21:21:10.01           29.637032      -76.428341      -11.893603
2016-08-21/21:21:10.04           29.687822      -76.434349      -11.909292
2016-08-21/21:21:10.07           29.738611      -76.440357      -11.924981
2016-08-21/21:21:10.11           29.791038      -76.446558      -11.941176
2016-08-21/21:21:10.14           29.841827      -76.452566      -11.956865
2016-08-21/21:21:10.17           29.892617      -76.458574      -11.972554
2016-08-21/21:21:10.20           29.943405      -76.464581      -11.988243
2016-08-21/21:21:10.23           29.995833      -76.470783      -12.004438
2016-08-21/21:21:10.26           30.046622      -76.476791      -12.020127
2016-08-21/21:21:10.29           30.097411      -76.482798      -12.035816
2016-08-21/21:21:10.32           30.148200      -76.488806      -12.051505
2016-08-21/21:21:10.36           30.200628      -76.495008      -12.067700
2016-08-21/21:21:10.39           30.251417      -76.501015      -12.083389
2016-08-21/21:21:10.42           30.302206      -76.507023      -12.099078
2016-08-21/21:21:10.45           30.352995      -76.513031      -12.114766
2016-08-21/21:21:10.48           30.405422      -76.519232      -12.130961
2016-08-21/21:21:10.51           30.456211      -76.525240      -12.146650
2016-08-21/21:21:10.54           30.507001      -76.531248      -12.162339
2016-08-21/21:21:10.57           30.557790      -76.537255      -12.178028
2016-08-21/21:21:10.61           30.610217      -76.543457      -12.194223
2016-08-21/21:21:10.64           30.661006      -76.549465      -12.209912
2016-08-21/21:21:10.67           30.711795      -76.555472      -12.225601
2016-08-21/21:21:10.70           30.762584      -76.561480      -12.241290
2016-08-21/21:21:10.73           30.815012      -76.567682      -12.257485
2016-08-21/21:21:10.76           30.865801      -76.573689      -12.273174
2016-08-21/21:21:10.79           30.916590      -76.579697      -12.288863
2016-08-21/21:21:10.82           30.967379      -76.585705      -12.304552
2016-08-21/21:21:10.86           31.019807      -76.591906      -12.320747
2016-08-21/21:21:10.89           31.070596      -76.597914      -12.336435
2016-08-21/21:21:10.92           31.121385      -76.603922      -12.352124
2016-08-21/21:21:10.95           31.172174      -76.609930      -12.367813
2016-08-21/21:21:10.98           31.224601      -76.616131      -12.384008
2016-08-21/21:21:11.01           31.275783      -76.621573      -12.399535
2016-08-21/21:21:11.04           31.327290      -76.626549      -12.414928
2016-08-21/21:21:11.07           31.378795      -76.631524      -12.430320
2016-08-21/21:21:11.11           31.431963      -76.636661      -12.446210
2016-08-21/21:21:11.14           31.483469      -76.641636      -12.461602
2016-08-21/21:21:11.17           31.534975      -76.646612      -12.476995
2016-08-21/21:21:11.20           31.586481      -76.651588      -12.492388
2016-08-21/21:21:11.23           31.639648      -76.656724      -12.508277
2016-08-21/21:21:11.26           31.691154      -76.661700      -12.523670
2016-08-21/21:21:11.29           31.742660      -76.666675      -12.539063
2016-08-21/21:21:11.32           31.794166      -76.671651      -12.554455
2016-08-21/21:21:11.36           31.847333      -76.676787      -12.570345
2016-08-21/21:21:11.39           31.898839      -76.681763      -12.585737
2016-08-21/21:21:11.42           31.950345      -76.686739      -12.601130
2016-08-21/21:21:11.45           32.001851      -76.691714      -12.616523
2016-08-21/21:21:11.48           32.055018      -76.696850      -12.632412
2016-08-21/21:21:11.51           32.106524      -76.701826      -12.647805
2016-08-21/21:21:11.54           32.158030      -76.706802      -12.663198
2016-08-21/21:21:11.57           32.209536      -76.711778      -12.678591
2016-08-21/21:21:11.61           32.262704      -76.716914      -12.694480
2016-08-21/21:21:11.64           32.314209      -76.721889      -12.709873
2016-08-21/21:21:11.67           32.365716      -76.726865      -12.725265
2016-08-21/21:21:11.70           32.417221      -76.731841      -12.740658
2016-08-21/21:21:11.73           32.470389      -76.736977      -12.756547
2016-08-21/21:21:11.76           32.521895      -76.741953      -12.771940
2016-08-21/21:21:11.79           32.573401      -76.746929      -12.787333
2016-08-21/21:21:11.82           32.624907      -76.751904      -12.802726
2016-08-21/21:21:11.86           32.678074      -76.757040      -12.818615
2016-08-21/21:21:11.89           32.729580      -76.762016      -12.834008
2016-08-21/21:21:11.92           32.781086      -76.766992      -12.849401
2016-08-21/21:21:11.95           32.832592      -76.771968      -12.864793
2016-08-21/21:21:11.98           32.885759      -76.777104      -12.880683
2016-08-21/21:21:12.01           32.937648      -76.781500      -12.895907
2016-08-21/21:21:12.04           32.989852      -76.785418      -12.910992
2016-08-21/21:21:12.07           33.042056      -76.789336      -12.926078
2016-08-21/21:21:12.11           33.095945      -76.793381      -12.941650
2016-08-21/21:21:12.14           33.148149      -76.797299      -12.956736
2016-08-21/21:21:12.17           33.200353      -76.801218      -12.971821
2016-08-21/21:21:12.20           33.252557      -76.805136      -12.986907
2016-08-21/21:21:12.23           33.306445      -76.809181      -13.002479
2016-08-21/21:21:12.26           33.358649      -76.813099      -13.017564
2016-08-21/21:21:12.29           33.410854      -76.817017      -13.032650
2016-08-21/21:21:12.32           33.463058      -76.820936      -13.047735
2016-08-21/21:21:12.36           33.516946      -76.824980      -13.063308
2016-08-21/21:21:12.39           33.569150      -76.828899      -13.078393
2016-08-21/21:21:12.42           33.621355      -76.832817      -13.093479
2016-08-21/21:21:12.45           33.673559      -76.836735      -13.108564
2016-08-21/21:21:12.48           33.727447      -76.840780      -13.124136
2016-08-21/21:21:12.51           33.779651      -76.844698      -13.139222
2016-08-21/21:21:12.54           33.831855      -76.848616      -13.154307
2016-08-21/21:21:12.57           33.884059      -76.852535      -13.169393
2016-08-21/21:21:12.61           33.937948      -76.856579      -13.184965
2016-08-21/21:21:12.64           33.990152      -76.860498      -13.200051
2016-08-21/21:21:12.67           34.042356      -76.864416      -13.215136
2016-08-21/21:21:12.70           34.094560      -76.868334      -13.230222
2016-08-21/21:21:12.73           34.148449      -76.872379      -13.245794
2016-08-21/21:21:12.76           34.200653      -76.876297      -13.260879
2016-08-21/21:21:12.79           34.252857      -76.880216      -13.275965
2016-08-21/21:21:12.82           34.305061      -76.884134      -13.291050
2016-08-21/21:21:12.86           34.358949      -76.888179      -13.306623
2016-08-21/21:21:12.89           34.411153      -76.892097      -13.321708
2016-08-21/21:21:12.92           34.463358      -76.896015      -13.336794
2016-08-21/21:21:12.95           34.515562      -76.899934      -13.351879
2016-08-21/21:21:12.98           34.569450      -76.903978      -13.367451
2016-08-21/21:21:13.01           34.622017      -76.907300      -13.382360
2016-08-21/21:21:13.04           34.674884      -76.910130      -13.397124
2016-08-21/21:21:13.07           34.727750      -76.912960      -13.411888
2016-08-21/21:21:13.11           34.782322      -76.915881      -13.427127
2016-08-21/21:21:13.14           34.835188      -76.918711      -13.441891
2016-08-21/21:21:13.17           34.888055      -76.921541      -13.456655
2016-08-21/21:21:13.20           34.940921      -76.924371      -13.471418
2016-08-21/21:21:13.23           34.995493      -76.927292      -13.486658
2016-08-21/21:21:13.26           35.048360      -76.930122      -13.501421
2016-08-21/21:21:13.29           35.101226      -76.932952      -13.516185
2016-08-21/21:21:13.32           35.154092      -76.935782      -13.530949
2016-08-21/21:21:13.36           35.208664      -76.938704      -13.546188
2016-08-21/21:21:13.39           35.261531      -76.941534      -13.560952
2016-08-21/21:21:13.42           35.314397      -76.944364      -13.575716
2016-08-21/21:21:13.45           35.367264      -76.947194      -13.590479
2016-08-21/21:21:13.48           35.421836      -76.950115      -13.605719
2016-08-21/21:21:13.51           35.474702      -76.952945      -13.620482
2016-08-21/21:21:13.54           35.527568      -76.955775      -13.635246
2016-08-21/21:21:13.57           35.580435      -76.958605      -13.650010
2016-08-21/21:21:13.61           35.635007      -76.961526      -13.665249
2016-08-21/21:21:13.64           35.687873      -76.964356      -13.680013
2016-08-21/21:21:13.67           35.740740      -76.967186      -13.694777
2016-08-21/21:21:13.70           35.793606      -76.970016      -13.709540
2016-08-21/21:21:13.73           35.848178      -76.972938      -13.724780
2016-08-21/21:21:13.76           35.901044      -76.975768      -13.739543
2016-08-21/21:21:13.79           35.953911      -76.978598      -13.754307
2016-08-21/21:21:13.82           36.006777      -76.981428      -13.769071
2016-08-21/21:21:13.86           36.061349      -76.984349      -13.784311
2016-08-21/21:21:13.89           36.114215      -76.987179      -13.799074
2016-08-21/21:21:13.92           36.167082      -76.990009      -13.813838
2016-08-21/21:21:13.95           36.219948      -76.992839      -13.828601
2016-08-21/21:21:13.98           36.274520      -76.995760      -13.843841
2016-08-21/21:21:14.01           36.327740      -76.997973      -13.858422
2016-08-21/21:21:14.04           36.381252      -76.999677      -13.872852
2016-08-21/21:21:14.07           36.434764      -77.001381      -13.887281
2016-08-21/21:21:14.11           36.490001      -77.003140      -13.902177
2016-08-21/21:21:14.14           36.543513      -77.004844      -13.916607
2016-08-21/21:21:14.17           36.597025      -77.006548      -13.931037
2016-08-21/21:21:14.20           36.650536      -77.008252      -13.945466
2016-08-21/21:21:14.23           36.705774      -77.010011      -13.960362
2016-08-21/21:21:14.26           36.759286      -77.011715      -13.974792
2016-08-21/21:21:14.29           36.812798      -77.013419      -13.989222
2016-08-21/21:21:14.32           36.866309      -77.015123      -14.003651
2016-08-21/21:21:14.36           36.921547      -77.016882      -14.018547
2016-08-21/21:21:14.39           36.975059      -77.018586      -14.032977
2016-08-21/21:21:14.42           37.028570      -77.020290      -14.047407
2016-08-21/21:21:14.45           37.082082      -77.021995      -14.061837
2016-08-21/21:21:14.48           37.137320      -77.023754      -14.076732
2016-08-21/21:21:14.51           37.190831      -77.025458      -14.091162
2016-08-21/21:21:14.54           37.244343      -77.027162      -14.105592
2016-08-21/21:21:14.57           37.297855      -77.028866      -14.120022
2016-08-21/21:21:14.61           37.353093      -77.030625      -14.134917
2016-08-21/21:21:14.64           37.406604      -77.032329      -14.149347
2016-08-21/21:21:14.67           37.460116      -77.034033      -14.163777
2016-08-21/21:21:14.70           37.513627      -77.035737      -14.178207
2016-08-21/21:21:14.73           37.568865      -77.037496      -14.193102
2016-08-21/21:21:14.76           37.622377      -77.039200      -14.207532
2016-08-21/21:21:14.79           37.675889      -77.040904      -14.221962
2016-08-21/21:21:14.82           37.729400      -77.042608      -14.236392
2016-08-21/21:21:14.86           37.784638      -77.044367      -14.251287
2016-08-21/21:21:14.89           37.838150      -77.046071      -14.265717
2016-08-21/21:21:14.92           37.891662      -77.047775      -14.280147
2016-08-21/21:21:14.95           37.945173      -77.049480      -14.294577
2016-08-21/21:21:14.98           38.000411      -77.051239      -14.309472
2016-08-21/21:21:15.01           38.054257      -77.052321      -14.323713
2016-08-21/21:21:15.04           38.108380      -77.052892      -14.337799
2016-08-21/21:21:15.07           38.162502      -77.053462      -14.351885
2016-08-21/21:21:15.11           38.218370      -77.054052      -14.366425
2016-08-21/21:21:15.14           38.272492      -77.054622      -14.380510
2016-08-21/21:21:15.17           38.326614      -77.055193      -14.394596
2016-08-21/21:21:15.20           38.380736      -77.055764      -14.408681
2016-08-21/21:21:15.23           38.436604      -77.056353      -14.423221
2016-08-21/21:21:15.26           38.490726      -77.056923      -14.437307
2016-08-21/21:21:15.29           38.544848      -77.057494      -14.451393
2016-08-21/21:21:15.32           38.598970      -77.058065      -14.465478
2016-08-21/21:21:15.36           38.654838      -77.058654      -14.480018
2016-08-21/21:21:15.39           38.708960      -77.059224      -14.494104
2016-08-21/21:21:15.42           38.763083      -77.059795      -14.508189
2016-08-21/21:21:15.45           38.817205      -77.060366      -14.522275
2016-08-21/21:21:15.48           38.873073      -77.060955      -14.536815
2016-08-21/21:21:15.51           38.927195      -77.061525      -14.550901
2016-08-21/21:21:15.54           38.981317      -77.062096      -14.564986
2016-08-21/21:21:15.57           39.035439      -77.062667      -14.579072
2016-08-21/21:21:15.61           39.091307      -77.063256      -14.593612
2016-08-21/21:21:15.64           39.145429      -77.063826      -14.607697
2016-08-21/21:21:15.67           39.199552      -77.064397      -14.621783
2016-08-21/21:21:15.70           39.253674      -77.064968      -14.635869
2016-08-21/21:21:15.73           39.309542      -77.065557      -14.650409
2016-08-21/21:21:15.76           39.363664      -77.066128      -14.664494
2016-08-21/21:21:15.79           39.417786      -77.066698      -14.678580
2016-08-21/21:21:15.82           39.471908      -77.067269      -14.692666
2016-08-21/21:21:15.86           39.527776      -77.067858      -14.707206
2016-08-21/21:21:15.89           39.581898      -77.068429      -14.721291
2016-08-21/21:21:15.92           39.636020      -77.068999      -14.735377
2016-08-21/21:21:15.95           39.690142      -77.069570      -14.749462
2016-08-21/21:21:15.98           39.746010      -77.070159      -14.764002
2016-08-21/21:21:16.01           39.800451      -77.070078      -14.777890
2016-08-21/21:21:16.04           39.855153      -77.069461      -14.791616
2016-08-21/21:21:16.07           39.909856      -77.068844      -14.805341
2016-08-21/21:21:16.11           39.966323      -77.068208      -14.819509
2016-08-21/21:21:16.14           40.021026      -77.067591      -14.833234
2016-08-21/21:21:16.17           40.075728      -77.066974      -14.846960
2016-08-21/21:21:16.20           40.130431      -77.066357      -14.860685
2016-08-21/21:21:16.23           40.186898      -77.065720      -14.874853
2016-08-21/21:21:16.26           40.241600      -77.065103      -14.888578
2016-08-21/21:21:16.29           40.296303      -77.064486      -14.902304
2016-08-21/21:21:16.32           40.351006      -77.063869      -14.916029
2016-08-21/21:21:16.36           40.407473      -77.063232      -14.930197
2016-08-21/21:21:16.39           40.462175      -77.062615      -14.943922
2016-08-21/21:21:16.42           40.516878      -77.061998      -14.957648
2016-08-21/21:21:16.45           40.571580      -77.061381      -14.971373
2016-08-21/21:21:16.48           40.628048      -77.060744      -14.985541
2016-08-21/21:21:16.51           40.682750      -77.060127      -14.999266
2016-08-21/21:21:16.54           40.737453      -77.059510      -15.012992
2016-08-21/21:21:16.57           40.792155      -77.058893      -15.026717
2016-08-21/21:21:16.61           40.848623      -77.058256      -15.040885
2016-08-21/21:21:16.64           40.903325      -77.057639      -15.054610
2016-08-21/21:21:16.67           40.958028      -77.057022      -15.068335
2016-08-21/21:21:16.70           41.012730      -77.056405      -15.082061
2016-08-21/21:21:16.73           41.069197      -77.055769      -15.096229
2016-08-21/21:21:16.76           41.123900      -77.055152      -15.109954
2016-08-21/21:21:16.79           41.178603      -77.054535      -15.123679
2016-08-21/21:21:16.82           41.233305      -77.053918      -15.137405
2016-08-21/21:21:16.86           41.289772      -77.053281      -15.151573
2016-08-21/21:21:16.89           41.344475      -77.052664      -15.165298
2016-08-21/21:21:16.92           41.399178      -77.052047      -15.179023
2016-08-21/21:21:16.95           41.453880      -77.051430      -15.192749
2016-08-21/21:21:16.98           41.510347      -77.050793      -15.206917
2016-08-21/21:21:17.01           41.565351      -77.049526      -15.220440
2016-08-21/21:21:17.04           41.620603      -77.047722      -15.233797
2016-08-21/21:21:17.07           41.675855      -77.045919      -15.247154
2016-08-21/21:21:17.11           41.732889      -77.044058      -15.260941
2016-08-21/21:21:17.14           41.788141      -77.042255      -15.274298
2016-08-21/21:21:17.17           41.843393      -77.040452      -15.287655
2016-08-21/21:21:17.20           41.898645      -77.038649      -15.301012
2016-08-21/21:21:17.23           41.955679      -77.036787      -15.314800
2016-08-21/21:21:17.26           42.010931      -77.034984      -15.328157
2016-08-21/21:21:17.29           42.066183      -77.033181      -15.341514
2016-08-21/21:21:17.32           42.121435      -77.031378      -15.354871
2016-08-21/21:21:17.36           42.178469      -77.029517      -15.368658
2016-08-21/21:21:17.39           42.233721      -77.027714      -15.382015
2016-08-21/21:21:17.42           42.288973      -77.025911      -15.395372
2016-08-21/21:21:17.45           42.344225      -77.024108      -15.408729
2016-08-21/21:21:17.48           42.401259      -77.022246      -15.422517
2016-08-21/21:21:17.51           42.456511      -77.020443      -15.435874
2016-08-21/21:21:17.54           42.511763      -77.018640      -15.449230
2016-08-21/21:21:17.57           42.567015      -77.016837      -15.462587
2016-08-21/21:21:17.61           42.624049      -77.014976      -15.476375
2016-08-21/21:21:17.64           42.679301      -77.013173      -15.489732
2016-08-21/21:21:17.67           42.734553      -77.011370      -15.503089
2016-08-21/21:21:17.70           42.789805      -77.009567      -15.516446
2016-08-21/21:21:17.73           42.846839      -77.007705      -15.530234
2016-08-21/21:21:17.76           42.902091      -77.005902      -15.543590
2016-08-21/21:21:17.79           42.957343      -77.004099      -15.556947
2016-08-21/21:21:17.82           43.012595      -77.002296      -15.570304
2016-08-21/21:21:17.86           43.069629      -77.000435      -15.584092
2016-08-21/21:21:17.89           43.124881      -76.998632      -15.597449
2016-08-21/21:21:17.92           43.180133      -76.996829      -15.610806
2016-08-21/21:21:17.95           43.235384      -76.995025      -15.624163
2016-08-21/21:21:17.98           43.292419      -76.993164      -15.637950
2016-08-21/21:21:18.01           43.347954      -76.990682      -15.651097
2016-08-21/21:21:18.04           43.403722      -76.987640      -15.664071
2016-08-21/21:21:18.07           43.459491      -76.984598      -15.677044
2016-08-21/21:21:18.11           43.517058      -76.981458      -15.690436
2016-08-21/21:21:18.14           43.572826      -76.978416      -15.703410
2016-08-21/21:21:18.17           43.628595      -76.975375      -15.716383
2016-08-21/21:21:18.20           43.684363      -76.972333      -15.729357
2016-08-21/21:21:18.23           43.741930      -76.969193      -15.742749
2016-08-21/21:21:18.26           43.797699      -76.966151      -15.755722
2016-08-21/21:21:18.29           43.853467      -76.963109      -15.768696
2016-08-21/21:21:18.32           43.909235      -76.960067      -15.781669
2016-08-21/21:21:18.36           43.966803      -76.956927      -15.795061
2016-08-21/21:21:18.39           44.022571      -76.953886      -15.808035
2016-08-21/21:21:18.42           44.078340      -76.950844      -15.821008
2016-08-21/21:21:18.45           44.134108      -76.947802      -15.833982
2016-08-21/21:21:18.48           44.191675      -76.944662      -15.847374
2016-08-21/21:21:18.51           44.247443      -76.941620      -15.860347
2016-08-21/21:21:18.54           44.303212      -76.938578      -15.873321
2016-08-21/21:21:18.57           44.358980      -76.935537      -15.886294
2016-08-21/21:21:18.61           44.416548      -76.932397      -15.899686
2016-08-21/21:21:18.64           44.472316      -76.929355      -15.912660
2016-08-21/21:21:18.67           44.528084      -76.926313      -15.925633
2016-08-21/21:21:18.70           44.583853      -76.923271      -15.938607
2016-08-21/21:21:18.73           44.641420      -76.920131      -15.951999
2016-08-21/21:21:18.76           44.697188      -76.917090      -15.964972
2016-08-21/21:21:18.79           44.752957      -76.914048      -15.977946
2016-08-21/21:21:18.82           44.808725      -76.911006      -15.990919
2016-08-21/21:21:18.86           44.866292      -76.907866      -16.004312
2016-08-21/21:21:18.89           44.922061      -76.904824      -16.017285
2016-08-21/21:21:18.92           44.977829      -76.901782      -16.030259
2016-08-21/21:21:18.95           45.033597      -76.898741      -16.043232
2016-08-21/21:21:18.98           45.091165      -76.895601      -16.056624
2016-08-21/21:21:19.01           45.147196      -76.891874      -16.069382
2016-08-21/21:21:19.04           45.203445      -76.887585      -16.081962
2016-08-21/21:21:19.07           45.259693      -76.883295      -16.094542
2016-08-21/21:21:19.11           45.317756      -76.878866      -16.107529
2016-08-21/21:21:19.14           45.374004      -76.874577      -16.120109
2016-08-21/21:21:19.17           45.430252      -76.870287      -16.132689
2016-08-21/21:21:19.20           45.486500      -76.865997      -16.145269
2016-08-21/21:21:19.23           45.544563      -76.861569      -16.158255
2016-08-21/21:21:19.26           45.600811      -76.857279      -16.170836
2016-08-21/21:21:19.29           45.657060      -76.852989      -16.183416
2016-08-21/21:21:19.32           45.713308      -76.848699      -16.195996
2016-08-21/21:21:19.36           45.771371      -76.844271      -16.208982
2016-08-21/21:21:19.39           45.827619      -76.839981      -16.221562
2016-08-21/21:21:19.42           45.883867      -76.835691      -16.234143
2016-08-21/21:21:19.45           45.940115      -76.831401      -16.246723
2016-08-21/21:21:19.48           45.998178      -76.826973      -16.259709
2016-08-21/21:21:19.51           46.054426      -76.822683      -16.272289
2016-08-21/21:21:19.54           46.110675      -76.818393      -16.284870
2016-08-21/21:21:19.57           46.166923      -76.814103      -16.297450
2016-08-21/21:21:19.61           46.224986      -76.809675      -16.310436
2016-08-21/21:21:19.64           46.281234      -76.805385      -16.323016
2016-08-21/21:21:19.67           46.337482      -76.801095      -16.335597
2016-08-21/21:21:19.70           46.393730      -76.796805      -16.348177
2016-08-21/21:21:19.73           46.451793      -76.792377      -16.361163
2016-08-21/21:21:19.76           46.508041      -76.788087      -16.373743
2016-08-21/21:21:19.79           46.564290      -76.783797      -16.386323
2016-08-21/21:21:19.82           46.620538      -76.779508      -16.398904
2016-08-21/21:21:19.86           46.678601      -76.775079      -16.411890
2016-08-21/21:21:19.89           46.734849      -76.770789      -16.424470
2016-08-21/21:21:19.92           46.791097      -76.766500      -16.437050
2016-08-21/21:21:19.95           46.847345      -76.762210      -16.449630
2016-08-21/21:21:19.98           46.905408      -76.757781      -16.462617
2016-08-21/21:21:20.01           46.961905      -76.752786      -16.474975
2016-08-21/21:21:20.04           47.018606      -76.747211      -16.487152
2016-08-21/21:21:20.07           47.075307      -76.741635      -16.499328
2016-08-21/21:21:20.11           47.133837      -76.735879      -16.511897
2016-08-21/21:21:20.14           47.190538      -76.730304      -16.524073
2016-08-21/21:21:20.17           47.247239      -76.724728      -16.536249
2016-08-21/21:21:20.20           47.303940      -76.719152      -16.548425
2016-08-21/21:21:20.23           47.362470      -76.713396      -16.560994
2016-08-21/21:21:20.26           47.419171      -76.707821      -16.573171
2016-08-21/21:21:20.29           47.475872      -76.702245      -16.585347
2016-08-21/21:21:20.32           47.532573      -76.696669      -16.597523
2016-08-21/21:21:20.36           47.591103      -76.690914      -16.610092
2016-08-21/21:21:20.39           47.647804      -76.685338      -16.622268
2016-08-21/21:21:20.42           47.704505      -76.679762      -16.634444
2016-08-21/21:21:20.45           47.761206      -76.674186      -16.646621
2016-08-21/21:21:20.48           47.819736      -76.668431      -16.659190
2016-08-21/21:21:20.51           47.876437      -76.662855      -16.671366
2016-08-21/21:21:20.54           47.933138      -76.657279      -16.683542
2016-08-21/21:21:20.57           47.989839      -76.651704      -16.695718
2016-08-21/21:21:20.61           48.048369      -76.645948      -16.708287
2016-08-21/21:21:20.64           48.105070      -76.640372      -16.720464
2016-08-21/21:21:20.67           48.161771      -76.634796      -16.732640
2016-08-21/21:21:20.70           48.218472      -76.629221      -16.744816
2016-08-21/21:21:20.73           48.277002      -76.623465      -16.757385
2016-08-21/21:21:20.76           48.333702      -76.617889      -16.769561
2016-08-21/21:21:20.79           48.390404      -76.612314      -16.781737
2016-08-21/21:21:20.82           48.447105      -76.606738      -16.793914
2016-08-21/21:21:20.86           48.505635      -76.600982      -16.806483
2016-08-21/21:21:20.89           48.562335      -76.595407      -16.818659
2016-08-21/21:21:20.92           48.619037      -76.589831      -16.830835
2016-08-21/21:21:20.95           48.675738      -76.584255      -16.843011
2016-08-21/21:21:20.98           48.734268      -76.578500      -16.855580
2016-08-21/21:21:21.01           48.791189      -76.572212      -16.867528
2016-08-21/21:21:21.04           48.848293      -76.565338      -16.879287
2016-08-21/21:21:21.07           48.905396      -76.558464      -16.891047
2016-08-21/21:21:21.11           48.964341      -76.551368      -16.903186
2016-08-21/21:21:21.14           49.021444      -76.544494      -16.914945
2016-08-21/21:21:21.17           49.078548      -76.537620      -16.926705
2016-08-21/21:21:21.20           49.135651      -76.530746      -16.938464
2016-08-21/21:21:21.23           49.194596      -76.523650      -16.950603
2016-08-21/21:21:21.26           49.251699      -76.516776      -16.962362
2016-08-21/21:21:21.29           49.308803      -76.509902      -16.974122
2016-08-21/21:21:21.32           49.365906      -76.503028      -16.985881
2016-08-21/21:21:21.36           49.424851      -76.495932      -16.998020
2016-08-21/21:21:21.39           49.481954      -76.489058      -17.009779
2016-08-21/21:21:21.42           49.539058      -76.482184      -17.021539
2016-08-21/21:21:21.45           49.596161      -76.475310      -17.033298
2016-08-21/21:21:21.48           49.655106      -76.468215      -17.045437
2016-08-21/21:21:21.51           49.712209      -76.461341      -17.057196
2016-08-21/21:21:21.54           49.769313      -76.454467      -17.068956
2016-08-21/21:21:21.57           49.826416      -76.447593      -17.080715
2016-08-21/21:21:21.61           49.885361      -76.440497      -17.092854
2016-08-21/21:21:21.64           49.942465      -76.433623      -17.104613
2016-08-21/21:21:21.67           49.999568      -76.426749      -17.116373
2016-08-21/21:21:21.70           50.056671      -76.419875      -17.128132
2016-08-21/21:21:21.73           50.115617      -76.412779      -17.140271
2016-08-21/21:21:21.76           50.172720      -76.405905      -17.152030
2016-08-21/21:21:21.79           50.229823      -76.399031      -17.163790
2016-08-21/21:21:21.82           50.286926      -76.392157      -17.175549
2016-08-21/21:21:21.86           50.345872      -76.385061      -17.187688
2016-08-21/21:21:21.89           50.402975      -76.378187      -17.199447
2016-08-21/21:21:21.92           50.460078      -76.371313      -17.211207
2016-08-21/21:21:21.95           50.517181      -76.364439      -17.222966
2016-08-21/21:21:21.98           50.576127      -76.357343      -17.235105
2016-08-21/21:21:22.01           50.633437      -76.349741      -17.246632
2016-08-21/21:21:22.04           50.690920      -76.341538      -17.257966
2016-08-21/21:21:22.07           50.748401      -76.333335      -17.269301
2016-08-21/21:21:22.11           50.807738      -76.324868      -17.281001
2016-08-21/21:21:22.14           50.865220      -76.316666      -17.292336
2016-08-21/21:21:22.17           50.922702      -76.308463      -17.303671
2016-08-21/21:21:22.20           50.980184      -76.300260      -17.315006
2016-08-21/21:21:22.23           51.039520      -76.291793      -17.326706
2016-08-21/21:21:22.26           51.097002      -76.283590      -17.338041
2016-08-21/21:21:22.29           51.154484      -76.275388      -17.349376
2016-08-21/21:21:22.32           51.211966      -76.267185      -17.360710
2016-08-21/21:21:22.36           51.271302      -76.258718      -17.372411
2016-08-21/21:21:22.39           51.328784      -76.250515      -17.383746
2016-08-21/21:21:22.42           51.386266      -76.242312      -17.395080
2016-08-21/21:21:22.45           51.443748      -76.234110      -17.406415
2016-08-21/21:21:22.48           51.503084      -76.225643      -17.418116
2016-08-21/21:21:22.51           51.560566      -76.217440      -17.429450
2016-08-21/21:21:22.54           51.618048      -76.209237      -17.440785
2016-08-21/21:21:22.57           51.675530      -76.201035      -17.452120
2016-08-21/21:21:22.61           51.734866      -76.192567      -17.463820
2016-08-21/21:21:22.64           51.792348      -76.184365      -17.475155
2016-08-21/21:21:22.67           51.849830      -76.176162      -17.486490
2016-08-21/21:21:22.70           51.907312      -76.167959      -17.497825
2016-08-21/21:21:22.73           51.966648      -76.159492      -17.509525
2016-08-21/21:21:22.76           52.024130      -76.151289      -17.520860
2016-08-21/21:21:22.79           52.081612      -76.143087      -17.532194
2016-08-21/21:21:22.82           52.139094      -76.134884      -17.543529
2016-08-21/21:21:22.86           52.198430      -76.126417      -17.555230
2016-08-21/21:21:22.89           52.255912      -76.118214      -17.566564
2016-08-21/21:21:22.92           52.313394      -76.110012      -17.577899
2016-08-21/21:21:22.95           52.370876      -76.101809      -17.589234
2016-08-21/21:21:22.98           52.430213      -76.093342      -17.600934
2016-08-21/21:21:23.01           52.487873      -76.084394      -17.612028
2016-08-21/21:21:23.04           52.545681      -76.074834      -17.622924
2016-08-21/21:21:23.07           52.603489      -76.065273      -17.633819
2016-08-21/21:21:23.11           52.663162      -76.055404      -17.645066
2016-08-21/21:21:23.14           52.720970      -76.045843      -17.655962
2016-08-21/21:21:23.17           52.778778      -76.036283      -17.666857
2016-08-21/21:21:23.20           52.836586      -76.026722      -17.677753
2016-08-21/21:21:23.23           52.896259      -76.016853      -17.689000
2016-08-21/21:21:23.26           52.954067      -76.007293      -17.699895
2016-08-21/21:21:23.29           53.011875      -75.997732      -17.710791
2016-08-21/21:21:23.32           53.069683      -75.988171      -17.721687
2016-08-21/21:21:23.36           53.129356      -75.978302      -17.732934
2016-08-21/21:21:23.39           53.187163      -75.968742      -17.743829
2016-08-21/21:21:23.42           53.244972      -75.959181      -17.754725
2016-08-21/21:21:23.45           53.302779      -75.949620      -17.765620
2016-08-21/21:21:23.48           53.362452      -75.939751      -17.776867
2016-08-21/21:21:23.51           53.420260      -75.930191      -17.787763
2016-08-21/21:21:23.54           53.478068      -75.920630      -17.798658
2016-08-21/21:21:23.57           53.535876      -75.911069      -17.809554
2016-08-21/21:21:23.61           53.595549      -75.901200      -17.820801
2016-08-21/21:21:23.64           53.653357      -75.891640      -17.831696
2016-08-21/21:21:23.67           53.711165      -75.882079      -17.842592
2016-08-21/21:21:23.70           53.768973      -75.872519      -17.853488
2016-08-21/21:21:23.73           53.828646      -75.862650      -17.864735
2016-08-21/21:21:23.76           53.886454      -75.853089      -17.875630
2016-08-21/21:21:23.79           53.944262      -75.843528      -17.886526
2016-08-21/21:21:23.82           54.002070      -75.833968      -17.897421
2016-08-21/21:21:23.86           54.061743      -75.824099      -17.908668
2016-08-21/21:21:23.89           54.119550      -75.814538      -17.919564
2016-08-21/21:21:23.92           54.177359      -75.804977      -17.930459
2016-08-21/21:21:23.95           54.235167      -75.795417      -17.941355
2016-08-21/21:21:23.98           54.294839      -75.785548      -17.952602
2016-08-21/21:21:24.01           54.352808      -75.775233      -17.963253
2016-08-21/21:21:24.04           54.410909      -75.764298      -17.973702
2016-08-21/21:21:24.07           54.469009      -75.753362      -17.984151
2016-08-21/21:21:24.11           54.528985      -75.742074      -17.994938
2016-08-21/21:21:24.14           54.587085      -75.731138      -18.005387
2016-08-21/21:21:24.17           54.645186      -75.720202      -18.015837
2016-08-21/21:21:24.20           54.703287      -75.709267      -18.026286
2016-08-21/21:21:24.23           54.763262      -75.697979      -18.037073
2016-08-21/21:21:24.26           54.821363      -75.687043      -18.047522
2016-08-21/21:21:24.29           54.879464      -75.676107      -18.057971
2016-08-21/21:21:24.32           54.937564      -75.665172      -18.068421
2016-08-21/21:21:24.36           54.997540      -75.653884      -18.079207
2016-08-21/21:21:24.39           55.055640      -75.642948      -18.089656
2016-08-21/21:21:24.42           55.113741      -75.632012      -18.100106
2016-08-21/21:21:24.45           55.171842      -75.621077      -18.110555
2016-08-21/21:21:24.48           55.231817      -75.609788      -18.121342
2016-08-21/21:21:24.51           55.289918      -75.598853      -18.131791
2016-08-21/21:21:24.54           55.348019      -75.587917      -18.142240
2016-08-21/21:21:24.57           55.406119      -75.576982      -18.152690
2016-08-21/21:21:24.61           55.466095      -75.565693      -18.163476
2016-08-21/21:21:24.64           55.524195      -75.554758      -18.173926
2016-08-21/21:21:24.67           55.582296      -75.543822      -18.184375
2016-08-21/21:21:24.70           55.640397      -75.532887      -18.194824
2016-08-21/21:21:24.73           55.700372      -75.521598      -18.205611
2016-08-21/21:21:24.76           55.758473      -75.510663      -18.216060
2016-08-21/21:21:24.79           55.816574      -75.499727      -18.226510
2016-08-21/21:21:24.82           55.874674      -75.488792      -18.236959
2016-08-21/21:21:24.86           55.934650      -75.477503      -18.247745
2016-08-21/21:21:24.89           55.992750      -75.466568      -18.258195
2016-08-21/21:21:24.92           56.050851      -75.455632      -18.268644
2016-08-21/21:21:24.95           56.108952      -75.444697      -18.279093
2016-08-21/21:21:24.98           56.168927      -75.433408      -18.289880
2016-08-21/21:21:25.01           56.227163      -75.421707      -18.300079
2016-08-21/21:21:25.04           56.285512      -75.409377      -18.310072
2016-08-21/21:21:25.07           56.343860      -75.397046      -18.320064
2016-08-21/21:21:25.11           56.404090      -75.384317      -18.330379
2016-08-21/21:21:25.14           56.462438      -75.371986      -18.340372
2016-08-21/21:21:25.17           56.520787      -75.359655      -18.350365
2016-08-21/21:21:25.20           56.579135      -75.347324      -18.360358
2016-08-21/21:21:25.23           56.639365      -75.334596      -18.370673
2016-08-21/21:21:25.26           56.697713      -75.322265      -18.380665
2016-08-21/21:21:25.29           56.756062      -75.309934      -18.390658
2016-08-21/21:21:25.32           56.814410      -75.297603      -18.400651
2016-08-21/21:21:25.36           56.874640      -75.284874      -18.410966
2016-08-21/21:21:25.39           56.932989      -75.272543      -18.420959
2016-08-21/21:21:25.42           56.991337      -75.260212      -18.430951
2016-08-21/21:21:25.45           57.049685      -75.247882      -18.440944
2016-08-21/21:21:25.48           57.109916      -75.235153      -18.451259
2016-08-21/21:21:25.51           57.168264      -75.222822      -18.461252
2016-08-21/21:21:25.54           57.226612      -75.210491      -18.471245
2016-08-21/21:21:25.57           57.284960      -75.198160      -18.481237
2016-08-21/21:21:25.61           57.345191      -75.185431      -18.491552
2016-08-21/21:21:25.64           57.403539      -75.173101      -18.501545
2016-08-21/21:21:25.67           57.461887      -75.160770      -18.511538
2016-08-21/21:21:25.70           57.520235      -75.148439      -18.521531
2016-08-21/21:21:25.73           57.580466      -75.135710      -18.531846
2016-08-21/21:21:25.76           57.638814      -75.123379      -18.541838
2016-08-21/21:21:25.79           57.697162      -75.111048      -18.551831
2016-08-21/21:21:25.82           57.755510      -75.098717      -18.561824
2016-08-21/21:21:25.86           57.815741      -75.085989      -18.572139
2016-08-21/21:21:25.89           57.874089      -75.073658      -18.582132
2016-08-21/21:21:25.92           57.932437      -75.061327      -18.592124
2016-08-21/21:21:25.95           57.990785      -75.048996      -18.602117
2016-08-21/21:21:25.98           58.051016      -75.036267      -18.612432
2016-08-21/21:21:26.01           58.109476      -75.023154      -18.622169
2016-08-21/21:21:26.04           58.168029      -75.009396      -18.631695
2016-08-21/21:21:26.07           58.226582      -74.995638      -18.641221
2016-08-21/21:21:26.11           58.287024      -74.981437      -18.651054
2016-08-21/21:21:26.14           58.345577      -74.967679      -18.660580
2016-08-21/21:21:26.17           58.404131      -74.953921      -18.670106
2016-08-21/21:21:26.20           58.462684      -74.940163      -18.679632
2016-08-21/21:21:26.23           58.523126      -74.925962      -18.689466
2016-08-21/21:21:26.26           58.581679      -74.912204      -18.698992
2016-08-21/21:21:26.29           58.640232      -74.898446      -18.708518
2016-08-21/21:21:26.32           58.698785      -74.884688      -18.718044
2016-08-21/21:21:26.36           58.759227      -74.870486      -18.727877
2016-08-21/21:21:26.39           58.817780      -74.856729      -18.737403
2016-08-21/21:21:26.42           58.876333      -74.842971      -18.746929
2016-08-21/21:21:26.45           58.934886      -74.829213      -18.756455
2016-08-21/21:21:26.48           58.995328      -74.815011      -18.766288
2016-08-21/21:21:26.51           59.053881      -74.801254      -18.775814
2016-08-21/21:21:26.54           59.112435      -74.787496      -18.785340
2016-08-21/21:21:26.57           59.170988      -74.773738      -18.794866
2016-08-21/21:21:26.61           59.231430      -74.759536      -18.804699
2016-08-21/21:21:26.64           59.289983      -74.745778      -18.814225
2016-08-21/21:21:26.67           59.348536      -74.732021      -18.823751
2016-08-21/21:21:26.70           59.407089      -74.718263      -18.833277
2016-08-21/21:21:26.73           59.467531      -74.704061      -18.843111
2016-08-21/21:21:26.76           59.526084      -74.690303      -18.852637
2016-08-21/21:21:26.79           59.584637      -74.676546      -18.862163
2016-08-21/21:21:26.82           59.643190      -74.662788      -18.871689
2016-08-21/21:21:26.86           59.703632      -74.648586      -18.881522
2016-08-21/21:21:26.89           59.762185      -74.634828      -18.891048
2016-08-21/21:21:26.92           59.820738      -74.621070      -18.900574
2016-08-21/21:21:26.95           59.879291      -74.607313      -18.910100
2016-08-21/21:21:26.98           59.939733      -74.593111      -18.919933
2016-08-21/21:21:27.01           59.998374      -74.578569      -18.929199
2016-08-21/21:21:27.04           60.057087      -74.563380      -18.938251
2016-08-21/21:21:27.07           60.115799      -74.548191      -18.947302
2016-08-21/21:21:27.11           60.176406      -74.532512      -18.956646
2016-08-21/21:21:27.14           60.235118      -74.517324      -18.965697
2016-08-21/21:21:27.17           60.293831      -74.502135      -18.974749
2016-08-21/21:21:27.20           60.352543      -74.486946      -18.983801
2016-08-21/21:21:27.23           60.413150      -74.471268      -18.993144
2016-08-21/21:21:27.26           60.471862      -74.456079      -19.002196
2016-08-21/21:21:27.29           60.530575      -74.440890      -19.011248
2016-08-21/21:21:27.32           60.589287      -74.425701      -19.020299
2016-08-21/21:21:27.36           60.649894      -74.410023      -19.029643
2016-08-21/21:21:27.39           60.708606      -74.394834      -19.038694
2016-08-21/21:21:27.42           60.767319      -74.379645      -19.047746
2016-08-21/21:21:27.45           60.826032      -74.364457      -19.056798
2016-08-21/21:21:27.48           60.886638      -74.348778      -19.066141
2016-08-21/21:21:27.51           60.945351      -74.333589      -19.075193
2016-08-21/21:21:27.54           61.004063      -74.318400      -19.084244
2016-08-21/21:21:27.57           61.062776      -74.303212      -19.093296
2016-08-21/21:21:27.61           61.123382      -74.287533      -19.102640
2016-08-21/21:21:27.64           61.182095      -74.272344      -19.111691
2016-08-21/21:21:27.67           61.240808      -74.257156      -19.120743
2016-08-21/21:21:27.70           61.299520      -74.241967      -19.129795
2016-08-21/21:21:27.73           61.360127      -74.226288      -19.139138
2016-08-21/21:21:27.76           61.418839      -74.211099      -19.148190
2016-08-21/21:21:27.79           61.477552      -74.195911      -19.157241
2016-08-21/21:21:27.82           61.536264      -74.180722      -19.166293
2016-08-21/21:21:27.86           61.596871      -74.165043      -19.175637
2016-08-21/21:21:27.89           61.655583      -74.149855      -19.184688
2016-08-21/21:21:27.92           61.714296      -74.134666      -19.193740
2016-08-21/21:21:27.95           61.773008      -74.119477      -19.202791
2016-08-21/21:21:27.98           61.833615      -74.103798      -19.212135
2016-08-21/21:21:28.01           61.892386      -74.087809      -19.220921
2016-08-21/21:21:28.04           61.951206      -74.071160      -19.229488
2016-08-21/21:21:28.07           62.010026      -74.054511      -19.238055
2016-08-21/21:21:28.11           62.070743      -74.037325      -19.246898
2016-08-21/21:21:28.14           62.129563      -74.020676      -19.255465
2016-08-21/21:21:28.17           62.188383      -74.004027      -19.264031
2016-08-21/21:21:28.20           62.247202      -73.987378      -19.272598
2016-08-21/21:21:28.23           62.307920      -73.970192      -19.281441
2016-08-21/21:21:28.26           62.366739      -73.953543      -19.290008
2016-08-21/21:21:28.29           62.425559      -73.936894      -19.298575
2016-08-21/21:21:28.32           62.484379      -73.920245      -19.307142
2016-08-21/21:21:28.36           62.545096      -73.903059      -19.315985
2016-08-21/21:21:28.39           62.603916      -73.886410      -19.324552
2016-08-21/21:21:28.42           62.662736      -73.869760      -19.333119
2016-08-21/21:21:28.45           62.721555      -73.853111      -19.341685
2016-08-21/21:21:28.48           62.782273      -73.835925      -19.350529
2016-08-21/21:21:28.51           62.841092      -73.819276      -19.359095
2016-08-21/21:21:28.54           62.899912      -73.802627      -19.367662
2016-08-21/21:21:28.57           62.958732      -73.785978      -19.376229
2016-08-21/21:21:28.61           63.019449      -73.768792      -19.385072
2016-08-21/21:21:28.64           63.078269      -73.752143      -19.393639
2016-08-21/21:21:28.67           63.137089      -73.735494      -19.402206
2016-08-21/21:21:28.70           63.195908      -73.718845      -19.410773
2016-08-21/21:21:28.73           63.256625      -73.701659      -19.419616
2016-08-21/21:21:28.76           63.315445      -73.685010      -19.428183
2016-08-21/21:21:28.79           63.374265      -73.668361      -19.436750
2016-08-21/21:21:28.82           63.433085      -73.651712      -19.445316
2016-08-21/21:21:28.86           63.493802      -73.634526      -19.454160
2016-08-21/21:21:28.89           63.552622      -73.617877      -19.462726
2016-08-21/21:21:28.92           63.611442      -73.601228      -19.471293
2016-08-21/21:21:28.95           63.670261      -73.584579      -19.479860
2016-08-21/21:21:28.98           63.730978      -73.567393      -19.488703
2016-08-21/21:21:29.01           63.789832      -73.549934      -19.497000
2016-08-21/21:21:29.04           63.848713      -73.531807      -19.505075
2016-08-21/21:21:29.07           63.907594      -73.513680      -19.513150
2016-08-21/21:21:29.11           63.968375      -73.494969      -19.521485
2016-08-21/21:21:29.14           64.027256      -73.476843      -19.529560
2016-08-21/21:21:29.17           64.086137      -73.458716      -19.537634
2016-08-21/21:21:29.20           64.145018      -73.440589      -19.545709
2016-08-21/21:21:29.23           64.205799      -73.421878      -19.554044
2016-08-21/21:21:29.26           64.264680      -73.403751      -19.562119
2016-08-21/21:21:29.29           64.323561      -73.385625      -19.570194
2016-08-21/21:21:29.32           64.382442      -73.367498      -19.578268
2016-08-21/21:21:29.36           64.443223      -73.348787      -19.586604
2016-08-21/21:21:29.39           64.502104      -73.330660      -19.594678
2016-08-21/21:21:29.42           64.560985      -73.312534      -19.602753
2016-08-21/21:21:29.45           64.619866      -73.294407      -19.610828
2016-08-21/21:21:29.48           64.680647      -73.275696      -19.619163
2016-08-21/21:21:29.51           64.739527      -73.257569      -19.627238
2016-08-21/21:21:29.54           64.798409      -73.239443      -19.635313
2016-08-21/21:21:29.57           64.857290      -73.221316      -19.643387
2016-08-21/21:21:29.61           64.918070      -73.202605      -19.651722
2016-08-21/21:21:29.64           64.976951      -73.184478      -19.659797
2016-08-21/21:21:29.67           65.035833      -73.166352      -19.667872
2016-08-21/21:21:29.70           65.094714      -73.148225      -19.675947
2016-08-21/21:21:29.73           65.155494      -73.129514      -19.684282
2016-08-21/21:21:29.76           65.214375      -73.111387      -19.692357
2016-08-21/21:21:29.79           65.273257      -73.093261      -19.700431
2016-08-21/21:21:29.82           65.332138      -73.075134      -19.708506
2016-08-21/21:21:29.86           65.392918      -73.056423      -19.716841
2016-08-21/21:21:29.89           65.451799      -73.038296      -19.724916
2016-08-21/21:21:29.92           65.510681      -73.020170      -19.732991
2016-08-21/21:21:29.95           65.569562      -73.002043      -19.741065
2016-08-21/21:21:29.98           65.630342      -72.983332      -19.749401
2016-08-21/21:21:30.01           65.689235      -72.964380      -19.757201
2016-08-21/21:21:30.04           65.748136      -72.944749      -19.764776
2016-08-21/21:21:30.07           65.807038      -72.925118      -19.772351
2016-08-21/21:21:30.11           65.867840      -72.904854      -19.780170
2016-08-21/21:21:30.14           65.926741      -72.885223      -19.787745
2016-08-21/21:21:30.17           65.985643      -72.865592      -19.795320
2016-08-21/21:21:30.20           66.044545      -72.845961      -19.802894
2016-08-21/21:21:30.23           66.105346      -72.825696      -19.810713
2016-08-21/21:21:30.26           66.164248      -72.806065      -19.818288
2016-08-21/21:21:30.29           66.223150      -72.786434      -19.825863
2016-08-21/21:21:30.32           66.282051      -72.766803      -19.833438
2016-08-21/21:21:30.36           66.342853      -72.746539      -19.841257
2016-08-21/21:21:30.39           66.401755      -72.726908      -19.848832
2016-08-21/21:21:30.42           66.460656      -72.707277      -19.856407
2016-08-21/21:21:30.45           66.519558      -72.687646      -19.863981
2016-08-21/21:21:30.48           66.580360      -72.667382      -19.871800
2016-08-21/21:21:30.51           66.639261      -72.647751      -19.879375
2016-08-21/21:21:30.54           66.698163      -72.628119      -19.886950
2016-08-21/21:21:30.57           66.757065      -72.608489      -19.894525
2016-08-21/21:21:30.61           66.817866      -72.588224      -19.902344
2016-08-21/21:21:30.64           66.876768      -72.568593      -19.909919
2016-08-21/21:21:30.67           66.935670      -72.548962      -19.917494
2016-08-21/21:21:30.70           66.994571      -72.529331      -19.925068
2016-08-21/21:21:30.73           67.055373      -72.509067      -19.932887
2016-08-21/21:21:30.76           67.114275      -72.489436      -19.940462
2016-08-21/21:21:30.79           67.173177      -72.469805      -19.948037
2016-08-21/21:21:30.82           67.232078      -72.450174      -19.955612
2016-08-21/21:21:30.86           67.292880      -72.429909      -19.963431
2016-08-21/21:21:30.89           67.351781      -72.410278      -19.971006
2016-08-21/21:21:30.92           67.410683      -72.390647      -19.978581
2016-08-21/21:21:30.95           67.469585      -72.371016      -19.986155
2016-08-21/21:21:30.98           67.530387      -72.350752      -19.993974
2016-08-21/21:21:31.01           67.589264      -72.330300      -20.001271
2016-08-21/21:21:31.04           67.648122      -72.309173      -20.008340
2016-08-21/21:21:31.07           67.706980      -72.288045      -20.015408
2016-08-21/21:21:31.11           67.767737      -72.266236      -20.022704
2016-08-21/21:21:31.14           67.826595      -72.245108      -20.029772
2016-08-21/21:21:31.17           67.885453      -72.223981      -20.036841
2016-08-21/21:21:31.20           67.944311      -72.202853      -20.043909
2016-08-21/21:21:31.23           68.005067      -72.181044      -20.051205
2016-08-21/21:21:31.26           68.063925      -72.159916      -20.058273
2016-08-21/21:21:31.29           68.122783      -72.138789      -20.065342
2016-08-21/21:21:31.32           68.181641      -72.117661      -20.072410
2016-08-21/21:21:31.36           68.242398      -72.095852      -20.079706
2016-08-21/21:21:31.39           68.301256      -72.074724      -20.086774
2016-08-21/21:21:31.42           68.360114      -72.053597      -20.093842
2016-08-21/21:21:31.45           68.418972      -72.032469      -20.100911
2016-08-21/21:21:31.48           68.479728      -72.010660      -20.108207
2016-08-21/21:21:31.51           68.538586      -71.989532      -20.115275
2016-08-21/21:21:31.54           68.597444      -71.968405      -20.122343
2016-08-21/21:21:31.57           68.656302      -71.947277      -20.129412
2016-08-21/21:21:31.61           68.717059      -71.925468      -20.136708
2016-08-21/21:21:31.64           68.775917      -71.904340      -20.143776
2016-08-21/21:21:31.67           68.834775      -71.883213      -20.150844
2016-08-21/21:21:31.70           68.893633      -71.862085      -20.157913
2016-08-21/21:21:31.73           68.954390      -71.840276      -20.165209
2016-08-21/21:21:31.76           69.013247      -71.819148      -20.172277
2016-08-21/21:21:31.79           69.072106      -71.798021      -20.179345
2016-08-21/21:21:31.82           69.130963      -71.776893      -20.186413
2016-08-21/21:21:31.86           69.191720      -71.755084      -20.193710
2016-08-21/21:21:31.89           69.250578      -71.733957      -20.200778
2016-08-21/21:21:31.92           69.309436      -71.712829      -20.207846
2016-08-21/21:21:31.95           69.368294      -71.691701      -20.214914
2016-08-21/21:21:31.98           69.429051      -71.669892      -20.222211
2016-08-21/21:21:32.01           69.487864      -71.647924      -20.228998
2016-08-21/21:21:32.04           69.546640      -71.625265      -20.235553
2016-08-21/21:21:32.07           69.605415      -71.602605      -20.242109
2016-08-21/21:21:32.11           69.666088      -71.579214      -20.248876
2016-08-21/21:21:32.14           69.724863      -71.556554      -20.255432
2016-08-21/21:21:32.17           69.783640      -71.533895      -20.261987
2016-08-21/21:21:32.20           69.842415      -71.511235      -20.268543
2016-08-21/21:21:32.23           69.903087      -71.487844      -20.275310
2016-08-21/21:21:32.26           69.961863      -71.465185      -20.281865
2016-08-21/21:21:32.29           70.020639      -71.442525      -20.288421
2016-08-21/21:21:32.32           70.079415      -71.419865      -20.294977
2016-08-21/21:21:32.36           70.140087      -71.396474      -20.301744
2016-08-21/21:21:32.39           70.198863      -71.373815      -20.308299
2016-08-21/21:21:32.42           70.257639      -71.351155      -20.314855
2016-08-21/21:21:32.45           70.316415      -71.328495      -20.321410
2016-08-21/21:21:32.48           70.377087      -71.305104      -20.328177
2016-08-21/21:21:32.51           70.435863      -71.282445      -20.334733
2016-08-21/21:21:32.54           70.494639      -71.259785      -20.341289
2016-08-21/21:21:32.57           70.553415      -71.237125      -20.347844
2016-08-21/21:21:32.61           70.614087      -71.213734      -20.354611
2016-08-21/21:21:32.64           70.672863      -71.191075      -20.361167
2016-08-21/21:21:32.67           70.731639      -71.168415      -20.367722
2016-08-21/21:21:32.70           70.790415      -71.145755      -20.374278
2016-08-21/21:21:32.73           70.851087      -71.122365      -20.381045
2016-08-21/21:21:32.76           70.909863      -71.099705      -20.387601
2016-08-21/21:21:32.79           70.968639      -71.077045      -20.394156
2016-08-21/21:21:32.82           71.027415      -71.054385      -20.400712
2016-08-21/21:21:32.86           71.088087      -71.030995      -20.407479
2016-08-21/21:21:32.89           71.146862      -71.008335      -20.414035
2016-08-21/21:21:32.92           71.205639      -70.985675      -20.420590
2016-08-21/21:21:32.95           71.264414      -70.963015      -20.427146
2016-08-21/21:21:32.98           71.325087      -70.939625      -20.433913
2016-08-21/21:21:33.01           71.383780      -70.916121      -20.440183
2016-08-21/21:21:33.04           71.442406      -70.891922      -20.446218
2016-08-21/21:21:33.07           71.501032      -70.867723      -20.452252
2016-08-21/21:21:33.11           71.561550      -70.842744      -20.458482
2016-08-21/21:21:33.14           71.620175      -70.818545      -20.464517
2016-08-21/21:21:33.17           71.678802      -70.794346      -20.470551
2016-08-21/21:21:33.20           71.737427      -70.770147      -20.476586
2016-08-21/21:21:33.23           71.797945      -70.745168      -20.482816
2016-08-21/21:21:33.26           71.856571      -70.720969      -20.488850
2016-08-21/21:21:33.29           71.915197      -70.696770      -20.494885
2016-08-21/21:21:33.32           71.973823      -70.672571      -20.500920
2016-08-21/21:21:33.36           72.034340      -70.647592      -20.507149
2016-08-21/21:21:33.39           72.092966      -70.623393      -20.513184
2016-08-21/21:21:33.42           72.151592      -70.599194      -20.519219
2016-08-21/21:21:33.45           72.210218      -70.574995      -20.525254
2016-08-21/21:21:33.48           72.270735      -70.550016      -20.531483
2016-08-21/21:21:33.51           72.329361      -70.525817      -20.537518
2016-08-21/21:21:33.54           72.387988      -70.501618      -20.543553
2016-08-21/21:21:33.57           72.446613      -70.477419      -20.549587
2016-08-21/21:21:33.61           72.507131      -70.452440      -20.555817
2016-08-21/21:21:33.64           72.565757      -70.428241      -20.561852
2016-08-21/21:21:33.67           72.624383      -70.404042      -20.567887
2016-08-21/21:21:33.70           72.683009      -70.379843      -20.573921
2016-08-21/21:21:33.73           72.743526      -70.354864      -20.580151
2016-08-21/21:21:33.76           72.802152      -70.330665      -20.586185
2016-08-21/21:21:33.79           72.860778      -70.306466      -20.592220
2016-08-21/21:21:33.82           72.919404      -70.282267      -20.598255
2016-08-21/21:21:33.86           72.979921      -70.257288      -20.604485
2016-08-21/21:21:33.89           73.038547      -70.233089      -20.610519
2016-08-21/21:21:33.92           73.097173      -70.208890      -20.616554
2016-08-21/21:21:33.95           73.155799      -70.184691      -20.622589
2016-08-21/21:21:33.98           73.216317      -70.159712      -20.628818
2016-08-21/21:21:34.01           73.274835      -70.134668      -20.634566
2016-08-21/21:21:34.04           73.333266      -70.108928      -20.640077
2016-08-21/21:21:34.07           73.391696      -70.083189      -20.645588
2016-08-21/21:21:34.10           73.450126      -70.057449      -20.651099
2016-08-21/21:21:34.14           73.510442      -70.030879      -20.656788
2016-08-21/21:21:34.17           73.568873      -70.005139      -20.662299
2016-08-21/21:21:34.20           73.627303      -69.979400      -20.667810
2016-08-21/21:21:34.23           73.685733      -69.953660      -20.673321
2016-08-21/21:21:34.26           73.746049      -69.927090      -20.679010
2016-08-21/21:21:34.29           73.804479      -69.901350      -20.684522
2016-08-21/21:21:34.32           73.862910      -69.875611      -20.690033
2016-08-21/21:21:34.35           73.921340      -69.849871      -20.695544
2016-08-21/21:21:34.39           73.981655      -69.823301      -20.701233
2016-08-21/21:21:34.42           74.040086      -69.797561      -20.706744
2016-08-21/21:21:34.45           74.098516      -69.771822      -20.712255
2016-08-21/21:21:34.48           74.156947      -69.746082      -20.717766
2016-08-21/21:21:34.51           74.217262      -69.719512      -20.723455
2016-08-21/21:21:34.54           74.275693      -69.693772      -20.728966
2016-08-21/21:21:34.57           74.334123      -69.668033      -20.734477
2016-08-21/21:21:34.60           74.392553      -69.642293      -20.739988
2016-08-21/21:21:34.64           74.452869      -69.615723      -20.745677
2016-08-21/21:21:34.67           74.511300      -69.589983      -20.751188
2016-08-21/21:21:34.70           74.569730      -69.564244      -20.756699
2016-08-21/21:21:34.73           74.628160      -69.538504      -20.762210
2016-08-21/21:21:34.76           74.688476      -69.511934      -20.767899
2016-08-21/21:21:34.79           74.746906      -69.486194      -20.773410
2016-08-21/21:21:34.82           74.805337      -69.460455      -20.778922
2016-08-21/21:21:34.85           74.863767      -69.434715      -20.784433
2016-08-21/21:21:34.89           74.924082      -69.408145      -20.790122
2016-08-21/21:21:34.92           74.982513      -69.382405      -20.795633
2016-08-21/21:21:34.95           75.040943      -69.356666      -20.801144
2016-08-21/21:21:34.98           75.099374      -69.330926      -20.806655
2016-08-21/21:21:35.01           75.159555      -69.303497      -20.812054
2016-08-21/21:21:35.04           75.217741      -69.276190      -20.817036
2016-08-21/21:21:35.07           75.275927      -69.248884      -20.822017
2016-08-21/21:21:35.10           75.334113      -69.221577      -20.826999
2016-08-21/21:21:35.14           75.394176      -69.193390      -20.832142
2016-08-21/21:21:35.17           75.452362      -69.166083      -20.837124
2016-08-21/21:21:35.20           75.510548      -69.138777      -20.842106
2016-08-21/21:21:35.23           75.568734      -69.111470      -20.847087
2016-08-21/21:21:35.26           75.628797      -69.083283      -20.852230
2016-08-21/21:21:35.29           75.686984      -69.055976      -20.857212
2016-08-21/21:21:35.32           75.745169      -69.028670      -20.862194
2016-08-21/21:21:35.35           75.803355      -69.001363      -20.867176
2016-08-21/21:21:35.39           75.863418      -68.973176      -20.872318
2016-08-21/21:21:35.42           75.921605      -68.945869      -20.877300
2016-08-21/21:21:35.45           75.979790      -68.918563      -20.882282
2016-08-21/21:21:35.48           76.037976      -68.891256      -20.887264
2016-08-21/21:21:35.51           76.098039      -68.863069      -20.892407
2016-08-21/21:21:35.54           76.156226      -68.835762      -20.897388
2016-08-21/21:21:35.57           76.214412      -68.808456      -20.902370
2016-08-21/21:21:35.60           76.272597      -68.781149      -20.907352
2016-08-21/21:21:35.64           76.332660      -68.752962      -20.912495
2016-08-21/21:21:35.67           76.390847      -68.725655      -20.917477
2016-08-21/21:21:35.70           76.449033      -68.698349      -20.922459
2016-08-21/21:21:35.73           76.507218      -68.671042      -20.927440
2016-08-21/21:21:35.76           76.567282      -68.642855      -20.932583
2016-08-21/21:21:35.79           76.625468      -68.615548      -20.937565
2016-08-21/21:21:35.82           76.683654      -68.588242      -20.942547
2016-08-21/21:21:35.85           76.741839      -68.560935      -20.947529
2016-08-21/21:21:35.89           76.801903      -68.532748      -20.952671
2016-08-21/21:21:35.92           76.860089      -68.505441      -20.957653
2016-08-21/21:21:35.95           76.918275      -68.478135      -20.962635
2016-08-21/21:21:35.98           76.976461      -68.450828      -20.967617
2016-08-21/21:21:36.01           77.036352      -68.421782      -20.972466
2016-08-21/21:21:36.04           77.094224      -68.392909      -20.976914
2016-08-21/21:21:36.07           77.152097      -68.364036      -20.981361
2016-08-21/21:21:36.10           77.209969      -68.335164      -20.985809
2016-08-21/21:21:36.14           77.269708      -68.305359      -20.990400
2016-08-21/21:21:36.17           77.327581      -68.276487      -20.994847
2016-08-21/21:21:36.20           77.385453      -68.247614      -20.999295
2016-08-21/21:21:36.23           77.443325      -68.218741      -21.003742
2016-08-21/21:21:36.26           77.503065      -68.188937      -21.008333
2016-08-21/21:21:36.29           77.560938      -68.160064      -21.012781
2016-08-21/21:21:36.32           77.618810      -68.131191      -21.017228
2016-08-21/21:21:36.35           77.676682      -68.102319      -21.021676
2016-08-21/21:21:36.39           77.736421      -68.072515      -21.026267
2016-08-21/21:21:36.42           77.794294      -68.043642      -21.030714
2016-08-21/21:21:36.45           77.852166      -68.014769      -21.035162
2016-08-21/21:21:36.48           77.910039      -67.985896      -21.039609
2016-08-21/21:21:36.51           77.969778      -67.956092      -21.044200
2016-08-21/21:21:36.54           78.027651      -67.927219      -21.048648
2016-08-21/21:21:36.57           78.085523      -67.898347      -21.053095
2016-08-21/21:21:36.60           78.143395      -67.869474      -21.057543
2016-08-21/21:21:36.64           78.203135      -67.839670      -21.062134
2016-08-21/21:21:36.67           78.261007      -67.810797      -21.066581
2016-08-21/21:21:36.70           78.318879      -67.781924      -21.071029
2016-08-21/21:21:36.73           78.376752      -67.753052      -21.075476
2016-08-21/21:21:36.76           78.436491      -67.723248      -21.080067
2016-08-21/21:21:36.79           78.494364      -67.694375      -21.084515
2016-08-21/21:21:36.82           78.552236      -67.665502      -21.088962
2016-08-21/21:21:36.85           78.610108      -67.636629      -21.093409
2016-08-21/21:21:36.89           78.669848      -67.606825      -21.098000
2016-08-21/21:21:36.92           78.727720      -67.577952      -21.102448
2016-08-21/21:21:36.95           78.785593      -67.549080      -21.106895
2016-08-21/21:21:36.98           78.843465      -67.520207      -21.111343
2016-08-21/21:21:37.01           78.903000      -67.489544      -21.115639
2016-08-21/21:21:37.04           78.960501      -67.459105      -21.119550
2016-08-21/21:21:37.07           79.018001      -67.428667      -21.123461
2016-08-21/21:21:37.10           79.075501      -67.398228      -21.127372
2016-08-21/21:21:37.14           79.134856      -67.366807      -21.131408
2016-08-21/21:21:37.17           79.192357      -67.336368      -21.135319
2016-08-21/21:21:37.20           79.249857      -67.305930      -21.139230
2016-08-21/21:21:37.23           79.307357      -67.275491      -21.143141
2016-08-21/21:21:37.26           79.366713      -67.244071      -21.147177
2016-08-21/21:21:37.29           79.424213      -67.213632      -21.151088
2016-08-21/21:21:37.32           79.481714      -67.183193      -21.154999
2016-08-21/21:21:37.35           79.539214      -67.152755      -21.158909
2016-08-21/21:21:37.39           79.598569      -67.121334      -21.162946
2016-08-21/21:21:37.42           79.656070      -67.090895      -21.166857
2016-08-21/21:21:37.45           79.713570      -67.060457      -21.170768
2016-08-21/21:21:37.48           79.771070      -67.030018      -21.174678
2016-08-21/21:21:37.51           79.830425      -66.998597      -21.178715
2016-08-21/21:21:37.54           79.887926      -66.968158      -21.182626
2016-08-21/21:21:37.57           79.945426      -66.937720      -21.186537
2016-08-21/21:21:37.60           80.002926      -66.907281      -21.190447
2016-08-21/21:21:37.64           80.062282      -66.875861      -21.194484
2016-08-21/21:21:37.67           80.119782      -66.845422      -21.198395
2016-08-21/21:21:37.70           80.177282      -66.814983      -21.202306
2016-08-21/21:21:37.73           80.234783      -66.784545      -21.206216
2016-08-21/21:21:37.76           80.294138      -66.753124      -21.210253
2016-08-21/21:21:37.79           80.351639      -66.722685      -21.214164
2016-08-21/21:21:37.82           80.409139      -66.692246      -21.218075
2016-08-21/21:21:37.85           80.466639      -66.661808      -21.221985
2016-08-21/21:21:37.89           80.525994      -66.630387      -21.226022
2016-08-21/21:21:37.92           80.583495      -66.599948      -21.229933
2016-08-21/21:21:37.95           80.640995      -66.569510      -21.233844
2016-08-21/21:21:37.98           80.698495      -66.539071      -21.237754
2016-08-21/21:21:38.01           80.757620      -66.506777      -21.241494
2016-08-21/21:21:38.04           80.814700      -66.474747      -21.244864
2016-08-21/21:21:38.07           80.871780      -66.442716      -21.248234
2016-08-21/21:21:38.10           80.928859      -66.410685      -21.251604
2016-08-21/21:21:38.14           80.987780      -66.377621      -21.255082
2016-08-21/21:21:38.17           81.044860      -66.345590      -21.258452
2016-08-21/21:21:38.20           81.101940      -66.313560      -21.261822
2016-08-21/21:21:38.23           81.159019      -66.281529      -21.265192
2016-08-21/21:21:38.26           81.217941      -66.248465      -21.268670
2016-08-21/21:21:38.29           81.275021      -66.216434      -21.272040
2016-08-21/21:21:38.32           81.332100      -66.184403      -21.275410
2016-08-21/21:21:38.35           81.389180      -66.152373      -21.278780
2016-08-21/21:21:38.39           81.448101      -66.119308      -21.282258
2016-08-21/21:21:38.42           81.505181      -66.087278      -21.285628
2016-08-21/21:21:38.45           81.562261      -66.055247      -21.288998
2016-08-21/21:21:38.48           81.619340      -66.023216      -21.292368
2016-08-21/21:21:38.51           81.678261      -65.990152      -21.295846
2016-08-21/21:21:38.54           81.735342      -65.958121      -21.299216
2016-08-21/21:21:38.57           81.792421      -65.926091      -21.302586
2016-08-21/21:21:38.60           81.849501      -65.894060      -21.305956
2016-08-21/21:21:38.64           81.908422      -65.860996      -21.309434
2016-08-21/21:21:38.67           81.965502      -65.828965      -21.312804
2016-08-21/21:21:38.70           82.022581      -65.796934      -21.316174
2016-08-21/21:21:38.73           82.079661      -65.764904      -21.319544
2016-08-21/21:21:38.76           82.138582      -65.731839      -21.323022
2016-08-21/21:21:38.79           82.195662      -65.699809      -21.326392
2016-08-21/21:21:38.82           82.252742      -65.667778      -21.329762
2016-08-21/21:21:38.85           82.309821      -65.635747      -21.333132
2016-08-21/21:21:38.89           82.368743      -65.602683      -21.336610
2016-08-21/21:21:38.92           82.425823      -65.570652      -21.339980
2016-08-21/21:21:38.95           82.482902      -65.538622      -21.343350
2016-08-21/21:21:38.98           82.539982      -65.506591      -21.346720
2016-08-21/21:21:39.01           82.598635      -65.472662      -21.349901
2016-08-21/21:21:39.04           82.655225      -65.439054      -21.352730
2016-08-21/21:21:39.07           82.711815      -65.405445      -21.355559
2016-08-21/21:21:39.10           82.768406      -65.371837      -21.358388
2016-08-21/21:21:39.14           82.826822      -65.337145      -21.361308
2016-08-21/21:21:39.17           82.883412      -65.303537      -21.364137
2016-08-21/21:21:39.20           82.940002      -65.269929      -21.366966
2016-08-21/21:21:39.23           82.996592      -65.236321      -21.369795
2016-08-21/21:21:39.26           83.055008      -65.201628      -21.372715
2016-08-21/21:21:39.29           83.111599      -65.168020      -21.375544
2016-08-21/21:21:39.32           83.168189      -65.134412      -21.378373
2016-08-21/21:21:39.35           83.224779      -65.100804      -21.381202
2016-08-21/21:21:39.39           83.283195      -65.066112      -21.384122
2016-08-21/21:21:39.42           83.339786      -65.032503      -21.386951
2016-08-21/21:21:39.45           83.396376      -64.998895      -21.389780
2016-08-21/21:21:39.48           83.452966      -64.965287      -21.392608
2016-08-21/21:21:39.51           83.511382      -64.930595      -21.395529
2016-08-21/21:21:39.54           83.567973      -64.896987      -21.398357
2016-08-21/21:21:39.57           83.624563      -64.863379      -21.401186
2016-08-21/21:21:39.60           83.681153      -64.829771      -21.404015
2016-08-21/21:21:39.64           83.739569      -64.795078      -21.406935
2016-08-21/21:21:39.67           83.796160      -64.761470      -21.409764
2016-08-21/21:21:39.70           83.852750      -64.727862      -21.412593
2016-08-21/21:21:39.73           83.909340      -64.694254      -21.415422
2016-08-21/21:21:39.76           83.967756      -64.659562      -21.418342
2016-08-21/21:21:39.79           84.024346      -64.625953      -21.421171
2016-08-21/21:21:39.82           84.080937      -64.592345      -21.424000
2016-08-21/21:21:39.85           84.137527      -64.558737      -21.426829
2016-08-21/21:21:39.89           84.195943      -64.524045      -21.429749
2016-08-21/21:21:39.92           84.252533      -64.490437      -21.432578
2016-08-21/21:21:39.95           84.309123      -64.456829      -21.435407
2016-08-21/21:21:39.98           84.365714      -64.423221      -21.438235
2016-08-21/21:21:40.01           84.423832      -64.387661      -21.440858
2016-08-21/21:21:40.04           84.479881      -64.352472      -21.443143
2016-08-21/21:21:40.07           84.535929      -64.317283      -21.445429
2016-08-21/21:21:40.10           84.591978      -64.282094      -21.447714
2016-08-21/21:21:40.14           84.649834      -64.245769      -21.450073
2016-08-21/21:21:40.17           84.705883      -64.210580      -21.452359
2016-08-21/21:21:40.20           84.761931      -64.175391      -21.454644
2016-08-21/21:21:40.23           84.817979      -64.140202      -21.456930
2016-08-21/21:21:40.26           84.875836      -64.103877      -21.459289
2016-08-21/21:21:40.29           84.931885      -64.068688      -21.461574
2016-08-21/21:21:40.32           84.987933      -64.033499      -21.463860
2016-08-21/21:21:40.35           85.043981      -63.998309      -21.466145
2016-08-21/21:21:40.39           85.101838      -63.961985      -21.468505
2016-08-21/21:21:40.42           85.157887      -63.926796      -21.470790
2016-08-21/21:21:40.45           85.213935      -63.891607      -21.473075
2016-08-21/21:21:40.48           85.269983      -63.856417      -21.475361
2016-08-21/21:21:40.51           85.327840      -63.820093      -21.477720
2016-08-21/21:21:40.54           85.383888      -63.784904      -21.480006
2016-08-21/21:21:40.57           85.439937      -63.749714      -21.482291
2016-08-21/21:21:40.60           85.495985      -63.714525      -21.484577
2016-08-21/21:21:40.64           85.553841      -63.678201      -21.486936
2016-08-21/21:21:40.67           85.609890      -63.643011      -21.489221
2016-08-21/21:21:40.70           85.665938      -63.607822      -21.491507
2016-08-21/21:21:40.73           85.721987      -63.572633      -21.493792
2016-08-21/21:21:40.76           85.779843      -63.536309      -21.496151
2016-08-21/21:21:40.79           85.835892      -63.501119      -21.498437
2016-08-21/21:21:40.82           85.891940      -63.465930      -21.500722
2016-08-21/21:21:40.85           85.947989      -63.430741      -21.503008
2016-08-21/21:21:40.89           86.005845      -63.394417      -21.505367
2016-08-21/21:21:40.92           86.061894      -63.359227      -21.507652
2016-08-21/21:21:40.95           86.117942      -63.324038      -21.509938
2016-08-21/21:21:40.98           86.173990      -63.288849      -21.512223
2016-08-21/21:21:41.01           86.231510      -63.251654      -21.514284
2016-08-21/21:21:41.04           86.286945      -63.214877      -21.516025
2016-08-21/21:21:41.07           86.342379      -63.178101      -21.517766
2016-08-21/21:21:41.10           86.397814      -63.141324      -21.519508
2016-08-21/21:21:41.14           86.455036      -63.103361      -21.521305
2016-08-21/21:21:41.17           86.510471      -63.066584      -21.523046
2016-08-21/21:21:41.20           86.565905      -63.029808      -21.524787
2016-08-21/21:21:41.23           86.621340      -62.993031      -21.526528
2016-08-21/21:21:41.26           86.678562      -62.955068      -21.528326
2016-08-21/21:21:41.29           86.733997      -62.918291      -21.530067
2016-08-21/21:21:41.32           86.789431      -62.881514      -21.531808
2016-08-21/21:21:41.35           86.844866      -62.844738      -21.533549
2016-08-21/21:21:41.39           86.902089      -62.806775      -21.535347
2016-08-21/21:21:41.42           86.957523      -62.769998      -21.537088
2016-08-21/21:21:41.45           87.012958      -62.733221      -21.538829
2016-08-21/21:21:41.48           87.068392      -62.696445      -21.540570
2016-08-21/21:21:41.51           87.125615      -62.658482      -21.542368
2016-08-21/21:21:41.54           87.181049      -62.621705      -21.544109
2016-08-21/21:21:41.57           87.236484      -62.584928      -21.545850
2016-08-21/21:21:41.60           87.291918      -62.548152      -21.547591
2016-08-21/21:21:41.64           87.349141      -62.510188      -21.549388
2016-08-21/21:21:41.67           87.404575      -62.473412      -21.551130
2016-08-21/21:21:41.70           87.460010      -62.436635      -21.552871
2016-08-21/21:21:41.73           87.515444      -62.399858      -21.554612
2016-08-21/21:21:41.76           87.572667      -62.361895      -21.556409
2016-08-21/21:21:41.79           87.628102      -62.325118      -21.558150
2016-08-21/21:21:41.82           87.683536      -62.288342      -21.559892
2016-08-21/21:21:41.85           87.738970      -62.251565      -21.561633
2016-08-21/21:21:41.89           87.796193      -62.213602      -21.563430
2016-08-21/21:21:41.92           87.851628      -62.176825      -21.565171
2016-08-21/21:21:41.95           87.907062      -62.140049      -21.566912
2016-08-21/21:21:41.98           87.962496      -62.103272      -21.568654
2016-08-21/21:21:42.01           88.019355      -62.064440      -21.570153
2016-08-21/21:21:42.04           88.074126      -62.026078      -21.571352
2016-08-21/21:21:42.07           88.128896      -61.987717      -21.572550
2016-08-21/21:21:42.10           88.183666      -61.949355      -21.573749
2016-08-21/21:21:42.14           88.240204      -61.909756      -21.574986
2016-08-21/21:21:42.17           88.294975      -61.871394      -21.576184
2016-08-21/21:21:42.20           88.349745      -61.833033      -21.577382
2016-08-21/21:21:42.23           88.404515      -61.794672      -21.578581
2016-08-21/21:21:42.26           88.461053      -61.755072      -21.579818
2016-08-21/21:21:42.29           88.515824      -61.716711      -21.581016
2016-08-21/21:21:42.32           88.570594      -61.678349      -21.582215
2016-08-21/21:21:42.35           88.625364      -61.639988      -21.583413
2016-08-21/21:21:42.39           88.681902      -61.600389      -21.584650
2016-08-21/21:21:42.42           88.736673      -61.562027      -21.585849
2016-08-21/21:21:42.45           88.791443      -61.523665      -21.587047
2016-08-21/21:21:42.48           88.846213      -61.485304      -21.588246
2016-08-21/21:21:42.51           88.902751      -61.445705      -21.589483
2016-08-21/21:21:42.54           88.957522      -61.407343      -21.590681
2016-08-21/21:21:42.57           89.012292      -61.368982      -21.591879
2016-08-21/21:21:42.60           89.067062      -61.330620      -21.593078
2016-08-21/21:21:42.64           89.123600      -61.291021      -21.594315
2016-08-21/21:21:42.67           89.178371      -61.252659      -21.595513
2016-08-21/21:21:42.70           89.233141      -61.214298      -21.596712
2016-08-21/21:21:42.73           89.287911      -61.175936      -21.597910
2016-08-21/21:21:42.76           89.344449      -61.136337      -21.599147
2016-08-21/21:21:42.79           89.399219      -61.097976      -21.600346
2016-08-21/21:21:42.82           89.453990      -61.059614      -21.601544
2016-08-21/21:21:42.85           89.508760      -61.021253      -21.602743
2016-08-21/21:21:42.89           89.565298      -60.981654      -21.603980
2016-08-21/21:21:42.92           89.620068      -60.943292      -21.605178
2016-08-21/21:21:42.95           89.674839      -60.904930      -21.606376
2016-08-21/21:21:42.98           89.729609      -60.866569      -21.607575
2016-08-21/21:21:43.01           89.785741      -60.826109      -21.608514
2016-08-21/21:21:43.04           89.839771      -60.786178      -21.609171
2016-08-21/21:21:43.07           89.893802      -60.746246      -21.609827
2016-08-21/21:21:43.10           89.947832      -60.706315      -21.610483
2016-08-21/21:21:43.14           90.003605      -60.665096      -21.611160
2016-08-21/21:21:43.17           90.057636      -60.625165      -21.611816
2016-08-21/21:21:43.20           90.111666      -60.585233      -21.612472
2016-08-21/21:21:43.23           90.165696      -60.545302      -21.613128
2016-08-21/21:21:43.26           90.221469      -60.504083      -21.613805
2016-08-21/21:21:43.29           90.275500      -60.464152      -21.614461
2016-08-21/21:21:43.32           90.329530      -60.424220      -21.615117
2016-08-21/21:21:43.35           90.383560      -60.384289      -21.615773
2016-08-21/21:21:43.39           90.439334      -60.343070      -21.616450
2016-08-21/21:21:43.42           90.493364      -60.303139      -21.617106
2016-08-21/21:21:43.45           90.547395      -60.263207      -21.617763
2016-08-21/21:21:43.48           90.601425      -60.223276      -21.618419
2016-08-21/21:21:43.51           90.657198      -60.182057      -21.619096
2016-08-21/21:21:43.54           90.711229      -60.142126      -21.619752
2016-08-21/21:21:43.57           90.765259      -60.102194      -21.620408
2016-08-21/21:21:43.60           90.819289      -60.062263      -21.621064
2016-08-21/21:21:43.64           90.875063      -60.021044      -21.621741
2016-08-21/21:21:43.67           90.929093      -59.981113      -21.622397
2016-08-21/21:21:43.70           90.983123      -59.941181      -21.623053
2016-08-21/21:21:43.73           91.037154      -59.901250      -21.623709
2016-08-21/21:21:43.76           91.092927      -59.860031      -21.624386
2016-08-21/21:21:43.79           91.146958      -59.820099      -21.625042
2016-08-21/21:21:43.82           91.200988      -59.780168      -21.625698
2016-08-21/21:21:43.85           91.255018      -59.740237      -21.626355
2016-08-21/21:21:43.89           91.310791      -59.699018      -21.627032
2016-08-21/21:21:43.92           91.364822      -59.659086      -21.627688
2016-08-21/21:21:43.95           91.418852      -59.619155      -21.628344
2016-08-21/21:21:43.98           91.472882      -59.579224      -21.629000
2016-08-21/21:21:44.01           91.528221      -59.537144      -21.629381
2016-08-21/21:21:44.04           91.581459      -59.495642      -21.629498
2016-08-21/21:21:44.07           91.634696      -59.454140      -21.629615
2016-08-21/21:21:44.10           91.687933      -59.412639      -21.629732
2016-08-21/21:21:44.14           91.742888      -59.369798      -21.629853
2016-08-21/21:21:44.17           91.796126      -59.328296      -21.629970
2016-08-21/21:21:44.20           91.849363      -59.286795      -21.630087
2016-08-21/21:21:44.23           91.902600      -59.245293      -21.630204
2016-08-21/21:21:44.26           91.957555      -59.202453      -21.630325
2016-08-21/21:21:44.29           92.010793      -59.160951      -21.630442
2016-08-21/21:21:44.32           92.064030      -59.119449      -21.630559
2016-08-21/21:21:44.35           92.117268      -59.077948      -21.630676
2016-08-21/21:21:44.39           92.172222      -59.035107      -21.630797
2016-08-21/21:21:44.42           92.225460      -58.993605      -21.630914
2016-08-21/21:21:44.45           92.278697      -58.952104      -21.631031
2016-08-21/21:21:44.48           92.331935      -58.910602      -21.631148
2016-08-21/21:21:44.51           92.386890      -58.867761      -21.631268
2016-08-21/21:21:44.54           92.440127      -58.826260      -21.631385
2016-08-21/21:21:44.57           92.493365      -58.784758      -21.631502
2016-08-21/21:21:44.60           92.546602      -58.743256      -21.631619
2016-08-21/21:21:44.64           92.601557      -58.700416      -21.631740
2016-08-21/21:21:44.67           92.654794      -58.658914      -21.631857
2016-08-21/21:21:44.70           92.708032      -58.617412      -21.631974
2016-08-21/21:21:44.73           92.761269      -58.575911      -21.632091
2016-08-21/21:21:44.76           92.816224      -58.533070      -21.632212
2016-08-21/21:21:44.79           92.869462      -58.491568      -21.632329
2016-08-21/21:21:44.82           92.922699      -58.450067      -21.632446
2016-08-21/21:21:44.85           92.975936      -58.408565      -21.632563
2016-08-21/21:21:44.89           93.030891      -58.365725      -21.632684
2016-08-21/21:21:44.92           93.084129      -58.324223      -21.632801
2016-08-21/21:21:44.95           93.137366      -58.282721      -21.632918
2016-08-21/21:21:44.98           93.190603      -58.241220      -21.633035
2016-08-21/21:21:45.01           93.245081      -58.197524      -21.632860
2016-08-21/21:21:45.04           93.297448      -58.154464      -21.632440
2016-08-21/21:21:45.07           93.349815      -58.111403      -21.632019
2016-08-21/21:21:45.10           93.402182      -58.068343      -21.631599
2016-08-21/21:21:45.14           93.456239      -58.023893      -21.631164
2016-08-21/21:21:45.17           93.508606      -57.980833      -21.630744
2016-08-21/21:21:45.20           93.560973      -57.937772      -21.630323
2016-08-21/21:21:45.23           93.613340      -57.894712      -21.629903
2016-08-21/21:21:45.26           93.667396      -57.850262      -21.629468
2016-08-21/21:21:45.29           93.719764      -57.807202      -21.629048
2016-08-21/21:21:45.32           93.772131      -57.764141      -21.628627
2016-08-21/21:21:45.35           93.824498      -57.721081      -21.628206
2016-08-21/21:21:45.39           93.878554      -57.676631      -21.627772
2016-08-21/21:21:45.42           93.930921      -57.633571      -21.627352
2016-08-21/21:21:45.45           93.983288      -57.590510      -21.626931
2016-08-21/21:21:45.48           94.035655      -57.547450      -21.626510
2016-08-21/21:21:45.51           94.089712      -57.503000      -21.626076
2016-08-21/21:21:45.54           94.142079      -57.459940      -21.625656
2016-08-21/21:21:45.57           94.194446      -57.416879      -21.625235
2016-08-21/21:21:45.60           94.246813      -57.373819      -21.624814
2016-08-21/21:21:45.64           94.300870      -57.329369      -21.624380
2016-08-21/21:21:45.67           94.353237      -57.286309      -21.623960
2016-08-21/21:21:45.70           94.405604      -57.243248      -21.623539
2016-08-21/21:21:45.73           94.457971      -57.200188      -21.623118
2016-08-21/21:21:45.76           94.512027      -57.155738      -21.622684
2016-08-21/21:21:45.79           94.564395      -57.112678      -21.622263
2016-08-21/21:21:45.82           94.616762      -57.069617      -21.621843
2016-08-21/21:21:45.85           94.669128      -57.026557      -21.621422
2016-08-21/21:21:45.89           94.723185      -56.982107      -21.620988
2016-08-21/21:21:45.92           94.775552      -56.939047      -21.620567
2016-08-21/21:21:45.95           94.827919      -56.895986      -21.620147
2016-08-21/21:21:45.98           94.880286      -56.852926      -21.619726
2016-08-21/21:21:46.01           94.933838      -56.807632      -21.619000
2016-08-21/21:21:46.04           94.985285      -56.763032      -21.618047
2016-08-21/21:21:46.07           95.036731      -56.718433      -21.617094
2016-08-21/21:21:46.10           95.088178      -56.673833      -21.616142
2016-08-21/21:21:46.14           95.141284      -56.627795      -21.615158
2016-08-21/21:21:46.17           95.192731      -56.583195      -21.614205
2016-08-21/21:21:46.20           95.244178      -56.538595      -21.613252
2016-08-21/21:21:46.23           95.295624      -56.493995      -21.612300
2016-08-21/21:21:46.26           95.348730      -56.447957      -21.611316
2016-08-21/21:21:46.29           95.400177      -56.403357      -21.610363
2016-08-21/21:21:46.32           95.451624      -56.358757      -21.609410
2016-08-21/21:21:46.35           95.503070      -56.314158      -21.608457
2016-08-21/21:21:46.39           95.556177      -56.268119      -21.607474
2016-08-21/21:21:46.42           95.607624      -56.223519      -21.606521
2016-08-21/21:21:46.45           95.659070      -56.178920      -21.605568
2016-08-21/21:21:46.48           95.710517      -56.134320      -21.604615
2016-08-21/21:21:46.51           95.763623      -56.088282      -21.603632
2016-08-21/21:21:46.54           95.815070      -56.043682      -21.602679
2016-08-21/21:21:46.57           95.866516      -55.999082      -21.601726
2016-08-21/21:21:46.60           95.917963      -55.954482      -21.600773
2016-08-21/21:21:46.64           95.971069      -55.908444      -21.599790
2016-08-21/21:21:46.67           96.022516      -55.863844      -21.598837
2016-08-21/21:21:46.70           96.073963      -55.819244      -21.597884
2016-08-21/21:21:46.73           96.125409      -55.774645      -21.596931
2016-08-21/21:21:46.76           96.178515      -55.728606      -21.595948
2016-08-21/21:21:46.79           96.229962      -55.684006      -21.594995
2016-08-21/21:21:46.82           96.281409      -55.639407      -21.594042
2016-08-21/21:21:46.85           96.332855      -55.594807      -21.593089
2016-08-21/21:21:46.89           96.385962      -55.548769      -21.592105
2016-08-21/21:21:46.92           96.437409      -55.504169      -21.591153
2016-08-21/21:21:46.95           96.488855      -55.459569      -21.590200
2016-08-21/21:21:46.98           96.540302      -55.414969      -21.589247
2016-08-21/21:21:47.01           96.592862      -55.368081      -21.587973
2016-08-21/21:21:47.04           96.643315      -55.321931      -21.586491
2016-08-21/21:21:47.07           96.693766      -55.275781      -21.585009
2016-08-21/21:21:47.10           96.744218      -55.229631      -21.583526
2016-08-21/21:21:47.14           96.796298      -55.181993      -21.581996
2016-08-21/21:21:47.17           96.846750      -55.135842      -21.580514
2016-08-21/21:21:47.20           96.897202      -55.089693      -21.579032
2016-08-21/21:21:47.23           96.947654      -55.043543      -21.577549
2016-08-21/21:21:47.26           96.999733      -54.995904      -21.576019
2016-08-21/21:21:47.29           97.050185      -54.949754      -21.574537
2016-08-21/21:21:47.32           97.100637      -54.903604      -21.573055
2016-08-21/21:21:47.35           97.151089      -54.857455      -21.571573
2016-08-21/21:21:47.39           97.203169      -54.809816      -21.570042
2016-08-21/21:21:47.42           97.253621      -54.763666      -21.568560
2016-08-21/21:21:47.45           97.304073      -54.717516      -21.567078
2016-08-21/21:21:47.48           97.354524      -54.671366      -21.565596
2016-08-21/21:21:47.51           97.406604      -54.623728      -21.564066
2016-08-21/21:21:47.54           97.457056      -54.577578      -21.562583
2016-08-21/21:21:47.57           97.507508      -54.531428      -21.561101
2016-08-21/21:21:47.60           97.557960      -54.485278      -21.559619
2016-08-21/21:21:47.64           97.610039      -54.437639      -21.558089
2016-08-21/21:21:47.67           97.660492      -54.391489      -21.556606
2016-08-21/21:21:47.70           97.710943      -54.345340      -21.555124
2016-08-21/21:21:47.73           97.761395      -54.299190      -21.553642
2016-08-21/21:21:47.76           97.813475      -54.251551      -21.552112
2016-08-21/21:21:47.79           97.863927      -54.205401      -21.550630
2016-08-21/21:21:47.82           97.914379      -54.159251      -21.549147
2016-08-21/21:21:47.85           97.964831      -54.113101      -21.547665
2016-08-21/21:21:47.89           98.016910      -54.065463      -21.546135
2016-08-21/21:21:47.92           98.067363      -54.019313      -21.544653
2016-08-21/21:21:47.95           98.117814      -53.973163      -21.543171
2016-08-21/21:21:47.98           98.168266      -53.927013      -21.541688
2016-08-21/21:21:48.01           98.219770      -53.878551      -21.539873
2016-08-21/21:21:48.04           98.269171      -53.830898      -21.537871
2016-08-21/21:21:48.07           98.318572      -53.783246      -21.535869
2016-08-21/21:21:48.10           98.367973      -53.735594      -21.533867
2016-08-21/21:21:48.14           98.418968      -53.686405      -21.531800
2016-08-21/21:21:48.17           98.468370      -53.638752      -21.529798
2016-08-21/21:21:48.20           98.517771      -53.591100      -21.527796
2016-08-21/21:21:48.23           98.567172      -53.543448      -21.525793
2016-08-21/21:21:48.26           98.618167      -53.494259      -21.523727
2016-08-21/21:21:48.29           98.667568      -53.446607      -21.521725
2016-08-21/21:21:48.32           98.716969      -53.398955      -21.519722
2016-08-21/21:21:48.35           98.766371      -53.351303      -21.517720
2016-08-21/21:21:48.39           98.817366      -53.302113      -21.515654
2016-08-21/21:21:48.42           98.866767      -53.254461      -21.513651
2016-08-21/21:21:48.45           98.916168      -53.206809      -21.511649
2016-08-21/21:21:48.48           98.965569      -53.159157      -21.509647
2016-08-21/21:21:48.51           99.016564      -53.109967      -21.507580
2016-08-21/21:21:48.54           99.065966      -53.062315      -21.505578
2016-08-21/21:21:48.57           99.115367      -53.014663      -21.503576
2016-08-21/21:21:48.60           99.164768      -52.967011      -21.501574
2016-08-21/21:21:48.64           99.215763      -52.917821      -21.499507
2016-08-21/21:21:48.67           99.265164      -52.870169      -21.497505
2016-08-21/21:21:48.70           99.314566      -52.822517      -21.495503
2016-08-21/21:21:48.73           99.363967      -52.774865      -21.493501
2016-08-21/21:21:48.76           99.414962      -52.725676      -21.491434
2016-08-21/21:21:48.79           99.464363      -52.678023      -21.489432
2016-08-21/21:21:48.82           99.513764      -52.630371      -21.487430
2016-08-21/21:21:48.85           99.563165      -52.582719      -21.485428
2016-08-21/21:21:48.89           99.614160      -52.533530      -21.483361
2016-08-21/21:21:48.92           99.663562      -52.485877      -21.481359
2016-08-21/21:21:48.95           99.712963      -52.438225      -21.479357
2016-08-21/21:21:48.98           99.762364      -52.390573      -21.477355
2016-08-21/21:21:49.01           99.812739      -52.340559      -21.475005
2016-08-21/21:21:49.04           99.861010      -52.291403      -21.472486
2016-08-21/21:21:49.07           99.909280      -52.242247      -21.469967
2016-08-21/21:21:49.10           99.957550      -52.193091      -21.467449
2016-08-21/21:21:49.14           100.00738      -52.142350      -21.464849
2016-08-21/21:21:49.17           100.05565      -52.093193      -21.462330
2016-08-21/21:21:49.20           100.10392      -52.044038      -21.459812
2016-08-21/21:21:49.23           100.15219      -51.994882      -21.457293
2016-08-21/21:21:49.26           100.20202      -51.944140      -21.454694
2016-08-21/21:21:49.29           100.25029      -51.894984      -21.452175
2016-08-21/21:21:49.32           100.29856      -51.845828      -21.449656
2016-08-21/21:21:49.35           100.34683      -51.796672      -21.447138
2016-08-21/21:21:49.39           100.39666      -51.745930      -21.444538
2016-08-21/21:21:49.42           100.44493      -51.696774      -21.442019
2016-08-21/21:21:49.45           100.49320      -51.647618      -21.439501
2016-08-21/21:21:49.48           100.54147      -51.598462      -21.436982
2016-08-21/21:21:49.51           100.59130      -51.547721      -21.434383
2016-08-21/21:21:49.54           100.63957      -51.498564      -21.431864
2016-08-21/21:21:49.57           100.68784      -51.449409      -21.429345
2016-08-21/21:21:49.60           100.73611      -51.400253      -21.426827
2016-08-21/21:21:49.64           100.78594      -51.349511      -21.424227
2016-08-21/21:21:49.67           100.83421      -51.300355      -21.421708
2016-08-21/21:21:49.70           100.88248      -51.251199      -21.419190
2016-08-21/21:21:49.73           100.93075      -51.202043      -21.416671
2016-08-21/21:21:49.76           100.98057      -51.151301      -21.414071
2016-08-21/21:21:49.79           101.02885      -51.102145      -21.411553
2016-08-21/21:21:49.82           101.07712      -51.052989      -21.409034
2016-08-21/21:21:49.85           101.12539      -51.003834      -21.406516
2016-08-21/21:21:49.89           101.17521      -50.953092      -21.403916
2016-08-21/21:21:49.92           101.22348      -50.903936      -21.401397
2016-08-21/21:21:49.95           101.27176      -50.854780      -21.398879
2016-08-21/21:21:49.98           101.32003      -50.805624      -21.396360
2016-08-21/21:21:50.01           101.36921      -50.754076      -21.393483
2016-08-21/21:21:50.04           101.41630      -50.703449      -21.390458
2016-08-21/21:21:50.07           101.46339      -50.652822      -21.387433
2016-08-21/21:21:50.10           101.51048      -50.602195      -21.384408
2016-08-21/21:21:50.14           101.55909      -50.549935      -21.381286
2016-08-21/21:21:50.17           101.60618      -50.499308      -21.378261
2016-08-21/21:21:50.20           101.65327      -50.448681      -21.375236
2016-08-21/21:21:50.23           101.70036      -50.398054      -21.372212
2016-08-21/21:21:50.26           101.74897      -50.345794      -21.369089
2016-08-21/21:21:50.29           101.79606      -50.295167      -21.366064
2016-08-21/21:21:50.32           101.84315      -50.244541      -21.363039
2016-08-21/21:21:50.35           101.89025      -50.193914      -21.360015
2016-08-21/21:21:50.39           101.93886      -50.141654      -21.356892
2016-08-21/21:21:50.42           101.98595      -50.091027      -21.353867
2016-08-21/21:21:50.45           102.03304      -50.040400      -21.350843
2016-08-21/21:21:50.48           102.08013      -49.989773      -21.347818
2016-08-21/21:21:50.51           102.12874      -49.937513      -21.344695
2016-08-21/21:21:50.54           102.17583      -49.886886      -21.341671
2016-08-21/21:21:50.57           102.22292      -49.836259      -21.338646
2016-08-21/21:21:50.60           102.27001      -49.785633      -21.335621
2016-08-21/21:21:50.64           102.31862      -49.733373      -21.332499
2016-08-21/21:21:50.67           102.36571      -49.682745      -21.329474
2016-08-21/21:21:50.70           102.41280      -49.632119      -21.326449
2016-08-21/21:21:50.73           102.45990      -49.581492      -21.323424
2016-08-21/21:21:50.76           102.50851      -49.529232      -21.320302
2016-08-21/21:21:50.79           102.55560      -49.478605      -21.317277
2016-08-21/21:21:50.82           102.60269      -49.427978      -21.314252
2016-08-21/21:21:50.85           102.64978      -49.377351      -21.311227
2016-08-21/21:21:50.89           102.69839      -49.325091      -21.308105
2016-08-21/21:21:50.92           102.74548      -49.274464      -21.305080
2016-08-21/21:21:50.95           102.79257      -49.223838      -21.302055
2016-08-21/21:21:50.98           102.83966      -49.173211      -21.299030
2016-08-21/21:21:51.01           102.88758      -49.120154      -21.295635
2016-08-21/21:21:51.04           102.93341      -49.068074      -21.292111
2016-08-21/21:21:51.07           102.97923      -49.015994      -21.288588
2016-08-21/21:21:51.10           103.02506      -48.963915      -21.285064
2016-08-21/21:21:51.14           103.07236      -48.910155      -21.281427
2016-08-21/21:21:51.17           103.11819      -48.858075      -21.277904
2016-08-21/21:21:51.20           103.16402      -48.805995      -21.274380
2016-08-21/21:21:51.23           103.20984      -48.753916      -21.270857
2016-08-21/21:21:51.26           103.25715      -48.700156      -21.267220
2016-08-21/21:21:51.29           103.30298      -48.648076      -21.263697
2016-08-21/21:21:51.32           103.34880      -48.595996      -21.260173
2016-08-21/21:21:51.35           103.39463      -48.543917      -21.256650
2016-08-21/21:21:51.39           103.44193      -48.490157      -21.253013
2016-08-21/21:21:51.42           103.48776      -48.438077      -21.249489
2016-08-21/21:21:51.45           103.53359      -48.385997      -21.245966
2016-08-21/21:21:51.48           103.57941      -48.333918      -21.242442
2016-08-21/21:21:51.51           103.62672      -48.280158      -21.238805
2016-08-21/21:21:51.54           103.67255      -48.228078      -21.235282
2016-08-21/21:21:51.57           103.71837      -48.175998      -21.231759
2016-08-21/21:21:51.60           103.76420      -48.123919      -21.228235
2016-08-21/21:21:51.64           103.81150      -48.070159      -21.224598
2016-08-21/21:21:51.67           103.85733      -48.018079      -21.221075
2016-08-21/21:21:51.70           103.90316      -47.965999      -21.217551
2016-08-21/21:21:51.73           103.94899      -47.913920      -21.214028
2016-08-21/21:21:51.76           103.99629      -47.860160      -21.210391
2016-08-21/21:21:51.79           104.04212      -47.808080      -21.206867
2016-08-21/21:21:51.82           104.08794      -47.756001      -21.203344
2016-08-21/21:21:51.85           104.13377      -47.703921      -21.199821
2016-08-21/21:21:51.89           104.18108      -47.650161      -21.196183
2016-08-21/21:21:51.92           104.22690      -47.598081      -21.192660
2016-08-21/21:21:51.95           104.27273      -47.546002      -21.189137
2016-08-21/21:21:51.98           104.31856      -47.493922      -21.185613
2016-08-21/21:21:52.01           104.36514      -47.439378      -21.181708
2016-08-21/21:21:52.04           104.40966      -47.385868      -21.177697
2016-08-21/21:21:52.07           104.45418      -47.332359      -21.173686
2016-08-21/21:21:52.10           104.49869      -47.278850      -21.169674
2016-08-21/21:21:52.14           104.54465      -47.223614      -21.165533
2016-08-21/21:21:52.17           104.58916      -47.170104      -21.161522
2016-08-21/21:21:52.20           104.63368      -47.116595      -21.157510
2016-08-21/21:21:52.23           104.67820      -47.063086      -21.153499
2016-08-21/21:21:52.26           104.72415      -47.007850      -21.149358
2016-08-21/21:21:52.29           104.76867      -46.954340      -21.145346
2016-08-21/21:21:52.32           104.81319      -46.900831      -21.141335
2016-08-21/21:21:52.35           104.85770      -46.847322      -21.137323
2016-08-21/21:21:52.39           104.90366      -46.792086      -21.133182
2016-08-21/21:21:52.42           104.94817      -46.738576      -21.129171
2016-08-21/21:21:52.45           104.99269      -46.685067      -21.125160
2016-08-21/21:21:52.48           105.03721      -46.631558      -21.121148
2016-08-21/21:21:52.51           105.08316      -46.576322      -21.117007
2016-08-21/21:21:52.54           105.12768      -46.522812      -21.112996
2016-08-21/21:21:52.57           105.17219      -46.469303      -21.108984
2016-08-21/21:21:52.60           105.21671      -46.415794      -21.104973
2016-08-21/21:21:52.64           105.26267      -46.360558      -21.100832
2016-08-21/21:21:52.67           105.30718      -46.307049      -21.096820
2016-08-21/21:21:52.70           105.35170      -46.253539      -21.092809
2016-08-21/21:21:52.73           105.39622      -46.200030      -21.088797
2016-08-21/21:21:52.76           105.44217      -46.144794      -21.084656
2016-08-21/21:21:52.79           105.48669      -46.091285      -21.080645
2016-08-21/21:21:52.82           105.53120      -46.037775      -21.076633
2016-08-21/21:21:52.85           105.57572      -45.984266      -21.072622
2016-08-21/21:21:52.89           105.62167      -45.929030      -21.068481
2016-08-21/21:21:52.92           105.66619      -45.875521      -21.064470
2016-08-21/21:21:52.95           105.71071      -45.822011      -21.060458
2016-08-21/21:21:52.98           105.75523      -45.768502      -21.056447
2016-08-21/21:21:53.01           105.80042      -45.712510      -21.052045
2016-08-21/21:21:53.04           105.84356      -45.657621      -21.047559
2016-08-21/21:21:53.07           105.88670      -45.602733      -21.043073
2016-08-21/21:21:53.10           105.92984      -45.547845      -21.038586
2016-08-21/21:21:53.14           105.97437      -45.491185      -21.033955
2016-08-21/21:21:53.17           106.01751      -45.436297      -21.029469
2016-08-21/21:21:53.20           106.06065      -45.381408      -21.024982
2016-08-21/21:21:53.23           106.10379      -45.326520      -21.020496
2016-08-21/21:21:53.26           106.14832      -45.269861      -21.015865
2016-08-21/21:21:53.29           106.19146      -45.214972      -21.011378
2016-08-21/21:21:53.32           106.23460      -45.160083      -21.006892
2016-08-21/21:21:53.35           106.27774      -45.105195      -21.002405
2016-08-21/21:21:53.39           106.32227      -45.048536      -20.997774
2016-08-21/21:21:53.42           106.36541      -44.993647      -20.993288
2016-08-21/21:21:53.45           106.40855      -44.938759      -20.988801
2016-08-21/21:21:53.48           106.45169      -44.883870      -20.984315
2016-08-21/21:21:53.51           106.49622      -44.827211      -20.979684
2016-08-21/21:21:53.54           106.53936      -44.772322      -20.975197
2016-08-21/21:21:53.57           106.58250      -44.717434      -20.970711
2016-08-21/21:21:53.60           106.62564      -44.662546      -20.966225
2016-08-21/21:21:53.64           106.67017      -44.605886      -20.961593
2016-08-21/21:21:53.67           106.71331      -44.550998      -20.957107
2016-08-21/21:21:53.70           106.75645      -44.496109      -20.952621
2016-08-21/21:21:53.73           106.79959      -44.441221      -20.948134
2016-08-21/21:21:53.76           106.84412      -44.384562      -20.943503
2016-08-21/21:21:53.79           106.88726      -44.329673      -20.939017
2016-08-21/21:21:53.82           106.93040      -44.274785      -20.934530
2016-08-21/21:21:53.85           106.97354      -44.219896      -20.930044
2016-08-21/21:21:53.89           107.01807      -44.163237      -20.925413
2016-08-21/21:21:53.92           107.06121      -44.108348      -20.920926
2016-08-21/21:21:53.95           107.10435      -44.053460      -20.916440
2016-08-21/21:21:53.98           107.14749      -43.998571      -20.911953
2016-08-21/21:21:54.01           107.19123      -43.941157      -20.907067
2016-08-21/21:21:54.04           107.23292      -43.884891      -20.902114
2016-08-21/21:21:54.07           107.27461      -43.828625      -20.897162
2016-08-21/21:21:54.10           107.31630      -43.772359      -20.892209
2016-08-21/21:21:54.14           107.35933      -43.714278      -20.887097
2016-08-21/21:21:54.17           107.40102      -43.658012      -20.882144
2016-08-21/21:21:54.20           107.44271      -43.601746      -20.877192
2016-08-21/21:21:54.23           107.48440      -43.545480      -20.872240
2016-08-21/21:21:54.26           107.52743      -43.487399      -20.867127
2016-08-21/21:21:54.29           107.56912      -43.431133      -20.862175
2016-08-21/21:21:54.32           107.61081      -43.374867      -20.857222
2016-08-21/21:21:54.35           107.65250      -43.318601      -20.852270
2016-08-21/21:21:54.39           107.69554      -43.260520      -20.847157
2016-08-21/21:21:54.42           107.73723      -43.204254      -20.842205
2016-08-21/21:21:54.45           107.77892      -43.147988      -20.837252
2016-08-21/21:21:54.48           107.82061      -43.091722      -20.832300
2016-08-21/21:21:54.51           107.86364      -43.033641      -20.827188
2016-08-21/21:21:54.54           107.90533      -42.977375      -20.822235
2016-08-21/21:21:54.57           107.94702      -42.921109      -20.817283
2016-08-21/21:21:54.60           107.98871      -42.864843      -20.812330
2016-08-21/21:21:54.64           108.03175      -42.806762      -20.807218
2016-08-21/21:21:54.67           108.07343      -42.750496      -20.802265
2016-08-21/21:21:54.70           108.11512      -42.694230      -20.797313
2016-08-21/21:21:54.73           108.15681      -42.637965      -20.792361
2016-08-21/21:21:54.76           108.19985      -42.579883      -20.787248
2016-08-21/21:21:54.79           108.24154      -42.523617      -20.782296
2016-08-21/21:21:54.82           108.28323      -42.467351      -20.777343
2016-08-21/21:21:54.85           108.32492      -42.411086      -20.772391
2016-08-21/21:21:54.89           108.36795      -42.353004      -20.767279
2016-08-21/21:21:54.92           108.40964      -42.296738      -20.762326
2016-08-21/21:21:54.95           108.45133      -42.240472      -20.757374
2016-08-21/21:21:54.98           108.49302      -42.184207      -20.752421
2016-08-21/21:21:55.01           108.53523      -42.125406      -20.747062
2016-08-21/21:21:55.04           108.57541      -42.067826      -20.741659
2016-08-21/21:21:55.07           108.61559      -42.010248      -20.736256
2016-08-21/21:21:55.10           108.65577      -41.952669      -20.730853
2016-08-21/21:21:55.14           108.69725      -41.893233      -20.725275
2016-08-21/21:21:55.17           108.73744      -41.835654      -20.719872
2016-08-21/21:21:55.20           108.77762      -41.778075      -20.714469
2016-08-21/21:21:55.23           108.81780      -41.720496      -20.709066
2016-08-21/21:21:55.26           108.85928      -41.661060      -20.703489
2016-08-21/21:21:55.29           108.89946      -41.603481      -20.698086
2016-08-21/21:21:55.32           108.93964      -41.545902      -20.692683
2016-08-21/21:21:55.35           108.97982      -41.488324      -20.687280
2016-08-21/21:21:55.39           109.02130      -41.428887      -20.681703
2016-08-21/21:21:55.42           109.06149      -41.371308      -20.676300
2016-08-21/21:21:55.45           109.10167      -41.313729      -20.670897
2016-08-21/21:21:55.48           109.14185      -41.256151      -20.665494
2016-08-21/21:21:55.51           109.18333      -41.196714      -20.659916
2016-08-21/21:21:55.54           109.22351      -41.139135      -20.654513
2016-08-21/21:21:55.57           109.26369      -41.081557      -20.649110
2016-08-21/21:21:55.60           109.30387      -41.023978      -20.643707
2016-08-21/21:21:55.64           109.34535      -40.964542      -20.638130
2016-08-21/21:21:55.67           109.38554      -40.906962      -20.632727
2016-08-21/21:21:55.70           109.42572      -40.849384      -20.627324
2016-08-21/21:21:55.73           109.46590      -40.791805      -20.621921
2016-08-21/21:21:55.76           109.50738      -40.732369      -20.616344
2016-08-21/21:21:55.79           109.54756      -40.674790      -20.610941
2016-08-21/21:21:55.82           109.58774      -40.617211      -20.605538
2016-08-21/21:21:55.85           109.62792      -40.559632      -20.600135
2016-08-21/21:21:55.89           109.66940      -40.500196      -20.594558
2016-08-21/21:21:55.92           109.70959      -40.442617      -20.589155
2016-08-21/21:21:55.95           109.74977      -40.385038      -20.583752
2016-08-21/21:21:55.98           109.78995      -40.327460      -20.578349
2016-08-21/21:21:56.01           109.83057      -40.267315      -20.572532
2016-08-21/21:21:56.04           109.86918      -40.208444      -20.566692
2016-08-21/21:21:56.07           109.90780      -40.149573      -20.560853
2016-08-21/21:21:56.10           109.94641      -40.090703      -20.555013
2016-08-21/21:21:56.14           109.98627      -40.029933      -20.548985
2016-08-21/21:21:56.17           110.02488      -39.971062      -20.543145
2016-08-21/21:21:56.20           110.06350      -39.912192      -20.537306
2016-08-21/21:21:56.23           110.10211      -39.853321      -20.531466
2016-08-21/21:21:56.26           110.14197      -39.792552      -20.525438
2016-08-21/21:21:56.29           110.18058      -39.733681      -20.519598
2016-08-21/21:21:56.32           110.21920      -39.674810      -20.513759
2016-08-21/21:21:56.35           110.25781      -39.615940      -20.507919
2016-08-21/21:21:56.39           110.29767      -39.555170      -20.501891
2016-08-21/21:21:56.42           110.33629      -39.496299      -20.496051
2016-08-21/21:21:56.45           110.37490      -39.437429      -20.490212
2016-08-21/21:21:56.48           110.41351      -39.378558      -20.484372
2016-08-21/21:21:56.51           110.45337      -39.317788      -20.478344
2016-08-21/21:21:56.54           110.49199      -39.258917      -20.472504
2016-08-21/21:21:56.57           110.53060      -39.200047      -20.466665
2016-08-21/21:21:56.60           110.56921      -39.141176      -20.460825
2016-08-21/21:21:56.64           110.60907      -39.080407      -20.454797
2016-08-21/21:21:56.67           110.64769      -39.021536      -20.448957
2016-08-21/21:21:56.70           110.68630      -38.962665      -20.443118
2016-08-21/21:21:56.73           110.72491      -38.903795      -20.437278
2016-08-21/21:21:56.76           110.76477      -38.843025      -20.431250
2016-08-21/21:21:56.79           110.80339      -38.784154      -20.425410
2016-08-21/21:21:56.82           110.84200      -38.725284      -20.419571
2016-08-21/21:21:56.85           110.88062      -38.666413      -20.413731
2016-08-21/21:21:56.89           110.92048      -38.605643      -20.407703
2016-08-21/21:21:56.92           110.95909      -38.546772      -20.401864
2016-08-21/21:21:56.95           110.99770      -38.487902      -20.396024
2016-08-21/21:21:56.98           111.03632      -38.429031      -20.390184
2016-08-21/21:21:57.01           111.07528      -38.367581      -20.383926
2016-08-21/21:21:57.04           111.11227      -38.307469      -20.377666
2016-08-21/21:21:57.07           111.14926      -38.247357      -20.371407
2016-08-21/21:21:57.10           111.18625      -38.187245      -20.365147
2016-08-21/21:21:57.14           111.22443      -38.125194      -20.358686
2016-08-21/21:21:57.17           111.26141      -38.065082      -20.352426
2016-08-21/21:21:57.20           111.29840      -38.004970      -20.346167
2016-08-21/21:21:57.23           111.33539      -37.944858      -20.339908
2016-08-21/21:21:57.26           111.37357      -37.882807      -20.333446
2016-08-21/21:21:57.29           111.41056      -37.822695      -20.327187
2016-08-21/21:21:57.32           111.44754      -37.762583      -20.320927
2016-08-21/21:21:57.35           111.48453      -37.702471      -20.314668
2016-08-21/21:21:57.39           111.52271      -37.640420      -20.308206
2016-08-21/21:21:57.42           111.55970      -37.580308      -20.301947
2016-08-21/21:21:57.45           111.59669      -37.520196      -20.295687
2016-08-21/21:21:57.48           111.63367      -37.460084      -20.289428
2016-08-21/21:21:57.51           111.67185      -37.398033      -20.282966
2016-08-21/21:21:57.54           111.70884      -37.337921      -20.276707
2016-08-21/21:21:57.57           111.74583      -37.277809      -20.270447
2016-08-21/21:21:57.60           111.78282      -37.217697      -20.264188
2016-08-21/21:21:57.64           111.82100      -37.155646      -20.257726
2016-08-21/21:21:57.67           111.85798      -37.095534      -20.251467
2016-08-21/21:21:57.70           111.89497      -37.035422      -20.245207
2016-08-21/21:21:57.73           111.93196      -36.975310      -20.238948
2016-08-21/21:21:57.76           111.97014      -36.913259      -20.232486
2016-08-21/21:21:57.79           112.00713      -36.853147      -20.226227
2016-08-21/21:21:57.82           112.04411      -36.793035      -20.219967
2016-08-21/21:21:57.85           112.08110      -36.732923      -20.213708
2016-08-21/21:21:57.89           112.11928      -36.670872      -20.207246
2016-08-21/21:21:57.92           112.15627      -36.610760      -20.200987
2016-08-21/21:21:57.95           112.19326      -36.550648      -20.194727
2016-08-21/21:21:57.98           112.23024      -36.490537      -20.188468
2016-08-21/21:21:58.01           112.26750      -36.427824      -20.181785
2016-08-21/21:21:58.04           112.30280      -36.366507      -20.175121
2016-08-21/21:21:58.07           112.33809      -36.305189      -20.168457
2016-08-21/21:21:58.10           112.37339      -36.243872      -20.161793
2016-08-21/21:21:58.14           112.40983      -36.180577      -20.154914
2016-08-21/21:21:58.17           112.44513      -36.119259      -20.148250
2016-08-21/21:21:58.20           112.48043      -36.057942      -20.141587
2016-08-21/21:21:58.23           112.51572      -35.996625      -20.134923
2016-08-21/21:21:58.26           112.55216      -35.933329      -20.128044
2016-08-21/21:21:58.29           112.58746      -35.872012      -20.121380
2016-08-21/21:21:58.32           112.62276      -35.810694      -20.114716
2016-08-21/21:21:58.35           112.65806      -35.749377      -20.108052
2016-08-21/21:21:58.39           112.69449      -35.686082      -20.101174
2016-08-21/21:21:58.42           112.72979      -35.624764      -20.094510
2016-08-21/21:21:58.45           112.76509      -35.563447      -20.087846
2016-08-21/21:21:58.48           112.80039      -35.502130      -20.081182
2016-08-21/21:21:58.51           112.83683      -35.438834      -20.074303
2016-08-21/21:21:58.54           112.87213      -35.377517      -20.067639
2016-08-21/21:21:58.57           112.90742      -35.316199      -20.060976
2016-08-21/21:21:58.60           112.94272      -35.254882      -20.054312
2016-08-21/21:21:58.64           112.97916      -35.191587      -20.047433
2016-08-21/21:21:58.67           113.01446      -35.130269      -20.040769
2016-08-21/21:21:58.70           113.04976      -35.068952      -20.034105
2016-08-21/21:21:58.73           113.08506      -35.007635      -20.027442
2016-08-21/21:21:58.76           113.12149      -34.944339      -20.020563
2016-08-21/21:21:58.79           113.15679      -34.883021      -20.013899
2016-08-21/21:21:58.82           113.19209      -34.821704      -20.007235
2016-08-21/21:21:58.85           113.22739      -34.760387      -20.000571
2016-08-21/21:21:58.89           113.26382      -34.697092      -19.993692
2016-08-21/21:21:58.92           113.29912      -34.635774      -19.987029
2016-08-21/21:21:58.95           113.33442      -34.574457      -19.980365
2016-08-21/21:21:58.98           113.36972      -34.513140      -19.973701
2016-08-21/21:21:59.01           113.40520      -34.449213      -19.966610
2016-08-21/21:21:59.04           113.43874      -34.386746      -19.959560
2016-08-21/21:21:59.07           113.47229      -34.324279      -19.952509
2016-08-21/21:21:59.10           113.50583      -34.261812      -19.945459
2016-08-21/21:21:59.14           113.54046      -34.197329      -19.938181
2016-08-21/21:21:59.17           113.57400      -34.134861      -19.931130
2016-08-21/21:21:59.20           113.60755      -34.072394      -19.924080
2016-08-21/21:21:59.23           113.64109      -34.009927      -19.917029
2016-08-21/21:21:59.26           113.67572      -33.945445      -19.909751
2016-08-21/21:21:59.29           113.70927      -33.882977      -19.902701
2016-08-21/21:21:59.32           113.74281      -33.820510      -19.895650
2016-08-21/21:21:59.35           113.77636      -33.758043      -19.888600
2016-08-21/21:21:59.39           113.81098      -33.693560      -19.881322
2016-08-21/21:21:59.42           113.84453      -33.631093      -19.874271
2016-08-21/21:21:59.45           113.87808      -33.568626      -19.867221
2016-08-21/21:21:59.48           113.91162      -33.506159      -19.860170
2016-08-21/21:21:59.51           113.94625      -33.441676      -19.852892
2016-08-21/21:21:59.54           113.97979      -33.379208      -19.845842
2016-08-21/21:21:59.57           114.01334      -33.316741      -19.838791
2016-08-21/21:21:59.60           114.04688      -33.254274      -19.831741
2016-08-21/21:21:59.64           114.08151      -33.189792      -19.824463
2016-08-21/21:21:59.67           114.11506      -33.127324      -19.817412
2016-08-21/21:21:59.70           114.14860      -33.064857      -19.810362
2016-08-21/21:21:59.73           114.18215      -33.002390      -19.803311
2016-08-21/21:21:59.76           114.21677      -32.937907      -19.796034
2016-08-21/21:21:59.79           114.25032      -32.875440      -19.788983
2016-08-21/21:21:59.82           114.28386      -32.812973      -19.781932
2016-08-21/21:21:59.85           114.31741      -32.750505      -19.774882
2016-08-21/21:21:59.89           114.35204      -32.686023      -19.767604
2016-08-21/21:21:59.92           114.38558      -32.623555      -19.760554
2016-08-21/21:21:59.95           114.41913      -32.561088      -19.753503
2016-08-21/21:21:59.98           114.45267      -32.498621      -19.746453
2016-08-21/21:22:00.01           114.48632      -32.433534      -19.738974
2016-08-21/21:22:00.04           114.51807      -32.369964      -19.731558
2016-08-21/21:22:00.07           114.54982      -32.306394      -19.724142
2016-08-21/21:22:00.10           114.58157      -32.242824      -19.716726
2016-08-21/21:22:00.14           114.61435      -32.177204      -19.709071
2016-08-21/21:22:00.17           114.64610      -32.113634      -19.701654
2016-08-21/21:22:00.20           114.67785      -32.050064      -19.694238
2016-08-21/21:22:00.23           114.70960      -31.986494      -19.686822
2016-08-21/21:22:00.26           114.74238      -31.920874      -19.679167
2016-08-21/21:22:00.29           114.77413      -31.857304      -19.671751
2016-08-21/21:22:00.32           114.80588      -31.793734      -19.664335
2016-08-21/21:22:00.35           114.83763      -31.730164      -19.656919
2016-08-21/21:22:00.39           114.87041      -31.664544      -19.649263
2016-08-21/21:22:00.42           114.90216      -31.600974      -19.641847
2016-08-21/21:22:00.45           114.93391      -31.537404      -19.634431
2016-08-21/21:22:00.48           114.96566      -31.473834      -19.627015
2016-08-21/21:22:00.51           114.99844      -31.408214      -19.619360
2016-08-21/21:22:00.54           115.03019      -31.344644      -19.611944
2016-08-21/21:22:00.57           115.06194      -31.281074      -19.604528
2016-08-21/21:22:00.60           115.09369      -31.217504      -19.597111
2016-08-21/21:22:00.64           115.12647      -31.151884      -19.589456
2016-08-21/21:22:00.67           115.15822      -31.088314      -19.582040
2016-08-21/21:22:00.70           115.18997      -31.024744      -19.574624
2016-08-21/21:22:00.73           115.22172      -30.961174      -19.567208
2016-08-21/21:22:00.76           115.25450      -30.895554      -19.559553
2016-08-21/21:22:00.79           115.28625      -30.831984      -19.552136
2016-08-21/21:22:00.82           115.31800      -30.768414      -19.544720
2016-08-21/21:22:00.85           115.34975      -30.704844      -19.537304
2016-08-21/21:22:00.89           115.38253      -30.639224      -19.529649
2016-08-21/21:22:00.92           115.41428      -30.575654      -19.522233
2016-08-21/21:22:00.95           115.44603      -30.512084      -19.514817
2016-08-21/21:22:00.98           115.47778      -30.448514      -19.507401
2016-08-21/21:22:01.01           115.50953      -30.382312      -19.499554
2016-08-21/21:22:01.04           115.53942      -30.317680      -19.491788
2016-08-21/21:22:01.07           115.56931      -30.253048      -19.484022
2016-08-21/21:22:01.10           115.59919      -30.188417      -19.476256
2016-08-21/21:22:01.14           115.63004      -30.121700      -19.468240
2016-08-21/21:22:01.17           115.65993      -30.057068      -19.460474
2016-08-21/21:22:01.20           115.68981      -29.992436      -19.452708
2016-08-21/21:22:01.23           115.71970      -29.927805      -19.444943
2016-08-21/21:22:01.26           115.75055      -29.861088      -19.436926
2016-08-21/21:22:01.29           115.78043      -29.796456      -19.429161
2016-08-21/21:22:01.32           115.81032      -29.731825      -19.421395
2016-08-21/21:22:01.35           115.84021      -29.667193      -19.413629
2016-08-21/21:22:01.39           115.87106      -29.600477      -19.405613
2016-08-21/21:22:01.42           115.90094      -29.535845      -19.397847
2016-08-21/21:22:01.45           115.93083      -29.471213      -19.390081
2016-08-21/21:22:01.48           115.96071      -29.406582      -19.382316
2016-08-21/21:22:01.51           115.99156      -29.339865      -19.374299
2016-08-21/21:22:01.54           116.02145      -29.275233      -19.366534
2016-08-21/21:22:01.57           116.05133      -29.210602      -19.358768
2016-08-21/21:22:01.60           116.08122      -29.145970      -19.351002
2016-08-21/21:22:01.64           116.11207      -29.079253      -19.342986
2016-08-21/21:22:01.67           116.14196      -29.014621      -19.335220
2016-08-21/21:22:01.70           116.17184      -28.949990      -19.327454
2016-08-21/21:22:01.73           116.20173      -28.885358      -19.319689
2016-08-21/21:22:01.76           116.23258      -28.818642      -19.311672
2016-08-21/21:22:01.79           116.26246      -28.754010      -19.303906
2016-08-21/21:22:01.82           116.29235      -28.689378      -19.296141
2016-08-21/21:22:01.85           116.32223      -28.624747      -19.288375
2016-08-21/21:22:01.89           116.35308      -28.558030      -19.280359
2016-08-21/21:22:01.92           116.38297      -28.493398      -19.272593
2016-08-21/21:22:01.95           116.41286      -28.428767      -19.264827
2016-08-21/21:22:01.98           116.44274      -28.364135      -19.257061
2016-08-21/21:22:02.01           116.47255      -28.296878      -19.248868
2016-08-21/21:22:02.04           116.50053      -28.231260      -19.240778
2016-08-21/21:22:02.07           116.52852      -28.165643      -19.232689
2016-08-21/21:22:02.10           116.55650      -28.100025      -19.224599
2016-08-21/21:22:02.14           116.58539      -28.032291      -19.216249
2016-08-21/21:22:02.17           116.61337      -27.966673      -19.208159
2016-08-21/21:22:02.20           116.64136      -27.901056      -19.200070
2016-08-21/21:22:02.23           116.66934      -27.835439      -19.191980
2016-08-21/21:22:02.26           116.69823      -27.767704      -19.183630
2016-08-21/21:22:02.29           116.72621      -27.702086      -19.175540
2016-08-21/21:22:02.32           116.75420      -27.636469      -19.167450
2016-08-21/21:22:02.35           116.78218      -27.570852      -19.159361
2016-08-21/21:22:02.39           116.81107      -27.503117      -19.151011
2016-08-21/21:22:02.42           116.83905      -27.437500      -19.142921
2016-08-21/21:22:02.45           116.86704      -27.371882      -19.134831
2016-08-21/21:22:02.48           116.89502      -27.306265      -19.126742
2016-08-21/21:22:02.51           116.92391      -27.238531      -19.118392
2016-08-21/21:22:02.54           116.95189      -27.172913      -19.110302
2016-08-21/21:22:02.57           116.97988      -27.107296      -19.102212
2016-08-21/21:22:02.60           117.00786      -27.041678      -19.094123
2016-08-21/21:22:02.64           117.03675      -26.973944      -19.085772
2016-08-21/21:22:02.67           117.06473      -26.908326      -19.077683
2016-08-21/21:22:02.70           117.09272      -26.842709      -19.069593
2016-08-21/21:22:02.73           117.12070      -26.777091      -19.061504
2016-08-21/21:22:02.76           117.14959      -26.709357      -19.053153
2016-08-21/21:22:02.79           117.17757      -26.643739      -19.045064
2016-08-21/21:22:02.82           117.20556      -26.578122      -19.036974
2016-08-21/21:22:02.85           117.23354      -26.512505      -19.028885
2016-08-21/21:22:02.89           117.26243      -26.444770      -19.020534
2016-08-21/21:22:02.92           117.29041      -26.379152      -19.012445
2016-08-21/21:22:02.95           117.31840      -26.313535      -19.004355
2016-08-21/21:22:02.98           117.34638      -26.247918      -18.996266
2016-08-21/21:22:03.01           117.37419      -26.179667      -18.987748
2016-08-21/21:22:03.04           117.40021      -26.113109      -18.979354
2016-08-21/21:22:03.07           117.42623      -26.046550      -18.970960
2016-08-21/21:22:03.10           117.45225      -25.979992      -18.962566
2016-08-21/21:22:03.14           117.47911      -25.911287      -18.953901
2016-08-21/21:22:03.17           117.50513      -25.844728      -18.945507
2016-08-21/21:22:03.20           117.53115      -25.778170      -18.937113
2016-08-21/21:22:03.23           117.55717      -25.711611      -18.928719
2016-08-21/21:22:03.26           117.58403      -25.642906      -18.920054
2016-08-21/21:22:03.29           117.61005      -25.576347      -18.911660
2016-08-21/21:22:03.32           117.63607      -25.509789      -18.903266
2016-08-21/21:22:03.35           117.66209      -25.443230      -18.894871
2016-08-21/21:22:03.39           117.68895      -25.374525      -18.886207
2016-08-21/21:22:03.42           117.71497      -25.307966      -18.877812
2016-08-21/21:22:03.45           117.74099      -25.241408      -18.869418
2016-08-21/21:22:03.48           117.76701      -25.174849      -18.861024
2016-08-21/21:22:03.51           117.79387      -25.106144      -18.852359
2016-08-21/21:22:03.54           117.81989      -25.039585      -18.843965
2016-08-21/21:22:03.57           117.84591      -24.973027      -18.835571
2016-08-21/21:22:03.60           117.87193      -24.906469      -18.827177
2016-08-21/21:22:03.64           117.89879      -24.837763      -18.818512
2016-08-21/21:22:03.67           117.92481      -24.771204      -18.810118
2016-08-21/21:22:03.70           117.95083      -24.704646      -18.801724
2016-08-21/21:22:03.73           117.97685      -24.638088      -18.793330
2016-08-21/21:22:03.76           118.00371      -24.569382      -18.784665
2016-08-21/21:22:03.79           118.02973      -24.502823      -18.776271
2016-08-21/21:22:03.82           118.05575      -24.436265      -18.767876
2016-08-21/21:22:03.85           118.08177      -24.369707      -18.759482
2016-08-21/21:22:03.89           118.10863      -24.301001      -18.750817
2016-08-21/21:22:03.92           118.13465      -24.234442      -18.742423
2016-08-21/21:22:03.95           118.16067      -24.167884      -18.734029
2016-08-21/21:22:03.98           118.18669      -24.101326      -18.725635
2016-08-21/21:22:04.01           118.21245      -24.032135      -18.716816
2016-08-21/21:22:04.04           118.23647      -23.964693      -18.708141
2016-08-21/21:22:04.07           118.26049      -23.897251      -18.699466
2016-08-21/21:22:04.10           118.28451      -23.829809      -18.690791
2016-08-21/21:22:04.14           118.30930      -23.760191      -18.681836
2016-08-21/21:22:04.17           118.33332      -23.692749      -18.673161
2016-08-21/21:22:04.20           118.35734      -23.625307      -18.664486
2016-08-21/21:22:04.23           118.38136      -23.557865      -18.655811
2016-08-21/21:22:04.26           118.40615      -23.488247      -18.646856
2016-08-21/21:22:04.29           118.43017      -23.420804      -18.638181
2016-08-21/21:22:04.32           118.45419      -23.353362      -18.629506
2016-08-21/21:22:04.35           118.47821      -23.285920      -18.620831
2016-08-21/21:22:04.39           118.50300      -23.216302      -18.611876
2016-08-21/21:22:04.42           118.52702      -23.148860      -18.603201
2016-08-21/21:22:04.45           118.55104      -23.081418      -18.594526
2016-08-21/21:22:04.48           118.57506      -23.013976      -18.585851
2016-08-21/21:22:04.51           118.59985      -22.944358      -18.576896
2016-08-21/21:22:04.54           118.62387      -22.876915      -18.568221
2016-08-21/21:22:04.57           118.64789      -22.809473      -18.559546
2016-08-21/21:22:04.60           118.67191      -22.742031      -18.550871
2016-08-21/21:22:04.64           118.69670      -22.672413      -18.541916
2016-08-21/21:22:04.67           118.72072      -22.604971      -18.533241
2016-08-21/21:22:04.70           118.74474      -22.537529      -18.524566
2016-08-21/21:22:04.73           118.76876      -22.470087      -18.515891
2016-08-21/21:22:04.76           118.79355      -22.400469      -18.506936
2016-08-21/21:22:04.79           118.81757      -22.333026      -18.498261
2016-08-21/21:22:04.82           118.84159      -22.265584      -18.489586
2016-08-21/21:22:04.85           118.86561      -22.198142      -18.480911
2016-08-21/21:22:04.89           118.89040      -22.128524      -18.471956
2016-08-21/21:22:04.92           118.91442      -22.061082      -18.463281
2016-08-21/21:22:04.95           118.93844      -21.993640      -18.454606
2016-08-21/21:22:04.98           118.96246      -21.926198      -18.445931
2016-08-21/21:22:05.01           118.98612      -21.856140      -18.436837
2016-08-21/21:22:05.04           119.00809      -21.787896      -18.427908
2016-08-21/21:22:05.07           119.03006      -21.719652      -18.418978
2016-08-21/21:22:05.10           119.05202      -21.651408      -18.410049
2016-08-21/21:22:05.14           119.07470      -21.580962      -18.400832
2016-08-21/21:22:05.17           119.09666      -21.512718      -18.391903
2016-08-21/21:22:05.20           119.11863      -21.444474      -18.382974
2016-08-21/21:22:05.23           119.14059      -21.376230      -18.374044
2016-08-21/21:22:05.26           119.16327      -21.305784      -18.364827
2016-08-21/21:22:05.29           119.18523      -21.237539      -18.355898
2016-08-21/21:22:05.32           119.20720      -21.169295      -18.346969
2016-08-21/21:22:05.35           119.22916      -21.101052      -18.338040
2016-08-21/21:22:05.39           119.25184      -21.030606      -18.328822
2016-08-21/21:22:05.42           119.27381      -20.962361      -18.319893
2016-08-21/21:22:05.45           119.29577      -20.894117      -18.310964
2016-08-21/21:22:05.48           119.31774      -20.825873      -18.302035
2016-08-21/21:22:05.51           119.34041      -20.755428      -18.292818
2016-08-21/21:22:05.54           119.36238      -20.687183      -18.283888
2016-08-21/21:22:05.57           119.38434      -20.618939      -18.274959
2016-08-21/21:22:05.60           119.40631      -20.550695      -18.266030
2016-08-21/21:22:05.64           119.42898      -20.480250      -18.256813
2016-08-21/21:22:05.67           119.45095      -20.412005      -18.247884
2016-08-21/21:22:05.70           119.47291      -20.343761      -18.238954
2016-08-21/21:22:05.73           119.49488      -20.275517      -18.230025
2016-08-21/21:22:05.76           119.51755      -20.205071      -18.220808
2016-08-21/21:22:05.79           119.53952      -20.136827      -18.211879
2016-08-21/21:22:05.82           119.56149      -20.068583      -18.202950
2016-08-21/21:22:05.85           119.58345      -20.000339      -18.194020
2016-08-21/21:22:05.89           119.60613      -19.929893      -18.184803
2016-08-21/21:22:05.92           119.62809      -19.861649      -18.175874
2016-08-21/21:22:05.95           119.65006      -19.793405      -18.166945
2016-08-21/21:22:05.98           119.67202      -19.725161      -18.158016
2016-08-21/21:22:06.01           119.69355      -19.654299      -18.148671
2016-08-21/21:22:06.04           119.71342      -19.585295      -18.139510
2016-08-21/21:22:06.07           119.73330      -19.516291      -18.130349
2016-08-21/21:22:06.10           119.75317      -19.447288      -18.121188
2016-08-21/21:22:06.14           119.77368      -19.376059      -18.111731
2016-08-21/21:22:06.17           119.79356      -19.307055      -18.102570
2016-08-21/21:22:06.20           119.81343      -19.238051      -18.093408
2016-08-21/21:22:06.23           119.83330      -19.169048      -18.084247
2016-08-21/21:22:06.26           119.85381      -19.097818      -18.074790
2016-08-21/21:22:06.29           119.87369      -19.028814      -18.065629
2016-08-21/21:22:06.32           119.89356      -18.959811      -18.056468
2016-08-21/21:22:06.35           119.91343      -18.890808      -18.047307
2016-08-21/21:22:06.39           119.93395      -18.819578      -18.037850
2016-08-21/21:22:06.42           119.95382      -18.750574      -18.028689
2016-08-21/21:22:06.45           119.97369      -18.681571      -18.019528
2016-08-21/21:22:06.48           119.99357      -18.612568      -18.010367
2016-08-21/21:22:06.51           120.01408      -18.541338      -18.000910
2016-08-21/21:22:06.54           120.03395      -18.472334      -17.991749
2016-08-21/21:22:06.57           120.05383      -18.403331      -17.982587
2016-08-21/21:22:06.60           120.07370      -18.334327      -17.973426
2016-08-21/21:22:06.64           120.09421      -18.263098      -17.963969
2016-08-21/21:22:06.67           120.11408      -18.194094      -17.954808
2016-08-21/21:22:06.70           120.13396      -18.125091      -17.945647
2016-08-21/21:22:06.73           120.15383      -18.056087      -17.936486
2016-08-21/21:22:06.76           120.17434      -17.984858      -17.927029
2016-08-21/21:22:06.79           120.19422      -17.915854      -17.917868
2016-08-21/21:22:06.82           120.21409      -17.846850      -17.908707
2016-08-21/21:22:06.85           120.23396      -17.777847      -17.899545
2016-08-21/21:22:06.89           120.25448      -17.706617      -17.890089
2016-08-21/21:22:06.92           120.27435      -17.637614      -17.880927
2016-08-21/21:22:06.95           120.29422      -17.568610      -17.871766
2016-08-21/21:22:06.98           120.31410      -17.499607      -17.862605
2016-08-21/21:22:07.01           120.33344      -17.428011      -17.853037
2016-08-21/21:22:07.04           120.35118      -17.358339      -17.843673
2016-08-21/21:22:07.07           120.36892      -17.288667      -17.834308
2016-08-21/21:22:07.10           120.38666      -17.218995      -17.824944
2016-08-21/21:22:07.14           120.40497      -17.147076      -17.815277
2016-08-21/21:22:07.17           120.42271      -17.077404      -17.805913
2016-08-21/21:22:07.20           120.44045      -17.007732      -17.796549
2016-08-21/21:22:07.23           120.45819      -16.938061      -17.787184
2016-08-21/21:22:07.26           120.47650      -16.866141      -17.777518
2016-08-21/21:22:07.29           120.49424      -16.796469      -17.768153
2016-08-21/21:22:07.32           120.51198      -16.726797      -17.758789
2016-08-21/21:22:07.35           120.52972      -16.657126      -17.749424
2016-08-21/21:22:07.39           120.54803      -16.585206      -17.739758
2016-08-21/21:22:07.42           120.56577      -16.515534      -17.730394
2016-08-21/21:22:07.45           120.58351      -16.445862      -17.721029
2016-08-21/21:22:07.48           120.60125      -16.376191      -17.711665
2016-08-21/21:22:07.51           120.61956      -16.304271      -17.701998
2016-08-21/21:22:07.54           120.63730      -16.234599      -17.692634
2016-08-21/21:22:07.57           120.65504      -16.164928      -17.683270
2016-08-21/21:22:07.60           120.67278      -16.095256      -17.673905
2016-08-21/21:22:07.64           120.69109      -16.023336      -17.664239
2016-08-21/21:22:07.67           120.70883      -15.953664      -17.654874
2016-08-21/21:22:07.70           120.72657      -15.883993      -17.645510
2016-08-21/21:22:07.73           120.74431      -15.814321      -17.636146
2016-08-21/21:22:07.76           120.76262      -15.742402      -17.626479
2016-08-21/21:22:07.79           120.78036      -15.672729      -17.617115
2016-08-21/21:22:07.82           120.79810      -15.603058      -17.607750
2016-08-21/21:22:07.85           120.81584      -15.533386      -17.598386
2016-08-21/21:22:07.89           120.83415      -15.461467      -17.588719
2016-08-21/21:22:07.92           120.85189      -15.391795      -17.579355
2016-08-21/21:22:07.95           120.86963      -15.322123      -17.569991
2016-08-21/21:22:07.98           120.88737      -15.252451      -17.560626
2016-08-21/21:22:08.01           120.90450      -15.180194      -17.550861
2016-08-21/21:22:08.04           120.92007      -15.109905      -17.541318
2016-08-21/21:22:08.07           120.93565      -15.039616      -17.531774
2016-08-21/21:22:08.10           120.95123      -14.969328      -17.522230
2016-08-21/21:22:08.14           120.96731      -14.896772      -17.512379
2016-08-21/21:22:08.17           120.98288      -14.826483      -17.502835
2016-08-21/21:22:08.20           120.99846      -14.756194      -17.493291
2016-08-21/21:22:08.23           121.01404      -14.685906      -17.483748
2016-08-21/21:22:08.26           121.03011      -14.613349      -17.473896
2016-08-21/21:22:08.29           121.04569      -14.543060      -17.464352
2016-08-21/21:22:08.32           121.06127      -14.472772      -17.454809
2016-08-21/21:22:08.35           121.07684      -14.402484      -17.445265
2016-08-21/21:22:08.39           121.09292      -14.329927      -17.435413
2016-08-21/21:22:08.42           121.10850      -14.259638      -17.425870
2016-08-21/21:22:08.45           121.12408      -14.189350      -17.416326
2016-08-21/21:22:08.48           121.13965      -14.119061      -17.406782
2016-08-21/21:22:08.51           121.15573      -14.046505      -17.396931
2016-08-21/21:22:08.54           121.17131      -13.976216      -17.387387
2016-08-21/21:22:08.57           121.18688      -13.905928      -17.377843
2016-08-21/21:22:08.60           121.20246      -13.835639      -17.368300
2016-08-21/21:22:08.64           121.21854      -13.763083      -17.358448
2016-08-21/21:22:08.67           121.23412      -13.692794      -17.348904
2016-08-21/21:22:08.70           121.24969      -13.622506      -17.339361
2016-08-21/21:22:08.73           121.26527      -13.552217      -17.329817
2016-08-21/21:22:08.76           121.28135      -13.479661      -17.319966
2016-08-21/21:22:08.79           121.29692      -13.409372      -17.310422
2016-08-21/21:22:08.82           121.31250      -13.339084      -17.300878
2016-08-21/21:22:08.85           121.32808      -13.268795      -17.291334
2016-08-21/21:22:08.89           121.34416      -13.196239      -17.281483
2016-08-21/21:22:08.92           121.35973      -13.125950      -17.271939
2016-08-21/21:22:08.95           121.37531      -13.055662      -17.262395
2016-08-21/21:22:08.98           121.39089      -12.985373      -17.252852
2016-08-21/21:22:09.01           121.40575      -12.912524      -17.242919
2016-08-21/21:22:09.04           121.41913      -12.841702      -17.233227
2016-08-21/21:22:09.07           121.43250      -12.770880      -17.223536
2016-08-21/21:22:09.10           121.44587      -12.700058      -17.213844
2016-08-21/21:22:09.14           121.45967      -12.626952      -17.203839
2016-08-21/21:22:09.17           121.47304      -12.556129      -17.194148
2016-08-21/21:22:09.20           121.48641      -12.485308      -17.184456
2016-08-21/21:22:09.23           121.49978      -12.414486      -17.174764
2016-08-21/21:22:09.26           121.51358      -12.341379      -17.164760
2016-08-21/21:22:09.29           121.52695      -12.270557      -17.155068
2016-08-21/21:22:09.32           121.54032      -12.199735      -17.145376
2016-08-21/21:22:09.35           121.55369      -12.128913      -17.135685
2016-08-21/21:22:09.39           121.56750      -12.055806      -17.125680
2016-08-21/21:22:09.42           121.58087      -11.984984      -17.115988
2016-08-21/21:22:09.45           121.59424      -11.914162      -17.106297
2016-08-21/21:22:09.48           121.60761      -11.843340      -17.096605
2016-08-21/21:22:09.51           121.62141      -11.770234      -17.086601
2016-08-21/21:22:09.54           121.63478      -11.699411      -17.076909
2016-08-21/21:22:09.57           121.64815      -11.628589      -17.067217
2016-08-21/21:22:09.60           121.66152      -11.557768      -17.057525
2016-08-21/21:22:09.64           121.67532      -11.484661      -17.047521
2016-08-21/21:22:09.67           121.68869      -11.413839      -17.037829
2016-08-21/21:22:09.70           121.70206      -11.343017      -17.028137
2016-08-21/21:22:09.73           121.71543      -11.272195      -17.018446
2016-08-21/21:22:09.76           121.72924      -11.199088      -17.008441
2016-08-21/21:22:09.79           121.74261      -11.128266      -16.998749
2016-08-21/21:22:09.82           121.75598      -11.057444      -16.989058
2016-08-21/21:22:09.85           121.76935      -10.986622      -16.979366
2016-08-21/21:22:09.89           121.78315      -10.913516      -16.969362
2016-08-21/21:22:09.92           121.79652      -10.842693      -16.959670
2016-08-21/21:22:09.95           121.80989      -10.771871      -16.949978
2016-08-21/21:22:09.98           121.82326      -10.701050      -16.940286
2016-08-21/21:22:10.01           121.83584      -10.627685      -16.930215
2016-08-21/21:22:10.04           121.84699      -10.556394      -16.920402
2016-08-21/21:22:10.07           121.85813      -10.485102      -16.910589
2016-08-21/21:22:10.10           121.86928      -10.413811      -16.900776
2016-08-21/21:22:10.14           121.88079      -10.340220      -16.890646
2016-08-21/21:22:10.17           121.89193      -10.268928      -16.880833
2016-08-21/21:22:10.20           121.90308      -10.197637      -16.871020
2016-08-21/21:22:10.23           121.91422      -10.126346      -16.861207
2016-08-21/21:22:10.26           121.92573      -10.052754      -16.851077
2016-08-21/21:22:10.29           121.93687      -9.9814624      -16.841264
2016-08-21/21:22:10.32           121.94802      -9.9101711      -16.831451
2016-08-21/21:22:10.35           121.95916      -9.8388799      -16.821638
2016-08-21/21:22:10.39           121.97067      -9.7652885      -16.811508
2016-08-21/21:22:10.42           121.98181      -9.6939968      -16.801695
2016-08-21/21:22:10.45           121.99296      -9.6227055      -16.791882
2016-08-21/21:22:10.48           122.00410      -9.5514143      -16.782069
2016-08-21/21:22:10.51           122.01561      -9.4778229      -16.771939
2016-08-21/21:22:10.54           122.02676      -9.4065311      -16.762126
2016-08-21/21:22:10.57           122.03790      -9.3352399      -16.752313
2016-08-21/21:22:10.60           122.04905      -9.2639487      -16.742500
2016-08-21/21:22:10.64           122.06055      -9.1903573      -16.732370
2016-08-21/21:22:10.67           122.07170      -9.1190655      -16.722557
2016-08-21/21:22:10.70           122.08284      -9.0477743      -16.712744
2016-08-21/21:22:10.73           122.09399      -8.9764831      -16.702931
2016-08-21/21:22:10.76           122.10549      -8.9028917      -16.692801
2016-08-21/21:22:10.79           122.11664      -8.8315999      -16.682988
2016-08-21/21:22:10.82           122.12778      -8.7603087      -16.673175
2016-08-21/21:22:10.85           122.13893      -8.6890174      -16.663362
2016-08-21/21:22:10.89           122.15043      -8.6154261      -16.653232
2016-08-21/21:22:10.92           122.16158      -8.5441343      -16.643419
2016-08-21/21:22:10.95           122.17272      -8.4728431      -16.633606
2016-08-21/21:22:10.98           122.18387      -8.4015518      -16.623793
2016-08-21/21:22:11.01           122.19414      -8.3277563      -16.613614
2016-08-21/21:22:11.04           122.20302      -8.2560922      -16.603712
2016-08-21/21:22:11.07           122.21191      -8.1844286      -16.593810
2016-08-21/21:22:11.10           122.22080      -8.1127650      -16.583908
2016-08-21/21:22:11.14           122.22997      -8.0387893      -16.573686
2016-08-21/21:22:11.17           122.23886      -7.9671251      -16.563784
2016-08-21/21:22:11.20           122.24774      -7.8954616      -16.553882
2016-08-21/21:22:11.23           122.25663      -7.8237980      -16.543980
2016-08-21/21:22:11.26           122.26580      -7.7498223      -16.533758
2016-08-21/21:22:11.29           122.27469      -7.6781581      -16.523856
2016-08-21/21:22:11.32           122.28358      -7.6064945      -16.513954
2016-08-21/21:22:11.35           122.29246      -7.5348309      -16.504052
2016-08-21/21:22:11.39           122.30163      -7.4608552      -16.493830
2016-08-21/21:22:11.42           122.31052      -7.3891911      -16.483928
2016-08-21/21:22:11.45           122.31941      -7.3175275      -16.474026
2016-08-21/21:22:11.48           122.32829      -7.2458639      -16.464124
2016-08-21/21:22:11.51           122.33747      -7.1718882      -16.453902
2016-08-21/21:22:11.54           122.34635      -7.1002241      -16.444000
2016-08-21/21:22:11.57           122.35524      -7.0285605      -16.434098
2016-08-21/21:22:11.60           122.36413      -6.9568969      -16.424196
2016-08-21/21:22:11.64           122.37330      -6.8829212      -16.413974
2016-08-21/21:22:11.67           122.38219      -6.8112571      -16.404072
2016-08-21/21:22:11.70           122.39107      -6.7395935      -16.394170
2016-08-21/21:22:11.73           122.39996      -6.6679299      -16.384268
2016-08-21/21:22:11.76           122.40913      -6.5939542      -16.374046
2016-08-21/21:22:11.79           122.41802      -6.5222900      -16.364144
2016-08-21/21:22:11.82           122.42691      -6.4506264      -16.354242
2016-08-21/21:22:11.85           122.43579      -6.3789629      -16.344340
2016-08-21/21:22:11.89           122.44497      -6.3049871      -16.334118
2016-08-21/21:22:11.92           122.45385      -6.2333230      -16.324216
2016-08-21/21:22:11.95           122.46274      -6.1616594      -16.314314
2016-08-21/21:22:11.98           122.47163      -6.0899958      -16.304412
2016-08-21/21:22:12.01           122.47955      -6.0158478      -16.294156
2016-08-21/21:22:12.04           122.48617      -5.9438693      -16.284192
2016-08-21/21:22:12.07           122.49278      -5.8718914      -16.274228
2016-08-21/21:22:12.10           122.49940      -5.7999135      -16.264265
2016-08-21/21:22:12.14           122.50623      -5.7256134      -16.253979
2016-08-21/21:22:12.17           122.51284      -5.6536349      -16.244015
2016-08-21/21:22:12.20           122.51946      -5.5816570      -16.234052
2016-08-21/21:22:12.23           122.52607      -5.5096791      -16.224088
2016-08-21/21:22:12.26           122.53290      -5.4353789      -16.213802
2016-08-21/21:22:12.29           122.53952      -5.3634005      -16.203838
2016-08-21/21:22:12.32           122.54613      -5.2914226      -16.193875
2016-08-21/21:22:12.35           122.55275      -5.2194447      -16.183911
2016-08-21/21:22:12.39           122.55958      -5.1451445      -16.173625
2016-08-21/21:22:12.42           122.56619      -5.0731661      -16.163661
2016-08-21/21:22:12.45           122.57281      -5.0011882      -16.153698
2016-08-21/21:22:12.48           122.57942      -4.9292103      -16.143734
2016-08-21/21:22:12.51           122.58625      -4.8549101      -16.133448
2016-08-21/21:22:12.54           122.59286      -4.7829317      -16.123484
2016-08-21/21:22:12.57           122.59948      -4.7109538      -16.113521
2016-08-21/21:22:12.60           122.60609      -4.6389759      -16.103557
2016-08-21/21:22:12.64           122.61292      -4.5646757      -16.093271
2016-08-21/21:22:12.67           122.61954      -4.4926973      -16.083308
2016-08-21/21:22:12.70           122.62615      -4.4207194      -16.073344
2016-08-21/21:22:12.73           122.63277      -4.3487415      -16.063380
2016-08-21/21:22:12.76           122.63960      -4.2744413      -16.053095
2016-08-21/21:22:12.79           122.64621      -4.2024629      -16.043131
2016-08-21/21:22:12.82           122.65283      -4.1304850      -16.033167
2016-08-21/21:22:12.85           122.65944      -4.0585071      -16.023203
2016-08-21/21:22:12.89           122.66627      -3.9842069      -16.012918
2016-08-21/21:22:12.92           122.67289      -3.9122284      -16.002954
2016-08-21/21:22:12.95           122.67950      -3.8402505      -15.992990
2016-08-21/21:22:12.98           122.68612      -3.7682726      -15.983026
2016-08-21/21:22:13.01           122.69169      -3.6938518      -15.972725
2016-08-21/21:22:13.04           122.69601      -3.6216532      -15.962733
2016-08-21/21:22:13.07           122.70033      -3.5494551      -15.952741
2016-08-21/21:22:13.10           122.70466      -3.4772571      -15.942748
2016-08-21/21:22:13.14           122.70912      -3.4027297      -15.932434
2016-08-21/21:22:13.17           122.71344      -3.3305311      -15.922442
2016-08-21/21:22:13.20           122.71776      -3.2583331      -15.912449
2016-08-21/21:22:13.23           122.72209      -3.1861351      -15.902457
2016-08-21/21:22:13.26           122.72655      -3.1116077      -15.892143
2016-08-21/21:22:13.29           122.73087      -3.0394091      -15.882150
2016-08-21/21:22:13.32           122.73520      -2.9672111      -15.872158
2016-08-21/21:22:13.35           122.73952      -2.8950130      -15.862166
2016-08-21/21:22:13.39           122.74398      -2.8204856      -15.851851
2016-08-21/21:22:13.42           122.74830      -2.7482871      -15.841859
2016-08-21/21:22:13.45           122.75263      -2.6760890      -15.831867
2016-08-21/21:22:13.48           122.75695      -2.6038910      -15.821875
2016-08-21/21:22:13.51           122.76141      -2.5293636      -15.811560
2016-08-21/21:22:13.54           122.76574      -2.4571650      -15.801568
2016-08-21/21:22:13.57           122.77006      -2.3849670      -15.791576
2016-08-21/21:22:13.60           122.77438      -2.3127690      -15.781584
2016-08-21/21:22:13.64           122.77884      -2.2382416      -15.771269
2016-08-21/21:22:13.67           122.78317      -2.1660430      -15.761277
2016-08-21/21:22:13.70           122.78749      -2.0938449      -15.751285
2016-08-21/21:22:13.73           122.79181      -2.0216469      -15.741292
2016-08-21/21:22:13.76           122.79627      -1.9471195      -15.730978
2016-08-21/21:22:13.79           122.80060      -1.8749209      -15.720986
2016-08-21/21:22:13.82           122.80492      -1.8027229      -15.710993
2016-08-21/21:22:13.85           122.80924      -1.7305249      -15.701001
2016-08-21/21:22:13.89           122.81371      -1.6559975      -15.690687
2016-08-21/21:22:13.92           122.81803      -1.5837989      -15.680694
2016-08-21/21:22:13.95           122.82235      -1.5116009      -15.670702
2016-08-21/21:22:13.98           122.82667      -1.4394028      -15.660710
2016-08-21/21:22:14.01           122.82987      -1.3647942      -15.650396
2016-08-21/21:22:14.04           122.83189      -1.2924474      -15.640406
2016-08-21/21:22:14.07           122.83390      -1.2201012      -15.630415
2016-08-21/21:22:14.10           122.83592      -1.1477550      -15.620424
2016-08-21/21:22:14.14           122.83800      -1.0730746      -15.610112
2016-08-21/21:22:14.17           122.84002      -1.0007279      -15.600121
2016-08-21/21:22:14.20           122.84203     -0.92838167      -15.590130
2016-08-21/21:22:14.23           122.84405     -0.85603546      -15.580140
2016-08-21/21:22:14.26           122.84613     -0.78135511      -15.569827
2016-08-21/21:22:14.29           122.84814     -0.70900835      -15.559836
2016-08-21/21:22:14.32           122.85016     -0.63666214      -15.549846
2016-08-21/21:22:14.35           122.85218     -0.56431593      -15.539855
2016-08-21/21:22:14.39           122.85426     -0.48963558      -15.529542
2016-08-21/21:22:14.42           122.85627     -0.41728881      -15.519551
2016-08-21/21:22:14.45           122.85829     -0.34494260      -15.509561
2016-08-21/21:22:14.48           122.86031     -0.27259639      -15.499570
2016-08-21/21:22:14.51           122.86239     -0.19791604      -15.489257
2016-08-21/21:22:14.54           122.86440     -0.12556928      -15.479267
2016-08-21/21:22:14.57           122.86642    -0.053223068      -15.469276
2016-08-21/21:22:14.60           122.86843     0.019123141      -15.459286
2016-08-21/21:22:14.64           122.87051     0.093803493      -15.448973
2016-08-21/21:22:14.67           122.87253      0.16615026      -15.438982
2016-08-21/21:22:14.70           122.87455      0.23849647      -15.428991
2016-08-21/21:22:14.73           122.87656      0.31084268      -15.419001
2016-08-21/21:22:14.76           122.87864      0.38552303      -15.408688
2016-08-21/21:22:14.79           122.88066      0.45786979      -15.398697
2016-08-21/21:22:14.82           122.88267      0.53021600      -15.388707
2016-08-21/21:22:14.85           122.88469      0.60256221      -15.378716
2016-08-21/21:22:14.89           122.88677      0.67724256      -15.368403
2016-08-21/21:22:14.92           122.88879      0.74958933      -15.358412
2016-08-21/21:22:14.95           122.89080      0.82193554      -15.348422
2016-08-21/21:22:14.98           122.89282      0.89428175      -15.338431
2016-08-21/21:22:15.01           122.89363      0.96899454      -15.328138
2016-08-21/21:22:15.04           122.89333       1.0414005      -15.318184
2016-08-21/21:22:15.07           122.89304       1.1138059      -15.308229
2016-08-21/21:22:15.10           122.89274       1.1862112      -15.298275
2016-08-21/21:22:15.14           122.89243       1.2609527      -15.288000
2016-08-21/21:22:15.17           122.89214       1.3333586      -15.278045
2016-08-21/21:22:15.20           122.89184       1.4057640      -15.268091
2016-08-21/21:22:15.23           122.89154       1.4781693      -15.258136
2016-08-21/21:22:15.26           122.89124       1.5529108      -15.247861
2016-08-21/21:22:15.29           122.89094       1.6253167      -15.237906
2016-08-21/21:22:15.32           122.89064       1.6977221      -15.227952
2016-08-21/21:22:15.35           122.89035       1.7701274      -15.217998
2016-08-21/21:22:15.39           122.89004       1.8448689      -15.207722
2016-08-21/21:22:15.42           122.88974       1.9172748      -15.197768
2016-08-21/21:22:15.45           122.88945       1.9896802      -15.187813
2016-08-21/21:22:15.48           122.88915       2.0620856      -15.177859
2016-08-21/21:22:15.51           122.88884       2.1368270      -15.167583
2016-08-21/21:22:15.54           122.88855       2.2092329      -15.157629
2016-08-21/21:22:15.57           122.88825       2.2816383      -15.147675
2016-08-21/21:22:15.60           122.88795       2.3540437      -15.137720
2016-08-21/21:22:15.64           122.88765       2.4287851      -15.127445
2016-08-21/21:22:15.67           122.88735       2.5011910      -15.117490
2016-08-21/21:22:15.70           122.88705       2.5735964      -15.107536
2016-08-21/21:22:15.73           122.88675       2.6460018      -15.097582
2016-08-21/21:22:15.76           122.88645       2.7207432      -15.087306
2016-08-21/21:22:15.79           122.88615       2.7931491      -15.077352
2016-08-21/21:22:15.82           122.88585       2.8655545      -15.067397
2016-08-21/21:22:15.85           122.88556       2.9379599      -15.057443
2016-08-21/21:22:15.89           122.88525       3.0127013      -15.047167
2016-08-21/21:22:15.92           122.88495       3.0851072      -15.037213
2016-08-21/21:22:15.95           122.88466       3.1575126      -15.027259
2016-08-21/21:22:15.98           122.88436       3.2299180      -15.017304
2016-08-21/21:22:16.01           122.88278       3.3046516      -15.007065
2016-08-21/21:22:16.04           122.88016       3.3770432      -14.997176
2016-08-21/21:22:16.07           122.87755       3.4494343      -14.987287
2016-08-21/21:22:16.10           122.87493       3.5218254      -14.977398
2016-08-21/21:22:16.14           122.87223       3.5965521      -14.967190
2016-08-21/21:22:16.17           122.86961       3.6689437      -14.957302
2016-08-21/21:22:16.20           122.86699       3.7413348      -14.947413
2016-08-21/21:22:16.23           122.86438       3.8137259      -14.937524
2016-08-21/21:22:16.26           122.86167       3.8884525      -14.927316
2016-08-21/21:22:16.29           122.85906       3.9608442      -14.917427
2016-08-21/21:22:16.32           122.85644       4.0332352      -14.907539
2016-08-21/21:22:16.35           122.85382       4.1056263      -14.897650
2016-08-21/21:22:16.39           122.85112       4.1803530      -14.887442
2016-08-21/21:22:16.42           122.84850       4.2527446      -14.877553
2016-08-21/21:22:16.45           122.84589       4.3251357      -14.867665
2016-08-21/21:22:16.48           122.84327       4.3975268      -14.857776
2016-08-21/21:22:16.51           122.84057       4.4722535      -14.847568
2016-08-21/21:22:16.54           122.83795       4.5446451      -14.837679
2016-08-21/21:22:16.57           122.83533       4.6170362      -14.827790
2016-08-21/21:22:16.60           122.83272       4.6894273      -14.817902
2016-08-21/21:22:16.64           122.83001       4.7641539      -14.807694
2016-08-21/21:22:16.67           122.82740       4.8365456      -14.797805
2016-08-21/21:22:16.70           122.82478       4.9089366      -14.787916
2016-08-21/21:22:16.73           122.82216       4.9813277      -14.778027
2016-08-21/21:22:16.76           122.81946       5.0560544      -14.767820
2016-08-21/21:22:16.79           122.81684       5.1284460      -14.757931
2016-08-21/21:22:16.82           122.81423       5.2008371      -14.748042
2016-08-21/21:22:16.85           122.81161       5.2732282      -14.738153
2016-08-21/21:22:16.89           122.80891       5.3479549      -14.727945
2016-08-21/21:22:16.92           122.80629       5.4203465      -14.718057
2016-08-21/21:22:16.95           122.80367       5.4927376      -14.708168
2016-08-21/21:22:16.98           122.80106       5.5651287      -14.698279
2016-08-21/21:22:17.01           122.79708       5.6397887      -14.688127
2016-08-21/21:22:17.04           122.79215       5.7120590      -14.678341
2016-08-21/21:22:17.07           122.78722       5.7843286      -14.668554
2016-08-21/21:22:17.10           122.78229       5.8565983      -14.658768
2016-08-21/21:22:17.14           122.77720       5.9311996      -14.648665
2016-08-21/21:22:17.17           122.77227       6.0034698      -14.638879
2016-08-21/21:22:17.20           122.76734       6.0757394      -14.629092
2016-08-21/21:22:17.23           122.76241       6.1480091      -14.619306
2016-08-21/21:22:17.26           122.75732       6.2226104      -14.609204
2016-08-21/21:22:17.29           122.75238       6.2948806      -14.599417
2016-08-21/21:22:17.32           122.74745       6.3671503      -14.589631
2016-08-21/21:22:17.35           122.74252       6.4394199      -14.579844
2016-08-21/21:22:17.39           122.73743       6.5140213      -14.569742
2016-08-21/21:22:17.42           122.73250       6.5862915      -14.559955
2016-08-21/21:22:17.45           122.72757       6.6585611      -14.550169
2016-08-21/21:22:17.48           122.72264       6.7308308      -14.540382
2016-08-21/21:22:17.51           122.71755       6.8054321      -14.530280
2016-08-21/21:22:17.54           122.71261       6.8777023      -14.520493
2016-08-21/21:22:17.57           122.70768       6.9499720      -14.510707
2016-08-21/21:22:17.60           122.70275       7.0222416      -14.500920
2016-08-21/21:22:17.64           122.69766       7.0968429      -14.490818
2016-08-21/21:22:17.67           122.69273       7.1691131      -14.481032
2016-08-21/21:22:17.70           122.68780       7.2413828      -14.471245
2016-08-21/21:22:17.73           122.68287       7.3136524      -14.461459
2016-08-21/21:22:17.76           122.67778       7.3882538      -14.451356
2016-08-21/21:22:17.79           122.67285       7.4605240      -14.441570
2016-08-21/21:22:17.82           122.66791       7.5327936      -14.431783
2016-08-21/21:22:17.85           122.66298       7.6050633      -14.421997
2016-08-21/21:22:17.89           122.65789       7.6796646      -14.411895
2016-08-21/21:22:17.92           122.65296       7.7519348      -14.402108
2016-08-21/21:22:17.95           122.64803       7.8242045      -14.392322
2016-08-21/21:22:17.98           122.64310       7.8964741      -14.382535
2016-08-21/21:22:18.01           122.63674       7.9709753      -14.372506
2016-08-21/21:22:18.04           122.62950       8.0430630      -14.362853
2016-08-21/21:22:18.07           122.62226       8.1151500      -14.353200
2016-08-21/21:22:18.10           122.61502       8.1872371      -14.343547
2016-08-21/21:22:18.14           122.60755       8.2616500      -14.333582
2016-08-21/21:22:18.17           122.60031       8.3337376      -14.323929
2016-08-21/21:22:18.20           122.59307       8.4058247      -14.314276
2016-08-21/21:22:18.23           122.58583       8.4779118      -14.304623
2016-08-21/21:22:18.26           122.57835       8.5523246      -14.294658
2016-08-21/21:22:18.29           122.57111       8.6244123      -14.285005
2016-08-21/21:22:18.32           122.56387       8.6964993      -14.275352
2016-08-21/21:22:18.35           122.55664       8.7685864      -14.265699
2016-08-21/21:22:18.39           122.54916       8.8429993      -14.255735
2016-08-21/21:22:18.42           122.54192       8.9150869      -14.246082
2016-08-21/21:22:18.45           122.53468       8.9871740      -14.236428
2016-08-21/21:22:18.48           122.52744       9.0592611      -14.226775
2016-08-21/21:22:18.51           122.51997       9.1336739      -14.216811
2016-08-21/21:22:18.54           122.51273       9.2057616      -14.207158
2016-08-21/21:22:18.57           122.50549       9.2778486      -14.197505
2016-08-21/21:22:18.60           122.49825       9.3499357      -14.187852
2016-08-21/21:22:18.64           122.49077       9.4243486      -14.177887
2016-08-21/21:22:18.67           122.48354       9.4964362      -14.168234
2016-08-21/21:22:18.70           122.47630       9.5685233      -14.158581
2016-08-21/21:22:18.73           122.46906       9.6406104      -14.148928
2016-08-21/21:22:18.76           122.46158       9.7150232      -14.138963
2016-08-21/21:22:18.79           122.45434       9.7871109      -14.129310
2016-08-21/21:22:18.82           122.44710       9.8591980      -14.119657
2016-08-21/21:22:18.85           122.43986       9.9312850      -14.110004
2016-08-21/21:22:18.89           122.43239       10.005698      -14.100040
2016-08-21/21:22:18.92           122.42515       10.077786      -14.090386
2016-08-21/21:22:18.95           122.41791       10.149873      -14.080733
2016-08-21/21:22:18.98           122.41067       10.221960      -14.071080
2016-08-21/21:22:19.01           122.40193       10.296222      -14.061207
2016-08-21/21:22:19.04           122.39238       10.368036      -14.051721
2016-08-21/21:22:19.07           122.38283       10.439849      -14.042234
2016-08-21/21:22:19.10           122.37328       10.511663      -14.032748
2016-08-21/21:22:19.14           122.36343       10.585793      -14.022955
2016-08-21/21:22:19.17           122.35388       10.657607      -14.013468
2016-08-21/21:22:19.20           122.34433       10.729420      -14.003982
2016-08-21/21:22:19.23           122.33478       10.801233      -13.994495
2016-08-21/21:22:19.26           122.32492       10.875363      -13.984703
2016-08-21/21:22:19.29           122.31538       10.947177      -13.975216
2016-08-21/21:22:19.32           122.30583       11.018990      -13.965730
2016-08-21/21:22:19.35           122.29628       11.090804      -13.956243
2016-08-21/21:22:19.39           122.28642       11.164934      -13.946451
2016-08-21/21:22:19.42           122.27687       11.236748      -13.936964
2016-08-21/21:22:19.45           122.26732       11.308561      -13.927477
2016-08-21/21:22:19.48           122.25778       11.380374      -13.917991
2016-08-21/21:22:19.51           122.24792       11.454504      -13.908198
2016-08-21/21:22:19.54           122.23837       11.526318      -13.898712
2016-08-21/21:22:19.57           122.22882       11.598131      -13.889225
2016-08-21/21:22:19.60           122.21927       11.669945      -13.879739
2016-08-21/21:22:19.64           122.20942       11.744075      -13.869946
2016-08-21/21:22:19.67           122.19987       11.815888      -13.860460
2016-08-21/21:22:19.70           122.19032       11.887702      -13.850973
2016-08-21/21:22:19.73           122.18077       11.959515      -13.841487
2016-08-21/21:22:19.76           122.17091       12.033645      -13.831694
2016-08-21/21:22:19.79           122.16136       12.105459      -13.822207
2016-08-21/21:22:19.82           122.15182       12.177272      -13.812721
2016-08-21/21:22:19.85           122.14227       12.249085      -13.803234
2016-08-21/21:22:19.89           122.13241       12.323216      -13.793442
2016-08-21/21:22:19.92           122.12286       12.395029      -13.783955
2016-08-21/21:22:19.95           122.11331       12.466843      -13.774469
2016-08-21/21:22:19.98           122.10376       12.538656      -13.764982
2016-08-21/21:22:20.01           122.09266       12.612587      -13.755299
2016-08-21/21:22:20.04           122.08083       12.684038      -13.746013
2016-08-21/21:22:20.07           122.06900       12.755489      -13.736726
2016-08-21/21:22:20.10           122.05717       12.826939      -13.727440
2016-08-21/21:22:20.14           122.04496       12.900695      -13.717854
2016-08-21/21:22:20.17           122.03313       12.972146      -13.708567
2016-08-21/21:22:20.20           122.02130       13.043596      -13.699281
2016-08-21/21:22:20.23           122.00947       13.115046      -13.689994
2016-08-21/21:22:20.26           121.99725       13.188802      -13.680408
2016-08-21/21:22:20.29           121.98542       13.260253      -13.671122
2016-08-21/21:22:20.32           121.97359       13.331703      -13.661835
2016-08-21/21:22:20.35           121.96177       13.403154      -13.652549
2016-08-21/21:22:20.39           121.94955       13.476910      -13.642963
2016-08-21/21:22:20.42           121.93772       13.548360      -13.633676
2016-08-21/21:22:20.45           121.92589       13.619811      -13.624390
2016-08-21/21:22:20.48           121.91406       13.691261      -13.615104
2016-08-21/21:22:20.51           121.90185       13.765017      -13.605518
2016-08-21/21:22:20.54           121.89002       13.836468      -13.596231
2016-08-21/21:22:20.57           121.87819       13.907918      -13.586945
2016-08-21/21:22:20.60           121.86636       13.979369      -13.577658
2016-08-21/21:22:20.64           121.85415       14.053124      -13.568072
2016-08-21/21:22:20.67           121.84232       14.124575      -13.558786
2016-08-21/21:22:20.70           121.83049       14.196026      -13.549499
2016-08-21/21:22:20.73           121.81866       14.267476      -13.540213
2016-08-21/21:22:20.76           121.80645       14.341232      -13.530627
2016-08-21/21:22:20.79           121.79462       14.412683      -13.521340
2016-08-21/21:22:20.82           121.78279       14.484133      -13.512054
2016-08-21/21:22:20.85           121.77096       14.555584      -13.502767
2016-08-21/21:22:20.89           121.75875       14.629339      -13.493181
2016-08-21/21:22:20.92           121.74692       14.700790      -13.483895
2016-08-21/21:22:20.95           121.73509       14.772241      -13.474608
2016-08-21/21:22:20.98           121.72326       14.843691      -13.465322
2016-08-21/21:22:21.01           121.70981       14.917200      -13.455866
2016-08-21/21:22:21.04           121.69571       14.988200      -13.446816
2016-08-21/21:22:21.07           121.68162       15.059200      -13.437766
2016-08-21/21:22:21.10           121.66752       15.130200      -13.428717
2016-08-21/21:22:21.14           121.65297       15.203490      -13.419375
2016-08-21/21:22:21.17           121.63888       15.274491      -13.410326
2016-08-21/21:22:21.20           121.62478       15.345490      -13.401276
2016-08-21/21:22:21.23           121.61069       15.416490      -13.392227
2016-08-21/21:22:21.26           121.59614       15.489781      -13.382885
2016-08-21/21:22:21.29           121.58204       15.560781      -13.373836
2016-08-21/21:22:21.32           121.56795       15.631781      -13.364786
2016-08-21/21:22:21.35           121.55385       15.702781      -13.355736
2016-08-21/21:22:21.39           121.53930       15.776071      -13.346395
2016-08-21/21:22:21.42           121.52521       15.847072      -13.337345
2016-08-21/21:22:21.45           121.51111       15.918072      -13.328296
2016-08-21/21:22:21.48           121.49702       15.989071      -13.319246
2016-08-21/21:22:21.51           121.48247       16.062362      -13.309905
2016-08-21/21:22:21.54           121.46837       16.133362      -13.300855
2016-08-21/21:22:21.57           121.45428       16.204362      -13.291806
2016-08-21/21:22:21.60           121.44018       16.275362      -13.282756
2016-08-21/21:22:21.64           121.42564       16.348653      -13.273415
2016-08-21/21:22:21.67           121.41154       16.419653      -13.264365
2016-08-21/21:22:21.70           121.39745       16.490653      -13.255315
2016-08-21/21:22:21.73           121.38335       16.561653      -13.246266
2016-08-21/21:22:21.76           121.36880       16.634943      -13.236924
2016-08-21/21:22:21.79           121.35471       16.705944      -13.227875
2016-08-21/21:22:21.82           121.34061       16.776943      -13.218825
2016-08-21/21:22:21.85           121.32652       16.847943      -13.209776
2016-08-21/21:22:21.89           121.31197       16.921234      -13.200434
2016-08-21/21:22:21.92           121.29787       16.992234      -13.191385
2016-08-21/21:22:21.95           121.28378       17.063234      -13.182335
2016-08-21/21:22:21.98           121.26968       17.134234      -13.173285
2016-08-21/21:22:22.01           121.25390       17.207233      -13.164091
2016-08-21/21:22:22.04           121.23756       17.277702      -13.155310
2016-08-21/21:22:22.07           121.22121       17.348171      -13.146530
2016-08-21/21:22:22.10           121.20487       17.418640      -13.137749
2016-08-21/21:22:22.14           121.18800       17.491382      -13.128685
2016-08-21/21:22:22.17           121.17166       17.561851      -13.119904
2016-08-21/21:22:22.20           121.15531       17.632320      -13.111123
2016-08-21/21:22:22.23           121.13897       17.702789      -13.102342
2016-08-21/21:22:22.26           121.12210       17.775531      -13.093278
2016-08-21/21:22:22.29           121.10576       17.846001      -13.084497
2016-08-21/21:22:22.32           121.08942       17.916469      -13.075716
2016-08-21/21:22:22.35           121.07307       17.986938      -13.066935
2016-08-21/21:22:22.39           121.05620       18.059681      -13.057871
2016-08-21/21:22:22.42           121.03986       18.130150      -13.049090
2016-08-21/21:22:22.45           121.02352       18.200619      -13.040309
2016-08-21/21:22:22.48           121.00717       18.271087      -13.031528
2016-08-21/21:22:22.51           120.99030       18.343830      -13.022464
2016-08-21/21:22:22.54           120.97396       18.414299      -13.013683
2016-08-21/21:22:22.57           120.95762       18.484768      -13.004902
2016-08-21/21:22:22.60           120.94127       18.555236      -12.996122
2016-08-21/21:22:22.64           120.92440       18.627979      -12.987057
2016-08-21/21:22:22.67           120.90806       18.698448      -12.978277
2016-08-21/21:22:22.70           120.89172       18.768917      -12.969496
2016-08-21/21:22:22.73           120.87537       18.839386      -12.960715
2016-08-21/21:22:22.76           120.85850       18.912128      -12.951651
2016-08-21/21:22:22.79           120.84216       18.982597      -12.942870
2016-08-21/21:22:22.82           120.82582       19.053066      -12.934089
2016-08-21/21:22:22.85           120.80947       19.123535      -12.925308
2016-08-21/21:22:22.89           120.79260       19.196277      -12.916244
2016-08-21/21:22:22.92           120.77626       19.266746      -12.907463
2016-08-21/21:22:22.95           120.75992       19.337215      -12.898682
2016-08-21/21:22:22.98           120.74358       19.407684      -12.889901
2016-08-21/21:22:23.01           120.72550       19.480089      -12.881002
2016-08-21/21:22:23.04           120.70695       19.549942      -12.872522
2016-08-21/21:22:23.07           120.68840       19.619795      -12.864043
2016-08-21/21:22:23.10           120.66985       19.689648      -12.855563
2016-08-21/21:22:23.14           120.65070       19.761755      -12.846809
2016-08-21/21:22:23.17           120.63215       19.831609      -12.838329
2016-08-21/21:22:23.20           120.61360       19.901462      -12.829850
2016-08-21/21:22:23.23           120.59506       19.971315      -12.821370
2016-08-21/21:22:23.26           120.57591       20.043422      -12.812616
2016-08-21/21:22:23.29           120.55736       20.113275      -12.804136
2016-08-21/21:22:23.32           120.53881       20.183129      -12.795657
2016-08-21/21:22:23.35           120.52026       20.252982      -12.787177
2016-08-21/21:22:23.39           120.50112       20.325088      -12.778423
2016-08-21/21:22:23.42           120.48257       20.394942      -12.769943
2016-08-21/21:22:23.45           120.46402       20.464795      -12.761464
2016-08-21/21:22:23.48           120.44547       20.534648      -12.752984
2016-08-21/21:22:23.51           120.42632       20.606755      -12.744230
2016-08-21/21:22:23.54           120.40777       20.676609      -12.735750
2016-08-21/21:22:23.57           120.38923       20.746462      -12.727271
2016-08-21/21:22:23.60           120.37068       20.816315      -12.718791
2016-08-21/21:22:23.64           120.35153       20.888422      -12.710037
2016-08-21/21:22:23.67           120.33298       20.958275      -12.701557
2016-08-21/21:22:23.70           120.31443       21.028128      -12.693078
2016-08-21/21:22:23.73           120.29588       21.097981      -12.684598
2016-08-21/21:22:23.76           120.27674       21.170088      -12.675844
2016-08-21/21:22:23.79           120.25819       21.239942      -12.667364
2016-08-21/21:22:23.82           120.23964       21.309795      -12.658885
2016-08-21/21:22:23.85           120.22109       21.379648      -12.650405
2016-08-21/21:22:23.89           120.20194       21.451755      -12.641651
2016-08-21/21:22:23.92           120.18339       21.521608      -12.633171
2016-08-21/21:22:23.95           120.16485       21.591462      -12.624692
2016-08-21/21:22:23.98           120.14630       21.661315      -12.616212
2016-08-21/21:22:24.01           120.12595       21.733037      -12.607644
2016-08-21/21:22:24.04           120.10523       21.802190      -12.599503
2016-08-21/21:22:24.07           120.08450       21.871342      -12.591361
2016-08-21/21:22:24.10           120.06377       21.940495      -12.583220
2016-08-21/21:22:24.14           120.04237       22.011878      -12.574816
2016-08-21/21:22:24.17           120.02164       22.081031      -12.566675
2016-08-21/21:22:24.20           120.00091       22.150184      -12.558533
2016-08-21/21:22:24.23           119.98018       22.219336      -12.550392
2016-08-21/21:22:24.26           119.95879       22.290719      -12.541988
2016-08-21/21:22:24.29           119.93806       22.359872      -12.533847
2016-08-21/21:22:24.32           119.91733       22.429025      -12.525705
2016-08-21/21:22:24.35           119.89660       22.498177      -12.517564
2016-08-21/21:22:24.39           119.87520       22.569561      -12.509160
2016-08-21/21:22:24.42           119.85447       22.638713      -12.501019
2016-08-21/21:22:24.45           119.83374       22.707866      -12.492877
2016-08-21/21:22:24.48           119.81302       22.777018      -12.484736
2016-08-21/21:22:24.51           119.79162       22.848402      -12.476332
2016-08-21/21:22:24.54           119.77089       22.917555      -12.468191
2016-08-21/21:22:24.57           119.75016       22.986707      -12.460049
2016-08-21/21:22:24.60           119.72943       23.055859      -12.451908
2016-08-21/21:22:24.64           119.70803       23.127243      -12.443504
2016-08-21/21:22:24.67           119.68731       23.196396      -12.435363
2016-08-21/21:22:24.70           119.66658       23.265548      -12.427221
2016-08-21/21:22:24.73           119.64585       23.334700      -12.419080
2016-08-21/21:22:24.76           119.62445       23.406084      -12.410676
2016-08-21/21:22:24.79           119.60372       23.475237      -12.402535
2016-08-21/21:22:24.82           119.58299       23.544389      -12.394393
2016-08-21/21:22:24.85           119.56226       23.613542      -12.386252
2016-08-21/21:22:24.89           119.54087       23.684925      -12.377848
2016-08-21/21:22:24.92           119.52014       23.754078      -12.369707
2016-08-21/21:22:24.95           119.49941       23.823230      -12.361565
2016-08-21/21:22:24.98           119.47868       23.892383      -12.353424
2016-08-21/21:22:25.01           119.45612       23.963341      -12.345221
2016-08-21/21:22:25.04           119.43326       24.031718      -12.337446
2016-08-21/21:22:25.07           119.41040       24.100094      -12.329670
2016-08-21/21:22:25.10           119.38754       24.168471      -12.321895
2016-08-21/21:22:25.14           119.36395       24.239053      -12.313869
2016-08-21/21:22:25.17           119.34109       24.307430      -12.306094
2016-08-21/21:22:25.20           119.31824       24.375807      -12.298319
2016-08-21/21:22:25.23           119.29538       24.444183      -12.290544
2016-08-21/21:22:25.26           119.27178       24.514766      -12.282518
2016-08-21/21:22:25.29           119.24893       24.583143      -12.274742
2016-08-21/21:22:25.32           119.22607       24.651519      -12.266967
2016-08-21/21:22:25.35           119.20321       24.719896      -12.259192
2016-08-21/21:22:25.39           119.17962       24.790478      -12.251166
2016-08-21/21:22:25.42           119.15676       24.858855      -12.243391
2016-08-21/21:22:25.45           119.13390       24.927232      -12.235615
2016-08-21/21:22:25.48           119.11105       24.995608      -12.227840
2016-08-21/21:22:25.51           119.08745       25.066191      -12.219814
2016-08-21/21:22:25.54           119.06460       25.134568      -12.212039
2016-08-21/21:22:25.57           119.04174       25.202944      -12.204264
2016-08-21/21:22:25.60           119.01888       25.271321      -12.196488
2016-08-21/21:22:25.64           118.99529       25.341903      -12.188462
2016-08-21/21:22:25.67           118.97243       25.410280      -12.180687
2016-08-21/21:22:25.70           118.94957       25.478657      -12.172912
2016-08-21/21:22:25.73           118.92672       25.547033      -12.165137
2016-08-21/21:22:25.76           118.90312       25.617616      -12.157111
2016-08-21/21:22:25.79           118.88026       25.685993      -12.149335
2016-08-21/21:22:25.82           118.85741       25.754369      -12.141560
2016-08-21/21:22:25.85           118.83455       25.822746      -12.133785
2016-08-21/21:22:25.89           118.81096       25.893328      -12.125759
2016-08-21/21:22:25.92           118.78810       25.961705      -12.117984
2016-08-21/21:22:25.95           118.76524       26.030082      -12.110209
2016-08-21/21:22:25.98           118.74238       26.098458      -12.102433
2016-08-21/21:22:26.01           118.71764       26.168565      -12.094629
2016-08-21/21:22:26.04           118.69268       26.236074      -12.087258
2016-08-21/21:22:26.07           118.66771       26.303583      -12.079886
2016-08-21/21:22:26.10           118.64275       26.371092      -12.072515
2016-08-21/21:22:26.14           118.61699       26.440779      -12.064906
2016-08-21/21:22:26.17           118.59203       26.508288      -12.057535
2016-08-21/21:22:26.20           118.56707       26.575797      -12.050164
2016-08-21/21:22:26.23           118.54211       26.643305      -12.042793
2016-08-21/21:22:26.26           118.51634       26.712992      -12.035184
2016-08-21/21:22:26.29           118.49138       26.780501      -12.027813
2016-08-21/21:22:26.32           118.46642       26.848010      -12.020441
2016-08-21/21:22:26.35           118.44146       26.915519      -12.013070
2016-08-21/21:22:26.39           118.41569       26.985206      -12.005461
2016-08-21/21:22:26.42           118.39073       27.052715      -11.998090
2016-08-21/21:22:26.45           118.36577       27.120224      -11.990719
2016-08-21/21:22:26.48           118.34081       27.187732      -11.983348
2016-08-21/21:22:26.51           118.31504       27.257419      -11.975739
2016-08-21/21:22:26.54           118.29008       27.324928      -11.968367
2016-08-21/21:22:26.57           118.26512       27.392437      -11.960996
2016-08-21/21:22:26.60           118.24016       27.459946      -11.953625
2016-08-21/21:22:26.64           118.21439       27.529633      -11.946016
2016-08-21/21:22:26.67           118.18943       27.597142      -11.938645
2016-08-21/21:22:26.70           118.16447       27.664651      -11.931274
2016-08-21/21:22:26.73           118.13951       27.732159      -11.923902
2016-08-21/21:22:26.76           118.11374       27.801846      -11.916293
2016-08-21/21:22:26.79           118.08878       27.869355      -11.908922
2016-08-21/21:22:26.82           118.06382       27.936864      -11.901551
2016-08-21/21:22:26.85           118.03886       28.004373      -11.894180
2016-08-21/21:22:26.89           118.01309       28.074060      -11.886571
2016-08-21/21:22:26.92           117.98813       28.141569      -11.879200
2016-08-21/21:22:26.95           117.96317       28.209078      -11.871828
2016-08-21/21:22:26.98           117.93821       28.276586      -11.864457
2016-08-21/21:22:27.01           117.91133       28.345766      -11.857085
2016-08-21/21:22:27.04           117.88435       28.412352      -11.850144
2016-08-21/21:22:27.07           117.85736       28.478936      -11.843204
2016-08-21/21:22:27.10           117.83038       28.545521      -11.836264
2016-08-21/21:22:27.14           117.80252       28.614254      -11.829100
2016-08-21/21:22:27.17           117.77553       28.680839      -11.822160
2016-08-21/21:22:27.20           117.74854       28.747424      -11.815219
2016-08-21/21:22:27.23           117.72156       28.814008      -11.808279
2016-08-21/21:22:27.26           117.69370       28.882741      -11.801115
2016-08-21/21:22:27.29           117.66671       28.949326      -11.794175
2016-08-21/21:22:27.32           117.63973       29.015911      -11.787235
2016-08-21/21:22:27.35           117.61274       29.082495      -11.780294
2016-08-21/21:22:27.39           117.58488       29.151228      -11.773130
2016-08-21/21:22:27.42           117.55790       29.217814      -11.766190
2016-08-21/21:22:27.45           117.53091       29.284398      -11.759250
2016-08-21/21:22:27.48           117.50392       29.350983      -11.752310
2016-08-21/21:22:27.51           117.47607       29.419716      -11.745145
2016-08-21/21:22:27.54           117.44908       29.486301      -11.738205
2016-08-21/21:22:27.57           117.42209       29.552885      -11.731265
2016-08-21/21:22:27.60           117.39511       29.619470      -11.724325
2016-08-21/21:22:27.64           117.36725       29.688203      -11.717161
2016-08-21/21:22:27.67           117.34026       29.754788      -11.710220
2016-08-21/21:22:27.70           117.31328       29.821373      -11.703280
2016-08-21/21:22:27.73           117.28629       29.887957      -11.696340
2016-08-21/21:22:27.76           117.25843       29.956690      -11.689176
2016-08-21/21:22:27.79           117.23145       30.023275      -11.682236
2016-08-21/21:22:27.82           117.20446       30.089860      -11.675295
2016-08-21/21:22:27.85           117.17747       30.156445      -11.668355
2016-08-21/21:22:27.89           117.14961       30.225178      -11.661191
2016-08-21/21:22:27.92           117.12263       30.291763      -11.654251
2016-08-21/21:22:27.95           117.09564       30.358347      -11.647311
2016-08-21/21:22:27.98           117.06865       30.424932      -11.640370
2016-08-21/21:22:28.01           117.03971       30.493099      -11.633463
2016-08-21/21:22:28.04           117.01073       30.558652      -11.626992
2016-08-21/21:22:28.07           116.98175       30.624205      -11.620520
2016-08-21/21:22:28.10           116.95277       30.689758      -11.614049
2016-08-21/21:22:28.14           116.92286       30.757425      -11.607368
2016-08-21/21:22:28.17           116.89388       30.822979      -11.600897
2016-08-21/21:22:28.20           116.86490       30.888531      -11.594425
2016-08-21/21:22:28.23           116.83592       30.954084      -11.587954
2016-08-21/21:22:28.26           116.80601       31.021752      -11.581274
2016-08-21/21:22:28.29           116.77703       31.087305      -11.574802
2016-08-21/21:22:28.32           116.74805       31.152858      -11.568331
2016-08-21/21:22:28.35           116.71908       31.218411      -11.561859
2016-08-21/21:22:28.39           116.68916       31.286078      -11.555179
2016-08-21/21:22:28.42           116.66019       31.351632      -11.548707
2016-08-21/21:22:28.45           116.63121       31.417184      -11.542236
2016-08-21/21:22:28.48           116.60223       31.482737      -11.535764
2016-08-21/21:22:28.51           116.57232       31.550405      -11.529084
2016-08-21/21:22:28.54           116.54334       31.615958      -11.522613
2016-08-21/21:22:28.57           116.51436       31.681511      -11.516141
2016-08-21/21:22:28.60           116.48538       31.747063      -11.509670
2016-08-21/21:22:28.64           116.45547       31.814731      -11.502989
2016-08-21/21:22:28.67           116.42649       31.880284      -11.496518
2016-08-21/21:22:28.70           116.39751       31.945837      -11.490046
2016-08-21/21:22:28.73           116.36854       32.011390      -11.483575
2016-08-21/21:22:28.76           116.33862       32.079058      -11.476895
2016-08-21/21:22:28.79           116.30964       32.144611      -11.470423
2016-08-21/21:22:28.82           116.28067       32.210164      -11.463952
2016-08-21/21:22:28.85           116.25169       32.275716      -11.457480
2016-08-21/21:22:28.89           116.22178       32.343384      -11.450800
2016-08-21/21:22:28.92           116.19280       32.408937      -11.444328
2016-08-21/21:22:28.95           116.16382       32.474490      -11.437857
2016-08-21/21:22:28.98           116.13484       32.540043      -11.431385
2016-08-21/21:22:29.01           116.10387       32.607118      -11.424977
2016-08-21/21:22:29.04           116.07297       32.671592      -11.419000
2016-08-21/21:22:29.07           116.04207       32.736065      -11.413024
2016-08-21/21:22:29.10           116.01116       32.800538      -11.407048
2016-08-21/21:22:29.14           115.97926       32.867091      -11.400878
2016-08-21/21:22:29.17           115.94836       32.931565      -11.394902
2016-08-21/21:22:29.20           115.91746       32.996038      -11.388926
2016-08-21/21:22:29.23           115.88655       33.060511      -11.382949
2016-08-21/21:22:29.26           115.85465       33.127065      -11.376780
2016-08-21/21:22:29.29           115.82375       33.191538      -11.370804
2016-08-21/21:22:29.32           115.79285       33.256011      -11.364827
2016-08-21/21:22:29.35           115.76195       33.320485      -11.358851
2016-08-21/21:22:29.39           115.73005       33.387038      -11.352682
2016-08-21/21:22:29.42           115.69914       33.451511      -11.346705
2016-08-21/21:22:29.45           115.66824       33.515985      -11.340729
2016-08-21/21:22:29.48           115.63734       33.580458      -11.334753
2016-08-21/21:22:29.51           115.60544       33.647011      -11.328583
2016-08-21/21:22:29.54           115.57453       33.711485      -11.322607
2016-08-21/21:22:29.57           115.54363       33.775958      -11.316631
2016-08-21/21:22:29.60           115.51273       33.840431      -11.310654
2016-08-21/21:22:29.64           115.48083       33.906984      -11.304485
2016-08-21/21:22:29.67           115.44992       33.971458      -11.298509
2016-08-21/21:22:29.70           115.41902       34.035931      -11.292532
2016-08-21/21:22:29.73           115.38812       34.100404      -11.286556
2016-08-21/21:22:29.76           115.35622       34.166957      -11.280387
2016-08-21/21:22:29.79           115.32532       34.231431      -11.274410
2016-08-21/21:22:29.82           115.29441       34.295904      -11.268434
2016-08-21/21:22:29.85           115.26351       34.360377      -11.262458
2016-08-21/21:22:29.89           115.23161       34.426930      -11.256288
2016-08-21/21:22:29.92           115.20071       34.491404      -11.250312
2016-08-21/21:22:29.95           115.16980       34.555877      -11.244336
2016-08-21/21:22:29.98           115.13890       34.620350      -11.238359
2016-08-21/21:22:30.01           115.10598       34.686269      -11.232479
2016-08-21/21:22:30.04           115.07320       34.749585      -11.227030
2016-08-21/21:22:30.07           115.04043       34.812901      -11.221581
2016-08-21/21:22:30.10           115.00766       34.876216      -11.216132
2016-08-21/21:22:30.14           114.97383       34.941575      -11.210507
2016-08-21/21:22:30.17           114.94106       35.004891      -11.205057
2016-08-21/21:22:30.20           114.90829       35.068206      -11.199608
2016-08-21/21:22:30.23           114.87552       35.131522      -11.194159
2016-08-21/21:22:30.26           114.84169       35.196880      -11.188534
2016-08-21/21:22:30.29           114.80892       35.260196      -11.183085
2016-08-21/21:22:30.32           114.77615       35.323512      -11.177636
2016-08-21/21:22:30.35           114.74338       35.386828      -11.172187
2016-08-21/21:22:30.39           114.70955       35.452186      -11.166562
2016-08-21/21:22:30.42           114.67678       35.515502      -11.161112
2016-08-21/21:22:30.45           114.64401       35.578818      -11.155663
2016-08-21/21:22:30.48           114.61124       35.642133      -11.150214
2016-08-21/21:22:30.51           114.57741       35.707492      -11.144589
2016-08-21/21:22:30.54           114.54464       35.770808      -11.139140
2016-08-21/21:22:30.57           114.51187       35.834124      -11.133691
2016-08-21/21:22:30.60           114.47910       35.897439      -11.128241
2016-08-21/21:22:30.64           114.44527       35.962798      -11.122617
2016-08-21/21:22:30.67           114.41250       36.026114      -11.117167
2016-08-21/21:22:30.70           114.37973       36.089429      -11.111718
2016-08-21/21:22:30.73           114.34696       36.152745      -11.106269
2016-08-21/21:22:30.76           114.31313       36.218103      -11.100644
2016-08-21/21:22:30.79           114.28036       36.281420      -11.095195
2016-08-21/21:22:30.82           114.24759       36.344735      -11.089746
2016-08-21/21:22:30.85           114.21482       36.408051      -11.084296
2016-08-21/21:22:30.89           114.18099       36.473409      -11.078671
2016-08-21/21:22:30.92           114.14822       36.536725      -11.073222
2016-08-21/21:22:30.95           114.11545       36.600041      -11.067773
2016-08-21/21:22:30.98           114.08268       36.663357      -11.062324
2016-08-21/21:22:31.01           114.04787       36.728042      -11.057003
2016-08-21/21:22:31.04           114.01332       36.790130      -11.052108
2016-08-21/21:22:31.07           113.97877       36.852218      -11.047213
2016-08-21/21:22:31.10           113.94422       36.914306      -11.042319
2016-08-21/21:22:31.14           113.90856       36.978397      -11.037266
2016-08-21/21:22:31.17           113.87401       37.040485      -11.032371
2016-08-21/21:22:31.20           113.83946       37.102573      -11.027476
2016-08-21/21:22:31.23           113.80491       37.164661      -11.022582
2016-08-21/21:22:31.26           113.76925       37.228752      -11.017529
2016-08-21/21:22:31.29           113.73470       37.290840      -11.012634
2016-08-21/21:22:31.32           113.70015       37.352928      -11.007739
2016-08-21/21:22:31.35           113.66560       37.415016      -11.002845
2016-08-21/21:22:31.39           113.62993       37.479107      -10.997792
2016-08-21/21:22:31.42           113.59538       37.541196      -10.992897
2016-08-21/21:22:31.45           113.56084       37.603283      -10.988002
2016-08-21/21:22:31.48           113.52629       37.665371      -10.983108
2016-08-21/21:22:31.51           113.49062       37.729462      -10.978055
2016-08-21/21:22:31.54           113.45607       37.791551      -10.973160
2016-08-21/21:22:31.57           113.42152       37.853639      -10.968265
2016-08-21/21:22:31.60           113.38697       37.915726      -10.963371
2016-08-21/21:22:31.64           113.35131       37.979818      -10.958318
2016-08-21/21:22:31.67           113.31676       38.041906      -10.953423
2016-08-21/21:22:31.70           113.28221       38.103994      -10.948528
2016-08-21/21:22:31.73           113.24766       38.166082      -10.943634
2016-08-21/21:22:31.76           113.21200       38.230173      -10.938581
2016-08-21/21:22:31.79           113.17745       38.292261      -10.933686
2016-08-21/21:22:31.82           113.14290       38.354349      -10.928791
2016-08-21/21:22:31.85           113.10835       38.416437      -10.923897
2016-08-21/21:22:31.89           113.07268       38.480528      -10.918844
2016-08-21/21:22:31.92           113.03813       38.542616      -10.913949
2016-08-21/21:22:31.95           113.00358       38.604704      -10.909054
2016-08-21/21:22:31.98           112.96904       38.666792      -10.904160
2016-08-21/21:22:32.01           112.93242       38.730176      -10.899428
2016-08-21/21:22:32.04           112.89614       38.790976      -10.895120
2016-08-21/21:22:32.07           112.85986       38.851775      -10.890811
2016-08-21/21:22:32.10           112.82358       38.912574      -10.886503
2016-08-21/21:22:32.14           112.78730       38.973373      -10.882194
2016-08-21/21:22:32.17           112.74985       39.036134      -10.877747
2016-08-21/21:22:32.20           112.71357       39.096933      -10.873438
2016-08-21/21:22:32.23           112.67729       39.157732      -10.869129
2016-08-21/21:22:32.26           112.64101       39.218531      -10.864821
2016-08-21/21:22:32.29           112.60356       39.281292      -10.860373
2016-08-21/21:22:32.32           112.56728       39.342091      -10.856065
2016-08-21/21:22:32.35           112.53100       39.402890      -10.851756
2016-08-21/21:22:32.39           112.49472       39.463689      -10.847448
2016-08-21/21:22:32.42           112.45727       39.526450      -10.843000
2016-08-21/21:22:32.45           112.42099       39.587249      -10.838692
2016-08-21/21:22:32.48           112.38470       39.648048      -10.834383
2016-08-21/21:22:32.51           112.34842       39.708847      -10.830074
2016-08-21/21:22:32.54           112.31097       39.771608      -10.825627
2016-08-21/21:22:32.57           112.27469       39.832407      -10.821318
2016-08-21/21:22:32.60           112.23841       39.893206      -10.817010
2016-08-21/21:22:32.64           112.20213       39.954005      -10.812701
2016-08-21/21:22:32.67           112.16468       40.016766      -10.808254
2016-08-21/21:22:32.70           112.12840       40.077565      -10.803945
2016-08-21/21:22:32.73           112.09212       40.138364      -10.799636
2016-08-21/21:22:32.76           112.05584       40.199163      -10.795328
2016-08-21/21:22:32.79           112.01839       40.261924      -10.790880
2016-08-21/21:22:32.82           111.98211       40.322723      -10.786572
2016-08-21/21:22:32.85           111.94583       40.383522      -10.782263
2016-08-21/21:22:32.89           111.90955       40.444321      -10.777955
2016-08-21/21:22:32.92           111.87210       40.507082      -10.773507
2016-08-21/21:22:32.95           111.83582       40.567881      -10.769199
2016-08-21/21:22:32.98           111.79954       40.628680      -10.764890
2016-08-21/21:22:33.01           111.76242       40.688781      -10.760896
2016-08-21/21:22:33.04           111.72329       40.750146      -10.757077
2016-08-21/21:22:33.07           111.68538       40.809593      -10.753377
2016-08-21/21:22:33.10           111.64747       40.869040      -10.749678
2016-08-21/21:22:33.14           111.60956       40.928488      -10.745978
2016-08-21/21:22:33.17           111.57043       40.989852      -10.742159
2016-08-21/21:22:33.20           111.53252       41.049299      -10.738460
2016-08-21/21:22:33.23           111.49462       41.108746      -10.734760
2016-08-21/21:22:33.26           111.45671       41.168194      -10.731061
2016-08-21/21:22:33.29           111.41758       41.229559      -10.727242
2016-08-21/21:22:33.32           111.37967       41.289005      -10.723542
2016-08-21/21:22:33.35           111.34176       41.348452      -10.719843
2016-08-21/21:22:33.39           111.30385       41.407900      -10.716143
2016-08-21/21:22:33.42           111.26472       41.469265      -10.712324
2016-08-21/21:22:33.45           111.22681       41.528712      -10.708625
2016-08-21/21:22:33.48           111.18891       41.588158      -10.704925
2016-08-21/21:22:33.51           111.15100       41.647606      -10.701225
2016-08-21/21:22:33.54           111.11187       41.708971      -10.697407
2016-08-21/21:22:33.57           111.07396       41.768418      -10.693707
2016-08-21/21:22:33.60           111.03605       41.827865      -10.690007
2016-08-21/21:22:33.64           110.99814       41.887312      -10.686308
2016-08-21/21:22:33.67           110.95901       41.948677      -10.682489
2016-08-21/21:22:33.70           110.92111       42.008124      -10.678789
2016-08-21/21:22:33.73           110.88320       42.067571      -10.675090
2016-08-21/21:22:33.76           110.84529       42.127018      -10.671390
2016-08-21/21:22:33.79           110.80616       42.188383      -10.667571
2016-08-21/21:22:33.82           110.76825       42.247830      -10.663872
2016-08-21/21:22:33.85           110.73034       42.307277      -10.660172
2016-08-21/21:22:33.89           110.69244       42.366724      -10.656473
2016-08-21/21:22:33.92           110.65331       42.428089      -10.652654
2016-08-21/21:22:33.95           110.61540       42.487536      -10.648954
2016-08-21/21:22:33.98           110.57749       42.546983      -10.645255
2016-08-21/21:22:34.01           110.53877       42.605706      -10.641885
2016-08-21/21:22:34.04           110.49802       42.665621      -10.638725
2016-08-21/21:22:34.07           110.45855       42.723664      -10.635664
2016-08-21/21:22:34.10           110.41907       42.781707      -10.632603
2016-08-21/21:22:34.14           110.37960       42.839750      -10.629542
2016-08-21/21:22:34.17           110.33885       42.899666      -10.626382
2016-08-21/21:22:34.20           110.29937       42.957709      -10.623321
2016-08-21/21:22:34.23           110.25989       43.015752      -10.620259
2016-08-21/21:22:34.26           110.22042       43.073795      -10.617198
2016-08-21/21:22:34.29           110.17967       43.133711      -10.614038
2016-08-21/21:22:34.32           110.14019       43.191754      -10.610977
2016-08-21/21:22:34.35           110.10072       43.249797      -10.607916
2016-08-21/21:22:34.39           110.06124       43.307840      -10.604855
2016-08-21/21:22:34.42           110.02049       43.367756      -10.601695
2016-08-21/21:22:34.45           109.98102       43.425799      -10.598634
2016-08-21/21:22:34.48           109.94154       43.483841      -10.595573
2016-08-21/21:22:34.51           109.90206       43.541885      -10.592512
2016-08-21/21:22:34.54           109.86131       43.601800      -10.589352
2016-08-21/21:22:34.57           109.82184       43.659843      -10.586291
2016-08-21/21:22:34.60           109.78236       43.717886      -10.583230
2016-08-21/21:22:34.64           109.74289       43.775930      -10.580169
2016-08-21/21:22:34.67           109.70214       43.835845      -10.577009
2016-08-21/21:22:34.70           109.66266       43.893888      -10.573948
2016-08-21/21:22:34.73           109.62319       43.951931      -10.570887
2016-08-21/21:22:34.76           109.58371       44.009974      -10.567826
2016-08-21/21:22:34.79           109.54296       44.069890      -10.564666
2016-08-21/21:22:34.82           109.50348       44.127933      -10.561605
2016-08-21/21:22:34.85           109.46401       44.185976      -10.558543
2016-08-21/21:22:34.89           109.42453       44.244019      -10.555482
2016-08-21/21:22:34.92           109.38378       44.303935      -10.552322
2016-08-21/21:22:34.95           109.34431       44.361978      -10.549261
2016-08-21/21:22:34.98           109.30483       44.420021      -10.546200
2016-08-21/21:22:35.01           109.26460       44.477305      -10.543481
2016-08-21/21:22:35.04           109.22234       44.535703      -10.541005
2016-08-21/21:22:35.07           109.18140       44.592275      -10.538606
2016-08-21/21:22:35.10           109.14046       44.648848      -10.536207
2016-08-21/21:22:35.14           109.09952       44.705421      -10.533809
2016-08-21/21:22:35.17           109.05726       44.763818      -10.531333
2016-08-21/21:22:35.20           109.01632       44.820391      -10.528934
2016-08-21/21:22:35.23           108.97539       44.876963      -10.526535
2016-08-21/21:22:35.26           108.93445       44.933536      -10.524136
2016-08-21/21:22:35.29           108.89219       44.991934      -10.521660
2016-08-21/21:22:35.32           108.85125       45.048506      -10.519261
2016-08-21/21:22:35.35           108.81031       45.105079      -10.516863
2016-08-21/21:22:35.39           108.76937       45.161652      -10.514464
2016-08-21/21:22:35.42           108.72711       45.220049      -10.511988
2016-08-21/21:22:35.45           108.68617       45.276622      -10.509589
2016-08-21/21:22:35.48           108.64523       45.333194      -10.507190
2016-08-21/21:22:35.51           108.60429       45.389767      -10.504792
2016-08-21/21:22:35.54           108.56203       45.448165      -10.502315
2016-08-21/21:22:35.57           108.52109       45.504737      -10.499917
2016-08-21/21:22:35.60           108.48015       45.561310      -10.497518
2016-08-21/21:22:35.64           108.43921       45.617883      -10.495119
2016-08-21/21:22:35.67           108.39695       45.676280      -10.492643
2016-08-21/21:22:35.70           108.35602       45.732853      -10.490244
2016-08-21/21:22:35.73           108.31508       45.789425      -10.487846
2016-08-21/21:22:35.76           108.27414       45.845998      -10.485447
2016-08-21/21:22:35.79           108.23188       45.904396      -10.482971
2016-08-21/21:22:35.82           108.19094       45.960968      -10.480572
2016-08-21/21:22:35.85           108.15000       46.017541      -10.478173
2016-08-21/21:22:35.89           108.10906       46.074114      -10.475775
2016-08-21/21:22:35.92           108.06680       46.132511      -10.473298
2016-08-21/21:22:35.95           108.02586       46.189084      -10.470900
2016-08-21/21:22:35.98           107.98492       46.245656      -10.468501
2016-08-21/21:22:36.01           107.94326       46.301455      -10.466456
2016-08-21/21:22:36.04           107.89956       46.358305      -10.464688
2016-08-21/21:22:36.07           107.85723       46.413378      -10.462975
2016-08-21/21:22:36.10           107.81489       46.468451      -10.461262
2016-08-21/21:22:36.14           107.77256       46.523525      -10.459549
2016-08-21/21:22:36.17           107.72886       46.580374      -10.457781
2016-08-21/21:22:36.20           107.68652       46.635447      -10.456068
2016-08-21/21:22:36.23           107.64419       46.690521      -10.454355
2016-08-21/21:22:36.26           107.60185       46.745594      -10.452642
2016-08-21/21:22:36.29           107.55815       46.802444      -10.450873
2016-08-21/21:22:36.32           107.51582       46.857517      -10.449161
2016-08-21/21:22:36.35           107.47348       46.912590      -10.447448
2016-08-21/21:22:36.39           107.43115       46.967663      -10.445735
2016-08-21/21:22:36.42           107.38745       47.024513      -10.443966
2016-08-21/21:22:36.45           107.34511       47.079586      -10.442253
2016-08-21/21:22:36.48           107.30278       47.134659      -10.440540
2016-08-21/21:22:36.51           107.26045       47.189733      -10.438827
2016-08-21/21:22:36.54           107.21675       47.246582      -10.437059
2016-08-21/21:22:36.57           107.17441       47.301655      -10.435346
2016-08-21/21:22:36.60           107.13208       47.356728      -10.433633
2016-08-21/21:22:36.64           107.08974       47.411802      -10.431920
2016-08-21/21:22:36.67           107.04604       47.468652      -10.430152
2016-08-21/21:22:36.70           107.00371       47.523725      -10.428439
2016-08-21/21:22:36.73           106.96137       47.578798      -10.426726
2016-08-21/21:22:36.76           106.91904       47.633871      -10.425013
2016-08-21/21:22:36.79           106.87534       47.690721      -10.423245
2016-08-21/21:22:36.82           106.83300       47.745794      -10.421532
2016-08-21/21:22:36.85           106.79067       47.800867      -10.419819
2016-08-21/21:22:36.89           106.74833       47.855941      -10.418106
2016-08-21/21:22:36.92           106.70463       47.912790      -10.416337
2016-08-21/21:22:36.95           106.66230       47.967863      -10.414624
2016-08-21/21:22:36.98           106.61996       48.022936      -10.412912
2016-08-21/21:22:37.01           106.57697       48.077204      -10.411564
2016-08-21/21:22:37.04           106.53194       48.132442      -10.410527
2016-08-21/21:22:37.07           106.48833       48.185954      -10.409522
2016-08-21/21:22:37.10           106.44471       48.239465      -10.408517
2016-08-21/21:22:37.14           106.40110       48.292977      -10.407512
2016-08-21/21:22:37.17           106.35607       48.348215      -10.406474
2016-08-21/21:22:37.20           106.31246       48.401727      -10.405469
2016-08-21/21:22:37.23           106.26884       48.455238      -10.404464
2016-08-21/21:22:37.26           106.22522       48.508750      -10.403459
2016-08-21/21:22:37.29           106.18020       48.563988      -10.402422
2016-08-21/21:22:37.32           106.13658       48.617500      -10.401417
2016-08-21/21:22:37.35           106.09297       48.671011      -10.400412
2016-08-21/21:22:37.39           106.04935       48.724523      -10.399407
2016-08-21/21:22:37.42           106.00433       48.779761      -10.398370
2016-08-21/21:22:37.45           105.96071       48.833273      -10.397365
2016-08-21/21:22:37.48           105.91710       48.886785      -10.396360
2016-08-21/21:22:37.51           105.87348       48.940297      -10.395355
2016-08-21/21:22:37.54           105.82846       48.995535      -10.394317
2016-08-21/21:22:37.57           105.78484       49.049046      -10.393312
2016-08-21/21:22:37.60           105.74123       49.102558      -10.392308
2016-08-21/21:22:37.64           105.69761       49.156070      -10.391303
2016-08-21/21:22:37.67           105.65259       49.211308      -10.390265
2016-08-21/21:22:37.70           105.60897       49.264819      -10.389260
2016-08-21/21:22:37.73           105.56535       49.318331      -10.388255
2016-08-21/21:22:37.76           105.52174       49.371843      -10.387250
2016-08-21/21:22:37.79           105.47671       49.427081      -10.386213
2016-08-21/21:22:37.82           105.43310       49.480592      -10.385208
2016-08-21/21:22:37.85           105.38948       49.534104      -10.384203
2016-08-21/21:22:37.89           105.34587       49.587616      -10.383198
2016-08-21/21:22:37.92           105.30084       49.642854      -10.382161
2016-08-21/21:22:37.95           105.25723       49.696366      -10.381156
2016-08-21/21:22:37.98           105.21361       49.749877      -10.380151
2016-08-21/21:22:38.01           105.16937       49.802567      -10.379522
2016-08-21/21:22:38.04           105.12311       49.856161      -10.379238
2016-08-21/21:22:38.07           105.07829       49.908081      -10.378962
2016-08-21/21:22:38.10           105.03347       49.960000      -10.378687
2016-08-21/21:22:38.14           104.98866       50.011919      -10.378411
2016-08-21/21:22:38.17           104.94239       50.065513      -10.378127
2016-08-21/21:22:38.20           104.89757       50.117433      -10.377851
2016-08-21/21:22:38.23           104.85276       50.169352      -10.377576
2016-08-21/21:22:38.26           104.80794       50.221271      -10.377300
2016-08-21/21:22:38.29           104.76167       50.274865      -10.377016
2016-08-21/21:22:38.32           104.71686       50.326784      -10.376741
2016-08-21/21:22:38.35           104.67204       50.378704      -10.376465
2016-08-21/21:22:38.39           104.62722       50.430623      -10.376190
2016-08-21/21:22:38.42           104.58096       50.484217      -10.375905
2016-08-21/21:22:38.45           104.53614       50.536136      -10.375630
2016-08-21/21:22:38.48           104.49132       50.588056      -10.375354
2016-08-21/21:22:38.51           104.44650       50.639975      -10.375079
2016-08-21/21:22:38.54           104.40024       50.693569      -10.374794
2016-08-21/21:22:38.57           104.35542       50.745488      -10.374519
2016-08-21/21:22:38.60           104.31060       50.797408      -10.374243
2016-08-21/21:22:38.64           104.26579       50.849327      -10.373968
2016-08-21/21:22:38.67           104.21952       50.902921      -10.373683
2016-08-21/21:22:38.70           104.17470       50.954840      -10.373408
2016-08-21/21:22:38.73           104.12989       51.006759      -10.373132
2016-08-21/21:22:38.76           104.08507       51.058679      -10.372857
2016-08-21/21:22:38.79           104.03880       51.112273      -10.372572
2016-08-21/21:22:38.82           103.99399       51.164192      -10.372297
2016-08-21/21:22:38.85           103.94917       51.216111      -10.372021
2016-08-21/21:22:38.89           103.90435       51.268031      -10.371746
2016-08-21/21:22:38.92           103.85809       51.321625      -10.371462
2016-08-21/21:22:38.95           103.81327       51.373544      -10.371186
2016-08-21/21:22:38.98           103.76845       51.425463      -10.370911
2016-08-21/21:22:39.01           103.72307       51.476547      -10.371019
2016-08-21/21:22:39.04           103.67568       51.528468      -10.371503
2016-08-21/21:22:39.07           103.62977       51.578767      -10.371971
2016-08-21/21:22:39.10           103.58386       51.629066      -10.372439
2016-08-21/21:22:39.14           103.53795       51.679365      -10.372908
2016-08-21/21:22:39.17           103.49056       51.731287      -10.373391
2016-08-21/21:22:39.20           103.44466       51.781586      -10.373860
2016-08-21/21:22:39.23           103.39875       51.831885      -10.374328
2016-08-21/21:22:39.26           103.35284       51.882184      -10.374797
2016-08-21/21:22:39.29           103.30545       51.934106      -10.375280
2016-08-21/21:22:39.32           103.25954       51.984405      -10.375749
2016-08-21/21:22:39.35           103.21363       52.034704      -10.376217
2016-08-21/21:22:39.39           103.16772       52.085003      -10.376686
2016-08-21/21:22:39.42           103.12034       52.136925      -10.377169
2016-08-21/21:22:39.45           103.07443       52.187224      -10.377638
2016-08-21/21:22:39.48           103.02852       52.237522      -10.378106
2016-08-21/21:22:39.51           102.98261       52.287822      -10.378575
2016-08-21/21:22:39.54           102.93522       52.339743      -10.379058
2016-08-21/21:22:39.57           102.88931       52.390042      -10.379527
2016-08-21/21:22:39.60           102.84340       52.440341      -10.379995
2016-08-21/21:22:39.64           102.79749       52.490640      -10.380464
2016-08-21/21:22:39.67           102.75011       52.542562      -10.380947
2016-08-21/21:22:39.70           102.70420       52.592861      -10.381416
2016-08-21/21:22:39.73           102.65829       52.643160      -10.381884
2016-08-21/21:22:39.76           102.61238       52.693459      -10.382352
2016-08-21/21:22:39.79           102.56499       52.745381      -10.382836
2016-08-21/21:22:39.82           102.51908       52.795680      -10.383305
2016-08-21/21:22:39.85           102.47317       52.845979      -10.383773
2016-08-21/21:22:39.89           102.42727       52.896278      -10.384241
2016-08-21/21:22:39.92           102.37988       52.948200      -10.384725
2016-08-21/21:22:39.95           102.33397       52.998499      -10.385193
2016-08-21/21:22:39.98           102.28806       53.048797      -10.385662
2016-08-21/21:22:40.01           102.24163       53.098242      -10.386525
2016-08-21/21:22:40.04           102.19321       53.148454      -10.387799
2016-08-21/21:22:40.07           102.14630       53.197097      -10.389032
2016-08-21/21:22:40.10           102.09939       53.245740      -10.390266
2016-08-21/21:22:40.14           102.05247       53.294383      -10.391500
2016-08-21/21:22:40.17           102.00405       53.344595      -10.392773
2016-08-21/21:22:40.20           101.95714       53.393238      -10.394007
2016-08-21/21:22:40.23           101.91023       53.441881      -10.395241
2016-08-21/21:22:40.26           101.86332       53.490524      -10.396475
2016-08-21/21:22:40.29           101.81489       53.540737      -10.397748
2016-08-21/21:22:40.32           101.76798       53.589379      -10.398982
2016-08-21/21:22:40.35           101.72107       53.638022      -10.400215
2016-08-21/21:22:40.39           101.67416       53.686666      -10.401449
2016-08-21/21:22:40.42           101.62573       53.736878      -10.402723
2016-08-21/21:22:40.45           101.57882       53.785521      -10.403956
2016-08-21/21:22:40.48           101.53191       53.834163      -10.405190
2016-08-21/21:22:40.51           101.48500       53.882807      -10.406424
2016-08-21/21:22:40.54           101.43658       53.933019      -10.407697
2016-08-21/21:22:40.57           101.38967       53.981662      -10.408931
2016-08-21/21:22:40.60           101.34275       54.030305      -10.410165
2016-08-21/21:22:40.64           101.29584       54.078948      -10.411398
2016-08-21/21:22:40.67           101.24742       54.129160      -10.412672
2016-08-21/21:22:40.70           101.20051       54.177803      -10.413906
2016-08-21/21:22:40.73           101.15360       54.226446      -10.415139
2016-08-21/21:22:40.76           101.10668       54.275089      -10.416373
2016-08-21/21:22:40.79           101.05826       54.325301      -10.417647
2016-08-21/21:22:40.82           101.01135       54.373944      -10.418880
2016-08-21/21:22:40.85           100.96444       54.422587      -10.420114
2016-08-21/21:22:40.89           100.91753       54.471230      -10.421348
2016-08-21/21:22:40.92           100.86910       54.521442      -10.422621
2016-08-21/21:22:40.95           100.82219       54.570085      -10.423855
2016-08-21/21:22:40.98           100.77528       54.618728      -10.425089
2016-08-21/21:22:41.01           100.72791       54.666497      -10.426726
2016-08-21/21:22:41.04           100.67857       54.714962      -10.428807
2016-08-21/21:22:41.07           100.63078       54.761912      -10.430823
2016-08-21/21:22:41.10           100.58298       54.808862      -10.432839
2016-08-21/21:22:41.14           100.53519       54.855812      -10.434855
2016-08-21/21:22:41.17           100.48585       54.904277      -10.436936
2016-08-21/21:22:41.20           100.43805       54.951227      -10.438952
2016-08-21/21:22:41.23           100.39026       54.998177      -10.440968
2016-08-21/21:22:41.26           100.34246       55.045127      -10.442983
2016-08-21/21:22:41.29           100.29312       55.093592      -10.445064
2016-08-21/21:22:41.32           100.24533       55.140541      -10.447080
2016-08-21/21:22:41.35           100.19753       55.187491      -10.449096
2016-08-21/21:22:41.39           100.14974       55.234442      -10.451112
2016-08-21/21:22:41.42           100.10040       55.282906      -10.453193
2016-08-21/21:22:41.45           100.05260       55.329856      -10.455209
2016-08-21/21:22:41.48           100.00481       55.376806      -10.457225
2016-08-21/21:22:41.51           99.957011       55.423756      -10.459241
2016-08-21/21:22:41.54           99.907673       55.472221      -10.461322
2016-08-21/21:22:41.57           99.859877       55.519171      -10.463338
2016-08-21/21:22:41.60           99.812082       55.566121      -10.465354
2016-08-21/21:22:41.64           99.764285       55.613071      -10.467370
2016-08-21/21:22:41.67           99.714948       55.661536      -10.469451
2016-08-21/21:22:41.70           99.667152       55.708485      -10.471467
2016-08-21/21:22:41.73           99.619356       55.755435      -10.473483
2016-08-21/21:22:41.76           99.571560       55.802386      -10.475498
2016-08-21/21:22:41.79           99.522222       55.850850      -10.477579
2016-08-21/21:22:41.82           99.474427       55.897800      -10.479595
2016-08-21/21:22:41.85           99.426631       55.944750      -10.481611
2016-08-21/21:22:41.89           99.378835       55.991700      -10.483627
2016-08-21/21:22:41.92           99.329497       56.040165      -10.485708
2016-08-21/21:22:41.95           99.281701       56.087115      -10.487724
2016-08-21/21:22:41.98           99.233905       56.134065      -10.489740
2016-08-21/21:22:42.01           99.185698       56.180145      -10.492165
2016-08-21/21:22:42.04           99.135538       56.226869      -10.495065
2016-08-21/21:22:42.07           99.086945       56.272133      -10.497874
2016-08-21/21:22:42.10           99.038353       56.317397      -10.500683
2016-08-21/21:22:42.14           98.989760       56.362662      -10.503492
2016-08-21/21:22:42.17           98.939599       56.409386      -10.506391
2016-08-21/21:22:42.20           98.891007       56.454650      -10.509200
2016-08-21/21:22:42.23           98.842414       56.499914      -10.512009
2016-08-21/21:22:42.26           98.793821       56.545179      -10.514818
2016-08-21/21:22:42.29           98.743661       56.591903      -10.517718
2016-08-21/21:22:42.32           98.695068       56.637167      -10.520527
2016-08-21/21:22:42.35           98.646476       56.682431      -10.523335
2016-08-21/21:22:42.39           98.597883       56.727696      -10.526144
2016-08-21/21:22:42.42           98.547722       56.774420      -10.529044
2016-08-21/21:22:42.45           98.499130       56.819684      -10.531853
2016-08-21/21:22:42.48           98.450537       56.864948      -10.534662
2016-08-21/21:22:42.51           98.401944       56.910213      -10.537471
2016-08-21/21:22:42.54           98.351784       56.956937      -10.540370
2016-08-21/21:22:42.57           98.303191       57.002201      -10.543179
2016-08-21/21:22:42.60           98.254599       57.047465      -10.545988
2016-08-21/21:22:42.64           98.206006       57.092730      -10.548797
2016-08-21/21:22:42.67           98.155845       57.139454      -10.551697
2016-08-21/21:22:42.70           98.107253       57.184718      -10.554506
2016-08-21/21:22:42.73           98.058660       57.229982      -10.557315
2016-08-21/21:22:42.76           98.010067       57.275247      -10.560124
2016-08-21/21:22:42.79           97.959907       57.321971      -10.563023
2016-08-21/21:22:42.82           97.911314       57.367235      -10.565832
2016-08-21/21:22:42.85           97.862722       57.412499      -10.568641
2016-08-21/21:22:42.89           97.814129       57.457763      -10.571450
2016-08-21/21:22:42.92           97.763968       57.504488      -10.574349
2016-08-21/21:22:42.95           97.715376       57.549752      -10.577158
2016-08-21/21:22:42.98           97.666783       57.595016      -10.579967
2016-08-21/21:22:43.01           97.617839       57.639396      -10.583192
2016-08-21/21:22:43.04           97.566977       57.684352      -10.586923
2016-08-21/21:22:43.07           97.517705       57.727903      -10.590538
2016-08-21/21:22:43.10           97.468432       57.771453      -10.594152
2016-08-21/21:22:43.14           97.419159       57.815004      -10.597767
2016-08-21/21:22:43.17           97.368297       57.859960      -10.601498
2016-08-21/21:22:43.20           97.319024       57.903511      -10.605112
2016-08-21/21:22:43.23           97.269752       57.947062      -10.608727
2016-08-21/21:22:43.26           97.220479       57.990613      -10.612341
2016-08-21/21:22:43.29           97.169616       58.035568      -10.616073
2016-08-21/21:22:43.32           97.120344       58.079119      -10.619687
2016-08-21/21:22:43.35           97.071071       58.122670      -10.623302
2016-08-21/21:22:43.39           97.021798       58.166221      -10.626916
2016-08-21/21:22:43.42           96.970936       58.211177      -10.630647
2016-08-21/21:22:43.45           96.921663       58.254727      -10.634262
2016-08-21/21:22:43.48           96.872391       58.298278      -10.637876
2016-08-21/21:22:43.51           96.823118       58.341829      -10.641491
2016-08-21/21:22:43.54           96.772255       58.386785      -10.645222
2016-08-21/21:22:43.57           96.722983       58.430336      -10.648836
2016-08-21/21:22:43.60           96.673710       58.473886      -10.652451
2016-08-21/21:22:43.64           96.624437       58.517438      -10.656065
2016-08-21/21:22:43.67           96.573575       58.562393      -10.659797
2016-08-21/21:22:43.70           96.524302       58.605944      -10.663411
2016-08-21/21:22:43.73           96.475030       58.649495      -10.667026
2016-08-21/21:22:43.76           96.425757       58.693046      -10.670640
2016-08-21/21:22:43.79           96.374895       58.738002      -10.674371
2016-08-21/21:22:43.82           96.325622       58.781552      -10.677986
2016-08-21/21:22:43.85           96.276349       58.825103      -10.681600
2016-08-21/21:22:43.89           96.227076       58.868654      -10.685215
2016-08-21/21:22:43.92           96.176214       58.913610      -10.688946
2016-08-21/21:22:43.95           96.126942       58.957161      -10.692560
2016-08-21/21:22:43.98           96.077669       59.000711      -10.696175
2016-08-21/21:22:44.01           96.028099       59.043374      -10.700211
2016-08-21/21:22:44.04           95.976643       59.086553      -10.704786
2016-08-21/21:22:44.07           95.926795       59.128382      -10.709218
2016-08-21/21:22:44.10           95.876948       59.170212      -10.713649
2016-08-21/21:22:44.14           95.827099       59.212041      -10.718081
2016-08-21/21:22:44.17           95.775643       59.255220      -10.722656
2016-08-21/21:22:44.20           95.725795       59.297050      -10.727087
2016-08-21/21:22:44.23           95.675948       59.338879      -10.731519
2016-08-21/21:22:44.26           95.626099       59.380709      -10.735951
2016-08-21/21:22:44.29           95.574643       59.423888      -10.740525
2016-08-21/21:22:44.32           95.524796       59.465717      -10.744957
2016-08-21/21:22:44.35           95.474948       59.507547      -10.749389
2016-08-21/21:22:44.39           95.425100       59.549376      -10.753820
2016-08-21/21:22:44.42           95.373644       59.592555      -10.758395
2016-08-21/21:22:44.45           95.323796       59.634385      -10.762827
2016-08-21/21:22:44.48           95.273948       59.676214      -10.767258
2016-08-21/21:22:44.51           95.224100       59.718044      -10.771690
2016-08-21/21:22:44.54           95.172644       59.761223      -10.776265
2016-08-21/21:22:44.57           95.122796       59.803052      -10.780696
2016-08-21/21:22:44.60           95.072948       59.844881      -10.785128
2016-08-21/21:22:44.64           95.023100       59.886711      -10.789560
2016-08-21/21:22:44.67           94.971644       59.929890      -10.794134
2016-08-21/21:22:44.70           94.921796       59.971720      -10.798566
2016-08-21/21:22:44.73           94.871948       60.013549      -10.802998
2016-08-21/21:22:44.76           94.822100       60.055379      -10.807429
2016-08-21/21:22:44.79           94.770644       60.098558      -10.812004
2016-08-21/21:22:44.82           94.720796       60.140387      -10.816436
2016-08-21/21:22:44.85           94.670948       60.182216      -10.820867
2016-08-21/21:22:44.89           94.621100       60.224046      -10.825299
2016-08-21/21:22:44.92           94.569644       60.267225      -10.829874
2016-08-21/21:22:44.95           94.519796       60.309054      -10.834305
2016-08-21/21:22:44.98           94.469949       60.350884      -10.838737
2016-08-21/21:22:45.01           94.419861       60.391826      -10.843594
2016-08-21/21:22:45.04           94.367927       60.433230      -10.849020
2016-08-21/21:22:45.07           94.317616       60.473340      -10.854276
2016-08-21/21:22:45.10           94.267304       60.513449      -10.859532
2016-08-21/21:22:45.14           94.216993       60.553560      -10.864788
2016-08-21/21:22:45.17           94.165058       60.594963      -10.870214
2016-08-21/21:22:45.20           94.114747       60.635073      -10.875470
2016-08-21/21:22:45.23           94.064436       60.675183      -10.880726
2016-08-21/21:22:45.26           94.014124       60.715293      -10.885983
2016-08-21/21:22:45.29           93.962190       60.756697      -10.891408
2016-08-21/21:22:45.32           93.911878       60.796807      -10.896664
2016-08-21/21:22:45.35           93.861567       60.836917      -10.901921
2016-08-21/21:22:45.39           93.811256       60.877027      -10.907177
2016-08-21/21:22:45.42           93.759321       60.918431      -10.912603
2016-08-21/21:22:45.45           93.709010       60.958540      -10.917859
2016-08-21/21:22:45.48           93.658699       60.998650      -10.923115
2016-08-21/21:22:45.51           93.608387       61.038760      -10.928371
2016-08-21/21:22:45.54           93.556453       61.080164      -10.933797
2016-08-21/21:22:45.57           93.506141       61.120274      -10.939053
2016-08-21/21:22:45.60           93.455830       61.160384      -10.944309
2016-08-21/21:22:45.64           93.405518       61.200494      -10.949565
2016-08-21/21:22:45.67           93.353584       61.241898      -10.954991
2016-08-21/21:22:45.70           93.303273       61.282008      -10.960247
2016-08-21/21:22:45.73           93.252962       61.322118      -10.965503
2016-08-21/21:22:45.76           93.202650       61.362228      -10.970759
2016-08-21/21:22:45.79           93.150715       61.403632      -10.976185
2016-08-21/21:22:45.82           93.100404       61.443741      -10.981441
2016-08-21/21:22:45.85           93.050093       61.483851      -10.986697
2016-08-21/21:22:45.89           92.999781       61.523961      -10.991954
2016-08-21/21:22:45.92           92.947847       61.565365      -10.997379
2016-08-21/21:22:45.95           92.897536       61.605475      -11.002635
2016-08-21/21:22:45.98           92.847224       61.645585      -11.007892
2016-08-21/21:22:46.01           92.796727       61.684811      -11.013576
2016-08-21/21:22:46.04           92.744421       61.724446      -11.019859
2016-08-21/21:22:46.07           92.693749       61.762843      -11.025945
2016-08-21/21:22:46.10           92.643078       61.801240      -11.032031
2016-08-21/21:22:46.14           92.592406       61.839637      -11.038117
2016-08-21/21:22:46.17           92.540100       61.879272      -11.044400
2016-08-21/21:22:46.20           92.489428       61.917669      -11.050486
2016-08-21/21:22:46.23           92.438757       61.956066      -11.056572
2016-08-21/21:22:46.26           92.388085       61.994463      -11.062658
2016-08-21/21:22:46.29           92.335779       62.034098      -11.068941
2016-08-21/21:22:46.32           92.285108       62.072495      -11.075027
2016-08-21/21:22:46.35           92.234436       62.110892      -11.081113
2016-08-21/21:22:46.39           92.183764       62.149289      -11.087199
2016-08-21/21:22:46.42           92.131458       62.188924      -11.093482
2016-08-21/21:22:46.45           92.080787       62.227321      -11.099568
2016-08-21/21:22:46.48           92.030115       62.265718      -11.105654
2016-08-21/21:22:46.51           91.979444       62.304115      -11.111740
2016-08-21/21:22:46.54           91.927137       62.343750      -11.118023
2016-08-21/21:22:46.57           91.876466       62.382147      -11.124109
2016-08-21/21:22:46.60           91.825795       62.420544      -11.130195
2016-08-21/21:22:46.64           91.775123       62.458941      -11.136281
2016-08-21/21:22:46.67           91.722817       62.498576      -11.142564
2016-08-21/21:22:46.70           91.672145       62.536973      -11.148650
2016-08-21/21:22:46.73           91.621474       62.575370      -11.154736
2016-08-21/21:22:46.76           91.570802       62.613767      -11.160822
2016-08-21/21:22:46.79           91.518496       62.653402      -11.167105
2016-08-21/21:22:46.82           91.467824       62.691799      -11.173191
2016-08-21/21:22:46.85           91.417153       62.730196      -11.179277
2016-08-21/21:22:46.89           91.366481       62.768593      -11.185364
2016-08-21/21:22:46.92           91.314175       62.808228      -11.191646
2016-08-21/21:22:46.95           91.263504       62.846625      -11.197732
2016-08-21/21:22:46.98           91.212832       62.885022      -11.203818
2016-08-21/21:22:47.01           91.162032       62.922536      -11.210336
2016-08-21/21:22:47.04           91.109467       62.960407      -11.217481
2016-08-21/21:22:47.07           91.058546       62.997094      -11.224402
2016-08-21/21:22:47.10           91.007625       63.033780      -11.231324
2016-08-21/21:22:47.14           90.956704       63.070468      -11.238245
2016-08-21/21:22:47.17           90.904140       63.108338      -11.245390
2016-08-21/21:22:47.20           90.853218       63.145025      -11.252312
2016-08-21/21:22:47.23           90.802297       63.181712      -11.259233
2016-08-21/21:22:47.26           90.751376       63.218399      -11.266155
2016-08-21/21:22:47.29           90.698812       63.256269      -11.273300
2016-08-21/21:22:47.32           90.647890       63.292956      -11.280222
2016-08-21/21:22:47.35           90.596969       63.329643      -11.287143
2016-08-21/21:22:47.39           90.546048       63.366330      -11.294065
2016-08-21/21:22:47.42           90.493484       63.404200      -11.301210
2016-08-21/21:22:47.45           90.442562       63.440887      -11.308131
2016-08-21/21:22:47.48           90.391641       63.477574      -11.315053
2016-08-21/21:22:47.51           90.340720       63.514261      -11.321974
2016-08-21/21:22:47.54           90.288156       63.552131      -11.329119
2016-08-21/21:22:47.57           90.237235       63.588818      -11.336041
2016-08-21/21:22:47.60           90.186313       63.625505      -11.342962
2016-08-21/21:22:47.64           90.135392       63.662192      -11.349884
2016-08-21/21:22:47.67           90.082828       63.700063      -11.357029
2016-08-21/21:22:47.70           90.031907       63.736749      -11.363950
2016-08-21/21:22:47.73           89.980985       63.773436      -11.370872
2016-08-21/21:22:47.76           89.930064       63.810123      -11.377794
2016-08-21/21:22:47.79           89.877500       63.847994      -11.384939
2016-08-21/21:22:47.82           89.826579       63.884681      -11.391860
2016-08-21/21:22:47.85           89.775657       63.921367      -11.398782
2016-08-21/21:22:47.89           89.724736       63.958055      -11.405703
2016-08-21/21:22:47.92           89.672172       63.995925      -11.412848
2016-08-21/21:22:47.95           89.621251       64.032612      -11.419770
2016-08-21/21:22:47.98           89.570330       64.069299      -11.426691
2016-08-21/21:22:48.01           89.519334       64.105114      -11.434045
2016-08-21/21:22:48.04           89.466621       64.141242      -11.442055
2016-08-21/21:22:48.07           89.415556       64.176240      -11.449815
2016-08-21/21:22:48.10           89.364491       64.211238      -11.457574
2016-08-21/21:22:48.14           89.313426       64.246237      -11.465334
2016-08-21/21:22:48.17           89.260713       64.282364      -11.473344
2016-08-21/21:22:48.20           89.209648       64.317362      -11.481103
2016-08-21/21:22:48.23           89.158583       64.352360      -11.488863
2016-08-21/21:22:48.26           89.107517       64.387359      -11.496622
2016-08-21/21:22:48.29           89.054805       64.423486      -11.504632
2016-08-21/21:22:48.32           89.003740       64.458485      -11.512392
2016-08-21/21:22:48.35           88.952675       64.493483      -11.520151
2016-08-21/21:22:48.39           88.901609       64.528481      -11.527911
2016-08-21/21:22:48.42           88.848897       64.564609      -11.535921
2016-08-21/21:22:48.45           88.797832       64.599607      -11.543680
2016-08-21/21:22:48.48           88.746766       64.634605      -11.551440
2016-08-21/21:22:48.51           88.695701       64.669604      -11.559199
2016-08-21/21:22:48.54           88.642988       64.705731      -11.567209
2016-08-21/21:22:48.57           88.591923       64.740729      -11.574969
2016-08-21/21:22:48.60           88.540858       64.775728      -11.582728
2016-08-21/21:22:48.64           88.489793       64.810726      -11.590488
2016-08-21/21:22:48.67           88.437080       64.846854      -11.598498
2016-08-21/21:22:48.70           88.386015       64.881852      -11.606257
2016-08-21/21:22:48.73           88.334950       64.916850      -11.614017
2016-08-21/21:22:48.76           88.283885       64.951849      -11.621776
2016-08-21/21:22:48.79           88.231172       64.987976      -11.629786
2016-08-21/21:22:48.82           88.180107       65.022974      -11.637546
2016-08-21/21:22:48.85           88.129042       65.057973      -11.645305
2016-08-21/21:22:48.89           88.077976       65.092971      -11.653065
2016-08-21/21:22:48.92           88.025264       65.129098      -11.661074
2016-08-21/21:22:48.95           87.974199       65.164097      -11.668834
2016-08-21/21:22:48.98           87.923134       65.199095      -11.676594
2016-08-21/21:22:49.01           87.872050       65.233234      -11.684785
2016-08-21/21:22:49.04           87.819302       65.267642      -11.693658
2016-08-21/21:22:49.07           87.768202       65.300975      -11.702253
2016-08-21/21:22:49.10           87.717102       65.334308      -11.710849
2016-08-21/21:22:49.14           87.666002       65.367641      -11.719445
2016-08-21/21:22:49.17           87.613254       65.402050      -11.728318
2016-08-21/21:22:49.20           87.562154       65.435383      -11.736914
2016-08-21/21:22:49.23           87.511054       65.468716      -11.745509
2016-08-21/21:22:49.26           87.459954       65.502049      -11.754105
2016-08-21/21:22:49.29           87.407206       65.536457      -11.762978
2016-08-21/21:22:49.32           87.356106       65.569790      -11.771574
2016-08-21/21:22:49.35           87.305006       65.603123      -11.780170
2016-08-21/21:22:49.39           87.253906       65.636457      -11.788765
2016-08-21/21:22:49.42           87.201158       65.670865      -11.797638
2016-08-21/21:22:49.45           87.150058       65.704198      -11.806234
2016-08-21/21:22:49.48           87.098958       65.737531      -11.814830
2016-08-21/21:22:49.51           87.047858       65.770864      -11.823425
2016-08-21/21:22:49.54           86.995110       65.805272      -11.832299
2016-08-21/21:22:49.57           86.944010       65.838605      -11.840894
2016-08-21/21:22:49.60           86.892910       65.871938      -11.849490
2016-08-21/21:22:49.64           86.841810       65.905272      -11.858086
2016-08-21/21:22:49.67           86.789062       65.939680      -11.866959
2016-08-21/21:22:49.70           86.737962       65.973013      -11.875554
2016-08-21/21:22:49.73           86.686862       66.006346      -11.884150
2016-08-21/21:22:49.76           86.635762       66.039679      -11.892746
2016-08-21/21:22:49.79           86.583014       66.074087      -11.901619
2016-08-21/21:22:49.82           86.531914       66.107420      -11.910215
2016-08-21/21:22:49.85           86.480814       66.140753      -11.918810
2016-08-21/21:22:49.89           86.429714       66.174087      -11.927406
2016-08-21/21:22:49.92           86.376966       66.208495      -11.936279
2016-08-21/21:22:49.95           86.325866       66.241828      -11.944875
2016-08-21/21:22:49.98           86.274766       66.275161      -11.953471
2016-08-21/21:22:50.01           86.223703       66.307645      -11.962498
2016-08-21/21:22:50.04           86.171028       66.340354      -11.972235
2016-08-21/21:22:50.07           86.120000       66.372041      -11.981668
2016-08-21/21:22:50.10           86.068972       66.403729      -11.991100
2016-08-21/21:22:50.14           86.017943       66.435416      -12.000533
2016-08-21/21:22:50.17           85.965268       66.468126      -12.010270
2016-08-21/21:22:50.20           85.914240       66.499813      -12.019703
2016-08-21/21:22:50.23           85.863212       66.531500      -12.029135
2016-08-21/21:22:50.26           85.812183       66.563187      -12.038568
2016-08-21/21:22:50.29           85.759508       66.595897      -12.048305
2016-08-21/21:22:50.32           85.708480       66.627584      -12.057737
2016-08-21/21:22:50.35           85.657452       66.659271      -12.067170
2016-08-21/21:22:50.39           85.606423       66.690959      -12.076603
2016-08-21/21:22:50.42           85.553748       66.723668      -12.086340
2016-08-21/21:22:50.45           85.502720       66.755355      -12.095772
2016-08-21/21:22:50.48           85.451692       66.787043      -12.105205
2016-08-21/21:22:50.51           85.400663       66.818730      -12.114637
2016-08-21/21:22:50.54           85.347989       66.851439      -12.124374
2016-08-21/21:22:50.57           85.296960       66.883127      -12.133807
2016-08-21/21:22:50.60           85.245932       66.914814      -12.143240
2016-08-21/21:22:50.64           85.194903       66.946501      -12.152672
2016-08-21/21:22:50.67           85.142229       66.979211      -12.162409
2016-08-21/21:22:50.70           85.091200       67.010898      -12.171842
2016-08-21/21:22:50.73           85.040172       67.042585      -12.181274
2016-08-21/21:22:50.76           84.989143       67.074273      -12.190707
2016-08-21/21:22:50.79           84.936469       67.106982      -12.200444
2016-08-21/21:22:50.82           84.885440       67.138669      -12.209877
2016-08-21/21:22:50.85           84.834412       67.170356      -12.219309
2016-08-21/21:22:50.89           84.783383       67.202044      -12.228742
2016-08-21/21:22:50.92           84.730709       67.234753      -12.238479
2016-08-21/21:22:50.95           84.679681       67.266441      -12.247911
2016-08-21/21:22:50.98           84.628652       67.298128      -12.257344
2016-08-21/21:22:51.01           84.577715       67.328986      -12.267206
2016-08-21/21:22:51.04           84.525224       67.360038      -12.277800
2016-08-21/21:22:51.07           84.474373       67.390119      -12.288064
2016-08-21/21:22:51.10           84.423522       67.420200      -12.298327
2016-08-21/21:22:51.14           84.372671       67.450282      -12.308591
2016-08-21/21:22:51.17           84.320179       67.481334      -12.319186
2016-08-21/21:22:51.20           84.269329       67.511415      -12.329449
2016-08-21/21:22:51.23           84.218478       67.541496      -12.339713
2016-08-21/21:22:51.26           84.167627       67.571577      -12.349976
2016-08-21/21:22:51.29           84.115135       67.602629      -12.360571
2016-08-21/21:22:51.32           84.064284       67.632710      -12.370835
2016-08-21/21:22:51.35           84.013433       67.662791      -12.381098
2016-08-21/21:22:51.39           83.962582       67.692873      -12.391362
2016-08-21/21:22:51.42           83.910091       67.723925      -12.401956
2016-08-21/21:22:51.45           83.859240       67.754006      -12.412220
2016-08-21/21:22:51.48           83.808389       67.784087      -12.422483
2016-08-21/21:22:51.51           83.757538       67.814168      -12.432747
2016-08-21/21:22:51.54           83.705046       67.845220      -12.443342
2016-08-21/21:22:51.57           83.654196       67.875301      -12.453605
2016-08-21/21:22:51.60           83.603345       67.905383      -12.463869
2016-08-21/21:22:51.64           83.552494       67.935464      -12.474132
2016-08-21/21:22:51.67           83.500002       67.966516      -12.484727
2016-08-21/21:22:51.70           83.449151       67.996597      -12.494991
2016-08-21/21:22:51.73           83.398300       68.026678      -12.505254
2016-08-21/21:22:51.76           83.347449       68.056760      -12.515518
2016-08-21/21:22:51.79           83.294958       68.087811      -12.526112
2016-08-21/21:22:51.82           83.244107       68.117892      -12.536376
2016-08-21/21:22:51.85           83.193256       68.147974      -12.546639
2016-08-21/21:22:51.89           83.142405       68.178055      -12.556903
2016-08-21/21:22:51.92           83.089913       68.209107      -12.567498
2016-08-21/21:22:51.95           83.039063       68.239188      -12.577761
2016-08-21/21:22:51.98           82.988212       68.269269      -12.588025
2016-08-21/21:22:52.01           82.937503       68.298537      -12.598716
2016-08-21/21:22:52.04           82.885295       68.327963      -12.610165
2016-08-21/21:22:52.07           82.834720       68.356468      -12.621257
2016-08-21/21:22:52.10           82.784144       68.384974      -12.632348
2016-08-21/21:22:52.14           82.733568       68.413479      -12.643440
2016-08-21/21:22:52.17           82.681361       68.442905      -12.654889
2016-08-21/21:22:52.20           82.630785       68.471410      -12.665980
2016-08-21/21:22:52.23           82.580210       68.499916      -12.677072
2016-08-21/21:22:52.26           82.529634       68.528422      -12.688163
2016-08-21/21:22:52.29           82.477427       68.557847      -12.699613
2016-08-21/21:22:52.32           82.426851       68.586352      -12.710704
2016-08-21/21:22:52.35           82.376275       68.614858      -12.721796
2016-08-21/21:22:52.39           82.325699       68.643364      -12.732887
2016-08-21/21:22:52.42           82.273492       68.672789      -12.744336
2016-08-21/21:22:52.45           82.222917       68.701294      -12.755428
2016-08-21/21:22:52.48           82.172341       68.729800      -12.766519
2016-08-21/21:22:52.51           82.121765       68.758306      -12.777611
2016-08-21/21:22:52.54           82.069558       68.787731      -12.789060
2016-08-21/21:22:52.57           82.018982       68.816236      -12.800152
2016-08-21/21:22:52.60           81.968407       68.844742      -12.811243
2016-08-21/21:22:52.64           81.917831       68.873248      -12.822335
2016-08-21/21:22:52.67           81.865623       68.902673      -12.833784
2016-08-21/21:22:52.70           81.815048       68.931179      -12.844876
2016-08-21/21:22:52.73           81.764472       68.959684      -12.855967
2016-08-21/21:22:52.76           81.713896       68.988190      -12.867059
2016-08-21/21:22:52.79           81.661689       69.017615      -12.878508
2016-08-21/21:22:52.82           81.611113       69.046121      -12.889599
2016-08-21/21:22:52.85           81.560538       69.074626      -12.900691
2016-08-21/21:22:52.89           81.509962       69.103132      -12.911782
2016-08-21/21:22:52.92           81.457755       69.132557      -12.923232
2016-08-21/21:22:52.95           81.407179       69.161063      -12.934323
2016-08-21/21:22:52.98           81.356603       69.189568      -12.945415
2016-08-21/21:22:53.01           81.306224       69.217287      -12.956927
2016-08-21/21:22:53.04           81.254409       69.245139      -12.969219
2016-08-21/21:22:53.07           81.204214       69.272119      -12.981127
2016-08-21/21:22:53.10           81.154019       69.299100      -12.993035
2016-08-21/21:22:53.14           81.103823       69.326081      -13.004943
2016-08-21/21:22:53.17           81.052008       69.353933      -13.017234
2016-08-21/21:22:53.20           81.001813       69.380914      -13.029142
2016-08-21/21:22:53.23           80.951618       69.407895      -13.041050
2016-08-21/21:22:53.26           80.901422       69.434876      -13.052958
2016-08-21/21:22:53.29           80.849608       69.462727      -13.065250
2016-08-21/21:22:53.32           80.799413       69.489708      -13.077157
2016-08-21/21:22:53.35           80.749217       69.516689      -13.089065
2016-08-21/21:22:53.39           80.699022       69.543670      -13.100973
2016-08-21/21:22:53.42           80.647207       69.571521      -13.113265
2016-08-21/21:22:53.45           80.597012       69.598502      -13.125173
2016-08-21/21:22:53.48           80.546817       69.625483      -13.137080
2016-08-21/21:22:53.51           80.496621       69.652464      -13.148988
2016-08-21/21:22:53.54           80.444806       69.680316      -13.161280
2016-08-21/21:22:53.57           80.394611       69.707297      -13.173188
2016-08-21/21:22:53.60           80.344416       69.734277      -13.185095
2016-08-21/21:22:53.64           80.294220       69.761259      -13.197003
2016-08-21/21:22:53.67           80.242406       69.789110      -13.209295
2016-08-21/21:22:53.70           80.192211       69.816091      -13.221203
2016-08-21/21:22:53.73           80.142015       69.843072      -13.233111
2016-08-21/21:22:53.76           80.091820       69.870053      -13.245019
2016-08-21/21:22:53.79           80.040005       69.897904      -13.257310
2016-08-21/21:22:53.82           79.989810       69.924885      -13.269218
2016-08-21/21:22:53.85           79.939615       69.951866      -13.281126
2016-08-21/21:22:53.89           79.889419       69.978847      -13.293034
2016-08-21/21:22:53.92           79.837605       70.006699      -13.305326
2016-08-21/21:22:53.95           79.787409       70.033679      -13.317233
2016-08-21/21:22:53.98           79.737214       70.060660      -13.329141
2016-08-21/21:22:54.01           79.687262       70.086879      -13.341467
2016-08-21/21:22:54.04           79.635934       70.113204      -13.354596
2016-08-21/21:22:54.07           79.586210       70.138707      -13.367314
2016-08-21/21:22:54.10           79.536487       70.164210      -13.380032
2016-08-21/21:22:54.14           79.486763       70.189713      -13.392751
2016-08-21/21:22:54.17           79.435435       70.216039      -13.405879
2016-08-21/21:22:54.20           79.385711       70.241542      -13.418598
2016-08-21/21:22:54.23           79.335987       70.267045      -13.431316
2016-08-21/21:22:54.26           79.286263       70.292548      -13.444034
2016-08-21/21:22:54.29           79.234935       70.318874      -13.457163
2016-08-21/21:22:54.32           79.185212       70.344377      -13.469881
2016-08-21/21:22:54.35           79.135488       70.369880      -13.482599
2016-08-21/21:22:54.39           79.085764       70.395383      -13.495318
2016-08-21/21:22:54.42           79.034436       70.421709      -13.508446
2016-08-21/21:22:54.45           78.984713       70.447212      -13.521164
2016-08-21/21:22:54.48           78.934989       70.472715      -13.533883
2016-08-21/21:22:54.51           78.885265       70.498218      -13.546601
2016-08-21/21:22:54.54           78.833937       70.524544      -13.559730
2016-08-21/21:22:54.57           78.784213       70.550047      -13.572448
2016-08-21/21:22:54.60           78.734490       70.575550      -13.585166
2016-08-21/21:22:54.64           78.684766       70.601053      -13.597885
2016-08-21/21:22:54.67           78.633438       70.627378      -13.611013
2016-08-21/21:22:54.70           78.583714       70.652881      -13.623731
2016-08-21/21:22:54.73           78.533990       70.678384      -13.636450
2016-08-21/21:22:54.76           78.484266       70.703887      -13.649168
2016-08-21/21:22:54.79           78.432938       70.730213      -13.662297
2016-08-21/21:22:54.82           78.383215       70.755716      -13.675015
2016-08-21/21:22:54.85           78.333491       70.781219      -13.687733
2016-08-21/21:22:54.89           78.283767       70.806722      -13.700451
2016-08-21/21:22:54.92           78.232439       70.833048      -13.713580
2016-08-21/21:22:54.95           78.182715       70.858551      -13.726298
2016-08-21/21:22:54.98           78.132992       70.884054      -13.739017
2016-08-21/21:22:55.01           78.083562       70.908823      -13.752144
2016-08-21/21:22:55.04           78.032823       70.933681      -13.766090
2016-08-21/21:22:55.07           77.983669       70.957761      -13.779601
2016-08-21/21:22:55.10           77.934516       70.981842      -13.793111
2016-08-21/21:22:55.14           77.885362       71.005923      -13.806622
2016-08-21/21:22:55.17           77.834623       71.030780      -13.820569
2016-08-21/21:22:55.20           77.785469       71.054861      -13.834079
2016-08-21/21:22:55.23           77.736316       71.078942      -13.847590
2016-08-21/21:22:55.26           77.687162       71.103023      -13.861100
2016-08-21/21:22:55.29           77.636422       71.127880      -13.875047
2016-08-21/21:22:55.32           77.587269       71.151961      -13.888557
2016-08-21/21:22:55.35           77.538116       71.176042      -13.902068
2016-08-21/21:22:55.39           77.488962       71.200123      -13.915579
2016-08-21/21:22:55.42           77.438222       71.224980      -13.929525
2016-08-21/21:22:55.45           77.389069       71.249061      -13.943036
2016-08-21/21:22:55.48           77.339915       71.273142      -13.956546
2016-08-21/21:22:55.51           77.290762       71.297222      -13.970057
2016-08-21/21:22:55.54           77.240022       71.322080      -13.984003
2016-08-21/21:22:55.57           77.190869       71.346161      -13.997514
2016-08-21/21:22:55.60           77.141715       71.370241      -14.011024
2016-08-21/21:22:55.64           77.092562       71.394322      -14.024535
2016-08-21/21:22:55.67           77.041822       71.419180      -14.038482
2016-08-21/21:22:55.70           76.992669       71.443261      -14.051992
2016-08-21/21:22:55.73           76.943515       71.467341      -14.065503
2016-08-21/21:22:55.76           76.894361       71.491422      -14.079013
2016-08-21/21:22:55.79           76.843622       71.516280      -14.092960
2016-08-21/21:22:55.82           76.794469       71.540360      -14.106470
2016-08-21/21:22:55.85           76.745315       71.564441      -14.119981
2016-08-21/21:22:55.89           76.696161       71.588522      -14.133492
2016-08-21/21:22:55.92           76.645422       71.613380      -14.147438
2016-08-21/21:22:55.95           76.596269       71.637460      -14.160949
2016-08-21/21:22:55.98           76.547115       71.661541      -14.174459
2016-08-21/21:22:56.01           76.498305       71.684916      -14.188373
2016-08-21/21:22:56.04           76.448253       71.708361      -14.203126
2016-08-21/21:22:56.07           76.399765       71.731074      -14.217417
2016-08-21/21:22:56.10           76.351278       71.753786      -14.231708
2016-08-21/21:22:56.14           76.302790       71.776499      -14.246000
2016-08-21/21:22:56.17           76.252738       71.799944      -14.260753
2016-08-21/21:22:56.20           76.204250       71.822657      -14.275044
2016-08-21/21:22:56.23           76.155763       71.845369      -14.289336
2016-08-21/21:22:56.26           76.107275       71.868082      -14.303627
2016-08-21/21:22:56.29           76.057223       71.891527      -14.318380
2016-08-21/21:22:56.32           76.008736       71.914240      -14.332671
2016-08-21/21:22:56.35           75.960248       71.936953      -14.346963
2016-08-21/21:22:56.39           75.911760       71.959665      -14.361254
2016-08-21/21:22:56.42           75.861708       71.983111      -14.376007
2016-08-21/21:22:56.45           75.813221       72.005823      -14.390298
2016-08-21/21:22:56.48           75.764733       72.028536      -14.404590
2016-08-21/21:22:56.51           75.716245       72.051249      -14.418881
2016-08-21/21:22:56.54           75.666193       72.074694      -14.433634
2016-08-21/21:22:56.57           75.617706       72.097407      -14.447925
2016-08-21/21:22:56.60           75.569218       72.120119      -14.462217
2016-08-21/21:22:56.64           75.520730       72.142832      -14.476508
2016-08-21/21:22:56.67           75.470678       72.166277      -14.491261
2016-08-21/21:22:56.70           75.422191       72.188990      -14.505552
2016-08-21/21:22:56.73           75.373703       72.211702      -14.519844
2016-08-21/21:22:56.76           75.325215       72.234415      -14.534135
2016-08-21/21:22:56.79           75.275163       72.257860      -14.548888
2016-08-21/21:22:56.82           75.226676       72.280573      -14.563179
2016-08-21/21:22:56.85           75.178188       72.303286      -14.577471
2016-08-21/21:22:56.89           75.129700       72.325998      -14.591762
2016-08-21/21:22:56.92           75.079648       72.349444      -14.606515
2016-08-21/21:22:56.95           75.031161       72.372156      -14.620806
2016-08-21/21:22:56.98           74.982673       72.394869      -14.635098
2016-08-21/21:22:57.01           74.934570       72.416909      -14.649784
2016-08-21/21:22:57.04           74.885286       72.439009      -14.665326
2016-08-21/21:22:57.07           74.837543       72.460419      -14.680382
2016-08-21/21:22:57.10           74.789800       72.481828      -14.695439
2016-08-21/21:22:57.14           74.742057       72.503238      -14.710495
2016-08-21/21:22:57.17           74.692773       72.525339      -14.726037
2016-08-21/21:22:57.20           74.645030       72.546748      -14.741093
2016-08-21/21:22:57.23           74.597287       72.568158      -14.756149
2016-08-21/21:22:57.26           74.549544       72.589567      -14.771206
2016-08-21/21:22:57.29           74.500260       72.611668      -14.786748
2016-08-21/21:22:57.32           74.452517       72.633077      -14.801804
2016-08-21/21:22:57.35           74.404774       72.654487      -14.816860
2016-08-21/21:22:57.39           74.357031       72.675897      -14.831916
2016-08-21/21:22:57.42           74.307748       72.697997      -14.847458
2016-08-21/21:22:57.45           74.260005       72.719407      -14.862514
2016-08-21/21:22:57.48           74.212262       72.740816      -14.877571
2016-08-21/21:22:57.51           74.164518       72.762226      -14.892627
2016-08-21/21:22:57.54           74.115235       72.784326      -14.908169
2016-08-21/21:22:57.57           74.067492       72.805736      -14.923225
2016-08-21/21:22:57.60           74.019749       72.827145      -14.938281
2016-08-21/21:22:57.64           73.972005       72.848555      -14.953338
2016-08-21/21:22:57.67           73.922722       72.870655      -14.968880
2016-08-21/21:22:57.70           73.874979       72.892065      -14.983936
2016-08-21/21:22:57.73           73.827236       72.913475      -14.998992
2016-08-21/21:22:57.76           73.779493       72.934884      -15.014048
2016-08-21/21:22:57.79           73.730209       72.956985      -15.029590
2016-08-21/21:22:57.82           73.682466       72.978394      -15.044647
2016-08-21/21:22:57.85           73.634723       72.999804      -15.059703
2016-08-21/21:22:57.89           73.586980       73.021214      -15.074759
2016-08-21/21:22:57.92           73.537696       73.043314      -15.090301
2016-08-21/21:22:57.95           73.489953       73.064723      -15.105357
2016-08-21/21:22:57.98           73.442210       73.086133      -15.120414
2016-08-21/21:22:58.01           73.394897       73.106905      -15.135856
2016-08-21/21:22:58.04           73.346475       73.127730      -15.152169
2016-08-21/21:22:58.07           73.299566       73.147905      -15.167973
2016-08-21/21:22:58.10           73.252657       73.168079      -15.183777
2016-08-21/21:22:58.14           73.205748       73.188254      -15.199581
2016-08-21/21:22:58.17           73.157325       73.209079      -15.215895
2016-08-21/21:22:58.20           73.110416       73.229253      -15.231699
2016-08-21/21:22:58.23           73.063507       73.249428      -15.247503
2016-08-21/21:22:58.26           73.016598       73.269602      -15.263307
2016-08-21/21:22:58.29           72.968176       73.290427      -15.279620
2016-08-21/21:22:58.32           72.921267       73.310602      -15.295424
2016-08-21/21:22:58.35           72.874358       73.330776      -15.311228
2016-08-21/21:22:58.39           72.827448       73.350950      -15.327032
2016-08-21/21:22:58.42           72.779026       73.371776      -15.343346
2016-08-21/21:22:58.45           72.732117       73.391950      -15.359150
2016-08-21/21:22:58.48           72.685208       73.412124      -15.374954
2016-08-21/21:22:58.51           72.638299       73.432299      -15.390758
2016-08-21/21:22:58.54           72.589876       73.453124      -15.407071
2016-08-21/21:22:58.57           72.542967       73.473298      -15.422875
2016-08-21/21:22:58.60           72.496058       73.493473      -15.438679
2016-08-21/21:22:58.64           72.449149       73.513647      -15.454483
2016-08-21/21:22:58.67           72.400727       73.534472      -15.470797
2016-08-21/21:22:58.70           72.353818       73.554647      -15.486601
2016-08-21/21:22:58.73           72.306909       73.574821      -15.502405
2016-08-21/21:22:58.76           72.259999       73.594996      -15.518209
2016-08-21/21:22:58.79           72.211577       73.615821      -15.534522
2016-08-21/21:22:58.82           72.164668       73.635995      -15.550326
2016-08-21/21:22:58.85           72.117759       73.656170      -15.566130
2016-08-21/21:22:58.89           72.070850       73.676344      -15.581934
2016-08-21/21:22:58.92           72.022427       73.697169      -15.598248
2016-08-21/21:22:58.95           71.975518       73.717344      -15.614052
2016-08-21/21:22:58.98           71.928609       73.737518      -15.629856
2016-08-21/21:22:59.01           71.882172       73.757091      -15.646033
2016-08-21/21:22:59.04           71.834693       73.776713      -15.663093
2016-08-21/21:22:59.07           71.788699       73.795722      -15.679620
2016-08-21/21:22:59.10           71.742704       73.814731      -15.696147
2016-08-21/21:22:59.14           71.696709       73.833740      -15.712674
2016-08-21/21:22:59.17           71.649231       73.853362      -15.729734
2016-08-21/21:22:59.20           71.603236       73.872371      -15.746261
2016-08-21/21:22:59.23           71.557242       73.891380      -15.762788
2016-08-21/21:22:59.26           71.511247       73.910389      -15.779315
2016-08-21/21:22:59.29           71.463768       73.930012      -15.796375
2016-08-21/21:22:59.32           71.417774       73.949020      -15.812902
2016-08-21/21:22:59.35           71.371779       73.968029      -15.829429
2016-08-21/21:22:59.39           71.325784       73.987039      -15.845956
2016-08-21/21:22:59.42           71.278306       74.006661      -15.863016
2016-08-21/21:22:59.45           71.232311       74.025670      -15.879543
2016-08-21/21:22:59.48           71.186317       74.044679      -15.896070
2016-08-21/21:22:59.51           71.140322       74.063688      -15.912597
2016-08-21/21:22:59.54           71.092843       74.083310      -15.929657
2016-08-21/21:22:59.57           71.046849       74.102319      -15.946184
2016-08-21/21:22:59.60           71.000854       74.121328      -15.962711
2016-08-21/21:22:59.64           70.954859       74.140337      -15.979238
2016-08-21/21:22:59.67           70.907381       74.159959      -15.996298
2016-08-21/21:22:59.70           70.861386       74.178968      -16.012825
2016-08-21/21:22:59.73           70.815392       74.197977      -16.029352
2016-08-21/21:22:59.76           70.769397       74.216986      -16.045879
2016-08-21/21:22:59.79           70.721918       74.236608      -16.062939
2016-08-21/21:22:59.82           70.675924       74.255617      -16.079466
2016-08-21/21:22:59.85           70.629929       74.274626      -16.095993
2016-08-21/21:22:59.89           70.583934       74.293635      -16.112520
2016-08-21/21:22:59.92           70.536456       74.313258      -16.129580
2016-08-21/21:22:59.95           70.490461       74.332266      -16.146107
2016-08-21/21:22:59.98           70.444466       74.351275      -16.162634
2016-08-21/21:23:00.01           70.398979       74.369723      -16.179526
2016-08-21/21:23:00.04           70.352515       74.388222      -16.197315
2016-08-21/21:23:00.07           70.307503       74.406142      -16.214548
2016-08-21/21:23:00.10           70.262491       74.424063      -16.231782
2016-08-21/21:23:00.14           70.217479       74.441984      -16.249015
2016-08-21/21:23:00.17           70.171015       74.460482      -16.266804
2016-08-21/21:23:00.20           70.126003       74.478403      -16.284038
2016-08-21/21:23:00.23           70.080991       74.496324      -16.301271
2016-08-21/21:23:00.26           70.035979       74.514244      -16.318504
2016-08-21/21:23:00.29           69.989515       74.532743      -16.336294
2016-08-21/21:23:00.32           69.944503       74.550664      -16.353527
2016-08-21/21:23:00.35           69.899491       74.568584      -16.370760
2016-08-21/21:23:00.39           69.854479       74.586505      -16.387994
2016-08-21/21:23:00.42           69.808015       74.605004      -16.405783
2016-08-21/21:23:00.45           69.763003       74.622924      -16.423016
2016-08-21/21:23:00.48           69.717991       74.640845      -16.440250
2016-08-21/21:23:00.51           69.672979       74.658766      -16.457483
2016-08-21/21:23:00.54           69.626515       74.677265      -16.475272
2016-08-21/21:23:00.57           69.581503       74.695185      -16.492506
2016-08-21/21:23:00.60           69.536492       74.713106      -16.509739
2016-08-21/21:23:00.64           69.491479       74.731027      -16.526972
2016-08-21/21:23:00.67           69.445015       74.749525      -16.544762
2016-08-21/21:23:00.70           69.400004       74.767446      -16.561995
2016-08-21/21:23:00.73           69.354992       74.785367      -16.579228
2016-08-21/21:23:00.76           69.309980       74.803287      -16.596462
2016-08-21/21:23:00.79           69.263516       74.821786      -16.614251
2016-08-21/21:23:00.82           69.218504       74.839707      -16.631484
2016-08-21/21:23:00.85           69.173492       74.857627      -16.648718
2016-08-21/21:23:00.89           69.128480       74.875548      -16.665951
2016-08-21/21:23:00.92           69.082016       74.894047      -16.683740
2016-08-21/21:23:00.95           69.037004       74.911968      -16.700974
2016-08-21/21:23:00.98           68.991992       74.929888      -16.718207
2016-08-21/21:23:01.01           68.947525       74.947287      -16.735791
2016-08-21/21:23:01.04           68.902150       74.964741      -16.754282
2016-08-21/21:23:01.07           68.858194       74.981650      -16.772194
2016-08-21/21:23:01.10           68.814238       74.998559      -16.790107
2016-08-21/21:23:01.14           68.770282       75.015468      -16.808020
2016-08-21/21:23:01.17           68.724907       75.032922      -16.826510
2016-08-21/21:23:01.20           68.680951       75.049831      -16.844423
2016-08-21/21:23:01.23           68.636995       75.066740      -16.862336
2016-08-21/21:23:01.26           68.593039       75.083649      -16.880248
2016-08-21/21:23:01.29           68.547664       75.101104      -16.898739
2016-08-21/21:23:01.32           68.503708       75.118013      -16.916652
2016-08-21/21:23:01.35           68.459752       75.134922      -16.934564
2016-08-21/21:23:01.39           68.415796       75.151831      -16.952477
2016-08-21/21:23:01.42           68.370421       75.169285      -16.970968
2016-08-21/21:23:01.45           68.326465       75.186194      -16.988880
2016-08-21/21:23:01.48           68.282509       75.203103      -17.006793
2016-08-21/21:23:01.51           68.238553       75.220012      -17.024706
2016-08-21/21:23:01.54           68.193178       75.237466      -17.043196
2016-08-21/21:23:01.57           68.149222       75.254375      -17.061109
2016-08-21/21:23:01.60           68.105266       75.271284      -17.079022
2016-08-21/21:23:01.64           68.061309       75.288193      -17.096934
2016-08-21/21:23:01.67           68.015935       75.305648      -17.115425
2016-08-21/21:23:01.70           67.971979       75.322557      -17.133338
2016-08-21/21:23:01.73           67.928023       75.339466      -17.151250
2016-08-21/21:23:01.76           67.884066       75.356375      -17.169163
2016-08-21/21:23:01.79           67.838692       75.373829      -17.187654
2016-08-21/21:23:01.82           67.794736       75.390738      -17.205566
2016-08-21/21:23:01.85           67.750780       75.407647      -17.223479
2016-08-21/21:23:01.89           67.706823       75.424556      -17.241392
2016-08-21/21:23:01.92           67.661449       75.442010      -17.259882
2016-08-21/21:23:01.95           67.617493       75.458919      -17.277795
2016-08-21/21:23:01.98           67.573537       75.475828      -17.295708
2016-08-21/21:23:02.01           67.530159       75.492261      -17.313956
2016-08-21/21:23:02.04           67.485942       75.508763      -17.333118
2016-08-21/21:23:02.07           67.443106       75.524749      -17.351681
2016-08-21/21:23:02.10           67.400271       75.540735      -17.370244
2016-08-21/21:23:02.14           67.357436       75.556721      -17.388807
2016-08-21/21:23:02.17           67.313219       75.573223      -17.407968
2016-08-21/21:23:02.20           67.270384       75.589210      -17.426531
2016-08-21/21:23:02.23           67.227548       75.605196      -17.445094
2016-08-21/21:23:02.26           67.184713       75.621182      -17.463657
2016-08-21/21:23:02.29           67.140496       75.637684      -17.482819
2016-08-21/21:23:02.32           67.097661       75.653670      -17.501381
2016-08-21/21:23:02.35           67.054825       75.669656      -17.519944
2016-08-21/21:23:02.39           67.011990       75.685642      -17.538507
2016-08-21/21:23:02.42           66.967773       75.702144      -17.557669
2016-08-21/21:23:02.45           66.924938       75.718130      -17.576232
2016-08-21/21:23:02.48           66.882103       75.734117      -17.594795
2016-08-21/21:23:02.51           66.839267       75.750103      -17.613358
2016-08-21/21:23:02.54           66.795050       75.766605      -17.632519
2016-08-21/21:23:02.57           66.752215       75.782591      -17.651082
2016-08-21/21:23:02.60           66.709380       75.798577      -17.669645
2016-08-21/21:23:02.64           66.666544       75.814563      -17.688208
2016-08-21/21:23:02.67           66.622327       75.831065      -17.707370
2016-08-21/21:23:02.70           66.579492       75.847051      -17.725933
2016-08-21/21:23:02.73           66.536657       75.863038      -17.744495
2016-08-21/21:23:02.76           66.493821       75.879024      -17.763058
2016-08-21/21:23:02.79           66.449604       75.895526      -17.782220
2016-08-21/21:23:02.82           66.406769       75.911512      -17.800783
2016-08-21/21:23:02.85           66.363934       75.927498      -17.819346
2016-08-21/21:23:02.89           66.321098       75.943484      -17.837909
2016-08-21/21:23:02.92           66.276881       75.959986      -17.857070
2016-08-21/21:23:02.95           66.234046       75.975972      -17.875633
2016-08-21/21:23:02.98           66.191211       75.991958      -17.894196
2016-08-21/21:23:03.01           66.148986       76.007507      -17.913081
2016-08-21/21:23:03.04           66.105990       76.023134      -17.932888
2016-08-21/21:23:03.07           66.064338       76.038272      -17.952075
2016-08-21/21:23:03.10           66.022686       76.053410      -17.971262
2016-08-21/21:23:03.14           65.981034       76.068548      -17.990449
2016-08-21/21:23:03.17           65.938038       76.084174      -18.010255
2016-08-21/21:23:03.20           65.896386       76.099312      -18.029443
2016-08-21/21:23:03.23           65.854733       76.114451      -18.048630
2016-08-21/21:23:03.26           65.813081       76.129589      -18.067817
2016-08-21/21:23:03.29           65.770085       76.145215      -18.087623
2016-08-21/21:23:03.32           65.728433       76.160353      -18.106810
2016-08-21/21:23:03.35           65.686781       76.175491      -18.125998
2016-08-21/21:23:03.39           65.645129       76.190630      -18.145185
2016-08-21/21:23:03.42           65.602133       76.206256      -18.164991
2016-08-21/21:23:03.45           65.560481       76.221394      -18.184178
2016-08-21/21:23:03.48           65.518828       76.236532      -18.203365
2016-08-21/21:23:03.51           65.477176       76.251670      -18.222553
2016-08-21/21:23:03.54           65.434180       76.267297      -18.242359
2016-08-21/21:23:03.57           65.392528       76.282435      -18.261546
2016-08-21/21:23:03.60           65.350876       76.297573      -18.280733
2016-08-21/21:23:03.64           65.309224       76.312711      -18.299921
2016-08-21/21:23:03.67           65.266228       76.328338      -18.319727
2016-08-21/21:23:03.70           65.224576       76.343476      -18.338914
2016-08-21/21:23:03.73           65.182924       76.358614      -18.358101
2016-08-21/21:23:03.76           65.141271       76.373752      -18.377288
2016-08-21/21:23:03.79           65.098275       76.389379      -18.397095
2016-08-21/21:23:03.82           65.056623       76.404517      -18.416282
2016-08-21/21:23:03.85           65.014971       76.419655      -18.435469
2016-08-21/21:23:03.89           64.973319       76.434793      -18.454656
2016-08-21/21:23:03.92           64.930323       76.450419      -18.474462
2016-08-21/21:23:03.95           64.888671       76.465558      -18.493650
2016-08-21/21:23:03.98           64.847019       76.480696      -18.512837
2016-08-21/21:23:04.01           64.806003       76.495444      -18.532333
2016-08-21/21:23:04.04           64.764280       76.510292      -18.552756
2016-08-21/21:23:04.07           64.723862       76.524675      -18.572541
2016-08-21/21:23:04.10           64.683443       76.539058      -18.592326
2016-08-21/21:23:04.14           64.643025       76.553442      -18.612112
2016-08-21/21:23:04.17           64.601302       76.568289      -18.632535
2016-08-21/21:23:04.20           64.560884       76.582673      -18.652320
2016-08-21/21:23:04.23           64.520465       76.597056      -18.672105
2016-08-21/21:23:04.26           64.480046       76.611439      -18.691891
2016-08-21/21:23:04.29           64.438324       76.626287      -18.712314
2016-08-21/21:23:04.32           64.397905       76.640670      -18.732099
2016-08-21/21:23:04.35           64.357487       76.655053      -18.751884
2016-08-21/21:23:04.39           64.317068       76.669437      -18.771670
2016-08-21/21:23:04.42           64.275346       76.684284      -18.792093
2016-08-21/21:23:04.45           64.234927       76.698668      -18.811878
2016-08-21/21:23:04.48           64.194509       76.713051      -18.831663
2016-08-21/21:23:04.51           64.154090       76.727434      -18.851449
2016-08-21/21:23:04.54           64.112367       76.742282      -18.871872
2016-08-21/21:23:04.57           64.071949       76.756665      -18.891657
2016-08-21/21:23:04.60           64.031530       76.771048      -18.911442
2016-08-21/21:23:04.64           63.991112       76.785432      -18.931228
2016-08-21/21:23:04.67           63.949389       76.800279      -18.951651
2016-08-21/21:23:04.70           63.908971       76.814663      -18.971436
2016-08-21/21:23:04.73           63.868552       76.829046      -18.991221
2016-08-21/21:23:04.76           63.828133       76.843429      -19.011007
2016-08-21/21:23:04.79           63.786411       76.858277      -19.031430
2016-08-21/21:23:04.82           63.745992       76.872660      -19.051215
2016-08-21/21:23:04.85           63.705574       76.887044      -19.071000
2016-08-21/21:23:04.89           63.665155       76.901427      -19.090786
2016-08-21/21:23:04.92           63.623432       76.916274      -19.111209
2016-08-21/21:23:04.95           63.583014       76.930658      -19.130994
2016-08-21/21:23:04.98           63.542595       76.945041      -19.150779
2016-08-21/21:23:05.01           63.502839       76.959079      -19.170855
2016-08-21/21:23:05.04           63.462443       76.973236      -19.191858
2016-08-21/21:23:05.07           63.423308       76.986951      -19.212205
2016-08-21/21:23:05.10           63.384174       77.000665      -19.232552
2016-08-21/21:23:05.14           63.345039       77.014380      -19.252899
2016-08-21/21:23:05.17           63.304642       77.028537      -19.273902
2016-08-21/21:23:05.20           63.265508       77.042252      -19.294249
2016-08-21/21:23:05.23           63.226374       77.055966      -19.314596
2016-08-21/21:23:05.26           63.187239       77.069681      -19.334943
2016-08-21/21:23:05.29           63.146842       77.083838      -19.355946
2016-08-21/21:23:05.32           63.107708       77.097552      -19.376293
2016-08-21/21:23:05.35           63.068573       77.111267      -19.396640
2016-08-21/21:23:05.39           63.029439       77.124982      -19.416987
2016-08-21/21:23:05.42           62.989042       77.139139      -19.437990
2016-08-21/21:23:05.45           62.949907       77.152853      -19.458337
2016-08-21/21:23:05.48           62.910773       77.166568      -19.478684
2016-08-21/21:23:05.51           62.871638       77.180282      -19.499031
2016-08-21/21:23:05.54           62.831242       77.194439      -19.520034
2016-08-21/21:23:05.57           62.792107       77.208154      -19.540381
2016-08-21/21:23:05.60           62.752973       77.221869      -19.560728
2016-08-21/21:23:05.64           62.713838       77.235583      -19.581075
2016-08-21/21:23:05.67           62.673441       77.249740      -19.602078
2016-08-21/21:23:05.70           62.634307       77.263455      -19.622425
2016-08-21/21:23:05.73           62.595173       77.277169      -19.642772
2016-08-21/21:23:05.76           62.556038       77.290884      -19.663119
2016-08-21/21:23:05.79           62.515641       77.305041      -19.684122
2016-08-21/21:23:05.82           62.476507       77.318756      -19.704469
2016-08-21/21:23:05.85           62.437372       77.332470      -19.724816
2016-08-21/21:23:05.89           62.398238       77.346185      -19.745163
2016-08-21/21:23:05.92           62.357841       77.360342      -19.766166
2016-08-21/21:23:05.95           62.318706       77.374056      -19.786513
2016-08-21/21:23:05.98           62.279572       77.387771      -19.806860
2016-08-21/21:23:06.01           62.241122       77.401190      -19.827479
2016-08-21/21:23:06.04           62.202095       77.414755      -19.849028
2016-08-21/21:23:06.07           62.164287       77.427896      -19.869904
2016-08-21/21:23:06.10           62.126479       77.441037      -19.890779
2016-08-21/21:23:06.14           62.088671       77.454179      -19.911654
2016-08-21/21:23:06.17           62.049644       77.467744      -19.933203
2016-08-21/21:23:06.20           62.011836       77.480885      -19.954078
2016-08-21/21:23:06.23           61.974029       77.494027      -19.974954
2016-08-21/21:23:06.26           61.936221       77.507168      -19.995829
2016-08-21/21:23:06.29           61.897193       77.520733      -20.017378
2016-08-21/21:23:06.32           61.859385       77.533875      -20.038253
2016-08-21/21:23:06.35           61.821578       77.547016      -20.059129
2016-08-21/21:23:06.39           61.783770       77.560157      -20.080004
2016-08-21/21:23:06.42           61.744742       77.573723      -20.101553
2016-08-21/21:23:06.45           61.706935       77.586864      -20.122428
2016-08-21/21:23:06.48           61.669127       77.600005      -20.143304
2016-08-21/21:23:06.51           61.631319       77.613147      -20.164179
2016-08-21/21:23:06.54           61.592292       77.626712      -20.185728
2016-08-21/21:23:06.57           61.554484       77.639853      -20.206603
2016-08-21/21:23:06.60           61.516676       77.652994      -20.227479
2016-08-21/21:23:06.64           61.478868       77.666136      -20.248354
2016-08-21/21:23:06.67           61.439841       77.679701      -20.269903
2016-08-21/21:23:06.70           61.402033       77.692842      -20.290778
2016-08-21/21:23:06.73           61.364225       77.705984      -20.311654
2016-08-21/21:23:06.76           61.326417       77.719125      -20.332529
2016-08-21/21:23:06.79           61.287390       77.732690      -20.354078
2016-08-21/21:23:06.82           61.249582       77.745832      -20.374953
2016-08-21/21:23:06.85           61.211775       77.758973      -20.395829
2016-08-21/21:23:06.89           61.173967       77.772114      -20.416704
2016-08-21/21:23:06.92           61.134939       77.785680      -20.438253
2016-08-21/21:23:06.95           61.097131       77.798821      -20.459128
2016-08-21/21:23:06.98           61.059324       77.811962      -20.480004
2016-08-21/21:23:07.01           61.022222       77.824852      -20.501133
2016-08-21/21:23:07.04           60.984607       77.837915      -20.523189
2016-08-21/21:23:07.07           60.948168       77.850570      -20.544556
2016-08-21/21:23:07.10           60.911728       77.863225      -20.565923
2016-08-21/21:23:07.14           60.875289       77.875880      -20.587291
2016-08-21/21:23:07.17           60.837674       77.888943      -20.609347
2016-08-21/21:23:07.20           60.801234       77.901598      -20.630714
2016-08-21/21:23:07.23           60.764795       77.914252      -20.652081
2016-08-21/21:23:07.26           60.728355       77.926907      -20.673448
2016-08-21/21:23:07.29           60.690740       77.939970      -20.695505
2016-08-21/21:23:07.32           60.654301       77.952625      -20.716872
2016-08-21/21:23:07.35           60.617862       77.965280      -20.738239
2016-08-21/21:23:07.39           60.581422       77.977935      -20.759606
2016-08-21/21:23:07.42           60.543807       77.990998      -20.781662
2016-08-21/21:23:07.45           60.507368       78.003653      -20.803029
2016-08-21/21:23:07.48           60.470928       78.016307      -20.824396
2016-08-21/21:23:07.51           60.434489       78.028962      -20.845764
2016-08-21/21:23:07.54           60.396874       78.042025      -20.867820
2016-08-21/21:23:07.57           60.360435       78.054680      -20.889187
2016-08-21/21:23:07.60           60.323995       78.067335      -20.910554
2016-08-21/21:23:07.64           60.287556       78.079990      -20.931921
2016-08-21/21:23:07.67           60.249941       78.093053      -20.953978
2016-08-21/21:23:07.70           60.213501       78.105708      -20.975345
2016-08-21/21:23:07.73           60.177062       78.118362      -20.996712
2016-08-21/21:23:07.76           60.140622       78.131017      -21.018079
2016-08-21/21:23:07.79           60.103007       78.144080      -21.040135
2016-08-21/21:23:07.82           60.066568       78.156735      -21.061502
2016-08-21/21:23:07.85           60.030129       78.169390      -21.082869
2016-08-21/21:23:07.89           59.993689       78.182045      -21.104237
2016-08-21/21:23:07.92           59.956074       78.195108      -21.126293
2016-08-21/21:23:07.95           59.919635       78.207763      -21.147660
2016-08-21/21:23:07.98           59.883195       78.220417      -21.169027
2016-08-21/21:23:08.01           59.847475       78.232870      -21.190633
2016-08-21/21:23:08.04           59.811300       78.245527      -21.213166
2016-08-21/21:23:08.07           59.776255       78.257789      -21.234994
2016-08-21/21:23:08.10           59.741210       78.270051      -21.256823
2016-08-21/21:23:08.14           59.706165       78.282313      -21.278652
2016-08-21/21:23:08.17           59.669989       78.294971      -21.301185
2016-08-21/21:23:08.20           59.634944       78.307233      -21.323013
2016-08-21/21:23:08.23           59.599899       78.319494      -21.344842
2016-08-21/21:23:08.26           59.564854       78.331757      -21.366671
2016-08-21/21:23:08.29           59.528679       78.344414      -21.389204
2016-08-21/21:23:08.32           59.493634       78.356676      -21.411032
2016-08-21/21:23:08.35           59.458589       78.368938      -21.432861
2016-08-21/21:23:08.39           59.423544       78.381200      -21.454690
2016-08-21/21:23:08.42           59.387368       78.393858      -21.477223
2016-08-21/21:23:08.45           59.352323       78.406120      -21.499051
2016-08-21/21:23:08.48           59.317278       78.418381      -21.520880
2016-08-21/21:23:08.51           59.282233       78.430643      -21.542709
2016-08-21/21:23:08.54           59.246057       78.443301      -21.565242
2016-08-21/21:23:08.57           59.211012       78.455563      -21.587070
2016-08-21/21:23:08.60           59.175967       78.467825      -21.608899
2016-08-21/21:23:08.64           59.140922       78.480087      -21.630728
2016-08-21/21:23:08.67           59.104747       78.492745      -21.653261
2016-08-21/21:23:08.70           59.069702       78.505006      -21.675089
2016-08-21/21:23:08.73           59.034657       78.517268      -21.696918
2016-08-21/21:23:08.76           58.999612       78.529530      -21.718747
2016-08-21/21:23:08.79           58.963436       78.542188      -21.741280
2016-08-21/21:23:08.82           58.928391       78.554450      -21.763108
2016-08-21/21:23:08.85           58.893346       78.566712      -21.784937
2016-08-21/21:23:08.89           58.858301       78.578974      -21.806766
2016-08-21/21:23:08.92           58.822125       78.591632      -21.829299
2016-08-21/21:23:08.95           58.787081       78.603893      -21.851127
2016-08-21/21:23:08.98           58.752036       78.616155      -21.872956
2016-08-21/21:23:09.01           58.717723       78.628266      -21.895000
2016-08-21/21:23:09.04           58.683013       78.640621      -21.917963
2016-08-21/21:23:09.07           58.649388       78.652589      -21.940208
2016-08-21/21:23:09.10           58.615763       78.664558      -21.962454
2016-08-21/21:23:09.14           58.582138       78.676527      -21.984699
2016-08-21/21:23:09.17           58.547428       78.688881      -22.007662
2016-08-21/21:23:09.20           58.513803       78.700850      -22.029908
2016-08-21/21:23:09.23           58.480178       78.712819      -22.052153
2016-08-21/21:23:09.26           58.446553       78.724787      -22.074399
2016-08-21/21:23:09.29           58.411843       78.737142      -22.097362
2016-08-21/21:23:09.32           58.378218       78.749111      -22.119607
2016-08-21/21:23:09.35           58.344593       78.761079      -22.141852
2016-08-21/21:23:09.39           58.310967       78.773048      -22.164098
2016-08-21/21:23:09.42           58.276258       78.785403      -22.187061
2016-08-21/21:23:09.45           58.242632       78.797371      -22.209306
2016-08-21/21:23:09.48           58.209007       78.809340      -22.231552
2016-08-21/21:23:09.51           58.175382       78.821309      -22.253797
2016-08-21/21:23:09.54           58.140672       78.833663      -22.276760
2016-08-21/21:23:09.57           58.107047       78.845632      -22.299006
2016-08-21/21:23:09.60           58.073422       78.857601      -22.321251
2016-08-21/21:23:09.64           58.039797       78.869569      -22.343497
2016-08-21/21:23:09.67           58.005087       78.881924      -22.366460
2016-08-21/21:23:09.70           57.971462       78.893893      -22.388705
2016-08-21/21:23:09.73           57.937837       78.905861      -22.410950
2016-08-21/21:23:09.76           57.904212       78.917830      -22.433196
2016-08-21/21:23:09.79           57.869502       78.930185      -22.456159
2016-08-21/21:23:09.82           57.835877       78.942153      -22.478404
2016-08-21/21:23:09.85           57.802252       78.954122      -22.500650
2016-08-21/21:23:09.89           57.768626       78.966091      -22.522895
2016-08-21/21:23:09.92           57.733916       78.978445      -22.545858
2016-08-21/21:23:09.95           57.700291       78.990414      -22.568104
2016-08-21/21:23:09.98           57.666666       79.002383      -22.590349
2016-08-21/21:23:10.01           57.633787       79.014246      -22.612789
2016-08-21/21:23:10.04           57.600569       79.026389      -22.636140
2016-08-21/21:23:10.07           57.568390       79.038153      -22.658761
2016-08-21/21:23:10.10           57.536210       79.049917      -22.681382
2016-08-21/21:23:10.14           57.504031       79.061681      -22.704003
2016-08-21/21:23:10.17           57.470813       79.073824      -22.727354
2016-08-21/21:23:10.20           57.438633       79.085588      -22.749975
2016-08-21/21:23:10.23           57.406454       79.097352      -22.772596
2016-08-21/21:23:10.26           57.374274       79.109116      -22.795218
2016-08-21/21:23:10.29           57.341057       79.121259      -22.818569
2016-08-21/21:23:10.32           57.308877       79.133023      -22.841190
2016-08-21/21:23:10.35           57.276698       79.144787      -22.863811
2016-08-21/21:23:10.39           57.244518       79.156551      -22.886432
2016-08-21/21:23:10.42           57.211300       79.168694      -22.909783
2016-08-21/21:23:10.45           57.179121       79.180458      -22.932404
2016-08-21/21:23:10.48           57.146941       79.192222      -22.955025
2016-08-21/21:23:10.51           57.114761       79.203986      -22.977647
2016-08-21/21:23:10.54           57.081544       79.216129      -23.000998
2016-08-21/21:23:10.57           57.049364       79.227893      -23.023619
2016-08-21/21:23:10.60           57.017185       79.239657      -23.046240
2016-08-21/21:23:10.64           56.985005       79.251421      -23.068861
2016-08-21/21:23:10.67           56.951787       79.263564      -23.092212
2016-08-21/21:23:10.70           56.919608       79.275328      -23.114833
2016-08-21/21:23:10.73           56.887428       79.287092      -23.137455
2016-08-21/21:23:10.76           56.855249       79.298856      -23.160076
2016-08-21/21:23:10.79           56.822031       79.310999      -23.183427
2016-08-21/21:23:10.82           56.789851       79.322763      -23.206048
2016-08-21/21:23:10.85           56.757672       79.334527      -23.228669
2016-08-21/21:23:10.89           56.725492       79.346291      -23.251290
2016-08-21/21:23:10.92           56.692274       79.358435      -23.274641
2016-08-21/21:23:10.95           56.660095       79.370198      -23.297263
2016-08-21/21:23:10.98           56.627916       79.381962      -23.319884
2016-08-21/21:23:11.01           56.596485       79.393671      -23.342681
2016-08-21/21:23:11.04           56.564765       79.405705      -23.366384
2016-08-21/21:23:11.07           56.534036       79.417362      -23.389346
2016-08-21/21:23:11.10           56.503308       79.429020      -23.412309
2016-08-21/21:23:11.14           56.472579       79.440677      -23.435271
2016-08-21/21:23:11.17           56.440859       79.452711      -23.458974
2016-08-21/21:23:11.20           56.410130       79.464368      -23.481936
2016-08-21/21:23:11.23           56.379402       79.476026      -23.504899
2016-08-21/21:23:11.26           56.348673       79.487683      -23.527861
2016-08-21/21:23:11.29           56.316953       79.499717      -23.551564
2016-08-21/21:23:11.32           56.286225       79.511374      -23.574526
2016-08-21/21:23:11.35           56.255496       79.523032      -23.597489
2016-08-21/21:23:11.39           56.224767       79.534689      -23.620451
2016-08-21/21:23:11.42           56.193047       79.546723      -23.644154
2016-08-21/21:23:11.45           56.162319       79.558380      -23.667116
2016-08-21/21:23:11.48           56.131590       79.570038      -23.690078
2016-08-21/21:23:11.51           56.100861       79.581695      -23.713041
2016-08-21/21:23:11.54           56.069141       79.593729      -23.736744
2016-08-21/21:23:11.57           56.038413       79.605386      -23.759706
2016-08-21/21:23:11.60           56.007684       79.617044      -23.782668
2016-08-21/21:23:11.64           55.976956       79.628701      -23.805631
2016-08-21/21:23:11.67           55.945236       79.640735      -23.829334
2016-08-21/21:23:11.70           55.914507       79.652392      -23.852296
2016-08-21/21:23:11.73           55.883779       79.664050      -23.875258
2016-08-21/21:23:11.76           55.853050       79.675707      -23.898221
2016-08-21/21:23:11.79           55.821330       79.687741      -23.921924
2016-08-21/21:23:11.82           55.790601       79.699398      -23.944886
2016-08-21/21:23:11.85           55.759873       79.711056      -23.967848
2016-08-21/21:23:11.89           55.729144       79.722713      -23.990811
2016-08-21/21:23:11.92           55.697424       79.734747      -24.014514
2016-08-21/21:23:11.95           55.666695       79.746405      -24.037476
2016-08-21/21:23:11.98           55.635967       79.758062      -24.060438
2016-08-21/21:23:12.01           55.605995       79.769711      -24.083551
2016-08-21/21:23:12.04           55.575787       79.781727      -24.107555
2016-08-21/21:23:12.07           55.546525       79.793368      -24.130808
2016-08-21/21:23:12.10           55.517262       79.805009      -24.154062
2016-08-21/21:23:12.14           55.487998       79.816650      -24.177316
2016-08-21/21:23:12.17           55.457791       79.828666      -24.201319
2016-08-21/21:23:12.20           55.428528       79.840307      -24.224573
2016-08-21/21:23:12.23           55.399266       79.851947      -24.247826
2016-08-21/21:23:12.26           55.370002       79.863588      -24.271080
2016-08-21/21:23:12.29           55.339795       79.875604      -24.295084
2016-08-21/21:23:12.32           55.310532       79.887245      -24.318337
2016-08-21/21:23:12.35           55.281269       79.898886      -24.341591
2016-08-21/21:23:12.39           55.252006       79.910527      -24.364845
2016-08-21/21:23:12.42           55.221799       79.922543      -24.388848
2016-08-21/21:23:12.45           55.192536       79.934184      -24.412102
2016-08-21/21:23:12.48           55.163273       79.945825      -24.435355
2016-08-21/21:23:12.51           55.134010       79.957465      -24.458609
2016-08-21/21:23:12.54           55.103803       79.969482      -24.482613
2016-08-21/21:23:12.57           55.074540       79.981122      -24.505866
2016-08-21/21:23:12.60           55.045277       79.992763      -24.529120
2016-08-21/21:23:12.64           55.016014       80.004404      -24.552374
2016-08-21/21:23:12.67           54.985807       80.016420      -24.576377
2016-08-21/21:23:12.70           54.956544       80.028061      -24.599631
2016-08-21/21:23:12.73           54.927281       80.039702      -24.622884
2016-08-21/21:23:12.76           54.898018       80.051343      -24.646138
2016-08-21/21:23:12.79           54.867811       80.063359      -24.670142
2016-08-21/21:23:12.82           54.838548       80.075000      -24.693395
2016-08-21/21:23:12.85           54.809285       80.086640      -24.716649
2016-08-21/21:23:12.89           54.780022       80.098281      -24.739903
2016-08-21/21:23:12.92           54.749815       80.110298      -24.763906
2016-08-21/21:23:12.95           54.720552       80.121938      -24.787160
2016-08-21/21:23:12.98           54.691289       80.133579      -24.810413
2016-08-21/21:23:13.01           54.662783       80.145259      -24.833798
2016-08-21/21:23:13.04           54.634089       80.157353      -24.858062
2016-08-21/21:23:13.07           54.606293       80.169069      -24.881568
2016-08-21/21:23:13.10           54.578496       80.180785      -24.905075
2016-08-21/21:23:13.14           54.550699       80.192501      -24.928581
2016-08-21/21:23:13.17           54.522005       80.204595      -24.952846
2016-08-21/21:23:13.20           54.494209       80.216311      -24.976352
2016-08-21/21:23:13.23           54.466412       80.228027      -24.999858
2016-08-21/21:23:13.26           54.438615       80.239743      -25.023365
2016-08-21/21:23:13.29           54.409922       80.251837      -25.047629
2016-08-21/21:23:13.32           54.382125       80.263553      -25.071136
2016-08-21/21:23:13.35           54.354328       80.275269      -25.094642
2016-08-21/21:23:13.39           54.326531       80.286985      -25.118148
2016-08-21/21:23:13.42           54.297838       80.299079      -25.142413
2016-08-21/21:23:13.45           54.270041       80.310795      -25.165919
2016-08-21/21:23:13.48           54.242245       80.322512      -25.189425
2016-08-21/21:23:13.51           54.214448       80.334228      -25.212932
2016-08-21/21:23:13.54           54.185754       80.346322      -25.237196
2016-08-21/21:23:13.57           54.157958       80.358038      -25.260703
2016-08-21/21:23:13.60           54.130161       80.369754      -25.284209
2016-08-21/21:23:13.64           54.102364       80.381470      -25.307715
2016-08-21/21:23:13.67           54.073671       80.393564      -25.331980
2016-08-21/21:23:13.70           54.045874       80.405280      -25.355486
2016-08-21/21:23:13.73           54.018077       80.416996      -25.378992
2016-08-21/21:23:13.76           53.990280       80.428712      -25.402499
2016-08-21/21:23:13.79           53.961587       80.440806      -25.426764
2016-08-21/21:23:13.82           53.933790       80.452522      -25.450270
2016-08-21/21:23:13.85           53.905993       80.464238      -25.473776
2016-08-21/21:23:13.89           53.878197       80.475954      -25.497282
2016-08-21/21:23:13.92           53.849503       80.488048      -25.521547
2016-08-21/21:23:13.95           53.821706       80.499764      -25.545053
2016-08-21/21:23:13.98           53.793910       80.511480      -25.568560
2016-08-21/21:23:14.01           53.766865       80.523286      -25.592170
2016-08-21/21:23:14.04           53.739675       80.535559      -25.616643
2016-08-21/21:23:14.07           53.713336       80.547448      -25.640351
2016-08-21/21:23:14.10           53.686996       80.559337      -25.664059
2016-08-21/21:23:14.14           53.660656       80.571226      -25.687768
2016-08-21/21:23:14.17           53.633466       80.583499      -25.712241
2016-08-21/21:23:14.20           53.607127       80.595388      -25.735949
2016-08-21/21:23:14.23           53.580787       80.607277      -25.759657
2016-08-21/21:23:14.26           53.554447       80.619167      -25.783365
2016-08-21/21:23:14.29           53.527258       80.631439      -25.807838
2016-08-21/21:23:14.32           53.500918       80.643328      -25.831546
2016-08-21/21:23:14.35           53.474578       80.655218      -25.855254
2016-08-21/21:23:14.39           53.448238       80.667107      -25.878963
2016-08-21/21:23:14.42           53.421049       80.679380      -25.903436
2016-08-21/21:23:14.45           53.394709       80.691269      -25.927144
2016-08-21/21:23:14.48           53.368369       80.703158      -25.950852
2016-08-21/21:23:14.51           53.342029       80.715047      -25.974560
2016-08-21/21:23:14.54           53.314840       80.727320      -25.999033
2016-08-21/21:23:14.57           53.288500       80.739209      -26.022741
2016-08-21/21:23:14.60           53.262160       80.751098      -26.046450
2016-08-21/21:23:14.64           53.235820       80.762988      -26.070158
2016-08-21/21:23:14.67           53.208631       80.775260      -26.094631
2016-08-21/21:23:14.70           53.182291       80.787150      -26.118339
2016-08-21/21:23:14.73           53.155951       80.799039      -26.142047
2016-08-21/21:23:14.76           53.129612       80.810928      -26.165755
2016-08-21/21:23:14.79           53.102422       80.823201      -26.190228
2016-08-21/21:23:14.82           53.076082       80.835090      -26.213937
2016-08-21/21:23:14.85           53.049743       80.846979      -26.237645
2016-08-21/21:23:14.89           53.023403       80.858868      -26.261353
2016-08-21/21:23:14.92           52.996213       80.871141      -26.285826
2016-08-21/21:23:14.95           52.969873       80.883030      -26.309534
2016-08-21/21:23:14.98           52.943534       80.894919      -26.333242
2016-08-21/21:23:15.01           52.917945       80.906942      -26.357029
2016-08-21/21:23:15.04           52.892257       80.919480      -26.381660
2016-08-21/21:23:15.07           52.867372       80.931627      -26.405520
2016-08-21/21:23:15.10           52.842488       80.943773      -26.429381
2016-08-21/21:23:15.14           52.817603       80.955920      -26.453242
2016-08-21/21:23:15.17           52.791915       80.968459      -26.477872
2016-08-21/21:23:15.20           52.767030       80.980605      -26.501733
2016-08-21/21:23:15.23           52.742146       80.992752      -26.525593
2016-08-21/21:23:15.26           52.717261       81.004898      -26.549454
2016-08-21/21:23:15.29           52.691573       81.017437      -26.574085
2016-08-21/21:23:15.32           52.666688       81.029584      -26.597945
2016-08-21/21:23:15.35           52.641804       81.041730      -26.621806
2016-08-21/21:23:15.39           52.616919       81.053877      -26.645667
2016-08-21/21:23:15.42           52.591231       81.066415      -26.670297
2016-08-21/21:23:15.45           52.566346       81.078562      -26.694158
2016-08-21/21:23:15.48           52.541462       81.090709      -26.718018
2016-08-21/21:23:15.51           52.516577       81.102855      -26.741879
2016-08-21/21:23:15.54           52.490889       81.115394      -26.766510
2016-08-21/21:23:15.57           52.466004       81.127541      -26.790370
2016-08-21/21:23:15.60           52.441120       81.139687      -26.814231
2016-08-21/21:23:15.64           52.416235       81.151834      -26.838092
2016-08-21/21:23:15.67           52.390547       81.164372      -26.862722
2016-08-21/21:23:15.70           52.365662       81.176519      -26.886583
2016-08-21/21:23:15.73           52.340777       81.188666      -26.910443
2016-08-21/21:23:15.76           52.315893       81.200812      -26.934304
2016-08-21/21:23:15.79           52.290205       81.213351      -26.958934
2016-08-21/21:23:15.82           52.265320       81.225498      -26.982795
2016-08-21/21:23:15.85           52.240435       81.237644      -27.006656
2016-08-21/21:23:15.89           52.215551       81.249791      -27.030517
2016-08-21/21:23:15.92           52.189863       81.262329      -27.055147
2016-08-21/21:23:15.95           52.164978       81.274476      -27.079008
2016-08-21/21:23:15.98           52.140093       81.286623      -27.102868
2016-08-21/21:23:16.01           52.115949       81.298949      -27.126787
2016-08-21/21:23:16.04           52.091742       81.311845      -27.151532
2016-08-21/21:23:16.07           52.068292       81.324339      -27.175504
2016-08-21/21:23:16.10           52.044842       81.336833      -27.199477
2016-08-21/21:23:16.14           52.021392       81.349327      -27.223449
2016-08-21/21:23:16.17           51.997186       81.362224      -27.248194
2016-08-21/21:23:16.20           51.973736       81.374717      -27.272167
2016-08-21/21:23:16.23           51.950286       81.387211      -27.296139
2016-08-21/21:23:16.26           51.926835       81.399705      -27.320111
2016-08-21/21:23:16.29           51.902629       81.412602      -27.344857
2016-08-21/21:23:16.32           51.879179       81.425096      -27.368829
2016-08-21/21:23:16.35           51.855729       81.437589      -27.392801
2016-08-21/21:23:16.39           51.832278       81.450083      -27.416774
2016-08-21/21:23:16.42           51.808072       81.462980      -27.441519
2016-08-21/21:23:16.45           51.784622       81.475474      -27.465491
2016-08-21/21:23:16.48           51.761172       81.487968      -27.489463
2016-08-21/21:23:16.51           51.737722       81.500461      -27.513436
2016-08-21/21:23:16.54           51.713515       81.513358      -27.538181
2016-08-21/21:23:16.57           51.690065       81.525852      -27.562154
2016-08-21/21:23:16.60           51.666615       81.538346      -27.586126
[truncated: 752,133 more chars]
