# Supplementary material for: Miniature Dungey-like cycle at Mars
Source: Nat Commun. 2026 Jul 23;17:6129. doi: 10.1038/s41467-026-75019-3 (PMC13396348; doi:10.1038/s41467-026-75019-3)
Supplement: Supplementary file 3 — Source data [file 41467_2026_75019_MOESM3_ESM.zip › data_files/Fig_maven_20211102_204700_j_b_unc.txt]

Panel        1:  junc_b
ytitle=j//_B uncertainty [uA/m^2]
2021-11-02/20:45:30.02           0.32075391
2021-11-02/20:45:30.05           0.33095689
2021-11-02/20:45:30.08           0.33092280
2021-11-02/20:45:30.12           0.33088873
2021-11-02/20:45:30.15           0.32039602
2021-11-02/20:45:30.18           0.33050302
2021-11-02/20:45:30.21           0.33036609
2021-11-02/20:45:30.24           0.33052072
2021-11-02/20:45:30.27           0.32023583
2021-11-02/20:45:30.30           0.33028565
2021-11-02/20:45:30.33           0.33002443
2021-11-02/20:45:30.37           0.33008837
2021-11-02/20:45:30.40           0.31981961
2021-11-02/20:45:30.43           0.33008496
2021-11-02/20:45:30.46           0.33001464
2021-11-02/20:45:30.49           0.32994716
2021-11-02/20:45:30.52           0.32705435
2021-11-02/20:45:30.55           0.32712134
2021-11-02/20:45:30.58           0.32696853
2021-11-02/20:45:30.62           0.32704008
2021-11-02/20:45:30.65           0.32673747
2021-11-02/20:45:30.68           0.32682956
2021-11-02/20:45:30.71           0.32661262
2021-11-02/20:45:30.74           0.32667008
2021-11-02/20:45:30.77           0.32645116
2021-11-02/20:45:30.80           0.32673874
2021-11-02/20:45:30.83           0.32660310
2021-11-02/20:45:30.87           0.32657562
2021-11-02/20:45:30.90           0.32623022
2021-11-02/20:45:30.93           0.32643956
2021-11-02/20:45:30.96           0.32631576
2021-11-02/20:45:30.99           0.32615914
2021-11-02/20:45:31.02           0.32572471
2021-11-02/20:45:31.05           0.32603664
2021-11-02/20:45:31.08           0.32593660
2021-11-02/20:45:31.12           0.32592106
2021-11-02/20:45:31.15           0.32560580
2021-11-02/20:45:31.18           0.32573754
2021-11-02/20:45:31.21           0.32564763
2021-11-02/20:45:31.24           0.32572503
2021-11-02/20:45:31.27           0.32555302
2021-11-02/20:45:31.30           0.32574186
2021-11-02/20:45:31.33           0.32542915
2021-11-02/20:45:31.37           0.32526620
2021-11-02/20:45:31.40           0.32504907
2021-11-02/20:45:31.43           0.32548167
2021-11-02/20:45:31.46           0.32550566
2021-11-02/20:45:31.49           0.32538269
2021-11-02/20:45:31.52           0.32484798
2021-11-02/20:45:31.55           0.32511500
2021-11-02/20:45:31.58           0.32511586
2021-11-02/20:45:31.62           0.32499627
2021-11-02/20:45:31.65           0.32451585
2021-11-02/20:45:31.68           0.32484445
2021-11-02/20:45:31.71           0.32494523
2021-11-02/20:45:31.74           0.32490118
2021-11-02/20:45:31.77           0.32443403
2021-11-02/20:45:31.80           0.32467923
2021-11-02/20:45:31.83           0.32474817
2021-11-02/20:45:31.87           0.32471415
2021-11-02/20:45:31.90           0.32430186
2021-11-02/20:45:31.93           0.32448699
2021-11-02/20:45:31.96           0.32437615
2021-11-02/20:45:31.99           0.32442342
2021-11-02/20:45:32.02           0.32420233
2021-11-02/20:45:32.05           0.32454090
2021-11-02/20:45:32.08           0.32459228
2021-11-02/20:45:32.12           0.32450510
2021-11-02/20:45:32.15           0.32388551
2021-11-02/20:45:32.18           0.32409646
2021-11-02/20:45:32.21           0.32416286
2021-11-02/20:45:32.24           0.32407115
2021-11-02/20:45:32.27           0.32363779
2021-11-02/20:45:32.30           0.32384652
2021-11-02/20:45:32.33           0.32388062
2021-11-02/20:45:32.37           0.32389529
2021-11-02/20:45:32.40           0.32354493
2021-11-02/20:45:32.43           0.32375604
2021-11-02/20:45:32.46           0.32379387
2021-11-02/20:45:32.49           0.32395754
2021-11-02/20:45:32.52           0.32346835
2021-11-02/20:45:32.55           0.32351828
2021-11-02/20:45:32.58           0.32345423
2021-11-02/20:45:32.62           0.32356715
2021-11-02/20:45:32.65           0.32315339
2021-11-02/20:45:32.68           0.32328145
2021-11-02/20:45:32.71           0.32312470
2021-11-02/20:45:32.74           0.32303872
2021-11-02/20:45:32.77           0.32288037
2021-11-02/20:45:32.80           0.32310052
2021-11-02/20:45:32.83           0.32289047
2021-11-02/20:45:32.87           0.32309153
2021-11-02/20:45:32.90           0.32273063
2021-11-02/20:45:32.93           0.32290966
2021-11-02/20:45:32.96           0.32292402
2021-11-02/20:45:32.99           0.32280559
2021-11-02/20:45:33.02           0.32252075
2021-11-02/20:45:33.05           0.32281513
2021-11-02/20:45:33.08           0.32256865
2021-11-02/20:45:33.12           0.32245644
2021-11-02/20:45:33.15           0.32220027
2021-11-02/20:45:33.18           0.32233209
2021-11-02/20:45:33.21           0.32221396
2021-11-02/20:45:33.24           0.32235054
2021-11-02/20:45:33.27           0.32212933
2021-11-02/20:45:33.30           0.32240426
2021-11-02/20:45:33.33           0.32230976
2021-11-02/20:45:33.37           0.32216365
2021-11-02/20:45:33.40           0.32183840
2021-11-02/20:45:33.43           0.32223790
2021-11-02/20:45:33.46           0.32208616
2021-11-02/20:45:33.49           0.32184634
2021-11-02/20:45:33.52           0.32144274
2021-11-02/20:45:33.55           0.32181486
2021-11-02/20:45:33.58           0.32166527
2021-11-02/20:45:33.62           0.32153395
2021-11-02/20:45:33.65           0.32140374
2021-11-02/20:45:33.68           0.32177206
2021-11-02/20:45:33.71           0.32168831
2021-11-02/20:45:33.74           0.32161245
2021-11-02/20:45:33.77           0.32131873
2021-11-02/20:45:33.80           0.32169432
2021-11-02/20:45:33.83           0.32159584
2021-11-02/20:45:33.87           0.32134648
2021-11-02/20:45:33.90           0.32103349
2021-11-02/20:45:33.93           0.32151498
2021-11-02/20:45:33.96           0.32137300
2021-11-02/20:45:33.99           0.32118254
2021-11-02/20:45:34.02           0.32083011
2021-11-02/20:45:34.05           0.32123042
2021-11-02/20:45:34.08           0.32126155
2021-11-02/20:45:34.12           0.32121823
2021-11-02/20:45:34.15           0.32089273
2021-11-02/20:45:34.18           0.32124927
2021-11-02/20:45:34.21           0.32118323
2021-11-02/20:45:34.24           0.32089795
2021-11-02/20:45:34.27           0.32026990
2021-11-02/20:45:34.30           0.32065910
2021-11-02/20:45:34.33           0.32081774
2021-11-02/20:45:34.37           0.32064785
2021-11-02/20:45:34.40           0.32018710
2021-11-02/20:45:34.43           0.32027529
2021-11-02/20:45:34.46           0.32020682
2021-11-02/20:45:34.49           0.32027563
2021-11-02/20:45:34.52           0.31972774
2021-11-02/20:45:34.55           0.31990591
2021-11-02/20:45:34.58           0.32009040
2021-11-02/20:45:34.62           0.32001782
2021-11-02/20:45:34.65           0.31950300
2021-11-02/20:45:34.68           0.31975894
2021-11-02/20:45:34.71           0.31978656
2021-11-02/20:45:34.74           0.31979406
2021-11-02/20:45:34.77           0.31933138
2021-11-02/20:45:34.80           0.31952848
2021-11-02/20:45:34.83           0.31960414
2021-11-02/20:45:34.87           0.31965792
2021-11-02/20:45:34.90           0.31927666
2021-11-02/20:45:34.93           0.31944327
2021-11-02/20:45:34.96           0.31925591
2021-11-02/20:45:34.99           0.31931174
2021-11-02/20:45:35.02           0.31905025
2021-11-02/20:45:35.05           0.31921686
2021-11-02/20:45:35.08           0.31917775
2021-11-02/20:45:35.12           0.31918691
2021-11-02/20:45:35.15           0.31887701
2021-11-02/20:45:35.18           0.31908222
2021-11-02/20:45:35.21           0.31884193
2021-11-02/20:45:35.24           0.31870719
2021-11-02/20:45:35.27           0.31852296
2021-11-02/20:45:35.30           0.31872770
2021-11-02/20:45:35.33           0.31859717
2021-11-02/20:45:35.37           0.31862343
2021-11-02/20:45:35.40           0.31837831
2021-11-02/20:45:35.43           0.31866787
2021-11-02/20:45:35.46           0.31835955
2021-11-02/20:45:35.49           0.31820699
2021-11-02/20:45:35.52           0.31794770
2021-11-02/20:45:35.55           0.31832197
2021-11-02/20:45:35.58           0.31814992
2021-11-02/20:45:35.62           0.31793811
2021-11-02/20:45:35.65           0.31769985
2021-11-02/20:45:35.68           0.31812012
2021-11-02/20:45:35.71           0.31793744
2021-11-02/20:45:35.74           0.31774478
2021-11-02/20:45:35.77           0.31749763
2021-11-02/20:45:35.80           0.31779204
2021-11-02/20:45:35.83           0.31766754
2021-11-02/20:45:35.87           0.31767321
2021-11-02/20:45:35.90           0.31758370
2021-11-02/20:45:35.93           0.31783924
2021-11-02/20:45:35.96           0.31754126
2021-11-02/20:45:35.99           0.31745704
2021-11-02/20:45:36.02           0.31732345
2021-11-02/20:45:36.05           0.31773029
2021-11-02/20:45:36.08           0.31755549
2021-11-02/20:45:36.12           0.31745514
2021-11-02/20:45:36.15           0.31721636
2021-11-02/20:45:36.18           0.31761804
2021-11-02/20:45:36.21           0.31758508
2021-11-02/20:45:36.24           0.31740762
2021-11-02/20:45:36.27           0.31704431
2021-11-02/20:45:36.30           0.31759159
2021-11-02/20:45:36.33           0.31764669
2021-11-02/20:45:36.37           0.31734621
2021-11-02/20:45:36.40           0.31688625
2021-11-02/20:45:36.43           0.31729452
2021-11-02/20:45:36.46           0.31726520
2021-11-02/20:45:36.49           0.31716957
2021-11-02/20:45:36.52           0.31687407
2021-11-02/20:45:36.55           0.31725116
2021-11-02/20:45:36.58           0.31721241
2021-11-02/20:45:36.62           0.31712108
2021-11-02/20:45:36.65           0.31680826
2021-11-02/20:45:36.68           0.31714967
2021-11-02/20:45:36.71           0.31725851
2021-11-02/20:45:36.74           0.31722267
2021-11-02/20:45:36.77           0.31691188
2021-11-02/20:45:36.80           0.31732989
2021-11-02/20:45:36.83           0.31727124
2021-11-02/20:45:36.87           0.31719023
2021-11-02/20:45:36.90           0.31681043
2021-11-02/20:45:36.93           0.31716824
2021-11-02/20:45:36.96           0.31738299
2021-11-02/20:45:36.99           0.31737798
2021-11-02/20:45:37.02           0.31686171
2021-11-02/20:45:37.05           0.31707019
2021-11-02/20:45:37.08           0.31734435
2021-11-02/20:45:37.12           0.31744821
2021-11-02/20:45:37.15           0.31702666
2021-11-02/20:45:37.18           0.31731728
2021-11-02/20:45:37.21           0.31721053
2021-11-02/20:45:37.24           0.31712904
2021-11-02/20:45:37.27           0.31686583
2021-11-02/20:45:37.30           0.31723068
2021-11-02/20:45:37.33           0.31720616
2021-11-02/20:45:37.37           0.31731134
2021-11-02/20:45:37.40           0.31711077
2021-11-02/20:45:37.43           0.31727678
2021-11-02/20:45:37.46           0.31718706
2021-11-02/20:45:37.49           0.31735977
2021-11-02/20:45:37.52           0.31720350
2021-11-02/20:45:37.55           0.31748577
2021-11-02/20:45:37.58           0.31730681
2021-11-02/20:45:37.62           0.31739476
2021-11-02/20:45:37.65           0.31728302
2021-11-02/20:45:37.68           0.31744779
2021-11-02/20:45:37.71           0.31737547
2021-11-02/20:45:37.74           0.31742215
2021-11-02/20:45:37.77           0.31719790
2021-11-02/20:45:37.80           0.31738490
2021-11-02/20:45:37.83           0.31724392
2021-11-02/20:45:37.87           0.31740781
2021-11-02/20:45:37.90           0.31712470
2021-11-02/20:45:37.93           0.31734737
2021-11-02/20:45:37.96           0.31738437
2021-11-02/20:45:37.99           0.31745797
2021-11-02/20:45:38.02           0.31717899
2021-11-02/20:45:38.05           0.31739066
2021-11-02/20:45:38.08           0.31729188
2021-11-02/20:45:38.12           0.31714079
2021-11-02/20:45:38.15           0.31680772
2021-11-02/20:45:38.18           0.31724408
2021-11-02/20:45:38.21           0.31709514
2021-11-02/20:45:38.24           0.31692260
2021-11-02/20:45:38.27           0.31667135
2021-11-02/20:45:38.30           0.31703201
2021-11-02/20:45:38.33           0.31716141
2021-11-02/20:45:38.37           0.31702365
2021-11-02/20:45:38.40           0.31656871
2021-11-02/20:45:38.43           0.31697808
2021-11-02/20:45:38.46           0.31688091
2021-11-02/20:45:38.49           0.31679437
2021-11-02/20:45:38.52           0.31641988
2021-11-02/20:45:38.55           0.31670794
2021-11-02/20:45:38.58           0.31672172
2021-11-02/20:45:38.62           0.31672597
2021-11-02/20:45:38.65           0.31624035
2021-11-02/20:45:38.68           0.31651722
2021-11-02/20:45:38.71           0.31667825
2021-11-02/20:45:38.74           0.31657529
2021-11-02/20:45:38.77           0.31616421
2021-11-02/20:45:38.80           0.31647765
2021-11-02/20:45:38.83           0.31651165
2021-11-02/20:45:38.87           0.31639277
2021-11-02/20:45:38.90           0.31596687
2021-11-02/20:45:38.93           0.31624418
2021-11-02/20:45:38.96           0.31628704
2021-11-02/20:45:38.99           0.31629860
2021-11-02/20:45:39.02           0.31578761
2021-11-02/20:45:39.05           0.31601745
2021-11-02/20:45:39.08           0.31620367
2021-11-02/20:45:39.12           0.31635283
2021-11-02/20:45:39.15           0.31594022
2021-11-02/20:45:39.18           0.31622246
2021-11-02/20:45:39.21           0.31635478
2021-11-02/20:45:39.24           0.31640699
2021-11-02/20:45:39.27           0.31610395
2021-11-02/20:45:39.30           0.31634863
2021-11-02/20:45:39.33           0.31628389
2021-11-02/20:45:39.37           0.31632133
2021-11-02/20:45:39.40           0.31588081
2021-11-02/20:45:39.43           0.31595184
2021-11-02/20:45:39.46           0.31610804
2021-11-02/20:45:39.49           0.31625974
2021-11-02/20:45:39.52           0.31576688
2021-11-02/20:45:39.55           0.31585667
2021-11-02/20:45:39.58           0.31578466
2021-11-02/20:45:39.62           0.31581731
2021-11-02/20:45:39.65           0.31545264
2021-11-02/20:45:39.68           0.31548109
2021-11-02/20:45:39.71           0.31533588
2021-11-02/20:45:39.74           0.31535329
2021-11-02/20:45:39.77           0.31492944
2021-11-02/20:45:39.80           0.31498154
2021-11-02/20:45:39.83           0.31474278
2021-11-02/20:45:39.87           0.31463962
2021-11-02/20:45:39.90           0.31416402
2021-11-02/20:45:39.93           0.31430317
2021-11-02/20:45:39.96           0.31425516
2021-11-02/20:45:39.99           0.31428793
2021-11-02/20:45:40.02           0.31387778
2021-11-02/20:45:40.05           0.31397406
2021-11-02/20:45:40.08           0.31386279
2021-11-02/20:45:40.12           0.31374399
2021-11-02/20:45:40.15           0.31322541
2021-11-02/20:45:40.18           0.31330518
2021-11-02/20:45:40.21           0.31307259
2021-11-02/20:45:40.24           0.31296472
2021-11-02/20:45:40.27           0.31268236
2021-11-02/20:45:40.30           0.31284126
2021-11-02/20:45:40.33           0.31268165
2021-11-02/20:45:40.37           0.31260073
2021-11-02/20:45:40.40           0.31228506
2021-11-02/20:45:40.43           0.31254902
2021-11-02/20:45:40.46           0.31233194
2021-11-02/20:45:40.49           0.31202845
2021-11-02/20:45:40.52           0.31158340
2021-11-02/20:45:40.55           0.31184503
2021-11-02/20:45:40.58           0.31169805
2021-11-02/20:45:40.62           0.31161689
2021-11-02/20:45:40.65           0.31143847
2021-11-02/20:45:40.68           0.31160618
2021-11-02/20:45:40.71           0.31141007
2021-11-02/20:45:40.74           0.31135281
2021-11-02/20:45:40.77           0.31095038
2021-11-02/20:45:40.80           0.31134392
2021-11-02/20:45:40.83           0.31142264
2021-11-02/20:45:40.87           0.31134796
2021-11-02/20:45:40.90           0.31093458
2021-11-02/20:45:40.93           0.31119434
2021-11-02/20:45:40.96           0.31123723
2021-11-02/20:45:40.99           0.31107372
2021-11-02/20:45:41.02           0.31069946
2021-11-02/20:45:41.05           0.31126195
2021-11-02/20:45:41.08           0.31115921
2021-11-02/20:45:41.12           0.31083160
2021-11-02/20:45:41.15           0.31045716
2021-11-02/20:45:41.18           0.31074786
2021-11-02/20:45:41.21           0.31073696
2021-11-02/20:45:41.24           0.31064954
2021-11-02/20:45:41.27           0.31023104
2021-11-02/20:45:41.30           0.31043051
2021-11-02/20:45:41.33           0.31035402
2021-11-02/20:45:41.37           0.31036099
2021-11-02/20:45:41.40           0.30978253
2021-11-02/20:45:41.43           0.30987596
2021-11-02/20:45:41.46           0.30992692
2021-11-02/20:45:41.49           0.30988647
2021-11-02/20:45:41.52           0.30945996
2021-11-02/20:45:41.55           0.30963585
2021-11-02/20:45:41.58           0.30962555
2021-11-02/20:45:41.62           0.30961145
2021-11-02/20:45:41.65           0.30920075
2021-11-02/20:45:41.68           0.30950972
2021-11-02/20:45:41.71           0.30962124
2021-11-02/20:45:41.74           0.30969677
2021-11-02/20:45:41.77           0.30918125
2021-11-02/20:45:41.80           0.30914703
2021-11-02/20:45:41.83           0.30899333
2021-11-02/20:45:41.87           0.30904320
2021-11-02/20:45:41.90           0.30865862
2021-11-02/20:45:41.93           0.30873630
2021-11-02/20:45:41.96           0.30878089
2021-11-02/20:45:41.99           0.30892812
2021-11-02/20:45:42.02           0.30866316
2021-11-02/20:45:42.05           0.30862478
2021-11-02/20:45:42.08           0.30845429
2021-11-02/20:45:42.12           0.30864308
2021-11-02/20:45:42.15           0.30824718
2021-11-02/20:45:42.18           0.30838537
2021-11-02/20:45:42.21           0.30834539
2021-11-02/20:45:42.24           0.30837637
2021-11-02/20:45:42.27           0.30803829
2021-11-02/20:45:42.30           0.30795317
2021-11-02/20:45:42.33           0.30765884
2021-11-02/20:45:42.37           0.30768780
2021-11-02/20:45:42.40           0.30746364
2021-11-02/20:45:42.43           0.30771280
2021-11-02/20:45:42.46           0.30758850
2021-11-02/20:45:42.49           0.30756623
2021-11-02/20:45:42.52           0.30734122
2021-11-02/20:45:42.55           0.30761127
2021-11-02/20:45:42.58           0.30735759
2021-11-02/20:45:42.62           0.30708306
2021-11-02/20:45:42.65           0.30680735
2021-11-02/20:45:42.68           0.30712907
2021-11-02/20:45:42.71           0.30698075
2021-11-02/20:45:42.74           0.30677209
2021-11-02/20:45:42.77           0.30642202
2021-11-02/20:45:42.80           0.30678031
2021-11-02/20:45:42.83           0.30663964
2021-11-02/20:45:42.87           0.30647018
2021-11-02/20:45:42.90           0.30620224
2021-11-02/20:45:42.93           0.30654560
2021-11-02/20:45:42.96           0.30641077
2021-11-02/20:45:42.99           0.30611982
2021-11-02/20:45:43.02           0.30576975
2021-11-02/20:45:43.05           0.30620786
2021-11-02/20:45:43.08           0.30604548
2021-11-02/20:45:43.12           0.30585612
2021-11-02/20:45:43.15           0.30542486
2021-11-02/20:45:43.18           0.30565539
2021-11-02/20:45:43.21           0.30556861
2021-11-02/20:45:43.24           0.30537263
2021-11-02/20:45:43.27           0.30506009
2021-11-02/20:45:43.30           0.30540185
2021-11-02/20:45:43.33           0.30548050
2021-11-02/20:45:43.37           0.30542879
2021-11-02/20:45:43.40           0.30494166
2021-11-02/20:45:43.43           0.30515486
2021-11-02/20:45:43.46           0.30514294
2021-11-02/20:45:43.49           0.30509954
2021-11-02/20:45:43.52           0.30458923
2021-11-02/20:45:43.55           0.30462867
2021-11-02/20:45:43.58           0.30456026
2021-11-02/20:45:43.62           0.30438991
2021-11-02/20:45:43.65           0.30383323
2021-11-02/20:45:43.68           0.30423448
2021-11-02/20:45:43.71           0.30445654
2021-11-02/20:45:43.74           0.30431132
2021-11-02/20:45:43.77           0.30372969
2021-11-02/20:45:43.80           0.30395032
2021-11-02/20:45:43.83           0.30393832
2021-11-02/20:45:43.87           0.30395200
2021-11-02/20:45:43.90           0.30348923
2021-11-02/20:45:43.93           0.30366505
2021-11-02/20:45:43.96           0.30371747
2021-11-02/20:45:43.99           0.30352046
2021-11-02/20:45:44.02           0.30301067
2021-11-02/20:45:44.05           0.30325573
2021-11-02/20:45:44.08           0.30317587
2021-11-02/20:45:44.12           0.30301231
2021-11-02/20:45:44.15           0.30255384
2021-11-02/20:45:44.18           0.30288073
2021-11-02/20:45:44.21           0.30288933
2021-11-02/20:45:44.24           0.30273979
2021-11-02/20:45:44.27           0.30258504
2021-11-02/20:45:44.30           0.30282703
2021-11-02/20:45:44.33           0.30255510
2021-11-02/20:45:44.37           0.30239203
2021-11-02/20:45:44.40           0.30201347
2021-11-02/20:45:44.43           0.30217255
2021-11-02/20:45:44.46           0.30203805
2021-11-02/20:45:44.49           0.30217875
2021-11-02/20:45:44.52           0.30196691
2021-11-02/20:45:44.55           0.30202393
2021-11-02/20:45:44.58           0.30162775
2021-11-02/20:45:44.62           0.30164097
2021-11-02/20:45:44.65           0.30145120
2021-11-02/20:45:44.68           0.30142324
2021-11-02/20:45:44.71           0.30124461
2021-11-02/20:45:44.74           0.30120902
2021-11-02/20:45:44.77           0.30089719
2021-11-02/20:45:44.80           0.30104890
2021-11-02/20:45:44.83           0.30073506
2021-11-02/20:45:44.87           0.30061503
2021-11-02/20:45:44.90           0.30023443
2021-11-02/20:45:44.93           0.30044992
2021-11-02/20:45:44.96           0.30038128
2021-11-02/20:45:44.99           0.30034371
2021-11-02/20:45:45.02           0.30017320
2021-11-02/20:45:45.05           0.30045021
2021-11-02/20:45:45.08           0.30008843
2021-11-02/20:45:45.12           0.29991952
2021-11-02/20:45:45.15           0.29966627
2021-11-02/20:45:45.18           0.29989301
2021-11-02/20:45:45.21           0.29970038
2021-11-02/20:45:45.24           0.29947259
2021-11-02/20:45:45.27           0.29899197
2021-11-02/20:45:45.30           0.29923943
2021-11-02/20:45:45.33           0.29928673
2021-11-02/20:45:45.37           0.29912087
2021-11-02/20:45:45.40           0.29879727
2021-11-02/20:45:45.43           0.29916349
2021-11-02/20:45:45.46           0.29918567
2021-11-02/20:45:45.49           0.29895710
2021-11-02/20:45:45.52           0.29849547
2021-11-02/20:45:45.55           0.29881068
2021-11-02/20:45:45.58           0.29872673
2021-11-02/20:45:45.62           0.29851383
2021-11-02/20:45:45.65           0.29794915
2021-11-02/20:45:45.68           0.29818689
2021-11-02/20:45:45.71           0.29816276
2021-11-02/20:45:45.74           0.29799013
2021-11-02/20:45:45.77           0.29752510
2021-11-02/20:45:45.80           0.29774898
2021-11-02/20:45:45.83           0.29789720
2021-11-02/20:45:45.87           0.29786317
2021-11-02/20:45:45.90           0.29727074
2021-11-02/20:45:45.93           0.29747470
2021-11-02/20:45:45.96           0.29751877
2021-11-02/20:45:45.99           0.29738603
2021-11-02/20:45:46.02           0.29694230
2021-11-02/20:45:46.05           0.29713058
2021-11-02/20:45:46.08           0.29698545
2021-11-02/20:45:46.12           0.29681378
2021-11-02/20:45:46.15           0.29637341
2021-11-02/20:45:46.18           0.29663463
2021-11-02/20:45:46.21           0.29675384
2021-11-02/20:45:46.24           0.29667414
2021-11-02/20:45:46.27           0.29618379
2021-11-02/20:45:46.30           0.29643542
2021-11-02/20:45:46.33           0.29633728
2021-11-02/20:45:46.37           0.29628753
2021-11-02/20:45:46.40           0.29581126
2021-11-02/20:45:46.43           0.29583427
2021-11-02/20:45:46.46           0.29583187
2021-11-02/20:45:46.49           0.29577249
2021-11-02/20:45:46.52           0.29512141
2021-11-02/20:45:46.55           0.29515231
2021-11-02/20:45:46.58           0.29527056
2021-11-02/20:45:46.62           0.29534352
2021-11-02/20:45:46.65           0.29499774
2021-11-02/20:45:46.68           0.29523711
2021-11-02/20:45:46.71           0.29522635
2021-11-02/20:45:46.74           0.29520187
2021-11-02/20:45:46.77           0.29473731
2021-11-02/20:45:46.80           0.29477466
2021-11-02/20:45:46.83           0.29453154
2021-11-02/20:45:46.87           0.29440803
2021-11-02/20:45:46.90           0.29413477
2021-11-02/20:45:46.93           0.29428149
2021-11-02/20:45:46.96           0.29389138
2021-11-02/20:45:46.99           0.29382024
2021-11-02/20:45:47.02           0.29367533
2021-11-02/20:45:47.05           0.29377111
2021-11-02/20:45:47.08           0.29355291
2021-11-02/20:45:47.12           0.29353477
2021-11-02/20:45:47.15           0.29335246
2021-11-02/20:45:47.18           0.29368098
2021-11-02/20:45:47.21           0.29345563
2021-11-02/20:45:47.24           0.29320939
2021-11-02/20:45:47.27           0.29291252
2021-11-02/20:45:47.30           0.29311450
2021-11-02/20:45:47.33           0.29287401
2021-11-02/20:45:47.37           0.29268775
2021-11-02/20:45:47.40           0.29232082
2021-11-02/20:45:47.43           0.29254750
2021-11-02/20:45:47.46           0.29242726
2021-11-02/20:45:47.49           0.29225989
2021-11-02/20:45:47.52           0.29188351
2021-11-02/20:45:47.55           0.29211469
2021-11-02/20:45:47.58           0.29201662
2021-11-02/20:45:47.62           0.29172053
2021-11-02/20:45:47.65           0.29132764
2021-11-02/20:45:47.68           0.29163785
2021-11-02/20:45:47.71           0.29147268
2021-11-02/20:45:47.74           0.29123816
2021-11-02/20:45:47.77           0.29083285
2021-11-02/20:45:47.80           0.29118810
2021-11-02/20:45:47.83           0.29103588
2021-11-02/20:45:47.87           0.29072039
2021-11-02/20:45:47.90           0.29039651
2021-11-02/20:45:47.93           0.29065364
2021-11-02/20:45:47.96           0.29057303
2021-11-02/20:45:47.99           0.29049739
2021-11-02/20:45:48.02           0.28998575
2021-11-02/20:45:48.05           0.29027604
2021-11-02/20:45:48.08           0.29039854
2021-11-02/20:45:48.12           0.29018242
2021-11-02/20:45:48.15           0.28969319
2021-11-02/20:45:48.18           0.28986485
2021-11-02/20:45:48.21           0.28964455
2021-11-02/20:45:48.24           0.28950266
2021-11-02/20:45:48.27           0.28912374
2021-11-02/20:45:48.30           0.28917952
2021-11-02/20:45:48.33           0.28913758
2021-11-02/20:45:48.37           0.28927833
2021-11-02/20:45:48.40           0.28886915
2021-11-02/20:45:48.43           0.28898181
2021-11-02/20:45:48.46           0.28905019
2021-11-02/20:45:48.49           0.28892066
2021-11-02/20:45:48.52           0.28820846
2021-11-02/20:45:48.55           0.28822930
2021-11-02/20:45:48.58           0.28816899
2021-11-02/20:45:48.62           0.28811936
2021-11-02/20:45:48.65           0.28780372
2021-11-02/20:45:48.68           0.28806292
2021-11-02/20:45:48.71           0.28782158
2021-11-02/20:45:48.74           0.28772026
2021-11-02/20:45:48.77           0.28732138
2021-11-02/20:45:48.80           0.28729986
2021-11-02/20:45:48.83           0.28732989
2021-11-02/20:45:48.87           0.28741001
2021-11-02/20:45:48.90           0.28694773
2021-11-02/20:45:48.93           0.28698188
2021-11-02/20:45:48.96           0.28688878
2021-11-02/20:45:48.99           0.28683015
2021-11-02/20:45:49.02           0.28649962
2021-11-02/20:45:49.05           0.28667059
2021-11-02/20:45:49.08           0.28653206
2021-11-02/20:45:49.12           0.28640488
2021-11-02/20:45:49.15           0.28616226
2021-11-02/20:45:49.18           0.28646461
2021-11-02/20:45:49.21           0.28627849
2021-11-02/20:45:49.24           0.28607012
2021-11-02/20:45:49.27           0.28573703
2021-11-02/20:45:49.30           0.28595428
2021-11-02/20:45:49.33           0.28572010
2021-11-02/20:45:49.37           0.28557648
2021-11-02/20:45:49.40           0.28527332
2021-11-02/20:45:49.43           0.28533772
2021-11-02/20:45:49.46           0.28498426
2021-11-02/20:45:49.49           0.28482188
2021-11-02/20:45:49.52           0.28446605
2021-11-02/20:45:49.55           0.28468433
2021-11-02/20:45:49.58           0.28449789
2021-11-02/20:45:49.62           0.28421602
2021-11-02/20:45:49.65           0.28380694
2021-11-02/20:45:49.68           0.28401396
2021-11-02/20:45:49.71           0.28379452
2021-11-02/20:45:49.74           0.28346670
2021-11-02/20:45:49.77           0.28301894
2021-11-02/20:45:49.80           0.28318154
2021-11-02/20:45:49.83           0.28287512
2021-11-02/20:45:49.87           0.28243710
2021-11-02/20:45:49.90           0.28204150
2021-11-02/20:45:49.93           0.28221404
2021-11-02/20:45:49.96           0.28207170
2021-11-02/20:45:49.99           0.28198298
2021-11-02/20:45:50.02           0.28147713
2021-11-02/20:45:50.05           0.28160542
2021-11-02/20:45:50.08           0.28152417
2021-11-02/20:45:50.12           0.28128352
2021-11-02/20:45:50.15           0.28065223
2021-11-02/20:45:50.18           0.28071198
2021-11-02/20:45:50.21           0.28042098
2021-11-02/20:45:50.24           0.28016649
2021-11-02/20:45:50.27           0.27961246
2021-11-02/20:45:50.30           0.27963855
2021-11-02/20:45:50.33           0.27961970
2021-11-02/20:45:50.37           0.27934434
2021-11-02/20:45:50.40           0.27888277
2021-11-02/20:45:50.43           0.27895751
2021-11-02/20:45:50.46           0.27872724
2021-11-02/20:45:50.49           0.27852816
2021-11-02/20:45:50.52           0.27795534
2021-11-02/20:45:50.55           0.27802580
2021-11-02/20:45:50.58           0.27797130
2021-11-02/20:45:50.62           0.27801893
2021-11-02/20:45:50.65           0.27767075
2021-11-02/20:45:50.68           0.27764245
2021-11-02/20:45:50.71           0.27757787
2021-11-02/20:45:50.74           0.27760519
2021-11-02/20:45:50.77           0.27716158
2021-11-02/20:45:50.80           0.27733569
2021-11-02/20:45:50.83           0.27718226
2021-11-02/20:45:50.87           0.27713887
2021-11-02/20:45:50.90           0.27676306
2021-11-02/20:45:50.93           0.27676142
2021-11-02/20:45:50.96           0.27661471
2021-11-02/20:45:50.99           0.27663760
2021-11-02/20:45:51.02           0.27613544
2021-11-02/20:45:51.05           0.27601033
2021-11-02/20:45:51.08           0.27588701
2021-11-02/20:45:51.12           0.27578435
2021-11-02/20:45:51.15           0.27538008
2021-11-02/20:45:51.18           0.27550534
2021-11-02/20:45:51.21           0.27541005
2021-11-02/20:45:51.24           0.27539195
2021-11-02/20:45:51.27           0.27504350
2021-11-02/20:45:51.30           0.27518898
2021-11-02/20:45:51.33           0.27506805
2021-11-02/20:45:51.37           0.27512570
2021-11-02/20:45:51.40           0.27493481
2021-11-02/20:45:51.43           0.27502245
2021-11-02/20:45:51.46           0.27480831
2021-11-02/20:45:51.49           0.27469212
2021-11-02/20:45:51.52           0.27428432
2021-11-02/20:45:51.55           0.27439786
2021-11-02/20:45:51.58           0.27420118
2021-11-02/20:45:51.62           0.27408789
2021-11-02/20:45:51.65           0.27386017
2021-11-02/20:45:51.68           0.27405307
2021-11-02/20:45:51.71           0.27392208
2021-11-02/20:45:51.74           0.27378786
2021-11-02/20:45:51.77           0.27341502
2021-11-02/20:45:51.80           0.27348183
2021-11-02/20:45:51.83           0.27327248
2021-11-02/20:45:51.87           0.27318950
2021-11-02/20:45:51.90           0.27274082
2021-11-02/20:45:51.93           0.27277573
2021-11-02/20:45:51.96           0.27268877
2021-11-02/20:45:51.99           0.27264286
2021-11-02/20:45:52.02           0.27235412
2021-11-02/20:45:52.05           0.27266604
2021-11-02/20:45:52.08           0.27244587
2021-11-02/20:45:52.12           0.27207478
2021-11-02/20:45:52.15           0.27182041
2021-11-02/20:45:52.18           0.27213262
2021-11-02/20:45:52.21           0.27193779
2021-11-02/20:45:52.24           0.27156861
2021-11-02/20:45:52.27           0.27114513
2021-11-02/20:45:52.30           0.27150182
2021-11-02/20:45:52.33           0.27138334
2021-11-02/20:45:52.37           0.27107468
2021-11-02/20:45:52.40           0.27069287
2021-11-02/20:45:52.43           0.27091681
2021-11-02/20:45:52.46           0.27082077
2021-11-02/20:45:52.49           0.27074475
2021-11-02/20:45:52.52           0.27039388
2021-11-02/20:45:52.55           0.27060491
2021-11-02/20:45:52.58           0.27061907
2021-11-02/20:45:52.62           0.27038529
2021-11-02/20:45:52.65           0.26974082
2021-11-02/20:45:52.68           0.26993432
2021-11-02/20:45:52.71           0.26985951
2021-11-02/20:45:52.74           0.26960059
2021-11-02/20:45:52.77           0.26905209
2021-11-02/20:45:52.80           0.26922636
2021-11-02/20:45:52.83           0.26928479
2021-11-02/20:45:52.87           0.26916704
2021-11-02/20:45:52.90           0.26868554
2021-11-02/20:45:52.93           0.26884532
2021-11-02/20:45:52.96           0.26885066
2021-11-02/20:45:52.99           0.26883261
2021-11-02/20:45:53.02           0.26842224
2021-11-02/20:45:53.05           0.26844543
2021-11-02/20:45:53.08           0.26842295
2021-11-02/20:45:53.12           0.26838500
2021-11-02/20:45:53.15           0.26793667
2021-11-02/20:45:53.18           0.26791096
2021-11-02/20:45:53.21           0.26760788
2021-11-02/20:45:53.24           0.26765722
2021-11-02/20:45:53.27           0.26726641
2021-11-02/20:45:53.30           0.26725810
2021-11-02/20:45:53.33           0.26726091
2021-11-02/20:45:53.37           0.26728062
2021-11-02/20:45:53.40           0.26682692
2021-11-02/20:45:53.43           0.26686356
2021-11-02/20:45:53.46           0.26675272
2021-11-02/20:45:53.49           0.26669045
2021-11-02/20:45:53.52           0.26630815
2021-11-02/20:45:53.55           0.26628933
2021-11-02/20:45:53.58           0.26616574
2021-11-02/20:45:53.62           0.26596104
2021-11-02/20:45:53.65           0.26555614
2021-11-02/20:45:53.68           0.26576480
2021-11-02/20:45:53.71           0.26560487
2021-11-02/20:45:53.74           0.26561048
2021-11-02/20:45:53.77           0.26535400
2021-11-02/20:45:53.80           0.26553180
2021-11-02/20:45:53.83           0.26529467
2021-11-02/20:45:53.87           0.26500300
2021-11-02/20:45:53.90           0.26473184
2021-11-02/20:45:53.93           0.26492037
2021-11-02/20:45:53.96           0.26468460
2021-11-02/20:45:53.99           0.26444646
2021-11-02/20:45:54.02           0.26401744
2021-11-02/20:45:54.05           0.26418438
2021-11-02/20:45:54.08           0.26394049
2021-11-02/20:45:54.12           0.26378567
2021-11-02/20:45:54.15           0.26350150
2021-11-02/20:45:54.18           0.26384560
2021-11-02/20:45:54.21           0.26373555
2021-11-02/20:45:54.24           0.26346419
2021-11-02/20:45:54.27           0.26319279
2021-11-02/20:45:54.30           0.26348391
2021-11-02/20:45:54.33           0.26332292
2021-11-02/20:45:54.37           0.26297329
2021-11-02/20:45:54.40           0.26254159
2021-11-02/20:45:54.43           0.26276081
2021-11-02/20:45:54.46           0.26268192
2021-11-02/20:45:54.49           0.26249636
2021-11-02/20:45:54.52           0.26198665
2021-11-02/20:45:54.55           0.26214311
2021-11-02/20:45:54.58           0.26211490
2021-11-02/20:45:54.62           0.26193816
2021-11-02/20:45:54.65           0.26143601
2021-11-02/20:45:54.68           0.26154106
2021-11-02/20:45:54.71           0.26151804
2021-11-02/20:45:54.74           0.26144662
2021-11-02/20:45:54.77           0.26082634
2021-11-02/20:45:54.80           0.26085800
2021-11-02/20:45:54.83           0.26097482
2021-11-02/20:45:54.87           0.26072629
2021-11-02/20:45:54.90           0.26017715
2021-11-02/20:45:54.93           0.26041808
2021-11-02/20:45:54.96           0.26043000
2021-11-02/20:45:54.99           0.26030340
2021-11-02/20:45:55.02           0.25978675
2021-11-02/20:45:55.05           0.25986639
2021-11-02/20:45:55.08           0.25986047
2021-11-02/20:45:55.12           0.25977866
2021-11-02/20:45:55.15           0.25937445
2021-11-02/20:45:55.18           0.25956488
2021-11-02/20:45:55.21           0.25947281
2021-11-02/20:45:55.24           0.25934502
2021-11-02/20:45:55.27           0.25885196
2021-11-02/20:45:55.30           0.25880359
2021-11-02/20:45:55.33           0.25865593
2021-11-02/20:45:55.37           0.25876805
2021-11-02/20:45:55.40           0.25845699
2021-11-02/20:45:55.43           0.25842915
2021-11-02/20:45:55.46           0.25830554
2021-11-02/20:45:55.49           0.25808919
2021-11-02/20:45:55.52           0.25773713
2021-11-02/20:45:55.55           0.25795923
2021-11-02/20:45:55.58           0.25779897
2021-11-02/20:45:55.62           0.25775168
2021-11-02/20:45:55.65           0.25743433
2021-11-02/20:45:55.68           0.25746510
2021-11-02/20:45:55.71           0.25721176
2021-11-02/20:45:55.74           0.25705511
2021-11-02/20:45:55.77           0.25674328
2021-11-02/20:45:55.80           0.25680190
2021-11-02/20:45:55.83           0.25670268
2021-11-02/20:45:55.87           0.25676126
2021-11-02/20:45:55.90           0.25641495
2021-11-02/20:45:55.93           0.25659531
2021-11-02/20:45:55.96           0.25643874
2021-11-02/20:45:55.99           0.25615564
2021-11-02/20:45:56.02           0.25579809
2021-11-02/20:45:56.05           0.25596363
2021-11-02/20:45:56.08           0.25556637
2021-11-02/20:45:56.12           0.25536758
2021-11-02/20:45:56.15           0.25529362
2021-11-02/20:45:56.18           0.25545687
2021-11-02/20:45:56.21           0.25515693
2021-11-02/20:45:56.24           0.25500754
2021-11-02/20:45:56.27           0.25470514
2021-11-02/20:45:56.30           0.25498390
2021-11-02/20:45:56.33           0.25500951
2021-11-02/20:45:56.37           0.25468644
2021-11-02/20:45:56.40           0.25417403
2021-11-02/20:45:56.43           0.25429193
2021-11-02/20:45:56.46           0.25401422
2021-11-02/20:45:56.49           0.25376375
2021-11-02/20:45:56.52           0.25347079
2021-11-02/20:45:56.55           0.25363695
2021-11-02/20:45:56.58           0.25357985
2021-11-02/20:45:56.62           0.25352090
2021-11-02/20:45:56.65           0.25298744
2021-11-02/20:45:56.68           0.25309420
2021-11-02/20:45:56.71           0.25305091
2021-11-02/20:45:56.74           0.25282731
2021-11-02/20:45:56.77           0.25236076
2021-11-02/20:45:56.80           0.25258127
2021-11-02/20:45:56.83           0.25247468
2021-11-02/20:45:56.87           0.25222759
2021-11-02/20:45:56.90           0.25189811
2021-11-02/20:45:56.93           0.25201679
2021-11-02/20:45:56.96           0.25191451
2021-11-02/20:45:56.99           0.25175789
2021-11-02/20:45:57.02           0.25113121
2021-11-02/20:45:57.05           0.25122892
2021-11-02/20:45:57.08           0.25124945
2021-11-02/20:45:57.12           0.25124333
2021-11-02/20:45:57.15           0.25072709
2021-11-02/20:45:57.18           0.25067521
2021-11-02/20:45:57.21           0.25076254
2021-11-02/20:45:57.24           0.25073375
2021-11-02/20:45:57.27           0.25014858
2021-11-02/20:45:57.30           0.25021142
2021-11-02/20:45:57.33           0.25027421
2021-11-02/20:45:57.37           0.25010551
2021-11-02/20:45:57.40           0.24952817
2021-11-02/20:45:57.43           0.24945051
2021-11-02/20:45:57.46           0.24942610
2021-11-02/20:45:57.49           0.24956681
2021-11-02/20:45:57.52           0.24914225
2021-11-02/20:45:57.55           0.24928399
2021-11-02/20:45:57.58           0.24927143
2021-11-02/20:45:57.62           0.24900832
2021-11-02/20:45:57.65           0.24870407
2021-11-02/20:45:57.68           0.24876147
2021-11-02/20:45:57.71           0.24838561
2021-11-02/20:45:57.74           0.24838014
2021-11-02/20:45:57.77           0.24818629
2021-11-02/20:45:57.80           0.24782777
2021-11-02/20:45:57.83           0.24768363
2021-11-02/20:45:57.87           0.24769012
2021-11-02/20:45:57.90           0.24783048
2021-11-02/20:45:57.93           0.24775492
2021-11-02/20:45:57.96           0.24747633
2021-11-02/20:45:57.99           0.24739975
2021-11-02/20:45:58.02           0.24747880
2021-11-02/20:45:58.05           0.24723086
2021-11-02/20:45:58.08           0.24684920
2021-11-02/20:45:58.12           0.24666293
2021-11-02/20:45:58.15           0.24660660
2021-11-02/20:45:58.18           0.24646156
2021-11-02/20:45:58.21           0.24624273
2021-11-02/20:45:58.24           0.24602056
2021-11-02/20:45:58.27           0.24599838
2021-11-02/20:45:58.30           0.24595368
2021-11-02/20:45:58.33           0.24571256
2021-11-02/20:45:58.37           0.24560833
2021-11-02/20:45:58.40           0.24560348
2021-11-02/20:45:58.43           0.24542500
2021-11-02/20:45:58.46           0.24511559
2021-11-02/20:45:58.49           0.24500403
2021-11-02/20:45:58.52           0.24491754
2021-11-02/20:45:58.55           0.24480974
2021-11-02/20:45:58.58           0.24457364
2021-11-02/20:45:58.62           0.24437176
2021-11-02/20:45:58.65           0.24437155
2021-11-02/20:45:58.68           0.24424927
2021-11-02/20:45:58.71           0.24399203
2021-11-02/20:45:58.74           0.24368286
2021-11-02/20:45:58.77           0.24357888
2021-11-02/20:45:58.80           0.24347179
2021-11-02/20:45:58.83           0.24365206
2021-11-02/20:45:58.87           0.24327281
2021-11-02/20:45:58.90           0.24303118
2021-11-02/20:45:58.93           0.24279465
2021-11-02/20:45:58.96           0.24295187
2021-11-02/20:45:58.99           0.24265553
2021-11-02/20:45:59.02           0.24228971
2021-11-02/20:45:59.05           0.24197608
2021-11-02/20:45:59.08           0.24223945
2021-11-02/20:45:59.12           0.24216946
2021-11-02/20:45:59.15           0.24182867
2021-11-02/20:45:59.18           0.24154519
2021-11-02/20:45:59.21           0.24186070
2021-11-02/20:45:59.24           0.24159654
2021-11-02/20:45:59.27           0.24124157
2021-11-02/20:45:59.30           0.24081171
2021-11-02/20:45:59.33           0.24097156
2021-11-02/20:45:59.37           0.24079848
2021-11-02/20:45:59.40           0.24048446
2021-11-02/20:45:59.43           0.24016092
2021-11-02/20:45:59.46           0.24046518
2021-11-02/20:45:59.49           0.24036324
2021-11-02/20:45:59.52           0.24005883
2021-11-02/20:45:59.55           0.23942549
2021-11-02/20:45:59.58           0.23944028
2021-11-02/20:45:59.62           0.23940725
2021-11-02/20:45:59.65           0.23932854
2021-11-02/20:45:59.68           0.23887999
2021-11-02/20:45:59.71           0.23892249
2021-11-02/20:45:59.74           0.23885718
2021-11-02/20:45:59.77           0.23867017
2021-11-02/20:45:59.80           0.23790235
2021-11-02/20:45:59.83           0.23778196
2021-11-02/20:45:59.87           0.23768729
2021-11-02/20:45:59.90           0.23740523
2021-11-02/20:45:59.93           0.23693704
2021-11-02/20:45:59.96           0.23703841
2021-11-02/20:45:59.99           0.23702017
2021-11-02/20:46:00.02           0.23688691
2021-11-02/20:46:00.05           0.23622668
2021-11-02/20:46:00.08           0.23622668
2021-11-02/20:46:00.12           0.23615078
2021-11-02/20:46:00.15           0.23607498
2021-11-02/20:46:00.18           0.23562453
2021-11-02/20:46:00.21           0.23535386
2021-11-02/20:46:00.24           0.23502699
2021-11-02/20:46:00.27           0.23495309
2021-11-02/20:46:00.30           0.23465415
2021-11-02/20:46:00.33           0.23464105
2021-11-02/20:46:00.37           0.23438248
2021-11-02/20:46:00.40           0.23435578
2021-11-02/20:46:00.43           0.23401277
2021-11-02/20:46:00.46           0.23386171
2021-11-02/20:46:00.49           0.23358894
2021-11-02/20:46:00.52           0.23352757
2021-11-02/20:46:00.55           0.23318826
2021-11-02/20:46:00.58           0.23308910
2021-11-02/20:46:00.62           0.23291073
2021-11-02/20:46:00.65           0.23288809
2021-11-02/20:46:00.68           0.23246873
2021-11-02/20:46:00.71           0.23250874
2021-11-02/20:46:00.74           0.23227422
2021-11-02/20:46:00.77           0.23208374
2021-11-02/20:46:00.80           0.23191452
2021-11-02/20:46:00.83           0.23204429
2021-11-02/20:46:00.87           0.23170589
2021-11-02/20:46:00.90           0.23154608
2021-11-02/20:46:00.93           0.23142219
2021-11-02/20:46:00.96           0.23158489
2021-11-02/20:46:00.99           0.23131226
2021-11-02/20:46:01.02           0.23108901
2021-11-02/20:46:01.05           0.23075756
2021-11-02/20:46:01.08           0.23088731
2021-11-02/20:46:01.12           0.23065657
2021-11-02/20:46:01.15           0.23044843
2021-11-02/20:46:01.18           0.23009235
2021-11-02/20:46:01.21           0.23026063
2021-11-02/20:46:01.24           0.23012289
2021-11-02/20:46:01.27           0.22983330
2021-11-02/20:46:01.30           0.22942922
2021-11-02/20:46:01.33           0.22964902
2021-11-02/20:46:01.37           0.22950966
2021-11-02/20:46:01.40           0.22925522
2021-11-02/20:46:01.43           0.22893984
2021-11-02/20:46:01.46           0.22902364
2021-11-02/20:46:01.49           0.22881612
2021-11-02/20:46:01.52           0.22858092
2021-11-02/20:46:01.55           0.22810414
2021-11-02/20:46:01.58           0.22824245
2021-11-02/20:46:01.62           0.22833493
2021-11-02/20:46:01.65           0.22818720
2021-11-02/20:46:01.68           0.22776383
2021-11-02/20:46:01.71           0.22791778
2021-11-02/20:46:01.74           0.22774588
2021-11-02/20:46:01.77           0.22765585
2021-11-02/20:46:01.80           0.22712716
2021-11-02/20:46:01.83           0.22712431
2021-11-02/20:46:01.87           0.22701547
2021-11-02/20:46:01.90           0.22676178
2021-11-02/20:46:01.93           0.22632086
2021-11-02/20:46:01.96           0.22640688
2021-11-02/20:46:01.99           0.22647437
2021-11-02/20:46:02.02           0.22634289
2021-11-02/20:46:02.05           0.22579259
2021-11-02/20:46:02.08           0.22584075
2021-11-02/20:46:02.12           0.22581359
2021-11-02/20:46:02.15           0.22573746
2021-11-02/20:46:02.18           0.22529093
2021-11-02/20:46:02.21           0.22530394
2021-11-02/20:46:02.24           0.22511200
2021-11-02/20:46:02.27           0.22489401
2021-11-02/20:46:02.30           0.22444971
2021-11-02/20:46:02.33           0.22446280
2021-11-02/20:46:02.37           0.22443741
2021-11-02/20:46:02.40           0.22450303
2021-11-02/20:46:02.43           0.22421955
2021-11-02/20:46:02.46           0.22420474
2021-11-02/20:46:02.49           0.22393476
2021-11-02/20:46:02.52           0.22377963
2021-11-02/20:46:02.55           0.22341502
2021-11-02/20:46:02.58           0.22334667
2021-11-02/20:46:02.62           0.22309758
2021-11-02/20:46:02.65           0.22309363
2021-11-02/20:46:02.68           0.22280722
2021-11-02/20:46:02.71           0.22267519
2021-11-02/20:46:02.74           0.22251413
2021-11-02/20:46:02.77           0.22252624
2021-11-02/20:46:02.80           0.22227740
2021-11-02/20:46:02.83           0.22227296
2021-11-02/20:46:02.87           0.22201836
2021-11-02/20:46:02.90           0.22184733
2021-11-02/20:46:02.93           0.22154106
2021-11-02/20:46:02.96           0.22163114
2021-11-02/20:46:02.99           0.22140953
2021-11-02/20:46:03.02           0.22128775
2021-11-02/20:46:03.05           0.22095991
2021-11-02/20:46:03.08           0.22104792
2021-11-02/20:46:03.12           0.22075779
2021-11-02/20:46:03.15           0.22046775
2021-11-02/20:46:03.18           0.22022267
2021-11-02/20:46:03.21           0.22035836
2021-11-02/20:46:03.24           0.22007037
2021-11-02/20:46:03.27           0.21989022
2021-11-02/20:46:03.30           0.21969670
2021-11-02/20:46:03.33           0.21979448
2021-11-02/20:46:03.37           0.21956210
2021-11-02/20:46:03.40           0.21932146
2021-11-02/20:46:03.43           0.21904939
2021-11-02/20:46:03.46           0.21924375
2021-11-02/20:46:03.49           0.21893850
2021-11-02/20:46:03.52           0.21859169
2021-11-02/20:46:03.55           0.21824019
2021-11-02/20:46:03.58           0.21835027
2021-11-02/20:46:03.62           0.21822979
2021-11-02/20:46:03.65           0.21804031
2021-11-02/20:46:03.68           0.21772678
2021-11-02/20:46:03.71           0.21802215
2021-11-02/20:46:03.74           0.21793527
2021-11-02/20:46:03.77           0.21756685
2021-11-02/20:46:03.80           0.21709378
2021-11-02/20:46:03.83           0.21721370
2021-11-02/20:46:03.87           0.21707194
2021-11-02/20:46:03.90           0.21694481
2021-11-02/20:46:03.93           0.21642734
2021-11-02/20:46:03.96           0.21642807
2021-11-02/20:46:03.99           0.21638759
2021-11-02/20:46:04.02           0.21612869
2021-11-02/20:46:04.05           0.21562704
2021-11-02/20:46:04.08           0.21581410
2021-11-02/20:46:04.12           0.21587890
2021-11-02/20:46:04.15           0.21579283
2021-11-02/20:46:04.18           0.21532448
2021-11-02/20:46:04.21           0.21517363
2021-11-02/20:46:04.24           0.21506479
2021-11-02/20:46:04.27           0.21510079
2021-11-02/20:46:04.30           0.21475619
2021-11-02/20:46:04.33           0.21462200
2021-11-02/20:46:04.37           0.21434674
2021-11-02/20:46:04.40           0.21431934
2021-11-02/20:46:04.43           0.21404070
2021-11-02/20:46:04.46           0.21401110
2021-11-02/20:46:04.49           0.21377900
2021-11-02/20:46:04.52           0.21367953
2021-11-02/20:46:04.55           0.21341432
2021-11-02/20:46:04.58           0.21336071
2021-11-02/20:46:04.62           0.21323951
2021-11-02/20:46:04.65           0.21334265
2021-11-02/20:46:04.68           0.21294612
2021-11-02/20:46:04.71           0.21280620
2021-11-02/20:46:04.74           0.21249097
2021-11-02/20:46:04.77           0.21232334
2021-11-02/20:46:04.80           0.21194558
2021-11-02/20:46:04.83           0.21196316
2021-11-02/20:46:04.87           0.21189352
2021-11-02/20:46:04.90           0.21187896
2021-11-02/20:46:04.93           0.21163163
2021-11-02/20:46:04.96           0.21154597
2021-11-02/20:46:04.99           0.21130977
2021-11-02/20:46:05.02           0.21133289
2021-11-02/20:46:05.05           0.21101730
2021-11-02/20:46:05.08           0.21109825
2021-11-02/20:46:05.12           0.21100016
2021-11-02/20:46:05.15           0.21077837
2021-11-02/20:46:05.18           0.21040991
2021-11-02/20:46:05.21           0.21045274
2021-11-02/20:46:05.24           0.21013571
2021-11-02/20:46:05.27           0.21000016
2021-11-02/20:46:05.30           0.20983815
2021-11-02/20:46:05.33           0.20984209
2021-11-02/20:46:05.37           0.20959939
2021-11-02/20:46:05.40           0.20941217
2021-11-02/20:46:05.43           0.20917917
2021-11-02/20:46:05.46           0.20936757
2021-11-02/20:46:05.49           0.20914373
2021-11-02/20:46:05.52           0.20887018
2021-11-02/20:46:05.55           0.20850754
2021-11-02/20:46:05.58           0.20872826
2021-11-02/20:46:05.62           0.20849998
2021-11-02/20:46:05.65           0.20800725
2021-11-02/20:46:05.68           0.20760138
2021-11-02/20:46:05.71           0.20780532
2021-11-02/20:46:05.74           0.20770829
2021-11-02/20:46:05.77           0.20744524
2021-11-02/20:46:05.80           0.20701600
2021-11-02/20:46:05.83           0.20731520
2021-11-02/20:46:05.87           0.20734570
2021-11-02/20:46:05.90           0.20701797
2021-11-02/20:46:05.93           0.20651593
2021-11-02/20:46:05.96           0.20644285
2021-11-02/20:46:05.99           0.20633938
2021-11-02/20:46:06.02           0.20627866
2021-11-02/20:46:06.05           0.20580062
2021-11-02/20:46:06.08           0.20583946
2021-11-02/20:46:06.12           0.20579570
2021-11-02/20:46:06.15           0.20553774
2021-11-02/20:46:06.18           0.20499314
2021-11-02/20:46:06.21           0.20504363
2021-11-02/20:46:06.24           0.20523916
2021-11-02/20:46:06.27           0.20519514
2021-11-02/20:46:06.30           0.20457945
2021-11-02/20:46:06.33           0.20452605
2021-11-02/20:46:06.37           0.20430903
2021-11-02/20:46:06.40           0.20416407
2021-11-02/20:46:06.43           0.20392157
2021-11-02/20:46:06.46           0.20386083
2021-11-02/20:46:06.49           0.20358176
2021-11-02/20:46:06.52           0.20352032
2021-11-02/20:46:06.55           0.20306981
2021-11-02/20:46:06.58           0.20294031
2021-11-02/20:46:06.62           0.20286514
2021-11-02/20:46:06.65           0.20292894
2021-11-02/20:46:06.68           0.20265298
2021-11-02/20:46:06.71           0.20265518
2021-11-02/20:46:06.74           0.20250361
2021-11-02/20:46:06.77           0.20239226
2021-11-02/20:46:06.80           0.20214262
2021-11-02/20:46:06.83           0.20200835
2021-11-02/20:46:06.87           0.20163508
2021-11-02/20:46:06.90           0.20156171
2021-11-02/20:46:06.93           0.20121071
2021-11-02/20:46:06.96           0.20106467
2021-11-02/20:46:06.99           0.20082410
2021-11-02/20:46:07.02           0.20079389
2021-11-02/20:46:07.05           0.20064804
2021-11-02/20:46:07.08           0.20082589
2021-11-02/20:46:07.12           0.20039892
2021-11-02/20:46:07.15           0.20000621
2021-11-02/20:46:07.18           0.19977273
2021-11-02/20:46:07.21           0.19981962
2021-11-02/20:46:07.24           0.19949800
2021-11-02/20:46:07.27           0.19934703
2021-11-02/20:46:07.30           0.19906771
2021-11-02/20:46:07.33           0.19905835
2021-11-02/20:46:07.37           0.19892404
2021-11-02/20:46:07.40           0.19870421
2021-11-02/20:46:07.43           0.19838109
2021-11-02/20:46:07.46           0.19866703
2021-11-02/20:46:07.49           0.19848762
2021-11-02/20:46:07.52           0.19824328
2021-11-02/20:46:07.55           0.19805807
2021-11-02/20:46:07.58           0.19809114
2021-11-02/20:46:07.62           0.19786222
2021-11-02/20:46:07.65           0.19769876
2021-11-02/20:46:07.68           0.19724426
2021-11-02/20:46:07.71           0.19723747
2021-11-02/20:46:07.74           0.19706608
2021-11-02/20:46:07.77           0.19668381
2021-11-02/20:46:07.80           0.19638441
2021-11-02/20:46:07.83           0.19664654
2021-11-02/20:46:07.87           0.19657646
2021-11-02/20:46:07.90           0.19643989
2021-11-02/20:46:07.93           0.19589876
2021-11-02/20:46:07.96           0.19596717
2021-11-02/20:46:07.99           0.19592589
2021-11-02/20:46:08.02           0.19567311
2021-11-02/20:46:08.05           0.19525346
2021-11-02/20:46:08.08           0.19517052
2021-11-02/20:46:08.12           0.19492605
2021-11-02/20:46:08.15           0.19481370
2021-11-02/20:46:08.18           0.19450210
2021-11-02/20:46:08.21           0.19453267
2021-11-02/20:46:08.24           0.19439149
2021-11-02/20:46:08.27           0.19417965
2021-11-02/20:46:08.30           0.19374791
2021-11-02/20:46:08.33           0.19374198
2021-11-02/20:46:08.37           0.19375656
2021-11-02/20:46:08.40           0.19366814
2021-11-02/20:46:08.43           0.19324000
2021-11-02/20:46:08.46           0.19316080
2021-11-02/20:46:08.49           0.19295340
2021-11-02/20:46:08.52           0.19282033
2021-11-02/20:46:08.55           0.19231092
2021-11-02/20:46:08.58           0.19229079
2021-11-02/20:46:08.62           0.19230356
2021-11-02/20:46:08.65           0.19232388
2021-11-02/20:46:08.68           0.19194116
2021-11-02/20:46:08.71           0.19186095
2021-11-02/20:46:08.74           0.19174456
2021-11-02/20:46:08.77           0.19170325
2021-11-02/20:46:08.80           0.19139427
2021-11-02/20:46:08.83           0.19117443
2021-11-02/20:46:08.87           0.19093644
2021-11-02/20:46:08.90           0.19101958
2021-11-02/20:46:08.93           0.19068336
2021-11-02/20:46:08.96           0.19062499
2021-11-02/20:46:08.99           0.19027175
2021-11-02/20:46:09.02           0.19006957
2021-11-02/20:46:09.05           0.18990328
2021-11-02/20:46:09.08           0.18983203
2021-11-02/20:46:09.12           0.18961746
2021-11-02/20:46:09.15           0.18965952
2021-11-02/20:46:09.18           0.18939866
2021-11-02/20:46:09.21           0.18929761
2021-11-02/20:46:09.24           0.18909369
2021-11-02/20:46:09.27           0.18885196
2021-11-02/20:46:09.30           0.18862011
2021-11-02/20:46:09.33           0.18873553
2021-11-02/20:46:09.37           0.18841045
2021-11-02/20:46:09.40           0.18820512
2021-11-02/20:46:09.43           0.18803429
2021-11-02/20:46:09.46           0.18810156
2021-11-02/20:46:09.49           0.18782175
2021-11-02/20:46:09.52           0.18762475
2021-11-02/20:46:09.55           0.18733576
2021-11-02/20:46:09.58           0.18733739
2021-11-02/20:46:09.62           0.18698721
2021-11-02/20:46:09.65           0.18665889
2021-11-02/20:46:09.68           0.18635408
2021-11-02/20:46:09.71           0.18650823
2021-11-02/20:46:09.74           0.18622054
2021-11-02/20:46:09.77           0.18581790
2021-11-02/20:46:09.80           0.18523727
2021-11-02/20:46:09.83           0.18527631
2021-11-02/20:46:09.87           0.18517893
2021-11-02/20:46:09.90           0.18481544
2021-11-02/20:46:09.93           0.18438891
2021-11-02/20:46:09.96           0.18444473
2021-11-02/20:46:09.99           0.18428851
2021-11-02/20:46:10.02           0.18410243
2021-11-02/20:46:10.05           0.18362499
2021-11-02/20:46:10.08           0.18352334
2021-11-02/20:46:10.12           0.18340267
2021-11-02/20:46:10.15           0.18314156
2021-11-02/20:46:10.18           0.18260598
2021-11-02/20:46:10.21           0.18253512
2021-11-02/20:46:10.24           0.18237233
2021-11-02/20:46:10.27           0.18217546
2021-11-02/20:46:10.30           0.18173420
2021-11-02/20:46:10.33           0.18163911
2021-11-02/20:46:10.37           0.18141022
2021-11-02/20:46:10.40           0.18131398
2021-11-02/20:46:10.43           0.18102321
2021-11-02/20:46:10.46           0.18096634
2021-11-02/20:46:10.49           0.18073313
2021-11-02/20:46:10.52           0.18050044
2021-11-02/20:46:10.55           0.18001864
2021-11-02/20:46:10.58           0.17992119
2021-11-02/20:46:10.62           0.17981424
2021-11-02/20:46:10.65           0.17967636
2021-11-02/20:46:10.68           0.17924720
2021-11-02/20:46:10.71           0.17921190
2021-11-02/20:46:10.74           0.17910752
2021-11-02/20:46:10.77           0.17901878
2021-11-02/20:46:10.80           0.17855401
2021-11-02/20:46:10.83           0.17844779
2021-11-02/20:46:10.87           0.17826062
2021-11-02/20:46:10.90           0.17812499
2021-11-02/20:46:10.93           0.17783617
2021-11-02/20:46:10.96           0.17766402
2021-11-02/20:46:10.99           0.17740600
2021-11-02/20:46:11.02           0.17730084
2021-11-02/20:46:11.05           0.17705493
2021-11-02/20:46:11.08           0.17707139
2021-11-02/20:46:11.12           0.17674797
2021-11-02/20:46:11.15           0.17651774
2021-11-02/20:46:11.18           0.17627932
2021-11-02/20:46:11.21           0.17633527
2021-11-02/20:46:11.24           0.17610081
2021-11-02/20:46:11.27           0.17602290
2021-11-02/20:46:11.30           0.17575820
2021-11-02/20:46:11.33           0.17563990
2021-11-02/20:46:11.37           0.17534181
2021-11-02/20:46:11.40           0.17508170
2021-11-02/20:46:11.43           0.17486040
2021-11-02/20:46:11.46           0.17493537
2021-11-02/20:46:11.49           0.17458499
2021-11-02/20:46:11.52           0.17436978
2021-11-02/20:46:11.55           0.17416072
2021-11-02/20:46:11.58           0.17429103
2021-11-02/20:46:11.62           0.17408851
2021-11-02/20:46:11.65           0.17367014
2021-11-02/20:46:11.68           0.17346701
2021-11-02/20:46:11.71           0.17367367
2021-11-02/20:46:11.74           0.17335847
2021-11-02/20:46:11.77           0.17305138
2021-11-02/20:46:11.80           0.17267362
2021-11-02/20:46:11.83           0.17261738
2021-11-02/20:46:11.87           0.17242026
2021-11-02/20:46:11.90           0.17223508
2021-11-02/20:46:11.93           0.17187735
2021-11-02/20:46:11.96           0.17201878
2021-11-02/20:46:11.99           0.17192255
2021-11-02/20:46:12.02           0.17159250
2021-11-02/20:46:12.05           0.17119884
2021-11-02/20:46:12.08           0.17130964
2021-11-02/20:46:12.12           0.17126517
2021-11-02/20:46:12.15           0.17104230
2021-11-02/20:46:12.18           0.17051538
2021-11-02/20:46:12.21           0.17050534
2021-11-02/20:46:12.24           0.17041897
2021-11-02/20:46:12.27           0.17024386
2021-11-02/20:46:12.30           0.16986119
2021-11-02/20:46:12.33           0.16979938
2021-11-02/20:46:12.37           0.16963394
2021-11-02/20:46:12.40           0.16946433
2021-11-02/20:46:12.43           0.16921710
2021-11-02/20:46:12.46           0.16921951
2021-11-02/20:46:12.49           0.16904553
2021-11-02/20:46:12.52           0.16903022
2021-11-02/20:46:12.55           0.16865364
2021-11-02/20:46:12.58           0.16846401
2021-11-02/20:46:12.62           0.16824703
2021-11-02/20:46:12.65           0.16804112
2021-11-02/20:46:12.68           0.16773979
2021-11-02/20:46:12.71           0.16774762
2021-11-02/20:46:12.74           0.16756290
2021-11-02/20:46:12.77           0.16749206
2021-11-02/20:46:12.80           0.16701211
2021-11-02/20:46:12.83           0.16685963
2021-11-02/20:46:12.87           0.16679249
2021-11-02/20:46:12.90           0.16682648
2021-11-02/20:46:12.93           0.16654620
2021-11-02/20:46:12.96           0.16640927
2021-11-02/20:46:12.99           0.16605987
2021-11-02/20:46:13.02           0.16594768
2021-11-02/20:46:13.05           0.16565810
2021-11-02/20:46:13.08           0.16559653
2021-11-02/20:46:13.12           0.16541699
2021-11-02/20:46:13.15           0.16522975
2021-11-02/20:46:13.18           0.16501467
2021-11-02/20:46:13.21           0.16501706
2021-11-02/20:46:13.24           0.16474675
2021-11-02/20:46:13.27           0.16456036
2021-11-02/20:46:13.30           0.16440499
2021-11-02/20:46:13.33           0.16440841
2021-11-02/20:46:13.37           0.16397661
2021-11-02/20:46:13.40           0.16369683
2021-11-02/20:46:13.43           0.16339397
2021-11-02/20:46:13.46           0.16342635
2021-11-02/20:46:13.49           0.16318523
2021-11-02/20:46:13.52           0.16288956
2021-11-02/20:46:13.55           0.16271251
2021-11-02/20:46:13.58           0.16287647
2021-11-02/20:46:13.62           0.16251008
2021-11-02/20:46:13.65           0.16225578
2021-11-02/20:46:13.68           0.16214247
2021-11-02/20:46:13.71           0.16223561
2021-11-02/20:46:13.74           0.16200192
2021-11-02/20:46:13.77           0.16168199
2021-11-02/20:46:13.80           0.16139980
2021-11-02/20:46:13.83           0.16139113
2021-11-02/20:46:13.87           0.16098184
2021-11-02/20:46:13.90           0.16075144
2021-11-02/20:46:13.93           0.16054977
2021-11-02/20:46:13.96           0.16061444
2021-11-02/20:46:13.99           0.16051923
2021-11-02/20:46:14.02           0.16022913
2021-11-02/20:46:14.05           0.15970949
2021-11-02/20:46:14.08           0.15985167
2021-11-02/20:46:14.12           0.15989532
2021-11-02/20:46:14.15           0.15960882
2021-11-02/20:46:14.18           0.15912989
2021-11-02/20:46:14.21           0.15914927
2021-11-02/20:46:14.24           0.15911162
2021-11-02/20:46:14.27           0.15888784
2021-11-02/20:46:14.30           0.15832768
2021-11-02/20:46:14.33           0.15824243
2021-11-02/20:46:14.37           0.15826741
2021-11-02/20:46:14.40           0.15801376
2021-11-02/20:46:14.43           0.15741551
2021-11-02/20:46:14.46           0.15749781
2021-11-02/20:46:14.49           0.15754348
2021-11-02/20:46:14.52           0.15746358
2021-11-02/20:46:14.55           0.15707710
2021-11-02/20:46:14.58           0.15684658
2021-11-02/20:46:14.62           0.15658017
2021-11-02/20:46:14.65           0.15655175
2021-11-02/20:46:14.68           0.15610936
2021-11-02/20:46:14.71           0.15592135
2021-11-02/20:46:14.74           0.15584582
2021-11-02/20:46:14.77           0.15572397
2021-11-02/20:46:14.80           0.15535407
2021-11-02/20:46:14.83           0.15525127
2021-11-02/20:46:14.87           0.15493994
2021-11-02/20:46:14.90           0.15481474
2021-11-02/20:46:14.93           0.15460019
2021-11-02/20:46:14.96           0.15460405
2021-11-02/20:46:14.99           0.15442622
2021-11-02/20:46:15.02           0.15422895
2021-11-02/20:46:15.05           0.15407564
2021-11-02/20:46:15.08           0.15407117
2021-11-02/20:46:15.12           0.15377452
2021-11-02/20:46:15.15           0.15350596
2021-11-02/20:46:15.18           0.15312481
2021-11-02/20:46:15.21           0.15298887
2021-11-02/20:46:15.24           0.15274347
2021-11-02/20:46:15.27           0.15279915
2021-11-02/20:46:15.30           0.15261115
2021-11-02/20:46:15.33           0.15259553
2021-11-02/20:46:15.37           0.15232063
2021-11-02/20:46:15.40           0.15211644
2021-11-02/20:46:15.43           0.15200900
2021-11-02/20:46:15.46           0.15202567
2021-11-02/20:46:15.49           0.15168821
2021-11-02/20:46:15.52           0.15140766
2021-11-02/20:46:15.55           0.15102892
2021-11-02/20:46:15.58           0.15099316
2021-11-02/20:46:15.62           0.15069699
2021-11-02/20:46:15.65           0.15034991
2021-11-02/20:46:15.68           0.15013816
2021-11-02/20:46:15.71           0.15012345
2021-11-02/20:46:15.74           0.14993740
2021-11-02/20:46:15.77           0.14978036
2021-11-02/20:46:15.80           0.14946135
2021-11-02/20:46:15.83           0.14956510
2021-11-02/20:46:15.87           0.14935955
2021-11-02/20:46:15.90           0.14887672
2021-11-02/20:46:15.93           0.14838218
2021-11-02/20:46:15.96           0.14852393
2021-11-02/20:46:15.99           0.14838109
2021-11-02/20:46:16.02           0.14795793
2021-11-02/20:46:16.05           0.14759810
2021-11-02/20:46:16.08           0.14781781
2021-11-02/20:46:16.12           0.14769938
2021-11-02/20:46:16.15           0.14742066
2021-11-02/20:46:16.18           0.14724099
2021-11-02/20:46:16.21           0.14722212
2021-11-02/20:46:16.24           0.14694941
2021-11-02/20:46:16.27           0.14665225
2021-11-02/20:46:16.30           0.14620559
2021-11-02/20:46:16.33           0.14613066
2021-11-02/20:46:16.37           0.14592193
2021-11-02/20:46:16.40           0.14571404
2021-11-02/20:46:16.43           0.14533940
2021-11-02/20:46:16.46           0.14535341
2021-11-02/20:46:16.49           0.14530167
2021-11-02/20:46:16.52           0.14509750
2021-11-02/20:46:16.55           0.14465662
2021-11-02/20:46:16.58           0.14457652
2021-11-02/20:46:16.62           0.14450953
2021-11-02/20:46:16.65           0.14436518
2021-11-02/20:46:16.68           0.14382128
2021-11-02/20:46:16.71           0.14364653
2021-11-02/20:46:16.74           0.14344687
2021-11-02/20:46:16.77           0.14330045
2021-11-02/20:46:16.80           0.14300745
2021-11-02/20:46:16.83           0.14277795
2021-11-02/20:46:16.87           0.14243573
2021-11-02/20:46:16.90           0.14240908
2021-11-02/20:46:16.93           0.14220177
2021-11-02/20:46:16.96           0.14210917
2021-11-02/20:46:16.99           0.14195657
2021-11-02/20:46:17.02           0.14192327
2021-11-02/20:46:17.05           0.14178130
2021-11-02/20:46:17.08           0.14155046
2021-11-02/20:46:17.12           0.14116217
2021-11-02/20:46:17.15           0.14116852
2021-11-02/20:46:17.18           0.14096210
2021-11-02/20:46:17.21           0.14072987
2021-11-02/20:46:17.24           0.14047842
2021-11-02/20:46:17.27           0.14022459
2021-11-02/20:46:17.30           0.13995193
2021-11-02/20:46:17.33           0.14000292
2021-11-02/20:46:17.37           0.13970362
2021-11-02/20:46:17.40           0.13960026
2021-11-02/20:46:17.43           0.13926322
2021-11-02/20:46:17.46           0.13920756
2021-11-02/20:46:17.49           0.13908766
2021-11-02/20:46:17.52           0.13876289
2021-11-02/20:46:17.55           0.13845071
2021-11-02/20:46:17.58           0.13860032
2021-11-02/20:46:17.62           0.13840667
2021-11-02/20:46:17.65           0.13802944
2021-11-02/20:46:17.68           0.13764311
2021-11-02/20:46:17.71           0.13764224
2021-11-02/20:46:17.74           0.13736714
2021-11-02/20:46:17.77           0.13704355
2021-11-02/20:46:17.80           0.13678995
2021-11-02/20:46:17.83           0.13696303
2021-11-02/20:46:17.87           0.13688737
2021-11-02/20:46:17.90           0.13647460
2021-11-02/20:46:17.93           0.13600709
2021-11-02/20:46:17.96           0.13598333
2021-11-02/20:46:17.99           0.13591772
2021-11-02/20:46:18.02           0.13574482
2021-11-02/20:46:18.05           0.13535073
2021-11-02/20:46:18.08           0.13534407
2021-11-02/20:46:18.12           0.13520508
2021-11-02/20:46:18.15           0.13497132
2021-11-02/20:46:18.18           0.13451594
2021-11-02/20:46:18.21           0.13444417
2021-11-02/20:46:18.24           0.13443797
2021-11-02/20:46:18.27           0.13419102
2021-11-02/20:46:18.30           0.13364838
2021-11-02/20:46:18.33           0.13361810
2021-11-02/20:46:18.37           0.13352966
2021-11-02/20:46:18.40           0.13333154
2021-11-02/20:46:18.43           0.13291641
2021-11-02/20:46:18.46           0.13273047
2021-11-02/20:46:18.49           0.13269056
2021-11-02/20:46:18.52           0.13269789
2021-11-02/20:46:18.55           0.13217658
2021-11-02/20:46:18.58           0.13202533
2021-11-02/20:46:18.62           0.13196204
2021-11-02/20:46:18.65           0.13197719
2021-11-02/20:46:18.68           0.13167076
2021-11-02/20:46:18.71           0.13138969
2021-11-02/20:46:18.74           0.13137973
2021-11-02/20:46:18.77           0.13130561
2021-11-02/20:46:18.80           0.13075126
2021-11-02/20:46:18.83           0.13050554
2021-11-02/20:46:18.87           0.13025340
2021-11-02/20:46:18.90           0.13013583
2021-11-02/20:46:18.93           0.12976505
2021-11-02/20:46:18.96           0.12962233
2021-11-02/20:46:18.99           0.12940994
2021-11-02/20:46:19.02           0.12923116
2021-11-02/20:46:19.05           0.12907281
2021-11-02/20:46:19.08           0.12901072
2021-11-02/20:46:19.12           0.12855984
2021-11-02/20:46:19.15           0.12830400
2021-11-02/20:46:19.18           0.12804386
2021-11-02/20:46:19.21           0.12799513
2021-11-02/20:46:19.24           0.12777259
2021-11-02/20:46:19.27           0.12752317
2021-11-02/20:46:19.30           0.12730590
2021-11-02/20:46:19.33           0.12728801
2021-11-02/20:46:19.37           0.12706379
2021-11-02/20:46:19.40           0.12686322
2021-11-02/20:46:19.43           0.12651469
2021-11-02/20:46:19.46           0.12636142
2021-11-02/20:46:19.49           0.12610082
2021-11-02/20:46:19.52           0.12584555
2021-11-02/20:46:19.55           0.12557722
2021-11-02/20:46:19.58           0.12560435
2021-11-02/20:46:19.62           0.12538386
2021-11-02/20:46:19.65           0.12503070
2021-11-02/20:46:19.68           0.12458644
2021-11-02/20:46:19.71           0.12456263
2021-11-02/20:46:19.74           0.12436091
2021-11-02/20:46:19.77           0.12393042
2021-11-02/20:46:19.80           0.12355991
2021-11-02/20:46:19.83           0.12354255
2021-11-02/20:46:19.87           0.12331253
2021-11-02/20:46:19.90           0.12306427
2021-11-02/20:46:19.93           0.12273303
2021-11-02/20:46:19.96           0.12280291
2021-11-02/20:46:19.99           0.12253707
2021-11-02/20:46:20.02           0.12218695
2021-11-02/20:46:20.05           0.12181428
2021-11-02/20:46:20.08           0.12171680
2021-11-02/20:46:20.12           0.12150598
2021-11-02/20:46:20.15           0.12120520
2021-11-02/20:46:20.18           0.12079862
2021-11-02/20:46:20.21           0.12062122
2021-11-02/20:46:20.24           0.12053453
2021-11-02/20:46:20.27           0.12047980
2021-11-02/20:46:20.30           0.12011399
2021-11-02/20:46:20.33           0.12002915
2021-11-02/20:46:20.37           0.11997626
2021-11-02/20:46:20.40           0.11971615
2021-11-02/20:46:20.43           0.11916852
2021-11-02/20:46:20.46           0.11896061
2021-11-02/20:46:20.49           0.11870289
2021-11-02/20:46:20.52           0.11845609
2021-11-02/20:46:20.55           0.11802421
2021-11-02/20:46:20.58           0.11778557
2021-11-02/20:46:20.62           0.11767456
2021-11-02/20:46:20.65           0.11776875
2021-11-02/20:46:20.68           0.11751272
2021-11-02/20:46:20.71           0.11727135
2021-11-02/20:46:20.74           0.11702445
2021-11-02/20:46:20.77           0.11689881
2021-11-02/20:46:20.80           0.11662626
2021-11-02/20:46:20.83           0.11657037
2021-11-02/20:46:20.87           0.11645666
2021-11-02/20:46:20.90           0.11626510
2021-11-02/20:46:20.93           0.11598826
2021-11-02/20:46:20.96           0.11580792
2021-11-02/20:46:20.99           0.11547988
2021-11-02/20:46:21.02           0.11536662
2021-11-02/20:46:21.05           0.11525354
2021-11-02/20:46:21.08           0.11508664
2021-11-02/20:46:21.12           0.11463504
2021-11-02/20:46:21.15           0.11452393
2021-11-02/20:46:21.18           0.11432424
2021-11-02/20:46:21.21           0.11423034
2021-11-02/20:46:21.24           0.11386667
2021-11-02/20:46:21.27           0.11373823
2021-11-02/20:46:21.30           0.11348886
2021-11-02/20:46:21.33           0.11314174
2021-11-02/20:46:21.37           0.11287472
2021-11-02/20:46:21.40           0.11264199
2021-11-02/20:46:21.43           0.11228817
2021-11-02/20:46:21.46           0.11229851
2021-11-02/20:46:21.49           0.11213289
2021-11-02/20:46:21.52           0.11192447
2021-11-02/20:46:21.55           0.11178289
2021-11-02/20:46:21.58           0.11174397
2021-11-02/20:46:21.62           0.11139597
2021-11-02/20:46:21.65           0.11118754
2021-11-02/20:46:21.68           0.11103053
2021-11-02/20:46:21.71           0.11090896
2021-11-02/20:46:21.74           0.11059572
2021-11-02/20:46:21.77           0.11030179
2021-11-02/20:46:21.80           0.10991514
2021-11-02/20:46:21.83           0.10985533
2021-11-02/20:46:21.87           0.10984917
2021-11-02/20:46:21.90           0.10966228
2021-11-02/20:46:21.93           0.10917439
2021-11-02/20:46:21.96           0.10900773
2021-11-02/20:46:21.99           0.10883918
2021-11-02/20:46:22.02           0.10867818
2021-11-02/20:46:22.05           0.10831143
2021-11-02/20:46:22.08           0.10829406
2021-11-02/20:46:22.12           0.10820862
2021-11-02/20:46:22.15           0.10795403
2021-11-02/20:46:22.18           0.10742362
2021-11-02/20:46:22.21           0.10726898
2021-11-02/20:46:22.24           0.10723469
2021-11-02/20:46:22.27           0.10697141
2021-11-02/20:46:22.30           0.10661725
2021-11-02/20:46:22.33           0.10659922
2021-11-02/20:46:22.37           0.10653074
2021-11-02/20:46:22.40           0.10636656
2021-11-02/20:46:22.43           0.10596931
2021-11-02/20:46:22.46           0.10586696
2021-11-02/20:46:22.49           0.10566314
2021-11-02/20:46:22.52           0.10537073
2021-11-02/20:46:22.55           0.10498839
2021-11-02/20:46:22.58           0.10474952
2021-11-02/20:46:22.62           0.10454193
2021-11-02/20:46:22.65           0.10448716
2021-11-02/20:46:22.68           0.10414087
2021-11-02/20:46:22.71           0.10404830
2021-11-02/20:46:22.74           0.10395127
2021-11-02/20:46:22.77           0.10379603
2021-11-02/20:46:22.80           0.10350840
2021-11-02/20:46:22.83           0.10342223
2021-11-02/20:46:22.87           0.10320051
2021-11-02/20:46:22.90           0.10315182
2021-11-02/20:46:22.93           0.10292660
2021-11-02/20:46:22.96           0.10256696
2021-11-02/20:46:22.99           0.10228652
2021-11-02/20:46:23.02           0.10220065
2021-11-02/20:46:23.05           0.10187168
2021-11-02/20:46:23.08           0.10179419
2021-11-02/20:46:23.12           0.10152406
2021-11-02/20:46:23.15           0.10117283
2021-11-02/20:46:23.18           0.10100746
2021-11-02/20:46:23.21           0.10102322
2021-11-02/20:46:23.24           0.10072010
2021-11-02/20:46:23.27           0.10045344
2021-11-02/20:46:23.30           0.10040314
2021-11-02/20:46:23.33           0.10046832
2021-11-02/20:46:23.37           0.10006058
2021-11-02/20:46:23.40          0.099745492
2021-11-02/20:46:23.43          0.099312004
2021-11-02/20:46:23.46          0.099166706
2021-11-02/20:46:23.49          0.098983635
2021-11-02/20:46:23.52          0.098654719
2021-11-02/20:46:23.55          0.098417431
2021-11-02/20:46:23.58          0.098478064
2021-11-02/20:46:23.62          0.098432508
2021-11-02/20:46:23.65          0.098136415
2021-11-02/20:46:23.68          0.097756376
2021-11-02/20:46:23.71          0.097826260
2021-11-02/20:46:23.74          0.097749521
2021-11-02/20:46:23.77          0.097556170
2021-11-02/20:46:23.80          0.097065886
2021-11-02/20:46:23.83          0.096955516
2021-11-02/20:46:23.87          0.096811954
2021-11-02/20:46:23.90          0.096506841
2021-11-02/20:46:23.93          0.096151048
2021-11-02/20:46:23.96          0.096087191
2021-11-02/20:46:23.99          0.096012078
2021-11-02/20:46:24.02          0.095808529
2021-11-02/20:46:24.05          0.095509150
2021-11-02/20:46:24.08          0.095334655
2021-11-02/20:46:24.12          0.095180236
2021-11-02/20:46:24.15          0.095036147
2021-11-02/20:46:24.18          0.094622647
2021-11-02/20:46:24.21          0.094442556
2021-11-02/20:46:24.24          0.094216976
2021-11-02/20:46:24.27          0.093887614
2021-11-02/20:46:24.30          0.093400395
2021-11-02/20:46:24.33          0.093309746
2021-11-02/20:46:24.37          0.093251860
2021-11-02/20:46:24.40          0.093166838
2021-11-02/20:46:24.43          0.092887890
2021-11-02/20:46:24.46          0.092712638
2021-11-02/20:46:24.49          0.092549957
2021-11-02/20:46:24.52          0.092402407
2021-11-02/20:46:24.55          0.092044771
2021-11-02/20:46:24.58          0.091715310
2021-11-02/20:46:24.62          0.091522353
2021-11-02/20:46:24.65          0.091446875
2021-11-02/20:46:24.68          0.091070208
2021-11-02/20:46:24.71          0.090784939
2021-11-02/20:46:24.74          0.090437285
2021-11-02/20:46:24.77          0.090403347
2021-11-02/20:46:24.80          0.090201323
2021-11-02/20:46:24.83          0.090017438
2021-11-02/20:46:24.87          0.089724301
2021-11-02/20:46:24.90          0.089641298
2021-11-02/20:46:24.93          0.089594180
2021-11-02/20:46:24.96          0.089225726
2021-11-02/20:46:24.99          0.088708084
2021-11-02/20:46:25.02          0.088377370
2021-11-02/20:46:25.05          0.088105642
2021-11-02/20:46:25.08          0.088132340
2021-11-02/20:46:25.12          0.087906493
2021-11-02/20:46:25.15          0.087596204
2021-11-02/20:46:25.18          0.087349973
2021-11-02/20:46:25.21          0.087341280
2021-11-02/20:46:25.24          0.087107764
2021-11-02/20:46:25.27          0.086835882
2021-11-02/20:46:25.30          0.086603098
2021-11-02/20:46:25.33          0.086542354
2021-11-02/20:46:25.37          0.086288844
2021-11-02/20:46:25.40          0.085931238
2021-11-02/20:46:25.43          0.085605584
2021-11-02/20:46:25.46          0.085564656
2021-11-02/20:46:25.49          0.085324515
2021-11-02/20:46:25.52          0.085030844
2021-11-02/20:46:25.55          0.084893046
2021-11-02/20:46:25.58          0.084826012
2021-11-02/20:46:25.62          0.084536253
2021-11-02/20:46:25.65          0.084221937
2021-11-02/20:46:25.68          0.083863157
2021-11-02/20:46:25.71          0.083773866
2021-11-02/20:46:25.74          0.083602061
2021-11-02/20:46:25.77          0.083448162
2021-11-02/20:46:25.80          0.083126538
2021-11-02/20:46:25.83          0.083070079
2021-11-02/20:46:25.87          0.082828859
2021-11-02/20:46:25.90          0.082399813
2021-11-02/20:46:25.93          0.082035203
2021-11-02/20:46:25.96          0.081885652
2021-11-02/20:46:25.99          0.081927659
2021-11-02/20:46:26.02          0.081787244
2021-11-02/20:46:26.05          0.081345545
2021-11-02/20:46:26.08          0.081395297
2021-11-02/20:46:26.12          0.081360955
2021-11-02/20:46:26.15          0.081204289
2021-11-02/20:46:26.18          0.080918734
2021-11-02/20:46:26.21          0.080843398
2021-11-02/20:46:26.24          0.080683724
2021-11-02/20:46:26.27          0.080541154
2021-11-02/20:46:26.30          0.080305192
2021-11-02/20:46:26.33          0.080083446
2021-11-02/20:46:26.37          0.079925159
2021-11-02/20:46:26.40          0.079835977
2021-11-02/20:46:26.43          0.079607976
2021-11-02/20:46:26.46          0.079568615
2021-11-02/20:46:26.49          0.079413688
2021-11-02/20:46:26.52          0.079418484
2021-11-02/20:46:26.55          0.079249417
2021-11-02/20:46:26.58          0.078991746
2021-11-02/20:46:26.62          0.078984988
2021-11-02/20:46:26.65          0.079080387
2021-11-02/20:46:26.68          0.078802502
2021-11-02/20:46:26.71          0.078513628
2021-11-02/20:46:26.74          0.078322198
2021-11-02/20:46:26.77          0.078254139
2021-11-02/20:46:26.80          0.078068896
2021-11-02/20:46:26.83          0.077889166
2021-11-02/20:46:26.87          0.077556647
2021-11-02/20:46:26.90          0.077449216
2021-11-02/20:46:26.93          0.077433657
2021-11-02/20:46:26.96          0.077438389
2021-11-02/20:46:26.99          0.077243568
2021-11-02/20:46:27.02          0.077056959
2021-11-02/20:46:27.05          0.076733998
2021-11-02/20:46:27.08          0.076585335
2021-11-02/20:46:27.12          0.076346367
2021-11-02/20:46:27.15          0.076134793
2021-11-02/20:46:27.18          0.075939237
2021-11-02/20:46:27.21          0.075915184
2021-11-02/20:46:27.24          0.075780284
2021-11-02/20:46:27.27          0.075592564
2021-11-02/20:46:27.30          0.075251046
2021-11-02/20:46:27.33          0.075307081
2021-11-02/20:46:27.37          0.075155011
2021-11-02/20:46:27.40          0.074769368
2021-11-02/20:46:27.43          0.074570578
2021-11-02/20:46:27.46          0.074564885
2021-11-02/20:46:27.49          0.074382512
2021-11-02/20:46:27.52          0.073962686
2021-11-02/20:46:27.55          0.073653210
2021-11-02/20:46:27.58          0.073717973
2021-11-02/20:46:27.62          0.073603830
2021-11-02/20:46:27.65          0.073300474
2021-11-02/20:46:27.68          0.072946220
2021-11-02/20:46:27.71          0.073038760
2021-11-02/20:46:27.74          0.073049789
2021-11-02/20:46:27.77          0.072899184
2021-11-02/20:46:27.80          0.072706602
2021-11-02/20:46:27.83          0.072630194
2021-11-02/20:46:27.87          0.072428622
2021-11-02/20:46:27.90          0.072212893
2021-11-02/20:46:27.93          0.071926231
2021-11-02/20:46:27.96          0.071930001
2021-11-02/20:46:27.99          0.071733016
2021-11-02/20:46:28.02          0.071414165
2021-11-02/20:46:28.05          0.071108514
2021-11-02/20:46:28.08          0.070933088
2021-11-02/20:46:28.12          0.070947216
2021-11-02/20:46:28.15          0.070854210
2021-11-02/20:46:28.18          0.070573144
2021-11-02/20:46:28.21          0.070500149
2021-11-02/20:46:28.24          0.070242272
2021-11-02/20:46:28.27          0.070195854
2021-11-02/20:46:28.30          0.069957742
2021-11-02/20:46:28.33          0.069656186
2021-11-02/20:46:28.37          0.069528228
2021-11-02/20:46:28.40          0.069392097
2021-11-02/20:46:28.43          0.069057853
2021-11-02/20:46:28.46          0.068930950
2021-11-02/20:46:28.49          0.068810796
2021-11-02/20:46:28.52          0.068645385
2021-11-02/20:46:28.55          0.068367620
2021-11-02/20:46:28.58          0.068246398
2021-11-02/20:46:28.62          0.068097046
2021-11-02/20:46:28.65          0.068038213
2021-11-02/20:46:28.68          0.067766385
2021-11-02/20:46:28.71          0.067561223
2021-11-02/20:46:28.74          0.067310669
2021-11-02/20:46:28.77          0.067174839
2021-11-02/20:46:28.80          0.066989337
2021-11-02/20:46:28.83          0.066700508
2021-11-02/20:46:28.87          0.066405636
2021-11-02/20:46:28.90          0.066242809
2021-11-02/20:46:28.93          0.066123140
2021-11-02/20:46:28.96          0.066036129
2021-11-02/20:46:28.99          0.065829779
2021-11-02/20:46:29.02          0.065752713
2021-11-02/20:46:29.05          0.065532487
2021-11-02/20:46:29.08          0.065280415
2021-11-02/20:46:29.12          0.065037092
2021-11-02/20:46:29.15          0.064772997
2021-11-02/20:46:29.18          0.064501377
2021-11-02/20:46:29.21          0.064515331
2021-11-02/20:46:29.24          0.064307763
2021-11-02/20:46:29.27          0.063948860
2021-11-02/20:46:29.30          0.063691643
2021-11-02/20:46:29.33          0.063781969
2021-11-02/20:46:29.37          0.063563217
2021-11-02/20:46:29.40          0.063213897
2021-11-02/20:46:29.43          0.063110188
2021-11-02/20:46:29.46          0.063192390
2021-11-02/20:46:29.49          0.063080942
2021-11-02/20:46:29.52          0.062875542
2021-11-02/20:46:29.55          0.062564292
2021-11-02/20:46:29.58          0.062390482
2021-11-02/20:46:29.62          0.062180934
2021-11-02/20:46:29.65          0.061865282
2021-11-02/20:46:29.68          0.061534985
2021-11-02/20:46:29.71          0.061482867
2021-11-02/20:46:29.74          0.061376755
2021-11-02/20:46:29.77          0.061264688
2021-11-02/20:46:29.80          0.060937099
2021-11-02/20:46:29.83          0.060646819
2021-11-02/20:46:29.87          0.060580869
2021-11-02/20:46:29.90          0.060377295
2021-11-02/20:46:29.93          0.059901476
2021-11-02/20:46:29.96          0.059742821
2021-11-02/20:46:29.99          0.059548345
2021-11-02/20:46:30.02          0.059442177
2021-11-02/20:46:30.05          0.059201963
2021-11-02/20:46:30.08          0.058754175
2021-11-02/20:46:30.12          0.058492681
2021-11-02/20:46:30.15          0.058484366
2021-11-02/20:46:30.18          0.058276235
2021-11-02/20:46:30.21          0.058053589
2021-11-02/20:46:30.24          0.057860285
2021-11-02/20:46:30.27          0.057849122
2021-11-02/20:46:30.30          0.057529909
2021-11-02/20:46:30.33          0.057152516
2021-11-02/20:46:30.37          0.057037420
2021-11-02/20:46:30.40          0.056928050
2021-11-02/20:46:30.43          0.056469853
2021-11-02/20:46:30.46          0.056268404
2021-11-02/20:46:30.49          0.056094050
2021-11-02/20:46:30.52          0.055932312
2021-11-02/20:46:30.55          0.055702145
2021-11-02/20:46:30.58          0.055443025
2021-11-02/20:46:30.62          0.055278547
2021-11-02/20:46:30.65          0.055198807
2021-11-02/20:46:30.68          0.054976887
2021-11-02/20:46:30.71          0.054813036
2021-11-02/20:46:30.74          0.054556245
2021-11-02/20:46:30.77          0.054445616
2021-11-02/20:46:30.80          0.054295863
2021-11-02/20:46:30.83          0.054045873
2021-11-02/20:46:30.87          0.053711703
2021-11-02/20:46:30.90          0.053433629
2021-11-02/20:46:30.93          0.053285205
2021-11-02/20:46:30.96          0.052979436
2021-11-02/20:46:30.99          0.052678605
2021-11-02/20:46:31.02          0.052551506
2021-11-02/20:46:31.05          0.052378120
2021-11-02/20:46:31.08          0.052367937
2021-11-02/20:46:31.12          0.051976476
2021-11-02/20:46:31.15          0.051627279
2021-11-02/20:46:31.18          0.051502297
2021-11-02/20:46:31.21          0.051535323
2021-11-02/20:46:31.24          0.051263984
2021-11-02/20:46:31.27          0.050773073
2021-11-02/20:46:31.30          0.050532575
2021-11-02/20:46:31.33          0.050534045
2021-11-02/20:46:31.37          0.050231543
2021-11-02/20:46:31.40          0.049889187
2021-11-02/20:46:31.43          0.049734205
2021-11-02/20:46:31.46          0.049728038
2021-11-02/20:46:31.49          0.049691671
2021-11-02/20:46:31.52          0.049374233
2021-11-02/20:46:31.55          0.048851963
2021-11-02/20:46:31.58          0.048688931
2021-11-02/20:46:31.62          0.048604653
2021-11-02/20:46:31.65          0.048404761
2021-11-02/20:46:31.68          0.047935480
2021-11-02/20:46:31.71          0.047623337
2021-11-02/20:46:31.74          0.047785390
2021-11-02/20:46:31.77          0.047566381
2021-11-02/20:46:31.80          0.047104718
2021-11-02/20:46:31.83          0.046946477
2021-11-02/20:46:31.87          0.046685475
2021-11-02/20:46:31.90          0.046507239
2021-11-02/20:46:31.93          0.046245560
2021-11-02/20:46:31.96          0.045934989
2021-11-02/20:46:31.99          0.045867539
2021-11-02/20:46:32.02          0.045688102
2021-11-02/20:46:32.05          0.045322615
2021-11-02/20:46:32.08          0.045106756
2021-11-02/20:46:32.12          0.044958652
2021-11-02/20:46:32.15          0.044834424
2021-11-02/20:46:32.18          0.044523463
2021-11-02/20:46:32.21          0.044153445
2021-11-02/20:46:32.24          0.044092664
2021-11-02/20:46:32.27          0.044017155
2021-11-02/20:46:32.30          0.043810017
2021-11-02/20:46:32.33          0.043432297
2021-11-02/20:46:32.37          0.043308289
2021-11-02/20:46:32.40          0.043285699
2021-11-02/20:46:32.43          0.043128833
2021-11-02/20:46:32.46          0.042820650
2021-11-02/20:46:32.49          0.042250872
2021-11-02/20:46:32.52          0.042046444
2021-11-02/20:46:32.55          0.041948596
2021-11-02/20:46:32.58          0.041678546
2021-11-02/20:46:32.62          0.041497822
2021-11-02/20:46:32.65          0.041236782
2021-11-02/20:46:32.68          0.041030037
2021-11-02/20:46:32.71          0.040938701
2021-11-02/20:46:32.74          0.040679507
2021-11-02/20:46:32.77          0.040399799
2021-11-02/20:46:32.80          0.040232589
2021-11-02/20:46:32.83          0.040046898
2021-11-02/20:46:32.87          0.039874041
2021-11-02/20:46:32.90          0.039614409
2021-11-02/20:46:32.93          0.039517521
2021-11-02/20:46:32.96          0.039110662
2021-11-02/20:46:32.99          0.038585917
2021-11-02/20:46:33.02          0.038208386
2021-11-02/20:46:33.05          0.038096426
2021-11-02/20:46:33.08          0.037970498
2021-11-02/20:46:33.12          0.037834921
2021-11-02/20:46:33.15          0.037598229
2021-11-02/20:46:33.18          0.037309054
2021-11-02/20:46:33.21          0.037129025
2021-11-02/20:46:33.24          0.036927999
2021-11-02/20:46:33.27          0.036579420
2021-11-02/20:46:33.30          0.036411617
2021-11-02/20:46:33.33          0.036326799
2021-11-02/20:46:33.37          0.036112866
2021-11-02/20:46:33.40          0.035655452
2021-11-02/20:46:33.43          0.035424479
2021-11-02/20:46:33.46          0.035231108
2021-11-02/20:46:33.49          0.035038417
2021-11-02/20:46:33.52          0.034673287
2021-11-02/20:46:33.55          0.034318195
2021-11-02/20:46:33.58          0.034204881
2021-11-02/20:46:33.62          0.034020799
2021-11-02/20:46:33.65          0.033627510
2021-11-02/20:46:33.68          0.033246050
2021-11-02/20:46:33.71          0.033252870
2021-11-02/20:46:33.74          0.033074686
2021-11-02/20:46:33.77          0.032493217
2021-11-02/20:46:33.80          0.032267321
2021-11-02/20:46:33.83          0.032131527
2021-11-02/20:46:33.87          0.032115154
2021-11-02/20:46:33.90          0.031884435
2021-11-02/20:46:33.93          0.031565991
2021-11-02/20:46:33.96          0.031348013
2021-11-02/20:46:33.99          0.031197310
2021-11-02/20:46:34.02          0.030979299
2021-11-02/20:46:34.05          0.030516565
2021-11-02/20:46:34.08          0.030095270
2021-11-02/20:46:34.12          0.030041957
2021-11-02/20:46:34.15          0.030126877
2021-11-02/20:46:34.18          0.029818283
2021-11-02/20:46:34.21          0.029229679
2021-11-02/20:46:34.24          0.029077530
2021-11-02/20:46:34.27          0.028972270
2021-11-02/20:46:34.30          0.028762088
2021-11-02/20:46:34.33          0.028305835
2021-11-02/20:46:34.37          0.027941861
2021-11-02/20:46:34.40          0.027961003
2021-11-02/20:46:34.43          0.027693871
2021-11-02/20:46:34.46          0.027235633
2021-11-02/20:46:34.49          0.027022548
2021-11-02/20:46:34.52          0.026760256
2021-11-02/20:46:34.55          0.026563071
2021-11-02/20:46:34.58          0.026236513
2021-11-02/20:46:34.62          0.025929690
2021-11-02/20:46:34.65          0.025773454
2021-11-02/20:46:34.68          0.025583572
2021-11-02/20:46:34.71          0.025209819
2021-11-02/20:46:34.74          0.024857008
2021-11-02/20:46:34.77          0.024686171
2021-11-02/20:46:34.80          0.024559148
2021-11-02/20:46:34.83          0.024251306
2021-11-02/20:46:34.87          0.023869248
2021-11-02/20:46:34.90          0.023646878
2021-11-02/20:46:34.93          0.023398691
2021-11-02/20:46:34.96          0.022818328
2021-11-02/20:46:34.99          0.022559836
2021-11-02/20:46:35.02          0.022373745
2021-11-02/20:46:35.05          0.022215656
2021-11-02/20:46:35.08          0.022113352
2021-11-02/20:46:35.12          0.021833268
2021-11-02/20:46:35.15          0.021324214
2021-11-02/20:46:35.18          0.021111599
2021-11-02/20:46:35.21          0.021157087
2021-11-02/20:46:35.24          0.020983633
2021-11-02/20:46:35.27          0.020646715
2021-11-02/20:46:35.30          0.020222922
2021-11-02/20:46:35.33          0.019809611
2021-11-02/20:46:35.37          0.019533474
2021-11-02/20:46:35.40          0.019073507
2021-11-02/20:46:35.43          0.018729207
2021-11-02/20:46:35.46          0.018544985
2021-11-02/20:46:35.49          0.018570380
2021-11-02/20:46:35.52          0.018353718
2021-11-02/20:46:35.55          0.017825364
2021-11-02/20:46:35.58          0.017532128
2021-11-02/20:46:35.62          0.017345477
2021-11-02/20:46:35.65          0.017043260
2021-11-02/20:46:35.68          0.016752743
2021-11-02/20:46:35.71          0.016445225
2021-11-02/20:46:35.74          0.016272475
2021-11-02/20:46:35.77          0.016143449
2021-11-02/20:46:35.80          0.015706633
2021-11-02/20:46:35.83          0.015290600
2021-11-02/20:46:35.87          0.015265045
2021-11-02/20:46:35.90          0.015105244
2021-11-02/20:46:35.93          0.014629536
2021-11-02/20:46:35.96          0.014263261
2021-11-02/20:46:35.99          0.014168672
2021-11-02/20:46:36.02          0.013973889
2021-11-02/20:46:36.05          0.013594682
2021-11-02/20:46:36.08          0.013267068
2021-11-02/20:46:36.12          0.013062037
2021-11-02/20:46:36.15          0.012760143
2021-11-02/20:46:36.18          0.012376214
2021-11-02/20:46:36.21          0.011815531
2021-11-02/20:46:36.24          0.011731923
2021-11-02/20:46:36.27          0.011630145
2021-11-02/20:46:36.30          0.011186222
2021-11-02/20:46:36.33          0.011012213
2021-11-02/20:46:36.37          0.010606537
2021-11-02/20:46:36.40          0.010205263
2021-11-02/20:46:36.43          0.010067492
2021-11-02/20:46:36.46         0.0096965269
2021-11-02/20:46:36.49         0.0092793206
2021-11-02/20:46:36.52         0.0091832866
2021-11-02/20:46:36.55         0.0090756258
2021-11-02/20:46:36.58         0.0087495966
2021-11-02/20:46:36.62         0.0083574942
2021-11-02/20:46:36.65         0.0079241156
2021-11-02/20:46:36.68         0.0076820194
2021-11-02/20:46:36.71         0.0074511401
2021-11-02/20:46:36.74         0.0070359902
2021-11-02/20:46:36.77         0.0067593907
2021-11-02/20:46:36.80         0.0066375367
2021-11-02/20:46:36.83         0.0062794703
2021-11-02/20:46:36.87         0.0059861363
2021-11-02/20:46:36.90         0.0056567718
2021-11-02/20:46:36.93         0.0054613314
2021-11-02/20:46:36.96         0.0050784610
2021-11-02/20:46:36.99         0.0045585768
2021-11-02/20:46:37.02         0.0042676734
2021-11-02/20:46:37.05         0.0038244900
2021-11-02/20:46:37.08         0.0036930816
2021-11-02/20:46:37.12         0.0036067695
2021-11-02/20:46:37.15         0.0032065821
2021-11-02/20:46:37.18         0.0029755625
2021-11-02/20:46:37.21         0.0028408561
2021-11-02/20:46:37.24         0.0026208393
2021-11-02/20:46:37.27         0.0023973104
2021-11-02/20:46:37.30         0.0020680232
2021-11-02/20:46:37.33         0.0019005704
2021-11-02/20:46:37.37         0.0017079935
2021-11-02/20:46:37.40         0.0011942225
2021-11-02/20:46:37.43        0.00065110540
2021-11-02/20:46:37.46        0.00037803468
2021-11-02/20:46:37.49        0.00028177257
2021-11-02/20:46:37.52        1.1931147e-05
2021-11-02/20:46:37.55        0.00047900393
2021-11-02/20:46:37.58        0.00060769793
2021-11-02/20:46:37.62        0.00060163345
2021-11-02/20:46:37.65        0.00094423644
2021-11-02/20:46:37.68         0.0012657868
2021-11-02/20:46:37.71         0.0015788689
2021-11-02/20:46:37.74         0.0018768315
2021-11-02/20:46:37.77         0.0019642116
2021-11-02/20:46:37.80         0.0023310386
2021-11-02/20:46:37.83         0.0029502084
2021-11-02/20:46:37.87         0.0031896839
2021-11-02/20:46:37.90         0.0032187155
2021-11-02/20:46:37.93         0.0035401226
2021-11-02/20:46:37.96         0.0039906749
2021-11-02/20:46:37.99         0.0044134531
2021-11-02/20:46:38.02         0.0045935129
2021-11-02/20:46:38.05         0.0045429236
2021-11-02/20:46:38.08         0.0050778789
2021-11-02/20:46:38.12         0.0053867717
2021-11-02/20:46:38.15         0.0054229312
2021-11-02/20:46:38.18         0.0058280550
2021-11-02/20:46:38.21         0.0064030441
2021-11-02/20:46:38.24         0.0069299136
2021-11-02/20:46:38.27         0.0069765261
2021-11-02/20:46:38.30         0.0069486029
2021-11-02/20:46:38.33         0.0072017729
2021-11-02/20:46:38.37         0.0077780589
2021-11-02/20:46:38.40         0.0081382560
2021-11-02/20:46:38.43         0.0084958019
2021-11-02/20:46:38.46         0.0089835716
2021-11-02/20:46:38.49         0.0094073868
2021-11-02/20:46:38.52         0.0095209326
2021-11-02/20:46:38.55         0.0095697152
2021-11-02/20:46:38.58         0.0099802274
2021-11-02/20:46:38.62          0.010330172
2021-11-02/20:46:38.65          0.010696366
2021-11-02/20:46:38.68          0.011086163
2021-11-02/20:46:38.71          0.011361266
2021-11-02/20:46:38.74          0.011722325
2021-11-02/20:46:38.77          0.011927580
2021-11-02/20:46:38.80          0.012081645
2021-11-02/20:46:38.83          0.012415212
2021-11-02/20:46:38.87          0.012612647
2021-11-02/20:46:38.90          0.012988633
2021-11-02/20:46:38.93          0.013391648
2021-11-02/20:46:38.96          0.013406748
2021-11-02/20:46:38.99          0.013770392
2021-11-02/20:46:39.02          0.014333871
2021-11-02/20:46:39.05          0.014894961
2021-11-02/20:46:39.08          0.015113809
2021-11-02/20:46:39.12          0.015257029
2021-11-02/20:46:39.15          0.015675614
2021-11-02/20:46:39.18          0.016219557
2021-11-02/20:46:39.21          0.016538501
2021-11-02/20:46:39.24          0.016615652
2021-11-02/20:46:39.27          0.016929411
2021-11-02/20:46:39.30          0.017336118
2021-11-02/20:46:39.33          0.017510385
2021-11-02/20:46:39.37          0.017871184
2021-11-02/20:46:39.40          0.018298743
2021-11-02/20:46:39.43          0.018705705
2021-11-02/20:46:39.46          0.019078763
2021-11-02/20:46:39.49          0.019423989
2021-11-02/20:46:39.52          0.019644258
2021-11-02/20:46:39.55          0.019793996
2021-11-02/20:46:39.58          0.020279638
2021-11-02/20:46:39.62          0.020707248
2021-11-02/20:46:39.65          0.020887657
2021-11-02/20:46:39.68          0.021239423
2021-11-02/20:46:39.71          0.021553607
2021-11-02/20:46:39.74          0.021617055
2021-11-02/20:46:39.77          0.021711549
2021-11-02/20:46:39.80          0.022207933
2021-11-02/20:46:39.83          0.022540960
2021-11-02/20:46:39.87          0.022929133
2021-11-02/20:46:39.90          0.023211592
2021-11-02/20:46:39.93          0.023381724
2021-11-02/20:46:39.96          0.023689547
2021-11-02/20:46:39.99          0.023876769
2021-11-02/20:46:40.02          0.024051066
2021-11-02/20:46:40.05          0.024347881
2021-11-02/20:46:40.08          0.024773456
2021-11-02/20:46:40.12          0.025245937
2021-11-02/20:46:40.15          0.025522557
2021-11-02/20:46:40.18          0.025910759
2021-11-02/20:46:40.21          0.026232319
2021-11-02/20:46:40.24          0.026625378
2021-11-02/20:46:40.27          0.027100063
2021-11-02/20:46:40.30          0.027357833
2021-11-02/20:46:40.33          0.027623344
2021-11-02/20:46:40.37          0.027978609
2021-11-02/20:46:40.40          0.028188616
2021-11-02/20:46:40.43          0.028447920
2021-11-02/20:46:40.46          0.028712836
2021-11-02/20:46:40.49          0.028956315
2021-11-02/20:46:40.52          0.029295787
2021-11-02/20:46:40.55          0.029437957
2021-11-02/20:46:40.58          0.029350260
2021-11-02/20:46:40.62          0.029862865
2021-11-02/20:46:40.65          0.030635148
2021-11-02/20:46:40.68          0.031086077
2021-11-02/20:46:40.71          0.031242938
2021-11-02/20:46:40.74          0.031623778
2021-11-02/20:46:40.77          0.032156539
2021-11-02/20:46:40.80          0.032374909
2021-11-02/20:46:40.83          0.032501423
2021-11-02/20:46:40.87          0.032966547
2021-11-02/20:46:40.90          0.033427337
2021-11-02/20:46:40.93          0.033663117
2021-11-02/20:46:40.96          0.033682650
2021-11-02/20:46:40.99          0.033822816
2021-11-02/20:46:41.02          0.034244468
2021-11-02/20:46:41.05          0.034654514
2021-11-02/20:46:41.08          0.034731917
2021-11-02/20:46:41.12          0.035098432
2021-11-02/20:46:41.15          0.035683255
2021-11-02/20:46:41.18          0.036005302
2021-11-02/20:46:41.21          0.036306982
2021-11-02/20:46:41.24          0.036644855
2021-11-02/20:46:41.27          0.036818845
2021-11-02/20:46:41.30          0.037246318
2021-11-02/20:46:41.33          0.037623492
2021-11-02/20:46:41.37          0.037803931
2021-11-02/20:46:41.40          0.038132552
2021-11-02/20:46:41.43          0.038749633
2021-11-02/20:46:41.46          0.039331990
2021-11-02/20:46:41.49          0.039807888
2021-11-02/20:46:41.52          0.039990684
2021-11-02/20:46:41.55          0.040237590
2021-11-02/20:46:41.58          0.040441122
2021-11-02/20:46:41.62          0.040746149
2021-11-02/20:46:41.65          0.040910957
2021-11-02/20:46:41.68          0.041094212
2021-11-02/20:46:41.71          0.041690497
2021-11-02/20:46:41.74          0.042288484
2021-11-02/20:46:41.77          0.042453823
2021-11-02/20:46:41.80          0.042752708
2021-11-02/20:46:41.83          0.043184473
2021-11-02/20:46:41.87          0.043576878
2021-11-02/20:46:41.90          0.043933643
2021-11-02/20:46:41.93          0.044156743
2021-11-02/20:46:41.96          0.044528740
2021-11-02/20:46:41.99          0.045073928
2021-11-02/20:46:42.02          0.045263314
2021-11-02/20:46:42.05          0.045626904
2021-11-02/20:46:42.08          0.046019093
2021-11-02/20:46:42.12          0.046446751
2021-11-02/20:46:42.15          0.046680007
2021-11-02/20:46:42.18          0.046764191
2021-11-02/20:46:42.21          0.047095760
2021-11-02/20:46:42.24          0.047626210
2021-11-02/20:46:42.27          0.047963090
2021-11-02/20:46:42.30          0.048301833
2021-11-02/20:46:42.33          0.048640595
2021-11-02/20:46:42.37          0.049267775
2021-11-02/20:46:42.40          0.049499049
2021-11-02/20:46:42.43          0.049702777
2021-11-02/20:46:42.46          0.050143100
2021-11-02/20:46:42.49          0.050423200
2021-11-02/20:46:42.52          0.050830644
2021-11-02/20:46:42.55          0.051336369
2021-11-02/20:46:42.58          0.051484221
2021-11-02/20:46:42.62          0.051913668
2021-11-02/20:46:42.65          0.052412576
2021-11-02/20:46:42.68          0.052621140
2021-11-02/20:46:42.71          0.052806549
2021-11-02/20:46:42.74          0.053300091
2021-11-02/20:46:42.77          0.053702787
2021-11-02/20:46:42.80          0.053912996
2021-11-02/20:46:42.83          0.054174407
2021-11-02/20:46:42.87          0.054760291
2021-11-02/20:46:42.90          0.055222245
2021-11-02/20:46:42.93          0.055558841
2021-11-02/20:46:42.96          0.055624887
2021-11-02/20:46:42.99          0.055773067
2021-11-02/20:46:43.02          0.056255400
2021-11-02/20:46:43.05          0.056775239
2021-11-02/20:46:43.08          0.057054119
2021-11-02/20:46:43.12          0.057323037
2021-11-02/20:46:43.15          0.057624217
2021-11-02/20:46:43.18          0.058068679
2021-11-02/20:46:43.21          0.058531055
2021-11-02/20:46:43.24          0.058900136
2021-11-02/20:46:43.27          0.059068556
2021-11-02/20:46:43.30          0.059366844
2021-11-02/20:46:43.33          0.059751447
2021-11-02/20:46:43.37          0.059999815
2021-11-02/20:46:43.40          0.060147966
2021-11-02/20:46:43.43          0.060689684
2021-11-02/20:46:43.46          0.061174983
2021-11-02/20:46:43.49          0.061806886
2021-11-02/20:46:43.52          0.061971984
2021-11-02/20:46:43.55          0.062087848
2021-11-02/20:46:43.58          0.062687760
2021-11-02/20:46:43.62          0.063183539
2021-11-02/20:46:43.65          0.063336654
2021-11-02/20:46:43.68          0.063756063
2021-11-02/20:46:43.71          0.064179579
2021-11-02/20:46:43.74          0.064642235
2021-11-02/20:46:43.77          0.064897975
2021-11-02/20:46:43.80          0.065043121
2021-11-02/20:46:43.83          0.065369221
2021-11-02/20:46:43.87          0.066047661
2021-11-02/20:46:43.90          0.066465325
2021-11-02/20:46:43.93          0.066599604
2021-11-02/20:46:43.96          0.067111154
2021-11-02/20:46:43.99          0.067691476
2021-11-02/20:46:44.02          0.067902979
2021-11-02/20:46:44.05          0.068298304
2021-11-02/20:46:44.08          0.068611892
2021-11-02/20:46:44.12          0.069024837
2021-11-02/20:46:44.15          0.069216907
2021-11-02/20:46:44.18          0.069483979
2021-11-02/20:46:44.21          0.069715897
2021-11-02/20:46:44.24          0.070079394
2021-11-02/20:46:44.27          0.070551865
2021-11-02/20:46:44.30          0.071055708
2021-11-02/20:46:44.33          0.071429167
2021-11-02/20:46:44.37          0.071709666
2021-11-02/20:46:44.40          0.072161734
2021-11-02/20:46:44.43          0.072571472
2021-11-02/20:46:44.46          0.072641805
2021-11-02/20:46:44.49          0.072996165
2021-11-02/20:46:44.52          0.073517777
2021-11-02/20:46:44.55          0.074025663
2021-11-02/20:46:44.58          0.074137241
2021-11-02/20:46:44.62          0.074435929
2021-11-02/20:46:44.65          0.074844288
2021-11-02/20:46:44.68          0.075529066
2021-11-02/20:46:44.71          0.075863938
2021-11-02/20:46:44.74          0.076280003
2021-11-02/20:46:44.77          0.076672506
2021-11-02/20:46:44.80          0.077004344
2021-11-02/20:46:44.83          0.077418208
2021-11-02/20:46:44.87          0.077618498
2021-11-02/20:46:44.90          0.077846823
2021-11-02/20:46:44.93          0.078307548
2021-11-02/20:46:44.96          0.078696692
2021-11-02/20:46:44.99          0.079033758
2021-11-02/20:46:45.02          0.079298251
2021-11-02/20:46:45.05          0.079715388
2021-11-02/20:46:45.08          0.079917537
2021-11-02/20:46:45.12          0.080389877
2021-11-02/20:46:45.15          0.080926592
2021-11-02/20:46:45.18          0.081459427
2021-11-02/20:46:45.21          0.081716283
2021-11-02/20:46:45.24          0.082056596
2021-11-02/20:46:45.27          0.082487409
2021-11-02/20:46:45.30          0.082843496
2021-11-02/20:46:45.33          0.083061015
2021-11-02/20:46:45.37          0.083451931
2021-11-02/20:46:45.40          0.083581399
2021-11-02/20:46:45.43          0.083900240
2021-11-02/20:46:45.46          0.084542816
2021-11-02/20:46:45.49          0.085235193
2021-11-02/20:46:45.52          0.085463734
2021-11-02/20:46:45.55          0.085674012
2021-11-02/20:46:45.58          0.085943355
2021-11-02/20:46:45.62          0.086430212
2021-11-02/20:46:45.65          0.086750552
2021-11-02/20:46:45.68          0.087228292
2021-11-02/20:46:45.71          0.087469806
2021-11-02/20:46:45.74          0.087810908
2021-11-02/20:46:45.77          0.088250052
2021-11-02/20:46:45.80          0.088568902
2021-11-02/20:46:45.83          0.088883987
2021-11-02/20:46:45.87          0.089556490
2021-11-02/20:46:45.90          0.089973989
2021-11-02/20:46:45.93          0.090233864
2021-11-02/20:46:45.96          0.090579586
2021-11-02/20:46:45.99          0.091111122
2021-11-02/20:46:46.02          0.091426952
2021-11-02/20:46:46.05          0.092004938
2021-11-02/20:46:46.08          0.092457443
2021-11-02/20:46:46.12          0.092753552
2021-11-02/20:46:46.15          0.093018310
2021-11-02/20:46:46.18          0.093322055
2021-11-02/20:46:46.21          0.093558630
2021-11-02/20:46:46.24          0.094054042
2021-11-02/20:46:46.27          0.094550045
2021-11-02/20:46:46.30          0.094943503
2021-11-02/20:46:46.33          0.095166736
2021-11-02/20:46:46.37          0.095600336
2021-11-02/20:46:46.40          0.096277300
2021-11-02/20:46:46.43          0.096845436
2021-11-02/20:46:46.46          0.097058509
2021-11-02/20:46:46.49          0.097548148
2021-11-02/20:46:46.52          0.097856106
2021-11-02/20:46:46.55          0.098279653
2021-11-02/20:46:46.58          0.098519908
2021-11-02/20:46:46.62          0.098752974
2021-11-02/20:46:46.65          0.098923633
2021-11-02/20:46:46.68          0.099316769
2021-11-02/20:46:46.71          0.099631780
2021-11-02/20:46:46.74          0.099917387
2021-11-02/20:46:46.77           0.10024171
2021-11-02/20:46:46.80           0.10077600
2021-11-02/20:46:46.83           0.10129108
2021-11-02/20:46:46.87           0.10189747
2021-11-02/20:46:46.90           0.10221345
2021-11-02/20:46:46.93           0.10228410
2021-11-02/20:46:46.96           0.10247337
2021-11-02/20:46:46.99           0.10311743
2021-11-02/20:46:47.02           0.10345540
2021-11-02/20:46:47.05           0.10397505
2021-11-02/20:46:47.08           0.10434203
2021-11-02/20:46:47.12           0.10468051
2021-11-02/20:46:47.15           0.10471153
2021-11-02/20:46:47.18           0.10503010
2021-11-02/20:46:47.21           0.10553757
2021-11-02/20:46:47.24           0.10595401
2021-11-02/20:46:47.27           0.10634229
2021-11-02/20:46:47.30           0.10700264
2021-11-02/20:46:47.33           0.10737399
2021-11-02/20:46:47.37           0.10794615
2021-11-02/20:46:47.40           0.10845418
2021-11-02/20:46:47.43           0.10888947
2021-11-02/20:46:47.46           0.10926945
2021-11-02/20:46:47.49           0.10978845
2021-11-02/20:46:47.52           0.11017063
2021-11-02/20:46:47.55           0.11055393
2021-11-02/20:46:47.58           0.11094453
2021-11-02/20:46:47.62           0.11139615
2021-11-02/20:46:47.65           0.11172415
2021-11-02/20:46:47.68           0.11200492
2021-11-02/20:46:47.71           0.11238069
2021-11-02/20:46:47.74           0.11301149
2021-11-02/20:46:47.77           0.11340271
2021-11-02/20:46:47.80           0.11376530
2021-11-02/20:46:47.83           0.11398478
2021-11-02/20:46:47.87           0.11480288
2021-11-02/20:46:47.90           0.11538711
2021-11-02/20:46:47.93           0.11572190
2021-11-02/20:46:47.96           0.11606460
2021-11-02/20:46:47.99           0.11648752
2021-11-02/20:46:48.02           0.11658430
2021-11-02/20:46:48.05           0.11710617
2021-11-02/20:46:48.08           0.11757453
2021-11-02/20:46:48.12           0.11809202
2021-11-02/20:46:48.15           0.11856278
2021-11-02/20:46:48.18           0.11900272
2021-11-02/20:46:48.21           0.11917217
2021-11-02/20:46:48.24           0.11963305
2021-11-02/20:46:48.27           0.12003971
2021-11-02/20:46:48.30           0.12041442
2021-11-02/20:46:48.33           0.12082184
2021-11-02/20:46:48.37           0.12122119
2021-11-02/20:46:48.40           0.12177536
2021-11-02/20:46:48.43           0.12228765
2021-11-02/20:46:48.46           0.12227356
2021-11-02/20:46:48.49           0.12299881
2021-11-02/20:46:48.52           0.12367503
2021-11-02/20:46:48.55           0.12404387
2021-11-02/20:46:48.58           0.12433598
2021-11-02/20:46:48.62           0.12482279
2021-11-02/20:46:48.65           0.12506687
2021-11-02/20:46:48.68           0.12554438
2021-11-02/20:46:48.71           0.12604113
2021-11-02/20:46:48.74           0.12638337
2021-11-02/20:46:48.77           0.12649974
2021-11-02/20:46:48.80           0.12685322
2021-11-02/20:46:48.83           0.12724804
2021-11-02/20:46:48.87           0.12785401
2021-11-02/20:46:48.90           0.12816521
2021-11-02/20:46:48.93           0.12846732
2021-11-02/20:46:48.96           0.12882747
2021-11-02/20:46:48.99           0.12944479
2021-11-02/20:46:49.02           0.12957346
2021-11-02/20:46:49.05           0.12996614
2021-11-02/20:46:49.08           0.13044942
2021-11-02/20:46:49.12           0.13109856
2021-11-02/20:46:49.15           0.13150827
2021-11-02/20:46:49.18           0.13185413
2021-11-02/20:46:49.21           0.13223442
2021-11-02/20:46:49.24           0.13279276
2021-11-02/20:46:49.27           0.13307355
2021-11-02/20:46:49.30           0.13334993
2021-11-02/20:46:49.33           0.13351991
2021-11-02/20:46:49.37           0.13406513
2021-11-02/20:46:49.40           0.13449822
2021-11-02/20:46:49.43           0.13482609
2021-11-02/20:46:49.46           0.13512232
2021-11-02/20:46:49.49           0.13590000
2021-11-02/20:46:49.52           0.13641615
2021-11-02/20:46:49.55           0.13656898
2021-11-02/20:46:49.58           0.13660142
2021-11-02/20:46:49.62           0.13737940
2021-11-02/20:46:49.65           0.13819286
2021-11-02/20:46:49.68           0.13820367
2021-11-02/20:46:49.71           0.13819923
2021-11-02/20:46:49.74           0.13884662
2021-11-02/20:46:49.77           0.13908287
2021-11-02/20:46:49.80           0.13950362
2021-11-02/20:46:49.83           0.13971663
2021-11-02/20:46:49.87           0.14036299
2021-11-02/20:46:49.90           0.14092668
2021-11-02/20:46:49.93           0.14119463
2021-11-02/20:46:49.96           0.14136994
2021-11-02/20:46:49.99           0.14191158
2021-11-02/20:46:50.02           0.14228350
2021-11-02/20:46:50.05           0.14261550
2021-11-02/20:46:50.08           0.14288475
2021-11-02/20:46:50.12           0.14330373
2021-11-02/20:46:50.15           0.14355216
2021-11-02/20:46:50.18           0.14401990
2021-11-02/20:46:50.21           0.14436395
2021-11-02/20:46:50.24           0.14483010
2021-11-02/20:46:50.27           0.14511358
2021-11-02/20:46:50.30           0.14542728
2021-11-02/20:46:50.33           0.14589509
2021-11-02/20:46:50.37           0.14636670
2021-11-02/20:46:50.40           0.14655718
2021-11-02/20:46:50.43           0.14710313
2021-11-02/20:46:50.46           0.14739783
2021-11-02/20:46:50.49           0.14770135
2021-11-02/20:46:50.52           0.14804834
2021-11-02/20:46:50.55           0.14878097
2021-11-02/20:46:50.58           0.14913779
2021-11-02/20:46:50.62           0.14963042
2021-11-02/20:46:50.65           0.14986587
2021-11-02/20:46:50.68           0.15003189
2021-11-02/20:46:50.71           0.15035942
2021-11-02/20:46:50.74           0.15092903
2021-11-02/20:46:50.77           0.15109025
2021-11-02/20:46:50.80           0.15140621
2021-11-02/20:46:50.83           0.15171531
2021-11-02/20:46:50.87           0.15232776
2021-11-02/20:46:50.90           0.15266886
2021-11-02/20:46:50.93           0.15301174
2021-11-02/20:46:50.96           0.15335287
2021-11-02/20:46:50.99           0.15391267
2021-11-02/20:46:51.02           0.15399282
2021-11-02/20:46:51.05           0.15438277
2021-11-02/20:46:51.08           0.15482466
2021-11-02/20:46:51.12           0.15543254
2021-11-02/20:46:51.15           0.15578003
2021-11-02/20:46:51.18           0.15599485
2021-11-02/20:46:51.21           0.15625744
2021-11-02/20:46:51.24           0.15679900
2021-11-02/20:46:51.27           0.15739640
2021-11-02/20:46:51.30           0.15786301
2021-11-02/20:46:51.33           0.15796931
2021-11-02/20:46:51.37           0.15865317
2021-11-02/20:46:51.40           0.15909793
2021-11-02/20:46:51.43           0.15937967
2021-11-02/20:46:51.46           0.15950018
2021-11-02/20:46:51.49           0.16023463
2021-11-02/20:46:51.52           0.16095225
2021-11-02/20:46:51.55           0.16129384
2021-11-02/20:46:51.58           0.16138480
2021-11-02/20:46:51.62           0.16180700
2021-11-02/20:46:51.65           0.16236261
2021-11-02/20:46:51.68           0.16299275
2021-11-02/20:46:51.71           0.16313486
2021-11-02/20:46:51.74           0.16378944
2021-11-02/20:46:51.77           0.16419039
2021-11-02/20:46:51.80           0.16460197
2021-11-02/20:46:51.83           0.16487948
2021-11-02/20:46:51.87           0.16528769
2021-11-02/20:46:51.90           0.16574425
2021-11-02/20:46:51.93           0.16642728
2021-11-02/20:46:51.96           0.16686757
2021-11-02/20:46:51.99           0.16727123
2021-11-02/20:46:52.02           0.16749957
2021-11-02/20:46:52.05           0.16794038
2021-11-02/20:46:52.08           0.16827430
2021-11-02/20:46:52.12           0.16870256
2021-11-02/20:46:52.15           0.16914598
2021-11-02/20:46:52.18           0.16997266
2021-11-02/20:46:52.21           0.17024087
2021-11-02/20:46:52.24           0.17061094
2021-11-02/20:46:52.27           0.17127695
2021-11-02/20:46:52.30           0.17180937
2021-11-02/20:46:52.33           0.17201541
2021-11-02/20:46:52.37           0.17280977
2021-11-02/20:46:52.40           0.17308275
2021-11-02/20:46:52.43           0.17333530
2021-11-02/20:46:52.46           0.17372346
2021-11-02/20:46:52.49           0.17435548
2021-11-02/20:46:52.52           0.17487746
2021-11-02/20:46:52.55           0.17532173
2021-11-02/20:46:52.58           0.17546337
2021-11-02/20:46:52.62           0.17615921
2021-11-02/20:46:52.65           0.17659753
2021-11-02/20:46:52.68           0.17672737
2021-11-02/20:46:52.71           0.17715756
2021-11-02/20:46:52.74           0.17799035
2021-11-02/20:46:52.77           0.17822541
2021-11-02/20:46:52.80           0.17842904
2021-11-02/20:46:52.83           0.17857877
2021-11-02/20:46:52.87           0.17933366
2021-11-02/20:46:52.90           0.17992689
2021-11-02/20:46:52.93           0.18032894
2021-11-02/20:46:52.96           0.18049718
2021-11-02/20:46:52.99           0.18113222
2021-11-02/20:46:53.02           0.18137864
2021-11-02/20:46:53.05           0.18179320
2021-11-02/20:46:53.08           0.18219245
2021-11-02/20:46:53.12           0.18288713
2021-11-02/20:46:53.15           0.18333091
2021-11-02/20:46:53.18           0.18366994
2021-11-02/20:46:53.21           0.18383591
2021-11-02/20:46:53.24           0.18432027
2021-11-02/20:46:53.27           0.18488298
2021-11-02/20:46:53.30           0.18552913
2021-11-02/20:46:53.33           0.18593994
2021-11-02/20:46:53.37           0.18637771
2021-11-02/20:46:53.40           0.18684482
2021-11-02/20:46:53.43           0.18741826
2021-11-02/20:46:53.46           0.18759464
2021-11-02/20:46:53.49           0.18826632
2021-11-02/20:46:53.52           0.18890747
2021-11-02/20:46:53.55           0.18955734
2021-11-02/20:46:53.58           0.18979224
2021-11-02/20:46:53.62           0.19028605
2021-11-02/20:46:53.65           0.19063003
2021-11-02/20:46:53.68           0.19121064
2021-11-02/20:46:53.71           0.19141258
2021-11-02/20:46:53.74           0.19170179
2021-11-02/20:46:53.77           0.19188152
2021-11-02/20:46:53.80           0.19222294
2021-11-02/20:46:53.83           0.19244310
2021-11-02/20:46:53.87           0.19327661
2021-11-02/20:46:53.90           0.19382694
2021-11-02/20:46:53.93           0.19405259
2021-11-02/20:46:53.96           0.19433400
2021-11-02/20:46:53.99           0.19534632
2021-11-02/20:46:54.02           0.19598090
2021-11-02/20:46:54.05           0.19628169
2021-11-02/20:46:54.08           0.19672829
2021-11-02/20:46:54.12           0.19754900
2021-11-02/20:46:54.15           0.19775570
2021-11-02/20:46:54.18           0.19815481
2021-11-02/20:46:54.21           0.19857351
2021-11-02/20:46:54.24           0.19911948
2021-11-02/20:46:54.27           0.19926548
2021-11-02/20:46:54.30           0.19970097
2021-11-02/20:46:54.33           0.19992681
2021-11-02/20:46:54.37           0.20045558
2021-11-02/20:46:54.40           0.20104959
2021-11-02/20:46:54.43           0.20141553
2021-11-02/20:46:54.46           0.20145364
2021-11-02/20:46:54.49           0.20218013
2021-11-02/20:46:54.52           0.20258511
2021-11-02/20:46:54.55           0.20294001
2021-11-02/20:46:54.58           0.20319786
2021-11-02/20:46:54.62           0.20406524
2021-11-02/20:46:54.65           0.20469837
2021-11-02/20:46:54.68           0.20502485
2021-11-02/20:46:54.71           0.20532011
2021-11-02/20:46:54.74           0.20608566
2021-11-02/20:46:54.77           0.20654823
2021-11-02/20:46:54.80           0.20681795
2021-11-02/20:46:54.83           0.20697370
2021-11-02/20:46:54.87           0.20759718
2021-11-02/20:46:54.90           0.20798383
2021-11-02/20:46:54.93           0.20853679
2021-11-02/20:46:54.96           0.20881575
2021-11-02/20:46:54.99           0.20962060
2021-11-02/20:46:55.02           0.21021150
2021-11-02/20:46:55.05           0.21055446
2021-11-02/20:46:55.08           0.21057382
2021-11-02/20:46:55.12           0.21116301
2021-11-02/20:46:55.15           0.21178187
2021-11-02/20:46:55.18           0.21210803
2021-11-02/20:46:55.21           0.21221737
2021-11-02/20:46:55.24           0.21287947
2021-11-02/20:46:55.27           0.21331975
2021-11-02/20:46:55.30           0.21390950
2021-11-02/20:46:55.33           0.21413751
2021-11-02/20:46:55.37           0.21477047
2021-11-02/20:46:55.40           0.21529324
2021-11-02/20:46:55.43           0.21576907
2021-11-02/20:46:55.46           0.21627403
2021-11-02/20:46:55.49           0.21706055
2021-11-02/20:46:55.52           0.21735021
2021-11-02/20:46:55.55           0.21778951
2021-11-02/20:46:55.58           0.21779362
2021-11-02/20:46:55.62           0.21820514
2021-11-02/20:46:55.65           0.21877506
2021-11-02/20:46:55.68           0.21930137
2021-11-02/20:46:55.71           0.21968031
2021-11-02/20:46:55.74           0.22033551
2021-11-02/20:46:55.77           0.22077212
2021-11-02/20:46:55.80           0.22128973
2021-11-02/20:46:55.83           0.22152593
2021-11-02/20:46:55.87           0.22204381
2021-11-02/20:46:55.90           0.22239769
2021-11-02/20:46:55.93           0.22298762
2021-11-02/20:46:55.96           0.22312850
2021-11-02/20:46:55.99           0.22364842
2021-11-02/20:46:56.02           0.22401507
2021-11-02/20:46:56.05           0.22437174
2021-11-02/20:46:56.08           0.22480337
2021-11-02/20:46:56.12           0.22562067
2021-11-02/20:46:56.15           0.22600728
2021-11-02/20:46:56.18           0.22625006
2021-11-02/20:46:56.21           0.22647740
2021-11-02/20:46:56.24           0.22725423
2021-11-02/20:46:56.27           0.22756740
2021-11-02/20:46:56.30           0.22801194
2021-11-02/20:46:56.33           0.22812028
2021-11-02/20:46:56.37           0.22875821
2021-11-02/20:46:56.40           0.22941567
2021-11-02/20:46:56.43           0.22979075
2021-11-02/20:46:56.46           0.22995012
2021-11-02/20:46:56.49           0.23097500
2021-11-02/20:46:56.52           0.23167049
2021-11-02/20:46:56.55           0.23181608
2021-11-02/20:46:56.58           0.23186383
2021-11-02/20:46:56.62           0.23274920
2021-11-02/20:46:56.65           0.23323182
2021-11-02/20:46:56.68           0.23373883
2021-11-02/20:46:56.71           0.23396748
2021-11-02/20:46:56.74           0.23465460
2021-11-02/20:46:56.77           0.23509401
2021-11-02/20:46:56.80           0.23543732
2021-11-02/20:46:56.83           0.23565484
2021-11-02/20:46:56.87           0.23626747
2021-11-02/20:46:56.90           0.23671604
2021-11-02/20:46:56.93           0.23713365
2021-11-02/20:46:56.96           0.23706960
2021-11-02/20:46:56.99           0.23768691
2021-11-02/20:46:57.02           0.23825497
2021-11-02/20:46:57.05           0.23882027
2021-11-02/20:46:57.08           0.23918285
2021-11-02/20:46:57.12           0.23975012
2021-11-02/20:46:57.15           0.24021980
2021-11-02/20:46:57.18           0.24085170
2021-11-02/20:46:57.21           0.24087024
2021-11-02/20:46:57.24           0.24129842
2021-11-02/20:46:57.27           0.24183601
2021-11-02/20:46:57.30           0.24252541
2021-11-02/20:46:57.33           0.24282831
2021-11-02/20:46:57.37           0.24327995
2021-11-02/20:46:57.40           0.24368739
2021-11-02/20:46:57.43           0.24435180
2021-11-02/20:46:57.46           0.24463047
2021-11-02/20:46:57.49           0.24529378
2021-11-02/20:46:57.52           0.24567515
2021-11-02/20:46:57.55           0.24589376
2021-11-02/20:46:57.58           0.24594747
2021-11-02/20:46:57.62           0.24662706
2021-11-02/20:46:57.65           0.24725962
2021-11-02/20:46:57.68           0.24786682
2021-11-02/20:46:57.71           0.24810261
2021-11-02/20:46:57.74           0.24886276
2021-11-02/20:46:57.77           0.24914438
2021-11-02/20:46:57.80           0.24931594
2021-11-02/20:46:57.83           0.24955317
2021-11-02/20:46:57.87           0.25053911
2021-11-02/20:46:57.90           0.25111920
2021-11-02/20:46:57.93           0.25149083
2021-11-02/20:46:57.96           0.25167659
2021-11-02/20:46:57.99           0.25252648
2021-11-02/20:46:58.02           0.25304975
2021-11-02/20:46:58.05           0.25341387
2021-11-02/20:46:58.08           0.25361084
2021-11-02/20:46:58.12           0.25444896
2021-11-02/20:46:58.15           0.25521329
2021-11-02/20:46:58.18           0.25569660
2021-11-02/20:46:58.21           0.25559725
2021-11-02/20:46:58.24           0.25637749
2021-11-02/20:46:58.27           0.25709955
2021-11-02/20:46:58.30           0.25766107
2021-11-02/20:46:58.33           0.25784615
2021-11-02/20:46:58.37           0.25844758
2021-11-02/20:46:58.40           0.25883959
2021-11-02/20:46:58.43           0.25919256
2021-11-02/20:46:58.46           0.25947448
2021-11-02/20:46:58.49           0.26027886
2021-11-02/20:46:58.52           0.26077005
2021-11-02/20:46:58.55           0.26131025
2021-11-02/20:46:58.58           0.26129422
2021-11-02/20:46:58.62           0.26170252
2021-11-02/20:46:58.65           0.26242496
2021-11-02/20:46:58.68           0.26309138
2021-11-02/20:46:58.71           0.26319919
2021-11-02/20:46:58.74           0.26394800
2021-11-02/20:46:58.77           0.26437743
2021-11-02/20:46:58.80           0.26482774
2021-11-02/20:46:58.83           0.26486710
2021-11-02/20:46:58.87           0.26549105
2021-11-02/20:46:58.90           0.26612726
2021-11-02/20:46:58.93           0.26669469
2021-11-02/20:46:58.96           0.26687398
2021-11-02/20:46:58.99           0.26770485
2021-11-02/20:46:59.02           0.26814917
2021-11-02/20:46:59.05           0.26866802
2021-11-02/20:46:59.08           0.26907551
2021-11-02/20:46:59.12           0.26968165
2021-11-02/20:46:59.15           0.27026582
2021-11-02/20:46:59.18           0.27076610
2021-11-02/20:46:59.21           0.27074750
2021-11-02/20:46:59.24           0.27121171
2021-11-02/20:46:59.27           0.27171726
2021-11-02/20:46:59.30           0.27248430
2021-11-02/20:46:59.33           0.27276122
2021-11-02/20:46:59.37           0.27363364
2021-11-02/20:46:59.40           0.27397981
2021-11-02/20:46:59.43           0.27435383
2021-11-02/20:46:59.46           0.27464753
2021-11-02/20:46:59.49           0.27522985
2021-11-02/20:46:59.52           0.27572047
2021-11-02/20:46:59.55           0.27638669
2021-11-02/20:46:59.58           0.27646063
2021-11-02/20:46:59.62           0.27705276
2021-11-02/20:46:59.65           0.27752229
2021-11-02/20:46:59.68           0.27765791
2021-11-02/20:46:59.71           0.27768528
2021-11-02/20:46:59.74           0.27851715
2021-11-02/20:46:59.77           0.27890327
2021-11-02/20:46:59.80           0.27937126
2021-11-02/20:46:59.83           0.27948376
2021-11-02/20:46:59.87           0.28022779
2021-11-02/20:46:59.90           0.28087478
2021-11-02/20:46:59.93           0.28125009
2021-11-02/20:46:59.96           0.28137954
2021-11-02/20:46:59.99           0.28208722
2021-11-02/20:47:00.02           0.28231680
2021-11-02/20:47:00.05           0.28273625
2021-11-02/20:47:00.08           0.28281287
2021-11-02/20:47:00.12           0.28332076
2021-11-02/20:47:00.15           0.28364291
2021-11-02/20:47:00.18           0.28402071
2021-11-02/20:47:00.21           0.28406443
2021-11-02/20:47:00.24           0.28473114
2021-11-02/20:47:00.27           0.28529552
2021-11-02/20:47:00.30           0.28577595
2021-11-02/20:47:00.33           0.28591329
2021-11-02/20:47:00.37           0.28654501
2021-11-02/20:47:00.40           0.28696020
2021-11-02/20:47:00.43           0.28747553
2021-11-02/20:47:00.46           0.28766848
2021-11-02/20:47:00.49           0.28836194
2021-11-02/20:47:00.52           0.28880760
2021-11-02/20:47:00.55           0.28915523
2021-11-02/20:47:00.58           0.28921271
2021-11-02/20:47:00.62           0.28989281
2021-11-02/20:47:00.65           0.29027589
2021-11-02/20:47:00.68           0.29067570
2021-11-02/20:47:00.71           0.29062778
2021-11-02/20:47:00.74           0.29149637
2021-11-02/20:47:00.77           0.29215846
2021-11-02/20:47:00.80           0.29263868
2021-11-02/20:47:00.83           0.29294437
2021-11-02/20:47:00.87           0.29370172
2021-11-02/20:47:00.90           0.29443664
2021-11-02/20:47:00.93           0.29479644
2021-11-02/20:47:00.96           0.29470459
2021-11-02/20:47:00.99           0.29542830
2021-11-02/20:47:01.02           0.29545878
2021-11-02/20:47:01.05           0.29579965
2021-11-02/20:47:01.08           0.29629702
2021-11-02/20:47:01.12           0.29713780
2021-11-02/20:47:01.15           0.29749087
2021-11-02/20:47:01.18           0.29809032
2021-11-02/20:47:01.21           0.29838129
2021-11-02/20:47:01.24           0.29894354
2021-11-02/20:47:01.27           0.29951586
2021-11-02/20:47:01.30           0.30014729
2021-11-02/20:47:01.33           0.30024156
2021-11-02/20:47:01.37           0.30075599
2021-11-02/20:47:01.40           0.30107826
2021-11-02/20:47:01.43           0.30156725
2021-11-02/20:47:01.46           0.30178508
2021-11-02/20:47:01.49           0.30269761
2021-11-02/20:47:01.52           0.30307751
2021-11-02/20:47:01.55           0.30336881
2021-11-02/20:47:01.58           0.30351712
2021-11-02/20:47:01.62           0.30425332
2021-11-02/20:47:01.65           0.30474075
2021-11-02/20:47:01.68           0.30501346
2021-11-02/20:47:01.71           0.30493554
2021-11-02/20:47:01.74           0.30575099
2021-11-02/20:47:01.77           0.30639168
2021-11-02/20:47:01.80           0.30678897
2021-11-02/20:47:01.83           0.30678357
2021-11-02/20:47:01.87           0.30762791
2021-11-02/20:47:01.90           0.30821951
2021-11-02/20:47:01.93           0.30877296
2021-11-02/20:47:01.96           0.30898942
2021-11-02/20:47:01.99           0.30976371
2021-11-02/20:47:02.02           0.31029986
2021-11-02/20:47:02.05           0.31086492
2021-11-02/20:47:02.08           0.31104174
2021-11-02/20:47:02.12           0.31191200
2021-11-02/20:47:02.15           0.31233289
2021-11-02/20:47:02.18           0.31277608
2021-11-02/20:47:02.21           0.31306418
2021-11-02/20:47:02.24           0.31374560
2021-11-02/20:47:02.27           0.31418717
2021-11-02/20:47:02.30           0.31483574
2021-11-02/20:47:02.33           0.31500608
2021-11-02/20:47:02.37           0.31571940
2021-11-02/20:47:02.40           0.31621953
2021-11-02/20:47:02.43           0.31686779
2021-11-02/20:47:02.46           0.31717301
2021-11-02/20:47:02.49           0.31803682
2021-11-02/20:47:02.52           0.31853561
2021-11-02/20:47:02.55           0.31888588
2021-11-02/20:47:02.58           0.31894526
2021-11-02/20:47:02.62           0.31957196
2021-11-02/20:47:02.65           0.31989089
2021-11-02/20:47:02.68           0.32032369
2021-11-02/20:47:02.71           0.32058631
2021-11-02/20:47:02.74           0.32140604
2021-11-02/20:47:02.77           0.32170834
2021-11-02/20:47:02.80           0.32229132
2021-11-02/20:47:02.83           0.32280247
2021-11-02/20:47:02.87           0.32367521
2021-11-02/20:47:02.90           0.32411755
2021-11-02/20:47:02.93           0.32461856
2021-11-02/20:47:02.96           0.32492564
2021-11-02/20:47:02.99           0.32563642
2021-11-02/20:47:03.02           0.32600534
2021-11-02/20:47:03.05           0.32652301
2021-11-02/20:47:03.08           0.32680273
2021-11-02/20:47:03.12           0.32755334
2021-11-02/20:47:03.15           0.32788942
2021-11-02/20:47:03.18           0.32823706
2021-11-02/20:47:03.21           0.32810156
2021-11-02/20:47:03.24           0.32896762
2021-11-02/20:47:03.27           0.32951361
2021-11-02/20:47:03.30           0.33002005
2021-11-02/20:47:03.33           0.33022096
2021-11-02/20:47:03.37           0.33097648
2021-11-02/20:47:03.40           0.33151666
2021-11-02/20:47:03.43           0.33210232
2021-11-02/20:47:03.46           0.33227024
2021-11-02/20:47:03.49           0.33309045
2021-11-02/20:47:03.52           0.33368714
2021-11-02/20:47:03.55           0.33422373
2021-11-02/20:47:03.58           0.33422271
2021-11-02/20:47:03.62           0.33500466
2021-11-02/20:47:03.65           0.33576440
2021-11-02/20:47:03.68           0.33626618
2021-11-02/20:47:03.71           0.33630237
2021-11-02/20:47:03.74           0.33718714
2021-11-02/20:47:03.77           0.33794091
2021-11-02/20:47:03.80           0.33847819
2021-11-02/20:47:03.83           0.33857412
2021-11-02/20:47:03.87           0.33938939
2021-11-02/20:47:03.90           0.34003665
2021-11-02/20:47:03.93           0.34070942
2021-11-02/20:47:03.96           0.34068556
2021-11-02/20:47:03.99           0.34130657
2021-11-02/20:47:04.02           0.34177702
2021-11-02/20:47:04.05           0.34238465
2021-11-02/20:47:04.08           0.34256812
2021-11-02/20:47:04.12           0.34319617
2021-11-02/20:47:04.15           0.34356331
2021-11-02/20:47:04.18           0.34409426
2021-11-02/20:47:04.21           0.34442759
2021-11-02/20:47:04.24           0.34531819
2021-11-02/20:47:04.27           0.34570531
2021-11-02/20:47:04.30           0.34614134
2021-11-02/20:47:04.33           0.34643920
2021-11-02/20:47:04.37           0.34744143
2021-11-02/20:47:04.40           0.34749105
2021-11-02/20:47:04.43           0.34777444
2021-11-02/20:47:04.46           0.34833184
2021-11-02/20:47:04.49           0.34919896
2021-11-02/20:47:04.52           0.34963192
2021-11-02/20:47:04.55           0.35015236
2021-11-02/20:47:04.58           0.35030021
2021-11-02/20:47:04.62           0.35105439
2021-11-02/20:47:04.65           0.35140522
2021-11-02/20:47:04.68           0.35200561
2021-11-02/20:47:04.71           0.35205885
2021-11-02/20:47:04.74           0.35289205
2021-11-02/20:47:04.77           0.35352192
2021-11-02/20:47:04.80           0.35376148
2021-11-02/20:47:04.83           0.35377365
2021-11-02/20:47:04.87           0.35453913
2021-11-02/20:47:04.90           0.35487361
2021-11-02/20:47:04.93           0.35538626
2021-11-02/20:47:04.96           0.35563096
2021-11-02/20:47:04.99           0.35626852
2021-11-02/20:47:05.02           0.35653902
2021-11-02/20:47:05.05           0.35706430
2021-11-02/20:47:05.08           0.35732408
2021-11-02/20:47:05.12           0.35816364
2021-11-02/20:47:05.15           0.35847539
2021-11-02/20:47:05.18           0.35884098
2021-11-02/20:47:05.21           0.35914227
2021-11-02/20:47:05.24           0.36007614
2021-11-02/20:47:05.27           0.36050266
2021-11-02/20:47:05.30           0.36089147
2021-11-02/20:47:05.33           0.36107412
2021-11-02/20:47:05.37           0.36208928
2021-11-02/20:47:05.40           0.36225378
2021-11-02/20:47:05.43           0.36247680
2021-11-02/20:47:05.46           0.36277444
2021-11-02/20:47:05.49           0.36369985
2021-11-02/20:47:05.52           0.36412454
2021-11-02/20:47:05.55           0.36456310
2021-11-02/20:47:05.58           0.36469687
2021-11-02/20:47:05.62           0.36540556
2021-11-02/20:47:05.65           0.36614341
2021-11-02/20:47:05.68           0.36698190
2021-11-02/20:47:05.71           0.36705854
2021-11-02/20:47:05.74           0.36796406
2021-11-02/20:47:05.77           0.36867704
2021-11-02/20:47:05.80           0.36926966
2021-11-02/20:47:05.83           0.36928056
2021-11-02/20:47:05.87           0.37007690
2021-11-02/20:47:05.90           0.37060330
2021-11-02/20:47:05.93           0.37121087
2021-11-02/20:47:05.96           0.37139551
2021-11-02/20:47:05.99           0.37194787
2021-11-02/20:47:06.02           0.37222919
2021-11-02/20:47:06.05           0.37275026
2021-11-02/20:47:06.08           0.37287543
2021-11-02/20:47:06.12           0.37371636
2021-11-02/20:47:06.15           0.37411364
2021-11-02/20:47:06.18           0.37428890
2021-11-02/20:47:06.21           0.37435880
2021-11-02/20:47:06.24           0.37523304
2021-11-02/20:47:06.27           0.37577931
2021-11-02/20:47:06.30           0.37659584
2021-11-02/20:47:06.33           0.37665542
2021-11-02/20:47:06.37           0.37755088
2021-11-02/20:47:06.40           0.37826069
2021-11-02/20:47:06.43           0.37874496
2021-11-02/20:47:06.46           0.37895154
2021-11-02/20:47:06.49           0.37989118
2021-11-02/20:47:06.52           0.38044661
2021-11-02/20:47:06.55           0.38097582
2021-11-02/20:47:06.58           0.38108559
2021-11-02/20:47:06.62           0.38190144
2021-11-02/20:47:06.65           0.38254341
2021-11-02/20:47:06.68           0.38334993
2021-11-02/20:47:06.71           0.38325881
2021-11-02/20:47:06.74           0.38390131
2021-11-02/20:47:06.77           0.38445519
2021-11-02/20:47:06.80           0.38487507
2021-11-02/20:47:06.83           0.38502505
2021-11-02/20:47:06.87           0.38590326
2021-11-02/20:47:06.90           0.38637050
2021-11-02/20:47:06.93           0.38679123
2021-11-02/20:47:06.96           0.38684926
2021-11-02/20:47:06.99           0.38764897
2021-11-02/20:47:07.02           0.38806421
2021-11-02/20:47:07.05           0.38852730
2021-11-02/20:47:07.08           0.38863829
2021-11-02/20:47:07.12           0.38952164
2021-11-02/20:47:07.15           0.39006935
2021-11-02/20:47:07.18           0.39047232
2021-11-02/20:47:07.21           0.39043416
2021-11-02/20:47:07.24           0.39148944
2021-11-02/20:47:07.27           0.39204766
2021-11-02/20:47:07.30           0.39234550
2021-11-02/20:47:07.33           0.39240207
2021-11-02/20:47:07.37           0.39329727
2021-11-02/20:47:07.40           0.39388917
2021-11-02/20:47:07.43           0.39445703
2021-11-02/20:47:07.46           0.39478337
2021-11-02/20:47:07.49           0.39572970
2021-11-02/20:47:07.52           0.39591217
2021-11-02/20:47:07.55           0.39632534
2021-11-02/20:47:07.58           0.39638659
2021-11-02/20:47:07.62           0.39722474
2021-11-02/20:47:07.65           0.39785172
2021-11-02/20:47:07.68           0.39853363
2021-11-02/20:47:07.71           0.39873846
2021-11-02/20:47:07.74           0.39958736
2021-11-02/20:47:07.77           0.40001799
2021-11-02/20:47:07.80           0.40048936
2021-11-02/20:47:07.83           0.40069056
2021-11-02/20:47:07.87           0.40160016
2021-11-02/20:47:07.90           0.40227590
2021-11-02/20:47:07.93           0.40287633
2021-11-02/20:47:07.96           0.40264833
2021-11-02/20:47:07.99           0.40316022
2021-11-02/20:47:08.02           0.40377867
2021-11-02/20:47:08.05           0.40448050
2021-11-02/20:47:08.08           0.40435150
2021-11-02/20:47:08.12           0.40510576
2021-11-02/20:47:08.15           0.40553236
2021-11-02/20:47:08.18           0.40593090
2021-11-02/20:47:08.21           0.40595997
2021-11-02/20:47:08.24           0.40699491
2021-11-02/20:47:08.27           0.40749094
2021-11-02/20:47:08.30           0.40775358
2021-11-02/20:47:08.33           0.40779126
2021-11-02/20:47:08.37           0.40891493
2021-11-02/20:47:08.40           0.40944537
2021-11-02/20:47:08.43           0.40972169
2021-11-02/20:47:08.46           0.40986751
2021-11-02/20:47:08.49           0.41095363
2021-11-02/20:47:08.52           0.41172176
2021-11-02/20:47:08.55           0.41209830
2021-11-02/20:47:08.58           0.41194467
2021-11-02/20:47:08.62           0.41287957
2021-11-02/20:47:08.65           0.41350669
2021-11-02/20:47:08.68           0.41413031
2021-11-02/20:47:08.71           0.41411015
2021-11-02/20:47:08.74           0.41488000
2021-11-02/20:47:08.77           0.41543241
2021-11-02/20:47:08.80           0.41601181
2021-11-02/20:47:08.83           0.41612987
2021-11-02/20:47:08.87           0.41714921
2021-11-02/20:47:08.90           0.41786080
2021-11-02/20:47:08.93           0.41825800
2021-11-02/20:47:08.96           0.41805990
2021-11-02/20:47:08.99           0.41875300
2021-11-02/20:47:09.02           0.41914020
2021-11-02/20:47:09.05           0.41975724
2021-11-02/20:47:09.08           0.41994722
2021-11-02/20:47:09.12           0.42088507
2021-11-02/20:47:09.15           0.42130020
2021-11-02/20:47:09.18           0.42165599
2021-11-02/20:47:09.21           0.42184059
2021-11-02/20:47:09.24           0.42280593
2021-11-02/20:47:09.27           0.42343267
2021-11-02/20:47:09.30           0.42400166
2021-11-02/20:47:09.33           0.42393243
2021-11-02/20:47:09.37           0.42476137
2021-11-02/20:47:09.40           0.42513138
2021-11-02/20:47:09.43           0.42565876
2021-11-02/20:47:09.46           0.42597040
2021-11-02/20:47:09.49           0.42718554
2021-11-02/20:47:09.52           0.42746826
2021-11-02/20:47:09.55           0.42762353
2021-11-02/20:47:09.58           0.42769549
2021-11-02/20:47:09.62           0.42866289
2021-11-02/20:47:09.65           0.42910345
2021-11-02/20:47:09.68           0.42945200
2021-11-02/20:47:09.71           0.42996672
2021-11-02/20:47:09.74           0.43031383
2021-11-02/20:47:09.77           0.43057214
2021-11-02/20:47:09.80           0.43095765
2021-11-02/20:47:09.83           0.43152779
2021-11-02/20:47:09.87           0.43227954
2021-11-02/20:47:09.90           0.43259134
2021-11-02/20:47:09.93           0.43270207
2021-11-02/20:47:09.96           0.43293828
2021-11-02/20:47:09.99           0.43324151
2021-11-02/20:47:10.02           0.43369526
2021-11-02/20:47:10.05           0.43406243
2021-11-02/20:47:10.08           0.43457742
2021-11-02/20:47:10.12           0.43495505
2021-11-02/20:47:10.15           0.43527816
2021-11-02/20:47:10.18           0.43561873
2021-11-02/20:47:10.21           0.43593238
2021-11-02/20:47:10.24           0.43626580
2021-11-02/20:47:10.27           0.43668358
2021-11-02/20:47:10.30           0.43688056
2021-11-02/20:47:10.33           0.43691017
2021-11-02/20:47:10.36           0.43733313
2021-11-02/20:47:10.40           0.43792031
2021-11-02/20:47:10.43           0.43838336
2021-11-02/20:47:10.46           0.43897448
2021-11-02/20:47:10.49           0.43933919
2021-11-02/20:47:10.52           0.43964134
2021-11-02/20:47:10.55           0.44025988
2021-11-02/20:47:10.58           0.44077159
2021-11-02/20:47:10.61           0.44108341
2021-11-02/20:47:10.65           0.44151917
2021-11-02/20:47:10.68           0.44208388
2021-11-02/20:47:10.71           0.44231331
2021-11-02/20:47:10.74           0.44228118
2021-11-02/20:47:10.77           0.44312827
2021-11-02/20:47:10.80           0.44355000
2021-11-02/20:47:10.83           0.44436641
2021-11-02/20:47:10.86           0.44448357
2021-11-02/20:47:10.90           0.44514974
2021-11-02/20:47:10.93           0.44545783
2021-11-02/20:47:10.96           0.44576746
2021-11-02/20:47:10.99           0.44579568
2021-11-02/20:47:11.02           0.44664494
2021-11-02/20:47:11.05           0.44709072
2021-11-02/20:47:11.08           0.44786654
2021-11-02/20:47:11.11           0.44800140
2021-11-02/20:47:11.15           0.44905457
2021-11-02/20:47:11.18           0.44974593
2021-11-02/20:47:11.21           0.45027875
2021-11-02/20:47:11.24           0.45035432
2021-11-02/20:47:11.27           0.45132757
2021-11-02/20:47:11.30           0.45183973
2021-11-02/20:47:11.33           0.45218171
2021-11-02/20:47:11.36           0.45213898
2021-11-02/20:47:11.40           0.45276540
2021-11-02/20:47:11.43           0.45308619
2021-11-02/20:47:11.46           0.45366259
2021-11-02/20:47:11.49           0.45378109
2021-11-02/20:47:11.52           0.45466704
2021-11-02/20:47:11.55           0.45510064
2021-11-02/20:47:11.58           0.45554553
2021-11-02/20:47:11.61           0.45548073
2021-11-02/20:47:11.65           0.45668614
2021-11-02/20:47:11.68           0.45709441
2021-11-02/20:47:11.71           0.45714211
2021-11-02/20:47:11.74           0.45717383
2021-11-02/20:47:11.77           0.45828836
2021-11-02/20:47:11.80           0.45893070
2021-11-02/20:47:11.83           0.45937619
2021-11-02/20:47:11.86           0.45946763
2021-11-02/20:47:11.90           0.46042900
2021-11-02/20:47:11.93           0.46093448
2021-11-02/20:47:11.96           0.46151224
2021-11-02/20:47:11.99           0.46165591
2021-11-02/20:47:12.02           0.46271224
2021-11-02/20:47:12.05           0.46328096
2021-11-02/20:47:12.08           0.46393072
2021-11-02/20:47:12.11           0.46385454
2021-11-02/20:47:12.15           0.46462582
2021-11-02/20:47:12.18           0.46514445
2021-11-02/20:47:12.21           0.46552440
2021-11-02/20:47:12.24           0.46537268
2021-11-02/20:47:12.27           0.46622370
2021-11-02/20:47:12.30           0.46680676
2021-11-02/20:47:12.33           0.46719940
2021-11-02/20:47:12.36           0.46686190
2021-11-02/20:47:12.40           0.46772442
2021-11-02/20:47:12.43           0.46830920
2021-11-02/20:47:12.46           0.46892960
2021-11-02/20:47:12.49           0.46892841
2021-11-02/20:47:12.52           0.46977171
2021-11-02/20:47:12.55           0.47023819
2021-11-02/20:47:12.58           0.47078483
2021-11-02/20:47:12.61           0.47080814
2021-11-02/20:47:12.65           0.47159623
2021-11-02/20:47:12.68           0.47218072
2021-11-02/20:47:12.71           0.47266108
2021-11-02/20:47:12.74           0.47244429
2021-11-02/20:47:12.77           0.47347961
2021-11-02/20:47:12.80           0.47423506
2021-11-02/20:47:12.83           0.47474586
2021-11-02/20:47:12.86           0.47497277
2021-11-02/20:47:12.90           0.47598194
2021-11-02/20:47:12.93           0.47629481
2021-11-02/20:47:12.96           0.47697390
2021-11-02/20:47:12.99           0.47717127
2021-11-02/20:47:13.02           0.47821943
2021-11-02/20:47:13.05           0.47861860
2021-11-02/20:47:13.08           0.47889491
2021-11-02/20:47:13.11           0.47851759
2021-11-02/20:47:13.15           0.47930117
2021-11-02/20:47:13.18           0.47991398
2021-11-02/20:47:13.21           0.48038741
2021-11-02/20:47:13.24           0.48071866
2021-11-02/20:47:13.27           0.48168566
2021-11-02/20:47:13.30           0.48193814
2021-11-02/20:47:13.33           0.48248219
2021-11-02/20:47:13.36           0.48258069
2021-11-02/20:47:13.40           0.48374845
2021-11-02/20:47:13.43           0.48444305
2021-11-02/20:47:13.46           0.48494821
2021-11-02/20:47:13.49           0.48490744
2021-11-02/20:47:13.52           0.48590710
2021-11-02/20:47:13.55           0.48646549
2021-11-02/20:47:13.58           0.48687371
2021-11-02/20:47:13.61           0.48709694
2021-11-02/20:47:13.65           0.48823960
2021-11-02/20:47:13.68           0.48869582
2021-11-02/20:47:13.71           0.48900702
2021-11-02/20:47:13.74           0.48885759
2021-11-02/20:47:13.77           0.48999861
2021-11-02/20:47:13.80           0.49046957
2021-11-02/20:47:13.83           0.49067653
2021-11-02/20:47:13.86           0.49066308
2021-11-02/20:47:13.90           0.49147895
2021-11-02/20:47:13.93           0.49165142
2021-11-02/20:47:13.96           0.49205890
2021-11-02/20:47:13.99           0.49203916
2021-11-02/20:47:14.02           0.49304253
2021-11-02/20:47:14.05           0.49365649
2021-11-02/20:47:14.08           0.49420421
2021-11-02/20:47:14.11           0.49416466
2021-11-02/20:47:14.15           0.49532385
2021-11-02/20:47:14.18           0.49605124
2021-11-02/20:47:14.21           0.49660189
2021-11-02/20:47:14.24           0.49674169
2021-11-02/20:47:14.27           0.49769922
2021-11-02/20:47:14.30           0.49788671
2021-11-02/20:47:14.33           0.49821808
2021-11-02/20:47:14.36           0.49831151
2021-11-02/20:47:14.40           0.49923848
2021-11-02/20:47:14.43           0.49957400
2021-11-02/20:47:14.46           0.50001224
2021-11-02/20:47:14.49           0.49989244
2021-11-02/20:47:14.52           0.50068431
2021-11-02/20:47:14.55           0.50114894
2021-11-02/20:47:14.58           0.50171977
2021-11-02/20:47:14.61           0.50155966
2021-11-02/20:47:14.65           0.50252435
2021-11-02/20:47:14.68           0.50313481
2021-11-02/20:47:14.71           0.50345270
2021-11-02/20:47:14.74           0.50323125
2021-11-02/20:47:14.77           0.50406907
2021-11-02/20:47:14.80           0.50466029
2021-11-02/20:47:14.83           0.50529741
2021-11-02/20:47:14.86           0.50522423
2021-11-02/20:47:14.90           0.50621563
2021-11-02/20:47:14.93           0.50690355
2021-11-02/20:47:14.96           0.50741345
2021-11-02/20:47:14.99           0.50758352
2021-11-02/20:47:15.02           0.50873704
2021-11-02/20:47:15.05           0.50905509
2021-11-02/20:47:15.08           0.50943731
2021-11-02/20:47:15.11           0.50908266
2021-11-02/20:47:15.15           0.50983800
2021-11-02/20:47:15.18           0.51057256
2021-11-02/20:47:15.21           0.51114341
2021-11-02/20:47:15.24           0.51112315
2021-11-02/20:47:15.27           0.51203472
2021-11-02/20:47:15.30           0.51251248
2021-11-02/20:47:15.33           0.51303904
2021-11-02/20:47:15.36           0.51318739
2021-11-02/20:47:15.40           0.51428253
2021-11-02/20:47:15.43           0.51478502
2021-11-02/20:47:15.46           0.51543621
2021-11-02/20:47:15.49           0.51534217
2021-11-02/20:47:15.52           0.51611682
2021-11-02/20:47:15.55           0.51643274
2021-11-02/20:47:15.58           0.51683431
2021-11-02/20:47:15.61           0.51678976
2021-11-02/20:47:15.65           0.51786334
2021-11-02/20:47:15.68           0.51818369
2021-11-02/20:47:15.71           0.51847557
2021-11-02/20:47:15.74           0.51849214
2021-11-02/20:47:15.77           0.51947616
2021-11-02/20:47:15.80           0.52018767
2021-11-02/20:47:15.83           0.52069735
2021-11-02/20:47:15.86           0.52043913
2021-11-02/20:47:15.90           0.52147749
2021-11-02/20:47:15.93           0.52208378
2021-11-02/20:47:15.96           0.52249415
2021-11-02/20:47:15.99           0.52236613
2021-11-02/20:47:16.02           0.52352540
2021-11-02/20:47:16.05           0.52409155
2021-11-02/20:47:16.08           0.52433397
2021-11-02/20:47:16.11           0.52422419
2021-11-02/20:47:16.15           0.52541376
2021-11-02/20:47:16.18           0.52597737
2021-11-02/20:47:16.21           0.52638194
2021-11-02/20:47:16.24           0.52641456
2021-11-02/20:47:16.27           0.52733499
2021-11-02/20:47:16.30           0.52757644
2021-11-02/20:47:16.33           0.52818966
2021-11-02/20:47:16.36           0.52850338
2021-11-02/20:47:16.40           0.52957773
2021-11-02/20:47:16.43           0.53000466
2021-11-02/20:47:16.46           0.53060343
2021-11-02/20:47:16.49           0.53058114
2021-11-02/20:47:16.52           0.53137774
2021-11-02/20:47:16.55           0.53182482
2021-11-02/20:47:16.58           0.53231534
2021-11-02/20:47:16.61           0.53241272
2021-11-02/20:47:16.65           0.53325914
2021-11-02/20:47:16.68           0.53355836
2021-11-02/20:47:16.71           0.53404781
2021-11-02/20:47:16.74           0.53381726
2021-11-02/20:47:16.77           0.53487951
2021-11-02/20:47:16.80           0.53553035
2021-11-02/20:47:16.83           0.53606452
2021-11-02/20:47:16.86           0.53596846
2021-11-02/20:47:16.90           0.53695249
2021-11-02/20:47:16.93           0.53742070
2021-11-02/20:47:16.96           0.53785043
2021-11-02/20:47:16.99           0.53794181
2021-11-02/20:47:17.02           0.53895858
2021-11-02/20:47:17.05           0.53933237
2021-11-02/20:47:17.08           0.53976813
2021-11-02/20:47:17.11           0.53952925
2021-11-02/20:47:17.15           0.54032307
2021-11-02/20:47:17.18           0.54089207
2021-11-02/20:47:17.21           0.54147139
2021-11-02/20:47:17.24           0.54132450
2021-11-02/20:47:17.27           0.54228581
2021-11-02/20:47:17.30           0.54292103
2021-11-02/20:47:17.33           0.54336769
2021-11-02/20:47:17.36           0.54319636
2021-11-02/20:47:17.40           0.54451767
2021-11-02/20:47:17.43           0.54521423
2021-11-02/20:47:17.46           0.54560953
2021-11-02/20:47:17.49           0.54552110
2021-11-02/20:47:17.52           0.54655179
2021-11-02/20:47:17.55           0.54712458
2021-11-02/20:47:17.58           0.54756104
2021-11-02/20:47:17.61           0.54741864
2021-11-02/20:47:17.65           0.54842318
2021-11-02/20:47:17.68           0.54886747
2021-11-02/20:47:17.71           0.54935610
2021-11-02/20:47:17.74           0.54923710
2021-11-02/20:47:17.77           0.55012912
2021-11-02/20:47:17.80           0.55062987
2021-11-02/20:47:17.83           0.55116744
2021-11-02/20:47:17.86           0.55117195
2021-11-02/20:47:17.90           0.55202762
2021-11-02/20:47:17.93           0.55233114
2021-11-02/20:47:17.96           0.55293318
2021-11-02/20:47:17.99           0.55297293
2021-11-02/20:47:18.02           0.55379936
2021-11-02/20:47:18.05           0.55414636
2021-11-02/20:47:18.08           0.55471386
2021-11-02/20:47:18.11           0.55472937
2021-11-02/20:47:18.15           0.55582215
2021-11-02/20:47:18.18           0.55654526
2021-11-02/20:47:18.21           0.55732024
2021-11-02/20:47:18.24           0.55720692
2021-11-02/20:47:18.27           0.55798624
2021-11-02/20:47:18.30           0.55843972
2021-11-02/20:47:18.33           0.55891780
2021-11-02/20:47:18.36           0.55876502
2021-11-02/20:47:18.40           0.55965308
2021-11-02/20:47:18.43           0.55998751
2021-11-02/20:47:18.46           0.56044915
2021-11-02/20:47:18.49           0.56042055
2021-11-02/20:47:18.52           0.56152608
2021-11-02/20:47:18.55           0.56222348
2021-11-02/20:47:18.58           0.56278218
2021-11-02/20:47:18.61           0.56253631
2021-11-02/20:47:18.65           0.56342030
2021-11-02/20:47:18.68           0.56410014
2021-11-02/20:47:18.71           0.56464139
2021-11-02/20:47:18.74           0.56435486
2021-11-02/20:47:18.77           0.56530160
2021-11-02/20:47:18.80           0.56571816
2021-11-02/20:47:18.83           0.56602848
2021-11-02/20:47:18.86           0.56575297
2021-11-02/20:47:18.90           0.56685124
2021-11-02/20:47:18.93           0.56740002
2021-11-02/20:47:18.96           0.56765828
2021-11-02/20:47:18.99           0.56751619
2021-11-02/20:47:19.02           0.56849790
2021-11-02/20:47:19.05           0.56873058
2021-11-02/20:47:19.08           0.56919270
2021-11-02/20:47:19.11           0.56920985
2021-11-02/20:47:19.15           0.57041714
2021-11-02/20:47:19.18           0.57120887
2021-11-02/20:47:19.21           0.57176193
2021-11-02/20:47:19.24           0.57172865
2021-11-02/20:47:19.27           0.57275276
2021-11-02/20:47:19.30           0.57324963
2021-11-02/20:47:19.33           0.57406921
2021-11-02/20:47:19.36           0.57425245
2021-11-02/20:47:19.40           0.57518413
2021-11-02/20:47:19.43           0.57549982
2021-11-02/20:47:19.46           0.57577553
2021-11-02/20:47:19.49           0.57544802
2021-11-02/20:47:19.52           0.57624658
2021-11-02/20:47:19.55           0.57643286
2021-11-02/20:47:19.58           0.57674300
2021-11-02/20:47:19.61           0.57659796
2021-11-02/20:47:19.65           0.57754229
2021-11-02/20:47:19.68           0.57776729
2021-11-02/20:47:19.71           0.57799998
2021-11-02/20:47:19.74           0.57796672
2021-11-02/20:47:19.77           0.57917024
2021-11-02/20:47:19.80           0.57955849
2021-11-02/20:47:19.83           0.57981975
2021-11-02/20:47:19.86           0.57964113
2021-11-02/20:47:19.90           0.58051430
2021-11-02/20:47:19.93           0.58086648
2021-11-02/20:47:19.96           0.58108654
2021-11-02/20:47:19.99           0.58075381
2021-11-02/20:47:20.02           0.58174647
2021-11-02/20:47:20.05           0.58221314
2021-11-02/20:47:20.08           0.58256179
2021-11-02/20:47:20.11           0.58227597
2021-11-02/20:47:20.15           0.58328730
2021-11-02/20:47:20.18           0.58375026
2021-11-02/20:47:20.21           0.58407450
2021-11-02/20:47:20.24           0.58372123
2021-11-02/20:47:20.27           0.58467647
2021-11-02/20:47:20.30           0.58505043
2021-11-02/20:47:20.33           0.58534156
2021-11-02/20:47:20.36           0.58510972
2021-11-02/20:47:20.40           0.58596032
2021-11-02/20:47:20.43           0.58629371
2021-11-02/20:47:20.46           0.58640328
2021-11-02/20:47:20.49           0.58599819
2021-11-02/20:47:20.52           0.58722919
2021-11-02/20:47:20.55           0.58808989
2021-11-02/20:47:20.58           0.58860001
2021-11-02/20:47:20.61           0.58839520
2021-11-02/20:47:20.65           0.58927298
2021-11-02/20:47:20.68           0.58953399
2021-11-02/20:47:20.71           0.59001863
2021-11-02/20:47:20.74           0.58988369
2021-11-02/20:47:20.77           0.59076976
2021-11-02/20:47:20.80           0.59097355
2021-11-02/20:47:20.83           0.59141902
2021-11-02/20:47:20.86           0.59124377
2021-11-02/20:47:20.90           0.59213799
2021-11-02/20:47:20.93           0.59257462
2021-11-02/20:47:20.96           0.59311186
2021-11-02/20:47:20.99           0.59313086
2021-11-02/20:47:21.02           0.59407513
2021-11-02/20:47:21.05           0.59443403
2021-11-02/20:47:21.08           0.59478953
2021-11-02/20:47:21.11           0.59465875
2021-11-02/20:47:21.15           0.59568578
2021-11-02/20:47:21.18           0.59607548
2021-11-02/20:47:21.21           0.59640984
2021-11-02/20:47:21.24           0.59609976
2021-11-02/20:47:21.27           0.59710709
2021-11-02/20:47:21.30           0.59763088
2021-11-02/20:47:21.33           0.59835425
2021-11-02/20:47:21.36           0.59825486
2021-11-02/20:47:21.40           0.59926955
2021-11-02/20:47:21.43           0.59974133
2021-11-02/20:47:21.46           0.60010428
2021-11-02/20:47:21.49           0.60004750
2021-11-02/20:47:21.52           0.60100801
2021-11-02/20:47:21.55           0.60138123
2021-11-02/20:47:21.58           0.60174219
2021-11-02/20:47:21.61           0.60146551
2021-11-02/20:47:21.65           0.60239413
2021-11-02/20:47:21.68           0.60292494
2021-11-02/20:47:21.71           0.60348569
2021-11-02/20:47:21.74           0.60328392
2021-11-02/20:47:21.77           0.60417243
2021-11-02/20:47:21.80           0.60450033
2021-11-02/20:47:21.83           0.60502847
2021-11-02/20:47:21.86           0.60504414
2021-11-02/20:47:21.90           0.60608510
2021-11-02/20:47:21.93           0.60660329
2021-11-02/20:47:21.96           0.60720483
2021-11-02/20:47:21.99           0.60701590
2021-11-02/20:47:22.02           0.60788587
2021-11-02/20:47:22.05           0.60829983
2021-11-02/20:47:22.08           0.60872958
2021-11-02/20:47:22.11           0.60847297
2021-11-02/20:47:22.15           0.60942514
2021-11-02/20:47:22.18           0.60998651
2021-11-02/20:47:22.21           0.61045590
2021-11-02/20:47:22.24           0.61025787
2021-11-02/20:47:22.27           0.61132506
2021-11-02/20:47:22.30           0.61200525
2021-11-02/20:47:22.33           0.61264160
2021-11-02/20:47:22.36           0.61234337
2021-11-02/20:47:22.40           0.61324319
2021-11-02/20:47:22.43           0.61356881
2021-11-02/20:47:22.46           0.61386913
2021-11-02/20:47:22.49           0.61364845
2021-11-02/20:47:22.52           0.61471125
2021-11-02/20:47:22.55           0.61508229
2021-11-02/20:47:22.58           0.61546108
2021-11-02/20:47:22.61           0.61548560
2021-11-02/20:47:22.65           0.61663427
2021-11-02/20:47:22.68           0.61703665
2021-11-02/20:47:22.71           0.61758540
2021-11-02/20:47:22.74           0.61759428
2021-11-02/20:47:22.77           0.61868338
2021-11-02/20:47:22.80           0.61896261
2021-11-02/20:47:22.83           0.61916505
2021-11-02/20:47:22.86           0.61899523
2021-11-02/20:47:22.90           0.61998979
2021-11-02/20:47:22.93           0.62023074
2021-11-02/20:47:22.96           0.62063608
2021-11-02/20:47:22.99           0.62033836
2021-11-02/20:47:23.02           0.62120343
2021-11-02/20:47:23.05           0.62155287
2021-11-02/20:47:23.08           0.62199080
2021-11-02/20:47:23.11           0.62187633
2021-11-02/20:47:23.15           0.62257594
2021-11-02/20:47:23.18           0.62271307
2021-11-02/20:47:23.21           0.62324902
2021-11-02/20:47:23.24           0.62317404
2021-11-02/20:47:23.27           0.62407401
2021-11-02/20:47:23.30           0.62458381
2021-11-02/20:47:23.33           0.62516634
2021-11-02/20:47:23.36           0.62468693
2021-11-02/20:47:23.40           0.62554523
2021-11-02/20:47:23.43           0.62608901
2021-11-02/20:47:23.46           0.62665957
2021-11-02/20:47:23.49           0.62653703
2021-11-02/20:47:23.52           0.62755487
2021-11-02/20:47:23.55           0.62791853
2021-11-02/20:47:23.58           0.62819307
2021-11-02/20:47:23.61           0.62792999
2021-11-02/20:47:23.65           0.62898833
2021-11-02/20:47:23.68           0.62953499
2021-11-02/20:47:23.71           0.63012766
2021-11-02/20:47:23.74           0.63009663
2021-11-02/20:47:23.77           0.63127010
2021-11-02/20:47:23.80           0.63174743
2021-11-02/20:47:23.83           0.63193417
2021-11-02/20:47:23.86           0.63166781
2021-11-02/20:47:23.90           0.63293190
2021-11-02/20:47:23.93           0.63351670
2021-11-02/20:47:23.96           0.63396819
2021-11-02/20:47:23.99           0.63356854
2021-11-02/20:47:24.02           0.63433197
2021-11-02/20:47:24.05           0.63478648
2021-11-02/20:47:24.08           0.63550361
2021-11-02/20:47:24.11           0.63528950
2021-11-02/20:47:24.15           0.63620807
2021-11-02/20:47:24.18           0.63661078
2021-11-02/20:47:24.21           0.63678400
2021-11-02/20:47:24.24           0.63653773
2021-11-02/20:47:24.27           0.63778241
2021-11-02/20:47:24.30           0.63826995
2021-11-02/20:47:24.33           0.63856833
2021-11-02/20:47:24.36           0.63846003
2021-11-02/20:47:24.40           0.63966359
2021-11-02/20:47:24.43           0.64013390
2021-11-02/20:47:24.46           0.64076607
2021-11-02/20:47:24.49           0.64080672
2021-11-02/20:47:24.52           0.64196019
2021-11-02/20:47:24.55           0.64234519
2021-11-02/20:47:24.58           0.64270802
2021-11-02/20:47:24.61           0.64248856
2021-11-02/20:47:24.65           0.64347340
2021-11-02/20:47:24.68           0.64385302
2021-11-02/20:47:24.71           0.64436741
2021-11-02/20:47:24.74           0.64414330
2021-11-02/20:47:24.77           0.64484999
2021-11-02/20:47:24.80           0.64512265
2021-11-02/20:47:24.83           0.64557944
2021-11-02/20:47:24.86           0.64527103
2021-11-02/20:47:24.90           0.64630148
2021-11-02/20:47:24.93           0.64678819
2021-11-02/20:47:24.96           0.64708248
2021-11-02/20:47:24.99           0.64663865
2021-11-02/20:47:25.02           0.64773929
2021-11-02/20:47:25.05           0.64828557
2021-11-02/20:47:25.08           0.64859836
2021-11-02/20:47:25.11           0.64828205
2021-11-02/20:47:25.15           0.64937474
2021-11-02/20:47:25.18           0.64978212
2021-11-02/20:47:25.21           0.65014685
2021-11-02/20:47:25.24           0.65005489
2021-11-02/20:47:25.27           0.65112244
2021-11-02/20:47:25.30           0.65160780
2021-11-02/20:47:25.33           0.65221111
2021-11-02/20:47:25.36           0.65194758
2021-11-02/20:47:25.40           0.65288955
2021-11-02/20:47:25.43           0.65339819
2021-11-02/20:47:25.46           0.65385381
2021-11-02/20:47:25.49           0.65349715
2021-11-02/20:47:25.52           0.65444138
2021-11-02/20:47:25.55           0.65486007
2021-11-02/20:47:25.58           0.65540889
2021-11-02/20:47:25.61           0.65508054
2021-11-02/20:47:25.65           0.65595842
2021-11-02/20:47:25.68           0.65642906
2021-11-02/20:47:25.71           0.65697140
2021-11-02/20:47:25.74           0.65681467
2021-11-02/20:47:25.77           0.65789673
2021-11-02/20:47:25.80           0.65842798
2021-11-02/20:47:25.83           0.65885838
2021-11-02/20:47:25.86           0.65852551
2021-11-02/20:47:25.90           0.65953369
2021-11-02/20:47:25.93           0.65988873
2021-11-02/20:47:25.96           0.66029675
2021-11-02/20:47:25.99           0.66009412
2021-11-02/20:47:26.02           0.66104452
2021-11-02/20:47:26.05           0.66146688
2021-11-02/20:47:26.08           0.66183010
2021-11-02/20:47:26.11           0.66149267
2021-11-02/20:47:26.15           0.66241951
2021-11-02/20:47:26.18           0.66274832
2021-11-02/20:47:26.21           0.66322552
2021-11-02/20:47:26.24           0.66298426
2021-11-02/20:47:26.27           0.66392012
2021-11-02/20:47:26.30           0.66421430
2021-11-02/20:47:26.33           0.66458564
2021-11-02/20:47:26.36           0.66425796
2021-11-02/20:47:26.40           0.66522439
2021-11-02/20:47:26.43           0.66575004
2021-11-02/20:47:26.46           0.66620890
2021-11-02/20:47:26.49           0.66595528
2021-11-02/20:47:26.52           0.66707066
2021-11-02/20:47:26.55           0.66763094
2021-11-02/20:47:26.58           0.66817249
2021-11-02/20:47:26.61           0.66797702
2021-11-02/20:47:26.65           0.66923899
2021-11-02/20:47:26.68           0.66987859
2021-11-02/20:47:26.71           0.67027243
2021-11-02/20:47:26.74           0.66995596
2021-11-02/20:47:26.77           0.67129631
2021-11-02/20:47:26.80           0.67189653
2021-11-02/20:47:26.83           0.67230609
2021-11-02/20:47:26.86           0.67216509
2021-11-02/20:47:26.90           0.67335222
2021-11-02/20:47:26.93           0.67382078
2021-11-02/20:47:26.96           0.67413070
2021-11-02/20:47:26.99           0.67382947
2021-11-02/20:47:27.02           0.67486789
2021-11-02/20:47:27.05           0.67512114
2021-11-02/20:47:27.08           0.67546951
2021-11-02/20:47:27.11           0.67512233
2021-11-02/20:47:27.15           0.67608522
2021-11-02/20:47:27.18           0.67657124
2021-11-02/20:47:27.21           0.67720495
2021-11-02/20:47:27.24           0.67722941
2021-11-02/20:47:27.27           0.67836245
2021-11-02/20:47:27.30           0.67873197
2021-11-02/20:47:27.33           0.67912489
2021-11-02/20:47:27.36           0.67872547
2021-11-02/20:47:27.40           0.67983883
2021-11-02/20:47:27.43           0.68045993
2021-11-02/20:47:27.46           0.68073834
2021-11-02/20:47:27.49           0.68034424
2021-11-02/20:47:27.52           0.68141351
2021-11-02/20:47:27.55           0.68175879
2021-11-02/20:47:27.58           0.68204401
2021-11-02/20:47:27.61           0.68173646
2021-11-02/20:47:27.65           0.68276247
2021-11-02/20:47:27.68           0.68307242
2021-11-02/20:47:27.71           0.68346501
2021-11-02/20:47:27.74           0.68327183
2021-11-02/20:47:27.77           0.68446510
2021-11-02/20:47:27.80           0.68491629
2021-11-02/20:47:27.83           0.68543608
2021-11-02/20:47:27.86           0.68535059
2021-11-02/20:47:27.90           0.68646154
2021-11-02/20:47:27.93           0.68683510
2021-11-02/20:47:27.96           0.68726280
2021-11-02/20:47:27.99           0.68701379
2021-11-02/20:47:28.02           0.68809671
2021-11-02/20:47:28.05           0.68850786
2021-11-02/20:47:28.08           0.68885526
2021-11-02/20:47:28.11           0.68842553
2021-11-02/20:47:28.15           0.68945477
2021-11-02/20:47:28.18           0.69008386
2021-11-02/20:47:28.21           0.69070223
2021-11-02/20:47:28.24           0.69054415
2021-11-02/20:47:28.27           0.69141736
2021-11-02/20:47:28.30           0.69171461
2021-11-02/20:47:28.33           0.69215392
2021-11-02/20:47:28.36           0.69184493
2021-11-02/20:47:28.40           0.69291335
2021-11-02/20:47:28.43           0.69337484
2021-11-02/20:47:28.46           0.69373738
2021-11-02/20:47:28.49           0.69336519
2021-11-02/20:47:28.52           0.69449594
2021-11-02/20:47:28.55           0.69498548
2021-11-02/20:47:28.58           0.69529807
2021-11-02/20:47:28.61           0.69501792
2021-11-02/20:47:28.65           0.69614455
2021-11-02/20:47:28.68           0.69657289
2021-11-02/20:47:28.71           0.69697101
2021-11-02/20:47:28.74           0.69671950
2021-11-02/20:47:28.77           0.69801400
2021-11-02/20:47:28.80           0.69843843
2021-11-02/20:47:28.83           0.69868706
2021-11-02/20:47:28.86           0.69831290
2021-11-02/20:47:28.90           0.69933753
2021-11-02/20:47:28.93           0.69950681
2021-11-02/20:47:28.96           0.69970357
2021-11-02/20:47:28.99           0.69950874
2021-11-02/20:47:29.02           0.70071668
2021-11-02/20:47:29.05           0.70115027
2021-11-02/20:47:29.08           0.70151020
2021-11-02/20:47:29.11           0.70139395
2021-11-02/20:47:29.15           0.70246676
2021-11-02/20:47:29.18           0.70287329
2021-11-02/20:47:29.21           0.70355003
2021-11-02/20:47:29.24           0.70333255
2021-11-02/20:47:29.27           0.70444330
2021-11-02/20:47:29.30           0.70482166
2021-11-02/20:47:29.33           0.70514103
2021-11-02/20:47:29.36           0.70488717
2021-11-02/20:47:29.40           0.70603077
2021-11-02/20:47:29.43           0.70644607
2021-11-02/20:47:29.46           0.70687494
2021-11-02/20:47:29.49           0.70654488
2021-11-02/20:47:29.52           0.70753441
2021-11-02/20:47:29.55           0.70782574
2021-11-02/20:47:29.58           0.70823505
2021-11-02/20:47:29.61           0.70809365
2021-11-02/20:47:29.65           0.70890437
2021-11-02/20:47:29.68           0.70898737
2021-11-02/20:47:29.71           0.70923606
2021-11-02/20:47:29.74           0.70879324
2021-11-02/20:47:29.77           0.70980021
2021-11-02/20:47:29.80           0.71018277
2021-11-02/20:47:29.83           0.71041538
2021-11-02/20:47:29.86           0.70971386
2021-11-02/20:47:29.90           0.71047974
2021-11-02/20:47:29.93           0.71078793
2021-11-02/20:47:29.96           0.71107683
2021-11-02/20:47:29.99           0.71057995
2021-11-02/20:47:30.02           0.71167831
2021-11-02/20:47:30.05           0.71206110
2021-11-02/20:47:30.08           0.71226983
2021-11-02/20:47:30.11           0.71186294
2021-11-02/20:47:30.15           0.71288560
2021-11-02/20:47:30.18           0.71333608
2021-11-02/20:47:30.21           0.71374836
2021-11-02/20:47:30.24           0.71323072
2021-11-02/20:47:30.27           0.71398385
2021-11-02/20:47:30.30           0.71419973
2021-11-02/20:47:30.33           0.71444958
2021-11-02/20:47:30.36           0.71395758
2021-11-02/20:47:30.40           0.71487699
2021-11-02/20:47:30.43           0.71519693
2021-11-02/20:47:30.46           0.71544401
2021-11-02/20:47:30.49           0.71497318
2021-11-02/20:47:30.52           0.71609342
2021-11-02/20:47:30.55           0.71657483
2021-11-02/20:47:30.58           0.71697873
2021-11-02/20:47:30.61           0.71668649
2021-11-02/20:47:30.65           0.71775455
2021-11-02/20:47:30.68           0.71804681
2021-11-02/20:47:30.71           0.71825701
2021-11-02/20:47:30.74           0.71802789
2021-11-02/20:47:30.77           0.71928945
2021-11-02/20:47:30.80           0.71952394
2021-11-02/20:47:30.83           0.71963008
2021-11-02/20:47:30.86           0.71906288
2021-11-02/20:47:30.90           0.72006981
2021-11-02/20:47:30.93           0.72049539
2021-11-02/20:47:30.96           0.72089338
2021-11-02/20:47:30.99           0.72062629
2021-11-02/20:47:31.02           0.72165432
2021-11-02/20:47:31.05           0.72178802
2021-11-02/20:47:31.08           0.72204631
2021-11-02/20:47:31.11           0.72175141
2021-11-02/20:47:31.15           0.72285345
2021-11-02/20:47:31.18           0.72325813
2021-11-02/20:47:31.21           0.72357890
2021-11-02/20:47:31.24           0.72315351
2021-11-02/20:47:31.27           0.72422012
2021-11-02/20:47:31.30           0.72463402
2021-11-02/20:47:31.33           0.72498055
2021-11-02/20:47:31.36           0.72464088
2021-11-02/20:47:31.40           0.72582748
2021-11-02/20:47:31.43           0.72619628
2021-11-02/20:47:31.46           0.72659357
2021-11-02/20:47:31.49           0.72628190
2021-11-02/20:47:31.52           0.72722369
2021-11-02/20:47:31.55           0.72772400
2021-11-02/20:47:31.58           0.72816294
2021-11-02/20:47:31.61           0.72758820
2021-11-02/20:47:31.65           0.72856783
2021-11-02/20:47:31.68           0.72905166
2021-11-02/20:47:31.71           0.72950630
2021-11-02/20:47:31.74           0.72907858
2021-11-02/20:47:31.77           0.73010918
2021-11-02/20:47:31.80           0.73050619
2021-11-02/20:47:31.83           0.73090126
2021-11-02/20:47:31.86           0.73074272
2021-11-02/20:47:31.90           0.73197657
2021-11-02/20:47:31.93           0.73233093
2021-11-02/20:47:31.96           0.73274334
2021-11-02/20:47:31.99           0.73253039
2021-11-02/20:47:32.02           0.73359065
2021-11-02/20:47:32.05           0.73382015
2021-11-02/20:47:32.08           0.73427044
2021-11-02/20:47:32.11           0.73407285
2021-11-02/20:47:32.15           0.73506890
2021-11-02/20:47:32.18           0.73533353
2021-11-02/20:47:32.21           0.73574014
2021-11-02/20:47:32.24           0.73538673
2021-11-02/20:47:32.27           0.73657320
2021-11-02/20:47:32.30           0.73700637
2021-11-02/20:47:32.33           0.73734284
2021-11-02/20:47:32.36           0.73714236
2021-11-02/20:47:32.40           0.73838749
2021-11-02/20:47:32.43           0.73883125
2021-11-02/20:47:32.46           0.73905689
2021-11-02/20:47:32.49           0.73874548
2021-11-02/20:47:32.52           0.74007859
2021-11-02/20:47:32.55           0.74048533
2021-11-02/20:47:32.58           0.74079990
2021-11-02/20:47:32.61           0.74047630
2021-11-02/20:47:32.65           0.74173169
2021-11-02/20:47:32.68           0.74220554
2021-11-02/20:47:32.71           0.74268766
2021-11-02/20:47:32.74           0.74236841
2021-11-02/20:47:32.77           0.74334015
2021-11-02/20:47:32.80           0.74371056
2021-11-02/20:47:32.83           0.74391739
2021-11-02/20:47:32.86           0.74343862
2021-11-02/20:47:32.90           0.74457815
2021-11-02/20:47:32.93           0.74496263
2021-11-02/20:47:32.96           0.74534649
2021-11-02/20:47:32.99           0.74499865
2021-11-02/20:47:33.02           0.74588397
2021-11-02/20:47:33.05           0.74615582
2021-11-02/20:47:33.08           0.74671561
2021-11-02/20:47:33.11           0.74646207
2021-11-02/20:47:33.15           0.74762626
2021-11-02/20:47:33.18           0.74798705
2021-11-02/20:47:33.21           0.74816286
2021-11-02/20:47:33.24           0.74767206
2021-11-02/20:47:33.27           0.74867640
2021-11-02/20:47:33.30           0.74902014
2021-11-02/20:47:33.33           0.74934878
2021-11-02/20:47:33.36           0.74872648
2021-11-02/20:47:33.40           0.74963838
2021-11-02/20:47:33.43           0.74989787
2021-11-02/20:47:33.46           0.75024383
2021-11-02/20:47:33.49           0.75010396
2021-11-02/20:47:33.52           0.75115459
2021-11-02/20:47:33.55           0.75133990
2021-11-02/20:47:33.58           0.75174839
2021-11-02/20:47:33.61           0.75153422
2021-11-02/20:47:33.65           0.75270996
2021-11-02/20:47:33.68           0.75325473
2021-11-02/20:47:33.71           0.75367316
2021-11-02/20:47:33.74           0.75323231
2021-11-02/20:47:33.77           0.75439694
2021-11-02/20:47:33.80           0.75486492
2021-11-02/20:47:33.83           0.75533364
2021-11-02/20:47:33.86           0.75508920
2021-11-02/20:47:33.90           0.75628188
2021-11-02/20:47:33.93           0.75648370
2021-11-02/20:47:33.96           0.75663413
2021-11-02/20:47:33.99           0.75612552
2021-11-02/20:47:34.02           0.75724853
2021-11-02/20:47:34.05           0.75763247
2021-11-02/20:47:34.08           0.75782064
2021-11-02/20:47:34.11           0.75731703
2021-11-02/20:47:34.15           0.75832465
2021-11-02/20:47:34.18           0.75879778
2021-11-02/20:47:34.21           0.75941386
2021-11-02/20:47:34.24           0.75919668
2021-11-02/20:47:34.27           0.76049831
2021-11-02/20:47:34.30           0.76087231
2021-11-02/20:47:34.33           0.76099941
2021-11-02/20:47:34.36           0.76057078
2021-11-02/20:47:34.40           0.76184482
2021-11-02/20:47:34.43           0.76238835
2021-11-02/20:47:34.46           0.76290305
2021-11-02/20:47:34.49           0.76252747
2021-11-02/20:47:34.52           0.76354437
2021-11-02/20:47:34.55           0.76390456
2021-11-02/20:47:34.58           0.76416710
2021-11-02/20:47:34.61           0.76382085
2021-11-02/20:47:34.65           0.76507327
2021-11-02/20:47:34.68           0.76537113
2021-11-02/20:47:34.71           0.76556598
2021-11-02/20:47:34.74           0.76501714
2021-11-02/20:47:34.77           0.76584194
2021-11-02/20:47:34.80           0.76603037
2021-11-02/20:47:34.83           0.76645930
2021-11-02/20:47:34.86           0.76622429
2021-11-02/20:47:34.90           0.76742264
2021-11-02/20:47:34.93           0.76768358
2021-11-02/20:47:34.96           0.76782352
2021-11-02/20:47:34.99           0.76734137
2021-11-02/20:47:35.02           0.76851752
2021-11-02/20:47:35.05           0.76886731
2021-11-02/20:47:35.08           0.76920967
2021-11-02/20:47:35.11           0.76863359
2021-11-02/20:47:35.15           0.76942996
2021-11-02/20:47:35.18           0.76958679
2021-11-02/20:47:35.21           0.76986383
2021-11-02/20:47:35.24           0.76960306
2021-11-02/20:47:35.27           0.77079016
2021-11-02/20:47:35.30           0.77109470
2021-11-02/20:47:35.33           0.77136784
2021-11-02/20:47:35.36           0.77090630
2021-11-02/20:47:35.40           0.77192537
2021-11-02/20:47:35.43           0.77228199
2021-11-02/20:47:35.46           0.77265821
2021-11-02/20:47:35.49           0.77229476
2021-11-02/20:47:35.52           0.77340831
2021-11-02/20:47:35.55           0.77371079
2021-11-02/20:47:35.58           0.77400706
2021-11-02/20:47:35.61           0.77349800
2021-11-02/20:47:35.65           0.77459624
2021-11-02/20:47:35.68           0.77499666
2021-11-02/20:47:35.71           0.77526867
2021-11-02/20:47:35.74           0.77472971
2021-11-02/20:47:35.77           0.77570201
2021-11-02/20:47:35.80           0.77587151
2021-11-02/20:47:35.83           0.77604275
2021-11-02/20:47:35.86           0.77549742
2021-11-02/20:47:35.90           0.77644514
2021-11-02/20:47:35.93           0.77658271
2021-11-02/20:47:35.96           0.77664240
2021-11-02/20:47:35.99           0.77601630
2021-11-02/20:47:36.02           0.77707713
2021-11-02/20:47:36.05           0.77741839
2021-11-02/20:47:36.08           0.77775773
2021-11-02/20:47:36.11           0.77733183
2021-11-02/20:47:36.15           0.77845451
2021-11-02/20:47:36.18           0.77880243
2021-11-02/20:47:36.21           0.77925641
2021-11-02/20:47:36.24           0.77899372
2021-11-02/20:47:36.27           0.77996673
2021-11-02/20:47:36.30           0.78005780
2021-11-02/20:47:36.33           0.78028116
2021-11-02/20:47:36.36           0.77971974
2021-11-02/20:47:36.40           0.78046404
2021-11-02/20:47:36.43           0.78060162
2021-11-02/20:47:36.46           0.78087513
2021-11-02/20:47:36.49           0.78034934
2021-11-02/20:47:36.52           0.78137952
2021-11-02/20:47:36.55           0.78161009
2021-11-02/20:47:36.58           0.78188700
2021-11-02/20:47:36.61           0.78150350
2021-11-02/20:47:36.65           0.78254157
2021-11-02/20:47:36.68           0.78271465
2021-11-02/20:47:36.71           0.78289664
2021-11-02/20:47:36.74           0.78235566
2021-11-02/20:47:36.77           0.78332449
2021-11-02/20:47:36.80           0.78369312
2021-11-02/20:47:36.83           0.78416541
2021-11-02/20:47:36.86           0.78383508
2021-11-02/20:47:36.90           0.78495879
2021-11-02/20:47:36.93           0.78535392
2021-11-02/20:47:36.96           0.78576372
2021-11-02/20:47:36.99           0.78539071
2021-11-02/20:47:37.02           0.78646468
2021-11-02/20:47:37.05           0.78669431
2021-11-02/20:47:37.08           0.78685296
2021-11-02/20:47:37.11           0.78623497
2021-11-02/20:47:37.15           0.78739874
2021-11-02/20:47:37.18           0.78802104
2021-11-02/20:47:37.21           0.78848281
2021-11-02/20:47:37.24           0.78798213
2021-11-02/20:47:37.27           0.78900348
2021-11-02/20:47:37.30           0.78928382
2021-11-02/20:47:37.33           0.78965484
2021-11-02/20:47:37.36           0.78930658
2021-11-02/20:47:37.40           0.79048475
2021-11-02/20:47:37.43           0.79095083
2021-11-02/20:47:37.46           0.79144355
2021-11-02/20:47:37.49           0.79111234
2021-11-02/20:47:37.52           0.79218415
2021-11-02/20:47:37.55           0.79269089
2021-11-02/20:47:37.58           0.79334112
2021-11-02/20:47:37.61           0.79299876
2021-11-02/20:47:37.65           0.79411058
2021-11-02/20:47:37.68           0.79429134
2021-11-02/20:47:37.71           0.79441702
2021-11-02/20:47:37.74           0.79414375
2021-11-02/20:47:37.77           0.79553607
2021-11-02/20:47:37.80           0.79600051
2021-11-02/20:47:37.83           0.79648301
2021-11-02/20:47:37.86           0.79635829
2021-11-02/20:47:37.90           0.79773879
2021-11-02/20:47:37.93           0.79817142
2021-11-02/20:47:37.96           0.79860636
2021-11-02/20:47:37.99           0.79834363
2021-11-02/20:47:38.02           0.79962394
2021-11-02/20:47:38.05           0.80013151
2021-11-02/20:47:38.08           0.80054996
2021-11-02/20:47:38.11           0.80016297
2021-11-02/20:47:38.15           0.80130461
2021-11-02/20:47:38.18           0.80173320
2021-11-02/20:47:38.21           0.80230534
2021-11-02/20:47:38.24           0.80203253
2021-11-02/20:47:38.27           0.80303588
2021-11-02/20:47:38.30           0.80304685
2021-11-02/20:47:38.33           0.80330574
2021-11-02/20:47:38.36           0.80298196
2021-11-02/20:47:38.40           0.80416318
2021-11-02/20:47:38.43           0.80433977
2021-11-02/20:47:38.46           0.80461070
2021-11-02/20:47:38.49           0.80417105
2021-11-02/20:47:38.52           0.80516190
2021-11-02/20:47:38.55           0.80559293
2021-11-02/20:47:38.58           0.80619047
2021-11-02/20:47:38.61           0.80599084
2021-11-02/20:47:38.65           0.80734252
2021-11-02/20:47:38.68           0.80781208
2021-11-02/20:47:38.71           0.80822942
2021-11-02/20:47:38.74           0.80783256
2021-11-02/20:47:38.77           0.80898668
2021-11-02/20:47:38.80           0.80938028
2021-11-02/20:47:38.83           0.80957903
2021-11-02/20:47:38.86           0.80883669
2021-11-02/20:47:38.90           0.80965767
2021-11-02/20:47:38.93           0.80992004
2021-11-02/20:47:38.96           0.81032335
2021-11-02/20:47:38.99           0.80989222
2021-11-02/20:47:39.02           0.81100266
2021-11-02/20:47:39.05           0.81130412
2021-11-02/20:47:39.08           0.81178333
2021-11-02/20:47:39.11           0.81151965
2021-11-02/20:47:39.15           0.81271291
2021-11-02/20:47:39.18           0.81318830
2021-11-02/20:47:39.21           0.81360579
2021-11-02/20:47:39.24           0.81308807
2021-11-02/20:47:39.27           0.81419434
2021-11-02/20:47:39.30           0.81444231
2021-11-02/20:47:39.33           0.81475033
2021-11-02/20:47:39.36           0.81440055
2021-11-02/20:47:39.40           0.81557117
2021-11-02/20:47:39.43           0.81599805
2021-11-02/20:47:39.46           0.81637956
2021-11-02/20:47:39.49           0.81598691
2021-11-02/20:47:39.52           0.81710556
2021-11-02/20:47:39.55           0.81729265
2021-11-02/20:47:39.58           0.81753194
2021-11-02/20:47:39.61           0.81688434
2021-11-02/20:47:39.65           0.81766924
2021-11-02/20:47:39.68           0.81776095
2021-11-02/20:47:39.71           0.81789371
2021-11-02/20:47:39.74           0.81729069
2021-11-02/20:47:39.77           0.81825276
2021-11-02/20:47:39.80           0.81835584
2021-11-02/20:47:39.83           0.81838051
2021-11-02/20:47:39.86           0.81747071
2021-11-02/20:47:39.90           0.81838002
2021-11-02/20:47:39.93           0.81860248
2021-11-02/20:47:39.96           0.81865727
2021-11-02/20:47:39.99           0.81777680
2021-11-02/20:47:40.02           0.81846175
2021-11-02/20:47:40.05           0.81842437
2021-11-02/20:47:40.08           0.81850027
2021-11-02/20:47:40.11           0.81795895
2021-11-02/20:47:40.15           0.81899235
2021-11-02/20:47:40.18           0.81918328
2021-11-02/20:47:40.21           0.81935793
2021-11-02/20:47:40.24           0.81884578
2021-11-02/20:47:40.27           0.82001213
2021-11-02/20:47:40.30           0.82027875
2021-11-02/20:47:40.33           0.82072814
2021-11-02/20:47:40.36           0.82045015
2021-11-02/20:47:40.40           0.82148680
2021-11-02/20:47:40.43           0.82186440
2021-11-02/20:47:40.46           0.82236357
2021-11-02/20:47:40.49           0.82190038
2021-11-02/20:47:40.52           0.82313213
2021-11-02/20:47:40.55           0.82369942
2021-11-02/20:47:40.58           0.82410871
2021-11-02/20:47:40.61           0.82377550
2021-11-02/20:47:40.65           0.82498879
2021-11-02/20:47:40.68           0.82543776
2021-11-02/20:47:40.71           0.82601375
2021-11-02/20:47:40.74           0.82567476
2021-11-02/20:47:40.77           0.82679403
2021-11-02/20:47:40.80           0.82704701
2021-11-02/20:47:40.83           0.82734626
2021-11-02/20:47:40.86           0.82689414
2021-11-02/20:47:40.90           0.82822545
2021-11-02/20:47:40.93           0.82876263
2021-11-02/20:47:40.96           0.82926891
2021-11-02/20:47:40.99           0.82880253
2021-11-02/20:47:41.02           0.82987635
2021-11-02/20:47:41.05           0.83032141
2021-11-02/20:47:41.08           0.83067913
2021-11-02/20:47:41.11           0.83027967
2021-11-02/20:47:41.15           0.83148645
2021-11-02/20:47:41.18           0.83166599
2021-11-02/20:47:41.21           0.83169941
2021-11-02/20:47:41.24           0.83099285
2021-11-02/20:47:41.27           0.83208619
2021-11-02/20:47:41.30           0.83221976
2021-11-02/20:47:41.33           0.83226100
2021-11-02/20:47:41.36           0.83161921
2021-11-02/20:47:41.40           0.83248996
2021-11-02/20:47:41.43           0.83237113
2021-11-02/20:47:41.46           0.83233671
2021-11-02/20:47:41.49           0.83162232
2021-11-02/20:47:41.52           0.83239263
2021-11-02/20:47:41.55           0.83219713
2021-11-02/20:47:41.58           0.83197662
2021-11-02/20:47:41.61           0.83099073
2021-11-02/20:47:41.65           0.83158355
2021-11-02/20:47:41.68           0.83135594
2021-11-02/20:47:41.71           0.83106435
2021-11-02/20:47:41.74           0.82996114
2021-11-02/20:47:41.77           0.83049264
2021-11-02/20:47:41.80           0.83023953
2021-11-02/20:47:41.83           0.82992485
2021-11-02/20:47:41.86           0.82883823
2021-11-02/20:47:41.90           0.82929789
2021-11-02/20:47:41.93           0.82858683
2021-11-02/20:47:41.96           0.82770273
2021-11-02/20:47:41.99           0.82597858
2021-11-02/20:47:42.02           0.82570454
2021-11-02/20:47:42.05           0.82458659
2021-11-02/20:47:42.08           0.82337178
2021-11-02/20:47:42.11           0.82117248
2021-11-02/20:47:42.15           0.82034400
2021-11-02/20:47:42.18           0.81853999
2021-11-02/20:47:42.21           0.81675303
2021-11-02/20:47:42.24           0.81439607
2021-11-02/20:47:42.27           0.81381661
2021-11-02/20:47:42.30           0.81243364
2021-11-02/20:47:42.33           0.81089649
2021-11-02/20:47:42.36           0.80849492
2021-11-02/20:47:42.40           0.80767635
2021-11-02/20:47:42.43           0.80617435
2021-11-02/20:47:42.46           0.80503422
2021-11-02/20:47:42.49           0.80332995
2021-11-02/20:47:42.52           0.80316849
2021-11-02/20:47:42.55           0.80209183
2021-11-02/20:47:42.58           0.80105528
2021-11-02/20:47:42.61           0.79935848
2021-11-02/20:47:42.65           0.79934507
2021-11-02/20:47:42.68           0.79858996
2021-11-02/20:47:42.71           0.79776974
2021-11-02/20:47:42.74           0.79606313
2021-11-02/20:47:42.77           0.79579774
2021-11-02/20:47:42.80           0.79482300
2021-11-02/20:47:42.83           0.79386933
2021-11-02/20:47:42.86           0.79217250
2021-11-02/20:47:42.90           0.79204152
2021-11-02/20:47:42.93           0.79107293
2021-11-02/20:47:42.96           0.79024796
2021-11-02/20:47:42.99           0.78875503
2021-11-02/20:47:43.02           0.78885924
2021-11-02/20:47:43.05           0.78828040
2021-11-02/20:47:43.08           0.78752224
2021-11-02/20:47:43.11           0.78598143
2021-11-02/20:47:43.15           0.78596921
2021-11-02/20:47:43.18           0.78524941
2021-11-02/20:47:43.21           0.78457036
2021-11-02/20:47:43.24           0.78299421
2021-11-02/20:47:43.27           0.78288904
2021-11-02/20:47:43.30           0.78194362
2021-11-02/20:47:43.33           0.78088711
2021-11-02/20:47:43.36           0.77921905
2021-11-02/20:47:43.40           0.77913790
2021-11-02/20:47:43.43           0.77826120
2021-11-02/20:47:43.46           0.77735178
2021-11-02/20:47:43.49           0.77555458
2021-11-02/20:47:43.52           0.77517621
2021-11-02/20:47:43.55           0.77407713
2021-11-02/20:47:43.58           0.77303519
2021-11-02/20:47:43.61           0.77136936
2021-11-02/20:47:43.65           0.77125521
2021-11-02/20:47:43.68           0.77024957
2021-11-02/20:47:43.71           0.76908910
2021-11-02/20:47:43.74           0.76794405
2021-11-02/20:47:43.77           0.76699028
2021-11-02/20:47:43.80           0.76607409
2021-11-02/20:47:43.83           0.76515943
2021-11-02/20:47:43.86           0.76436588
2021-11-02/20:47:43.90           0.76343772
2021-11-02/20:47:43.93           0.76235395
2021-11-02/20:47:43.96           0.76145284
2021-11-02/20:47:43.99           0.76073207
2021-11-02/20:47:44.02           0.75984709
2021-11-02/20:47:44.05           0.75890836
2021-11-02/20:47:44.08           0.75799883
2021-11-02/20:47:44.11           0.75717408
2021-11-02/20:47:44.15           0.75645656
2021-11-02/20:47:44.18           0.75578367
2021-11-02/20:47:44.21           0.75524710
2021-11-02/20:47:44.24           0.75459489
2021-11-02/20:47:44.27           0.75386166
2021-11-02/20:47:44.30           0.75299939
2021-11-02/20:47:44.33           0.75215913
2021-11-02/20:47:44.36           0.75133111
2021-11-02/20:47:44.40           0.75035974
2021-11-02/20:47:44.43           0.74943076
2021-11-02/20:47:44.46           0.74828737
2021-11-02/20:47:44.49           0.74690716
2021-11-02/20:47:44.52           0.74563090
2021-11-02/20:47:44.55           0.74453928
2021-11-02/20:47:44.58           0.74354914
2021-11-02/20:47:44.61           0.74257544
2021-11-02/20:47:44.65           0.74155460
2021-11-02/20:47:44.68           0.74037901
2021-11-02/20:47:44.71           0.73907216
2021-11-02/20:47:44.74           0.73787616
2021-11-02/20:47:44.77           0.73597275
2021-11-02/20:47:44.80           0.73544829
2021-11-02/20:47:44.83           0.73428209
2021-11-02/20:47:44.86           0.73314009
2021-11-02/20:47:44.90           0.73111264
2021-11-02/20:47:44.93           0.73055296
2021-11-02/20:47:44.96           0.72952029
2021-11-02/20:47:44.99           0.72854713
2021-11-02/20:47:45.02           0.72686888
2021-11-02/20:47:45.05           0.72656833
2021-11-02/20:47:45.08           0.72571652
2021-11-02/20:47:45.11           0.72480484
2021-11-02/20:47:45.15           0.72299972
2021-11-02/20:47:45.18           0.72279493
2021-11-02/20:47:45.21           0.72204896
2021-11-02/20:47:45.24           0.72119725
2021-11-02/20:47:45.27           0.71963599
2021-11-02/20:47:45.30           0.71965934
2021-11-02/20:47:45.33           0.71920994
2021-11-02/20:47:45.36           0.71877820
2021-11-02/20:47:45.40           0.71774536
2021-11-02/20:47:45.43           0.71823193
2021-11-02/20:47:45.46           0.71799635
2021-11-02/20:47:45.49           0.71783523
2021-11-02/20:47:45.52           0.71702247
2021-11-02/20:47:45.55           0.71758235
2021-11-02/20:47:45.58           0.71761580
2021-11-02/20:47:45.61           0.71761172
2021-11-02/20:47:45.65           0.71668728
2021-11-02/20:47:45.68           0.71709907
2021-11-02/20:47:45.71           0.71690771
2021-11-02/20:47:45.74           0.71689848
2021-11-02/20:47:45.77           0.71625763
2021-11-02/20:47:45.80           0.71697506
2021-11-02/20:47:45.83           0.71697220
2021-11-02/20:47:45.86           0.71695350
2021-11-02/20:47:45.90           0.71620102
2021-11-02/20:47:45.93           0.71686804
2021-11-02/20:47:45.96           0.71683260
2021-11-02/20:47:45.99           0.71676348
2021-11-02/20:47:46.02           0.71601258
2021-11-02/20:47:46.05           0.71659077
2021-11-02/20:47:46.08           0.71652127
2021-11-02/20:47:46.11           0.71664917
2021-11-02/20:47:46.15           0.71623474
2021-11-02/20:47:46.18           0.71720482
2021-11-02/20:47:46.21           0.71751301
2021-11-02/20:47:46.24           0.71775744
2021-11-02/20:47:46.27           0.71717379
2021-11-02/20:47:46.30           0.71815739
2021-11-02/20:47:46.33           0.71854053
2021-11-02/20:47:46.36           0.71898079
2021-11-02/20:47:46.40           0.71867797
2021-11-02/20:47:46.43           0.71962349
2021-11-02/20:47:46.46           0.71979920
2021-11-02/20:47:46.49           0.72002042
2021-11-02/20:47:46.52           0.71954367
2021-11-02/20:47:46.55           0.72047464
2021-11-02/20:47:46.58           0.72081360
2021-11-02/20:47:46.61           0.72098819
2021-11-02/20:47:46.65           0.72042184
2021-11-02/20:47:46.68           0.72139213
2021-11-02/20:47:46.71           0.72173892
2021-11-02/20:47:46.74           0.72213009
2021-11-02/20:47:46.77           0.72183944
2021-11-02/20:47:46.80           0.72292418
2021-11-02/20:47:46.83           0.72322223
2021-11-02/20:47:46.86           0.72369169
2021-11-02/20:47:46.90           0.72364953
2021-11-02/20:47:46.93           0.72487610
2021-11-02/20:47:46.96           0.72524308
2021-11-02/20:47:46.99           0.72562415
2021-11-02/20:47:47.02           0.72519841
2021-11-02/20:47:47.05           0.72605000
2021-11-02/20:47:47.08           0.72636984
2021-11-02/20:47:47.11           0.72690978
2021-11-02/20:47:47.15           0.72664755
2021-11-02/20:47:47.18           0.72771714
2021-11-02/20:47:47.21           0.72797174
2021-11-02/20:47:47.24           0.72819543
2021-11-02/20:47:47.27           0.72785956
2021-11-02/20:47:47.30           0.72915331
2021-11-02/20:47:47.33           0.72994766
2021-11-02/20:47:47.36           0.73056396
2021-11-02/20:47:47.40           0.73030841
2021-11-02/20:47:47.43           0.73150372
2021-11-02/20:47:47.46           0.73206818
2021-11-02/20:47:47.49           0.73270062
2021-11-02/20:47:47.52           0.73265939
2021-11-02/20:47:47.55           0.73389685
2021-11-02/20:47:47.58           0.73428182
2021-11-02/20:47:47.61           0.73460489
2021-11-02/20:47:47.65           0.73416709
2021-11-02/20:47:47.68           0.73519900
2021-11-02/20:47:47.71           0.73547952
2021-11-02/20:47:47.74           0.73578819
2021-11-02/20:47:47.77           0.73560413
2021-11-02/20:47:47.80           0.73677820
2021-11-02/20:47:47.83           0.73715028
2021-11-02/20:47:47.86           0.73776094
2021-11-02/20:47:47.90           0.73782682
2021-11-02/20:47:47.93           0.73936951
2021-11-02/20:47:47.96           0.74031611
2021-11-02/20:47:47.99           0.74132058
2021-11-02/20:47:48.02           0.74142568
2021-11-02/20:47:48.05           0.74288723
2021-11-02/20:47:48.08           0.74382663
2021-11-02/20:47:48.11           0.74474754
2021-11-02/20:47:48.15           0.74460783
2021-11-02/20:47:48.18           0.74577749
2021-11-02/20:47:48.21           0.74626328
2021-11-02/20:47:48.24           0.74672785
2021-11-02/20:47:48.27           0.74647979
2021-11-02/20:47:48.30           0.74748230
2021-11-02/20:47:48.33           0.74749973
2021-11-02/20:47:48.36           0.74764881
2021-11-02/20:47:48.40           0.74723138
2021-11-02/20:47:48.43           0.74840942
2021-11-02/20:47:48.46           0.74874391
2021-11-02/20:47:48.49           0.74909191
2021-11-02/20:47:48.52           0.74890703
2021-11-02/20:47:48.55           0.75023193
2021-11-02/20:47:48.58           0.75102247
2021-11-02/20:47:48.61           0.75192641
2021-11-02/20:47:48.65           0.75222234
2021-11-02/20:47:48.68           0.75399667
2021-11-02/20:47:48.71           0.75488379
2021-11-02/20:47:48.74           0.75581451
2021-11-02/20:47:48.77           0.75579081
2021-11-02/20:47:48.80           0.75677645
2021-11-02/20:47:48.83           0.75693607
2021-11-02/20:47:48.86           0.75708801
2021-11-02/20:47:48.90           0.75652144
2021-11-02/20:47:48.93           0.75729278
2021-11-02/20:47:48.96           0.75707680
2021-11-02/20:47:48.99           0.75674550
2021-11-02/20:47:49.02           0.75557150
2021-11-02/20:47:49.05           0.75612888
2021-11-02/20:47:49.08           0.75614494
2021-11-02/20:47:49.11           0.75608399
2021-11-02/20:47:49.15           0.75543708
2021-11-02/20:47:49.18           0.75619538
2021-11-02/20:47:49.21           0.75604601
2021-11-02/20:47:49.24           0.75591226
2021-11-02/20:47:49.27           0.75538506
2021-11-02/20:47:49.30           0.75663449
2021-11-02/20:47:49.33           0.75728762
2021-11-02/20:47:49.36           0.75823409
2021-11-02/20:47:49.40           0.75857176
2021-11-02/20:47:49.43           0.76016804
2021-11-02/20:47:49.46           0.76082767
2021-11-02/20:47:49.49           0.76131825
2021-11-02/20:47:49.52           0.76062424
2021-11-02/20:47:49.55           0.76112041
2021-11-02/20:47:49.58           0.76073629
2021-11-02/20:47:49.61           0.76011801
2021-11-02/20:47:49.65           0.75857704
2021-11-02/20:47:49.68           0.75847447
2021-11-02/20:47:49.71           0.75786540
2021-11-02/20:47:49.74           0.75765659
2021-11-02/20:47:49.77           0.75698331
2021-11-02/20:47:49.80           0.75811276
2021-11-02/20:47:49.83           0.75886713
2021-11-02/20:47:49.86           0.75977966
2021-11-02/20:47:49.90           0.76019840
2021-11-02/20:47:49.93           0.76207021
2021-11-02/20:47:49.96           0.76301834
2021-11-02/20:47:49.99           0.76396321
2021-11-02/20:47:50.02           0.76401391
2021-11-02/20:47:50.05           0.76521166
2021-11-02/20:47:50.08           0.76535308
2021-11-02/20:47:50.11           0.76514354
2021-11-02/20:47:50.15           0.76392069
2021-11-02/20:47:50.18           0.76422572
2021-11-02/20:47:50.21           0.76391972
2021-11-02/20:47:50.24           0.76370125
2021-11-02/20:47:50.27           0.76282224
2021-11-02/20:47:50.30           0.76345385
2021-11-02/20:47:50.33           0.76343965
2021-11-02/20:47:50.36           0.76357438
2021-11-02/20:47:50.40           0.76329590
2021-11-02/20:47:50.43           0.76479414
2021-11-02/20:47:50.46           0.76546152
2021-11-02/20:47:50.49           0.76605156
2021-11-02/20:47:50.52           0.76593622
2021-11-02/20:47:50.55           0.76739748
2021-11-02/20:47:50.58           0.76806847
2021-11-02/20:47:50.61           0.76856734
2021-11-02/20:47:50.65           0.76814646
2021-11-02/20:47:50.68           0.76906527
2021-11-02/20:47:50.71           0.76926654
2021-11-02/20:47:50.74           0.76943886
2021-11-02/20:47:50.77           0.76878206
2021-11-02/20:47:50.80           0.76972910
2021-11-02/20:47:50.83           0.76990269
2021-11-02/20:47:50.86           0.77012503
2021-11-02/20:47:50.90           0.76970917
2021-11-02/20:47:50.93           0.77077164
2021-11-02/20:47:50.96           0.77127198
2021-11-02/20:47:50.99           0.77190515
2021-11-02/20:47:51.02           0.77180388
2021-11-02/20:47:51.05           0.77324373
2021-11-02/20:47:51.08           0.77386116
2021-11-02/20:47:51.11           0.77439701
2021-11-02/20:47:51.15           0.77423009
2021-11-02/20:47:51.18           0.77558987
2021-11-02/20:47:51.21           0.77623886
2021-11-02/20:47:51.24           0.77698288
2021-11-02/20:47:51.27           0.77696776
2021-11-02/20:47:51.30           0.77834346
2021-11-02/20:47:51.33           0.77886280
2021-11-02/20:47:51.36           0.77947139
2021-11-02/20:47:51.40           0.77941316
2021-11-02/20:47:51.43           0.78076443
2021-11-02/20:47:51.46           0.78122405
2021-11-02/20:47:51.49           0.78157458
2021-11-02/20:47:51.52           0.78106551
2021-11-02/20:47:51.55           0.78198814
2021-11-02/20:47:51.58           0.78210034
2021-11-02/20:47:51.61           0.78219885
2021-11-02/20:47:51.65           0.78151986
2021-11-02/20:47:51.68           0.78231900
2021-11-02/20:47:51.71           0.78246041
2021-11-02/20:47:51.74           0.78261811
2021-11-02/20:47:51.77           0.78202384
2021-11-02/20:47:51.80           0.78304542
2021-11-02/20:47:51.83           0.78334535
2021-11-02/20:47:51.86           0.78366281
2021-11-02/20:47:51.90           0.78333824
2021-11-02/20:47:51.93           0.78457589
2021-11-02/20:47:51.96           0.78496972
2021-11-02/20:47:51.99           0.78538880
2021-11-02/20:47:52.02           0.78501570
2021-11-02/20:47:52.05           0.78612806
2021-11-02/20:47:52.08           0.78640589
2021-11-02/20:47:52.11           0.78669488
2021-11-02/20:47:52.15           0.78642761
2021-11-02/20:47:52.18           0.78779415
2021-11-02/20:47:52.21           0.78834752
2021-11-02/20:47:52.24           0.78885841
2021-11-02/20:47:52.27           0.78858507
2021-11-02/20:47:52.30           0.78986900
2021-11-02/20:47:52.33           0.79037472
2021-11-02/20:47:52.36           0.79093616
2021-11-02/20:47:52.40           0.79069812
2021-11-02/20:47:52.43           0.79179511
2021-11-02/20:47:52.46           0.79189476
2021-11-02/20:47:52.49           0.79181703
2021-11-02/20:47:52.52           0.79106748
2021-11-02/20:47:52.55           0.79198944
2021-11-02/20:47:52.58           0.79218406
2021-11-02/20:47:52.61           0.79237434
2021-11-02/20:47:52.65           0.79160559
2021-11-02/20:47:52.68           0.79231748
2021-11-02/20:47:52.71           0.79258533
2021-11-02/20:47:52.74           0.79300147
2021-11-02/20:47:52.77           0.79257807
2021-11-02/20:47:52.80           0.79363818
2021-11-02/20:47:52.83           0.79386356
2021-11-02/20:47:52.86           0.79418322
2021-11-02/20:47:52.90           0.79392020
2021-11-02/20:47:52.93           0.79531779
2021-11-02/20:47:52.96           0.79592913
2021-11-02/20:47:52.99           0.79646573
2021-11-02/20:47:53.02           0.79622560
2021-11-02/20:47:53.05           0.79767877
2021-11-02/20:47:53.08           0.79836442
2021-11-02/20:47:53.11           0.79902417
2021-11-02/20:47:53.15           0.79891487
2021-11-02/20:47:53.18           0.80021528
2021-11-02/20:47:53.21           0.80081975
2021-11-02/20:47:53.24           0.80152835
2021-11-02/20:47:53.27           0.80149508
2021-11-02/20:47:53.30           0.80305202
2021-11-02/20:47:53.33           0.80388339
2021-11-02/20:47:53.36           0.80460120
2021-11-02/20:47:53.40           0.80450851
2021-11-02/20:47:53.43           0.80606918
2021-11-02/20:47:53.46           0.80682400
2021-11-02/20:47:53.49           0.80753901
2021-11-02/20:47:53.52           0.80741901
2021-11-02/20:47:53.55           0.80875110
2021-11-02/20:47:53.58           0.80916934
2021-11-02/20:47:53.61           0.80941928
2021-11-02/20:47:53.65           0.80868534
2021-11-02/20:47:53.68           0.80957353
2021-11-02/20:47:53.71           0.80976511
2021-11-02/20:47:53.74           0.80997792
2021-11-02/20:47:53.77           0.80943527
2021-11-02/20:47:53.80           0.81040101
2021-11-02/20:47:53.83           0.81050245
2021-11-02/20:47:53.86           0.81055239
2021-11-02/20:47:53.90           0.80993408
2021-11-02/20:47:53.93           0.81111812
2021-11-02/20:47:53.96           0.81155168
2021-11-02/20:47:53.99           0.81186486
2021-11-02/20:47:54.02           0.81127926
2021-11-02/20:47:54.05           0.81231289
2021-11-02/20:47:54.08           0.81274641
2021-11-02/20:47:54.11           0.81338670
2021-11-02/20:47:54.15           0.81327827
2021-11-02/20:47:54.18           0.81468868
2021-11-02/20:47:54.21           0.81528727
2021-11-02/20:47:54.24           0.81591752
2021-11-02/20:47:54.27           0.81579199
2021-11-02/20:47:54.30           0.81720903
2021-11-02/20:47:54.33           0.81777929
2021-11-02/20:47:54.36           0.81825478
2021-11-02/20:47:54.40           0.81782392
2021-11-02/20:47:54.43           0.81910295
2021-11-02/20:47:54.46           0.81962163
2021-11-02/20:47:54.49           0.82016362
2021-11-02/20:47:54.52           0.81999713
2021-11-02/20:47:54.55           0.82128561
2021-11-02/20:47:54.58           0.82180168
2021-11-02/20:47:54.61           0.82233347
2021-11-02/20:47:54.65           0.82203213
2021-11-02/20:47:54.68           0.82338083
2021-11-02/20:47:54.71           0.82377192
2021-11-02/20:47:54.74           0.82405819
2021-11-02/20:47:54.77           0.82342202
2021-11-02/20:47:54.80           0.82432528
2021-11-02/20:47:54.83           0.82468868
2021-11-02/20:47:54.86           0.82515878
2021-11-02/20:47:54.90           0.82476224
2021-11-02/20:47:54.93           0.82591370
2021-11-02/20:47:54.96           0.82628918
2021-11-02/20:47:54.99           0.82678101
2021-11-02/20:47:55.02           0.82643869
2021-11-02/20:47:55.05           0.82771474
2021-11-02/20:47:55.08           0.82834914
2021-11-02/20:47:55.11           0.82895933
2021-11-02/20:47:55.15           0.82859990
2021-11-02/20:47:55.18           0.82982470
2021-11-02/20:47:55.21           0.83034139
2021-11-02/20:47:55.24           0.83092108
2021-11-02/20:47:55.27           0.83073519
2021-11-02/20:47:55.30           0.83208070
2021-11-02/20:47:55.33           0.83279416
2021-11-02/20:47:55.36           0.83351153
2021-11-02/20:47:55.40           0.83318856
2021-11-02/20:47:55.43           0.83463552
2021-11-02/20:47:55.46           0.83547712
2021-11-02/20:47:55.49           0.83631343
2021-11-02/20:47:55.52           0.83616024
2021-11-02/20:47:55.55           0.83755807
2021-11-02/20:47:55.58           0.83822730
2021-11-02/20:47:55.61           0.83898336
2021-11-02/20:47:55.65           0.83904949
2021-11-02/20:47:55.68           0.84085371
2021-11-02/20:47:55.71           0.84178025
2021-11-02/20:47:55.74           0.84257125
2021-11-02/20:47:55.77           0.84248214
2021-11-02/20:47:55.80           0.84418524
2021-11-02/20:47:55.83           0.84517851
2021-11-02/20:47:55.86           0.84617676
2021-11-02/20:47:55.90           0.84635175
2021-11-02/20:47:55.93           0.84803470
2021-11-02/20:47:55.96           0.84870294
2021-11-02/20:47:55.99           0.84933532
2021-11-02/20:47:56.02           0.84928115
2021-11-02/20:47:56.05           0.85109919
2021-11-02/20:47:56.08           0.85209041
2021-11-02/20:47:56.11           0.85294458
2021-11-02/20:47:56.15           0.85290014
2021-11-02/20:47:56.18           0.85437989
2021-11-02/20:47:56.21           0.85523402
2021-11-02/20:47:56.24           0.85636437
2021-11-02/20:47:56.27           0.85664658
2021-11-02/20:47:56.30           0.85849016
2021-11-02/20:47:56.33           0.85932327
2021-11-02/20:47:56.36           0.86002677
2021-11-02/20:47:56.40           0.86002627
2021-11-02/20:47:56.43           0.86185176
2021-11-02/20:47:56.46           0.86302365
2021-11-02/20:47:56.49           0.86405307
2021-11-02/20:47:56.52           0.86402736
2021-11-02/20:47:56.55           0.86573403
2021-11-02/20:47:56.58           0.86661680
2021-11-02/20:47:56.61           0.86753068
2021-11-02/20:47:56.65           0.86763395
2021-11-02/20:47:56.68           0.86926775
2021-11-02/20:47:56.71           0.86983427
2021-11-02/20:47:56.74           0.87031472
2021-11-02/20:47:56.77           0.87001748
2021-11-02/20:47:56.80           0.87137937
2021-11-02/20:47:56.83           0.87197636
2021-11-02/20:47:56.86           0.87253328
2021-11-02/20:47:56.90           0.87198526
2021-11-02/20:47:56.93           0.87332041
2021-11-02/20:47:56.96           0.87402255
2021-11-02/20:47:56.99           0.87482056
2021-11-02/20:47:57.02           0.87480722
2021-11-02/20:47:57.05           0.87644507
2021-11-02/20:47:57.08           0.87725293
2021-11-02/20:47:57.11           0.87789557
2021-11-02/20:47:57.15           0.87769399
2021-11-02/20:47:57.18           0.87936553
2021-11-02/20:47:57.21           0.88009097
2021-11-02/20:47:57.24           0.88074564
2021-11-02/20:47:57.27           0.88065574
2021-11-02/20:47:57.30           0.88238250
2021-11-02/20:47:57.33           0.88319546
2021-11-02/20:47:57.36           0.88408634
2021-11-02/20:47:57.40           0.88431639
2021-11-02/20:47:57.43           0.88639433
2021-11-02/20:47:57.46           0.88771384
2021-11-02/20:47:57.49           0.88892757
2021-11-02/20:47:57.52           0.88924638
2021-11-02/20:47:57.55           0.89123021
2021-11-02/20:47:57.58           0.89219276
2021-11-02/20:47:57.61           0.89326163
2021-11-02/20:47:57.65           0.89337264
2021-11-02/20:47:57.68           0.89500244
2021-11-02/20:47:57.71           0.89578119
2021-11-02/20:47:57.74           0.89658533
2021-11-02/20:47:57.77           0.89661586
2021-11-02/20:47:57.80           0.89842709
2021-11-02/20:47:57.83           0.89940148
2021-11-02/20:47:57.86           0.90040547
2021-11-02/20:47:57.90           0.90038980
2021-11-02/20:47:57.93           0.90205879
2021-11-02/20:47:57.96           0.90287876
2021-11-02/20:47:57.99           0.90373432
2021-11-02/20:47:58.02           0.90371530
2021-11-02/20:47:58.05           0.90539460
2021-11-02/20:47:58.08           0.90624354
2021-11-02/20:47:58.11           0.90700405
2021-11-02/20:47:58.15           0.90694064
2021-11-02/20:47:58.18           0.90878897
2021-11-02/20:47:58.21           0.90979585
2021-11-02/20:47:58.24           0.91080081
2021-11-02/20:47:58.27           0.91085656
2021-11-02/20:47:58.30           0.91274968
2021-11-02/20:47:58.33           0.91371965
2021-11-02/20:47:58.36           0.91462159
2021-11-02/20:47:58.40           0.91472024
2021-11-02/20:47:58.43           0.91647593
2021-11-02/20:47:58.46           0.91723138
2021-11-02/20:47:58.49           0.91792954
2021-11-02/20:47:58.52           0.91776409
2021-11-02/20:47:58.55           0.91947042
2021-11-02/20:47:58.58           0.92038383
2021-11-02/20:47:58.61           0.92146094
2021-11-02/20:47:58.65           0.92154236
2021-11-02/20:47:58.68           0.92334638
2021-11-02/20:47:58.71           0.92422669
2021-11-02/20:47:58.74           0.92518916
2021-11-02/20:47:58.77           0.92529743
2021-11-02/20:47:58.80           0.92713998
2021-11-02/20:47:58.83           0.92802997
2021-11-02/20:47:58.86           0.92872357
2021-11-02/20:47:58.90           0.92838657
2021-11-02/20:47:58.93           0.92991478
2021-11-02/20:47:58.96           0.93066028
2021-11-02/20:47:58.99           0.93149054
2021-11-02/20:47:59.02           0.93152683
2021-11-02/20:47:59.05           0.93339339
2021-11-02/20:47:59.08           0.93444720
2021-11-02/20:47:59.11           0.93553610
2021-11-02/20:47:59.15           0.93571214
2021-11-02/20:47:59.18           0.93777428
2021-11-02/20:47:59.21           0.93890276
2021-11-02/20:47:59.24           0.94000356
2021-11-02/20:47:59.27           0.94023189
2021-11-02/20:47:59.30           0.94237369
2021-11-02/20:47:59.33           0.94369287
2021-11-02/20:47:59.36           0.94495245
2021-11-02/20:47:59.40           0.94530567
2021-11-02/20:47:59.43           0.94761813
2021-11-02/20:47:59.46           0.94905154
2021-11-02/20:47:59.49           0.95049981
2021-11-02/20:47:59.52           0.95084173
2021-11-02/20:47:59.55           0.95295954
2021-11-02/20:47:59.58           0.95400204
2021-11-02/20:47:59.61           0.95486822
2021-11-02/20:47:59.65           0.95484754
2021-11-02/20:47:59.68           0.95666016
2021-11-02/20:47:59.71           0.95767472
2021-11-02/20:47:59.74           0.95860240
2021-11-02/20:47:59.77           0.95841012
2021-11-02/20:47:59.80           0.96019226
2021-11-02/20:47:59.83           0.96093746
2021-11-02/20:47:59.86           0.96176393
2021-11-02/20:47:59.90           0.96163239
2021-11-02/20:47:59.93           0.96326141
2021-11-02/20:47:59.96           0.96394670
2021-11-02/20:47:59.99           0.96437872
2021-11-02/20:48:00.02           0.96380464
2021-11-02/20:48:00.05           0.96505111
2021-11-02/20:48:00.08           0.96526523
2021-11-02/20:48:00.11           0.96543787
2021-11-02/20:48:00.15           0.96466901
2021-11-02/20:48:00.18           0.96570724
2021-11-02/20:48:00.21           0.96569564
2021-11-02/20:48:00.24           0.96573095
2021-11-02/20:48:00.27           0.96485719
2021-11-02/20:48:00.30           0.96591158
2021-11-02/20:48:00.33           0.96607050
2021-11-02/20:48:00.36           0.96608977
2021-11-02/20:48:00.40           0.96513072
2021-11-02/20:48:00.43           0.96611755
2021-11-02/20:48:00.46           0.96619928
2021-11-02/20:48:00.49           0.96623100
2021-11-02/20:48:00.52           0.96536922
2021-11-02/20:48:00.55           0.96656308
2021-11-02/20:48:00.58           0.96679543
2021-11-02/20:48:00.61           0.96707721
2021-11-02/20:48:00.65           0.96650234
2021-11-02/20:48:00.68           0.96788056
2021-11-02/20:48:00.71           0.96826800
2021-11-02/20:48:00.74           0.96860672
2021-11-02/20:48:00.77           0.96812699
2021-11-02/20:48:00.80           0.96948124
2021-11-02/20:48:00.83           0.96981543
2021-11-02/20:48:00.86           0.97019545
2021-11-02/20:48:00.90           0.96970097
2021-11-02/20:48:00.93           0.97095800
2021-11-02/20:48:00.96           0.97118140
2021-11-02/20:48:00.99           0.97144493
2021-11-02/20:48:01.02           0.97085339
2021-11-02/20:48:01.05           0.97223038
2021-11-02/20:48:01.08           0.97268847
2021-11-02/20:48:01.11           0.97320652
2021-11-02/20:48:01.15           0.97276454
2021-11-02/20:48:01.18           0.97404343
2021-11-02/20:48:01.21           0.97448013
2021-11-02/20:48:01.24           0.97529605
2021-11-02/20:48:01.27           0.97529988
2021-11-02/20:48:01.30           0.97702011
2021-11-02/20:48:01.33           0.97765749
2021-11-02/20:48:01.36           0.97838483
2021-11-02/20:48:01.40           0.97825693
2021-11-02/20:48:01.43           0.97994233
2021-11-02/20:48:01.46           0.98056161
2021-11-02/20:48:01.49           0.98103028
2021-11-02/20:48:01.52           0.98034438
2021-11-02/20:48:01.55           0.98147691
2021-11-02/20:48:01.58           0.98165184
2021-11-02/20:48:01.61           0.98184293
2021-11-02/20:48:01.65           0.98096162
2021-11-02/20:48:01.68           0.98193045
2021-11-02/20:48:01.71           0.98206876
2021-11-02/20:48:01.74           0.98212877
2021-11-02/20:48:01.77           0.98124206
2021-11-02/20:48:01.80           0.98233375
2021-11-02/20:48:01.83           0.98251361
2021-11-02/20:48:01.86           0.98273559
2021-11-02/20:48:01.90           0.98179086
2021-11-02/20:48:01.93           0.98268433
2021-11-02/20:48:01.96           0.98273174
2021-11-02/20:48:01.99           0.98276125
2021-11-02/20:48:02.02           0.98206457
2021-11-02/20:48:02.05           0.98338090
2021-11-02/20:48:02.08           0.98351465
2021-11-02/20:48:02.11           0.98366764
2021-11-02/20:48:02.15           0.98301430
2021-11-02/20:48:02.18           0.98442941
2021-11-02/20:48:02.21           0.98501335
2021-11-02/20:48:02.24           0.98556863
2021-11-02/20:48:02.27           0.98514518
2021-11-02/20:48:02.30           0.98652117
2021-11-02/20:48:02.33           0.98681106
2021-11-02/20:48:02.36           0.98728904
2021-11-02/20:48:02.40           0.98688806
2021-11-02/20:48:02.43           0.98831125
2021-11-02/20:48:02.46           0.98861767
2021-11-02/20:48:02.49           0.98868528
2021-11-02/20:48:02.52           0.98781727
2021-11-02/20:48:02.55           0.98891314
2021-11-02/20:48:02.58           0.98907639
2021-11-02/20:48:02.61           0.98928169
2021-11-02/20:48:02.65           0.98832956
2021-11-02/20:48:02.68           0.98928336
2021-11-02/20:48:02.71           0.98937189
2021-11-02/20:48:02.74           0.98944659
2021-11-02/20:48:02.77           0.98866724
2021-11-02/20:48:02.80           0.98971352
2021-11-02/20:48:02.83           0.98981368
2021-11-02/20:48:02.86           0.98999230
2021-11-02/20:48:02.90           0.98910745
2021-11-02/20:48:02.93           0.99023179
2021-11-02/20:48:02.96           0.99043481
2021-11-02/20:48:02.99           0.99055321
2021-11-02/20:48:03.02           0.98977700
2021-11-02/20:48:03.05           0.99100010
2021-11-02/20:48:03.08           0.99126559
2021-11-02/20:48:03.11           0.99142983
2021-11-02/20:48:03.15           0.99053114
2021-11-02/20:48:03.18           0.99166228
2021-11-02/20:48:03.21           0.99184594
2021-11-02/20:48:03.24           0.99188894
2021-11-02/20:48:03.27           0.99085303
2021-11-02/20:48:03.30           0.99176067
2021-11-02/20:48:03.33           0.99182427
2021-11-02/20:48:03.36           0.99181708
2021-11-02/20:48:03.40           0.99079702
2021-11-02/20:48:03.43           0.99193234
2021-11-02/20:48:03.46           0.99209614
2021-11-02/20:48:03.49           0.99212987
2021-11-02/20:48:03.52           0.99128581
2021-11-02/20:48:03.55           0.99228134
2021-11-02/20:48:03.58           0.99226241
2021-11-02/20:48:03.61           0.99236125
2021-11-02/20:48:03.65           0.99168219
2021-11-02/20:48:03.68           0.99301867
2021-11-02/20:48:03.71           0.99323754
2021-11-02/20:48:03.74           0.99334937
2021-11-02/20:48:03.77           0.99252786
2021-11-02/20:48:03.80           0.99357180
2021-11-02/20:48:03.83           0.99373877
2021-11-02/20:48:03.86           0.99404726
2021-11-02/20:48:03.90           0.99331687
2021-11-02/20:48:03.93           0.99432496
2021-11-02/20:48:03.96           0.99427516
2021-11-02/20:48:03.99           0.99420661
2021-11-02/20:48:04.02           0.99308508
2021-11-02/20:48:04.05           0.99396438
2021-11-02/20:48:04.08           0.99399892
2021-11-02/20:48:04.11           0.99413325
2021-11-02/20:48:04.15           0.99327797
2021-11-02/20:48:04.18           0.99433987
2021-11-02/20:48:04.21           0.99461452
2021-11-02/20:48:04.24           0.99485358
2021-11-02/20:48:04.27           0.99405502
2021-11-02/20:48:04.30           0.99533930
2021-11-02/20:48:04.33           0.99574431
2021-11-02/20:48:04.36           0.99606057
2021-11-02/20:48:04.40           0.99529563
2021-11-02/20:48:04.43           0.99641468
2021-11-02/20:48:04.46           0.99648553
2021-11-02/20:48:04.49           0.99648183
2021-11-02/20:48:04.52           0.99562021
2021-11-02/20:48:04.55           0.99677612
2021-11-02/20:48:04.58           0.99687970
2021-11-02/20:48:04.61           0.99688049
2021-11-02/20:48:04.65           0.99594172
2021-11-02/20:48:04.68           0.99710417
2021-11-02/20:48:04.71           0.99734563
2021-11-02/20:48:04.74           0.99749836
2021-11-02/20:48:04.77           0.99670173
2021-11-02/20:48:04.80           0.99781693
2021-11-02/20:48:04.83           0.99779126
2021-11-02/20:48:04.86           0.99784671
2021-11-02/20:48:04.90           0.99713687
2021-11-02/20:48:04.93           0.99842015
2021-11-02/20:48:04.96           0.99872566
2021-11-02/20:48:04.99           0.99886867
2021-11-02/20:48:05.02           0.99797124
2021-11-02/20:48:05.05           0.99904880
2021-11-02/20:48:05.08           0.99920540
2021-11-02/20:48:05.11           0.99941117
2021-11-02/20:48:05.15           0.99854914
2021-11-02/20:48:05.18           0.99938633
2021-11-02/20:48:05.21           0.99921587
2021-11-02/20:48:05.24           0.99916248
2021-11-02/20:48:05.27           0.99828243
2021-11-02/20:48:05.30           0.99943620
2021-11-02/20:48:05.33           0.99962529
2021-11-02/20:48:05.36           0.99976533
2021-11-02/20:48:05.40           0.99884677
2021-11-02/20:48:05.43           0.99991515
2021-11-02/20:48:05.46            1.0001794
2021-11-02/20:48:05.49            1.0004174
2021-11-02/20:48:05.52           0.99953697
2021-11-02/20:48:05.55            1.0003649
2021-11-02/20:48:05.58            1.0001254
2021-11-02/20:48:05.61            1.0000013
2021-11-02/20:48:05.65           0.99891741
2021-11-02/20:48:05.68           0.99981880
2021-11-02/20:48:05.71           0.99976894
2021-11-02/20:48:05.74           0.99951795
2021-11-02/20:48:05.77           0.99836230
2021-11-02/20:48:05.80           0.99937735
2021-11-02/20:48:05.83           0.99946281
2021-11-02/20:48:05.86           0.99961811
2021-11-02/20:48:05.90           0.99865223
2021-11-02/20:48:05.93           0.99947396
2021-11-02/20:48:05.96           0.99936040
2021-11-02/20:48:05.99           0.99924394
2021-11-02/20:48:06.02           0.99833323
2021-11-02/20:48:06.05           0.99956300
2021-11-02/20:48:06.08           0.99961767
2021-11-02/20:48:06.11           0.99953634
2021-11-02/20:48:06.15           0.99847142
2021-11-02/20:48:06.18           0.99926161
2021-11-02/20:48:06.21           0.99933691
2021-11-02/20:48:06.24           0.99950981
2021-11-02/20:48:06.27           0.99862571
2021-11-02/20:48:06.30           0.99966876
2021-11-02/20:48:06.33           0.99958506
2021-11-02/20:48:06.36           0.99959993
2021-11-02/20:48:06.40           0.99859316
2021-11-02/20:48:06.43           0.99935387
2021-11-02/20:48:06.46           0.99938097
2021-11-02/20:48:06.49           0.99936372
2021-11-02/20:48:06.52           0.99828926
2021-11-02/20:48:06.55           0.99911165
2021-11-02/20:48:06.58           0.99897136
2021-11-02/20:48:06.61           0.99905247
2021-11-02/20:48:06.65           0.99802494
2021-11-02/20:48:06.68           0.99887697
2021-11-02/20:48:06.71           0.99869919
2021-11-02/20:48:06.74           0.99830551
2021-11-02/20:48:06.77           0.99707342
2021-11-02/20:48:06.80           0.99796803
2021-11-02/20:48:06.83           0.99797035
2021-11-02/20:48:06.86           0.99785618
2021-11-02/20:48:06.90           0.99657207
2021-11-02/20:48:06.93           0.99723399
2021-11-02/20:48:06.96           0.99711032
2021-11-02/20:48:06.99           0.99702566
2021-11-02/20:48:07.02           0.99602352
2021-11-02/20:48:07.05           0.99695956
2021-11-02/20:48:07.08           0.99679380
2021-11-02/20:48:07.11           0.99655219
2021-11-02/20:48:07.15           0.99528052
2021-11-02/20:48:07.18           0.99599960
2021-11-02/20:48:07.21           0.99576826
2021-11-02/20:48:07.24           0.99544809
2021-11-02/20:48:07.27           0.99420468
2021-11-02/20:48:07.30           0.99491907
2021-11-02/20:48:07.33           0.99468482
2021-11-02/20:48:07.36           0.99443958
2021-11-02/20:48:07.40           0.99333958
2021-11-02/20:48:07.43           0.99419295
2021-11-02/20:48:07.46           0.99407751
2021-11-02/20:48:07.49           0.99393627
2021-11-02/20:48:07.52           0.99277178
2021-11-02/20:48:07.55           0.99367613
2021-11-02/20:48:07.58           0.99362233
2021-11-02/20:48:07.61           0.99357695
2021-11-02/20:48:07.65           0.99254384
2021-11-02/20:48:07.68           0.99333467
2021-11-02/20:48:07.71           0.99316643
2021-11-02/20:48:07.74           0.99306877
2021-11-02/20:48:07.77           0.99217735
2021-11-02/20:48:07.80           0.99320384
2021-11-02/20:48:07.83           0.99317067
2021-11-02/20:48:07.86           0.99307616
2021-11-02/20:48:07.90           0.99199681
2021-11-02/20:48:07.93           0.99291326
2021-11-02/20:48:07.96           0.99291708
2021-11-02/20:48:07.99           0.99293181
2021-11-02/20:48:08.02           0.99188006
2021-11-02/20:48:08.05           0.99251111
2021-11-02/20:48:08.08           0.99203761
2021-11-02/20:48:08.11           0.99176405
2021-11-02/20:48:08.15           0.99064266
2021-11-02/20:48:08.18           0.99145131
2021-11-02/20:48:08.21           0.99128248
2021-11-02/20:48:08.24           0.99104389
2021-11-02/20:48:08.27           0.98980891
2021-11-02/20:48:08.30           0.99049947
2021-11-02/20:48:08.33           0.99027537
2021-11-02/20:48:08.36           0.99014828
2021-11-02/20:48:08.40           0.98915708
2021-11-02/20:48:08.43           0.98999328
2021-11-02/20:48:08.46           0.98992983
2021-11-02/20:48:08.49           0.98999924
2021-11-02/20:48:08.52           0.98899862
2021-11-02/20:48:08.55           0.98993220
2021-11-02/20:48:08.58           0.98996032
2021-11-02/20:48:08.61           0.99004007
2021-11-02/20:48:08.65           0.98919393
2021-11-02/20:48:08.68           0.99016869
2021-11-02/20:48:08.71           0.99012794
2021-11-02/20:48:08.74           0.98999059
2021-11-02/20:48:08.77           0.98875480
2021-11-02/20:48:08.80           0.98956554
2021-11-02/20:48:08.83           0.98956336
2021-11-02/20:48:08.86           0.98950555
2021-11-02/20:48:08.90           0.98843761
2021-11-02/20:48:08.93           0.98931029
2021-11-02/20:48:08.96           0.98929052
2021-11-02/20:48:08.99           0.98921946
2021-11-02/20:48:09.02           0.98823884
2021-11-02/20:48:09.05           0.98921942
2021-11-02/20:48:09.08           0.98907368
2021-11-02/20:48:09.11           0.98902013
2021-11-02/20:48:09.15           0.98800112
2021-11-02/20:48:09.18           0.98872052
2021-11-02/20:48:09.21           0.98847369
2021-11-02/20:48:09.24           0.98826776
2021-11-02/20:48:09.27           0.98720660
2021-11-02/20:48:09.30           0.98802222
2021-11-02/20:48:09.33           0.98785981
2021-11-02/20:48:09.36           0.98766633
2021-11-02/20:48:09.40           0.98645904
2021-11-02/20:48:09.43           0.98724872
2021-11-02/20:48:09.46           0.98716099
2021-11-02/20:48:09.49           0.98721584
2021-11-02/20:48:09.52           0.98607797
2021-11-02/20:48:09.55           0.98679304
2021-11-02/20:48:09.58           0.98653577
2021-11-02/20:48:09.61           0.98609997
2021-11-02/20:48:09.65           0.98497742
2021-11-02/20:48:09.68           0.98583587
2021-11-02/20:48:09.71           0.98577642
2021-11-02/20:48:09.74           0.98573337
2021-11-02/20:48:09.77           0.98450742
2021-11-02/20:48:09.80           0.98515307
2021-11-02/20:48:09.83           0.98487268
2021-11-02/20:48:09.86           0.98480345
2021-11-02/20:48:09.90           0.98385909
2021-11-02/20:48:09.93           0.98482081
2021-11-02/20:48:09.96           0.98481451
2021-11-02/20:48:09.99           0.98456943
2021-11-02/20:48:10.02           0.98343594
2021-11-02/20:48:10.05           0.98428515
2021-11-02/20:48:10.08           0.98423354
2021-11-02/20:48:10.11           0.98428232
2021-11-02/20:48:10.15           0.98311905
2021-11-02/20:48:10.18           0.98377026
2021-11-02/20:48:10.21           0.98366525
2021-11-02/20:48:10.24           0.98360818
2021-11-02/20:48:10.27           0.98263412
2021-11-02/20:48:10.30           0.98351941
2021-11-02/20:48:10.33           0.98333091
2021-11-02/20:48:10.36           0.98314146
2021-11-02/20:48:10.40           0.98197823
2021-11-02/20:48:10.43           0.98278399
2021-11-02/20:48:10.46           0.98274266
2021-11-02/20:48:10.49           0.98266311
2021-11-02/20:48:10.52           0.98159741
2021-11-02/20:48:10.55           0.98249720
2021-11-02/20:48:10.58           0.98243037
2021-11-02/20:48:10.61           0.98237726
2021-11-02/20:48:10.65           0.98147926
2021-11-02/20:48:10.68           0.98253267
2021-11-02/20:48:10.71           0.98258159
2021-11-02/20:48:10.74           0.98254030
2021-11-02/20:48:10.77           0.98138378
2021-11-02/20:48:10.80           0.98210509
2021-11-02/20:48:10.83           0.98195109
2021-11-02/20:48:10.86           0.98176079
2021-11-02/20:48:10.90           0.98059119
2021-11-02/20:48:10.93           0.98135166
2021-11-02/20:48:10.96           0.98117073
2021-11-02/20:48:10.99           0.98113128
2021-11-02/20:48:11.02           0.98024826
2021-11-02/20:48:11.05           0.98123913
2021-11-02/20:48:11.08           0.98125479
2021-11-02/20:48:11.11           0.98116528
2021-11-02/20:48:11.15           0.98022480
2021-11-02/20:48:11.18           0.98120635
2021-11-02/20:48:11.21           0.98104161
2021-11-02/20:48:11.24           0.98105061
2021-11-02/20:48:11.27           0.98009152
2021-11-02/20:48:11.30           0.98092863
2021-11-02/20:48:11.33           0.98090790
2021-11-02/20:48:11.36           0.98075804
2021-11-02/20:48:11.40           0.97978784
2021-11-02/20:48:11.43           0.98087858
2021-11-02/20:48:11.46           0.98101971
2021-11-02/20:48:11.49           0.98120668
2021-11-02/20:48:11.52           0.98018065
2021-11-02/20:48:11.55           0.98098996
2021-11-02/20:48:11.58           0.98099716
2021-11-02/20:48:11.61           0.98103414
2021-11-02/20:48:11.65           0.98015879
2021-11-02/20:48:11.68           0.98111749
2021-11-02/20:48:11.71           0.98099288
2021-11-02/20:48:11.74           0.98088865
2021-11-02/20:48:11.77           0.97992208
2021-11-02/20:48:11.80           0.98095899
2021-11-02/20:48:11.83           0.98105332
2021-11-02/20:48:11.86           0.98101317
2021-11-02/20:48:11.90           0.97993480
2021-11-02/20:48:11.93           0.98065814
2021-11-02/20:48:11.96           0.98046476
2021-11-02/20:48:11.99           0.98044048
2021-11-02/20:48:12.02           0.97947215
2021-11-02/20:48:12.05           0.98022587
2021-11-02/20:48:12.08           0.97986835
2021-11-02/20:48:12.11           0.97960066
2021-11-02/20:48:12.15           0.97865540
2021-11-02/20:48:12.18           0.97974809
2021-11-02/20:48:12.21           0.97981307
2021-11-02/20:48:12.24           0.97984098
2021-11-02/20:48:12.27           0.97889068
2021-11-02/20:48:12.30           0.97975031
2021-11-02/20:48:12.33           0.97974632
2021-11-02/20:48:12.36           0.97982876
2021-11-02/20:48:12.40           0.97897425
2021-11-02/20:48:12.43           0.97994377
2021-11-02/20:48:12.46           0.97983498
2021-11-02/20:48:12.49           0.97977693
2021-11-02/20:48:12.52           0.97878213
2021-11-02/20:48:12.55           0.97965323
2021-11-02/20:48:12.58           0.97971507
2021-11-02/20:48:12.61           0.97991158
2021-11-02/20:48:12.65           0.97908279
2021-11-02/20:48:12.68           0.98003236
2021-11-02/20:48:12.71           0.97996204
2021-11-02/20:48:12.74           0.97990852
2021-11-02/20:48:12.77           0.97901335
2021-11-02/20:48:12.80           0.98004078
2021-11-02/20:48:12.83           0.98008541
2021-11-02/20:48:12.86           0.98003498
2021-11-02/20:48:12.90           0.97893431
2021-11-02/20:48:12.93           0.97992047
2021-11-02/20:48:12.96           0.98009433
2021-11-02/20:48:12.99           0.98016870
2021-11-02/20:48:13.02           0.97926156
2021-11-02/20:48:13.05           0.98013593
2021-11-02/20:48:13.08           0.98002893
2021-11-02/20:48:13.11           0.98006598
2021-11-02/20:48:13.15           0.97911393
2021-11-02/20:48:13.18           0.97993720
2021-11-02/20:48:13.21           0.97962233
2021-11-02/20:48:13.24           0.97923346
2021-11-02/20:48:13.27           0.97803090
2021-11-02/20:48:13.30           0.97877532
2021-11-02/20:48:13.33           0.97865280
2021-11-02/20:48:13.36           0.97860518
2021-11-02/20:48:13.40           0.97756232
2021-11-02/20:48:13.43           0.97831819
2021-11-02/20:48:13.46           0.97817979
2021-11-02/20:48:13.49           0.97824596
2021-11-02/20:48:13.52           0.97742646
2021-11-02/20:48:13.55           0.97855528
2021-11-02/20:48:13.58           0.97859029
2021-11-02/20:48:13.61           0.97846565
2021-11-02/20:48:13.65           0.97745200
2021-11-02/20:48:13.68           0.97838994
2021-11-02/20:48:13.71           0.97854340
2021-11-02/20:48:13.74           0.97868791
2021-11-02/20:48:13.77           0.97779227
2021-11-02/20:48:13.80           0.97877173
2021-11-02/20:48:13.83           0.97872377
2021-11-02/20:48:13.86           0.97864769
2021-11-02/20:48:13.90           0.97769095
2021-11-02/20:48:13.93           0.97869269
2021-11-02/20:48:13.96           0.97867217
2021-11-02/20:48:13.99           0.97852714
2021-11-02/20:48:14.02           0.97729965
2021-11-02/20:48:14.05           0.97805857
2021-11-02/20:48:14.08           0.97802655
2021-11-02/20:48:14.11           0.97799370
2021-11-02/20:48:14.15           0.97708347
2021-11-02/20:48:14.18           0.97799781
2021-11-02/20:48:14.21           0.97797327
2021-11-02/20:48:14.24           0.97807299
2021-11-02/20:48:14.27           0.97720028
2021-11-02/20:48:14.30           0.97822386
2021-11-02/20:48:14.33           0.97821332
2021-11-02/20:48:14.36           0.97822726
2021-11-02/20:48:14.40           0.97733674
2021-11-02/20:48:14.43           0.97826869
2021-11-02/20:48:14.46           0.97825199
2021-11-02/20:48:14.49           0.97823531
2021-11-02/20:48:14.52           0.97722305
2021-11-02/20:48:14.55           0.97812151
2021-11-02/20:48:14.58           0.97810296
2021-11-02/20:48:14.61           0.97800620
2021-11-02/20:48:14.65           0.97692805
2021-11-02/20:48:14.68           0.97784197
2021-11-02/20:48:14.71           0.97793448
2021-11-02/20:48:14.74           0.97793926
2021-11-02/20:48:14.77           0.97683263
2021-11-02/20:48:14.80           0.97767683
2021-11-02/20:48:14.83           0.97757849
2021-11-02/20:48:14.86           0.97767347
2021-11-02/20:48:14.90           0.97688252
2021-11-02/20:48:14.93           0.97777976
2021-11-02/20:48:14.96           0.97770878
2021-11-02/20:48:14.99           0.97754347
2021-11-02/20:48:15.02           0.97658369
2021-11-02/20:48:15.05           0.97762046
2021-11-02/20:48:15.08           0.97751000
2021-11-02/20:48:15.11           0.97739337
2021-11-02/20:48:15.15           0.97622161
2021-11-02/20:48:15.18           0.97697261
2021-11-02/20:48:15.21           0.97701646
2021-11-02/20:48:15.24           0.97690726
2021-11-02/20:48:15.27           0.97576398
2021-11-02/20:48:15.30           0.97659071
2021-11-02/20:48:15.33           0.97639887
2021-11-02/20:48:15.36           0.97623563
2021-11-02/20:48:15.40           0.97513290
2021-11-02/20:48:15.43           0.97592283
2021-11-02/20:48:15.46           0.97589261
2021-11-02/20:48:15.49           0.97584498
2021-11-02/20:48:15.52           0.97478582
2021-11-02/20:48:15.55           0.97556867
2021-11-02/20:48:15.58           0.97536439
2021-11-02/20:48:15.61           0.97532319
2021-11-02/20:48:15.65           0.97454528
2021-11-02/20:48:15.68           0.97560814
2021-11-02/20:48:15.71           0.97569036
2021-11-02/20:48:15.74           0.97572800
2021-11-02/20:48:15.77           0.97458883
2021-11-02/20:48:15.80           0.97539467
2021-11-02/20:48:15.83           0.97544790
2021-11-02/20:48:15.86           0.97545646
2021-11-02/20:48:15.90           0.97449352
2021-11-02/20:48:15.93           0.97529108
2021-11-02/20:48:15.96           0.97495033
2021-11-02/20:48:15.99           0.97461468
2021-11-02/20:48:16.02           0.97339681
2021-11-02/20:48:16.05           0.97424038
2021-11-02/20:48:16.08           0.97424916
2021-11-02/20:48:16.11           0.97417437
2021-11-02/20:48:16.15           0.97309897
2021-11-02/20:48:16.18           0.97401348
2021-11-02/20:48:16.21           0.97404120
2021-11-02/20:48:16.24           0.97415713
2021-11-02/20:48:16.27           0.97337935
2021-11-02/20:48:16.30           0.97419000
2021-11-02/20:48:16.33           0.97398170
2021-11-02/20:48:16.36           0.97389011
2021-11-02/20:48:16.40           0.97291844
2021-11-02/20:48:16.43           0.97407666
2021-11-02/20:48:16.46           0.97418787
2021-11-02/20:48:16.49           0.97400611
2021-11-02/20:48:16.52           0.97285303
2021-11-02/20:48:16.55           0.97377056
2021-11-02/20:48:16.58           0.97396574
2021-11-02/20:48:16.61           0.97419221
2021-11-02/20:48:16.65           0.97338080
2021-11-02/20:48:16.68           0.97435924
2021-11-02/20:48:16.71           0.97435185
2021-11-02/20:48:16.74           0.97428354
2021-11-02/20:48:16.77           0.97342380
2021-11-02/20:48:16.80           0.97458481
2021-11-02/20:48:16.83           0.97466193
2021-11-02/20:48:16.86           0.97473130
2021-11-02/20:48:16.90           0.97375922
2021-11-02/20:48:16.93           0.97451884
2021-11-02/20:48:16.96           0.97447796
2021-11-02/20:48:16.99           0.97450473
2021-11-02/20:48:17.02           0.97342752
2021-11-02/20:48:17.05           0.97406090
2021-11-02/20:48:17.08           0.97365844
2021-11-02/20:48:17.11           0.97324131
2021-11-02/20:48:17.15           0.97198382
2021-11-02/20:48:17.18           0.97271850
2021-11-02/20:48:17.21           0.97247520
2021-11-02/20:48:17.24           0.97217245
2021-11-02/20:48:17.27           0.97090508
2021-11-02/20:48:17.30           0.97166212
2021-11-02/20:48:17.33           0.97163838
2021-11-02/20:48:17.36           0.97151293
2021-11-02/20:48:17.40           0.97051887
2021-11-02/20:48:17.43           0.97150417
2021-11-02/20:48:17.46           0.97138259
2021-11-02/20:48:17.49           0.97116940
2021-11-02/20:48:17.52           0.96995571
2021-11-02/20:48:17.55           0.97067090
2021-11-02/20:48:17.58           0.97049332
2021-11-02/20:48:17.61           0.97029327
2021-11-02/20:48:17.65           0.96909918
2021-11-02/20:48:17.68           0.96983566
2021-11-02/20:48:17.71           0.96974314
2021-11-02/20:48:17.74           0.96970111
2021-11-02/20:48:17.77           0.96974242
2021-11-02/20:48:17.80           0.96974828
2021-11-02/20:48:17.83           0.96957210
2021-11-02/20:48:17.86           0.96935451
2021-11-02/20:48:17.90           0.96927668
2021-11-02/20:48:17.93           0.96926744
2021-11-02/20:48:17.96           0.96914378
2021-11-02/20:48:17.99           0.96887215
2021-11-02/20:48:18.02           0.96857687
2021-11-02/20:48:18.05           0.96837244
2021-11-02/20:48:18.08           0.96821642
2021-11-02/20:48:18.11           0.96825080
2021-11-02/20:48:18.15           0.96833203
2021-11-02/20:48:18.18           0.96820369
2021-11-02/20:48:18.21           0.96808519
2021-11-02/20:48:18.24           0.96802157
2021-11-02/20:48:18.27           0.96796403
2021-11-02/20:48:18.30           0.96796350
2021-11-02/20:48:18.33           0.96789181
2021-11-02/20:48:18.36           0.96761363
2021-11-02/20:48:18.40           0.96725358
2021-11-02/20:48:18.43           0.96697633
2021-11-02/20:48:18.46           0.96691366
2021-11-02/20:48:18.49           0.96697170
2021-11-02/20:48:18.52           0.96683658
2021-11-02/20:48:18.55           0.96661477
2021-11-02/20:48:18.58           0.96637924
2021-11-02/20:48:18.61           0.96616021
2021-11-02/20:48:18.65           0.96629868
2021-11-02/20:48:18.68           0.96647296
2021-11-02/20:48:18.71           0.96641690
2021-11-02/20:48:18.74           0.96632425
2021-11-02/20:48:18.77           0.96617411
2021-11-02/20:48:18.80           0.96520010
2021-11-02/20:48:18.83           0.96621127
2021-11-02/20:48:18.86           0.96633698
2021-11-02/20:48:18.90           0.96653993
2021-11-02/20:48:18.93           0.96564391
2021-11-02/20:48:18.96           0.96648249
2021-11-02/20:48:18.99           0.96645687
2021-11-02/20:48:19.02           0.96644619
2021-11-02/20:48:19.05           0.96549895
2021-11-02/20:48:19.08           0.96635228
2021-11-02/20:48:19.11           0.96608644
2021-11-02/20:48:19.15           0.96584766
2021-11-02/20:48:19.18           0.96471929
2021-11-02/20:48:19.21           0.96539313
2021-11-02/20:48:19.24           0.96515807
2021-11-02/20:48:19.27           0.96501430
2021-11-02/20:48:19.30           0.96409570
2021-11-02/20:48:19.33           0.96507807
2021-11-02/20:48:19.36           0.96502788
2021-11-02/20:48:19.40           0.96493287
2021-11-02/20:48:19.43           0.96388393
2021-11-02/20:48:19.46           0.96468946
2021-11-02/20:48:19.49           0.96455643
2021-11-02/20:48:19.52           0.96433734
2021-11-02/20:48:19.55           0.96307046
2021-11-02/20:48:19.58           0.96359430
2021-11-02/20:48:19.61           0.96323734
2021-11-02/20:48:19.65           0.96303397
2021-11-02/20:48:19.68           0.96195206
2021-11-02/20:48:19.71           0.96263821
2021-11-02/20:48:19.74           0.96241941
2021-11-02/20:48:19.77           0.96221326
2021-11-02/20:48:19.80           0.96098340
2021-11-02/20:48:19.83           0.96161704
2021-11-02/20:48:19.86           0.96123233
2021-11-02/20:48:19.90           0.96079840
2021-11-02/20:48:19.93           0.95942404
2021-11-02/20:48:19.96           0.95991275
2021-11-02/20:48:19.99           0.95954968
2021-11-02/20:48:20.02           0.95918967
2021-11-02/20:48:20.05           0.95786640
2021-11-02/20:48:20.08           0.95848775
2021-11-02/20:48:20.11           0.95837407
2021-11-02/20:48:20.15           0.95841033
2021-11-02/20:48:20.18           0.95757819
2021-11-02/20:48:20.21           0.95854208
2021-11-02/20:48:20.24           0.95847914
2021-11-02/20:48:20.27           0.95850919
2021-11-02/20:48:20.30           0.95769447
2021-11-02/20:48:20.33           0.95866005
2021-11-02/20:48:20.36           0.95867213
2021-11-02/20:48:20.40           0.95860374
2021-11-02/20:48:20.43           0.95750032
2021-11-02/20:48:20.46           0.95834478
2021-11-02/20:48:20.49           0.95817760
2021-11-02/20:48:20.52           0.95801230
2021-11-02/20:48:20.55           0.95715773
2021-11-02/20:48:20.58           0.95811533
2021-11-02/20:48:20.61           0.95808891
2021-11-02/20:48:20.65           0.95790270
2021-11-02/20:48:20.68           0.95686256
2021-11-02/20:48:20.71           0.95780503
2021-11-02/20:48:20.74           0.95767585
2021-11-02/20:48:20.77           0.95750135
2021-11-02/20:48:20.80           0.95632561
2021-11-02/20:48:20.83           0.95704104
2021-11-02/20:48:20.86           0.95688569
2021-11-02/20:48:20.90           0.95670705
2021-11-02/20:48:20.93           0.95573634
2021-11-02/20:48:20.96           0.95656959
2021-11-02/20:48:20.99           0.95647365
2021-11-02/20:48:21.02           0.95644206
2021-11-02/20:48:21.05           0.95541177
2021-11-02/20:48:21.08           0.95618651
2021-11-02/20:48:21.11           0.95597980
2021-11-02/20:48:21.15           0.95583409
2021-11-02/20:48:21.18           0.95481340
2021-11-02/20:48:21.21           0.95555812
2021-11-02/20:48:21.24           0.95521183
2021-11-02/20:48:21.27           0.95480140
2021-11-02/20:48:21.30           0.95355665
2021-11-02/20:48:21.33           0.95424108
2021-11-02/20:48:21.36           0.95400805
2021-11-02/20:48:21.40           0.95366438
2021-11-02/20:48:21.43           0.95226807
2021-11-02/20:48:21.46           0.95260159
2021-11-02/20:48:21.49           0.95206258
2021-11-02/20:48:21.52           0.95173239
2021-11-02/20:48:21.55           0.95053086
2021-11-02/20:48:21.58           0.95111752
2021-11-02/20:48:21.61           0.95061706
2021-11-02/20:48:21.65           0.95018004
2021-11-02/20:48:21.68           0.94904877
2021-11-02/20:48:21.71           0.94988026
2021-11-02/20:48:21.74           0.94995246
2021-11-02/20:48:21.77           0.94990633
2021-11-02/20:48:21.80           0.94879076
2021-11-02/20:48:21.83           0.94950223
2021-11-02/20:48:21.86           0.94921833
2021-11-02/20:48:21.90           0.94908629
2021-11-02/20:48:21.93           0.94799196
2021-11-02/20:48:21.96           0.94866467
2021-11-02/20:48:21.99           0.94846897
2021-11-02/20:48:22.02           0.94807495
2021-11-02/20:48:22.05           0.94691725
2021-11-02/20:48:22.08           0.94773994
2021-11-02/20:48:22.11           0.94763846
2021-11-02/20:48:22.15           0.94773176
2021-11-02/20:48:22.18           0.94681972
2021-11-02/20:48:22.21           0.94768351
2021-11-02/20:48:22.24           0.94761636
2021-11-02/20:48:22.27           0.94743702
2021-11-02/20:48:22.30           0.94636423
2021-11-02/20:48:22.33           0.94716051
2021-11-02/20:48:22.36           0.94703185
2021-11-02/20:48:22.40           0.94687611
2021-11-02/20:48:22.43           0.94577649
2021-11-02/20:48:22.46           0.94649636
2021-11-02/20:48:22.49           0.94633059
2021-11-02/20:48:22.52           0.94628741
2021-11-02/20:48:22.55           0.94539037
2021-11-02/20:48:22.58           0.94626578
2021-11-02/20:48:22.61           0.94616870
2021-11-02/20:48:22.65           0.94603316
2021-11-02/20:48:22.68           0.94498891
2021-11-02/20:48:22.71           0.94571021
2021-11-02/20:48:22.74           0.94555897
2021-11-02/20:48:22.77           0.94552131
2021-11-02/20:48:22.80           0.94443669
2021-11-02/20:48:22.83           0.94515550
2021-11-02/20:48:22.86           0.94507845
2021-11-02/20:48:22.90           0.94505344
2021-11-02/20:48:22.93           0.94408262
2021-11-02/20:48:22.96           0.94480473
2021-11-02/20:48:22.99           0.94461878
2021-11-02/20:48:23.02           0.94437425
2021-11-02/20:48:23.05           0.94314864
2021-11-02/20:48:23.08           0.94386532
2021-11-02/20:48:23.11           0.94361927
2021-11-02/20:48:23.15           0.94328065
2021-11-02/20:48:23.18           0.94197794
2021-11-02/20:48:23.21           0.94260095
2021-11-02/20:48:23.24           0.94248585
2021-11-02/20:48:23.27           0.94238149
2021-11-02/20:48:23.30           0.94143421
2021-11-02/20:48:23.33           0.94226427
2021-11-02/20:48:23.36           0.94209713
2021-11-02/20:48:23.40           0.94195511
2021-11-02/20:48:23.43           0.94091705
2021-11-02/20:48:23.46           0.94181657
2021-11-02/20:48:23.49           0.94169154
2021-11-02/20:48:23.52           0.94137433
2021-11-02/20:48:23.55           0.94009027
2021-11-02/20:48:23.58           0.94068465
2021-11-02/20:48:23.61           0.94057963
2021-11-02/20:48:23.65           0.94056071
2021-11-02/20:48:23.68           0.93961685
2021-11-02/20:48:23.71           0.94044115
2021-11-02/20:48:23.74           0.94027321
2021-11-02/20:48:23.77           0.94020474
2021-11-02/20:48:23.80           0.93931871
2021-11-02/20:48:23.83           0.94026665
2021-11-02/20:48:23.86           0.94027789
2021-11-02/20:48:23.90           0.94015469
2021-11-02/20:48:23.93           0.93897279
2021-11-02/20:48:23.96           0.93968251
2021-11-02/20:48:23.99           0.93959320
2021-11-02/20:48:24.02           0.93953218
2021-11-02/20:48:24.05           0.93863842
2021-11-02/20:48:24.08           0.93942212
2021-11-02/20:48:24.11           0.93922086
2021-11-02/20:48:24.15           0.93914816
2021-11-02/20:48:24.18           0.93817256
2021-11-02/20:48:24.21           0.93906490
2021-11-02/20:48:24.24           0.93902142
2021-11-02/20:48:24.27           0.93887895
2021-11-02/20:48:24.30           0.93779386
2021-11-02/20:48:24.33           0.93842428
2021-11-02/20:48:24.36           0.93821892
2021-11-02/20:48:24.40           0.93813875
2021-11-02/20:48:24.43           0.93709052
2021-11-02/20:48:24.46           0.93781727
2021-11-02/20:48:24.49           0.93762311
2021-11-02/20:48:24.52           0.93743575
2021-11-02/20:48:24.55           0.93642873
2021-11-02/20:48:24.58           0.93723188
2021-11-02/20:48:24.61           0.93703933
2021-11-02/20:48:24.65           0.93675690
2021-11-02/20:48:24.68           0.93555436
2021-11-02/20:48:24.71           0.93619593
2021-11-02/20:48:24.74           0.93600948
2021-11-02/20:48:24.77           0.93581527
2021-11-02/20:48:24.80           0.93460199
2021-11-02/20:48:24.83           0.93520919
2021-11-02/20:48:24.86           0.93483685
2021-11-02/20:48:24.90           0.93454713
2021-11-02/20:48:24.93           0.93340667
2021-11-02/20:48:24.96           0.93392320
2021-11-02/20:48:24.99           0.93378676
2021-11-02/20:48:25.02           0.93364264
2021-11-02/20:48:25.05           0.93233293
2021-11-02/20:48:25.08           0.93293368
2021-11-02/20:48:25.11           0.93259230
2021-11-02/20:48:25.15           0.93229469
2021-11-02/20:48:25.18           0.93115221
2021-11-02/20:48:25.21           0.93177874
2021-11-02/20:48:25.24           0.93161141
2021-11-02/20:48:25.27           0.93135554
2021-11-02/20:48:25.30           0.93012064
2021-11-02/20:48:25.33           0.93081689
2021-11-02/20:48:25.36           0.93068506
2021-11-02/20:48:25.40           0.93059927
2021-11-02/20:48:25.43           0.92952711
2021-11-02/20:48:25.46           0.93019060
2021-11-02/20:48:25.49           0.92994525
2021-11-02/20:48:25.52           0.92969235
2021-11-02/20:48:25.55           0.92864901
2021-11-02/20:48:25.58           0.92940403
2021-11-02/20:48:25.61           0.92915906
2021-11-02/20:48:25.65           0.92897048
2021-11-02/20:48:25.68           0.92793738
2021-11-02/20:48:25.71           0.92874818
2021-11-02/20:48:25.74           0.92872404
2021-11-02/20:48:25.77           0.92864680
2021-11-02/20:48:25.80           0.92767861
2021-11-02/20:48:25.83           0.92857118
2021-11-02/20:48:25.86           0.92856096
2021-11-02/20:48:25.90           0.92853713
2021-11-02/20:48:25.93           0.92752353
2021-11-02/20:48:25.96           0.92818776
2021-11-02/20:48:25.99           0.92803694
2021-11-02/20:48:26.02           0.92804299
2021-11-02/20:48:26.05           0.92712967
2021-11-02/20:48:26.08           0.92801954
2021-11-02/20:48:26.11           0.92798088
2021-11-02/20:48:26.15           0.92779619
2021-11-02/20:48:26.18           0.92678201
2021-11-02/20:48:26.21           0.92766518
2021-11-02/20:48:26.24           0.92761313
2021-11-02/20:48:26.27           0.92745979
2021-11-02/20:48:26.30           0.92622744
2021-11-02/20:48:26.33           0.92676633
2021-11-02/20:48:26.36           0.92648577
2021-11-02/20:48:26.40           0.92623656
2021-11-02/20:48:26.43           0.92508103
2021-11-02/20:48:26.46           0.92564827
2021-11-02/20:48:26.49           0.92535909
2021-11-02/20:48:26.52           0.92522267
2021-11-02/20:48:26.55           0.92411264
2021-11-02/20:48:26.58           0.92461175
2021-11-02/20:48:26.61           0.92422085
2021-11-02/20:48:26.65           0.92383623
2021-11-02/20:48:26.68           0.92261274
2021-11-02/20:48:26.71           0.92317391
2021-11-02/20:48:26.74           0.92276351
2021-11-02/20:48:26.77           0.92238028
2021-11-02/20:48:26.80           0.92107112
2021-11-02/20:48:26.83           0.92168141
2021-11-02/20:48:26.86           0.92156007
2021-11-02/20:48:26.90           0.92144030
2021-11-02/20:48:26.93           0.92048137
2021-11-02/20:48:26.96           0.92119171
2021-11-02/20:48:26.99           0.92080872
2021-11-02/20:48:27.02           0.92039338
2021-11-02/20:48:27.05           0.91913924
2021-11-02/20:48:27.08           0.91969502
2021-11-02/20:48:27.11           0.91939870
2021-11-02/20:48:27.15           0.91904254
2021-11-02/20:48:27.18           0.91768350
2021-11-02/20:48:27.21           0.91813073
2021-11-02/20:48:27.24           0.91774745
2021-11-02/20:48:27.27           0.91749570
2021-11-02/20:48:27.30           0.91645199
2021-11-02/20:48:27.33           0.91715135
2021-11-02/20:48:27.36           0.91690125
2021-11-02/20:48:27.40           0.91656707
2021-11-02/20:48:27.43           0.91530120
2021-11-02/20:48:27.46           0.91585307
2021-11-02/20:48:27.49           0.91550130
2021-11-02/20:48:27.52           0.91508199
2021-11-02/20:48:27.55           0.91379801
2021-11-02/20:48:27.58           0.91432308
2021-11-02/20:48:27.61           0.91407360
2021-11-02/20:48:27.65           0.91397496
2021-11-02/20:48:27.68           0.91291833
2021-11-02/20:48:27.71           0.91352831
2021-11-02/20:48:27.74           0.91325812
2021-11-02/20:48:27.77           0.91300070
2021-11-02/20:48:27.80           0.91193498
2021-11-02/20:48:27.83           0.91259767
2021-11-02/20:48:27.86           0.91213215
2021-11-02/20:48:27.90           0.91161708
2021-11-02/20:48:27.93           0.91021792
2021-11-02/20:48:27.96           0.91055403
2021-11-02/20:48:27.99           0.91011210
2021-11-02/20:48:28.02           0.90967194
2021-11-02/20:48:28.05           0.90836229
2021-11-02/20:48:28.08           0.90891557
2021-11-02/20:48:28.11           0.90863523
2021-11-02/20:48:28.15           0.90842136
2021-11-02/20:48:28.18           0.90730992
2021-11-02/20:48:28.21           0.90788695
2021-11-02/20:48:28.24           0.90756480
2021-11-02/20:48:28.27           0.90717577
2021-11-02/20:48:28.30           0.90586325
2021-11-02/20:48:28.33           0.90623701
2021-11-02/20:48:28.36           0.90570244
2021-11-02/20:48:28.40           0.90518791
2021-11-02/20:48:28.43           0.90380573
2021-11-02/20:48:28.46           0.90425867
2021-11-02/20:48:28.49           0.90368413
2021-11-02/20:48:28.52           0.90306543
2021-11-02/20:48:28.55           0.90175957
2021-11-02/20:48:28.58           0.90220275
2021-11-02/20:48:28.61           0.90180045
2021-11-02/20:48:28.65           0.90136680
2021-11-02/20:48:28.68           0.89995008
2021-11-02/20:48:28.71           0.90028671
2021-11-02/20:48:28.74           0.89976624
2021-11-02/20:48:28.77           0.89931977
2021-11-02/20:48:28.80           0.89805778
2021-11-02/20:48:28.83           0.89841990
2021-11-02/20:48:28.86           0.89786749
2021-11-02/20:48:28.90           0.89742677
2021-11-02/20:48:28.93           0.89618829
2021-11-02/20:48:28.96           0.89672125
2021-11-02/20:48:28.99           0.89648176
2021-11-02/20:48:29.02           0.89621150
2021-11-02/20:48:29.05           0.89488607
2021-11-02/20:48:29.08           0.89533125
2021-11-02/20:48:29.11           0.89492562
2021-11-02/20:48:29.15           0.89463692
2021-11-02/20:48:29.18           0.89355403
2021-11-02/20:48:29.21           0.89401313
2021-11-02/20:48:29.24           0.89373273
2021-11-02/20:48:29.27           0.89338226
2021-11-02/20:48:29.30           0.89211280
2021-11-02/20:48:29.33           0.89272491
2021-11-02/20:48:29.36           0.89244037
2021-11-02/20:48:29.40           0.89220643
2021-11-02/20:48:29.43           0.89102325
2021-11-02/20:48:29.46           0.89143459
2021-11-02/20:48:29.49           0.89094106
2021-11-02/20:48:29.52           0.89036513
2021-11-02/20:48:29.55           0.88899149
2021-11-02/20:48:29.58           0.88939460
2021-11-02/20:48:29.61           0.88887809
2021-11-02/20:48:29.65           0.88825635
2021-11-02/20:48:29.68           0.88689277
2021-11-02/20:48:29.71           0.88739077
2021-11-02/20:48:29.74           0.88702868
2021-11-02/20:48:29.77           0.88662073
2021-11-02/20:48:29.80           0.88525259
2021-11-02/20:48:29.83           0.88554263
2021-11-02/20:48:29.86           0.88504101
2021-11-02/20:48:29.90           0.88453019
2021-11-02/20:48:29.93           0.88306867
2021-11-02/20:48:29.96           0.88332073
2021-11-02/20:48:29.99           0.88267984
2021-11-02/20:48:30.02           0.88214271
2021-11-02/20:48:30.05           0.88081551
2021-11-02/20:48:30.08           0.88114411
2021-11-02/20:48:30.11           0.88074699
2021-11-02/20:48:30.15           0.88029647
2021-11-02/20:48:30.18           0.87892403
2021-11-02/20:48:30.21           0.87933364
2021-11-02/20:48:30.24           0.87882241
2021-11-02/20:48:30.27           0.87831888
2021-11-02/20:48:30.30           0.87691085
2021-11-02/20:48:30.33           0.87706231
2021-11-02/20:48:30.36           0.87641396
2021-11-02/20:48:30.40           0.87579372
2021-11-02/20:48:30.43           0.87426175
2021-11-02/20:48:30.46           0.87444118
2021-11-02/20:48:30.49           0.87382648
2021-11-02/20:48:30.52           0.87328604
2021-11-02/20:48:30.55           0.87200721
2021-11-02/20:48:30.58           0.87240117
2021-11-02/20:48:30.61           0.87201525
2021-11-02/20:48:30.65           0.87167857
2021-11-02/20:48:30.68           0.87040771
2021-11-02/20:48:30.71           0.87093876
2021-11-02/20:48:30.74           0.87059973
2021-11-02/20:48:30.77           0.87018579
2021-11-02/20:48:30.80           0.86910939
2021-11-02/20:48:30.83           0.86978096
2021-11-02/20:48:30.86           0.86961030
2021-11-02/20:48:30.90           0.86930385
2021-11-02/20:48:30.93           0.86800617
2021-11-02/20:48:30.96           0.86851564
2021-11-02/20:48:30.99           0.86822541
2021-11-02/20:48:31.02           0.86800109
2021-11-02/20:48:31.05           0.86698561
2021-11-02/20:48:31.08           0.86743633
2021-11-02/20:48:31.11           0.86692502
2021-11-02/20:48:31.15           0.86654595
2021-11-02/20:48:31.18           0.86551467
2021-11-02/20:48:31.21           0.86631226
2021-11-02/20:48:31.24           0.86626586
2021-11-02/20:48:31.27           0.86605674
2021-11-02/20:48:31.30           0.86488222
2021-11-02/20:48:31.33           0.86541176
2021-11-02/20:48:31.36           0.86519744
2021-11-02/20:48:31.40           0.86500253
2021-11-02/20:48:31.43           0.86391556
2021-11-02/20:48:31.46           0.86434969
2021-11-02/20:48:31.49           0.86387521
2021-11-02/20:48:31.52           0.86335431
2021-11-02/20:48:31.55           0.86205723
2021-11-02/20:48:31.58           0.86260005
2021-11-02/20:48:31.61           0.86236325
2021-11-02/20:48:31.65           0.86217904
2021-11-02/20:48:31.68           0.86111584
2021-11-02/20:48:31.71           0.86158839
2021-11-02/20:48:31.74           0.86123838
2021-11-02/20:48:31.77           0.86090986
2021-11-02/20:48:31.80           0.85987200
2021-11-02/20:48:31.83           0.86045221
2021-11-02/20:48:31.86           0.85997045
2021-11-02/20:48:31.90           0.85945922
2021-11-02/20:48:31.93           0.85805398
2021-11-02/20:48:31.96           0.85835503
2021-11-02/20:48:31.99           0.85792444
2021-11-02/20:48:32.02           0.85762237
2021-11-02/20:48:32.05           0.85662648
2021-11-02/20:48:32.08           0.85721989
2021-11-02/20:48:32.11           0.85686290
2021-11-02/20:48:32.15           0.85648311
2021-11-02/20:48:32.18           0.85532156
2021-11-02/20:48:32.21           0.85580170
2021-11-02/20:48:32.24           0.85539444
2021-11-02/20:48:32.27           0.85488055
2021-11-02/20:48:32.30           0.85346699
2021-11-02/20:48:32.33           0.85388442
2021-11-02/20:48:32.36           0.85348538
2021-11-02/20:48:32.40           0.85306718
2021-11-02/20:48:32.43           0.85187255
2021-11-02/20:48:32.46           0.85229436
2021-11-02/20:48:32.49           0.85200178
2021-11-02/20:48:32.52           0.85169861
2021-11-02/20:48:32.55           0.85061989
2021-11-02/20:48:32.58           0.85118745
2021-11-02/20:48:32.61           0.85059704
2021-11-02/20:48:32.65           0.84999132
2021-11-02/20:48:32.68           0.84870182
2021-11-02/20:48:32.71           0.84908168
2021-11-02/20:48:32.74           0.84874559
2021-11-02/20:48:32.77           0.84835947
2021-11-02/20:48:32.80           0.84708752
2021-11-02/20:48:32.83           0.84753836
2021-11-02/20:48:32.86           0.84722382
2021-11-02/20:48:32.90           0.84706260
2021-11-02/20:48:32.93           0.84607940
2021-11-02/20:48:32.96           0.84645370
2021-11-02/20:48:32.99           0.84595076
2021-11-02/20:48:33.02           0.84550362
2021-11-02/20:48:33.05           0.84433919
2021-11-02/20:48:33.08           0.84491569
2021-11-02/20:48:33.11           0.84446565
2021-11-02/20:48:33.15           0.84392012
2021-11-02/20:48:33.18           0.84261548
2021-11-02/20:48:33.21           0.84298964
2021-11-02/20:48:33.24           0.84257485
2021-11-02/20:48:33.27           0.84212437
2021-11-02/20:48:33.30           0.84084369
2021-11-02/20:48:33.33           0.84110785
2021-11-02/20:48:33.36           0.84049707
2021-11-02/20:48:33.40           0.83987758
2021-11-02/20:48:33.43           0.83843929
2021-11-02/20:48:33.46           0.83874421
2021-11-02/20:48:33.49           0.83827111
2021-11-02/20:48:33.52           0.83782112
2021-11-02/20:48:33.55           0.83658560
2021-11-02/20:48:33.58           0.83689780
2021-11-02/20:48:33.61           0.83636414
2021-11-02/20:48:33.65           0.83584118
2021-11-02/20:48:33.68           0.83461170
2021-11-02/20:48:33.71           0.83506404
2021-11-02/20:48:33.74           0.83458561
2021-11-02/20:48:33.77           0.83404089
2021-11-02/20:48:33.80           0.83261156
2021-11-02/20:48:33.83           0.83275918
2021-11-02/20:48:33.86           0.83223195
2021-11-02/20:48:33.90           0.83188713
2021-11-02/20:48:33.93           0.83086571
2021-11-02/20:48:33.96           0.83131579
2021-11-02/20:48:33.99           0.83083809
2021-11-02/20:48:34.02           0.83049113
2021-11-02/20:48:34.05           0.82933118
2021-11-02/20:48:34.08           0.82984313
2021-11-02/20:48:34.11           0.82969670
2021-11-02/20:48:34.15           0.82942384
2021-11-02/20:48:34.18           0.82828047
2021-11-02/20:48:34.21           0.82871782
2021-11-02/20:48:34.24           0.82837117
2021-11-02/20:48:34.27           0.82813545
2021-11-02/20:48:34.30           0.82710248
2021-11-02/20:48:34.33           0.82764935
2021-11-02/20:48:34.36           0.82746776
2021-11-02/20:48:34.40           0.82731110
2021-11-02/20:48:34.43           0.82644255
2021-11-02/20:48:34.46           0.82727975
2021-11-02/20:48:34.49           0.82718826
2021-11-02/20:48:34.52           0.82695676
2021-11-02/20:48:34.55           0.82594282
2021-11-02/20:48:34.58           0.82652324
2021-11-02/20:48:34.61           0.82633737
2021-11-02/20:48:34.65           0.82624397
2021-11-02/20:48:34.68           0.82527133
2021-11-02/20:48:34.71           0.82572829
2021-11-02/20:48:34.74           0.82527372
2021-11-02/20:48:34.77           0.82480364
2021-11-02/20:48:34.80           0.82374706
2021-11-02/20:48:34.83           0.82437464
2021-11-02/20:48:34.86           0.82411133
2021-11-02/20:48:34.90           0.82383083
2021-11-02/20:48:34.93           0.82268792
2021-11-02/20:48:34.96           0.82312144
2021-11-02/20:48:34.99           0.82283325
2021-11-02/20:48:35.02           0.82258211
2021-11-02/20:48:35.05           0.82149366
2021-11-02/20:48:35.08           0.82199871
2021-11-02/20:48:35.11           0.82165412
2021-11-02/20:48:35.15           0.82133126
2021-11-02/20:48:35.18           0.82025478
2021-11-02/20:48:35.21           0.82064951
2021-11-02/20:48:35.24           0.82029561
2021-11-02/20:48:35.27           0.82005307
2021-11-02/20:48:35.30           0.81892461
2021-11-02/20:48:35.33           0.81938131
2021-11-02/20:48:35.36           0.81907432
2021-11-02/20:48:35.40           0.81881921
2021-11-02/20:48:35.43           0.81770565
2021-11-02/20:48:35.46           0.81798795
2021-11-02/20:48:35.49           0.81754148
2021-11-02/20:48:35.52           0.81707304
2021-11-02/20:48:35.55           0.81565778
2021-11-02/20:48:35.58           0.81590105
2021-11-02/20:48:35.61           0.81535372
2021-11-02/20:48:35.65           0.81483835
2021-11-02/20:48:35.68           0.81357512
2021-11-02/20:48:35.71           0.81391959
2021-11-02/20:48:35.74           0.81353374
2021-11-02/20:48:35.77           0.81300717
2021-11-02/20:48:35.80           0.81175241
2021-11-02/20:48:35.83           0.81222164
2021-11-02/20:48:35.86           0.81184627
2021-11-02/20:48:35.90           0.81141077
2021-11-02/20:48:35.93           0.81019385
2021-11-02/20:48:35.96           0.81060246
2021-11-02/20:48:35.99           0.81019223
2021-11-02/20:48:36.02           0.80979589
2021-11-02/20:48:36.05           0.80868153
2021-11-02/20:48:36.08           0.80913513
2021-11-02/20:48:36.11           0.80888078
2021-11-02/20:48:36.15           0.80867632
2021-11-02/20:48:36.18           0.80762866
2021-11-02/20:48:36.21           0.80807866
2021-11-02/20:48:36.24           0.80769424
2021-11-02/20:48:36.27           0.80731769
2021-11-02/20:48:36.30           0.80618581
2021-11-02/20:48:36.33           0.80657800
2021-11-02/20:48:36.36           0.80629179
2021-11-02/20:48:36.40           0.80596110
2021-11-02/20:48:36.43           0.80465104
2021-11-02/20:48:36.46           0.80497603
2021-11-02/20:48:36.49           0.80458194
2021-11-02/20:48:36.52           0.80411968
2021-11-02/20:48:36.55           0.80286771
2021-11-02/20:48:36.58           0.80313292
2021-11-02/20:48:36.61           0.80262814
2021-11-02/20:48:36.65           0.80209209
2021-11-02/20:48:36.68           0.80078013
2021-11-02/20:48:36.71           0.80109092
2021-11-02/20:48:36.74           0.80061214
2021-11-02/20:48:36.77           0.80026086
2021-11-02/20:48:36.80           0.79914415
2021-11-02/20:48:36.83           0.79945592
2021-11-02/20:48:36.86           0.79903903
2021-11-02/20:48:36.90           0.79855386
2021-11-02/20:48:36.93           0.79734334
2021-11-02/20:48:36.96           0.79770643
2021-11-02/20:48:36.99           0.79717140
2021-11-02/20:48:37.02           0.79667973
2021-11-02/20:48:37.05           0.79542806
2021-11-02/20:48:37.08           0.79568264
2021-11-02/20:48:37.11           0.79509271
2021-11-02/20:48:37.15           0.79449671
2021-11-02/20:48:37.18           0.79323793
2021-11-02/20:48:37.21           0.79359785
2021-11-02/20:48:37.24           0.79319051
2021-11-02/20:48:37.27           0.79279318
2021-11-02/20:48:37.30           0.79155865
2021-11-02/20:48:37.33           0.79167481
2021-11-02/20:48:37.36           0.79101366
2021-11-02/20:48:37.40           0.79038986
2021-11-02/20:48:37.43           0.78898158
2021-11-02/20:48:37.46           0.78916820
2021-11-02/20:48:37.49           0.78858181
2021-11-02/20:48:37.52           0.78785593
2021-11-02/20:48:37.55           0.78631305
2021-11-02/20:48:37.58           0.78637548
2021-11-02/20:48:37.61           0.78583635
2021-11-02/20:48:37.65           0.78545192
2021-11-02/20:48:37.68           0.78432211
2021-11-02/20:48:37.71           0.78466512
2021-11-02/20:48:37.74           0.78406881
2021-11-02/20:48:37.77           0.78337503
2021-11-02/20:48:37.80           0.78198883
2021-11-02/20:48:37.83           0.78210899
2021-11-02/20:48:37.86           0.78152030
2021-11-02/20:48:37.90           0.78093272
2021-11-02/20:48:37.93           0.77952077
2021-11-02/20:48:37.96           0.77957142
2021-11-02/20:48:37.99           0.77888855
2021-11-02/20:48:38.02           0.77840699
2021-11-02/20:48:38.05           0.77728280
2021-11-02/20:48:38.08           0.77759994
2021-11-02/20:48:38.11           0.77706604
2021-11-02/20:48:38.15           0.77637764
2021-11-02/20:48:38.18           0.77499012
2021-11-02/20:48:38.21           0.77512573
2021-11-02/20:48:38.24           0.77450370
2021-11-02/20:48:38.27           0.77395278
2021-11-02/20:48:38.30           0.77255453
2021-11-02/20:48:38.33           0.77263159
2021-11-02/20:48:38.36           0.77189929
2021-11-02/20:48:38.40           0.77113087
2021-11-02/20:48:38.43           0.76982036
2021-11-02/20:48:38.46           0.76998270
2021-11-02/20:48:38.49           0.76939609
2021-11-02/20:48:38.52           0.76878318
2021-11-02/20:48:38.55           0.76724863
2021-11-02/20:48:38.58           0.76731506
2021-11-02/20:48:38.61           0.76660809
2021-11-02/20:48:38.65           0.76584205
2021-11-02/20:48:38.68           0.76436639
2021-11-02/20:48:38.71           0.76435200
2021-11-02/20:48:38.74           0.76364459
2021-11-02/20:48:38.77           0.76299471
2021-11-02/20:48:38.80           0.76170917
2021-11-02/20:48:38.83           0.76186892
2021-11-02/20:48:38.86           0.76110777
2021-11-02/20:48:38.90           0.76032026
2021-11-02/20:48:38.93           0.75891862
2021-11-02/20:48:38.96           0.75920586
2021-11-02/20:48:38.99           0.75879605
2021-11-02/20:48:39.02           0.75830604
2021-11-02/20:48:39.05           0.75695142
2021-11-02/20:48:39.08           0.75690523
2021-11-02/20:48:39.11           0.75623023
2021-11-02/20:48:39.15           0.75579250
2021-11-02/20:48:39.18           0.75476434
2021-11-02/20:48:39.21           0.75513223
2021-11-02/20:48:39.24           0.75458081
2021-11-02/20:48:39.27           0.75404165
2021-11-02/20:48:39.30           0.75287806
2021-11-02/20:48:39.33           0.75304600
2021-11-02/20:48:39.36           0.75240398
2021-11-02/20:48:39.40           0.75178937
2021-11-02/20:48:39.43           0.75041488
2021-11-02/20:48:39.46           0.75048856
2021-11-02/20:48:39.49           0.74974213
2021-11-02/20:48:39.52           0.74884302
2021-11-02/20:48:39.55           0.74715634
2021-11-02/20:48:39.58           0.74690939
2021-11-02/20:48:39.61           0.74608925
2021-11-02/20:48:39.65           0.74540921
2021-11-02/20:48:39.68           0.74392639
2021-11-02/20:48:39.71           0.74380770
2021-11-02/20:48:39.74           0.74291639
2021-11-02/20:48:39.77           0.74202703
2021-11-02/20:48:39.80           0.74053194
2021-11-02/20:48:39.83           0.74040875
2021-11-02/20:48:39.86           0.73952513
2021-11-02/20:48:39.90           0.73863017
2021-11-02/20:48:39.93           0.73689013
2021-11-02/20:48:39.96           0.73673454
2021-11-02/20:48:39.99           0.73595699
2021-11-02/20:48:40.02           0.73510451
2021-11-02/20:48:40.05           0.73342819
2021-11-02/20:48:40.08           0.73304038
2021-11-02/20:48:40.11           0.73216517
2021-11-02/20:48:40.15           0.73140011
2021-11-02/20:48:40.18           0.72984304
2021-11-02/20:48:40.21           0.72966475
2021-11-02/20:48:40.24           0.72870449
2021-11-02/20:48:40.27           0.72777920
2021-11-02/20:48:40.30           0.72621695
2021-11-02/20:48:40.33           0.72621458
2021-11-02/20:48:40.36           0.72549617
2021-11-02/20:48:40.40           0.72471192
2021-11-02/20:48:40.43           0.72322704
2021-11-02/20:48:40.46           0.72306845
2021-11-02/20:48:40.49           0.72237337
2021-11-02/20:48:40.52           0.72165809
2021-11-02/20:48:40.55           0.72019306
2021-11-02/20:48:40.58           0.72008674
2021-11-02/20:48:40.61           0.71915408
2021-11-02/20:48:40.65           0.71839158
2021-11-02/20:48:40.68           0.71712220
2021-11-02/20:48:40.71           0.71732035
2021-11-02/20:48:40.74           0.71687780
2021-11-02/20:48:40.77           0.71634539
2021-11-02/20:48:40.80           0.71522613
2021-11-02/20:48:40.83           0.71557401
2021-11-02/20:48:40.86           0.71524172
2021-11-02/20:48:40.90           0.71493011
2021-11-02/20:48:40.93           0.71374682
2021-11-02/20:48:40.96           0.71387215
2021-11-02/20:48:40.99           0.71317592
2021-11-02/20:48:41.02           0.71231019
2021-11-02/20:48:41.05           0.71090851
2021-11-02/20:48:41.08           0.71089903
2021-11-02/20:48:41.11           0.71017434
2021-11-02/20:48:41.15           0.70952954
2021-11-02/20:48:41.18           0.70814335
2021-11-02/20:48:41.21           0.70817515
2021-11-02/20:48:41.24           0.70759866
2021-11-02/20:48:41.27           0.70697565
2021-11-02/20:48:41.30           0.70566409
2021-11-02/20:48:41.33           0.70566590
2021-11-02/20:48:41.36           0.70484732
2021-11-02/20:48:41.40           0.70413205
2021-11-02/20:48:41.43           0.70281640
2021-11-02/20:48:41.46           0.70287093
2021-11-02/20:48:41.49           0.70226140
2021-11-02/20:48:41.52           0.70159729
2021-11-02/20:48:41.55           0.70038132
2021-11-02/20:48:41.58           0.70054153
2021-11-02/20:48:41.61           0.69991752
2021-11-02/20:48:41.65           0.69931175
2021-11-02/20:48:41.68           0.69797628
2021-11-02/20:48:41.71           0.69793767
2021-11-02/20:48:41.74           0.69712386
2021-11-02/20:48:41.77           0.69630262
2021-11-02/20:48:41.80           0.69484504
2021-11-02/20:48:41.83           0.69471018
2021-11-02/20:48:41.86           0.69398816
2021-11-02/20:48:41.90           0.69327780
2021-11-02/20:48:41.93           0.69194413
2021-11-02/20:48:41.96           0.69200854
2021-11-02/20:48:41.99           0.69141557
2021-11-02/20:48:42.02           0.69091493
2021-11-02/20:48:42.05           0.68972167
2021-11-02/20:48:42.08           0.68977057
2021-11-02/20:48:42.11           0.68904258
2021-11-02/20:48:42.15           0.68830602
2021-11-02/20:48:42.18           0.68700526
2021-11-02/20:48:42.21           0.68708811
2021-11-02/20:48:42.24           0.68642970
2021-11-02/20:48:42.27           0.68572180
2021-11-02/20:48:42.30           0.68440395
2021-11-02/20:48:42.33           0.68448580
2021-11-02/20:48:42.36           0.68395403
2021-11-02/20:48:42.40           0.68343672
2021-11-02/20:48:42.43           0.68219719
2021-11-02/20:48:42.46           0.68223735
2021-11-02/20:48:42.49           0.68157938
2021-11-02/20:48:42.52           0.68092207
2021-11-02/20:48:42.55           0.67958723
2021-11-02/20:48:42.58           0.67949626
2021-11-02/20:48:42.61           0.67875887
2021-11-02/20:48:42.65           0.67810109
2021-11-02/20:48:42.68           0.67677830
2021-11-02/20:48:42.71           0.67677880
2021-11-02/20:48:42.74           0.67627123
2021-11-02/20:48:42.77           0.67584843
2021-11-02/20:48:42.80           0.67469893
2021-11-02/20:48:42.83           0.67469467
2021-11-02/20:48:42.86           0.67392930
2021-11-02/20:48:42.90           0.67322094
2021-11-02/20:48:42.93           0.67180914
2021-11-02/20:48:42.96           0.67164205
2021-11-02/20:48:42.99           0.67079960
2021-11-02/20:48:43.02           0.66981926
2021-11-02/20:48:43.05           0.66820137
2021-11-02/20:48:43.08           0.66804415
2021-11-02/20:48:43.11           0.66738032
2021-11-02/20:48:43.15           0.66675341
2021-11-02/20:48:43.18           0.66551235
2021-11-02/20:48:43.21           0.66551009
2021-11-02/20:48:43.24           0.66479263
2021-11-02/20:48:43.27           0.66407208
2021-11-02/20:48:43.30           0.66275939
2021-11-02/20:48:43.33           0.66267599
2021-11-02/20:48:43.36           0.66183520
2021-11-02/20:48:43.40           0.66104107
2021-11-02/20:48:43.43           0.65966244
2021-11-02/20:48:43.46           0.65959934
2021-11-02/20:48:43.49           0.65898128
2021-11-02/20:48:43.52           0.65843954
2021-11-02/20:48:43.55           0.65728098
2021-11-02/20:48:43.58           0.65726577
2021-11-02/20:48:43.61           0.65663619
2021-11-02/20:48:43.65           0.65604092
2021-11-02/20:48:43.68           0.65471029
2021-11-02/20:48:43.71           0.65472003
2021-11-02/20:48:43.74           0.65410327
2021-11-02/20:48:43.77           0.65338465
2021-11-02/20:48:43.80           0.65197844
2021-11-02/20:48:43.83           0.65183570
2021-11-02/20:48:43.86           0.65120414
2021-11-02/20:48:43.90           0.65067752
2021-11-02/20:48:43.93           0.64945803
2021-11-02/20:48:43.96           0.64947407
2021-11-02/20:48:43.99           0.64878329
2021-11-02/20:48:44.02           0.64804879
2021-11-02/20:48:44.05           0.64669375
2021-11-02/20:48:44.08           0.64649717
2021-11-02/20:48:44.11           0.64578926
2021-11-02/20:48:44.15           0.64512086
2021-11-02/20:48:44.18           0.64381272
2021-11-02/20:48:44.21           0.64380571
2021-11-02/20:48:44.24           0.64318712
2021-11-02/20:48:44.27           0.64263296
2021-11-02/20:48:44.30           0.64132294
2021-11-02/20:48:44.33           0.64122372
2021-11-02/20:48:44.36           0.64062634
2021-11-02/20:48:44.40           0.64001513
2021-11-02/20:48:44.43           0.63877884
2021-11-02/20:48:44.46           0.63871402
2021-11-02/20:48:44.49           0.63796463
2021-11-02/20:48:44.52           0.63708802
2021-11-02/20:48:44.55           0.63542169
2021-11-02/20:48:44.58           0.63512966
2021-11-02/20:48:44.61           0.63440572
2021-11-02/20:48:44.65           0.63365715
2021-11-02/20:48:44.68           0.63226434
2021-11-02/20:48:44.71           0.63211680
2021-11-02/20:48:44.74           0.63132904
2021-11-02/20:48:44.77           0.63058988
2021-11-02/20:48:44.80           0.62934312
2021-11-02/20:48:44.83           0.62931102
2021-11-02/20:48:44.86           0.62866196
2021-11-02/20:48:44.90           0.62794632
2021-11-02/20:48:44.93           0.62651690
2021-11-02/20:48:44.96           0.62643629
2021-11-02/20:48:44.99           0.62578876
2021-11-02/20:48:45.02           0.62512989
2021-11-02/20:48:45.05           0.62386447
2021-11-02/20:48:45.08           0.62373363
2021-11-02/20:48:45.11           0.62319410
2021-11-02/20:48:45.15           0.62273235
2021-11-02/20:48:45.18           0.62155504
2021-11-02/20:48:45.21           0.62158341
2021-11-02/20:48:45.24           0.62091794
2021-11-02/20:48:45.27           0.62017882
2021-11-02/20:48:45.30           0.61894140
2021-11-02/20:48:45.33           0.61890521
2021-11-02/20:48:45.36           0.61821190
2021-11-02/20:48:45.40           0.61760650
2021-11-02/20:48:45.43           0.61633238
2021-11-02/20:48:45.46           0.61625625
2021-11-02/20:48:45.49           0.61570848
2021-11-02/20:48:45.52           0.61509825
2021-11-02/20:48:45.55           0.61399477
2021-11-02/20:48:45.58           0.61404601
2021-11-02/20:48:45.61           0.61334757
2021-11-02/20:48:45.65           0.61271379
2021-11-02/20:48:45.68           0.61138589
2021-11-02/20:48:45.71           0.61125278
2021-11-02/20:48:45.74           0.61055686
2021-11-02/20:48:45.77           0.60977117
2021-11-02/20:48:45.80           0.60844081
2021-11-02/20:48:45.83           0.60818899
2021-11-02/20:48:45.86           0.60730613
2021-11-02/20:48:45.90           0.60653915
2021-11-02/20:48:45.93           0.60518681
2021-11-02/20:48:45.96           0.60503877
2021-11-02/20:48:45.99           0.60425930
2021-11-02/20:48:46.02           0.60344075
2021-11-02/20:48:46.05           0.60201451
2021-11-02/20:48:46.08           0.60177903
2021-11-02/20:48:46.11           0.60106218
2021-11-02/20:48:46.15           0.60030431
2021-11-02/20:48:46.18           0.59891373
2021-11-02/20:48:46.21           0.59865167
2021-11-02/20:48:46.24           0.59784166
2021-11-02/20:48:46.27           0.59709112
2021-11-02/20:48:46.30           0.59565263
2021-11-02/20:48:46.33           0.59534581
2021-11-02/20:48:46.36           0.59453164
2021-11-02/20:48:46.40           0.59370013
2021-11-02/20:48:46.43           0.59219226
2021-11-02/20:48:46.46           0.59181753
2021-11-02/20:48:46.49           0.59103699
2021-11-02/20:48:46.52           0.59029124
2021-11-02/20:48:46.55           0.58903031
2021-11-02/20:48:46.58           0.58888738
2021-11-02/20:48:46.61           0.58812329
2021-11-02/20:48:46.65           0.58739142
2021-11-02/20:48:46.68           0.58621483
2021-11-02/20:48:46.71           0.58640196
2021-11-02/20:48:46.74           0.58587671
2021-11-02/20:48:46.77           0.58516913
2021-11-02/20:48:46.80           0.58395767
2021-11-02/20:48:46.83           0.58386608
2021-11-02/20:48:46.86           0.58326294
2021-11-02/20:48:46.90           0.58273147
2021-11-02/20:48:46.93           0.58160040
2021-11-02/20:48:46.96           0.58153661
2021-11-02/20:48:46.99           0.58076422
2021-11-02/20:48:47.02           0.58006260
2021-11-02/20:48:47.05           0.57885308
2021-11-02/20:48:47.08           0.57868526
2021-11-02/20:48:47.11           0.57802098
2021-11-02/20:48:47.15           0.57734498
2021-11-02/20:48:47.18           0.57600736
2021-11-02/20:48:47.21           0.57574127
2021-11-02/20:48:47.24           0.57491987
2021-11-02/20:48:47.27           0.57414789
2021-11-02/20:48:47.30           0.57275963
2021-11-02/20:48:47.33           0.57242586
2021-11-02/20:48:47.36           0.57161063
2021-11-02/20:48:47.40           0.57082494
2021-11-02/20:48:47.43           0.56952269
2021-11-02/20:48:47.46           0.56935279
2021-11-02/20:48:47.49           0.56865373
2021-11-02/20:48:47.52           0.56784822
2021-11-02/20:48:47.55           0.56652598
2021-11-02/20:48:47.58           0.56636452
2021-11-02/20:48:47.61           0.56555999
2021-11-02/20:48:47.65           0.56476690
2021-11-02/20:48:47.68           0.56332710
2021-11-02/20:48:47.71           0.56286222
2021-11-02/20:48:47.74           0.56188745
2021-11-02/20:48:47.77           0.56094006
2021-11-02/20:48:47.80           0.55962346
2021-11-02/20:48:47.83           0.55940658
2021-11-02/20:48:47.86           0.55860218
2021-11-02/20:48:47.90           0.55792515
2021-11-02/20:48:47.93           0.55663167
2021-11-02/20:48:47.96           0.55638775
2021-11-02/20:48:47.99           0.55567511
2021-11-02/20:48:48.02           0.55492066
2021-11-02/20:48:48.05           0.55362000
2021-11-02/20:48:48.08           0.55333616
2021-11-02/20:48:48.11           0.55240722
2021-11-02/20:48:48.15           0.55155098
2021-11-02/20:48:48.18           0.55019088
2021-11-02/20:48:48.21           0.54997025
2021-11-02/20:48:48.24           0.54931014
2021-11-02/20:48:48.27           0.54857514
2021-11-02/20:48:48.30           0.54733140
2021-11-02/20:48:48.33           0.54724763
2021-11-02/20:48:48.36           0.54672883
2021-11-02/20:48:48.40           0.54616539
2021-11-02/20:48:48.43           0.54486310
2021-11-02/20:48:48.46           0.54460094
2021-11-02/20:48:48.49           0.54379348
2021-11-02/20:48:48.52           0.54288051
2021-11-02/20:48:48.55           0.54147309
2021-11-02/20:48:48.58           0.54122148
2021-11-02/20:48:48.61           0.54041319
2021-11-02/20:48:48.65           0.53954594
2021-11-02/20:48:48.68           0.53825165
2021-11-02/20:48:48.71           0.53810280
2021-11-02/20:48:48.74           0.53747477
2021-11-02/20:48:48.77           0.53686225
2021-11-02/20:48:48.80           0.53570774
2021-11-02/20:48:48.83           0.53549480
2021-11-02/20:48:48.86           0.53454480
2021-11-02/20:48:48.90           0.53362717
2021-11-02/20:48:48.93           0.53226664
2021-11-02/20:48:48.96           0.53180436
2021-11-02/20:48:48.99           0.53085327
2021-11-02/20:48:49.02           0.52999769
2021-11-02/20:48:49.05           0.52866988
2021-11-02/20:48:49.08           0.52837795
2021-11-02/20:48:49.11           0.52764674
2021-11-02/20:48:49.15           0.52693406
2021-11-02/20:48:49.18           0.52568060
2021-11-02/20:48:49.21           0.52536901
2021-11-02/20:48:49.24           0.52453099
2021-11-02/20:48:49.27           0.52374325
2021-11-02/20:48:49.30           0.52236861
2021-11-02/20:48:49.33           0.52199198
2021-11-02/20:48:49.36           0.52107817
2021-11-02/20:48:49.40           0.52019278
2021-11-02/20:48:49.43           0.51893174
2021-11-02/20:48:49.46           0.51872356
2021-11-02/20:48:49.49           0.51806042
2021-11-02/20:48:49.52           0.51732107
2021-11-02/20:48:49.55           0.51603866
2021-11-02/20:48:49.58           0.51570518
2021-11-02/20:48:49.61           0.51484640
2021-11-02/20:48:49.65           0.51405004
2021-11-02/20:48:49.68           0.51266505
2021-11-02/20:48:49.71           0.51223950
2021-11-02/20:48:49.74           0.51135393
2021-11-02/20:48:49.77           0.51047244
2021-11-02/20:48:49.80           0.50917533
2021-11-02/20:48:49.83           0.50880853
2021-11-02/20:48:49.86           0.50795219
2021-11-02/20:48:49.90           0.50721680
2021-11-02/20:48:49.93           0.50585560
2021-11-02/20:48:49.96           0.50535835
2021-11-02/20:48:49.99           0.50442065
2021-11-02/20:48:50.02           0.50358683
2021-11-02/20:48:50.05           0.50228786
2021-11-02/20:48:50.08           0.50172518
2021-11-02/20:48:50.11           0.50067152
2021-11-02/20:48:50.15           0.49968834
2021-11-02/20:48:50.18           0.49820465
2021-11-02/20:48:50.21           0.49789821
2021-11-02/20:48:50.24           0.49714763
2021-11-02/20:48:50.27           0.49632517
2021-11-02/20:48:50.30           0.49490180
2021-11-02/20:48:50.33           0.49432377
2021-11-02/20:48:50.36           0.49334113
2021-11-02/20:48:50.40           0.49233472
2021-11-02/20:48:50.43           0.49083874
2021-11-02/20:48:50.46           0.49023274
2021-11-02/20:48:50.49           0.48901388
2021-11-02/20:48:50.52           0.48789394
2021-11-02/20:48:50.55           0.48645654
2021-11-02/20:48:50.58           0.48605391
2021-11-02/20:48:50.61           0.48524371
2021-11-02/20:48:50.65           0.48442222
2021-11-02/20:48:50.68           0.48306445
2021-11-02/20:48:50.71           0.48270783
2021-11-02/20:48:50.74           0.48192095
2021-11-02/20:48:50.77           0.48111797
2021-11-02/20:48:50.80           0.47987627
2021-11-02/20:48:50.83           0.47952760
2021-11-02/20:48:50.86           0.47873942
2021-11-02/20:48:50.90           0.47804038
2021-11-02/20:48:50.93           0.47685428
2021-11-02/20:48:50.96           0.47658008
2021-11-02/20:48:50.99           0.47588088
2021-11-02/20:48:51.02           0.47522283
2021-11-02/20:48:51.05           0.47410004
2021-11-02/20:48:51.08           0.47386630
2021-11-02/20:48:51.11           0.47311595
2021-11-02/20:48:51.15           0.47233930
2021-11-02/20:48:51.18           0.47102463
2021-11-02/20:48:51.21           0.47059086
2021-11-02/20:48:51.24           0.46970247
2021-11-02/20:48:51.27           0.46869201
2021-11-02/20:48:51.30           0.46732969
2021-11-02/20:48:51.33           0.46684968
2021-11-02/20:48:51.36           0.46584800
2021-11-02/20:48:51.40           0.46502534
2021-11-02/20:48:51.43           0.46378826
2021-11-02/20:48:51.46           0.46334467
2021-11-02/20:48:51.49           0.46241932
2021-11-02/20:48:51.52           0.46167839
2021-11-02/20:48:51.55           0.46061480
2021-11-02/20:48:51.58           0.46026148
2021-11-02/20:48:51.61           0.45947610
2021-11-02/20:48:51.65           0.45869500
2021-11-02/20:48:51.68           0.45732251
2021-11-02/20:48:51.71           0.45680736
2021-11-02/20:48:51.74           0.45601392
2021-11-02/20:48:51.77           0.45531500
2021-11-02/20:48:51.80           0.45407741
2021-11-02/20:48:51.83           0.45369644
2021-11-02/20:48:51.86           0.45289423
2021-11-02/20:48:51.90           0.45210745
2021-11-02/20:48:51.93           0.45086446
2021-11-02/20:48:51.96           0.45041363
2021-11-02/20:48:51.99           0.44954808
2021-11-02/20:48:52.02           0.44871234
2021-11-02/20:48:52.05           0.44741596
2021-11-02/20:48:52.08           0.44686685
2021-11-02/20:48:52.11           0.44579943
2021-11-02/20:48:52.15           0.44490975
2021-11-02/20:48:52.18           0.44364808
2021-11-02/20:48:52.21           0.44327472
2021-11-02/20:48:52.24           0.44254481
2021-11-02/20:48:52.27           0.44177644
2021-11-02/20:48:52.30           0.44048873
2021-11-02/20:48:52.33           0.44005209
2021-11-02/20:48:52.36           0.43928766
2021-11-02/20:48:52.40           0.43848272
2021-11-02/20:48:52.43           0.43720599
2021-11-02/20:48:52.46           0.43675352
2021-11-02/20:48:52.49           0.43582121
2021-11-02/20:48:52.52           0.43502782
2021-11-02/20:48:52.55           0.43377528
2021-11-02/20:48:52.58           0.43318902
2021-11-02/20:48:52.61           0.43221329
2021-11-02/20:48:52.65           0.43138215
2021-11-02/20:48:52.68           0.43018954
2021-11-02/20:48:52.71           0.42973353
2021-11-02/20:48:52.74           0.42892103
2021-11-02/20:48:52.77           0.42808297
2021-11-02/20:48:52.80           0.42675255
2021-11-02/20:48:52.83           0.42642156
2021-11-02/20:48:52.86           0.42576209
2021-11-02/20:48:52.90           0.42505433
2021-11-02/20:48:52.93           0.42383498
2021-11-02/20:48:52.96           0.42341419
2021-11-02/20:48:52.99           0.42265581
2021-11-02/20:48:53.02           0.42182601
2021-11-02/20:48:53.05           0.42062709
2021-11-02/20:48:53.08           0.42023470
2021-11-02/20:48:53.11           0.41927461
2021-11-02/20:48:53.15           0.41823908
2021-11-02/20:48:53.18           0.41681181
2021-11-02/20:48:53.21           0.41631007
2021-11-02/20:48:53.24           0.41542362
2021-11-02/20:48:53.27           0.41442581
2021-11-02/20:48:53.30           0.41291767
2021-11-02/20:48:53.33           0.41224338
2021-11-02/20:48:53.36           0.41129181
2021-11-02/20:48:53.40           0.41031062
2021-11-02/20:48:53.43           0.40902883
2021-11-02/20:48:53.46           0.40854887
2021-11-02/20:48:53.49           0.40750073
2021-11-02/20:48:53.52           0.40648689
2021-11-02/20:48:53.55           0.40509118
2021-11-02/20:48:53.58           0.40452879
2021-11-02/20:48:53.61           0.40354614
2021-11-02/20:48:53.65           0.40250205
2021-11-02/20:48:53.68           0.40160208
2021-11-02/20:48:53.71           0.40068797
2021-11-02/20:48:53.74           0.39979810
2021-11-02/20:48:53.77           0.39912026
2021-11-02/20:48:53.80           0.39849223
2021-11-02/20:48:53.83           0.39791324
2021-11-02/20:48:53.86           0.39731304
2021-11-02/20:48:53.90           0.39661580
2021-11-02/20:48:53.93           0.39592465
2021-11-02/20:48:53.96           0.39515059
2021-11-02/20:48:53.99           0.39426251
2021-11-02/20:48:54.02           0.39333804
2021-11-02/20:48:54.05           0.39241201
2021-11-02/20:48:54.08           0.39138425
2021-11-02/20:48:54.11           0.39029448
2021-11-02/20:48:54.15           0.38928329
2021-11-02/20:48:54.18           0.38836447
2021-11-02/20:48:54.21           0.38749460
2021-11-02/20:48:54.24           0.38661010
2021-11-02/20:48:54.27           0.38579580
2021-11-02/20:48:54.30           0.38497219
2021-11-02/20:48:54.33           0.38401826
2021-11-02/20:48:54.36           0.38317032
2021-11-02/20:48:54.40           0.38238554
2021-11-02/20:48:54.43           0.38142848
2021-11-02/20:48:54.46           0.38043802
2021-11-02/20:48:54.49           0.37954737
2021-11-02/20:48:54.52           0.37875743
2021-11-02/20:48:54.55           0.37795016
2021-11-02/20:48:54.58           0.37702144
2021-11-02/20:48:54.61           0.37608862
2021-11-02/20:48:54.65           0.37516324
2021-11-02/20:48:54.68           0.37405857
2021-11-02/20:48:54.71           0.37257728
2021-11-02/20:48:54.74           0.37196280
2021-11-02/20:48:54.77           0.37088790
2021-11-02/20:48:54.80           0.36969910
2021-11-02/20:48:54.83           0.36816839
2021-11-02/20:48:54.86           0.36741927
2021-11-02/20:48:54.90           0.36632950
2021-11-02/20:48:54.93           0.36519517
2021-11-02/20:48:54.96           0.36393893
2021-11-02/20:48:54.99           0.36351022
2021-11-02/20:48:55.02           0.36248389
2021-11-02/20:48:55.05           0.36148614
2021-11-02/20:48:55.08           0.36027469
2021-11-02/20:48:55.11           0.35972486
2021-11-02/20:48:55.15           0.35881868
2021-11-02/20:48:55.18           0.35799742
2021-11-02/20:48:55.21           0.35681190
2021-11-02/20:48:55.24           0.35614696
2021-11-02/20:48:55.27           0.35517624
2021-11-02/20:48:55.30           0.35442653
2021-11-02/20:48:55.33           0.35336441
2021-11-02/20:48:55.36           0.35294636
2021-11-02/20:48:55.40           0.35221133
2021-11-02/20:48:55.43           0.35147997
2021-11-02/20:48:55.46           0.35039098
2021-11-02/20:48:55.49           0.34995393
2021-11-02/20:48:55.52           0.34921057
2021-11-02/20:48:55.55           0.34844075
2021-11-02/20:48:55.58           0.34793474
2021-11-02/20:48:55.61           0.34828375
2021-11-02/20:48:55.65           0.34828514
2021-11-02/20:48:55.68           0.34825525
2021-11-02/20:48:55.71           0.34790445
2021-11-02/20:48:55.74           0.34825126
2021-11-02/20:48:55.77           0.34823224
2021-11-02/20:48:55.80           0.34820464
2021-11-02/20:48:55.83           0.34786111
2021-11-02/20:48:55.86           0.34819895
2021-11-02/20:48:55.90           0.34820601
2021-11-02/20:48:55.93           0.34821040
2021-11-02/20:48:55.96           0.34785017
2021-11-02/20:48:55.99           0.34816413
2021-11-02/20:48:56.02           0.34816596
2021-11-02/20:48:56.05           0.34817268
2021-11-02/20:48:56.08           0.34782123
2021-11-02/20:48:56.11           0.34813663
2021-11-02/20:48:56.15           0.34812021
2021-11-02/20:48:56.18           0.34811855
2021-11-02/20:48:56.21           0.34778269
2021-11-02/20:48:56.24           0.34808543
2021-11-02/20:48:56.27           0.34806852
2021-11-02/20:48:56.30           0.34807801
2021-11-02/20:48:56.33           0.34774601
2021-11-02/20:48:56.36           0.34806716
2021-11-02/20:48:56.40           0.34804731
2021-11-02/20:48:56.43           0.34803669
2021-11-02/20:48:56.46           0.34767165
2021-11-02/20:48:56.49           0.34799463
2021-11-02/20:48:56.52           0.34798004
2021-11-02/20:48:56.55           0.34796472
2021-11-02/20:48:56.58           0.34762340
2021-11-02/20:48:56.61           0.34796188
2021-11-02/20:48:56.65           0.34796803
2021-11-02/20:48:56.68           0.34795995
2021-11-02/20:48:56.71           0.34761046
2021-11-02/20:48:56.74           0.34795575
2021-11-02/20:48:56.77           0.34795154
2021-11-02/20:48:56.80           0.34790965
2021-11-02/20:48:56.83           0.34754070
2021-11-02/20:48:56.86           0.34788712
2021-11-02/20:48:56.90           0.34789710
2021-11-02/20:48:56.93           0.34787849
2021-11-02/20:48:56.96           0.34752539
2021-11-02/20:48:56.99           0.34786024
2021-11-02/20:48:57.02           0.34785741
2021-11-02/20:48:57.05           0.34784324
2021-11-02/20:48:57.08           0.34749616
2021-11-02/20:48:57.11           0.34782181
2021-11-02/20:48:57.15           0.34781279
2021-11-02/20:48:57.18           0.34781048
2021-11-02/20:48:57.21           0.34745198
2021-11-02/20:48:57.24           0.34776552
2021-11-02/20:48:57.27           0.34774738
2021-11-02/20:48:57.30           0.34774322
2021-11-02/20:48:57.33           0.34739146
2021-11-02/20:48:57.36           0.34770454
2021-11-02/20:48:57.40           0.34769790
2021-11-02/20:48:57.43           0.34770304
2021-11-02/20:48:57.46           0.34736385
2021-11-02/20:48:57.49           0.34768358
2021-11-02/20:48:57.52           0.34766620
2021-11-02/20:48:57.55           0.34765348
2021-11-02/20:48:57.58           0.34730576
2021-11-02/20:48:57.61           0.34762356
2021-11-02/20:48:57.65           0.34760904
2021-11-02/20:48:57.68           0.34759851
2021-11-02/20:48:57.71           0.34725530
2021-11-02/20:48:57.74           0.34757758
2021-11-02/20:48:57.77           0.34755774
2021-11-02/20:48:57.80           0.34754355
2021-11-02/20:48:57.83           0.34719623
2021-11-02/20:48:57.86           0.34752888
2021-11-02/20:48:57.90           0.34752176
2021-11-02/20:48:57.93           0.34751911
2021-11-02/20:48:57.96           0.34716937
2021-11-02/20:48:57.99           0.34749663
2021-11-02/20:48:58.02           0.34749117
2021-11-02/20:48:58.05           0.34746694
2021-11-02/20:48:58.08           0.34711547
2021-11-02/20:48:58.11           0.34743670
2021-11-02/20:48:58.15           0.34742345
2021-11-02/20:48:58.18           0.34742537
2021-11-02/20:48:58.21           0.34707984
2021-11-02/20:48:58.24           0.34739758
2021-11-02/20:48:58.27           0.34738180
2021-11-02/20:48:58.30           0.34736628
2021-11-02/20:48:58.33           0.34702350
2021-11-02/20:48:58.36           0.34734947
2021-11-02/20:48:58.40           0.34733377
2021-11-02/20:48:58.43           0.34733092
2021-11-02/20:48:58.46           0.34697859
2021-11-02/20:48:58.49           0.34728074
2021-11-02/20:48:58.52           0.34726112
2021-11-02/20:48:58.55           0.34726574
2021-11-02/20:48:58.58           0.34692424
2021-11-02/20:48:58.61           0.34724223
2021-11-02/20:48:58.65           0.34722414
2021-11-02/20:48:58.68           0.34721810
2021-11-02/20:48:58.71           0.34688434
2021-11-02/20:48:58.74           0.34720722
2021-11-02/20:48:58.77           0.34718234
2021-11-02/20:48:58.80           0.34715401
2021-11-02/20:48:58.83           0.34680643
2021-11-02/20:48:58.86           0.34714115
2021-11-02/20:48:58.90           0.34712406
2021-11-02/20:48:58.93           0.34709266
2021-11-02/20:48:58.96           0.34673464
2021-11-02/20:48:58.99           0.34707092
2021-11-02/20:48:59.02           0.34706266
2021-11-02/20:48:59.05           0.34704045
2021-11-02/20:48:59.08           0.34670152
2021-11-02/20:48:59.11           0.34703768
2021-11-02/20:48:59.15           0.34701675
2021-11-02/20:48:59.18           0.34700173
2021-11-02/20:48:59.21           0.34663985
2021-11-02/20:48:59.24           0.34694937
2021-11-02/20:48:59.27           0.34694119
2021-11-02/20:48:59.30           0.34693237
2021-11-02/20:48:59.33           0.34657671
2021-11-02/20:48:59.36           0.34689468
2021-11-02/20:48:59.40           0.34687641
2021-11-02/20:48:59.43           0.34687399
2021-11-02/20:48:59.46           0.34653213
2021-11-02/20:48:59.49           0.34682158
2021-11-02/20:48:59.52           0.34675079
2021-11-02/20:48:59.55           0.34670226
2021-11-02/20:48:59.58           0.34630157
2021-11-02/20:48:59.61           0.34654746
2021-11-02/20:48:59.65           0.34647107
2021-11-02/20:48:59.68           0.34641322
2021-11-02/20:48:59.71           0.34599999
2021-11-02/20:48:59.74           0.34625205
2021-11-02/20:48:59.77           0.34617705
2021-11-02/20:48:59.80           0.34611600
2021-11-02/20:48:59.83           0.34571924
2021-11-02/20:48:59.86           0.34598701
2021-11-02/20:48:59.90           0.34592192
2021-11-02/20:48:59.93           0.34583802
2021-11-02/20:48:59.96           0.34543305
2021-11-02/20:48:59.99           0.34569041
2021-11-02/20:49:00.02           0.34558873
2021-11-02/20:49:00.05           0.34550341
2021-11-02/20:49:00.08           0.34511883
2021-11-02/20:49:00.11           0.34539060
2021-11-02/20:49:00.15           0.34531572
2021-11-02/20:49:00.18           0.34525657
2021-11-02/20:49:00.21           0.34485357
2021-11-02/20:49:00.24           0.34511035
2021-11-02/20:49:00.27           0.34503800
2021-11-02/20:49:00.30           0.34496210
2021-11-02/20:49:00.33           0.34453929
2021-11-02/20:49:00.36           0.34480638
2021-11-02/20:49:00.40           0.34473146
2021-11-02/20:49:00.43           0.34464389
2021-11-02/20:49:00.46           0.34422901
2021-11-02/20:49:00.49           0.34449473
2021-11-02/20:49:00.52           0.34445559
2021-11-02/20:49:00.55           0.34443530
2021-11-02/20:49:00.58           0.34408418
2021-11-02/20:49:00.61           0.34442434
2021-11-02/20:49:00.65           0.34442518
2021-11-02/20:49:00.68           0.34439183
2021-11-02/20:49:00.71           0.34402877
2021-11-02/20:49:00.74           0.34435034
2021-11-02/20:49:00.77           0.34434247
2021-11-02/20:49:00.80           0.34432304
2021-11-02/20:49:00.83           0.34395855
2021-11-02/20:49:00.86           0.34427025
2021-11-02/20:49:00.90           0.34425617
2021-11-02/20:49:00.93           0.34424358
2021-11-02/20:49:00.96           0.34390849
2021-11-02/20:49:00.99           0.34423711
2021-11-02/20:49:01.02           0.34421442
2021-11-02/20:49:01.05           0.34420905
2021-11-02/20:49:01.08           0.34388045
2021-11-02/20:49:01.11           0.34419010
2021-11-02/20:49:01.15           0.34414011
2021-11-02/20:49:01.18           0.34409873
2021-11-02/20:49:01.21           0.34375941
2021-11-02/20:49:01.24           0.34408963
2021-11-02/20:49:01.27           0.34406574
2021-11-02/20:49:01.30           0.34403217
2021-11-02/20:49:01.33           0.34367410
2021-11-02/20:49:01.36           0.34401096
2021-11-02/20:49:01.40           0.34402008
2021-11-02/20:49:01.43           0.34399580
2021-11-02/20:49:01.46           0.34362122
2021-11-02/20:49:01.49           0.34393290
2021-11-02/20:49:01.52           0.34392942
2021-11-02/20:49:01.55           0.34390949
2021-11-02/20:49:01.58           0.34354203
2021-11-02/20:49:01.61           0.34384992
2021-11-02/20:49:01.65           0.34382738
2021-11-02/20:49:01.68           0.34380964
2021-11-02/20:49:01.71           0.34345481
2021-11-02/20:49:01.74           0.34377580
2021-11-02/20:49:01.77           0.34378391
2021-11-02/20:49:01.80           0.34375520
2021-11-02/20:49:01.83           0.34338182
2021-11-02/20:49:01.86           0.34370224
2021-11-02/20:49:01.90           0.34369659
2021-11-02/20:49:01.93           0.34367522
2021-11-02/20:49:01.96           0.34331072
2021-11-02/20:49:01.99           0.34360889
2021-11-02/20:49:02.02           0.34356531
2021-11-02/20:49:02.05           0.34356460
2021-11-02/20:49:02.08           0.34323637
2021-11-02/20:49:02.11           0.34355323
2021-11-02/20:49:02.15           0.34353911
2021-11-02/20:49:02.18           0.34351874
2021-11-02/20:49:02.21           0.34317681
2021-11-02/20:49:02.24           0.34350301
2021-11-02/20:49:02.27           0.34348074
2021-11-02/20:49:02.30           0.34344667
2021-11-02/20:49:02.33           0.34309752
2021-11-02/20:49:02.36           0.34342188
2021-11-02/20:49:02.40           0.34339435
2021-11-02/20:49:02.43           0.34336556
2021-11-02/20:49:02.46           0.34301554
2021-11-02/20:49:02.49           0.34334672
2021-11-02/20:49:02.52           0.34333575
2021-11-02/20:49:02.55           0.34330510
2021-11-02/20:49:02.58           0.34294720
2021-11-02/20:49:02.61           0.34325632
2021-11-02/20:49:02.65           0.34322501
2021-11-02/20:49:02.68           0.34320255
2021-11-02/20:49:02.71           0.34285715
2021-11-02/20:49:02.74           0.34317370
2021-11-02/20:49:02.77           0.34315522
2021-11-02/20:49:02.80           0.34312073
2021-11-02/20:49:02.83           0.34273210
2021-11-02/20:49:02.86           0.34303988
2021-11-02/20:49:02.90           0.34304418
2021-11-02/20:49:02.93           0.34303109
2021-11-02/20:49:02.96           0.34267315
2021-11-02/20:49:02.99           0.34297736
2021-11-02/20:49:03.02           0.34296829
2021-11-02/20:49:03.05           0.34295927
2021-11-02/20:49:03.08           0.34260533
2021-11-02/20:49:03.11           0.34291189
2021-11-02/20:49:03.15           0.34288723
2021-11-02/20:49:03.18           0.34285951
2021-11-02/20:49:03.21           0.34250858
2021-11-02/20:49:03.24           0.34282732
2021-11-02/20:49:03.27           0.34279459
2021-11-02/20:49:03.30           0.34276919
2021-11-02/20:49:03.33           0.34241534
2021-11-02/20:49:03.36           0.34272580
2021-11-02/20:49:03.40           0.34271675
2021-11-02/20:49:03.43           0.34270186
2021-11-02/20:49:03.46           0.34235611
2021-11-02/20:49:03.49           0.34267863
2021-11-02/20:49:03.52           0.34263872
2021-11-02/20:49:03.55           0.34259331
2021-11-02/20:49:03.58           0.34226228
2021-11-02/20:49:03.61           0.34259520
2021-11-02/20:49:03.65           0.34255884
2021-11-02/20:49:03.68           0.34252395
2021-11-02/20:49:03.71           0.34217119
2021-11-02/20:49:03.74           0.34249739
2021-11-02/20:49:03.77           0.34248116
2021-11-02/20:49:03.80           0.34243792
2021-11-02/20:49:03.83           0.34207798
2021-11-02/20:49:03.86           0.34239321
2021-11-02/20:49:03.90           0.34236803
2021-11-02/20:49:03.93           0.34234026
2021-11-02/20:49:03.96           0.34197784
2021-11-02/20:49:03.99           0.34227944
2021-11-02/20:49:04.02           0.34224842
2021-11-02/20:49:04.05           0.34222816
2021-11-02/20:49:04.08           0.34187379
2021-11-02/20:49:04.11           0.34217519
2021-11-02/20:49:04.15           0.34215425
2021-11-02/20:49:04.18           0.34214943
2021-11-02/20:49:04.21           0.34180994
2021-11-02/20:49:04.24           0.34209455
2021-11-02/20:49:04.27           0.34206121
2021-11-02/20:49:04.30           0.34205764
2021-11-02/20:49:04.33           0.34171315
2021-11-02/20:49:04.36           0.34200964
2021-11-02/20:49:04.40           0.34197494
2021-11-02/20:49:04.43           0.34195030
2021-11-02/20:49:04.46           0.34160019
2021-11-02/20:49:04.49           0.34191870
2021-11-02/20:49:04.52           0.34189879
2021-11-02/20:49:04.55           0.34187582
2021-11-02/20:49:04.58           0.34152847
2021-11-02/20:49:04.61           0.34184073
2021-11-02/20:49:04.65           0.34180758
2021-11-02/20:49:04.68           0.34178630
2021-11-02/20:49:04.71           0.34145280
2021-11-02/20:49:04.74           0.34176118
2021-11-02/20:49:04.77           0.34172057
2021-11-02/20:49:04.80           0.34168108
2021-11-02/20:49:04.83           0.34131915
2021-11-02/20:49:04.86           0.34163720
2021-11-02/20:49:04.90           0.34162300
2021-11-02/20:49:04.93           0.34159510
2021-11-02/20:49:04.96           0.34124980
2021-11-02/20:49:04.99           0.34157480
2021-11-02/20:49:05.02           0.34156083
2021-11-02/20:49:05.05           0.34152686
2021-11-02/20:49:05.08           0.34115389
2021-11-02/20:49:05.11           0.34145618
2021-11-02/20:49:05.15           0.34142573
2021-11-02/20:49:05.18           0.34139789
2021-11-02/20:49:05.21           0.34102265
2021-11-02/20:49:05.24           0.34131885
2021-11-02/20:49:05.27           0.34130417
2021-11-02/20:49:05.30           0.34129051
2021-11-02/20:49:05.33           0.34092920
2021-11-02/20:49:05.36           0.34122530
2021-11-02/20:49:05.40           0.34121595
2021-11-02/20:49:05.43           0.34120317
2021-11-02/20:49:05.46           0.34083907
2021-11-02/20:49:05.49           0.34111912
2021-11-02/20:49:05.52           0.34108668
2021-11-02/20:49:05.55           0.34107404
2021-11-02/20:49:05.58           0.34071366
2021-11-02/20:49:05.61           0.34100092
2021-11-02/20:49:05.65           0.34097340
2021-11-02/20:49:05.68           0.34096514
2021-11-02/20:49:05.71           0.34063024
2021-11-02/20:49:05.74           0.34094033
2021-11-02/20:49:05.77           0.34088989
2021-11-02/20:49:05.80           0.34085294
2021-11-02/20:49:05.83           0.34051643
2021-11-02/20:49:05.86           0.34083488
2021-11-02/20:49:05.90           0.34079402
2021-11-02/20:49:05.93           0.34075002
2021-11-02/20:49:05.96           0.34039536
2021-11-02/20:49:05.99           0.34070973
2021-11-02/20:49:06.02           0.34068318
2021-11-02/20:49:06.05           0.34064127
2021-11-02/20:49:06.08           0.34028544
2021-11-02/20:49:06.11           0.34061084
2021-11-02/20:49:06.15           0.34059007
2021-11-02/20:49:06.18           0.34056397
2021-11-02/20:49:06.21           0.34021352
2021-11-02/20:49:06.24           0.34051762
2021-11-02/20:49:06.27           0.34049243
2021-11-02/20:49:06.30           0.34046144
2021-11-02/20:49:06.33           0.34008831
2021-11-02/20:49:06.36           0.34038408
2021-11-02/20:49:06.40           0.34036445
2021-11-02/20:49:06.43           0.34032842
2021-11-02/20:49:06.46           0.33996964
2021-11-02/20:49:06.49           0.34028068
2021-11-02/20:49:06.52           0.34025788
2021-11-02/20:49:06.55           0.34023129
2021-11-02/20:49:06.58           0.33988848
2021-11-02/20:49:06.61           0.34018785
2021-11-02/20:49:06.65           0.34013356
2021-11-02/20:49:06.68           0.34010255
2021-11-02/20:49:06.71           0.33975446
2021-11-02/20:49:06.74           0.34004125
2021-11-02/20:49:06.77           0.33999166
2021-11-02/20:49:06.80           0.33995695
2021-11-02/20:49:06.83           0.33960163
2021-11-02/20:49:06.86           0.33990829
2021-11-02/20:49:06.90           0.33986596
2021-11-02/20:49:06.93           0.33984237
2021-11-02/20:49:06.96           0.33951003
2021-11-02/20:49:06.99           0.33982710
2021-11-02/20:49:07.02           0.33979930
2021-11-02/20:49:07.05           0.33974051
2021-11-02/20:49:07.08           0.33938172
2021-11-02/20:49:07.11           0.33970481
2021-11-02/20:49:07.15           0.33967111
2021-11-02/20:49:07.18           0.33961517
2021-11-02/20:49:07.21           0.33926594
2021-11-02/20:49:07.24           0.33957967
2021-11-02/20:49:07.27           0.33953885
2021-11-02/20:49:07.30           0.33950961
2021-11-02/20:49:07.33           0.33915844
2021-11-02/20:49:07.36           0.33946110
2021-11-02/20:49:07.40           0.33943695
2021-11-02/20:49:07.43           0.33942514
2021-11-02/20:49:07.46           0.33906266
2021-11-02/20:49:07.49           0.33934858
2021-11-02/20:49:07.52           0.33931690
2021-11-02/20:49:07.55           0.33929756
2021-11-02/20:49:07.58           0.33893269
2021-11-02/20:49:07.61           0.33920964
2021-11-02/20:49:07.65           0.33919304
2021-11-02/20:49:07.68           0.33917515
2021-11-02/20:49:07.71           0.33881379
2021-11-02/20:49:07.74           0.33911497
2021-11-02/20:49:07.77           0.33908703
2021-11-02/20:49:07.80           0.33905920
2021-11-02/20:49:07.83           0.33869927
2021-11-02/20:49:07.86           0.33898416
2021-11-02/20:49:07.90           0.33893780
2021-11-02/20:49:07.93           0.33891521
2021-11-02/20:49:07.96           0.33856201
2021-11-02/20:49:07.99           0.33885613
2021-11-02/20:49:08.02           0.33881766
2021-11-02/20:49:08.05           0.33878630
2021-11-02/20:49:08.08           0.33844272
2021-11-02/20:49:08.11           0.33875644
2021-11-02/20:49:08.15           0.33871841
2021-11-02/20:49:08.18           0.33867083
2021-11-02/20:49:08.21           0.33832078
2021-11-02/20:49:08.24           0.33861119
2021-11-02/20:49:08.27           0.33854805
2021-11-02/20:49:08.30           0.33851427
2021-11-02/20:49:08.33           0.33817402
2021-11-02/20:49:08.36           0.33847383
2021-11-02/20:49:08.40           0.33843663
2021-11-02/20:49:08.43           0.33841197
2021-11-02/20:49:08.46           0.33805931
2021-11-02/20:49:08.49           0.33834996
2021-11-02/20:49:08.52           0.33833400
2021-11-02/20:49:08.55           0.33832427
2021-11-02/20:49:08.58           0.33797505
2021-11-02/20:49:08.61           0.33826642
2021-11-02/20:49:08.65           0.33822778
2021-11-02/20:49:08.68           0.33820216
2021-11-02/20:49:08.71           0.33781226
2021-11-02/20:49:08.74           0.33808917
2021-11-02/20:49:08.77           0.33807351
2021-11-02/20:49:08.80           0.33804702
2021-11-02/20:49:08.83           0.33769966
2021-11-02/20:49:08.86           0.33799913
2021-11-02/20:49:08.90           0.33795276
2021-11-02/20:49:08.93           0.33792733
2021-11-02/20:49:08.96           0.33757511
2021-11-02/20:49:08.99           0.33786237
2021-11-02/20:49:09.02           0.33781894
2021-11-02/20:49:09.05           0.33776735
2021-11-02/20:49:09.08           0.33740589
2021-11-02/20:49:09.11           0.33770266
2021-11-02/20:49:09.15           0.33766992
2021-11-02/20:49:09.18           0.33764041
2021-11-02/20:49:09.21           0.33728977
2021-11-02/20:49:09.24           0.33758030
2021-11-02/20:49:09.27           0.33753839
2021-11-02/20:49:09.30           0.33750953
2021-11-02/20:49:09.33           0.33714238
2021-11-02/20:49:09.36           0.33744669
2021-11-02/20:49:09.40           0.33742169
2021-11-02/20:49:09.43           0.33736566
2021-11-02/20:49:09.46           0.33698437
2021-11-02/20:49:09.49           0.33725163
2021-11-02/20:49:09.52           0.33717965
2021-11-02/20:49:09.55           0.33711039
2021-11-02/20:49:09.58           0.33668098
2021-11-02/20:49:09.61           0.33691233
2021-11-02/20:49:09.65           0.33684948
2021-11-02/20:49:09.68           0.33679289
2021-11-02/20:49:09.71           0.33636295
2021-11-02/20:49:09.74           0.33657571
2021-11-02/20:49:09.77           0.33649946
2021-11-02/20:49:09.80           0.33642553
2021-11-02/20:49:09.83           0.33600693
2021-11-02/20:49:09.86           0.33624241
2021-11-02/20:49:09.90           0.33615068
2021-11-02/20:49:09.93           0.33607150
2021-11-02/20:49:09.96           0.33565825
2021-11-02/20:49:09.99           0.33587728
2021-11-02/20:49:10.02           0.33578765
2021-11-02/20:49:10.05           0.33571426
2021-11-02/20:49:10.08           0.33532062
2021-11-02/20:49:10.11           0.33554990
2021-11-02/20:49:10.15           0.33546303
2021-11-02/20:49:10.18           0.33538524
2021-11-02/20:49:10.21           0.33495235
2021-11-02/20:49:10.24           0.33517448
2021-11-02/20:49:10.27           0.33508697
2021-11-02/20:49:10.30           0.33499481
2021-11-02/20:49:10.33           0.33457922
2021-11-02/20:49:10.36           0.33480508
2021-11-02/20:49:10.40           0.33471298
2021-11-02/20:49:10.43           0.33463590
2021-11-02/20:49:10.46           0.33422091
2021-11-02/20:49:10.49           0.33446442
2021-11-02/20:49:10.52           0.33438915
2021-11-02/20:49:10.55           0.33432921
2021-11-02/20:49:10.58           0.33397284
2021-11-02/20:49:10.61           0.33425444
2021-11-02/20:49:10.65           0.33422427
2021-11-02/20:49:10.68           0.33419655
2021-11-02/20:49:10.71           0.33381428
2021-11-02/20:49:10.74           0.33408973
2021-11-02/20:49:10.77           0.33407694
2021-11-02/20:49:10.80           0.33405892
2021-11-02/20:49:10.83           0.33369509
2021-11-02/20:49:10.86           0.33398196
2021-11-02/20:49:10.90           0.33395119
2021-11-02/20:49:10.93           0.33392819
2021-11-02/20:49:10.96           0.33355095
2021-11-02/20:49:10.99           0.33381371
2021-11-02/20:49:11.02           0.33378747
2021-11-02/20:49:11.05           0.33376976
2021-11-02/20:49:11.08           0.33341048
2021-11-02/20:49:11.11           0.33367268
2021-11-02/20:49:11.15           0.33361804
2021-11-02/20:49:11.18           0.33358370
2021-11-02/20:49:11.21           0.33323370
2021-11-02/20:49:11.24           0.33352900
2021-11-02/20:49:11.27           0.33348676
2021-11-02/20:49:11.30           0.33345739
2021-11-02/20:49:11.33           0.33310451
2021-11-02/20:49:11.36           0.33338627
2021-11-02/20:49:11.40           0.33335626
2021-11-02/20:49:11.43           0.33329051
2021-11-02/20:49:11.46           0.33292856
2021-11-02/20:49:11.49           0.33322290
2021-11-02/20:49:11.52           0.33315192
2021-11-02/20:49:11.55           0.33309994
2021-11-02/20:49:11.58           0.33274129
2021-11-02/20:49:11.61           0.33304036
2021-11-02/20:49:11.65           0.33300863
2021-11-02/20:49:11.68           0.33296897
2021-11-02/20:49:11.71           0.33260673
2021-11-02/20:49:11.74           0.33288590
2021-11-02/20:49:11.77           0.33285880
2021-11-02/20:49:11.80           0.33281533
2021-11-02/20:49:11.83           0.33243555
2021-11-02/20:49:11.86           0.33271478
2021-11-02/20:49:11.90           0.33266819
2021-11-02/20:49:11.93           0.33261540
2021-11-02/20:49:11.96           0.33225292
2021-11-02/20:49:11.99           0.33254227
2021-11-02/20:49:12.02           0.33251577
2021-11-02/20:49:12.05           0.33249077
2021-11-02/20:49:12.08           0.33214336
2021-11-02/20:49:12.11           0.33241574
2021-11-02/20:49:12.15           0.33236383
2021-11-02/20:49:12.18           0.33234452
2021-11-02/20:49:12.21           0.33197898
2021-11-02/20:49:12.24           0.33223798
2021-11-02/20:49:12.27           0.33218496
2021-11-02/20:49:12.30           0.33215606
2021-11-02/20:49:12.33           0.33181331
2021-11-02/20:49:12.36           0.33209301
2021-11-02/20:49:12.40           0.33204183
2021-11-02/20:49:12.43           0.33200638
2021-11-02/20:49:12.46           0.33166087
2021-11-02/20:49:12.49           0.33193581
2021-11-02/20:49:12.52           0.33189481
2021-11-02/20:49:12.55           0.33185142
2021-11-02/20:49:12.58           0.33148308
2021-11-02/20:49:12.61           0.33175506
2021-11-02/20:49:12.65           0.33169140
2021-11-02/20:49:12.68           0.33164398
2021-11-02/20:49:12.71           0.33128829
2021-11-02/20:49:12.74           0.33157699
2021-11-02/20:49:12.77           0.33154219
2021-11-02/20:49:12.80           0.33150150
2021-11-02/20:49:12.83           0.33111829
2021-11-02/20:49:12.86           0.33138595
2021-11-02/20:49:12.90           0.33135984
2021-11-02/20:49:12.93           0.33132700
2021-11-02/20:49:12.96           0.33094591
2021-11-02/20:49:12.99           0.33122018
2021-11-02/20:49:13.02           0.33118856
2021-11-02/20:49:13.05           0.33113306
2021-11-02/20:49:13.08           0.33075727
2021-11-02/20:49:13.11           0.33103764
2021-11-02/20:49:13.15           0.33099671
2021-11-02/20:49:13.18           0.33096438
2021-11-02/20:49:13.21           0.33059951
2021-11-02/20:49:13.24           0.33088179
2021-11-02/20:49:13.27           0.33085739
2021-11-02/20:49:13.30           0.33080995
2021-11-02/20:49:13.33           0.33044472
2021-11-02/20:49:13.36           0.33070490
2021-11-02/20:49:13.40           0.33064743
2021-11-02/20:49:13.43           0.33061457
2021-11-02/20:49:13.46           0.33025453
2021-11-02/20:49:13.49           0.33052383
2021-11-02/20:49:13.52           0.33047923
2021-11-02/20:49:13.55           0.33044296
2021-11-02/20:49:13.58           0.33008123
2021-11-02/20:49:13.61           0.33036256
2021-11-02/20:49:13.65           0.33030734
2021-11-02/20:49:13.68           0.33024324
2021-11-02/20:49:13.71           0.32988729
2021-11-02/20:49:13.74           0.33018250
2021-11-02/20:49:13.77           0.33013473
2021-11-02/20:49:13.80           0.33007095
2021-11-02/20:49:13.83           0.32970287
2021-11-02/20:49:13.86           0.32998774
2021-11-02/20:49:13.90           0.32993308
2021-11-02/20:49:13.93           0.32988121
2021-11-02/20:49:13.96           0.32951475
2021-11-02/20:49:13.99           0.32978304
2021-11-02/20:49:14.02           0.32974557
2021-11-02/20:49:14.05           0.32971317
2021-11-02/20:49:14.08           0.32934075
2021-11-02/20:49:14.11           0.32959487
2021-11-02/20:49:14.15           0.32955481
2021-11-02/20:49:14.18           0.32951972
2021-11-02/20:49:14.21           0.32913213
2021-11-02/20:49:14.24           0.32938666
2021-11-02/20:49:14.27           0.32933815
2021-11-02/20:49:14.30           0.32930003
2021-11-02/20:49:14.33           0.32895080
2021-11-02/20:49:14.36           0.32921626
2021-11-02/20:49:14.40           0.32916165
2021-11-02/20:49:14.43           0.32913225
2021-11-02/20:49:14.46           0.32877702
2021-11-02/20:49:14.49           0.32904257
2021-11-02/20:49:14.52           0.32900253
2021-11-02/20:49:14.55           0.32896072
2021-11-02/20:49:14.58           0.32859909
2021-11-02/20:49:14.61           0.32885211
2021-11-02/20:49:14.65           0.32877448
2021-11-02/20:49:14.68           0.32872179
2021-11-02/20:49:14.71           0.32837747
2021-11-02/20:49:14.74           0.32867086
2021-11-02/20:49:14.77           0.32861825
2021-11-02/20:49:14.80           0.32856318
2021-11-02/20:49:14.83           0.32818754
2021-11-02/20:49:14.86           0.32847554
2021-11-02/20:49:14.90           0.32844589
2021-11-02/20:49:14.93           0.32837805
2021-11-02/20:49:14.96           0.32799243
2021-11-02/20:49:14.99           0.32826500
2021-11-02/20:49:15.02           0.32820498
2021-11-02/20:49:15.05           0.32813364
2021-11-02/20:49:15.08           0.32776434
2021-11-02/20:49:15.11           0.32804166
2021-11-02/20:49:15.15           0.32800882
2021-11-02/20:49:15.18           0.32797125
2021-11-02/20:49:15.21           0.32761405
2021-11-02/20:49:15.24           0.32786996
2021-11-02/20:49:15.27           0.32781545
2021-11-02/20:49:15.30           0.32778948
2021-11-02/20:49:15.33           0.32742921
2021-11-02/20:49:15.36           0.32767801
2021-11-02/20:49:15.40           0.32759518
2021-11-02/20:49:15.43           0.32754593
2021-11-02/20:49:15.46           0.32717782
2021-11-02/20:49:15.49           0.32743069
2021-11-02/20:49:15.52           0.32739066
2021-11-02/20:49:15.55           0.32735609
2021-11-02/20:49:15.58           0.32700095
2021-11-02/20:49:15.61           0.32726950
2021-11-02/20:49:15.65           0.32720527
2021-11-02/20:49:15.68           0.32715323
2021-11-02/20:49:15.71           0.32681111
2021-11-02/20:49:15.74           0.32707957
2021-11-02/20:49:15.77           0.32700220
2021-11-02/20:49:15.80           0.32694160
2021-11-02/20:49:15.83           0.32659425
2021-11-02/20:49:15.86           0.32686317
2021-11-02/20:49:15.90           0.32679021
2021-11-02/20:49:15.93           0.32673996
2021-11-02/20:49:15.96           0.32638454
2021-11-02/20:49:15.99           0.32667309
2021-11-02/20:49:16.02           0.32661342
2021-11-02/20:49:16.05           0.32653920
2021-11-02/20:49:16.08           0.32619314
2021-11-02/20:49:16.11           0.32646503
2021-11-02/20:49:16.15           0.32640414
2021-11-02/20:49:16.18           0.32633627
2021-11-02/20:49:16.21           0.32595624
2021-11-02/20:49:16.24           0.32755899
2021-11-02/20:49:16.27           0.32853469
2021-11-02/20:49:16.30           0.32942188
2021-11-02/20:49:16.33           0.33000906
2021-11-02/20:49:16.36           0.33139281
2021-11-02/20:49:16.40           0.33255687
2021-11-02/20:49:16.43           0.33364824
2021-11-02/20:49:16.46           0.33418820
2021-11-02/20:49:16.49           0.33528488
2021-11-02/20:49:16.52           0.33614198
2021-11-02/20:49:16.55           0.33718250
2021-11-02/20:49:16.58           0.33800385
2021-11-02/20:49:16.61           0.33935834
2021-11-02/20:49:16.65           0.34021382
2021-11-02/20:49:16.68           0.34096549
2021-11-02/20:49:16.71           0.34143435
2021-11-02/20:49:16.74           0.34264507
2021-11-02/20:49:16.77           0.34357096
2021-11-02/20:49:16.80           0.34453963
2021-11-02/20:49:16.83           0.34509975
2021-11-02/20:49:16.86           0.34633600
2021-11-02/20:49:16.90           0.34722121
2021-11-02/20:49:16.93           0.34815712
2021-11-02/20:49:16.96           0.34888325
2021-11-02/20:49:16.99           0.35030946
2021-11-02/20:49:17.02           0.35139813
2021-11-02/20:49:17.05           0.35233495
2021-11-02/20:49:17.08           0.35290412
2021-11-02/20:49:17.11           0.35420343
2021-11-02/20:49:17.15           0.35508181
2021-11-02/20:49:17.18           0.35602025
2021-11-02/20:49:17.21           0.35663819
2021-11-02/20:49:17.24           0.35800147
2021-11-02/20:49:17.27           0.35904436
2021-11-02/20:49:17.30           0.35996119
2021-11-02/20:49:17.33           0.36069109
2021-11-02/20:49:17.36           0.36224061
2021-11-02/20:49:17.40           0.36332027
2021-11-02/20:49:17.43           0.36436796
2021-11-02/20:49:17.46           0.36503724
2021-11-02/20:49:17.49           0.36643736
2021-11-02/20:49:17.52           0.36742637
2021-11-02/20:49:17.55           0.36833016
2021-11-02/20:49:17.58           0.36897812
2021-11-02/20:49:17.61           0.37030338
2021-11-02/20:49:17.65           0.37110438
2021-11-02/20:49:17.68           0.37202788
2021-11-02/20:49:17.71           0.37267733
2021-11-02/20:49:17.74           0.37393290
2021-11-02/20:49:17.77           0.37478243
2021-11-02/20:49:17.80           0.37557466
2021-11-02/20:49:17.83           0.37604128
2021-11-02/20:49:17.86           0.37725982
2021-11-02/20:49:17.90           0.37810342
2021-11-02/20:49:17.93           0.37894302
2021-11-02/20:49:17.96           0.37938209
2021-11-02/20:49:17.99           0.38065252
2021-11-02/20:49:18.02           0.38162221
2021-11-02/20:49:18.05           0.38263882
2021-11-02/20:49:18.08           0.38334874
2021-11-02/20:49:18.11           0.38482778
2021-11-02/20:49:18.15           0.38584280
2021-11-02/20:49:18.18           0.38672620
2021-11-02/20:49:18.21           0.38734806
2021-11-02/20:49:18.24           0.38877808
2021-11-02/20:49:18.27           0.38974244
2021-11-02/20:49:18.30           0.39067789
2021-11-02/20:49:18.33           0.39118171
2021-11-02/20:49:18.36           0.39246559
2021-11-02/20:49:18.40           0.39345186
2021-11-02/20:49:18.43           0.39444270
2021-11-02/20:49:18.46           0.39510015
2021-11-02/20:49:18.49           0.39656969
2021-11-02/20:49:18.52           0.39762602
2021-11-02/20:49:18.55           0.39868044
2021-11-02/20:49:18.58           0.39931781
2021-11-02/20:49:18.61           0.40072456
2021-11-02/20:49:18.65           0.40177594
2021-11-02/20:49:18.68           0.40274190
2021-11-02/20:49:18.71           0.40322050
2021-11-02/20:49:18.74           0.40444728
2021-11-02/20:49:18.77           0.40536060
2021-11-02/20:49:18.80           0.40633545
2021-11-02/20:49:18.83           0.40685649
2021-11-02/20:49:18.86           0.40816093
2021-11-02/20:49:18.90           0.40910670
2021-11-02/20:49:18.93           0.41000342
2021-11-02/20:49:18.96           0.41047151
2021-11-02/20:49:18.99           0.41178272
2021-11-02/20:49:19.02           0.41257499
2021-11-02/20:49:19.05           0.41327352
2021-11-02/20:49:19.08           0.41362969
2021-11-02/20:49:19.11           0.41472282
2021-11-02/20:49:19.15           0.41540177
2021-11-02/20:49:19.18           0.41614540
2021-11-02/20:49:19.21           0.41659520
2021-11-02/20:49:19.24           0.41789660
2021-11-02/20:49:19.27           0.41873958
2021-11-02/20:49:19.30           0.41970857
2021-11-02/20:49:19.33           0.42032798
2021-11-02/20:49:19.36           0.42167940
2021-11-02/20:49:19.40           0.42254726
2021-11-02/20:49:19.43           0.42331206
2021-11-02/20:49:19.46           0.42374034
2021-11-02/20:49:19.49           0.42507413
2021-11-02/20:49:19.52           0.42597444
2021-11-02/20:49:19.55           0.42688137
2021-11-02/20:49:19.58           0.42744003
2021-11-02/20:49:19.61           0.42890525
2021-11-02/20:49:19.65           0.42997702
2021-11-02/20:49:19.68           0.43105553
2021-11-02/20:49:19.71           0.43170665
2021-11-02/20:49:19.74           0.43312104
2021-11-02/20:49:19.77           0.43393301
2021-11-02/20:49:19.80           0.43474310
2021-11-02/20:49:19.83           0.43518904
2021-11-02/20:49:19.86           0.43634031
2021-11-02/20:49:19.90           0.43705713
2021-11-02/20:49:19.93           0.43783342
2021-11-02/20:49:19.96           0.43821646
2021-11-02/20:49:19.99           0.43947993
2021-11-02/20:49:20.02           0.44032213
2021-11-02/20:49:20.05           0.44128254
2021-11-02/20:49:20.08           0.44182962
2021-11-02/20:49:20.11           0.44309703
2021-11-02/20:49:20.15           0.44387605
2021-11-02/20:49:20.18           0.44466234
2021-11-02/20:49:20.21           0.44502051
2021-11-02/20:49:20.24           0.44624789
2021-11-02/20:49:20.27           0.44695197
2021-11-02/20:49:20.30           0.44759711
2021-11-02/20:49:20.33           0.44780268
2021-11-02/20:49:20.36           0.44892817
2021-11-02/20:49:20.40           0.44974195
2021-11-02/20:49:20.43           0.45063235
2021-11-02/20:49:20.46           0.45109675
2021-11-02/20:49:20.49           0.45240145
2021-11-02/20:49:20.52           0.45327121
2021-11-02/20:49:20.55           0.45417817
2021-11-02/20:49:20.58           0.45467626
2021-11-02/20:49:20.61           0.45618028
2021-11-02/20:49:20.65           0.45721867
2021-11-02/20:49:20.68           0.45817754
2021-11-02/20:49:20.71           0.45859464
2021-11-02/20:49:20.74           0.45981652
2021-11-02/20:49:20.77           0.46069899
2021-11-02/20:49:20.80           0.46163516
2021-11-02/20:49:20.83           0.46209110
2021-11-02/20:49:20.86           0.46350021
2021-11-02/20:49:20.90           0.46439717
2021-11-02/20:49:20.93           0.46530894
2021-11-02/20:49:20.96           0.46573451
2021-11-02/20:49:20.99           0.46690940
2021-11-02/20:49:21.02           0.46774961
2021-11-02/20:49:21.05           0.46858777
2021-11-02/20:49:21.08           0.46886716
2021-11-02/20:49:21.11           0.47003730
2021-11-02/20:49:21.15           0.47075451
2021-11-02/20:49:21.18           0.47159401
2021-11-02/20:49:21.21           0.47204445
2021-11-02/20:49:21.24           0.47333544
2021-11-02/20:49:21.27           0.47419078
2021-11-02/20:49:21.30           0.47510649
2021-11-02/20:49:21.33           0.47569076
2021-11-02/20:49:21.36           0.47714782
2021-11-02/20:49:21.40           0.47799373
2021-11-02/20:49:21.43           0.47877537
2021-11-02/20:49:21.46           0.47902223
2021-11-02/20:49:21.49           0.48022787
2021-11-02/20:49:21.52           0.48093446
2021-11-02/20:49:21.55           0.48172741
2021-11-02/20:49:21.58           0.48204761
2021-11-02/20:49:21.61           0.48310795
2021-11-02/20:49:21.65           0.48389218
2021-11-02/20:49:21.68           0.48487226
2021-11-02/20:49:21.71           0.48527675
2021-11-02/20:49:21.74           0.48668346
2021-11-02/20:49:21.77           0.48768384
2021-11-02/20:49:21.80           0.48862979
2021-11-02/20:49:21.83           0.48895461
2021-11-02/20:49:21.86           0.49021064
2021-11-02/20:49:21.90           0.49118404
2021-11-02/20:49:21.93           0.49217755
2021-11-02/20:49:21.96           0.49258774
2021-11-02/20:49:21.99           0.49387244
2021-11-02/20:49:22.02           0.49462984
2021-11-02/20:49:22.05           0.49544576
2021-11-02/20:49:22.08           0.49584959
2021-11-02/20:49:22.11           0.49721509
2021-11-02/20:49:22.15           0.49812053
2021-11-02/20:49:22.18           0.49890633
2021-11-02/20:49:22.21           0.49920237
2021-11-02/20:49:22.24           0.50051051
2021-11-02/20:49:22.27           0.50128807
2021-11-02/20:49:22.30           0.50207264
2021-11-02/20:49:22.33           0.50243730
2021-11-02/20:49:22.36           0.50374444
2021-11-02/20:49:22.40           0.50443812
2021-11-02/20:49:22.43           0.50515762
2021-11-02/20:49:22.46           0.50549413
2021-11-02/20:49:22.49           0.50674051
2021-11-02/20:49:22.52           0.50733425
2021-11-02/20:49:22.55           0.50794368
2021-11-02/20:49:22.58           0.50817513
2021-11-02/20:49:22.61           0.50935473
2021-11-02/20:49:22.65           0.50994066
2021-11-02/20:49:22.68           0.51051849
2021-11-02/20:49:22.71           0.51058105
2021-11-02/20:49:22.74           0.51173951
2021-11-02/20:49:22.77           0.51250126
2021-11-02/20:49:22.80           0.51330552
2021-11-02/20:49:22.83           0.51368793
2021-11-02/20:49:22.86           0.51507323
2021-11-02/20:49:22.90           0.51599525
2021-11-02/20:49:22.93           0.51695270
2021-11-02/20:49:22.96           0.51736488
2021-11-02/20:49:22.99           0.51884239
2021-11-02/20:49:23.02           0.51979482
2021-11-02/20:49:23.05           0.52065873
2021-11-02/20:49:23.08           0.52106780
2021-11-02/20:49:23.11           0.52246786
2021-11-02/20:49:23.15           0.52332887
2021-11-02/20:49:23.18           0.52421763
2021-11-02/20:49:23.21           0.52461622
2021-11-02/20:49:23.24           0.52590842
2021-11-02/20:49:23.27           0.52664104
2021-11-02/20:49:23.30           0.52746143
2021-11-02/20:49:23.33           0.52768203
2021-11-02/20:49:23.36           0.52891949
2021-11-02/20:49:23.40           0.52961813
2021-11-02/20:49:23.43           0.53019723
2021-11-02/20:49:23.46           0.53027964
2021-11-02/20:49:23.49           0.53141531
2021-11-02/20:49:23.52           0.53203244
2021-11-02/20:49:23.55           0.53261936
2021-11-02/20:49:23.58           0.53274001
2021-11-02/20:49:23.61           0.53406325
2021-11-02/20:49:23.65           0.53472519
2021-11-02/20:49:23.68           0.53527462
2021-11-02/20:49:23.71           0.53547258
2021-11-02/20:49:23.74           0.53679500
2021-11-02/20:49:23.77           0.53766966
2021-11-02/20:49:23.80           0.53848226
2021-11-02/20:49:23.83           0.53876261
2021-11-02/20:49:23.86           0.54012054
2021-11-02/20:49:23.90           0.54093460
2021-11-02/20:49:23.93           0.54171158
2021-11-02/20:49:23.96           0.54193585
2021-11-02/20:49:23.99           0.54331053
2021-11-02/20:49:24.02           0.54421479
2021-11-02/20:49:24.05           0.54499176
2021-11-02/20:49:24.08           0.54520886
2021-11-02/20:49:24.11           0.54640988
2021-11-02/20:49:24.15           0.54706800
2021-11-02/20:49:24.18           0.54786318
2021-11-02/20:49:24.21           0.54803365
2021-11-02/20:49:24.24           0.54926861
2021-11-02/20:49:24.27           0.54998915
2021-11-02/20:49:24.30           0.55066396
2021-11-02/20:49:24.33           0.55090850
2021-11-02/20:49:24.36           0.55219709
2021-11-02/20:49:24.40           0.55305373
2021-11-02/20:49:24.43           0.55397577
2021-11-02/20:49:24.46           0.55420892
2021-11-02/20:49:24.49           0.55546986
2021-11-02/20:49:24.52           0.55617937
2021-11-02/20:49:24.55           0.55682573
2021-11-02/20:49:24.58           0.55689112
2021-11-02/20:49:24.61           0.55802527
2021-11-02/20:49:24.65           0.55849572
2021-11-02/20:49:24.68           0.55896856
2021-11-02/20:49:24.71           0.55906011
2021-11-02/20:49:24.74           0.56029157
2021-11-02/20:49:24.77           0.56087005
2021-11-02/20:49:24.80           0.56137160
2021-11-02/20:49:24.83           0.56151790
2021-11-02/20:49:24.86           0.56289803
2021-11-02/20:49:24.90           0.56362718
2021-11-02/20:49:24.93           0.56427167
2021-11-02/20:49:24.96           0.56425078
2021-11-02/20:49:24.99           0.56529808
2021-11-02/20:49:25.02           0.56603469
2021-11-02/20:49:25.05           0.56680923
2021-11-02/20:49:25.08           0.56697699
2021-11-02/20:49:25.11           0.56821321
2021-11-02/20:49:25.15           0.56886304
2021-11-02/20:49:25.18           0.56958845
2021-11-02/20:49:25.21           0.56999374
2021-11-02/20:49:25.24           0.57156311
2021-11-02/20:49:25.27           0.57242436
2021-11-02/20:49:25.30           0.57321159
2021-11-02/20:49:25.33           0.57329994
2021-11-02/20:49:25.36           0.57454263
2021-11-02/20:49:25.40           0.57528758
2021-11-02/20:49:25.43           0.57607926
2021-11-02/20:49:25.46           0.57633598
2021-11-02/20:49:25.49           0.57746239
2021-11-02/20:49:25.52           0.57792229
2021-11-02/20:49:25.55           0.57855464
2021-11-02/20:49:25.58           0.57874368
2021-11-02/20:49:25.61           0.58015242
2021-11-02/20:49:25.65           0.58082064
2021-11-02/20:49:25.68           0.58134633
2021-11-02/20:49:25.71           0.58137253
2021-11-02/20:49:25.74           0.58245847
2021-11-02/20:49:25.77           0.58299127
2021-11-02/20:49:25.80           0.58355909
2021-11-02/20:49:25.83           0.58360656
2021-11-02/20:49:25.86           0.58476542
2021-11-02/20:49:25.90           0.58534619
2021-11-02/20:49:25.93           0.58603280
2021-11-02/20:49:25.96           0.58620413
2021-11-02/20:49:25.99           0.58752023
2021-11-02/20:49:26.02           0.58829324
2021-11-02/20:49:26.05           0.58893342
2021-11-02/20:49:26.08           0.58890359
2021-11-02/20:49:26.11           0.59004503
2021-11-02/20:49:26.15           0.59066024
2021-11-02/20:49:26.18           0.59129040
2021-11-02/20:49:26.21           0.59122407
2021-11-02/20:49:26.24           0.59226650
2021-11-02/20:49:26.27           0.59275329
2021-11-02/20:49:26.30           0.59338497
2021-11-02/20:49:26.33           0.59361087
2021-11-02/20:49:26.36           0.59498687
2021-11-02/20:49:26.40           0.59577366
2021-11-02/20:49:26.43           0.59650511
2021-11-02/20:49:26.46           0.59659443
2021-11-02/20:49:26.49           0.59789766
2021-11-02/20:49:26.52           0.59868811
2021-11-02/20:49:26.55           0.59945120
2021-11-02/20:49:26.58           0.59952193
2021-11-02/20:49:26.61           0.60058011
2021-11-02/20:49:26.65           0.60102506
2021-11-02/20:49:26.68           0.60160092
2021-11-02/20:49:26.71           0.60166598
2021-11-02/20:49:26.74           0.60297160
2021-11-02/20:49:26.77           0.60357646
2021-11-02/20:49:26.80           0.60396441
2021-11-02/20:49:26.83           0.60378806
2021-11-02/20:49:26.86           0.60493269
2021-11-02/20:49:26.90           0.60554616
2021-11-02/20:49:26.93           0.60605588
2021-11-02/20:49:26.96           0.60592164
2021-11-02/20:49:26.99           0.60700988
2021-11-02/20:49:27.02           0.60752905
2021-11-02/20:49:27.05           0.60804341
2021-11-02/20:49:27.08           0.60812613
2021-11-02/20:49:27.11           0.60959634
2021-11-02/20:49:27.15           0.61042897
2021-11-02/20:49:27.18           0.61108082
2021-11-02/20:49:27.21           0.61108001
2021-11-02/20:49:27.24           0.61231506
2021-11-02/20:49:27.27           0.61308780
2021-11-02/20:49:27.30           0.61385337
2021-11-02/20:49:27.33           0.61390928
2021-11-02/20:49:27.36           0.61509813
2021-11-02/20:49:27.40           0.61566875
2021-11-02/20:49:27.43           0.61631794
2021-11-02/20:49:27.46           0.61645707
2021-11-02/20:49:27.49           0.61781703
2021-11-02/20:49:27.52           0.61851135
2021-11-02/20:49:27.55           0.61917005
2021-11-02/20:49:27.58           0.61924849
2021-11-02/20:49:27.61           0.62048396
2021-11-02/20:49:27.65           0.62104598
2021-11-02/20:49:27.68           0.62165422
2021-11-02/20:49:27.71           0.62230151
2021-11-02/20:49:27.74           0.62295344
2021-11-02/20:49:27.77           0.62351693
2021-11-02/20:49:27.80           0.62405526
2021-11-02/20:49:27.83           0.62469904
2021-11-02/20:49:27.86           0.62538712
2021-11-02/20:49:27.90           0.62598085
2021-11-02/20:49:27.93           0.62644216
2021-11-02/20:49:27.96           0.62695955
2021-11-02/20:49:27.99           0.62758656
2021-11-02/20:49:28.02           0.62811170
2021-11-02/20:49:28.05           0.62844332
2021-11-02/20:49:28.08           0.62886581
2021-11-02/20:49:28.11           0.62947523
2021-11-02/20:49:28.15           0.63007157
2021-11-02/20:49:28.18           0.63054535
2021-11-02/20:49:28.21           0.63117814
2021-11-02/20:49:28.24           0.63185833
2021-11-02/20:49:28.27           0.63240359
2021-11-02/20:49:28.30           0.63306388
2021-11-02/20:49:28.33           0.63371293
2021-11-02/20:49:28.36           0.63429933
2021-11-02/20:49:28.40           0.63488758
2021-11-02/20:49:28.43           0.63549309
2021-11-02/20:49:28.46           0.63607574
2021-11-02/20:49:28.49           0.63651027
2021-11-02/20:49:28.52           0.63704770
2021-11-02/20:49:28.55           0.63778054
2021-11-02/20:49:28.58           0.63848607
2021-11-02/20:49:28.61           0.63914672
2021-11-02/20:49:28.65           0.63964971
2021-11-02/20:49:28.68           0.64014972
2021-11-02/20:49:28.71           0.64081209
2021-11-02/20:49:28.74           0.64075786
2021-11-02/20:49:28.77           0.64191578
2021-11-02/20:49:28.80           0.64243835
2021-11-02/20:49:28.83           0.64284152
2021-11-02/20:49:28.86           0.64248155
2021-11-02/20:49:28.90           0.64342399
2021-11-02/20:49:28.93           0.64396381
2021-11-02/20:49:28.96           0.64445589
2021-11-02/20:49:28.99           0.64420760
2021-11-02/20:49:29.02           0.64518596
2021-11-02/20:49:29.05           0.64555765
2021-11-02/20:49:29.08           0.64598770
2021-11-02/20:49:29.11           0.64590625
2021-11-02/20:49:29.15           0.64714338
2021-11-02/20:49:29.18           0.64762718
2021-11-02/20:49:29.21           0.64791192
2021-11-02/20:49:29.24           0.64776537
2021-11-02/20:49:29.27           0.64910618
2021-11-02/20:49:29.30           0.64980159
2021-11-02/20:49:29.33           0.65038052
2021-11-02/20:49:29.36           0.65029452
2021-11-02/20:49:29.40           0.65150255
2021-11-02/20:49:29.43           0.65210951
2021-11-02/20:49:29.46           0.65277603
2021-11-02/20:49:29.49           0.65270911
2021-11-02/20:49:29.52           0.65386458
2021-11-02/20:49:29.55           0.65446932
2021-11-02/20:49:29.58           0.65503388
2021-11-02/20:49:29.61           0.65489010
2021-11-02/20:49:29.65           0.65606927
2021-11-02/20:49:29.68           0.65651631
2021-11-02/20:49:29.71           0.65691392
2021-11-02/20:49:29.74           0.65662212
2021-11-02/20:49:29.77           0.65754477
2021-11-02/20:49:29.80           0.65795786
2021-11-02/20:49:29.83           0.65845880
2021-11-02/20:49:29.86           0.65823404
2021-11-02/20:49:29.90           0.65912012
2021-11-02/20:49:29.93           0.65933784
2021-11-02/20:49:29.96           0.65970854
2021-11-02/20:49:29.99           0.65951144
2021-11-02/20:49:30.02           0.66052236
2021-11-02/20:49:30.05           0.66085320
2021-11-02/20:49:30.08           0.66110224
2021-11-02/20:49:30.11           0.66061931
2021-11-02/20:49:30.15           0.66138792
2021-11-02/20:49:30.18           0.66153201
2021-11-02/20:49:30.21           0.66186359
2021-11-02/20:49:30.24           0.66169854
2021-11-02/20:49:30.27           0.66273387
2021-11-02/20:49:30.30           0.66287639
2021-11-02/20:49:30.33           0.66303535
2021-11-02/20:49:30.36           0.66282460
2021-11-02/20:49:30.40           0.66393738
2021-11-02/20:49:30.43           0.66441499
2021-11-02/20:49:30.46           0.66478710
2021-11-02/20:49:30.49           0.66447788
2021-11-02/20:49:30.52           0.66557310
2021-11-02/20:49:30.55           0.66598606
2021-11-02/20:49:30.58           0.66644192
2021-11-02/20:49:30.61           0.66626300
2021-11-02/20:49:30.65           0.66727008
2021-11-02/20:49:30.68           0.66764096
2021-11-02/20:49:30.71           0.66804252
2021-11-02/20:49:30.74           0.66784727
2021-11-02/20:49:30.77           0.66893812
2021-11-02/20:49:30.80           0.66935751
2021-11-02/20:49:30.83           0.66978656
2021-11-02/20:49:30.86           0.66951130
2021-11-02/20:49:30.90           0.67052578
2021-11-02/20:49:30.93           0.67092964
2021-11-02/20:49:30.96           0.67143423
2021-11-02/20:49:30.99           0.67127099
2021-11-02/20:49:31.02           0.67227251
2021-11-02/20:49:31.05           0.67260532
2021-11-02/20:49:31.08           0.67298516
2021-11-02/20:49:31.11           0.67294389
2021-11-02/20:49:31.15           0.67418443
2021-11-02/20:49:31.18           0.67447615
2021-11-02/20:49:31.21           0.67484009
2021-11-02/20:49:31.24           0.67474386
2021-11-02/20:49:31.27           0.67593772
2021-11-02/20:49:31.30           0.67645871
2021-11-02/20:49:31.33           0.67694055
2021-11-02/20:49:31.36           0.67675360
2021-11-02/20:49:31.40           0.67782199
2021-11-02/20:49:31.43           0.67818180
2021-11-02/20:49:31.46           0.67867391
2021-11-02/20:49:31.49           0.67850973
2021-11-02/20:49:31.52           0.67955091
2021-11-02/20:49:31.55           0.67990805
2021-11-02/20:49:31.58           0.68027530
2021-11-02/20:49:31.61           0.67990715
2021-11-02/20:49:31.65           0.68092127
2021-11-02/20:49:31.68           0.68142800
2021-11-02/20:49:31.71           0.68193291
2021-11-02/20:49:31.74           0.68156892
2021-11-02/20:49:31.77           0.68245403
2021-11-02/20:49:31.80           0.68289865
2021-11-02/20:49:31.83           0.68347540
2021-11-02/20:49:31.86           0.68333913
2021-11-02/20:49:31.90           0.68443309
2021-11-02/20:49:31.93           0.68493187
2021-11-02/20:49:31.96           0.68549095
2021-11-02/20:49:31.99           0.68528821
2021-11-02/20:49:32.02           0.68635149
2021-11-02/20:49:32.05           0.68668315
2021-11-02/20:49:32.08           0.68694298
2021-11-02/20:49:32.11           0.68651362
2021-11-02/20:49:32.15           0.68740318
2021-11-02/20:49:32.18           0.68766846
2021-11-02/20:49:32.21           0.68793139
2021-11-02/20:49:32.24           0.68754930
2021-11-02/20:49:32.27           0.68845707
2021-11-02/20:49:32.30           0.68863758
2021-11-02/20:49:32.33           0.68893892
2021-11-02/20:49:32.36           0.68856315
2021-11-02/20:49:32.40           0.68959614
2021-11-02/20:49:32.43           0.68995610
2021-11-02/20:49:32.46           0.68999008
2021-11-02/20:49:32.49           0.68944515
2021-11-02/20:49:32.52           0.69045418
2021-11-02/20:49:32.55           0.69072380
2021-11-02/20:49:32.58           0.69096891
2021-11-02/20:49:32.61           0.69061326
2021-11-02/20:49:32.65           0.69169189
2021-11-02/20:49:32.68           0.69210694
2021-11-02/20:49:32.71           0.69244578
2021-11-02/20:49:32.74           0.69208805
2021-11-02/20:49:32.77           0.69319767
2021-11-02/20:49:32.80           0.69367494
2021-11-02/20:49:32.83           0.69409831
2021-11-02/20:49:32.86           0.69366228
2021-11-02/20:49:32.90           0.69450789
2021-11-02/20:49:32.93           0.69491179
2021-11-02/20:49:32.96           0.69532536
2021-11-02/20:49:32.99           0.69487634
2021-11-02/20:49:33.02           0.69574484
2021-11-02/20:49:33.05           0.69604913
2021-11-02/20:49:33.08           0.69640184
2021-11-02/20:49:33.11           0.69612877
2021-11-02/20:49:33.15           0.69721112
2021-11-02/20:49:33.18           0.69745809
2021-11-02/20:49:33.21           0.69760072
2021-11-02/20:49:33.24           0.69726403
2021-11-02/20:49:33.27           0.69827236
2021-11-02/20:49:33.30           0.69843818
2021-11-02/20:49:33.33           0.69861919
2021-11-02/20:49:33.36           0.69812226
2021-11-02/20:49:33.40           0.69904890
2021-11-02/20:49:33.43           0.69929077
2021-11-02/20:49:33.46           0.69960249
2021-11-02/20:49:33.49           0.69940249
2021-11-02/20:49:33.52           0.70038611
2021-11-02/20:49:33.55           0.70059783
2021-11-02/20:49:33.58           0.70092079
2021-11-02/20:49:33.61           0.70063925
2021-11-02/20:49:33.65           0.70175368
2021-11-02/20:49:33.68           0.70209000
2021-11-02/20:49:33.71           0.70231722
2021-11-02/20:49:33.74           0.70177465
2021-11-02/20:49:33.77           0.70260490
2021-11-02/20:49:33.80           0.70292305
2021-11-02/20:49:33.83           0.70328099
2021-11-02/20:49:33.86           0.70283648
2021-11-02/20:49:33.90           0.70375176
2021-11-02/20:49:33.93           0.70404897
2021-11-02/20:49:33.96           0.70443456
2021-11-02/20:49:33.99           0.70410388
2021-11-02/20:49:34.02           0.70507486
2021-11-02/20:49:34.05           0.70546260
2021-11-02/20:49:34.08           0.70579640
2021-11-02/20:49:34.11           0.70540599
2021-11-02/20:49:34.15           0.70645508
2021-11-02/20:49:34.18           0.70668896
2021-11-02/20:49:34.21           0.70686505
2021-11-02/20:49:34.24           0.70640626
2021-11-02/20:49:34.27           0.70718074
2021-11-02/20:49:34.30           0.70721177
2021-11-02/20:49:34.33           0.70731972
2021-11-02/20:49:34.36           0.70680320
2021-11-02/20:49:34.40           0.70764747
2021-11-02/20:49:34.43           0.70775611
2021-11-02/20:49:34.46           0.70790003
2021-11-02/20:49:34.49           0.70743559
2021-11-02/20:49:34.52           0.70840400
2021-11-02/20:49:34.55           0.70868942
2021-11-02/20:49:34.58           0.70902875
2021-11-02/20:49:34.61           0.70873249
2021-11-02/20:49:34.65           0.70977949
2021-11-02/20:49:34.68           0.71006321
2021-11-02/20:49:34.71           0.71020431
2021-11-02/20:49:34.74           0.70976845
2021-11-02/20:49:34.77           0.71085622
2021-11-02/20:49:34.80           0.71116798
2021-11-02/20:49:34.83           0.71143015
2021-11-02/20:49:34.86           0.71080592
2021-11-02/20:49:34.90           0.71157963
2021-11-02/20:49:34.93           0.71199907
2021-11-02/20:49:34.96           0.71247612
2021-11-02/20:49:34.99           0.71208488
2021-11-02/20:49:35.02           0.71291456
2021-11-02/20:49:35.05           0.71314830
2021-11-02/20:49:35.08           0.71354829
2021-11-02/20:49:35.11           0.71312537
2021-11-02/20:49:35.15           0.71397416
2021-11-02/20:49:35.18           0.71416124
2021-11-02/20:49:35.21           0.71429693
2021-11-02/20:49:35.24           0.71368074
2021-11-02/20:49:35.27           0.71444589
2021-11-02/20:49:35.30           0.71457511
2021-11-02/20:49:35.33           0.71467492
2021-11-02/20:49:35.36           0.71405700
2021-11-02/20:49:35.40           0.71486269
2021-11-02/20:49:35.43           0.71490261
2021-11-02/20:49:35.46           0.71491090
2021-11-02/20:49:35.49           0.71429349
2021-11-02/20:49:35.52           0.71510322
2021-11-02/20:49:35.55           0.71521589
2021-11-02/20:49:35.58           0.71531773
2021-11-02/20:49:35.61           0.71468516
2021-11-02/20:49:35.65           0.71557811
2021-11-02/20:49:35.68           0.71591865
2021-11-02/20:49:35.71           0.71615870
2021-11-02/20:49:35.74           0.71576219
2021-11-02/20:49:35.77           0.71683727
2021-11-02/20:49:35.80           0.71716198
2021-11-02/20:49:35.83           0.71738190
2021-11-02/20:49:35.86           0.71683914
2021-11-02/20:49:35.90           0.71789373
2021-11-02/20:49:35.93           0.71830348
2021-11-02/20:49:35.96           0.71851190
2021-11-02/20:49:35.99           0.71794919
2021-11-02/20:49:36.02           0.71874225
2021-11-02/20:49:36.05           0.71886355
2021-11-02/20:49:36.08           0.71910071
2021-11-02/20:49:36.11           0.71857392
2021-11-02/20:49:36.15           0.71931058
2021-11-02/20:49:36.18           0.71936784
2021-11-02/20:49:36.21           0.71950800
2021-11-02/20:49:36.24           0.71896490
2021-11-02/20:49:36.27           0.71976341
2021-11-02/20:49:36.30           0.71979663
2021-11-02/20:49:36.33           0.71994280
2021-11-02/20:49:36.36           0.71952275
2021-11-02/20:49:36.40           0.72036838
2021-11-02/20:49:36.43           0.72047774
2021-11-02/20:49:36.46           0.72064144
2021-11-02/20:49:36.49           0.72017925
2021-11-02/20:49:36.52           0.72105650
2021-11-02/20:49:36.55           0.72110087
2021-11-02/20:49:36.58           0.72118857
2021-11-02/20:49:36.61           0.72068908
2021-11-02/20:49:36.65           0.72160117
2021-11-02/20:49:36.68           0.72172590
2021-11-02/20:49:36.71           0.72180632
2021-11-02/20:49:36.74           0.72121870
2021-11-02/20:49:36.77           0.72209349
2021-11-02/20:49:36.80           0.72213849
2021-11-02/20:49:36.83           0.72210602
2021-11-02/20:49:36.86           0.72144083
2021-11-02/20:49:36.90           0.72224100
2021-11-02/20:49:36.93           0.72244098
2021-11-02/20:49:36.96           0.72260702
2021-11-02/20:49:36.99           0.72195146
2021-11-02/20:49:37.02           0.72269185
2021-11-02/20:49:37.05           0.72278523
2021-11-02/20:49:37.08           0.72300029
2021-11-02/20:49:37.11           0.72247104
2021-11-02/20:49:37.15           0.72329044
2021-11-02/20:49:37.18           0.72345604
2021-11-02/20:49:37.21           0.72352727
2021-11-02/20:49:37.24           0.72280498
2021-11-02/20:49:37.27           0.72352227
2021-11-02/20:49:37.30           0.72376407
2021-11-02/20:49:37.33           0.72407748
2021-11-02/20:49:37.36           0.72352943
2021-11-02/20:49:37.40           0.72423368
2021-11-02/20:49:37.43           0.72407858
2021-11-02/20:49:37.46           0.72400492
2021-11-02/20:49:37.49           0.72343045
2021-11-02/20:49:37.52           0.72421564
2021-11-02/20:49:37.55           0.72421904
2021-11-02/20:49:37.58           0.72417454
2021-11-02/20:49:37.61           0.72336384
2021-11-02/20:49:37.65           0.72401570
2021-11-02/20:49:37.68           0.72419906
2021-11-02/20:49:37.71           0.72443414
2021-11-02/20:49:37.74           0.72390609
2021-11-02/20:49:37.77           0.72475900
2021-11-02/20:49:37.80           0.72482106
2021-11-02/20:49:37.83           0.72486506
2021-11-02/20:49:37.86           0.72426051
2021-11-02/20:49:37.90           0.72514164
2021-11-02/20:49:37.93           0.72531908
2021-11-02/20:49:37.96           0.72533196
2021-11-02/20:49:37.99           0.72452109
2021-11-02/20:49:38.02           0.72520363
2021-11-02/20:49:38.05           0.72526030
2021-11-02/20:49:38.08           0.72534971
2021-11-02/20:49:38.11           0.72470984
2021-11-02/20:49:38.15           0.72534489
2021-11-02/20:49:38.18           0.72533080
2021-11-02/20:49:38.21           0.72535556
2021-11-02/20:49:38.24           0.72461804
2021-11-02/20:49:38.27           0.72523181
2021-11-02/20:49:38.30           0.72503736
2021-11-02/20:49:38.33           0.72497174
2021-11-02/20:49:38.36           0.72426922
2021-11-02/20:49:38.40           0.72480595
2021-11-02/20:49:38.43           0.72467947
2021-11-02/20:49:38.46           0.72473550
2021-11-02/20:49:38.49           0.72415693
2021-11-02/20:49:38.52           0.72478872
2021-11-02/20:49:38.55           0.72466580
2021-11-02/20:49:38.58           0.72473869
2021-11-02/20:49:38.61           0.72417951
2021-11-02/20:49:38.65           0.72498355
2021-11-02/20:49:38.68           0.72501240
2021-11-02/20:49:38.71           0.72501312
2021-11-02/20:49:38.74           0.72439928
2021-11-02/20:49:38.77           0.72526659
2021-11-02/20:49:38.80           0.72541485
2021-11-02/20:49:38.83           0.72552457
2021-11-02/20:49:38.86           0.72496275
2021-11-02/20:49:38.90           0.72581062
2021-11-02/20:49:38.93           0.72584527
2021-11-02/20:49:38.96           0.72588678
2021-11-02/20:49:38.99           0.72522308
2021-11-02/20:49:39.02           0.72578593
2021-11-02/20:49:39.05           0.72562617
2021-11-02/20:49:39.08           0.72556173
2021-11-02/20:49:39.11           0.72473536
2021-11-02/20:49:39.15           0.72538472
2021-11-02/20:49:39.18           0.72535239
2021-11-02/20:49:39.21           0.72521362
2021-11-02/20:49:39.24           0.72435191
2021-11-02/20:49:39.27           0.72488298
2021-11-02/20:49:39.30           0.72482583
2021-11-02/20:49:39.33           0.72490817
2021-11-02/20:49:39.36           0.72421013
2021-11-02/20:49:39.40           0.72472536
2021-11-02/20:49:39.43           0.72445055
2021-11-02/20:49:39.46           0.72425471
2021-11-02/20:49:39.49           0.72342290
2021-11-02/20:49:39.52           0.72396612
2021-11-02/20:49:39.55           0.72374076
2021-11-02/20:49:39.58           0.72352251
2021-11-02/20:49:39.61           0.72259734
2021-11-02/20:49:39.65           0.72305317
2021-11-02/20:49:39.68           0.72286113
2021-11-02/20:49:39.71           0.72272572
2021-11-02/20:49:39.74           0.72190334
2021-11-02/20:49:39.77           0.72254923
2021-11-02/20:49:39.80           0.72240707
2021-11-02/20:49:39.83           0.72211256
2021-11-02/20:49:39.86           0.72116372
2021-11-02/20:49:39.90           0.72177125
2021-11-02/20:49:39.93           0.72177002
2021-11-02/20:49:39.96           0.72156751
2021-11-02/20:49:39.99           0.72063173
2021-11-02/20:49:40.02           0.72125273
2021-11-02/20:49:40.05           0.72117470
2021-11-02/20:49:40.08           0.72094009
2021-11-02/20:49:40.11           0.72008981
2021-11-02/20:49:40.15           0.72072475
2021-11-02/20:49:40.18           0.72055189
2021-11-02/20:49:40.21           0.72043141
2021-11-02/20:49:40.24           0.71958221
2021-11-02/20:49:40.27           0.71996285
2021-11-02/20:49:40.30           0.71962811
2021-11-02/20:49:40.33           0.71944104
2021-11-02/20:49:40.36           0.71857086
2021-11-02/20:49:40.40           0.71892293
2021-11-02/20:49:40.43           0.71853811
2021-11-02/20:49:40.46           0.71828668
2021-11-02/20:49:40.49           0.71745851
2021-11-02/20:49:40.52           0.71790909
2021-11-02/20:49:40.55           0.71758847
2021-11-02/20:49:40.58           0.71740267
2021-11-02/20:49:40.61           0.71671750
2021-11-02/20:49:40.65           0.71742400
2021-11-02/20:49:40.68           0.71732987
2021-11-02/20:49:40.71           0.71720594
2021-11-02/20:49:40.74           0.71633660
2021-11-02/20:49:40.77           0.71702790
2021-11-02/20:49:40.80           0.71710215
2021-11-02/20:49:40.83           0.71702929
2021-11-02/20:49:40.86           0.71621723
2021-11-02/20:49:40.90           0.71677272
2021-11-02/20:49:40.93           0.71662300
2021-11-02/20:49:40.96           0.71639920
2021-11-02/20:49:40.99           0.71558304
2021-11-02/20:49:41.02           0.71626343
2021-11-02/20:49:41.05           0.71610989
2021-11-02/20:49:41.08           0.71591428
2021-11-02/20:49:41.11           0.71501436
2021-11-02/20:49:41.15           0.71559331
2021-11-02/20:49:41.18           0.71556034
2021-11-02/20:49:41.21           0.71548029
2021-11-02/20:49:41.24           0.71442740
2021-11-02/20:49:41.27           0.71464723
2021-11-02/20:49:41.30           0.71443446
2021-11-02/20:49:41.33           0.71438912
2021-11-02/20:49:41.36           0.71354400
2021-11-02/20:49:41.40           0.71386878
2021-11-02/20:49:41.43           0.71341853
2021-11-02/20:49:41.46           0.71315231
2021-11-02/20:49:41.49           0.71222472
2021-11-02/20:49:41.52           0.71257880
2021-11-02/20:49:41.55           0.71236914
2021-11-02/20:49:41.58           0.71215737
2021-11-02/20:49:41.61           0.71137539
2021-11-02/20:49:41.65           0.71204038
2021-11-02/20:49:41.68           0.71198270
2021-11-02/20:49:41.71           0.71182709
2021-11-02/20:49:41.74           0.71099357
2021-11-02/20:49:41.77           0.71161140
2021-11-02/20:49:41.80           0.71154009
2021-11-02/20:49:41.83           0.71151279
2021-11-02/20:49:41.86           0.71070780
2021-11-02/20:49:41.90           0.71121553
2021-11-02/20:49:41.93           0.71110724
2021-11-02/20:49:41.96           0.71083731
2021-11-02/20:49:41.99           0.70995702
2021-11-02/20:49:42.02           0.71062874
2021-11-02/20:49:42.05           0.71060425
2021-11-02/20:49:42.08           0.71049100
2021-11-02/20:49:42.11           0.70958322
2021-11-02/20:49:42.15           0.71015669
2021-11-02/20:49:42.18           0.70991439
2021-11-02/20:49:42.21           0.70978454
2021-11-02/20:49:42.24           0.70896491
2021-11-02/20:49:42.27           0.70925416
2021-11-02/20:49:42.30           0.70885253
2021-11-02/20:49:42.33           0.70858637
2021-11-02/20:49:42.36           0.70773971
2021-11-02/20:49:42.40           0.70811692
2021-11-02/20:49:42.43           0.70771795
2021-11-02/20:49:42.46           0.70754100
2021-11-02/20:49:42.49           0.70665352
2021-11-02/20:49:42.52           0.70692616
2021-11-02/20:49:42.55           0.70664850
2021-11-02/20:49:42.58           0.70643571
2021-11-02/20:49:42.61           0.70555220
2021-11-02/20:49:42.65           0.70611326
2021-11-02/20:49:42.68           0.70584713
2021-11-02/20:49:42.71           0.70564564
2021-11-02/20:49:42.74           0.70482083
2021-11-02/20:49:42.77           0.70531475
2021-11-02/20:49:42.80           0.70514110
2021-11-02/20:49:42.83           0.70491633
2021-11-02/20:49:42.86           0.70419729
2021-11-02/20:49:42.90           0.70479564
2021-11-02/20:49:42.93           0.70442472
2021-11-02/20:49:42.96           0.70410658
2021-11-02/20:49:42.99           0.70300929
2021-11-02/20:49:43.02           0.70351101
2021-11-02/20:49:43.05           0.70341788
2021-11-02/20:49:43.08           0.70298799
2021-11-02/20:49:43.11           0.70190379
2021-11-02/20:49:43.15           0.70223818
2021-11-02/20:49:43.18           0.70197566
2021-11-02/20:49:43.21           0.70185123
2021-11-02/20:49:43.24           0.70095618
2021-11-02/20:49:43.27           0.70131910
2021-11-02/20:49:43.30           0.70107541
2021-11-02/20:49:43.33           0.70083114
2021-11-02/20:49:43.36           0.69989970
2021-11-02/20:49:43.40           0.70018152
2021-11-02/20:49:43.43           0.69973553
2021-11-02/20:49:43.46           0.69946146
2021-11-02/20:49:43.49           0.69865480
2021-11-02/20:49:43.52           0.69902221
2021-11-02/20:49:43.55           0.69851231
2021-11-02/20:49:43.58           0.69820884
2021-11-02/20:49:43.61           0.69745050
2021-11-02/20:49:43.65           0.69797468
2021-11-02/20:49:43.68           0.69758034
2021-11-02/20:49:43.71           0.69725907
2021-11-02/20:49:43.74           0.69635602
2021-11-02/20:49:43.77           0.69666320
2021-11-02/20:49:43.80           0.69627859
2021-11-02/20:49:43.83           0.69587962
2021-11-02/20:49:43.86           0.69488102
2021-11-02/20:49:43.90           0.69533471
2021-11-02/20:49:43.93           0.69509121
2021-11-02/20:49:43.96           0.69475283
2021-11-02/20:49:43.99           0.69369434
2021-11-02/20:49:44.02           0.69414627
2021-11-02/20:49:44.05           0.69403723
2021-11-02/20:49:44.08           0.69376098
2021-11-02/20:49:44.11           0.69262397
2021-11-02/20:49:44.15           0.69284482
2021-11-02/20:49:44.18           0.69240950
2021-11-02/20:49:44.21           0.69199917
2021-11-02/20:49:44.24           0.69097017
2021-11-02/20:49:44.27           0.69134944
2021-11-02/20:49:44.30           0.69109257
2021-11-02/20:49:44.33           0.69079302
2021-11-02/20:49:44.36           0.68985312
2021-11-02/20:49:44.40           0.69013197
2021-11-02/20:49:44.43           0.68978862
2021-11-02/20:49:44.46           0.68963757
2021-11-02/20:49:44.49           0.68877989
2021-11-02/20:49:44.52           0.68921090
2021-11-02/20:49:44.55           0.68868196
2021-11-02/20:49:44.58           0.68822867
2021-11-02/20:49:44.61           0.68724757
2021-11-02/20:49:44.65           0.68746646
2021-11-02/20:49:44.68           0.68727625
2021-11-02/20:49:44.71           0.68703399
2021-11-02/20:49:44.74           0.68599119
2021-11-02/20:49:44.77           0.68655370
2021-11-02/20:49:44.80           0.68634811
2021-11-02/20:49:44.83           0.68604198
2021-11-02/20:49:44.86           0.68518383
2021-11-02/20:49:44.90           0.68557882
2021-11-02/20:49:44.93           0.68526087
2021-11-02/20:49:44.96           0.68489660
2021-11-02/20:49:44.99           0.68389932
2021-11-02/20:49:45.02           0.68442301
2021-11-02/20:49:45.05           0.68428620
2021-11-02/20:49:45.08           0.68396706
2021-11-02/20:49:45.11           0.68300517
2021-11-02/20:49:45.15           0.68334398
2021-11-02/20:49:45.18           0.68299787
2021-11-02/20:49:45.21           0.68255002
2021-11-02/20:49:45.24           0.68131885
2021-11-02/20:49:45.27           0.68148118
2021-11-02/20:49:45.30           0.68081292
2021-11-02/20:49:45.33           0.68022901
2021-11-02/20:49:45.36           0.67914616
2021-11-02/20:49:45.40           0.67922551
2021-11-02/20:49:45.43           0.67858178
2021-11-02/20:49:45.46           0.67792747
2021-11-02/20:49:45.49           0.67684361
2021-11-02/20:49:45.52           0.67719349
2021-11-02/20:49:45.55           0.67673191
2021-11-02/20:49:45.58           0.67625845
2021-11-02/20:49:45.61           0.67512816
2021-11-02/20:49:45.65           0.67535044
2021-11-02/20:49:45.68           0.67503429
2021-11-02/20:49:45.71           0.67476752
2021-11-02/20:49:45.74           0.67395835
2021-11-02/20:49:45.77           0.67436769
2021-11-02/20:49:45.80           0.67387012
2021-11-02/20:49:45.83           0.67346468
2021-11-02/20:49:45.86           0.67251521
2021-11-02/20:49:45.90           0.67295919
2021-11-02/20:49:45.93           0.67277447
2021-11-02/20:49:45.96           0.67239042
2021-11-02/20:49:45.99           0.67139050
2021-11-02/20:49:46.02           0.67172752
2021-11-02/20:49:46.05           0.67139405
2021-11-02/20:49:46.08           0.67103234
2021-11-02/20:49:46.11           0.66989298
2021-11-02/20:49:46.15           0.67009571
2021-11-02/20:49:46.18           0.66965739
2021-11-02/20:49:46.21           0.66906613
2021-11-02/20:49:46.24           0.66776531
2021-11-02/20:49:46.27           0.66781373
2021-11-02/20:49:46.30           0.66737868
2021-11-02/20:49:46.33           0.66689663
2021-11-02/20:49:46.36           0.66562025
2021-11-02/20:49:46.40           0.66565817
2021-11-02/20:49:46.43           0.66522876
2021-11-02/20:49:46.46           0.66495170
2021-11-02/20:49:46.49           0.66389092
2021-11-02/20:49:46.52           0.66407835
2021-11-02/20:49:46.55           0.66363072
2021-11-02/20:49:46.58           0.66325929
2021-11-02/20:49:46.61           0.66235087
2021-11-02/20:49:46.65           0.66260383
2021-11-02/20:49:46.68           0.66223340
2021-11-02/20:49:46.71           0.66190590
2021-11-02/20:49:46.74           0.66089409
2021-11-02/20:49:46.77           0.66113570
2021-11-02/20:49:46.80           0.66077983
2021-11-02/20:49:46.83           0.66043958
2021-11-02/20:49:46.86           0.65934471
2021-11-02/20:49:46.90           0.65959820
2021-11-02/20:49:46.93           0.65910591
2021-11-02/20:49:46.96           0.65845653
2021-11-02/20:49:46.99           0.65720590
2021-11-02/20:49:47.02           0.65747728
2021-11-02/20:49:47.05           0.65725212
2021-11-02/20:49:47.08           0.65685210
2021-11-02/20:49:47.11           0.65564099
2021-11-02/20:49:47.15           0.65579136
2021-11-02/20:49:47.18           0.65539256
2021-11-02/20:49:47.21           0.65484695
2021-11-02/20:49:47.24           0.65360967
2021-11-02/20:49:47.27           0.65363714
2021-11-02/20:49:47.30           0.65306095
2021-11-02/20:49:47.33           0.65251788
2021-11-02/20:49:47.36           0.65133721
2021-11-02/20:49:47.40           0.65131516
2021-11-02/20:49:47.43           0.65071311
2021-11-02/20:49:47.46           0.65022221
2021-11-02/20:49:47.49           0.64916990
2021-11-02/20:49:47.52           0.64935888
2021-11-02/20:49:47.55           0.64890932
2021-11-02/20:49:47.58           0.64856096
2021-11-02/20:49:47.61           0.64754040
2021-11-02/20:49:47.65           0.64762237
2021-11-02/20:49:47.68           0.64702321
2021-11-02/20:49:47.71           0.64656297
2021-11-02/20:49:47.74           0.64547034
2021-11-02/20:49:47.77           0.64570136
2021-11-02/20:49:47.80           0.64512460
2021-11-02/20:49:47.83           0.64452326
2021-11-02/20:49:47.86           0.64366260
2021-11-02/20:49:47.90           0.64413484
2021-11-02/20:49:47.93           0.64378473
2021-11-02/20:49:47.96           0.64310877
2021-11-02/20:49:47.99           0.64185662
2021-11-02/20:49:48.02           0.64207555
2021-11-02/20:49:48.05           0.64174831
2021-11-02/20:49:48.08           0.64128738
2021-11-02/20:49:48.11           0.64002586
2021-11-02/20:49:48.15           0.63994487
2021-11-02/20:49:48.18           0.63931628
2021-11-02/20:49:48.21           0.63871753
2021-11-02/20:49:48.24           0.63749510
2021-11-02/20:49:48.27           0.63750910
2021-11-02/20:49:48.30           0.63695255
2021-11-02/20:49:48.33           0.63642868
2021-11-02/20:49:48.36           0.63514078
2021-11-02/20:49:48.40           0.63504443
2021-11-02/20:49:48.43           0.63459139
2021-11-02/20:49:48.46           0.63424716
2021-11-02/20:49:48.49           0.63316702
2021-11-02/20:49:48.52           0.63319138
2021-11-02/20:49:48.55           0.63257192
2021-11-02/20:49:48.58           0.63203433
2021-11-02/20:49:48.61           0.63096328
2021-11-02/20:49:48.65           0.63118127
2021-11-02/20:49:48.68           0.63064664
2021-11-02/20:49:48.71           0.63005203
2021-11-02/20:49:48.74           0.62905068
2021-11-02/20:49:48.77           0.62928779
2021-11-02/20:49:48.80           0.62872711
2021-11-02/20:49:48.83           0.62814758
2021-11-02/20:49:48.86           0.62692988
2021-11-02/20:49:48.90           0.62704238
2021-11-02/20:49:48.93           0.62660539
2021-11-02/20:49:48.96           0.62596865
2021-11-02/20:49:48.99           0.62477909
2021-11-02/20:49:49.02           0.62497372
2021-11-02/20:49:49.05           0.62451058
2021-11-02/20:49:49.08           0.62385780
2021-11-02/20:49:49.11           0.62271534
2021-11-02/20:49:49.15           0.62293488
2021-11-02/20:49:49.18           0.62243450
2021-11-02/20:49:49.21           0.62193366
2021-11-02/20:49:49.24           0.62061249
2021-11-02/20:49:49.27           0.62050105
2021-11-02/20:49:49.30           0.62004415
2021-11-02/20:49:49.33           0.61946948
2021-11-02/20:49:49.36           0.61819325
2021-11-02/20:49:49.40           0.61810311
2021-11-02/20:49:49.43           0.61748362
2021-11-02/20:49:49.46           0.61697888
2021-11-02/20:49:49.49           0.61577686
2021-11-02/20:49:49.52           0.61561685
2021-11-02/20:49:49.55           0.61486594
2021-11-02/20:49:49.58           0.61427440
2021-11-02/20:49:49.61           0.61313677
2021-11-02/20:49:49.65           0.61307356
2021-11-02/20:49:49.68           0.61236185
2021-11-02/20:49:49.71           0.61174933
2021-11-02/20:49:49.74           0.61063359
2021-11-02/20:49:49.77           0.61065140
2021-11-02/20:49:49.80           0.60994711
2021-11-02/20:49:49.83           0.60919445
2021-11-02/20:49:49.86           0.60809998
2021-11-02/20:49:49.90           0.60811079
2021-11-02/20:49:49.93           0.60741041
2021-11-02/20:49:49.96           0.60675806
2021-11-02/20:49:49.99           0.60545210
2021-11-02/20:49:50.02           0.60526143
2021-11-02/20:49:50.05           0.60446121
2021-11-02/20:49:50.08           0.60368198
2021-11-02/20:49:50.11           0.60226969
2021-11-02/20:49:50.15           0.60212832
2021-11-02/20:49:50.18           0.60147044
2021-11-02/20:49:50.21           0.60067207
2021-11-02/20:49:50.24           0.59921255
2021-11-02/20:49:50.27           0.59905945
2021-11-02/20:49:50.30           0.59842363
2021-11-02/20:49:50.33           0.59779288
2021-11-02/20:49:50.36           0.59648025
2021-11-02/20:49:50.40           0.59623043
2021-11-02/20:49:50.43           0.59567690
2021-11-02/20:49:50.46           0.59522668
2021-11-02/20:49:50.49           0.59395204
2021-11-02/20:49:50.52           0.59374869
2021-11-02/20:49:50.55           0.59313476
2021-11-02/20:49:50.58           0.59261780
2021-11-02/20:49:50.61           0.59156543
2021-11-02/20:49:50.65           0.59155688
2021-11-02/20:49:50.68           0.59094316
2021-11-02/20:49:50.71           0.59043386
2021-11-02/20:49:50.74           0.58933118
2021-11-02/20:49:50.77           0.58937350
2021-11-02/20:49:50.80           0.58881703
2021-11-02/20:49:50.83           0.58826745
2021-11-02/20:49:50.86           0.58721186
2021-11-02/20:49:50.90           0.58714310
2021-11-02/20:49:50.93           0.58636841
2021-11-02/20:49:50.96           0.58567324
2021-11-02/20:49:50.99           0.58447370
2021-11-02/20:49:51.02           0.58442357
2021-11-02/20:49:51.05           0.58378121
2021-11-02/20:49:51.08           0.58294302
2021-11-02/20:49:51.11           0.58153783
2021-11-02/20:49:51.15           0.58147701
2021-11-02/20:49:51.18           0.58089381
2021-11-02/20:49:51.21           0.58025574
2021-11-02/20:49:51.24           0.57887487
2021-11-02/20:49:51.27           0.57873703
2021-11-02/20:49:51.30           0.57827821
2021-11-02/20:49:51.33           0.57766665
2021-11-02/20:49:51.36           0.57639131
2021-11-02/20:49:51.40           0.57629979
2021-11-02/20:49:51.43           0.57562938
2021-11-02/20:49:51.46           0.57509639
2021-11-02/20:49:51.49           0.57399127
2021-11-02/20:49:51.52           0.57389399
2021-11-02/20:49:51.55           0.57325928
2021-11-02/20:49:51.58           0.57254173
2021-11-02/20:49:51.61           0.57134620
2021-11-02/20:49:51.65           0.57113288
2021-11-02/20:49:51.68           0.57035592
2021-11-02/20:49:51.71           0.56974072
2021-11-02/20:49:51.74           0.56864606
2021-11-02/20:49:51.77           0.56862703
2021-11-02/20:49:51.80           0.56786540
2021-11-02/20:49:51.83           0.56714714
2021-11-02/20:49:51.86           0.56613540
2021-11-02/20:49:51.90           0.56619160
2021-11-02/20:49:51.93           0.56546949
2021-11-02/20:49:51.96           0.56474587
2021-11-02/20:49:51.99           0.56357393
2021-11-02/20:49:52.02           0.56352299
2021-11-02/20:49:52.05           0.56281295
2021-11-02/20:49:52.08           0.56204115
2021-11-02/20:49:52.11           0.56063020
2021-11-02/20:49:52.15           0.56046731
2021-11-02/20:49:52.18           0.56001624
2021-11-02/20:49:52.21           0.55921800
2021-11-02/20:49:52.24           0.55783930
2021-11-02/20:49:52.27           0.55768200
2021-11-02/20:49:52.30           0.55706525
2021-11-02/20:49:52.33           0.55669494
2021-11-02/20:49:52.36           0.55553580
2021-11-02/20:49:52.40           0.55521644
2021-11-02/20:49:52.43           0.55457873
2021-11-02/20:49:52.46           0.55397356
2021-11-02/20:49:52.49           0.55274259
2021-11-02/20:49:52.52           0.55244534
2021-11-02/20:49:52.55           0.55155905
2021-11-02/20:49:52.58           0.55088782
2021-11-02/20:49:52.61           0.54973970
2021-11-02/20:49:52.65           0.54961116
2021-11-02/20:49:52.68           0.54894082
2021-11-02/20:49:52.71           0.54824225
2021-11-02/20:49:52.74           0.54700586
2021-11-02/20:49:52.77           0.54685006
2021-11-02/20:49:52.80           0.54615648
2021-11-02/20:49:52.83           0.54543742
2021-11-02/20:49:52.86           0.54429729
2021-11-02/20:49:52.90           0.54405691
2021-11-02/20:49:52.93           0.54321110
2021-11-02/20:49:52.96           0.54259133
2021-11-02/20:49:52.99           0.54142436
2021-11-02/20:49:53.02           0.54127559
2021-11-02/20:49:53.05           0.54046031
2021-11-02/20:49:53.08           0.53950347
2021-11-02/20:49:53.11           0.53821818
2021-11-02/20:49:53.15           0.53808925
2021-11-02/20:49:53.18           0.53754995
2021-11-02/20:49:53.21           0.53693395
2021-11-02/20:49:53.24           0.53562141
2021-11-02/20:49:53.27           0.53540939
2021-11-02/20:49:53.30           0.53477285
2021-11-02/20:49:53.33           0.53417091
2021-11-02/20:49:53.36           0.53301663
2021-11-02/20:49:53.40           0.53292889
2021-11-02/20:49:53.43           0.53221407
2021-11-02/20:49:53.46           0.53160234
2021-11-02/20:49:53.49           0.53052729
2021-11-02/20:49:53.52           0.53028376
2021-11-02/20:49:53.55           0.52960183
2021-11-02/20:49:53.58           0.52896518
2021-11-02/20:49:53.61           0.52773060
2021-11-02/20:49:53.65           0.52751988
2021-11-02/20:49:53.68           0.52674316
2021-11-02/20:49:53.71           0.52593328
2021-11-02/20:49:53.74           0.52470900
2021-11-02/20:49:53.77           0.52440376
2021-11-02/20:49:53.80           0.52351375
2021-11-02/20:49:53.83           0.52274791
2021-11-02/20:49:53.86           0.52165511
2021-11-02/20:49:53.90           0.52160904
2021-11-02/20:49:53.93           0.52078404
2021-11-02/20:49:53.96           0.51971205
2021-11-02/20:49:53.99           0.51831529
2021-11-02/20:49:54.02           0.51825496
2021-11-02/20:49:54.05           0.51751370
2021-11-02/20:49:54.08           0.51667658
2021-11-02/20:49:54.11           0.51536083
2021-11-02/20:49:54.15           0.51508149
2021-11-02/20:49:54.18           0.51452391
2021-11-02/20:49:54.21           0.51392671
2021-11-02/20:49:54.24           0.51261720
2021-11-02/20:49:54.27           0.51232624
2021-11-02/20:49:54.30           0.51178552
2021-11-02/20:49:54.33           0.51121352
2021-11-02/20:49:54.36           0.50997500
2021-11-02/20:49:54.40           0.50973534
2021-11-02/20:49:54.43           0.50908576
2021-11-02/20:49:54.46           0.50852808
2021-11-02/20:49:54.49           0.50731155
2021-11-02/20:49:54.52           0.50680233
2021-11-02/20:49:54.55           0.50588483
2021-11-02/20:49:54.58           0.50518220
2021-11-02/20:49:54.61           0.50407786
2021-11-02/20:49:54.65           0.50374368
2021-11-02/20:49:54.68           0.50275529
2021-11-02/20:49:54.71           0.50183968
2021-11-02/20:49:54.74           0.50056813
2021-11-02/20:49:54.77           0.50039226
2021-11-02/20:49:54.80           0.49960937
2021-11-02/20:49:54.83           0.49867161
2021-11-02/20:49:54.86           0.49743029
2021-11-02/20:49:54.90           0.49721111
2021-11-02/20:49:54.93           0.49641819
2021-11-02/20:49:54.96           0.49573027
2021-11-02/20:49:54.99           0.49460101
2021-11-02/20:49:55.02           0.49428562
2021-11-02/20:49:55.05           0.49353261
2021-11-02/20:49:55.08           0.49270152
2021-11-02/20:49:55.11           0.49136431
2021-11-02/20:49:55.15           0.49112007
2021-11-02/20:49:55.18           0.49036229
2021-11-02/20:49:55.21           0.48965025
2021-11-02/20:49:55.24           0.48841352
2021-11-02/20:49:55.27           0.48797265
2021-11-02/20:49:55.30           0.48719833
2021-11-02/20:49:55.33           0.48670079
2021-11-02/20:49:55.36           0.48565047
2021-11-02/20:49:55.40           0.48535393
2021-11-02/20:49:55.43           0.48464529
2021-11-02/20:49:55.46           0.48406779
2021-11-02/20:49:55.49           0.48294277
2021-11-02/20:49:55.52           0.48264664
2021-11-02/20:49:55.55           0.48181421
2021-11-02/20:49:55.58           0.48096171
2021-11-02/20:49:55.61           0.47960753
2021-11-02/20:49:55.65           0.47919174
2021-11-02/20:49:55.68           0.47840690
2021-11-02/20:49:55.71           0.47760263
2021-11-02/20:49:55.74           0.47624761
2021-11-02/20:49:55.77           0.47585047
2021-11-02/20:49:55.80           0.47500730
2021-11-02/20:49:55.83           0.47403400
2021-11-02/20:49:55.86           0.47278338
2021-11-02/20:49:55.90           0.47256336
2021-11-02/20:49:55.93           0.47178446
2021-11-02/20:49:55.96           0.47085519
2021-11-02/20:49:55.99           0.46939773
2021-11-02/20:49:56.02           0.46906303
2021-11-02/20:49:56.05           0.46837846
2021-11-02/20:49:56.08           0.46775890
2021-11-02/20:49:56.11           0.46648717
2021-11-02/20:49:56.15           0.46608962
2021-11-02/20:49:56.18           0.46544312
2021-11-02/20:49:56.21           0.46473063
2021-11-02/20:49:56.24           0.46359664
2021-11-02/20:49:56.27           0.46325523
2021-11-02/20:49:56.30           0.46244158
2021-11-02/20:49:56.33           0.46171494
2021-11-02/20:49:56.36           0.46050003
2021-11-02/20:49:56.40           0.46015025
2021-11-02/20:49:56.43           0.45936229
2021-11-02/20:49:56.46           0.45869157
2021-11-02/20:49:56.49           0.45735090
2021-11-02/20:49:56.52           0.45676827
2021-11-02/20:49:56.55           0.45583227
2021-11-02/20:49:56.58           0.45501460
2021-11-02/20:49:56.61           0.45388519
2021-11-02/20:49:56.65           0.45349467
2021-11-02/20:49:56.68           0.45258706
2021-11-02/20:49:56.71           0.45158012
2021-11-02/20:49:56.74           0.45027847
2021-11-02/20:49:56.77           0.45014155
2021-11-02/20:49:56.80           0.44937338
2021-11-02/20:49:56.83           0.44836903
2021-11-02/20:49:56.86           0.44711832
2021-11-02/20:49:56.90           0.44684998
2021-11-02/20:49:56.93           0.44612263
2021-11-02/20:49:56.96           0.44531591
2021-11-02/20:49:56.99           0.44403099
2021-11-02/20:49:57.02           0.44369628
2021-11-02/20:49:57.05           0.44296765
2021-11-02/20:49:57.08           0.44222146
2021-11-02/20:49:57.11           0.44092978
2021-11-02/20:49:57.15           0.44055258
2021-11-02/20:49:57.18           0.43986435
2021-11-02/20:49:57.21           0.43916815
2021-11-02/20:49:57.24           0.43786798
2021-11-02/20:49:57.27           0.43737011
2021-11-02/20:49:57.30           0.43660534
2021-11-02/20:49:57.33           0.43590906
2021-11-02/20:49:57.36           0.43461934
2021-11-02/20:49:57.40           0.43408461
2021-11-02/20:49:57.43           0.43329677
2021-11-02/20:49:57.46           0.43253662
2021-11-02/20:49:57.49           0.43141613
2021-11-02/20:49:57.52           0.43096724
2021-11-02/20:49:57.55           0.42992845
2021-11-02/20:49:57.58           0.42911031
2021-11-02/20:49:57.61           0.42806610
2021-11-02/20:49:57.65           0.42761279
2021-11-02/20:49:57.68           0.42643588
2021-11-02/20:49:57.71           0.42554550
2021-11-02/20:49:57.74           0.42444547
2021-11-02/20:49:57.77           0.42393447
2021-11-02/20:49:57.80           0.42299780
2021-11-02/20:49:57.83           0.42214441
2021-11-02/20:49:57.86           0.42078531
2021-11-02/20:49:57.90           0.42048230
2021-11-02/20:49:57.93           0.41969636
2021-11-02/20:49:57.96           0.41875189
2021-11-02/20:49:57.99           0.41758010
2021-11-02/20:49:58.02           0.41724550
2021-11-02/20:49:58.05           0.41651244
2021-11-02/20:49:58.08           0.41558287
2021-11-02/20:49:58.11           0.41431513
2021-11-02/20:49:58.15           0.41392361
2021-11-02/20:49:58.18           0.41306346
2021-11-02/20:49:58.21           0.41228264
2021-11-02/20:49:58.24           0.41105814
2021-11-02/20:49:58.27           0.41057907
2021-11-02/20:49:58.30           0.40973505
2021-11-02/20:49:58.33           0.40899824
2021-11-02/20:49:58.36           0.40783959
2021-11-02/20:49:58.40           0.40719284
2021-11-02/20:49:58.43           0.40628565
2021-11-02/20:49:58.46           0.40553354
2021-11-02/20:49:58.49           0.40433419
2021-11-02/20:49:58.52           0.40387543
2021-11-02/20:49:58.55           0.40289111
2021-11-02/20:49:58.58           0.40207016
2021-11-02/20:49:58.61           0.40088816
2021-11-02/20:49:58.65           0.40048506
2021-11-02/20:49:58.68           0.39962376
2021-11-02/20:49:58.71           0.39856742
2021-11-02/20:49:58.74           0.39737593
2021-11-02/20:49:58.77           0.39712290
2021-11-02/20:49:58.80           0.39628748
2021-11-02/20:49:58.83           0.39539287
2021-11-02/20:49:58.86           0.39413298
2021-11-02/20:49:58.90           0.39378022
2021-11-02/20:49:58.93           0.39304390
2021-11-02/20:49:58.96           0.39220407
2021-11-02/20:49:58.99           0.39101505
2021-11-02/20:49:59.02           0.39061017
2021-11-02/20:49:59.05           0.38984397
2021-11-02/20:49:59.08           0.38880443
2021-11-02/20:49:59.11           0.38741822
2021-11-02/20:49:59.15           0.38688356
2021-11-02/20:49:59.18           0.38594980
2021-11-02/20:49:59.21           0.38523497
2021-11-02/20:49:59.24           0.38403250
2021-11-02/20:49:59.27           0.38336219
2021-11-02/20:49:59.30           0.38250039
2021-11-02/20:49:59.33           0.38180365
2021-11-02/20:49:59.36           0.38066552
2021-11-02/20:49:59.40           0.38015702
2021-11-02/20:49:59.43           0.37922505
2021-11-02/20:49:59.46           0.37836589
2021-11-02/20:49:59.49           0.37712746
2021-11-02/20:49:59.52           0.37652894
2021-11-02/20:49:59.55           0.37547825
2021-11-02/20:49:59.58           0.37453586
2021-11-02/20:49:59.61           0.37340489
2021-11-02/20:49:59.65           0.37289177
2021-11-02/20:49:59.68           0.37196069
2021-11-02/20:49:59.71           0.37096945
2021-11-02/20:49:59.74           0.36977067
2021-11-02/20:49:59.77           0.36936203
2021-11-02/20:49:59.80           0.36844483
2021-11-02/20:49:59.83           0.36743814
2021-11-02/20:49:59.86           0.36613314
2021-11-02/20:49:59.90           0.36569565
2021-11-02/20:49:59.93           0.36490518
2021-11-02/20:49:59.96           0.36391151
2021-11-02/20:49:59.99           0.36259678
2021-11-02/20:50:00.02           0.36218182
2021-11-02/20:50:00.05           0.36137171
2021-11-02/20:50:00.08           0.36041121
2021-11-02/20:50:00.11           0.35909742
2021-11-02/20:50:00.15           0.35847456
2021-11-02/20:50:00.18           0.35754367
2021-11-02/20:50:00.21           0.35670912
2021-11-02/20:50:00.24           0.35539622
2021-11-02/20:50:00.27           0.35478060
2021-11-02/20:50:00.30           0.35388721
2021-11-02/20:50:00.33           0.35289145
2021-11-02/20:50:00.36           0.35159294
2021-11-02/20:50:00.40           0.35098945
2021-11-02/20:50:00.43           0.35008383
2021-11-02/20:50:00.46           0.34928804
2021-11-02/20:50:00.49           0.34817383
2021-11-02/20:50:00.52           0.34755092
2021-11-02/20:50:00.55           0.34645593
2021-11-02/20:50:00.58           0.34570310
2021-11-02/20:50:00.61           0.34468376
2021-11-02/20:50:00.65           0.34421451
2021-11-02/20:50:00.68           0.34336219
2021-11-02/20:50:00.71           0.34233813
2021-11-02/20:50:00.74           0.34112624
2021-11-02/20:50:00.77           0.34081076
2021-11-02/20:50:00.80           0.34002321
2021-11-02/20:50:00.83           0.33900509
2021-11-02/20:50:00.86           0.33770455
2021-11-02/20:50:00.90           0.33733981
2021-11-02/20:50:00.93           0.33658965
2021-11-02/20:50:00.96           0.33570565
2021-11-02/20:50:00.99           0.33436405
2021-11-02/20:50:01.02           0.33383686
2021-11-02/20:50:01.05           0.33308982
2021-11-02/20:50:01.08           0.33220832
2021-11-02/20:50:01.11           0.33094229
2021-11-02/20:50:01.15           0.33028952
2021-11-02/20:50:01.18           0.32956915
2021-11-02/20:50:01.21           0.32867296
2021-11-02/20:50:01.24           0.32720340
2021-11-02/20:50:01.27           0.32657970
2021-11-02/20:50:01.30           0.32584961
2021-11-02/20:50:01.33           0.32503930
2021-11-02/20:50:01.36           0.32379401
2021-11-02/20:50:01.40           0.32312467
2021-11-02/20:50:01.43           0.32214354
2021-11-02/20:50:01.46           0.32129812
2021-11-02/20:50:01.49           0.32027808
2021-11-02/20:50:01.52           0.31981635
2021-11-02/20:50:01.55           0.31896583
2021-11-02/20:50:01.58           0.31805107
2021-11-02/20:50:01.61           0.31685900
2021-11-02/20:50:01.65           0.31639571
2021-11-02/20:50:01.68           0.31566196
2021-11-02/20:50:01.71           0.31480785
2021-11-02/20:50:01.74           0.31362255
2021-11-02/20:50:01.77           0.31316766
2021-11-02/20:50:01.80           0.31231114
2021-11-02/20:50:01.83           0.31129007
2021-11-02/20:50:01.86           0.31008057
2021-11-02/20:50:01.90           0.30965860
2021-11-02/20:50:01.93           0.30886593
2021-11-02/20:50:01.96           0.30794644
2021-11-02/20:50:01.99           0.30670357
2021-11-02/20:50:02.02           0.30609556
2021-11-02/20:50:02.05           0.30520668
2021-11-02/20:50:02.08           0.30418901
2021-11-02/20:50:02.11           0.30303930
2021-11-02/20:50:02.15           0.30248200
2021-11-02/20:50:02.18           0.30151243
2021-11-02/20:50:02.21           0.30065787
2021-11-02/20:50:02.24           0.29948590
2021-11-02/20:50:02.27           0.29884704
2021-11-02/20:50:02.30           0.29780603
2021-11-02/20:50:02.33           0.29698556
2021-11-02/20:50:02.36           0.29598973
2021-11-02/20:50:02.40           0.29540312
2021-11-02/20:50:02.43           0.29459488
2021-11-02/20:50:02.46           0.29375278
2021-11-02/20:50:02.49           0.29259967
2021-11-02/20:50:02.52           0.29203030
2021-11-02/20:50:02.55           0.29116203
2021-11-02/20:50:02.58           0.29028134
2021-11-02/20:50:02.61           0.28924067
2021-11-02/20:50:02.65           0.28871549
2021-11-02/20:50:02.68           0.28770729
2021-11-02/20:50:02.71           0.28672749
2021-11-02/20:50:02.74           0.28554449
2021-11-02/20:50:02.77           0.28507680
2021-11-02/20:50:02.80           0.28436142
2021-11-02/20:50:02.83           0.28334404
2021-11-02/20:50:02.86           0.28201537
2021-11-02/20:50:02.90           0.28150116
2021-11-02/20:50:02.93           0.28084920
2021-11-02/20:50:02.96           0.27996499
2021-11-02/20:50:02.99           0.27863630
2021-11-02/20:50:03.02           0.27795112
2021-11-02/20:50:03.05           0.27696953
2021-11-02/20:50:03.08           0.27613615
2021-11-02/20:50:03.11           0.27501870
2021-11-02/20:50:03.15           0.27435678
2021-11-02/20:50:03.18           0.27351662
2021-11-02/20:50:03.21           0.27269194
2021-11-02/20:50:03.24           0.27165641
2021-11-02/20:50:03.27           0.27103470
2021-11-02/20:50:03.30           0.27020052
2021-11-02/20:50:03.33           0.26949707
2021-11-02/20:50:03.36           0.26835937
2021-11-02/20:50:03.40           0.26770853
2021-11-02/20:50:03.43           0.26678916
2021-11-02/20:50:03.46           0.26579988
2021-11-02/20:50:03.49           0.26469515
2021-11-02/20:50:03.52           0.26421617
2021-11-02/20:50:03.55           0.26338099
2021-11-02/20:50:03.58           0.26250762
2021-11-02/20:50:03.61           0.26145553
2021-11-02/20:50:03.65           0.26080224
2021-11-02/20:50:03.68           0.25983467
2021-11-02/20:50:03.71           0.25894181
2021-11-02/20:50:03.74           0.25804540
2021-11-02/20:50:03.77           0.25721528
2021-11-02/20:50:03.80           0.25644544
2021-11-02/20:50:03.83           0.25550308
2021-11-02/20:50:03.86           0.25443448
2021-11-02/20:50:03.90           0.25353162
2021-11-02/20:50:03.93           0.25265671
2021-11-02/20:50:03.96           0.25172142
2021-11-02/20:50:03.99           0.25081413
2021-11-02/20:50:04.02           0.25001983
2021-11-02/20:50:04.05           0.24935898
2021-11-02/20:50:04.08           0.24847804
2021-11-02/20:50:04.11           0.24748435
2021-11-02/20:50:04.15           0.24662083
2021-11-02/20:50:04.18           0.24580786
2021-11-02/20:50:04.21           0.24512654
2021-11-02/20:50:04.24           0.24435607
2021-11-02/20:50:04.27           0.24334454
2021-11-02/20:50:04.30           0.24245092
2021-11-02/20:50:04.33           0.24167611
2021-11-02/20:50:04.36           0.24089209
2021-11-02/20:50:04.40           0.24001594
2021-11-02/20:50:04.43           0.23908891
2021-11-02/20:50:04.46           0.23828375
2021-11-02/20:50:04.49           0.23739992
2021-11-02/20:50:04.52           0.23648499
2021-11-02/20:50:04.55           0.23553414
2021-11-02/20:50:04.58           0.23457065
2021-11-02/20:50:04.61           0.23378421
2021-11-02/20:50:04.65           0.23316536
2021-11-02/20:50:04.68           0.23236941
2021-11-02/20:50:04.71           0.23135230
2021-11-02/20:50:04.74           0.23048061
2021-11-02/20:50:04.77           0.22936839
2021-11-02/20:50:04.80           0.22869257
2021-11-02/20:50:04.83           0.22786468
2021-11-02/20:50:04.86           0.22685909
2021-11-02/20:50:04.90           0.22578032
2021-11-02/20:50:04.93           0.22520656
2021-11-02/20:50:04.96           0.22429581
2021-11-02/20:50:04.99           0.22340606
2021-11-02/20:50:05.02           0.22221295
2021-11-02/20:50:05.05           0.22157468
2021-11-02/20:50:05.08           0.22077526
2021-11-02/20:50:05.11           0.21993529
2021-11-02/20:50:05.15           0.21886589
2021-11-02/20:50:05.18           0.21817937
2021-11-02/20:50:05.21           0.21751462
2021-11-02/20:50:05.24           0.21679607
2021-11-02/20:50:05.27           0.21567710
2021-11-02/20:50:05.30           0.21498530
2021-11-02/20:50:05.33           0.21411218
2021-11-02/20:50:05.36           0.21336514
2021-11-02/20:50:05.40           0.21246264
2021-11-02/20:50:05.43           0.21178950
2021-11-02/20:50:05.46           0.21073722
2021-11-02/20:50:05.49           0.20984120
2021-11-02/20:50:05.52           0.20875625
2021-11-02/20:50:05.55           0.20803343
2021-11-02/20:50:05.58           0.20719806
2021-11-02/20:50:05.61           0.20637408
2021-11-02/20:50:05.65           0.20531456
2021-11-02/20:50:05.68           0.20454365
2021-11-02/20:50:05.71           0.20358995
2021-11-02/20:50:05.74           0.20264941
2021-11-02/20:50:05.77           0.20161745
2021-11-02/20:50:05.80           0.20123156
2021-11-02/20:50:05.83           0.20046488
2021-11-02/20:50:05.86           0.19946859
2021-11-02/20:50:05.90           0.19841381
2021-11-02/20:50:05.93           0.19774432
2021-11-02/20:50:05.96           0.19684067
2021-11-02/20:50:05.99           0.19601174
2021-11-02/20:50:06.02           0.19496255
2021-11-02/20:50:06.05           0.19442693
2021-11-02/20:50:06.08           0.19365195
2021-11-02/20:50:06.11           0.19280072
2021-11-02/20:50:06.15           0.19172273
2021-11-02/20:50:06.18           0.19095200
2021-11-02/20:50:06.21           0.19013490
2021-11-02/20:50:06.24           0.18937236
2021-11-02/20:50:06.27           0.18827969
2021-11-02/20:50:06.30           0.18746118
2021-11-02/20:50:06.33           0.18669071
2021-11-02/20:50:06.36           0.18593533
2021-11-02/20:50:06.40           0.18497589
2021-11-02/20:50:06.43           0.18425760
2021-11-02/20:50:06.46           0.18325502
2021-11-02/20:50:06.49           0.18245229
2021-11-02/20:50:06.52           0.18146871
2021-11-02/20:50:06.55           0.18077499
2021-11-02/20:50:06.58           0.17991313
2021-11-02/20:50:06.61           0.17895722
2021-11-02/20:50:06.65           0.17798130
2021-11-02/20:50:06.68           0.17741759
2021-11-02/20:50:06.71           0.17645324
2021-11-02/20:50:06.74           0.17556058
2021-11-02/20:50:06.77           0.17466258
2021-11-02/20:50:06.80           0.17410437
2021-11-02/20:50:06.83           0.17329692
2021-11-02/20:50:06.86           0.17242345
2021-11-02/20:50:06.90           0.17136588
2021-11-02/20:50:06.93           0.17071918
2021-11-02/20:50:06.96           0.16976359
2021-11-02/20:50:06.99           0.16878066
2021-11-02/20:50:07.02           0.16777376
2021-11-02/20:50:07.05           0.16719694
2021-11-02/20:50:07.08           0.16657437
2021-11-02/20:50:07.11           0.16586885
2021-11-02/20:50:07.15           0.16466575
2021-11-02/20:50:07.18           0.16384596
2021-11-02/20:50:07.21           0.16307599
2021-11-02/20:50:07.24           0.16227785
2021-11-02/20:50:07.27           0.16138930
2021-11-02/20:50:07.30           0.16051808
2021-11-02/20:50:07.33           0.15956425
2021-11-02/20:50:07.36           0.15889557
2021-11-02/20:50:07.40           0.15797082
2021-11-02/20:50:07.43           0.15717330
2021-11-02/20:50:07.46           0.15626168
2021-11-02/20:50:07.49           0.15545437
2021-11-02/20:50:07.52           0.15454334
2021-11-02/20:50:07.55           0.15404398
2021-11-02/20:50:07.58           0.15328346
2021-11-02/20:50:07.61           0.15239950
2021-11-02/20:50:07.65           0.15146083
2021-11-02/20:50:07.68           0.15080240
2021-11-02/20:50:07.71           0.14983715
2021-11-02/20:50:07.74           0.14880012
2021-11-02/20:50:07.77           0.14796902
2021-11-02/20:50:07.80           0.14758656
2021-11-02/20:50:07.83           0.14683626
2021-11-02/20:50:07.86           0.14590563
2021-11-02/20:50:07.90           0.14480950
2021-11-02/20:50:07.93           0.14418975
2021-11-02/20:50:07.96           0.14353668
2021-11-02/20:50:07.99           0.14264398
2021-11-02/20:50:08.02           0.14166360
2021-11-02/20:50:08.05           0.14100789
2021-11-02/20:50:08.08           0.14006644
2021-11-02/20:50:08.11           0.13929255
2021-11-02/20:50:08.15           0.13822108
2021-11-02/20:50:08.18           0.13743429
2021-11-02/20:50:08.21           0.13674966
2021-11-02/20:50:08.24           0.13599400
2021-11-02/20:50:08.27           0.13493092
2021-11-02/20:50:08.30           0.13403219
2021-11-02/20:50:08.33           0.13315918
2021-11-02/20:50:08.36           0.13243107
2021-11-02/20:50:08.40           0.13146238
2021-11-02/20:50:08.43           0.13082243
2021-11-02/20:50:08.46           0.12996104
2021-11-02/20:50:08.49           0.12900069
2021-11-02/20:50:08.52           0.12821501
2021-11-02/20:50:08.55           0.12771359
2021-11-02/20:50:08.58           0.12685095
2021-11-02/20:50:08.61           0.12591071
2021-11-02/20:50:08.65           0.12507206
2021-11-02/20:50:08.68           0.12465920
2021-11-02/20:50:08.71           0.12395489
2021-11-02/20:50:08.74           0.12307664
2021-11-02/20:50:08.77           0.12211723
2021-11-02/20:50:08.80           0.12134917
2021-11-02/20:50:08.83           0.12053946
2021-11-02/20:50:08.86           0.11975721
2021-11-02/20:50:08.90           0.11874416
2021-11-02/20:50:08.93           0.11800505
2021-11-02/20:50:08.96           0.11728419
2021-11-02/20:50:08.99           0.11641405
2021-11-02/20:50:09.02           0.11550538
2021-11-02/20:50:09.05           0.11474433
2021-11-02/20:50:09.08           0.11394640
2021-11-02/20:50:09.11           0.11337504
2021-11-02/20:50:09.15           0.11243206
2021-11-02/20:50:09.18           0.11166352
2021-11-02/20:50:09.21           0.11089222
2021-11-02/20:50:09.24           0.11015008
2021-11-02/20:50:09.27           0.10917607
2021-11-02/20:50:09.30           0.10835288
2021-11-02/20:50:09.33           0.10754644
2021-11-02/20:50:09.36           0.10683592
2021-11-02/20:50:09.40           0.10591291
2021-11-02/20:50:09.43           0.10530556
2021-11-02/20:50:09.46           0.10451055
2021-11-02/20:50:09.49           0.10363473
2021-11-02/20:50:09.52           0.10278482
2021-11-02/20:50:09.55           0.10205714
2021-11-02/20:50:09.58           0.10119329
2021-11-02/20:50:09.61           0.10046119
2021-11-02/20:50:09.65          0.099704903
2021-11-02/20:50:09.68          0.098968604
2021-11-02/20:50:09.71          0.098026158
2021-11-02/20:50:09.74          0.097138373
2021-11-02/20:50:09.77          0.096191001
2021-11-02/20:50:09.80          0.095523908
2021-11-02/20:50:09.83          0.094926816
2021-11-02/20:50:09.86          0.094071107
2021-11-02/20:50:09.90          0.093088233
2021-11-02/20:50:09.93          0.092473944
2021-11-02/20:50:09.96          0.091659687
2021-11-02/20:50:09.99          0.090770070
2021-11-02/20:50:10.02          0.089739765
2021-11-02/20:50:10.05          0.088970871
2021-11-02/20:50:10.08          0.088297567
2021-11-02/20:50:10.11          0.087588283
2021-11-02/20:50:10.15          0.086663301
2021-11-02/20:50:10.18          0.085943120
2021-11-02/20:50:10.21          0.085208963
2021-11-02/20:50:10.24          0.084543956
2021-11-02/20:50:10.27          0.083751308
2021-11-02/20:50:10.30          0.083050731
2021-11-02/20:50:10.33          0.082186127
2021-11-02/20:50:10.36          0.081382913
2021-11-02/20:50:10.40          0.080561383
2021-11-02/20:50:10.43          0.079875702
2021-11-02/20:50:10.46          0.079093158
2021-11-02/20:50:10.49          0.078240477
2021-11-02/20:50:10.52          0.077393393
2021-11-02/20:50:10.55          0.076691920
2021-11-02/20:50:10.58          0.075956870
2021-11-02/20:50:10.61          0.075141518
2021-11-02/20:50:10.65          0.074324306
2021-11-02/20:50:10.68          0.073706266
2021-11-02/20:50:10.71          0.072951370
2021-11-02/20:50:10.74          0.072126473
2021-11-02/20:50:10.77          0.071079362
2021-11-02/20:50:10.80          0.070326381
2021-11-02/20:50:10.83          0.069694097
2021-11-02/20:50:10.86          0.069018699
2021-11-02/20:50:10.90          0.068001527
2021-11-02/20:50:10.93          0.067145714
2021-11-02/20:50:10.96          0.066487663
2021-11-02/20:50:10.99          0.065954588
2021-11-02/20:50:11.02          0.065242049
2021-11-02/20:50:11.05          0.064571072
2021-11-02/20:50:11.08          0.063847022
2021-11-02/20:50:11.11          0.063130348
2021-11-02/20:50:11.15          0.062350669
2021-11-02/20:50:11.18          0.061551412
2021-11-02/20:50:11.21          0.060832985
2021-11-02/20:50:11.24          0.060103650
2021-11-02/20:50:11.27          0.059302807
2021-11-02/20:50:11.30          0.058565930
2021-11-02/20:50:11.33          0.057738265
2021-11-02/20:50:11.36          0.057057415
2021-11-02/20:50:11.40          0.056336699
2021-11-02/20:50:11.43          0.055806056
2021-11-02/20:50:11.46          0.054991803
2021-11-02/20:50:11.49          0.054025073
2021-11-02/20:50:11.52          0.053271911
2021-11-02/20:50:11.55          0.052600332
2021-11-02/20:50:11.58          0.051797098
2021-11-02/20:50:11.61          0.051133666
2021-11-02/20:50:11.65          0.050307712
2021-11-02/20:50:11.68          0.049531796
2021-11-02/20:50:11.71          0.048853795
2021-11-02/20:50:11.74          0.048194479
2021-11-02/20:50:11.77          0.047336705
2021-11-02/20:50:11.80          0.046589417
2021-11-02/20:50:11.83          0.045982747
2021-11-02/20:50:11.86          0.045271053
2021-11-02/20:50:11.90          0.044363236
2021-11-02/20:50:11.93          0.043583347
2021-11-02/20:50:11.96          0.042942474
2021-11-02/20:50:11.99          0.042356413
2021-11-02/20:50:12.02          0.041558882
2021-11-02/20:50:12.05          0.040754110
2021-11-02/20:50:12.08          0.039977617
2021-11-02/20:50:12.11          0.039478139
2021-11-02/20:50:12.15          0.038805498
2021-11-02/20:50:12.18          0.037957944
2021-11-02/20:50:12.21          0.037106294
2021-11-02/20:50:12.24          0.036397986
2021-11-02/20:50:12.27          0.035849450
2021-11-02/20:50:12.30          0.035186727
2021-11-02/20:50:12.33          0.034333495
2021-11-02/20:50:12.36          0.033596986
2021-11-02/20:50:12.40          0.032925915
2021-11-02/20:50:12.43          0.032434454
2021-11-02/20:50:12.46          0.031630401
2021-11-02/20:50:12.49          0.030719158
2021-11-02/20:50:12.52          0.030063019
2021-11-02/20:50:12.55          0.029501601
2021-11-02/20:50:12.58          0.028877354
2021-11-02/20:50:12.61          0.028124677
2021-11-02/20:50:12.65          0.027251946
2021-11-02/20:50:12.68          0.026631050
2021-11-02/20:50:12.71          0.026033809
2021-11-02/20:50:12.74          0.025356221
2021-11-02/20:50:12.77          0.024602343
2021-11-02/20:50:12.80          0.023766875
2021-11-02/20:50:12.83          0.023117586
2021-11-02/20:50:12.86          0.022477534
2021-11-02/20:50:12.90          0.021700932
2021-11-02/20:50:12.93          0.021114006
2021-11-02/20:50:12.96          0.020410721
2021-11-02/20:50:12.99          0.019745080
2021-11-02/20:50:13.02          0.018999803
2021-11-02/20:50:13.05          0.018192055
2021-11-02/20:50:13.08          0.017577851
2021-11-02/20:50:13.11          0.016926624
2021-11-02/20:50:13.15          0.016175150
2021-11-02/20:50:13.18          0.015468019
2021-11-02/20:50:13.21          0.014701961
2021-11-02/20:50:13.24          0.014021565
2021-11-02/20:50:13.27          0.013416262
2021-11-02/20:50:13.30          0.012769868
2021-11-02/20:50:13.33          0.012082952
2021-11-02/20:50:13.36          0.011330177
2021-11-02/20:50:13.40          0.010516313
2021-11-02/20:50:13.43         0.0098504992
2021-11-02/20:50:13.46         0.0092665123
2021-11-02/20:50:13.49         0.0084699926
2021-11-02/20:50:13.52         0.0076815365
2021-11-02/20:50:13.55         0.0071762543
2021-11-02/20:50:13.58         0.0066295705
2021-11-02/20:50:13.61         0.0059251640
2021-11-02/20:50:13.65         0.0052210764
2021-11-02/20:50:13.68         0.0045321589
2021-11-02/20:50:13.71         0.0038369633
2021-11-02/20:50:13.74         0.0031782219
2021-11-02/20:50:13.77         0.0024788682
2021-11-02/20:50:13.80         0.0018374703
2021-11-02/20:50:13.83         0.0012238119
2021-11-02/20:50:13.86        0.00062227301
2021-11-02/20:50:13.90        3.8000270e-05
2021-11-02/20:50:13.93        0.00085569544
2021-11-02/20:50:13.96         0.0015894983
2021-11-02/20:50:13.99         0.0022898923
2021-11-02/20:50:14.02         0.0029789819
[truncated: 22,473 more chars]
