# Supplementary material for: Miniature Dungey-like cycle at Mars
Source: Nat Commun. 2026 Jul 23;17:6129. doi: 10.1038/s41467-026-75019-3 (PMC13396348; doi:10.1038/s41467-026-75019-3)
Supplement: Supplementary file 3 — Source data [file 41467_2026_75019_MOESM3_ESM.zip › data_files/Fig_maven_20211102_204700_j_ste_unc.txt]

Panel        1:  junc_se
ytitle=j//_STE uncertainty [uA/m^2]
2021-11-02/20:45:31.17        0.00996355
2021-11-02/20:45:33.17        0.00996777
2021-11-02/20:45:35.17        0.00878437
2021-11-02/20:45:37.17        0.00671660
2021-11-02/20:45:39.17        0.00135651
2021-11-02/20:45:41.17        0.00169044
2021-11-02/20:45:43.17        0.00107030
2021-11-02/20:45:45.17       0.000393910
2021-11-02/20:45:47.17       0.000799768
2021-11-02/20:45:49.17       0.000994510
2021-11-02/20:45:51.17        0.00206151
2021-11-02/20:45:53.17        0.00157458
2021-11-02/20:45:55.17       0.000495797
2021-11-02/20:45:57.17       7.16037e-05
2021-11-02/20:45:59.17       9.27714e-05
2021-11-02/20:46:01.17       0.000185128
2021-11-02/20:46:03.17       0.000143171
2021-11-02/20:46:05.17       2.14403e-05
2021-11-02/20:46:07.17       2.73417e-05
2021-11-02/20:46:09.17       7.54173e-05
2021-11-02/20:46:11.17       0.000196885
2021-11-02/20:46:13.17       0.000385958
2021-11-02/20:46:15.17       0.000144336
2021-11-02/20:46:17.17       9.31165e-05
2021-11-02/20:46:19.17       3.79106e-05
2021-11-02/20:46:21.17       1.59693e-05
2021-11-02/20:46:23.17       8.67623e-05
2021-11-02/20:46:25.17       8.97154e-05
2021-11-02/20:46:27.17       1.86277e-05
2021-11-02/20:46:29.17       4.73069e-05
2021-11-02/20:46:31.17       1.41115e-05
2021-11-02/20:46:33.17       2.11273e-06
2021-11-02/20:46:35.17       0.000125101
2021-11-02/20:46:37.17       5.67568e-05
2021-11-02/20:46:39.17       7.66287e-05
2021-11-02/20:46:41.17       2.28202e-05
2021-11-02/20:46:43.17       6.76641e-05
2021-11-02/20:46:45.17       4.91718e-05
2021-11-02/20:46:47.17       0.000111104
2021-11-02/20:46:49.17       1.86761e-05
2021-11-02/20:46:51.17       2.73165e-05
2021-11-02/20:46:53.17       8.08292e-07
2021-11-02/20:46:55.17       4.96423e-05
2021-11-02/20:46:57.17       0.000120059
2021-11-02/20:46:59.17       3.64519e-05
2021-11-02/20:47:01.17       4.54477e-05
2021-11-02/20:47:03.17       2.38182e-05
2021-11-02/20:47:05.17       0.000106108
2021-11-02/20:47:07.17       8.03010e-06
2021-11-02/20:47:09.17       2.19950e-06
2021-11-02/20:47:11.17       6.28808e-05
2021-11-02/20:47:13.17       5.44441e-05
2021-11-02/20:47:15.17       3.75918e-05
2021-11-02/20:47:17.17       8.47305e-05
2021-11-02/20:47:19.17       0.000134707
2021-11-02/20:47:21.17       2.58021e-05
2021-11-02/20:47:23.17       2.32109e-05
2021-11-02/20:47:25.17       0.000242054
2021-11-02/20:47:27.17       0.000224339
2021-11-02/20:47:29.17       0.000131752
2021-11-02/20:47:31.17       0.000530121
2021-11-02/20:47:33.17       0.000288359
2021-11-02/20:47:35.17       0.000395294
2021-11-02/20:47:37.17       0.000216738
2021-11-02/20:47:39.17       0.000118267
2021-11-02/20:47:41.17       0.000148067
2021-11-02/20:47:43.17       0.000381024
2021-11-02/20:47:45.17       0.000593126
2021-11-02/20:47:47.17        0.00189009
2021-11-02/20:47:49.17          0.134369
2021-11-02/20:47:51.17         0.0549074
2021-11-02/20:47:53.17         0.0140609
2021-11-02/20:47:55.17        0.00933935
2021-11-02/20:47:57.17        0.00544663
2021-11-02/20:47:59.17        0.00630117
2021-11-02/20:48:01.17        0.00517918
2021-11-02/20:48:03.17        0.00210382
2021-11-02/20:48:05.17       0.000122676
2021-11-02/20:48:07.17       1.67867e-06
2021-11-02/20:48:09.17       0.000353950
2021-11-02/20:48:11.17       0.000449057
2021-11-02/20:48:13.17       0.000692650
2021-11-02/20:48:15.17       0.000535556
2021-11-02/20:48:17.17       0.000289781
2021-11-02/20:48:19.17       0.000320130
2021-11-02/20:48:21.17       0.000625955
2021-11-02/20:48:23.17       0.000756114
2021-11-02/20:48:25.17       0.000896863
2021-11-02/20:48:27.17       0.000686549
2021-11-02/20:48:29.17       6.54642e-05
2021-11-02/20:48:31.17       0.000220786
2021-11-02/20:48:33.17       0.000459423
2021-11-02/20:48:35.17       0.000138205
2021-11-02/20:48:37.17       0.000620393
2021-11-02/20:48:39.17       0.000138889
2021-11-02/20:48:41.17       0.000424339
2021-11-02/20:48:43.17       1.86926e-06
2021-11-02/20:48:45.17       0.000751290
2021-11-02/20:48:47.17       0.000743443
2021-11-02/20:48:49.17       6.67817e-05
2021-11-02/20:48:51.17       0.000106950
2021-11-02/20:48:53.17       5.20518e-05
2021-11-02/20:48:55.17       6.32382e-05
2021-11-02/20:48:57.17       0.000101311
2021-11-02/20:48:59.17       0.000134202
2021-11-02/20:49:01.17       3.72813e-05
2021-11-02/20:49:03.17       1.52812e-05
2021-11-02/20:49:05.17       3.71530e-05
2021-11-02/20:49:07.17       1.45140e-05
2021-11-02/20:49:09.17       5.19348e-05
2021-11-02/20:49:11.17       2.37961e-05
2021-11-02/20:49:13.17       6.33765e-05
2021-11-02/20:49:15.17       3.55974e-05
2021-11-02/20:49:17.17       0.000109365
2021-11-02/20:49:19.17       0.000127615
2021-11-02/20:49:21.17       0.000251504
2021-11-02/20:49:23.17       0.000802593
2021-11-02/20:49:25.17       5.22090e-05
2021-11-02/20:49:27.17       4.03533e-05
2021-11-02/20:49:29.17       0.000150081
2021-11-02/20:49:31.17       0.000355347
2021-11-02/20:49:33.17        0.00126497
2021-11-02/20:49:35.17        0.00117184
2021-11-02/20:49:37.17       0.000254906
2021-11-02/20:49:39.17       2.99726e-05
2021-11-02/20:49:41.17       0.000117499
2021-11-02/20:49:43.17       1.36311e-05
2021-11-02/20:49:45.17       3.01445e-05
2021-11-02/20:49:47.17       5.54833e-05
2021-11-02/20:49:49.17       6.40281e-06
2021-11-02/20:49:51.17       4.25951e-05
2021-11-02/20:49:53.17       3.82269e-05
2021-11-02/20:49:55.17       6.20171e-05
2021-11-02/20:49:57.17       1.62241e-05
2021-11-02/20:49:59.17       4.84795e-05
2021-11-02/20:50:01.17       2.88440e-05
2021-11-02/20:50:03.17       4.35758e-05
2021-11-02/20:50:05.17       2.47154e-05
2021-11-02/20:50:07.17       7.62749e-05
2021-11-02/20:50:09.17       0.000138822
2021-11-02/20:50:11.17       1.31079e-05
2021-11-02/20:50:13.17       3.38808e-05
2021-11-02/20:50:15.17       8.78106e-05
2021-11-02/20:50:17.17       6.48804e-06
2021-11-02/20:50:19.17       2.29821e-05
2021-11-02/20:50:21.17       4.84964e-05
2021-11-02/20:50:23.17       6.20948e-05
2021-11-02/20:50:25.17       3.13295e-05
2021-11-02/20:50:27.17       3.87297e-05
2021-11-02/20:50:29.17       1.19943e-05
                               
