# Supplementary material for: Miniature Dungey-like cycle at Mars
Source: Nat Commun. 2026 Jul 23;17:6129. doi: 10.1038/s41467-026-75019-3 (PMC13396348; doi:10.1038/s41467-026-75019-3)
Supplement: Supplementary file 3 — Source data [file 41467_2026_75019_MOESM3_ESM.zip › data_files/Fig_maven_20180113_190000_vel_o_GEO_local.txt]

Panel        1:  vel_o_corr_GEO_local
ytitle=V(O+) [km/s]
V!DEW!N V!DNS!N V!Dr!N
2018-01-13/19:00:00.61         -0.51524938       2.0609658       1.5067177
2018-01-13/19:00:04.61          -1.6551830       1.6244123       3.1495142
2018-01-13/19:00:08.61                 NaN             NaN             NaN
2018-01-13/19:00:12.61         -0.61366440       3.0523149       2.2234470
2018-01-13/19:00:16.61                 NaN             NaN             NaN
2018-01-13/19:00:20.61          -1.2059185       1.9807130      0.52159383
2018-01-13/19:00:24.61         -0.54288512       1.4958171       2.1379048
2018-01-13/19:00:28.61          -1.3007492       1.4608168       1.0221102
2018-01-13/19:00:32.61          -1.4819315       1.8406378      0.81309584
2018-01-13/19:00:36.61         -0.28182487      0.45789351    -0.082892446
2018-01-13/19:00:40.61          0.54955013     -0.40937192      -1.1013452
2018-01-13/19:00:44.61          -2.4705998      0.40985035       2.3807187
2018-01-13/19:00:48.61          -1.9970452     -0.22027114       3.4453214
2018-01-13/19:00:52.61          -2.8729650      0.72493949       2.3444002
2018-01-13/19:00:56.61          -1.9226887      0.37844307       2.4541522
2018-01-13/19:01:00.61         -0.54554288       1.2896255      0.65589882
2018-01-13/19:01:04.61         -0.79692375      0.29504771      0.60654030
2018-01-13/19:01:08.61         -0.57565679      0.53479187      0.83514405
2018-01-13/19:01:12.61           2.7852524      0.74706330      0.40043703
2018-01-13/19:01:16.61          0.54813046     -0.58678381      0.12917876
2018-01-13/19:01:20.61         -0.49838508      -1.4016473      -1.5195656
2018-01-13/19:01:24.61          0.31878749      0.31605032       1.5677378
2018-01-13/19:01:28.61          -3.8157290       1.3886042     -0.50408118
2018-01-13/19:01:32.61           1.3877599      -5.6213997      0.66464294
2018-01-13/19:01:36.61          -4.8342807      -8.7009924       2.3276529
2018-01-13/19:01:40.61          0.25951992     -0.43969424     -0.54276817
2018-01-13/19:01:44.61          -12.901890      -4.6883269       6.4156051
2018-01-13/19:01:48.61                 NaN             NaN             NaN
2018-01-13/19:01:52.61                 NaN             NaN             NaN
2018-01-13/19:01:56.61                 NaN             NaN             NaN
                               
