# Supplementary material for: Miniature Dungey-like cycle at Mars
Source: Nat Commun. 2026 Jul 23;17:6129. doi: 10.1038/s41467-026-75019-3 (PMC13396348; doi:10.1038/s41467-026-75019-3)
Supplement: Supplementary file 3 — Source data [file 41467_2026_75019_MOESM3_ESM.zip › data_files/Fig_maven_20190227_120500_vel_o2_GEO_local.txt]

Panel        1:  vel_o2_corr_GEO_local
ytitle=V(O2+) [km/s]
V!DEW!N V!DNS!N V!Dr!N
2019-02-27/12:05:00.28         -0.26481134      0.16949237    -0.083969237
2019-02-27/12:05:04.28         -0.14176602      0.30009562    -0.045921752
2019-02-27/12:05:08.28         -0.11424060      0.41585686    -0.012018761
2019-02-27/12:05:12.28        -0.014823720      0.40724769    -0.097072799
2019-02-27/12:05:16.28        -0.013136309      0.33018471    -0.051640597
2019-02-27/12:05:20.28        -0.066139566      0.36792801     0.053496995
2019-02-27/12:05:24.28         0.023686156      0.38363989    -0.020159783
2019-02-27/12:05:28.28        -0.090308273      0.44382658   8.5604559e-05
2019-02-27/12:05:32.28        -0.029564061      0.45367275     0.021012263
2019-02-27/12:05:36.28        -0.036315598      0.37688025     0.059181293
2019-02-27/12:05:40.28         0.030880967      0.35461246    -0.074515709
2019-02-27/12:05:44.28        -0.047945932      0.40824319   -0.0029252077
2019-02-27/12:05:48.28        -0.068404885      0.38727436    -0.075165360
2019-02-27/12:05:52.28         0.090685383      0.45493044     0.029268535
2019-02-27/12:05:56.28         0.080928045      0.50152038    -0.059602514
2019-02-27/12:06:00.28         0.038600936      0.53574918    -0.061827195
2019-02-27/12:06:04.28         0.029811427      0.61089953  -0.00073136368
2019-02-27/12:06:08.28         0.043553053      0.37405817    -0.034837798
2019-02-27/12:06:12.28         0.091780385      0.51246452     -0.11967325
2019-02-27/12:06:16.28         0.010735715      0.47687411    -0.086052092
2019-02-27/12:06:20.28         0.028522267      0.42767462     -0.11167565
2019-02-27/12:06:24.28         0.022614776      0.35810866    -0.099040575
2019-02-27/12:06:28.28         0.069470500      0.32655777    -0.094558406
2019-02-27/12:06:32.28        0.0026715307      0.22610642     -0.19867953
2019-02-27/12:06:36.28        -0.044983912      0.13416085     -0.18048792
2019-02-27/12:06:40.28        -0.069408665     0.049658416     -0.22602546
2019-02-27/12:06:44.28         -0.18450456    -0.022286840     -0.14930855
2019-02-27/12:06:48.28         -0.43307926     -0.11059828     -0.23018968
2019-02-27/12:06:52.28           1.2810132     -0.27239590      0.48079182
2019-02-27/12:06:56.28           2.7582709      0.67851005       1.6974736
2019-02-27/12:07:00.28           1.7973980       1.3999277      0.80831745
2019-02-27/12:07:04.28          0.55802380       1.2828598       1.7272318
2019-02-27/12:07:08.28           1.3520886      0.68224485       3.5606885
2019-02-27/12:07:12.28         -0.33349674    -0.050726191       1.2040122
2019-02-27/12:07:16.28         -0.14798986      0.92271110      0.11210738
2019-02-27/12:07:20.28         -0.39333978      0.52468532      0.12227631
2019-02-27/12:07:24.28         -0.45000560      0.39601333      0.13683396
2019-02-27/12:07:28.28         -0.39670538      0.75981812     0.038923295
2019-02-27/12:07:32.28         -0.13405430      0.72842121      0.14039786
2019-02-27/12:07:36.28         -0.37050118      0.65503918      0.12703232
2019-02-27/12:07:40.28         -0.28203196      0.92219944      0.20292649
2019-02-27/12:07:44.28          0.11909261       1.6673290     -0.15024430
2019-02-27/12:07:48.28         -0.44413215      0.67335525      0.11852725
2019-02-27/12:07:52.28          0.44975258       2.0989469     -0.15949388
2019-02-27/12:07:56.28          0.47362615       2.2261969     -0.39349422
                               
