# Supplementary material for: Miniature Dungey-like cycle at Mars
Source: Nat Commun. 2026 Jul 23;17:6129. doi: 10.1038/s41467-026-75019-3 (PMC13396348; doi:10.1038/s41467-026-75019-3)
Supplement: Supplementary file 3 — Source data [file 41467_2026_75019_MOESM3_ESM.zip › data_files/Fig_maven_20190303_112600_j_b.txt]

Panel        1:  jpar
ytitle=j!D//!N_B [uA/m!U2!N]
2019-03-03/11:24:30.03                 -NaN
2019-03-03/11:24:30.06                 -NaN
2019-03-03/11:24:30.09                 -NaN
2019-03-03/11:24:30.12                 -NaN
2019-03-03/11:24:30.15                 -NaN
2019-03-03/11:24:30.18                 -NaN
2019-03-03/11:24:30.22                 -NaN
2019-03-03/11:24:30.25                 -NaN
2019-03-03/11:24:30.28                 -NaN
2019-03-03/11:24:30.31                 -NaN
2019-03-03/11:24:30.34                 -NaN
2019-03-03/11:24:30.37                 -NaN
2019-03-03/11:24:30.40                 -NaN
2019-03-03/11:24:30.43                 -NaN
2019-03-03/11:24:30.47                 -NaN
2019-03-03/11:24:30.50                 -NaN
2019-03-03/11:24:30.53                 -NaN
2019-03-03/11:24:30.56                 -NaN
2019-03-03/11:24:30.59                 -NaN
2019-03-03/11:24:30.62                 -NaN
2019-03-03/11:24:30.65                 -NaN
2019-03-03/11:24:30.68                 -NaN
2019-03-03/11:24:30.72                 -NaN
2019-03-03/11:24:30.75                 -NaN
2019-03-03/11:24:30.78                 -NaN
2019-03-03/11:24:30.81                 -NaN
2019-03-03/11:24:30.84                 -NaN
2019-03-03/11:24:30.87                 -NaN
2019-03-03/11:24:30.90                 -NaN
2019-03-03/11:24:30.93                 -NaN
2019-03-03/11:24:30.97                 -NaN
2019-03-03/11:24:31.00                 -NaN
2019-03-03/11:24:31.03                 -NaN
2019-03-03/11:24:31.06                 -NaN
2019-03-03/11:24:31.09                 -NaN
2019-03-03/11:24:31.12                 -NaN
2019-03-03/11:24:31.15                 -NaN
2019-03-03/11:24:31.18                 -NaN
2019-03-03/11:24:31.22                 -NaN
2019-03-03/11:24:31.25                 -NaN
2019-03-03/11:24:31.28                 -NaN
2019-03-03/11:24:31.31                 -NaN
2019-03-03/11:24:31.34                 -NaN
2019-03-03/11:24:31.37                 -NaN
2019-03-03/11:24:31.40                 -NaN
2019-03-03/11:24:31.43                 -NaN
2019-03-03/11:24:31.47                 -NaN
2019-03-03/11:24:31.50                 -NaN
2019-03-03/11:24:31.53                 -NaN
2019-03-03/11:24:31.56                 -NaN
2019-03-03/11:24:31.59                 -NaN
2019-03-03/11:24:31.62                 -NaN
2019-03-03/11:24:31.65                 -NaN
2019-03-03/11:24:31.68                 -NaN
2019-03-03/11:24:31.72                 -NaN
2019-03-03/11:24:31.75                 -NaN
2019-03-03/11:24:31.78                 -NaN
2019-03-03/11:24:31.81                 -NaN
2019-03-03/11:24:31.84                 -NaN
2019-03-03/11:24:31.87                 -NaN
2019-03-03/11:24:31.90                 -NaN
2019-03-03/11:24:31.93                 -NaN
2019-03-03/11:24:31.97                 -NaN
2019-03-03/11:24:32.00                 -NaN
2019-03-03/11:24:32.03                 -NaN
2019-03-03/11:24:32.06                 -NaN
2019-03-03/11:24:32.09                 -NaN
2019-03-03/11:24:32.12                 -NaN
2019-03-03/11:24:32.15                 -NaN
2019-03-03/11:24:32.18                 -NaN
2019-03-03/11:24:32.22                 -NaN
2019-03-03/11:24:32.25                 -NaN
2019-03-03/11:24:32.28                 -NaN
2019-03-03/11:24:32.31                 -NaN
2019-03-03/11:24:32.34                 -NaN
2019-03-03/11:24:32.37                 -NaN
2019-03-03/11:24:32.40                 -NaN
2019-03-03/11:24:32.43                 -NaN
2019-03-03/11:24:32.47                 -NaN
2019-03-03/11:24:32.50                 -NaN
2019-03-03/11:24:32.53                 -NaN
2019-03-03/11:24:32.56                 -NaN
2019-03-03/11:24:32.59                 -NaN
2019-03-03/11:24:32.62                 -NaN
2019-03-03/11:24:32.65                 -NaN
2019-03-03/11:24:32.68                 -NaN
2019-03-03/11:24:32.72                 -NaN
2019-03-03/11:24:32.75                 -NaN
2019-03-03/11:24:32.78                 -NaN
2019-03-03/11:24:32.81                 -NaN
2019-03-03/11:24:32.84                 -NaN
2019-03-03/11:24:32.87                 -NaN
2019-03-03/11:24:32.90                 -NaN
2019-03-03/11:24:32.93                 -NaN
2019-03-03/11:24:32.97                 -NaN
2019-03-03/11:24:33.00                 -NaN
2019-03-03/11:24:33.03                 -NaN
2019-03-03/11:24:33.06                 -NaN
2019-03-03/11:24:33.09                 -NaN
2019-03-03/11:24:33.12                 -NaN
2019-03-03/11:24:33.15                 -NaN
2019-03-03/11:24:33.18                 -NaN
2019-03-03/11:24:33.22                 -NaN
2019-03-03/11:24:33.25                 -NaN
2019-03-03/11:24:33.28                 -NaN
2019-03-03/11:24:33.31                 -NaN
2019-03-03/11:24:33.34                 -NaN
2019-03-03/11:24:33.37                 -NaN
2019-03-03/11:24:33.40                 -NaN
2019-03-03/11:24:33.43                 -NaN
2019-03-03/11:24:33.47                 -NaN
2019-03-03/11:24:33.50                 -NaN
2019-03-03/11:24:33.53                 -NaN
2019-03-03/11:24:33.56                 -NaN
2019-03-03/11:24:33.59                 -NaN
2019-03-03/11:24:33.62                 -NaN
2019-03-03/11:24:33.65                 -NaN
2019-03-03/11:24:33.68                 -NaN
2019-03-03/11:24:33.72                 -NaN
2019-03-03/11:24:33.75                 -NaN
2019-03-03/11:24:33.78                 -NaN
2019-03-03/11:24:33.81                 -NaN
2019-03-03/11:24:33.84                 -NaN
2019-03-03/11:24:33.87                 -NaN
2019-03-03/11:24:33.90                 -NaN
2019-03-03/11:24:33.93                 -NaN
2019-03-03/11:24:33.97                 -NaN
2019-03-03/11:24:34.00                 -NaN
2019-03-03/11:24:34.03                 -NaN
2019-03-03/11:24:34.06                 -NaN
2019-03-03/11:24:34.09                 -NaN
2019-03-03/11:24:34.12                 -NaN
2019-03-03/11:24:34.15                 -NaN
2019-03-03/11:24:34.18                 -NaN
2019-03-03/11:24:34.22                 -NaN
2019-03-03/11:24:34.25                 -NaN
2019-03-03/11:24:34.28                 -NaN
2019-03-03/11:24:34.31                 -NaN
2019-03-03/11:24:34.34                 -NaN
2019-03-03/11:24:34.37                 -NaN
2019-03-03/11:24:34.40                 -NaN
2019-03-03/11:24:34.43                 -NaN
2019-03-03/11:24:34.47                 -NaN
2019-03-03/11:24:34.50                 -NaN
2019-03-03/11:24:34.53                 -NaN
2019-03-03/11:24:34.56                 -NaN
2019-03-03/11:24:34.59                 -NaN
2019-03-03/11:24:34.62                 -NaN
2019-03-03/11:24:34.65                 -NaN
2019-03-03/11:24:34.68                 -NaN
2019-03-03/11:24:34.72                 -NaN
2019-03-03/11:24:34.75                 -NaN
2019-03-03/11:24:34.78                 -NaN
2019-03-03/11:24:34.81                 -NaN
2019-03-03/11:24:34.84                 -NaN
2019-03-03/11:24:34.87                 -NaN
2019-03-03/11:24:34.90                 -NaN
2019-03-03/11:24:34.93                 -NaN
2019-03-03/11:24:34.97                 -NaN
2019-03-03/11:24:35.00                 -NaN
2019-03-03/11:24:35.03                 -NaN
2019-03-03/11:24:35.06                 -NaN
2019-03-03/11:24:35.09                 -NaN
2019-03-03/11:24:35.12                 -NaN
2019-03-03/11:24:35.15                 -NaN
2019-03-03/11:24:35.18                 -NaN
2019-03-03/11:24:35.22                 -NaN
2019-03-03/11:24:35.25                 -NaN
2019-03-03/11:24:35.28                 -NaN
2019-03-03/11:24:35.31                 -NaN
2019-03-03/11:24:35.34                 -NaN
2019-03-03/11:24:35.37                 -NaN
2019-03-03/11:24:35.40                 -NaN
2019-03-03/11:24:35.43                 -NaN
2019-03-03/11:24:35.47                 -NaN
2019-03-03/11:24:35.50                 -NaN
2019-03-03/11:24:35.53                 -NaN
2019-03-03/11:24:35.56                 -NaN
2019-03-03/11:24:35.59                 -NaN
2019-03-03/11:24:35.62                 -NaN
2019-03-03/11:24:35.65                 -NaN
2019-03-03/11:24:35.68                 -NaN
2019-03-03/11:24:35.72                 -NaN
2019-03-03/11:24:35.75                 -NaN
2019-03-03/11:24:35.78                 -NaN
2019-03-03/11:24:35.81                 -NaN
2019-03-03/11:24:35.84                 -NaN
2019-03-03/11:24:35.87                 -NaN
2019-03-03/11:24:35.90                 -NaN
2019-03-03/11:24:35.93                 -NaN
2019-03-03/11:24:35.97                 -NaN
2019-03-03/11:24:36.00                 -NaN
2019-03-03/11:24:36.03                 -NaN
2019-03-03/11:24:36.06                 -NaN
2019-03-03/11:24:36.09                 -NaN
2019-03-03/11:24:36.12                 -NaN
2019-03-03/11:24:36.15                 -NaN
2019-03-03/11:24:36.18                 -NaN
2019-03-03/11:24:36.22                 -NaN
2019-03-03/11:24:36.25                 -NaN
2019-03-03/11:24:36.28                 -NaN
2019-03-03/11:24:36.31                 -NaN
2019-03-03/11:24:36.34                 -NaN
2019-03-03/11:24:36.37                 -NaN
2019-03-03/11:24:36.40                 -NaN
2019-03-03/11:24:36.43                 -NaN
2019-03-03/11:24:36.47                 -NaN
2019-03-03/11:24:36.50                 -NaN
2019-03-03/11:24:36.53                 -NaN
2019-03-03/11:24:36.56                 -NaN
2019-03-03/11:24:36.59                 -NaN
2019-03-03/11:24:36.62                 -NaN
2019-03-03/11:24:36.65                 -NaN
2019-03-03/11:24:36.68                 -NaN
2019-03-03/11:24:36.72                 -NaN
2019-03-03/11:24:36.75                 -NaN
2019-03-03/11:24:36.78                 -NaN
2019-03-03/11:24:36.81                 -NaN
2019-03-03/11:24:36.84                 -NaN
2019-03-03/11:24:36.87                 -NaN
2019-03-03/11:24:36.90                 -NaN
2019-03-03/11:24:36.93                 -NaN
2019-03-03/11:24:36.97                 -NaN
2019-03-03/11:24:37.00                 -NaN
2019-03-03/11:24:37.03                 -NaN
2019-03-03/11:24:37.06                 -NaN
2019-03-03/11:24:37.09                 -NaN
2019-03-03/11:24:37.12                 -NaN
2019-03-03/11:24:37.15                 -NaN
2019-03-03/11:24:37.18                 -NaN
2019-03-03/11:24:37.22                 -NaN
2019-03-03/11:24:37.25                 -NaN
2019-03-03/11:24:37.28                 -NaN
2019-03-03/11:24:37.31                 -NaN
2019-03-03/11:24:37.34                 -NaN
2019-03-03/11:24:37.37                 -NaN
2019-03-03/11:24:37.40                 -NaN
2019-03-03/11:24:37.43                 -NaN
2019-03-03/11:24:37.47                 -NaN
2019-03-03/11:24:37.50                 -NaN
2019-03-03/11:24:37.53                 -NaN
2019-03-03/11:24:37.56                 -NaN
2019-03-03/11:24:37.59                 -NaN
2019-03-03/11:24:37.62                 -NaN
2019-03-03/11:24:37.65                 -NaN
2019-03-03/11:24:37.68                 -NaN
2019-03-03/11:24:37.72                 -NaN
2019-03-03/11:24:37.75                 -NaN
2019-03-03/11:24:37.78                 -NaN
2019-03-03/11:24:37.81                 -NaN
2019-03-03/11:24:37.84                 -NaN
2019-03-03/11:24:37.87                 -NaN
2019-03-03/11:24:37.90                 -NaN
2019-03-03/11:24:37.93                 -NaN
2019-03-03/11:24:37.97                 -NaN
2019-03-03/11:24:38.00                 -NaN
2019-03-03/11:24:38.03                 -NaN
2019-03-03/11:24:38.06                 -NaN
2019-03-03/11:24:38.09                 -NaN
2019-03-03/11:24:38.12                 -NaN
2019-03-03/11:24:38.15                 -NaN
2019-03-03/11:24:38.18                 -NaN
2019-03-03/11:24:38.22                 -NaN
2019-03-03/11:24:38.25                 -NaN
2019-03-03/11:24:38.28                 -NaN
2019-03-03/11:24:38.31                 -NaN
2019-03-03/11:24:38.34                 -NaN
2019-03-03/11:24:38.37                 -NaN
2019-03-03/11:24:38.40                 -NaN
2019-03-03/11:24:38.43                 -NaN
2019-03-03/11:24:38.47                 -NaN
2019-03-03/11:24:38.50                 -NaN
2019-03-03/11:24:38.53                 -NaN
2019-03-03/11:24:38.56                 -NaN
2019-03-03/11:24:38.59                 -NaN
2019-03-03/11:24:38.62                 -NaN
2019-03-03/11:24:38.65                 -NaN
2019-03-03/11:24:38.68                 -NaN
2019-03-03/11:24:38.72                 -NaN
2019-03-03/11:24:38.75                 -NaN
2019-03-03/11:24:38.78                 -NaN
2019-03-03/11:24:38.81                 -NaN
2019-03-03/11:24:38.84                 -NaN
2019-03-03/11:24:38.87                 -NaN
2019-03-03/11:24:38.90                 -NaN
2019-03-03/11:24:38.93                 -NaN
2019-03-03/11:24:38.97                 -NaN
2019-03-03/11:24:39.00                 -NaN
2019-03-03/11:24:39.03                 -NaN
2019-03-03/11:24:39.06                 -NaN
2019-03-03/11:24:39.09                 -NaN
2019-03-03/11:24:39.12                 -NaN
2019-03-03/11:24:39.15                 -NaN
2019-03-03/11:24:39.18                 -NaN
2019-03-03/11:24:39.22                 -NaN
2019-03-03/11:24:39.25                 -NaN
2019-03-03/11:24:39.28                 -NaN
2019-03-03/11:24:39.31                 -NaN
2019-03-03/11:24:39.34                 -NaN
2019-03-03/11:24:39.37                 -NaN
2019-03-03/11:24:39.40                 -NaN
2019-03-03/11:24:39.43                 -NaN
2019-03-03/11:24:39.47                 -NaN
2019-03-03/11:24:39.50                 -NaN
2019-03-03/11:24:39.53                 -NaN
2019-03-03/11:24:39.56                 -NaN
2019-03-03/11:24:39.59                 -NaN
2019-03-03/11:24:39.62                 -NaN
2019-03-03/11:24:39.65                 -NaN
2019-03-03/11:24:39.68                 -NaN
2019-03-03/11:24:39.72                 -NaN
2019-03-03/11:24:39.75                 -NaN
2019-03-03/11:24:39.78                 -NaN
2019-03-03/11:24:39.81                 -NaN
2019-03-03/11:24:39.84                 -NaN
2019-03-03/11:24:39.87                 -NaN
2019-03-03/11:24:39.90                 -NaN
2019-03-03/11:24:39.93                 -NaN
2019-03-03/11:24:39.97                 -NaN
2019-03-03/11:24:40.00                 -NaN
2019-03-03/11:24:40.03                 -NaN
2019-03-03/11:24:40.06                 -NaN
2019-03-03/11:24:40.09                 -NaN
2019-03-03/11:24:40.12                 -NaN
2019-03-03/11:24:40.15                 -NaN
2019-03-03/11:24:40.18                 -NaN
2019-03-03/11:24:40.22                 -NaN
2019-03-03/11:24:40.25                 -NaN
2019-03-03/11:24:40.28                 -NaN
2019-03-03/11:24:40.31                 -NaN
2019-03-03/11:24:40.34                 -NaN
2019-03-03/11:24:40.37                 -NaN
2019-03-03/11:24:40.40                 -NaN
2019-03-03/11:24:40.43                 -NaN
2019-03-03/11:24:40.47                 -NaN
2019-03-03/11:24:40.50                 -NaN
2019-03-03/11:24:40.53                 -NaN
2019-03-03/11:24:40.56                 -NaN
2019-03-03/11:24:40.59                 -NaN
2019-03-03/11:24:40.62                 -NaN
2019-03-03/11:24:40.65                 -NaN
2019-03-03/11:24:40.68                 -NaN
2019-03-03/11:24:40.72                 -NaN
2019-03-03/11:24:40.75                 -NaN
2019-03-03/11:24:40.78                 -NaN
2019-03-03/11:24:40.81                 -NaN
2019-03-03/11:24:40.84                 -NaN
2019-03-03/11:24:40.87                 -NaN
2019-03-03/11:24:40.90                 -NaN
2019-03-03/11:24:40.93                 -NaN
2019-03-03/11:24:40.97                 -NaN
2019-03-03/11:24:41.00                 -NaN
2019-03-03/11:24:41.03                 -NaN
2019-03-03/11:24:41.06                 -NaN
2019-03-03/11:24:41.09                 -NaN
2019-03-03/11:24:41.12                 -NaN
2019-03-03/11:24:41.15                 -NaN
2019-03-03/11:24:41.18                 -NaN
2019-03-03/11:24:41.22                 -NaN
2019-03-03/11:24:41.25                 -NaN
2019-03-03/11:24:41.28                 -NaN
2019-03-03/11:24:41.31                 -NaN
2019-03-03/11:24:41.34                 -NaN
2019-03-03/11:24:41.37                 -NaN
2019-03-03/11:24:41.40                 -NaN
2019-03-03/11:24:41.43                 -NaN
2019-03-03/11:24:41.47                 -NaN
2019-03-03/11:24:41.50                 -NaN
2019-03-03/11:24:41.53                 -NaN
2019-03-03/11:24:41.56                 -NaN
2019-03-03/11:24:41.59                 -NaN
2019-03-03/11:24:41.62                 -NaN
2019-03-03/11:24:41.65                 -NaN
2019-03-03/11:24:41.68                 -NaN
2019-03-03/11:24:41.72                 -NaN
2019-03-03/11:24:41.75                 -NaN
2019-03-03/11:24:41.78                 -NaN
2019-03-03/11:24:41.81                 -NaN
2019-03-03/11:24:41.84                 -NaN
2019-03-03/11:24:41.87                 -NaN
2019-03-03/11:24:41.90                 -NaN
2019-03-03/11:24:41.93                 -NaN
2019-03-03/11:24:41.97                 -NaN
2019-03-03/11:24:42.00                 -NaN
2019-03-03/11:24:42.03                 -NaN
2019-03-03/11:24:42.06                 -NaN
2019-03-03/11:24:42.09                 -NaN
2019-03-03/11:24:42.12                 -NaN
2019-03-03/11:24:42.15                 -NaN
2019-03-03/11:24:42.18                 -NaN
2019-03-03/11:24:42.22                 -NaN
2019-03-03/11:24:42.25                 -NaN
2019-03-03/11:24:42.28                 -NaN
2019-03-03/11:24:42.31                 -NaN
2019-03-03/11:24:42.34                 -NaN
2019-03-03/11:24:42.37                 -NaN
2019-03-03/11:24:42.40                 -NaN
2019-03-03/11:24:42.43                 -NaN
2019-03-03/11:24:42.47                 -NaN
2019-03-03/11:24:42.50                 -NaN
2019-03-03/11:24:42.53                 -NaN
2019-03-03/11:24:42.56                 -NaN
2019-03-03/11:24:42.59                 -NaN
2019-03-03/11:24:42.62                 -NaN
2019-03-03/11:24:42.65                 -NaN
2019-03-03/11:24:42.68                 -NaN
2019-03-03/11:24:42.72                 -NaN
2019-03-03/11:24:42.75                 -NaN
2019-03-03/11:24:42.78                 -NaN
2019-03-03/11:24:42.81                 -NaN
2019-03-03/11:24:42.84                 -NaN
2019-03-03/11:24:42.87                 -NaN
2019-03-03/11:24:42.90                 -NaN
2019-03-03/11:24:42.93                 -NaN
2019-03-03/11:24:42.97                 -NaN
2019-03-03/11:24:43.00                 -NaN
2019-03-03/11:24:43.03                 -NaN
2019-03-03/11:24:43.06                 -NaN
2019-03-03/11:24:43.09                 -NaN
2019-03-03/11:24:43.12                 -NaN
2019-03-03/11:24:43.15                 -NaN
2019-03-03/11:24:43.18                 -NaN
2019-03-03/11:24:43.22                 -NaN
2019-03-03/11:24:43.25                 -NaN
2019-03-03/11:24:43.28                 -NaN
2019-03-03/11:24:43.31                 -NaN
2019-03-03/11:24:43.34                 -NaN
2019-03-03/11:24:43.37                 -NaN
2019-03-03/11:24:43.40                 -NaN
2019-03-03/11:24:43.43                 -NaN
2019-03-03/11:24:43.47                 -NaN
2019-03-03/11:24:43.50                 -NaN
2019-03-03/11:24:43.53                 -NaN
2019-03-03/11:24:43.56                 -NaN
2019-03-03/11:24:43.59                 -NaN
2019-03-03/11:24:43.62                 -NaN
2019-03-03/11:24:43.65                 -NaN
2019-03-03/11:24:43.68                 -NaN
2019-03-03/11:24:43.72                 -NaN
2019-03-03/11:24:43.75                 -NaN
2019-03-03/11:24:43.78                 -NaN
2019-03-03/11:24:43.81                 -NaN
2019-03-03/11:24:43.84                 -NaN
2019-03-03/11:24:43.87                 -NaN
2019-03-03/11:24:43.90                 -NaN
2019-03-03/11:24:43.93                 -NaN
2019-03-03/11:24:43.97                 -NaN
2019-03-03/11:24:44.00                 -NaN
2019-03-03/11:24:44.03                 -NaN
2019-03-03/11:24:44.06                 -NaN
2019-03-03/11:24:44.09                 -NaN
2019-03-03/11:24:44.12                 -NaN
2019-03-03/11:24:44.15                 -NaN
2019-03-03/11:24:44.18                 -NaN
2019-03-03/11:24:44.22                 -NaN
2019-03-03/11:24:44.25                 -NaN
2019-03-03/11:24:44.28                 -NaN
2019-03-03/11:24:44.31                 -NaN
2019-03-03/11:24:44.34                 -NaN
2019-03-03/11:24:44.37                 -NaN
2019-03-03/11:24:44.40                 -NaN
2019-03-03/11:24:44.43                 -NaN
2019-03-03/11:24:44.47                 -NaN
2019-03-03/11:24:44.50                 -NaN
2019-03-03/11:24:44.53                 -NaN
2019-03-03/11:24:44.56                 -NaN
2019-03-03/11:24:44.59                 -NaN
2019-03-03/11:24:44.62                 -NaN
2019-03-03/11:24:44.65                 -NaN
2019-03-03/11:24:44.68                 -NaN
2019-03-03/11:24:44.72                 -NaN
2019-03-03/11:24:44.75                 -NaN
2019-03-03/11:24:44.78                 -NaN
2019-03-03/11:24:44.81                 -NaN
2019-03-03/11:24:44.84                 -NaN
2019-03-03/11:24:44.87                 -NaN
2019-03-03/11:24:44.90                 -NaN
2019-03-03/11:24:44.93                 -NaN
2019-03-03/11:24:44.97                 -NaN
2019-03-03/11:24:45.00                 -NaN
2019-03-03/11:24:45.03                 -NaN
2019-03-03/11:24:45.06                 -NaN
2019-03-03/11:24:45.09                 -NaN
2019-03-03/11:24:45.12                 -NaN
2019-03-03/11:24:45.15                 -NaN
2019-03-03/11:24:45.18                 -NaN
2019-03-03/11:24:45.22                 -NaN
2019-03-03/11:24:45.25                 -NaN
2019-03-03/11:24:45.28                 -NaN
2019-03-03/11:24:45.31                 -NaN
2019-03-03/11:24:45.34                 -NaN
2019-03-03/11:24:45.37                 -NaN
2019-03-03/11:24:45.40                 -NaN
2019-03-03/11:24:45.43                 -NaN
2019-03-03/11:24:45.47                 -NaN
2019-03-03/11:24:45.50                 -NaN
2019-03-03/11:24:45.53                 -NaN
2019-03-03/11:24:45.56                 -NaN
2019-03-03/11:24:45.59                 -NaN
2019-03-03/11:24:45.62                 -NaN
2019-03-03/11:24:45.65                 -NaN
2019-03-03/11:24:45.68                 -NaN
2019-03-03/11:24:45.72                 -NaN
2019-03-03/11:24:45.75                 -NaN
2019-03-03/11:24:45.78                 -NaN
2019-03-03/11:24:45.81                 -NaN
2019-03-03/11:24:45.84                 -NaN
2019-03-03/11:24:45.87                 -NaN
2019-03-03/11:24:45.90                 -NaN
2019-03-03/11:24:45.93                 -NaN
2019-03-03/11:24:45.97                 -NaN
2019-03-03/11:24:46.00                 -NaN
2019-03-03/11:24:46.03                 -NaN
2019-03-03/11:24:46.06                 -NaN
2019-03-03/11:24:46.09                 -NaN
2019-03-03/11:24:46.12                 -NaN
2019-03-03/11:24:46.15                 -NaN
2019-03-03/11:24:46.18                 -NaN
2019-03-03/11:24:46.22                 -NaN
2019-03-03/11:24:46.25                 -NaN
2019-03-03/11:24:46.28                 -NaN
2019-03-03/11:24:46.31                 -NaN
2019-03-03/11:24:46.34                 -NaN
2019-03-03/11:24:46.37                 -NaN
2019-03-03/11:24:46.40                 -NaN
2019-03-03/11:24:46.43                 -NaN
2019-03-03/11:24:46.47                 -NaN
2019-03-03/11:24:46.50                 -NaN
2019-03-03/11:24:46.53                 -NaN
2019-03-03/11:24:46.56                 -NaN
2019-03-03/11:24:46.59                 -NaN
2019-03-03/11:24:46.62                 -NaN
2019-03-03/11:24:46.65                 -NaN
2019-03-03/11:24:46.68                 -NaN
2019-03-03/11:24:46.72                 -NaN
2019-03-03/11:24:46.75                 -NaN
2019-03-03/11:24:46.78                 -NaN
2019-03-03/11:24:46.81                 -NaN
2019-03-03/11:24:46.84                 -NaN
2019-03-03/11:24:46.87                 -NaN
2019-03-03/11:24:46.90                 -NaN
2019-03-03/11:24:46.93                 -NaN
2019-03-03/11:24:46.97                 -NaN
2019-03-03/11:24:47.00                 -NaN
2019-03-03/11:24:47.03                 -NaN
2019-03-03/11:24:47.06                 -NaN
2019-03-03/11:24:47.09                 -NaN
2019-03-03/11:24:47.12                 -NaN
2019-03-03/11:24:47.15                 -NaN
2019-03-03/11:24:47.18                 -NaN
2019-03-03/11:24:47.22                 -NaN
2019-03-03/11:24:47.25                 -NaN
2019-03-03/11:24:47.28                 -NaN
2019-03-03/11:24:47.31                 -NaN
2019-03-03/11:24:47.34                 -NaN
2019-03-03/11:24:47.37                 -NaN
2019-03-03/11:24:47.40                 -NaN
2019-03-03/11:24:47.43                 -NaN
2019-03-03/11:24:47.47                 -NaN
2019-03-03/11:24:47.50                 -NaN
2019-03-03/11:24:47.53                 -NaN
2019-03-03/11:24:47.56                 -NaN
2019-03-03/11:24:47.59                 -NaN
2019-03-03/11:24:47.62                 -NaN
2019-03-03/11:24:47.65                 -NaN
2019-03-03/11:24:47.68                 -NaN
2019-03-03/11:24:47.72                 -NaN
2019-03-03/11:24:47.75                 -NaN
2019-03-03/11:24:47.78                 -NaN
2019-03-03/11:24:47.81                 -NaN
2019-03-03/11:24:47.84                 -NaN
2019-03-03/11:24:47.87                 -NaN
2019-03-03/11:24:47.90                 -NaN
2019-03-03/11:24:47.93                 -NaN
2019-03-03/11:24:47.97                 -NaN
2019-03-03/11:24:48.00                 -NaN
2019-03-03/11:24:48.03                 -NaN
2019-03-03/11:24:48.06                 -NaN
2019-03-03/11:24:48.09                 -NaN
2019-03-03/11:24:48.12                 -NaN
2019-03-03/11:24:48.15                 -NaN
2019-03-03/11:24:48.18                 -NaN
2019-03-03/11:24:48.22                 -NaN
2019-03-03/11:24:48.25                 -NaN
2019-03-03/11:24:48.28                 -NaN
2019-03-03/11:24:48.31                 -NaN
2019-03-03/11:24:48.34                 -NaN
2019-03-03/11:24:48.37                 -NaN
2019-03-03/11:24:48.40                 -NaN
2019-03-03/11:24:48.43                 -NaN
2019-03-03/11:24:48.47                 -NaN
2019-03-03/11:24:48.50                 -NaN
2019-03-03/11:24:48.53                 -NaN
2019-03-03/11:24:48.56                 -NaN
2019-03-03/11:24:48.59                 -NaN
2019-03-03/11:24:48.62                 -NaN
2019-03-03/11:24:48.65                 -NaN
2019-03-03/11:24:48.68                 -NaN
2019-03-03/11:24:48.72                 -NaN
2019-03-03/11:24:48.75                 -NaN
2019-03-03/11:24:48.78                 -NaN
2019-03-03/11:24:48.81                 -NaN
2019-03-03/11:24:48.84                 -NaN
2019-03-03/11:24:48.87                 -NaN
2019-03-03/11:24:48.90                 -NaN
2019-03-03/11:24:48.93                 -NaN
2019-03-03/11:24:48.97                 -NaN
2019-03-03/11:24:49.00                 -NaN
2019-03-03/11:24:49.03                 -NaN
2019-03-03/11:24:49.06                 -NaN
2019-03-03/11:24:49.09                 -NaN
2019-03-03/11:24:49.12                 -NaN
2019-03-03/11:24:49.15                 -NaN
2019-03-03/11:24:49.18                 -NaN
2019-03-03/11:24:49.22                 -NaN
2019-03-03/11:24:49.25                 -NaN
2019-03-03/11:24:49.28                 -NaN
2019-03-03/11:24:49.31                 -NaN
2019-03-03/11:24:49.34                 -NaN
2019-03-03/11:24:49.37                 -NaN
2019-03-03/11:24:49.40                 -NaN
2019-03-03/11:24:49.43                 -NaN
2019-03-03/11:24:49.47                 -NaN
2019-03-03/11:24:49.50                 -NaN
2019-03-03/11:24:49.53                 -NaN
2019-03-03/11:24:49.56                 -NaN
2019-03-03/11:24:49.59                 -NaN
2019-03-03/11:24:49.62                 -NaN
2019-03-03/11:24:49.65                 -NaN
2019-03-03/11:24:49.68                 -NaN
2019-03-03/11:24:49.72                 -NaN
2019-03-03/11:24:49.75                 -NaN
2019-03-03/11:24:49.78                 -NaN
2019-03-03/11:24:49.81                 -NaN
2019-03-03/11:24:49.84                 -NaN
2019-03-03/11:24:49.87                 -NaN
2019-03-03/11:24:49.90                 -NaN
2019-03-03/11:24:49.93                 -NaN
2019-03-03/11:24:49.97                 -NaN
2019-03-03/11:24:50.00                 -NaN
2019-03-03/11:24:50.03                 -NaN
2019-03-03/11:24:50.06                 -NaN
2019-03-03/11:24:50.09                 -NaN
2019-03-03/11:24:50.12                 -NaN
2019-03-03/11:24:50.15                 -NaN
2019-03-03/11:24:50.18                 -NaN
2019-03-03/11:24:50.22                 -NaN
2019-03-03/11:24:50.25                 -NaN
2019-03-03/11:24:50.28                 -NaN
2019-03-03/11:24:50.31                 -NaN
2019-03-03/11:24:50.34                 -NaN
2019-03-03/11:24:50.37                 -NaN
2019-03-03/11:24:50.40                 -NaN
2019-03-03/11:24:50.43                 -NaN
2019-03-03/11:24:50.47                 -NaN
2019-03-03/11:24:50.50                 -NaN
2019-03-03/11:24:50.53                 -NaN
2019-03-03/11:24:50.56                 -NaN
2019-03-03/11:24:50.59                 -NaN
2019-03-03/11:24:50.62                 -NaN
2019-03-03/11:24:50.65                 -NaN
2019-03-03/11:24:50.68                 -NaN
2019-03-03/11:24:50.72                 -NaN
2019-03-03/11:24:50.75                 -NaN
2019-03-03/11:24:50.78                 -NaN
2019-03-03/11:24:50.81                 -NaN
2019-03-03/11:24:50.84                 -NaN
2019-03-03/11:24:50.87                 -NaN
2019-03-03/11:24:50.90                 -NaN
2019-03-03/11:24:50.93                 -NaN
2019-03-03/11:24:50.97                 -NaN
2019-03-03/11:24:51.00                 -NaN
2019-03-03/11:24:51.03                 -NaN
2019-03-03/11:24:51.06                 -NaN
2019-03-03/11:24:51.09                 -NaN
2019-03-03/11:24:51.12                 -NaN
2019-03-03/11:24:51.15                 -NaN
2019-03-03/11:24:51.18                 -NaN
2019-03-03/11:24:51.22                 -NaN
2019-03-03/11:24:51.25                 -NaN
2019-03-03/11:24:51.28                 -NaN
2019-03-03/11:24:51.31                 -NaN
2019-03-03/11:24:51.34                 -NaN
2019-03-03/11:24:51.37                 -NaN
2019-03-03/11:24:51.40                 -NaN
2019-03-03/11:24:51.43                 -NaN
2019-03-03/11:24:51.47                 -NaN
2019-03-03/11:24:51.50                 -NaN
2019-03-03/11:24:51.53                 -NaN
2019-03-03/11:24:51.56                 -NaN
2019-03-03/11:24:51.59                 -NaN
2019-03-03/11:24:51.62                 -NaN
2019-03-03/11:24:51.65                 -NaN
2019-03-03/11:24:51.68                 -NaN
2019-03-03/11:24:51.72                 -NaN
2019-03-03/11:24:51.75                 -NaN
2019-03-03/11:24:51.78                 -NaN
2019-03-03/11:24:51.81                 -NaN
2019-03-03/11:24:51.84                 -NaN
2019-03-03/11:24:51.87                 -NaN
2019-03-03/11:24:51.90                 -NaN
2019-03-03/11:24:51.93                 -NaN
2019-03-03/11:24:51.97                 -NaN
2019-03-03/11:24:52.00                 -NaN
2019-03-03/11:24:52.03                 -NaN
2019-03-03/11:24:52.06                 -NaN
2019-03-03/11:24:52.09                 -NaN
2019-03-03/11:24:52.12                 -NaN
2019-03-03/11:24:52.15                 -NaN
2019-03-03/11:24:52.18                 -NaN
2019-03-03/11:24:52.22                 -NaN
2019-03-03/11:24:52.25                 -NaN
2019-03-03/11:24:52.28                 -NaN
2019-03-03/11:24:52.31                 -NaN
2019-03-03/11:24:52.34                 -NaN
2019-03-03/11:24:52.37                 -NaN
2019-03-03/11:24:52.40                 -NaN
2019-03-03/11:24:52.43                 -NaN
2019-03-03/11:24:52.47                 -NaN
2019-03-03/11:24:52.50                 -NaN
2019-03-03/11:24:52.53                 -NaN
2019-03-03/11:24:52.56                 -NaN
2019-03-03/11:24:52.59                 -NaN
2019-03-03/11:24:52.62                 -NaN
2019-03-03/11:24:52.65                 -NaN
2019-03-03/11:24:52.68                 -NaN
2019-03-03/11:24:52.72                 -NaN
2019-03-03/11:24:52.75                 -NaN
2019-03-03/11:24:52.78                 -NaN
2019-03-03/11:24:52.81                 -NaN
2019-03-03/11:24:52.84                 -NaN
2019-03-03/11:24:52.87                 -NaN
2019-03-03/11:24:52.90                 -NaN
2019-03-03/11:24:52.93                 -NaN
2019-03-03/11:24:52.97                 -NaN
2019-03-03/11:24:53.00                 -NaN
2019-03-03/11:24:53.03                 -NaN
2019-03-03/11:24:53.06                 -NaN
2019-03-03/11:24:53.09                 -NaN
2019-03-03/11:24:53.12                 -NaN
2019-03-03/11:24:53.15                 -NaN
2019-03-03/11:24:53.18                 -NaN
2019-03-03/11:24:53.22                 -NaN
2019-03-03/11:24:53.25                 -NaN
2019-03-03/11:24:53.28                 -NaN
2019-03-03/11:24:53.31                 -NaN
2019-03-03/11:24:53.34                 -NaN
2019-03-03/11:24:53.37                 -NaN
2019-03-03/11:24:53.40                 -NaN
2019-03-03/11:24:53.43                 -NaN
2019-03-03/11:24:53.47                 -NaN
2019-03-03/11:24:53.50                 -NaN
2019-03-03/11:24:53.53                 -NaN
2019-03-03/11:24:53.56                 -NaN
2019-03-03/11:24:53.59                 -NaN
2019-03-03/11:24:53.62                 -NaN
2019-03-03/11:24:53.65                 -NaN
2019-03-03/11:24:53.68                 -NaN
2019-03-03/11:24:53.72                 -NaN
2019-03-03/11:24:53.75                 -NaN
2019-03-03/11:24:53.78                 -NaN
2019-03-03/11:24:53.81                 -NaN
2019-03-03/11:24:53.84                 -NaN
2019-03-03/11:24:53.87                 -NaN
2019-03-03/11:24:53.90                 -NaN
2019-03-03/11:24:53.93                 -NaN
2019-03-03/11:24:53.97                 -NaN
2019-03-03/11:24:54.00                 -NaN
2019-03-03/11:24:54.03                 -NaN
2019-03-03/11:24:54.06                 -NaN
2019-03-03/11:24:54.09                 -NaN
2019-03-03/11:24:54.12                 -NaN
2019-03-03/11:24:54.15                 -NaN
2019-03-03/11:24:54.18                 -NaN
2019-03-03/11:24:54.22                 -NaN
2019-03-03/11:24:54.25                 -NaN
2019-03-03/11:24:54.28                 -NaN
2019-03-03/11:24:54.31                 -NaN
2019-03-03/11:24:54.34                 -NaN
2019-03-03/11:24:54.37                 -NaN
2019-03-03/11:24:54.40                 -NaN
2019-03-03/11:24:54.43                 -NaN
2019-03-03/11:24:54.47                 -NaN
2019-03-03/11:24:54.50                 -NaN
2019-03-03/11:24:54.53                 -NaN
2019-03-03/11:24:54.56                 -NaN
2019-03-03/11:24:54.59                 -NaN
2019-03-03/11:24:54.62                 -NaN
2019-03-03/11:24:54.65                 -NaN
2019-03-03/11:24:54.68                 -NaN
2019-03-03/11:24:54.72                 -NaN
2019-03-03/11:24:54.75                 -NaN
2019-03-03/11:24:54.78                 -NaN
2019-03-03/11:24:54.81                 -NaN
2019-03-03/11:24:54.84                 -NaN
2019-03-03/11:24:54.87                 -NaN
2019-03-03/11:24:54.90                 -NaN
2019-03-03/11:24:54.93                 -NaN
2019-03-03/11:24:54.97                 -NaN
2019-03-03/11:24:55.00                 -NaN
2019-03-03/11:24:55.03                 -NaN
2019-03-03/11:24:55.06                 -NaN
2019-03-03/11:24:55.09                 -NaN
2019-03-03/11:24:55.12                 -NaN
2019-03-03/11:24:55.15                 -NaN
2019-03-03/11:24:55.18                 -NaN
2019-03-03/11:24:55.22                 -NaN
2019-03-03/11:24:55.25                 -NaN
2019-03-03/11:24:55.28                 -NaN
2019-03-03/11:24:55.31                 -NaN
2019-03-03/11:24:55.34                 -NaN
2019-03-03/11:24:55.37                 -NaN
2019-03-03/11:24:55.40                 -NaN
2019-03-03/11:24:55.43                 -NaN
2019-03-03/11:24:55.47                 -NaN
2019-03-03/11:24:55.50                 -NaN
2019-03-03/11:24:55.53                 -NaN
2019-03-03/11:24:55.56                 -NaN
2019-03-03/11:24:55.59                 -NaN
2019-03-03/11:24:55.62                 -NaN
2019-03-03/11:24:55.65                 -NaN
2019-03-03/11:24:55.68                 -NaN
2019-03-03/11:24:55.72                 -NaN
2019-03-03/11:24:55.75                 -NaN
2019-03-03/11:24:55.78                 -NaN
2019-03-03/11:24:55.81                 -NaN
2019-03-03/11:24:55.84                 -NaN
2019-03-03/11:24:55.87                 -NaN
2019-03-03/11:24:55.90                 -NaN
2019-03-03/11:24:55.93                 -NaN
2019-03-03/11:24:55.97                 -NaN
2019-03-03/11:24:56.00                 -NaN
2019-03-03/11:24:56.03                 -NaN
2019-03-03/11:24:56.06                 -NaN
2019-03-03/11:24:56.09                 -NaN
2019-03-03/11:24:56.12                 -NaN
2019-03-03/11:24:56.15                 -NaN
2019-03-03/11:24:56.18                 -NaN
2019-03-03/11:24:56.22                 -NaN
2019-03-03/11:24:56.25                 -NaN
2019-03-03/11:24:56.28                 -NaN
2019-03-03/11:24:56.31                 -NaN
2019-03-03/11:24:56.34                 -NaN
2019-03-03/11:24:56.37                 -NaN
2019-03-03/11:24:56.40                 -NaN
2019-03-03/11:24:56.43                 -NaN
2019-03-03/11:24:56.47                 -NaN
2019-03-03/11:24:56.50                 -NaN
2019-03-03/11:24:56.53                 -NaN
2019-03-03/11:24:56.56                 -NaN
2019-03-03/11:24:56.59                 -NaN
2019-03-03/11:24:56.62                 -NaN
2019-03-03/11:24:56.65                 -NaN
2019-03-03/11:24:56.68                 -NaN
2019-03-03/11:24:56.72                 -NaN
2019-03-03/11:24:56.75                 -NaN
2019-03-03/11:24:56.78                 -NaN
2019-03-03/11:24:56.81                 -NaN
2019-03-03/11:24:56.84                 -NaN
2019-03-03/11:24:56.87                 -NaN
2019-03-03/11:24:56.90                 -NaN
2019-03-03/11:24:56.93                 -NaN
2019-03-03/11:24:56.97                 -NaN
2019-03-03/11:24:57.00                 -NaN
2019-03-03/11:24:57.03                 -NaN
2019-03-03/11:24:57.06                 -NaN
2019-03-03/11:24:57.09                 -NaN
2019-03-03/11:24:57.12                 -NaN
2019-03-03/11:24:57.15                 -NaN
2019-03-03/11:24:57.18                 -NaN
2019-03-03/11:24:57.22                 -NaN
2019-03-03/11:24:57.25                 -NaN
2019-03-03/11:24:57.28                 -NaN
2019-03-03/11:24:57.31                 -NaN
2019-03-03/11:24:57.34                 -NaN
2019-03-03/11:24:57.37                 -NaN
2019-03-03/11:24:57.40                 -NaN
2019-03-03/11:24:57.43                 -NaN
2019-03-03/11:24:57.47                 -NaN
2019-03-03/11:24:57.50                 -NaN
2019-03-03/11:24:57.53                 -NaN
2019-03-03/11:24:57.56                 -NaN
2019-03-03/11:24:57.59                 -NaN
2019-03-03/11:24:57.62                 -NaN
2019-03-03/11:24:57.65                 -NaN
2019-03-03/11:24:57.68                 -NaN
2019-03-03/11:24:57.72                 -NaN
2019-03-03/11:24:57.75                 -NaN
2019-03-03/11:24:57.78                 -NaN
2019-03-03/11:24:57.81                 -NaN
2019-03-03/11:24:57.84                 -NaN
2019-03-03/11:24:57.87                 -NaN
2019-03-03/11:24:57.90                 -NaN
2019-03-03/11:24:57.93                 -NaN
2019-03-03/11:24:57.97                 -NaN
2019-03-03/11:24:58.00                 -NaN
2019-03-03/11:24:58.03                 -NaN
2019-03-03/11:24:58.06                 -NaN
2019-03-03/11:24:58.09                 -NaN
2019-03-03/11:24:58.12                 -NaN
2019-03-03/11:24:58.15                 -NaN
2019-03-03/11:24:58.18                 -NaN
2019-03-03/11:24:58.22                 -NaN
2019-03-03/11:24:58.25                 -NaN
2019-03-03/11:24:58.28                 -NaN
2019-03-03/11:24:58.31                 -NaN
2019-03-03/11:24:58.34                 -NaN
2019-03-03/11:24:58.37                 -NaN
2019-03-03/11:24:58.40                 -NaN
2019-03-03/11:24:58.43                 -NaN
2019-03-03/11:24:58.47                 -NaN
2019-03-03/11:24:58.50                 -NaN
2019-03-03/11:24:58.53                 -NaN
2019-03-03/11:24:58.56                 -NaN
2019-03-03/11:24:58.59                 -NaN
2019-03-03/11:24:58.62                 -NaN
2019-03-03/11:24:58.65                 -NaN
2019-03-03/11:24:58.68                 -NaN
2019-03-03/11:24:58.72                 -NaN
2019-03-03/11:24:58.75                 -NaN
2019-03-03/11:24:58.78                 -NaN
2019-03-03/11:24:58.81                 -NaN
2019-03-03/11:24:58.84                 -NaN
2019-03-03/11:24:58.87                 -NaN
2019-03-03/11:24:58.90                 -NaN
2019-03-03/11:24:58.93                 -NaN
2019-03-03/11:24:58.97                 -NaN
2019-03-03/11:24:59.00                 -NaN
2019-03-03/11:24:59.03                 -NaN
2019-03-03/11:24:59.06                 -NaN
2019-03-03/11:24:59.09                 -NaN
2019-03-03/11:24:59.12                 -NaN
2019-03-03/11:24:59.15                 -NaN
2019-03-03/11:24:59.18                 -NaN
2019-03-03/11:24:59.22                 -NaN
2019-03-03/11:24:59.25                 -NaN
2019-03-03/11:24:59.28                 -NaN
2019-03-03/11:24:59.31                 -NaN
2019-03-03/11:24:59.34                 -NaN
2019-03-03/11:24:59.37                 -NaN
2019-03-03/11:24:59.40                 -NaN
2019-03-03/11:24:59.43                 -NaN
2019-03-03/11:24:59.47                 -NaN
2019-03-03/11:24:59.50                 -NaN
2019-03-03/11:24:59.53                 -NaN
2019-03-03/11:24:59.56                 -NaN
2019-03-03/11:24:59.59                 -NaN
2019-03-03/11:24:59.62                 -NaN
2019-03-03/11:24:59.65                 -NaN
2019-03-03/11:24:59.68                 -NaN
2019-03-03/11:24:59.72                 -NaN
2019-03-03/11:24:59.75                 -NaN
2019-03-03/11:24:59.78                 -NaN
2019-03-03/11:24:59.81                 -NaN
2019-03-03/11:24:59.84                 -NaN
2019-03-03/11:24:59.87                 -NaN
2019-03-03/11:24:59.90                 -NaN
2019-03-03/11:24:59.93                 -NaN
2019-03-03/11:24:59.97                 -NaN
2019-03-03/11:25:00.00                 -NaN
2019-03-03/11:25:00.03         0.0012431940
2019-03-03/11:25:00.06          0.024547610
2019-03-03/11:25:00.09         -0.052661032
2019-03-03/11:25:00.12         -0.059856665
2019-03-03/11:25:00.15          -0.17536535
2019-03-03/11:25:00.18          -0.19072636
2019-03-03/11:25:00.22         -0.088444871
2019-03-03/11:25:00.25         -0.034847177
2019-03-03/11:25:00.28         -0.034684150
2019-03-03/11:25:00.31         -0.025512346
2019-03-03/11:25:00.34         -0.024395496
2019-03-03/11:25:00.37          0.049668975
2019-03-03/11:25:00.40         -0.037769984
2019-03-03/11:25:00.43          0.028048205
2019-03-03/11:25:00.47           0.10927045
2019-03-03/11:25:00.50          0.067040337
2019-03-03/11:25:00.53          0.011489099
2019-03-03/11:25:00.56          0.024310733
2019-03-03/11:25:00.59        -0.0021703903
2019-03-03/11:25:00.62         -0.073746024
2019-03-03/11:25:00.65         -0.026236655
2019-03-03/11:25:00.68          0.028705798
2019-03-03/11:25:00.72         -0.022102269
2019-03-03/11:25:00.75         -0.048822200
2019-03-03/11:25:00.78         -0.022332890
2019-03-03/11:25:00.81         -0.082529104
2019-03-03/11:25:00.84         -0.089806873
2019-03-03/11:25:00.87         -0.086208693
2019-03-03/11:25:00.90        -0.0018447726
2019-03-03/11:25:00.93          0.020197749
2019-03-03/11:25:00.97        -0.0055863718
2019-03-03/11:25:01.00         -0.024736149
2019-03-03/11:25:01.03        -0.0091124380
2019-03-03/11:25:01.06         -0.031378091
2019-03-03/11:25:01.09          0.063839567
2019-03-03/11:25:01.12          0.045350407
2019-03-03/11:25:01.15          0.020043173
2019-03-03/11:25:01.18          0.020280758
2019-03-03/11:25:01.22         -0.081958503
2019-03-03/11:25:01.25         -0.080051937
2019-03-03/11:25:01.28          0.041407237
2019-03-03/11:25:01.31         -0.020455902
2019-03-03/11:25:01.34         -0.022905911
2019-03-03/11:25:01.37         -0.045799449
2019-03-03/11:25:01.40         -0.021709193
2019-03-03/11:25:01.43         0.0086457808
2019-03-03/11:25:01.47         0.0019541834
2019-03-03/11:25:01.50         0.0060688021
2019-03-03/11:25:01.53          0.065462526
2019-03-03/11:25:01.56         -0.037635219
2019-03-03/11:25:01.59         0.0094859697
2019-03-03/11:25:01.62         -0.020861401
2019-03-03/11:25:01.65         -0.037222251
2019-03-03/11:25:01.68         -0.049248133
2019-03-03/11:25:01.72         -0.083255926
2019-03-03/11:25:01.75         -0.044368942
2019-03-03/11:25:01.78         -0.043670546
2019-03-03/11:25:01.81          -0.14923356
2019-03-03/11:25:01.84         -0.042980051
2019-03-03/11:25:01.87          -0.14185384
2019-03-03/11:25:01.90         -0.037480590
2019-03-03/11:25:01.93         -0.046988049
2019-03-03/11:25:01.97         -0.023558668
2019-03-03/11:25:02.00          0.056452961
2019-03-03/11:25:02.03         -0.023766972
2019-03-03/11:25:02.06         -0.053016909
2019-03-03/11:25:02.09          0.054410353
2019-03-03/11:25:02.12         -0.028237388
2019-03-03/11:25:02.15          0.039250183
2019-03-03/11:25:02.18         -0.020026508
2019-03-03/11:25:02.22         -0.030343885
2019-03-03/11:25:02.25         -0.012776732
2019-03-03/11:25:02.28         -0.049677595
2019-03-03/11:25:02.31         0.0093259647
2019-03-03/11:25:02.34          0.024636181
2019-03-03/11:25:02.37         -0.068111652
2019-03-03/11:25:02.40         -0.044460375
2019-03-03/11:25:02.43         -0.034986801
2019-03-03/11:25:02.47         -0.031746491
2019-03-03/11:25:02.50          0.017063739
2019-03-03/11:25:02.53         -0.037566339
2019-03-03/11:25:02.56         -0.048513503
2019-03-03/11:25:02.59         -0.079244240
2019-03-03/11:25:02.62         -0.058336551
2019-03-03/11:25:02.65         -0.068039194
2019-03-03/11:25:02.68         -0.034026164
2019-03-03/11:25:02.72         -0.074697409
2019-03-03/11:25:02.75         -0.051664323
2019-03-03/11:25:02.78         -0.053907357
2019-03-03/11:25:02.81         -0.076715724
2019-03-03/11:25:02.84         -0.092605179
2019-03-03/11:25:02.87         -0.064910546
2019-03-03/11:25:02.90         -0.018616645
2019-03-03/11:25:02.93         0.0026906254
2019-03-03/11:25:02.97         -0.028548104
2019-03-03/11:25:03.00          0.054939602
2019-03-03/11:25:03.03          0.014783116
2019-03-03/11:25:03.06         -0.011416491
2019-03-03/11:25:03.09         0.0055961280
2019-03-03/11:25:03.12          0.051032474
2019-03-03/11:25:03.15         0.0040565993
2019-03-03/11:25:03.18         -0.024334626
2019-03-03/11:25:03.22         -0.014499948
2019-03-03/11:25:03.25         -0.059825233
2019-03-03/11:25:03.28          -0.11086932
2019-03-03/11:25:03.31         -0.060696703
2019-03-03/11:25:03.34         -0.056011086
2019-03-03/11:25:03.37         -0.099329600
2019-03-03/11:25:03.40         -0.039099275
2019-03-03/11:25:03.43         -0.027681431
2019-03-03/11:25:03.47         -0.030870881
2019-03-03/11:25:03.50        0.00042443479
2019-03-03/11:25:03.53          0.012921858
2019-03-03/11:25:03.56          0.054728326
2019-03-03/11:25:03.59          0.016377449
2019-03-03/11:25:03.62          0.025661099
2019-03-03/11:25:03.65          0.064233305
2019-03-03/11:25:03.68          0.016652725
2019-03-03/11:25:03.72          0.015512354
2019-03-03/11:25:03.75         -0.028025556
2019-03-03/11:25:03.78          -0.10341740
2019-03-03/11:25:03.81         -0.062965573
2019-03-03/11:25:03.84          -0.10086899
2019-03-03/11:25:03.87         -0.087136952
2019-03-03/11:25:03.90          -0.10269956
2019-03-03/11:25:03.93         -0.047698989
2019-03-03/11:25:03.97         -0.078265339
2019-03-03/11:25:04.00         -0.066015321
2019-03-03/11:25:04.03         -0.029253810
2019-03-03/11:25:04.06          0.076876198
2019-03-03/11:25:04.09          0.069888714
2019-03-03/11:25:04.12          0.085648611
2019-03-03/11:25:04.15          0.088469458
2019-03-03/11:25:04.18          0.099502316
2019-03-03/11:25:04.22         0.0029131953
2019-03-03/11:25:04.25          0.051071711
2019-03-03/11:25:04.28          0.056146726
2019-03-03/11:25:04.31          0.063793283
2019-03-03/11:25:04.34         -0.054797616
2019-03-03/11:25:04.37         0.0024255753
2019-03-03/11:25:04.40         -0.089123652
2019-03-03/11:25:04.43         -0.092343363
2019-03-03/11:25:04.47         -0.075094472
2019-03-03/11:25:04.50         -0.018380637
2019-03-03/11:25:04.53         -0.039830553
2019-03-03/11:25:04.56         -0.048646859
2019-03-03/11:25:04.59         -0.070361392
2019-03-03/11:25:04.62         -0.019731981
2019-03-03/11:25:04.65         -0.042496271
2019-03-03/11:25:04.68          0.059083703
2019-03-03/11:25:04.72          0.047238258
2019-03-03/11:25:04.75          0.030074398
2019-03-03/11:25:04.78          0.056295629
2019-03-03/11:25:04.81         -0.010163564
2019-03-03/11:25:04.84          0.029033665
2019-03-03/11:25:04.87        -0.0014151857
2019-03-03/11:25:04.90          0.031178194
2019-03-03/11:25:04.93         -0.020226046
2019-03-03/11:25:04.97          0.021962542
2019-03-03/11:25:05.00         -0.038458104
2019-03-03/11:25:05.03         -0.020175661
2019-03-03/11:25:05.06         -0.034772051
2019-03-03/11:25:05.09       -0.00010188345
2019-03-03/11:25:05.12         -0.028934326
2019-03-03/11:25:05.15          0.052593822
2019-03-03/11:25:05.18          0.040874647
2019-03-03/11:25:05.22          0.033491728
2019-03-03/11:25:05.25         0.0059788660
2019-03-03/11:25:05.28          0.042899531
2019-03-03/11:25:05.31          0.042222065
2019-03-03/11:25:05.34          0.067806529
2019-03-03/11:25:05.37          0.071564456
2019-03-03/11:25:05.40          0.041195508
2019-03-03/11:25:05.43         -0.010495426
2019-03-03/11:25:05.47         -0.016273127
2019-03-03/11:25:05.50          0.037048114
2019-03-03/11:25:05.53         -0.023300381
2019-03-03/11:25:05.56          0.046849583
2019-03-03/11:25:05.59         -0.023427273
2019-03-03/11:25:05.62         -0.049471681
2019-03-03/11:25:05.65         -0.027677380
2019-03-03/11:25:05.68         -0.039927337
2019-03-03/11:25:05.72         -0.025274416
2019-03-03/11:25:05.75          0.013445006
2019-03-03/11:25:05.78         -0.042908027
2019-03-03/11:25:05.81          0.041600633
2019-03-03/11:25:05.84         -0.051318624
2019-03-03/11:25:05.87          0.035930805
2019-03-03/11:25:05.90          0.060499416
2019-03-03/11:25:05.93          0.038555542
2019-03-03/11:25:05.97          0.078638080
2019-03-03/11:25:06.00          0.041385073
2019-03-03/11:25:06.03        -0.0013448734
2019-03-03/11:25:06.06          0.036329074
2019-03-03/11:25:06.09          0.032807758
2019-03-03/11:25:06.12          0.076861027
2019-03-03/11:25:06.15         -0.060013877
2019-03-03/11:25:06.18         -0.016705485
2019-03-03/11:25:06.22         -0.012661634
2019-03-03/11:25:06.25         -0.028383110
2019-03-03/11:25:06.28          0.035844387
2019-03-03/11:25:06.31          0.060834963
2019-03-03/11:25:06.34          0.032972315
2019-03-03/11:25:06.37         -0.077908172
2019-03-03/11:25:06.40         -0.026281671
2019-03-03/11:25:06.43          0.072466549
2019-03-03/11:25:06.47         0.0051322041
2019-03-03/11:25:06.50          0.045714227
2019-03-03/11:25:06.53          0.056576533
2019-03-03/11:25:06.56          0.096517504
2019-03-03/11:25:06.59         0.0046614975
2019-03-03/11:25:06.62        -0.0067847444
2019-03-03/11:25:06.65          0.070962778
2019-03-03/11:25:06.68          0.025736986
2019-03-03/11:25:06.72          0.055483466
2019-03-03/11:25:06.75          0.056237279
2019-03-03/11:25:06.78         0.0047227000
2019-03-03/11:25:06.81          0.012030405
2019-03-03/11:25:06.84         -0.062823543
2019-03-03/11:25:06.87        -0.0068548610
2019-03-03/11:25:06.90          0.068564141
2019-03-03/11:25:06.93          0.097961543
2019-03-03/11:25:06.97          0.064403633
2019-03-03/11:25:07.00          0.028418590
2019-03-03/11:25:07.03          0.042190279
2019-03-03/11:25:07.06           0.10177706
2019-03-03/11:25:07.09          0.073561517
2019-03-03/11:25:07.12          0.067117282
2019-03-03/11:25:07.15           0.11367350
2019-03-03/11:25:07.18         0.0061872680
2019-03-03/11:25:07.22          0.012709636
2019-03-03/11:25:07.25          0.014267024
2019-03-03/11:25:07.28          0.057067896
2019-03-03/11:25:07.31          0.050689906
2019-03-03/11:25:07.34         -0.050670660
2019-03-03/11:25:07.37         -0.010903145
2019-03-03/11:25:07.40         0.0010714823
2019-03-03/11:25:07.43        -0.0070166909
2019-03-03/11:25:07.47           0.10107530
2019-03-03/11:25:07.50          0.015109392
2019-03-03/11:25:07.53          0.028790182
2019-03-03/11:25:07.56          0.023986789
2019-03-03/11:25:07.59          0.019223903
2019-03-03/11:25:07.62          0.067180806
2019-03-03/11:25:07.65           0.10861536
2019-03-03/11:25:07.68          0.066667327
2019-03-03/11:25:07.72          0.054215113
2019-03-03/11:25:07.75         -0.032242840
2019-03-03/11:25:07.78          0.025653167
2019-03-03/11:25:07.81          0.068903231
2019-03-03/11:25:07.84          0.057063153
2019-03-03/11:25:07.87         0.0098572279
2019-03-03/11:25:07.90          0.026280829
2019-03-03/11:25:07.93         -0.021078264
2019-03-03/11:25:07.97         -0.011475627
2019-03-03/11:25:08.00         0.0022763087
2019-03-03/11:25:08.03          0.075183127
2019-03-03/11:25:08.06          0.074227972
2019-03-03/11:25:08.09          0.017992555
2019-03-03/11:25:08.12         -0.027992172
2019-03-03/11:25:08.15          0.016319637
2019-03-03/11:25:08.18          0.016724595
2019-03-03/11:25:08.22          0.060396051
2019-03-03/11:25:08.25          0.042290997
2019-03-03/11:25:08.28          0.069350681
2019-03-03/11:25:08.31         -0.069335432
2019-03-03/11:25:08.34         -0.012286423
2019-03-03/11:25:08.37          0.011851027
2019-03-03/11:25:08.40          0.020260107
2019-03-03/11:25:08.43          0.025864278
2019-03-03/11:25:08.47          0.038308812
2019-03-03/11:25:08.50          0.025233860
2019-03-03/11:25:08.53          0.062910167
2019-03-03/11:25:08.56         -0.011128695
2019-03-03/11:25:08.59           0.13452015
2019-03-03/11:25:08.62          0.063153141
2019-03-03/11:25:08.65           0.10568175
2019-03-03/11:25:08.68          0.076107235
2019-03-03/11:25:08.72          0.072880360
2019-03-03/11:25:08.75          0.066641691
2019-03-03/11:25:08.78          0.026483381
2019-03-03/11:25:08.81         -0.026350064
2019-03-03/11:25:08.84          0.033471538
2019-03-03/11:25:08.87       -0.00080090161
2019-03-03/11:25:08.90         -0.037114923
2019-03-03/11:25:08.93         -0.082678810
2019-03-03/11:25:08.97         -0.043796259
2019-03-03/11:25:09.00         -0.032458345
2019-03-03/11:25:09.03        -0.0084650591
2019-03-03/11:25:09.06          0.031316213
2019-03-03/11:25:09.09           0.11285041
2019-03-03/11:25:09.12          0.053438101
2019-03-03/11:25:09.15          0.049590553
2019-03-03/11:25:09.18           0.12310689
2019-03-03/11:25:09.22          0.099661536
2019-03-03/11:25:09.25           0.10156007
2019-03-03/11:25:09.28          0.096046144
2019-03-03/11:25:09.31          0.036758181
2019-03-03/11:25:09.34         -0.017671291
2019-03-03/11:25:09.37         -0.070252302
2019-03-03/11:25:09.40         -0.056282687
2019-03-03/11:25:09.43         -0.048012160
2019-03-03/11:25:09.47         -0.084506220
2019-03-03/11:25:09.50         -0.076605627
2019-03-03/11:25:09.53         -0.034182837
2019-03-03/11:25:09.56         -0.026722557
2019-03-03/11:25:09.59         0.0096857451
2019-03-03/11:25:09.62          0.054007248
2019-03-03/11:25:09.65          0.088941678
2019-03-03/11:25:09.68          0.075189117
2019-03-03/11:25:09.72          0.064595078
2019-03-03/11:25:09.75          0.066716995
2019-03-03/11:25:09.78           0.13669787
2019-03-03/11:25:09.81          0.027757106
2019-03-03/11:25:09.84          0.038697982
2019-03-03/11:25:09.87          0.025511135
2019-03-03/11:25:09.90         -0.015341944
2019-03-03/11:25:09.93         -0.014299063
2019-03-03/11:25:09.97         -0.033631872
2019-03-03/11:25:10.00         -0.029532865
2019-03-03/11:25:10.03         -0.087937579
2019-03-03/11:25:10.06         -0.080457253
2019-03-03/11:25:10.09         -0.028274390
2019-03-03/11:25:10.12         -0.053980883
2019-03-03/11:25:10.15          0.043555309
2019-03-03/11:25:10.18          0.035809255
2019-03-03/11:25:10.22         -0.029451901
2019-03-03/11:25:10.25        -0.0070941240
2019-03-03/11:25:10.28          0.021529238
2019-03-03/11:25:10.31           0.11549701
2019-03-03/11:25:10.34          0.082517307
2019-03-03/11:25:10.37          0.052097583
2019-03-03/11:25:10.40          0.065013860
2019-03-03/11:25:10.43         -0.033454895
2019-03-03/11:25:10.47         -0.019275415
2019-03-03/11:25:10.50          0.060263765
2019-03-03/11:25:10.53          0.052934995
2019-03-03/11:25:10.56         -0.024937118
2019-03-03/11:25:10.59         -0.078065358
2019-03-03/11:25:10.62         -0.084036089
2019-03-03/11:25:10.65        -0.0018032008
2019-03-03/11:25:10.68         -0.014712597
2019-03-03/11:25:10.72         0.0035737341
2019-03-03/11:25:10.75         -0.015052129
2019-03-03/11:25:10.78         -0.041967487
2019-03-03/11:25:10.81          0.036734256
2019-03-03/11:25:10.84          0.060797951
2019-03-03/11:25:10.87          0.051260935
2019-03-03/11:25:10.90          0.048023999
2019-03-03/11:25:10.93          0.047284247
2019-03-03/11:25:10.97          0.024350059
2019-03-03/11:25:11.00         0.0078127671
2019-03-03/11:25:11.03         0.0010983952
2019-03-03/11:25:11.06          0.055348090
2019-03-03/11:25:11.09         -0.029863924
2019-03-03/11:25:11.12         -0.016337956
2019-03-03/11:25:11.15          0.019860228
2019-03-03/11:25:11.18          0.037925027
2019-03-03/11:25:11.22         -0.018836116
2019-03-03/11:25:11.25          0.033709034
2019-03-03/11:25:11.28        -0.0058649035
2019-03-03/11:25:11.31          0.046523321
2019-03-03/11:25:11.34          0.081880651
2019-03-03/11:25:11.37          0.049325041
2019-03-03/11:25:11.40          0.067728881
2019-03-03/11:25:11.43          0.059154596
2019-03-03/11:25:11.47          0.024246071
2019-03-03/11:25:11.50         -0.010424123
2019-03-03/11:25:11.53         -0.062868629
2019-03-03/11:25:11.56         -0.020236171
2019-03-03/11:25:11.59        -0.0089770420
2019-03-03/11:25:11.62         -0.076202487
2019-03-03/11:25:11.65          0.010395477
2019-03-03/11:25:11.68         -0.047076703
2019-03-03/11:25:11.72         -0.046706482
2019-03-03/11:25:11.75         -0.033987055
2019-03-03/11:25:11.78          0.076258323
2019-03-03/11:25:11.81          0.041019057
2019-03-03/11:25:11.84          0.081565992
2019-03-03/11:25:11.87        -0.0051808172
2019-03-03/11:25:11.90         -0.026374122
2019-03-03/11:25:11.93         -0.083311514
2019-03-03/11:25:11.97          0.014778000
2019-03-03/11:25:12.00          0.036797971
2019-03-03/11:25:12.03         -0.015327093
2019-03-03/11:25:12.06         -0.082065036
2019-03-03/11:25:12.09         -0.017237956
2019-03-03/11:25:12.12         -0.057027348
2019-03-03/11:25:12.15         0.0081060742
2019-03-03/11:25:12.18          0.039215367
2019-03-03/11:25:12.22           0.12539159
2019-03-03/11:25:12.25          0.042278159
2019-03-03/11:25:12.28         0.0023792330
2019-03-03/11:25:12.31          0.017940681
2019-03-03/11:25:12.34          0.054496295
2019-03-03/11:25:12.37          0.021989299
2019-03-03/11:25:12.40          0.075604653
2019-03-03/11:25:12.43         -0.022679789
2019-03-03/11:25:12.47          0.028920572
2019-03-03/11:25:12.50         -0.029278601
2019-03-03/11:25:12.53         -0.014488196
2019-03-03/11:25:12.56         -0.043727394
2019-03-03/11:25:12.59        -0.0010272821
2019-03-03/11:25:12.62         -0.043496100
2019-03-03/11:25:12.65          0.032962446
2019-03-03/11:25:12.68         -0.056231587
2019-03-03/11:25:12.72          0.047736725
2019-03-03/11:25:12.75        -0.0078268970
2019-03-03/11:25:12.78         -0.021687169
2019-03-03/11:25:12.81          0.028061933
2019-03-03/11:25:12.84          0.036265662
2019-03-03/11:25:12.87          0.054636240
2019-03-03/11:25:12.90          0.063010768
2019-03-03/11:25:12.93          0.022320267
2019-03-03/11:25:12.97          0.031043509
2019-03-03/11:25:13.00          0.029156347
2019-03-03/11:25:13.03          0.023552122
2019-03-03/11:25:13.06         -0.016457584
2019-03-03/11:25:13.09         -0.051453300
2019-03-03/11:25:13.12        -0.0047985390
2019-03-03/11:25:13.15         -0.067307507
2019-03-03/11:25:13.18         -0.035576666
2019-03-03/11:25:13.22         -0.020060848
2019-03-03/11:25:13.25         0.0044808286
2019-03-03/11:25:13.28         -0.028543944
2019-03-03/11:25:13.31         -0.072910788
2019-03-03/11:25:13.34         0.0095387593
2019-03-03/11:25:13.37          0.044943707
2019-03-03/11:25:13.40          0.084519916
2019-03-03/11:25:13.43          0.085458420
2019-03-03/11:25:13.47          0.055966460
2019-03-03/11:25:13.50          0.026356241
2019-03-03/11:25:13.53          0.027896092
2019-03-03/11:25:13.56        -0.0088386549
2019-03-03/11:25:13.59          0.037205068
2019-03-03/11:25:13.62          0.042332430
2019-03-03/11:25:13.65         -0.029429187
2019-03-03/11:25:13.68         -0.060344807
2019-03-03/11:25:13.72         -0.044432835
2019-03-03/11:25:13.75        -0.0075087041
2019-03-03/11:25:13.78         -0.033970461
2019-03-03/11:25:13.81         -0.037458725
2019-03-03/11:25:13.84          0.070072180
2019-03-03/11:25:13.87          0.057248863
2019-03-03/11:25:13.90          0.027959360
2019-03-03/11:25:13.93          0.058282635
2019-03-03/11:25:13.97          0.050381559
2019-03-03/11:25:14.00          0.017975580
2019-03-03/11:25:14.03          0.034928856
2019-03-03/11:25:14.06          0.016972250
2019-03-03/11:25:14.09          0.037692485
2019-03-03/11:25:14.12         -0.023563287
2019-03-03/11:25:14.15         -0.032112320
2019-03-03/11:25:14.18         -0.010996380
2019-03-03/11:25:14.22          0.045465538
2019-03-03/11:25:14.25         -0.036772162
2019-03-03/11:25:14.28          0.074453167
2019-03-03/11:25:14.31         -0.073640425
2019-03-03/11:25:14.34          0.052073077
2019-03-03/11:25:14.37          0.059873424
2019-03-03/11:25:14.40        -0.0045947232
2019-03-03/11:25:14.43          0.020325989
2019-03-03/11:25:14.47          0.011242932
2019-03-03/11:25:14.50         0.0050513638
2019-03-03/11:25:14.53          0.054909867
2019-03-03/11:25:14.56         -0.043163520
2019-03-03/11:25:14.59          0.062491682
2019-03-03/11:25:14.62         -0.053340195
2019-03-03/11:25:14.65         -0.060486582
2019-03-03/11:25:14.68          0.021575438
2019-03-03/11:25:14.72          0.056394313
2019-03-03/11:25:14.75         -0.022817540
2019-03-03/11:25:14.78         -0.022541963
2019-03-03/11:25:14.81          0.024934638
2019-03-03/11:25:14.84          0.013411734
2019-03-03/11:25:14.87          0.053052333
2019-03-03/11:25:14.90          0.074965256
2019-03-03/11:25:14.93          0.068796909
2019-03-03/11:25:14.97         0.0029842893
2019-03-03/11:25:15.00         -0.014552486
2019-03-03/11:25:15.03         0.0020285256
2019-03-03/11:25:15.06         -0.018036414
2019-03-03/11:25:15.09         -0.045097305
2019-03-03/11:25:15.12         -0.042797237
2019-03-03/11:25:15.15         -0.035260660
2019-03-03/11:25:15.18         -0.064029850
2019-03-03/11:25:15.22         -0.059204281
2019-03-03/11:25:15.25         -0.048367292
2019-03-03/11:25:15.28         -0.039217035
2019-03-03/11:25:15.31          0.087223782
2019-03-03/11:25:15.34        -0.0075063982
2019-03-03/11:25:15.37         -0.042164783
2019-03-03/11:25:15.40         -0.012319233
2019-03-03/11:25:15.43         0.0089349326
2019-03-03/11:25:15.47          0.036905764
2019-03-03/11:25:15.50          0.031601489
2019-03-03/11:25:15.53          0.057153519
2019-03-03/11:25:15.56          0.010176078
2019-03-03/11:25:15.59         -0.045929742
2019-03-03/11:25:15.62         -0.022831261
2019-03-03/11:25:15.65         -0.024548544
2019-03-03/11:25:15.68          0.024100443
2019-03-03/11:25:15.72         -0.047209346
2019-03-03/11:25:15.75         -0.018408256
2019-03-03/11:25:15.78         -0.072193054
2019-03-03/11:25:15.81         -0.071978072
2019-03-03/11:25:15.84         -0.049760487
2019-03-03/11:25:15.87         -0.053562340
2019-03-03/11:25:15.90          0.018144889
2019-03-03/11:25:15.93          0.044926428
2019-03-03/11:25:15.97          0.016436831
2019-03-03/11:25:16.00         0.0088080762
2019-03-03/11:25:16.03          0.033873919
2019-03-03/11:25:16.06          0.036563598
2019-03-03/11:25:16.09           0.10464485
2019-03-03/11:25:16.12          0.072012438
2019-03-03/11:25:16.15          0.023611552
2019-03-03/11:25:16.18         0.0058928586
2019-03-03/11:25:16.22         -0.059235963
2019-03-03/11:25:16.25         -0.017143731
2019-03-03/11:25:16.28         0.0086620607
2019-03-03/11:25:16.31         -0.058885806
2019-03-03/11:25:16.34         -0.044936120
2019-03-03/11:25:16.37         -0.099622892
2019-03-03/11:25:16.40         -0.038209821
2019-03-03/11:25:16.43          0.015682584
2019-03-03/11:25:16.47         0.0036374937
2019-03-03/11:25:16.50          0.056136369
2019-03-03/11:25:16.53         -0.014265393
2019-03-03/11:25:16.56          0.040847935
2019-03-03/11:25:16.59          0.032721416
2019-03-03/11:25:16.62          0.068910884
2019-03-03/11:25:16.65          0.070487938
2019-03-03/11:25:16.68          0.043902556
2019-03-03/11:25:16.72         -0.020474350
2019-03-03/11:25:16.75         -0.036300336
2019-03-03/11:25:16.78         -0.013579683
2019-03-03/11:25:16.81        -0.0071294030
2019-03-03/11:25:16.84         -0.057575633
2019-03-03/11:25:16.87         -0.021845021
2019-03-03/11:25:16.90         -0.085788459
2019-03-03/11:25:16.93         -0.056035885
2019-03-03/11:25:16.97         -0.027715681
2019-03-03/11:25:17.00          0.028885158
2019-03-03/11:25:17.03           0.10610701
2019-03-03/11:25:17.06          0.036095631
2019-03-03/11:25:17.09          0.020303397
2019-03-03/11:25:17.12         0.0054531269
2019-03-03/11:25:17.15         0.0049164172
2019-03-03/11:25:17.18          0.070621389
2019-03-03/11:25:17.22          0.070615005
2019-03-03/11:25:17.25         -0.012522519
2019-03-03/11:25:17.28         -0.058711217
2019-03-03/11:25:17.31          -0.11960358
2019-03-03/11:25:17.34         -0.083431542
2019-03-03/11:25:17.37         -0.056357107
2019-03-03/11:25:17.40         -0.021314208
2019-03-03/11:25:17.43         -0.045813641
2019-03-03/11:25:17.47         -0.025307577
2019-03-03/11:25:17.50         -0.051294474
2019-03-03/11:25:17.53         -0.037573743
2019-03-03/11:25:17.56         -0.010382199
2019-03-03/11:25:17.59         0.0026897103
2019-03-03/11:25:17.62          0.018502340
2019-03-03/11:25:17.65          0.049926535
2019-03-03/11:25:17.68         -0.026867881
2019-03-03/11:25:17.72          0.050307642
2019-03-03/11:25:17.75         0.0092768344
2019-03-03/11:25:17.78         -0.053452054
2019-03-03/11:25:17.81         -0.078415869
2019-03-03/11:25:17.84         -0.026905790
2019-03-03/11:25:17.87         -0.026312934
2019-03-03/11:25:17.90          0.012638901
2019-03-03/11:25:17.93          -0.11661538
2019-03-03/11:25:17.97       -0.00047940495
2019-03-03/11:25:18.00         -0.072414826
2019-03-03/11:25:18.03         -0.016377923
2019-03-03/11:25:18.06         -0.022844602
2019-03-03/11:25:18.09          0.055852617
2019-03-03/11:25:18.12          0.045074753
2019-03-03/11:25:18.15          0.044731614
2019-03-03/11:25:18.18       -0.00075186427
2019-03-03/11:25:18.22           0.11390544
2019-03-03/11:25:18.25        -0.0099772220
2019-03-03/11:25:18.28         -0.040744901
2019-03-03/11:25:18.31         -0.061773279
2019-03-03/11:25:18.34          0.020043741
2019-03-03/11:25:18.37         -0.026028595
2019-03-03/11:25:18.40         -0.052725367
2019-03-03/11:25:18.43         -0.091608642
2019-03-03/11:25:18.47         -0.010944668
2019-03-03/11:25:18.50         -0.084834078
2019-03-03/11:25:18.53         0.0056850698
2019-03-03/11:25:18.56          0.030927655
2019-03-03/11:25:18.59         0.0020331361
2019-03-03/11:25:18.62         -0.057015651
2019-03-03/11:25:18.65         0.0051568051
2019-03-03/11:25:18.68          0.037639345
2019-03-03/11:25:18.72          0.014532827
2019-03-03/11:25:18.75         -0.081754596
2019-03-03/11:25:18.78        0.00065414308
2019-03-03/11:25:18.81         -0.046527553
2019-03-03/11:25:18.84        -0.0092880585
2019-03-03/11:25:18.87         -0.033460190
2019-03-03/11:25:18.90         0.0056934603
2019-03-03/11:25:18.93         -0.021939937
2019-03-03/11:25:18.97         -0.056173612
2019-03-03/11:25:19.00        -0.0082331596
2019-03-03/11:25:19.03         -0.023864494
2019-03-03/11:25:19.06         -0.061118746
2019-03-03/11:25:19.09         -0.057927293
2019-03-03/11:25:19.12         -0.081143438
2019-03-03/11:25:19.15        -0.0051409396
2019-03-03/11:25:19.18         -0.025393251
2019-03-03/11:25:19.22          0.022284106
2019-03-03/11:25:19.25        -0.0026493114
2019-03-03/11:25:19.28         -0.062071064
2019-03-03/11:25:19.31          0.013076093
2019-03-03/11:25:19.34          0.031008630
2019-03-03/11:25:19.37        -0.0082770893
2019-03-03/11:25:19.40         -0.013404113
2019-03-03/11:25:19.43         -0.075090237
2019-03-03/11:25:19.47         -0.045515785
2019-03-03/11:25:19.50         -0.078047918
2019-03-03/11:25:19.53          -0.11041105
2019-03-03/11:25:19.56        -0.0014241167
2019-03-03/11:25:19.59         -0.020258016
2019-03-03/11:25:19.62         -0.058164207
2019-03-03/11:25:19.65          0.013641445
2019-03-03/11:25:19.68         -0.018587654
2019-03-03/11:25:19.72          0.013206932
2019-03-03/11:25:19.75          0.048860116
2019-03-03/11:25:19.78          0.059166374
2019-03-03/11:25:19.81          0.099452199
2019-03-03/11:25:19.84          0.016383288
2019-03-03/11:25:19.87         -0.039682066
2019-03-03/11:25:19.90          0.038710911
2019-03-03/11:25:19.93         0.0037519603
2019-03-03/11:25:19.97          0.052920289
2019-03-03/11:25:20.00          0.044405500
2019-03-03/11:25:20.03         -0.046160062
2019-03-03/11:25:20.06         -0.049807468
2019-03-03/11:25:20.09         -0.085615315
2019-03-03/11:25:20.12         -0.037138930
2019-03-03/11:25:20.15          0.017060463
2019-03-03/11:25:20.18         -0.048994767
2019-03-03/11:25:20.22         -0.034469740
2019-03-03/11:25:20.25         -0.056493882
2019-03-03/11:25:20.28         -0.050625119
2019-03-03/11:25:20.31          0.057633944
2019-03-03/11:25:20.34         -0.018598539
2019-03-03/11:25:20.37          0.051024022
2019-03-03/11:25:20.40        4.2052902e-06
2019-03-03/11:25:20.43         -0.040908303
2019-03-03/11:25:20.47          0.077287414
2019-03-03/11:25:20.50          0.031971729
2019-03-03/11:25:20.53          0.034613545
2019-03-03/11:25:20.56         -0.025608913
2019-03-03/11:25:20.59         -0.053028655
2019-03-03/11:25:20.62         -0.060562848
2019-03-03/11:25:20.65         -0.084310337
2019-03-03/11:25:20.68         -0.055881777
2019-03-03/11:25:20.72         -0.057632670
2019-03-03/11:25:20.75         -0.097497644
2019-03-03/11:25:20.78          -0.10627358
2019-03-03/11:25:20.81         -0.032557555
2019-03-03/11:25:20.84         -0.015082116
2019-03-03/11:25:20.87         -0.068737063
2019-03-03/11:25:20.90          0.037784187
2019-03-03/11:25:20.93          0.033229563
2019-03-03/11:25:20.97           0.10336563
2019-03-03/11:25:21.00          0.070074309
2019-03-03/11:25:21.03         -0.013496592
2019-03-03/11:25:21.06        -0.0021550168
2019-03-03/11:25:21.09         -0.057965104
2019-03-03/11:25:21.12        -0.0078026470
2019-03-03/11:25:21.15         -0.026919097
2019-03-03/11:25:21.18          -0.10794881
2019-03-03/11:25:21.22          -0.10034560
2019-03-03/11:25:21.25          -0.16151267
2019-03-03/11:25:21.28          -0.13126098
2019-03-03/11:25:21.31         -0.071729971
2019-03-03/11:25:21.34         -0.051069836
2019-03-03/11:25:21.37         -0.052488339
2019-03-03/11:25:21.40         -0.064840236
2019-03-03/11:25:21.43         0.0046045521
2019-03-03/11:25:21.47         -0.019223406
2019-03-03/11:25:21.50        -0.0091094224
2019-03-03/11:25:21.53         -0.014714060
2019-03-03/11:25:21.56          0.056345731
2019-03-03/11:25:21.59         0.0033416408
2019-03-03/11:25:21.62         -0.012184012
2019-03-03/11:25:21.65         -0.026423760
2019-03-03/11:25:21.68         -0.037361730
2019-03-03/11:25:21.72         -0.092055632
2019-03-03/11:25:21.75         -0.058082588
2019-03-03/11:25:21.78         -0.027743153
2019-03-03/11:25:21.81         -0.012489290
2019-03-03/11:25:21.84         -0.099478958
2019-03-03/11:25:21.87         -0.035243226
2019-03-03/11:25:21.90         -0.029792025
2019-03-03/11:25:21.93         0.0091867949
2019-03-03/11:25:21.97         -0.039472331
2019-03-03/11:25:22.00         0.0018941440
2019-03-03/11:25:22.03          0.035950021
2019-03-03/11:25:22.06        -0.0034053695
2019-03-03/11:25:22.09         -0.063828487
2019-03-03/11:25:22.12        -0.0022400141
2019-03-03/11:25:22.15         -0.049747044
2019-03-03/11:25:22.18         -0.023643881
2019-03-03/11:25:22.22         -0.041347137
2019-03-03/11:25:22.25        -0.0012643126
2019-03-03/11:25:22.28         -0.043103416
2019-03-03/11:25:22.31         -0.049659816
2019-03-03/11:25:22.34         -0.058102333
2019-03-03/11:25:22.37          0.041656654
2019-03-03/11:25:22.40         -0.012619292
2019-03-03/11:25:22.43        -0.0013025482
2019-03-03/11:25:22.47         0.0032226094
2019-03-03/11:25:22.50         0.0093985032
2019-03-03/11:25:22.53          0.026895454
2019-03-03/11:25:22.56          0.022325732
2019-03-03/11:25:22.59       -0.00018148969
2019-03-03/11:25:22.62         -0.015805478
2019-03-03/11:25:22.65         -0.073496721
2019-03-03/11:25:22.68         0.0011271465
2019-03-03/11:25:22.72         -0.048628278
2019-03-03/11:25:22.75         -0.025860871
2019-03-03/11:25:22.78         -0.030289790
2019-03-03/11:25:22.81         -0.052243550
2019-03-03/11:25:22.84         -0.055615411
2019-03-03/11:25:22.87         -0.013461597
2019-03-03/11:25:22.90          0.013534432
2019-03-03/11:25:22.93          0.019744389
2019-03-03/11:25:22.97         -0.050695765
2019-03-03/11:25:23.00         0.0096252242
2019-03-03/11:25:23.03          0.023141348
2019-03-03/11:25:23.06          0.035791837
2019-03-03/11:25:23.09        -0.0094551416
2019-03-03/11:25:23.12          0.049350409
2019-03-03/11:25:23.15         -0.013946202
2019-03-03/11:25:23.18        0.00089459884
2019-03-03/11:25:23.22         0.0017651458
2019-03-03/11:25:23.25          0.069516142
2019-03-03/11:25:23.28         -0.036081084
2019-03-03/11:25:23.31         -0.032793065
2019-03-03/11:25:23.34         -0.070735849
2019-03-03/11:25:23.37         -0.017361027
2019-03-03/11:25:23.40         -0.029442058
2019-03-03/11:25:23.43         -0.052952249
2019-03-03/11:25:23.47         -0.027581960
2019-03-03/11:25:23.50         -0.023325960
2019-03-03/11:25:23.53         -0.050857805
2019-03-03/11:25:23.56          0.073330969
2019-03-03/11:25:23.59          0.042560230
2019-03-03/11:25:23.62          0.040931427
2019-03-03/11:25:23.65         0.0084616118
2019-03-03/11:25:23.68          0.057980226
2019-03-03/11:25:23.72          0.058419040
2019-03-03/11:25:23.75          0.021382145
2019-03-03/11:25:23.78          0.029687429
2019-03-03/11:25:23.81        -0.0074732903
2019-03-03/11:25:23.84         -0.016556792
2019-03-03/11:25:23.87         -0.028617576
2019-03-03/11:25:23.90         -0.056243337
2019-03-03/11:25:23.93         -0.043651890
2019-03-03/11:25:23.97         -0.055257941
2019-03-03/11:25:24.00         -0.033563513
2019-03-03/11:25:24.03         -0.023695010
2019-03-03/11:25:24.06         -0.033436435
2019-03-03/11:25:24.09        -0.0068970674
2019-03-03/11:25:24.12         -0.075315389
2019-03-03/11:25:24.15         -0.034550998
2019-03-03/11:25:24.18         -0.026234931
2019-03-03/11:25:24.22          0.027287748
2019-03-03/11:25:24.25         0.0074623928
2019-03-03/11:25:24.28        -0.0075164982
2019-03-03/11:25:24.31        -0.0082166107
2019-03-03/11:25:24.34         -0.021283406
2019-03-03/11:25:24.37         0.0011806810
2019-03-03/11:25:24.40          0.024085381
2019-03-03/11:25:24.43         -0.015818873
2019-03-03/11:25:24.47         0.0081440140
2019-03-03/11:25:24.50         -0.084229011
2019-03-03/11:25:24.53         -0.039931552
2019-03-03/11:25:24.56         -0.010451991
2019-03-03/11:25:24.59         -0.020314003
2019-03-03/11:25:24.62         -0.075271084
2019-03-03/11:25:24.65         -0.031284356
2019-03-03/11:25:24.68        -0.0034581531
2019-03-03/11:25:24.72         -0.042401943
2019-03-03/11:25:24.75         -0.044578085
2019-03-03/11:25:24.78          0.065400472
2019-03-03/11:25:24.81         -0.033338981
2019-03-03/11:25:24.84          0.029462868
2019-03-03/11:25:24.87          0.030285795
2019-03-03/11:25:24.90          0.073408129
2019-03-03/11:25:24.93          0.028524366
2019-03-03/11:25:24.97          0.021611726
2019-03-03/11:25:25.00          0.027092698
2019-03-03/11:25:25.03          0.061576062
2019-03-03/11:25:25.06          0.013456879
2019-03-03/11:25:25.09         0.0062290615
2019-03-03/11:25:25.12         -0.084777544
2019-03-03/11:25:25.15         -0.098522154
2019-03-03/11:25:25.18         -0.031748135
2019-03-03/11:25:25.22         -0.054062255
2019-03-03/11:25:25.25         -0.021568195
2019-03-03/11:25:25.28         -0.016372005
2019-03-03/11:25:25.31         -0.059544703
2019-03-03/11:25:25.34         -0.038604229
2019-03-03/11:25:25.37          0.020768523
2019-03-03/11:25:25.40          0.032181991
2019-03-03/11:25:25.43          0.050812920
2019-03-03/11:25:25.47         -0.014500596
2019-03-03/11:25:25.50       -0.00095005569
2019-03-03/11:25:25.53         -0.092068706
2019-03-03/11:25:25.56         -0.056165634
2019-03-03/11:25:25.59        -0.0076949099
2019-03-03/11:25:25.62         -0.029666589
2019-03-03/11:25:25.65         -0.079283071
2019-03-03/11:25:25.68         -0.016071707
2019-03-03/11:25:25.72         0.0049414680
2019-03-03/11:25:25.75          0.046779466
2019-03-03/11:25:25.78         -0.028912328
2019-03-03/11:25:25.81          0.092672600
2019-03-03/11:25:25.84          0.044697329
2019-03-03/11:25:25.87         -0.013611960
2019-03-03/11:25:25.90       -0.00012919574
2019-03-03/11:25:25.93          0.038096838
2019-03-03/11:25:25.97       -0.00050288636
2019-03-03/11:25:26.00         -0.026788402
2019-03-03/11:25:26.03         -0.064057679
2019-03-03/11:25:26.06          0.032198752
2019-03-03/11:25:26.09         -0.048691586
2019-03-03/11:25:26.12         -0.010913469
2019-03-03/11:25:26.15        -0.0043069840
2019-03-03/11:25:26.18        -0.0051988416
2019-03-03/11:25:26.22        -0.0046598061
2019-03-03/11:25:26.25         -0.015261785
2019-03-03/11:25:26.28         -0.054197338
2019-03-03/11:25:26.31         0.0094999414
2019-03-03/11:25:26.34         -0.051250634
2019-03-03/11:25:26.37         0.0088643837
2019-03-03/11:25:26.40         -0.028507744
2019-03-03/11:25:26.43         -0.022129657
2019-03-03/11:25:26.47         -0.046649652
2019-03-03/11:25:26.50         -0.072398412
2019-03-03/11:25:26.53         -0.024380323
2019-03-03/11:25:26.56          0.030635908
2019-03-03/11:25:26.59         -0.050188390
2019-03-03/11:25:26.62         -0.014777800
2019-03-03/11:25:26.65         -0.066925962
2019-03-03/11:25:26.68         -0.013754803
2019-03-03/11:25:26.72        -0.0040801992
2019-03-03/11:25:26.75          0.015276537
2019-03-03/11:25:26.78          0.041090827
2019-03-03/11:25:26.81         0.0012171128
2019-03-03/11:25:26.84         -0.021108972
2019-03-03/11:25:26.87         -0.013125255
2019-03-03/11:25:26.90        -0.0015188980
2019-03-03/11:25:26.93          0.048924690
2019-03-03/11:25:26.97          0.059058174
2019-03-03/11:25:27.00         0.0089708648
2019-03-03/11:25:27.03        0.00023388654
2019-03-03/11:25:27.06         -0.043062153
2019-03-03/11:25:27.09        -0.0013718193
2019-03-03/11:25:27.12         -0.026032057
2019-03-03/11:25:27.15         -0.057411615
2019-03-03/11:25:27.18         -0.044209456
2019-03-03/11:25:27.22         -0.074890986
2019-03-03/11:25:27.25         -0.066314239
2019-03-03/11:25:27.28         -0.039772714
2019-03-03/11:25:27.31        -0.0020183348
2019-03-03/11:25:27.34          0.033383278
2019-03-03/11:25:27.37          0.017679719
2019-03-03/11:25:27.40          0.022278146
2019-03-03/11:25:27.43           0.12871196
2019-03-03/11:25:27.47          0.068686781
2019-03-03/11:25:27.50          0.033707564
2019-03-03/11:25:27.53          0.053104601
2019-03-03/11:25:27.56          0.075867501
2019-03-03/11:25:27.59          0.032732067
2019-03-03/11:25:27.62         -0.015427721
2019-03-03/11:25:27.65         0.0038558556
2019-03-03/11:25:27.68         -0.010096728
2019-03-03/11:25:27.72         -0.086059207
2019-03-03/11:25:27.75         -0.038643266
2019-03-03/11:25:27.78          0.014040279
2019-03-03/11:25:27.81         -0.072943189
2019-03-03/11:25:27.84        -0.0027801191
2019-03-03/11:25:27.87         -0.033424006
2019-03-03/11:25:27.90          0.042490647
2019-03-03/11:25:27.93         -0.031692763
2019-03-03/11:25:27.97        -0.0051814800
2019-03-03/11:25:28.00          0.021313019
2019-03-03/11:25:28.03          0.074780368
2019-03-03/11:25:28.06        -0.0032525938
2019-03-03/11:25:28.09         0.0068698929
2019-03-03/11:25:28.12         -0.031775171
2019-03-03/11:25:28.15         -0.023197387
2019-03-03/11:25:28.18         -0.082711992
2019-03-03/11:25:28.22         -0.047455520
2019-03-03/11:25:28.25         -0.069660327
2019-03-03/11:25:28.28         -0.033984940
2019-03-03/11:25:28.31          -0.10175146
2019-03-03/11:25:28.34         -0.033421129
2019-03-03/11:25:28.37          0.018840977
2019-03-03/11:25:28.40         -0.085240530
2019-03-03/11:25:28.43         -0.014957136
2019-03-03/11:25:28.47        -0.0015665026
2019-03-03/11:25:28.50          0.051317660
2019-03-03/11:25:28.53          0.038987642
2019-03-03/11:25:28.56         0.0018817883
2019-03-03/11:25:28.59          0.036570068
2019-03-03/11:25:28.62       -0.00023824400
2019-03-03/11:25:28.65         -0.015270684
2019-03-03/11:25:28.68          0.069443125
2019-03-03/11:25:28.72          0.020601262
2019-03-03/11:25:28.75          0.021528162
2019-03-03/11:25:28.78        -0.0066840648
2019-03-03/11:25:28.81          0.031492950
2019-03-03/11:25:28.84          0.020824126
2019-03-03/11:25:28.87         -0.034828282
2019-03-03/11:25:28.90         0.0018795432
2019-03-03/11:25:28.93         -0.025584595
2019-03-03/11:25:28.97        -0.0057691004
2019-03-03/11:25:29.00         -0.010154051
2019-03-03/11:25:29.03          0.015578303
2019-03-03/11:25:29.06          0.011855563
2019-03-03/11:25:29.09         0.0047430614
2019-03-03/11:25:29.12         -0.025742590
2019-03-03/11:25:29.15          0.026055490
2019-03-03/11:25:29.18          0.018807224
2019-03-03/11:25:29.22          0.028530648
2019-03-03/11:25:29.25          0.021232268
2019-03-03/11:25:29.28         -0.023762248
2019-03-03/11:25:29.31         -0.019930938
2019-03-03/11:25:29.34         -0.039519548
2019-03-03/11:25:29.37         -0.024909311
2019-03-03/11:25:29.40          0.060389829
2019-03-03/11:25:29.43         -0.013136161
2019-03-03/11:25:29.47         -0.063979407
2019-03-03/11:25:29.50        -0.0041314829
2019-03-03/11:25:29.53         -0.030204676
2019-03-03/11:25:29.56          0.030262361
2019-03-03/11:25:29.59         0.0048463039
2019-03-03/11:25:29.62          0.019945581
2019-03-03/11:25:29.65         0.0063474921
2019-03-03/11:25:29.68         -0.069347590
2019-03-03/11:25:29.72         0.0029392816
2019-03-03/11:25:29.75          0.049921858
2019-03-03/11:25:29.78        -0.0067145523
2019-03-03/11:25:29.81         0.0047920854
2019-03-03/11:25:29.84         0.0077124929
2019-03-03/11:25:29.87          0.021964620
2019-03-03/11:25:29.90         0.0015770959
2019-03-03/11:25:29.93        -0.0054738734
2019-03-03/11:25:29.97          0.084393217
2019-03-03/11:25:30.00          0.029041235
2019-03-03/11:25:30.03         -0.024019189
2019-03-03/11:25:30.06          0.019204169
2019-03-03/11:25:30.09          0.034534516
2019-03-03/11:25:30.12          0.012188698
2019-03-03/11:25:30.15        -0.0030286410
2019-03-03/11:25:30.18         -0.017251638
2019-03-03/11:25:30.22          0.038619322
2019-03-03/11:25:30.25         -0.071062934
2019-03-03/11:25:30.28         0.0092329483
2019-03-03/11:25:30.31          0.037995605
2019-03-03/11:25:30.34         -0.023286330
2019-03-03/11:25:30.37         0.0032449493
2019-03-03/11:25:30.40          0.032721960
2019-03-03/11:25:30.43         0.0059291332
2019-03-03/11:25:30.47          0.039653754
2019-03-03/11:25:30.50       -0.00076250530
2019-03-03/11:25:30.53          0.036463591
2019-03-03/11:25:30.56         -0.029585018
2019-03-03/11:25:30.59         -0.023182838
2019-03-03/11:25:30.62          0.045945947
2019-03-03/11:25:30.65          0.029215293
2019-03-03/11:25:30.68          0.025921398
2019-03-03/11:25:30.72         0.0080860705
2019-03-03/11:25:30.75          0.037162358
2019-03-03/11:25:30.78          0.014637994
2019-03-03/11:25:30.81          0.029855105
2019-03-03/11:25:30.84          0.029250934
2019-03-03/11:25:30.87          0.068493859
2019-03-03/11:25:30.90         -0.013266159
2019-03-03/11:25:30.93         -0.058417076
2019-03-03/11:25:30.97         -0.082576816
2019-03-03/11:25:31.00          0.025331142
2019-03-03/11:25:31.03         -0.030758620
2019-03-03/11:25:31.06        -0.0035434633
2019-03-03/11:25:31.09         -0.019451969
2019-03-03/11:25:31.12          0.031676563
2019-03-03/11:25:31.15         -0.069692127
2019-03-03/11:25:31.18          0.023646346
2019-03-03/11:25:31.22          0.047838348
2019-03-03/11:25:31.25           0.11989977
2019-03-03/11:25:31.28         0.0039293098
2019-03-03/11:25:31.31        -0.0041672128
2019-03-03/11:25:31.34         0.0056992751
2019-03-03/11:25:31.37          0.033087410
2019-03-03/11:25:31.40         0.0059335502
2019-03-03/11:25:31.43          0.079836273
2019-03-03/11:25:31.47          0.019724250
2019-03-03/11:25:31.50         -0.011470571
2019-03-03/11:25:31.53         -0.051939136
2019-03-03/11:25:31.56          0.019888211
2019-03-03/11:25:31.59          0.051086600
2019-03-03/11:25:31.62          0.032866941
2019-03-03/11:25:31.65          0.046158401
2019-03-03/11:25:31.68          0.060133643
2019-03-03/11:25:31.72          0.065925539
2019-03-03/11:25:31.75          0.048966296
2019-03-03/11:25:31.78          0.056726389
2019-03-03/11:25:31.81          0.028347817
2019-03-03/11:25:31.84          0.017301214
2019-03-03/11:25:31.87        -0.0021551353
2019-03-03/11:25:31.90          0.014534828
2019-03-03/11:25:31.93          0.045346914
2019-03-03/11:25:31.97         -0.049851166
2019-03-03/11:25:32.00         -0.011272177
2019-03-03/11:25:32.03         -0.048039128
2019-03-03/11:25:32.06          0.017836565
2019-03-03/11:25:32.09         -0.011564896
2019-03-03/11:25:32.12         -0.015810393
2019-03-03/11:25:32.15         -0.018537361
2019-03-03/11:25:32.18         -0.040636986
2019-03-03/11:25:32.22         -0.071427486
2019-03-03/11:25:32.25          0.016612141
2019-03-03/11:25:32.28         -0.043786765
2019-03-03/11:25:32.31          0.052941699
2019-03-03/11:25:32.34         -0.046510752
2019-03-03/11:25:32.37         -0.054404279
2019-03-03/11:25:32.40         -0.035025711
2019-03-03/11:25:32.43         -0.021071043
2019-03-03/11:25:32.47          0.026923339
2019-03-03/11:25:32.50          0.027228072
2019-03-03/11:25:32.53         -0.043537058
2019-03-03/11:25:32.56        -0.0073167385
2019-03-03/11:25:32.59         -0.050423720
2019-03-03/11:25:32.62        -0.0075645448
2019-03-03/11:25:32.65          0.040464247
2019-03-03/11:25:32.68         -0.013910139
2019-03-03/11:25:32.72        -0.0045913535
2019-03-03/11:25:32.75         -0.024362307
2019-03-03/11:25:32.78         -0.039778849
2019-03-03/11:25:32.81          0.023828912
2019-03-03/11:25:32.84         -0.025195876
2019-03-03/11:25:32.87         -0.018202856
2019-03-03/11:25:32.90         0.0065983689
2019-03-03/11:25:32.93         -0.024962368
2019-03-03/11:25:32.97          0.045099361
2019-03-03/11:25:33.00          0.033340894
2019-03-03/11:25:33.03         0.0046773478
2019-03-03/11:25:33.06         -0.038707706
2019-03-03/11:25:33.09         -0.014512230
2019-03-03/11:25:33.12        -0.0030303095
2019-03-03/11:25:33.15         -0.029914408
2019-03-03/11:25:33.18        -0.0069353284
2019-03-03/11:25:33.22        -0.0054846646
2019-03-03/11:25:33.25         -0.051389138
2019-03-03/11:25:33.28         -0.010054426
2019-03-03/11:25:33.31         -0.022001983
2019-03-03/11:25:33.34          0.034793668
2019-03-03/11:25:33.37        -0.0054836838
2019-03-03/11:25:33.40          0.021104670
2019-03-03/11:25:33.43        5.8014198e-05
2019-03-03/11:25:33.47         -0.029247386
2019-03-03/11:25:33.50          0.012964483
2019-03-03/11:25:33.53         0.0052682689
2019-03-03/11:25:33.56         -0.069557708
2019-03-03/11:25:33.59       -0.00098438536
2019-03-03/11:25:33.62         -0.025246881
2019-03-03/11:25:33.65         -0.015402738
2019-03-03/11:25:33.68         -0.012766206
2019-03-03/11:25:33.72         0.0036198627
2019-03-03/11:25:33.75        -0.0013997719
2019-03-03/11:25:33.78         -0.025401085
2019-03-03/11:25:33.81          0.026305434
2019-03-03/11:25:33.84          0.090367881
2019-03-03/11:25:33.87          0.048267179
2019-03-03/11:25:33.90          0.034429404
2019-03-03/11:25:33.93        -0.0085991818
2019-03-03/11:25:33.97          0.023581117
2019-03-03/11:25:34.00          0.018242277
2019-03-03/11:25:34.03         0.0010156615
2019-03-03/11:25:34.06        -0.0046255383
2019-03-03/11:25:34.09         -0.019165297
2019-03-03/11:25:34.12         -0.038341209
2019-03-03/11:25:34.15         -0.098577142
2019-03-03/11:25:34.18         -0.045430677
2019-03-03/11:25:34.22         -0.027960764
2019-03-03/11:25:34.25         -0.041925838
2019-03-03/11:25:34.28         -0.038823009
2019-03-03/11:25:34.31         -0.016004636
2019-03-03/11:25:34.34         0.0034755065
2019-03-03/11:25:34.37          0.038879857
2019-03-03/11:25:34.40         0.0054927022
2019-03-03/11:25:34.43          0.053003157
2019-03-03/11:25:34.47          0.025344018
2019-03-03/11:25:34.50          0.058294781
2019-03-03/11:25:34.53          0.052533439
2019-03-03/11:25:34.56          0.026019090
2019-03-03/11:25:34.59         0.0093416768
2019-03-03/11:25:34.62         0.0077253975
2019-03-03/11:25:34.65         -0.035395010
2019-03-03/11:25:34.68         -0.043612516
2019-03-03/11:25:34.72         -0.021187940
2019-03-03/11:25:34.75         -0.035323846
2019-03-03/11:25:34.78         -0.035127492
2019-03-03/11:25:34.81         -0.077563155
2019-03-03/11:25:34.84         -0.034056581
2019-03-03/11:25:34.87         -0.040116794
2019-03-03/11:25:34.90         -0.017965717
2019-03-03/11:25:34.93         -0.026993663
2019-03-03/11:25:34.97          0.024734268
2019-03-03/11:25:35.00         -0.011284851
2019-03-03/11:25:35.03         0.0054658688
2019-03-03/11:25:35.06          0.035261751
2019-03-03/11:25:35.09          0.037853003
2019-03-03/11:25:35.12          0.030035831
2019-03-03/11:25:35.15          0.071844472
2019-03-03/11:25:35.18         0.0048255905
2019-03-03/11:25:35.22          0.029795344
2019-03-03/11:25:35.25         -0.035908754
2019-03-03/11:25:35.28          0.020887366
2019-03-03/11:25:35.31         -0.038135734
2019-03-03/11:25:35.34         -0.082546588
2019-03-03/11:25:35.37         -0.084281209
2019-03-03/11:25:35.40         -0.058317468
2019-03-03/11:25:35.43         0.0062860486
2019-03-03/11:25:35.47         -0.033972127
2019-03-03/11:25:35.50         -0.049055850
2019-03-03/11:25:35.53          0.041760488
2019-03-03/11:25:35.56         -0.037565179
2019-03-03/11:25:35.59          0.019502353
2019-03-03/11:25:35.62       -0.00055791773
2019-03-03/11:25:35.65          0.023240603
2019-03-03/11:25:35.68          0.031577277
2019-03-03/11:25:35.72         -0.094084882
2019-03-03/11:25:35.75          0.011291767
2019-03-03/11:25:35.78         -0.029734294
2019-03-03/11:25:35.81         -0.036982281
2019-03-03/11:25:35.84         -0.036694928
2019-03-03/11:25:35.87         -0.026003456
2019-03-03/11:25:35.90          0.011786164
2019-03-03/11:25:35.93         0.0027411684
2019-03-03/11:25:35.97         -0.031519592
2019-03-03/11:25:36.00         -0.026342243
2019-03-03/11:25:36.03         -0.037065805
2019-03-03/11:25:36.06        -0.0052909636
2019-03-03/11:25:36.09         -0.015420444
2019-03-03/11:25:36.12          0.018359638
2019-03-03/11:25:36.15          0.012051134
2019-03-03/11:25:36.18         -0.020525795
2019-03-03/11:25:36.22        -0.0038868854
2019-03-03/11:25:36.25          0.021030984
2019-03-03/11:25:36.28          0.050344673
2019-03-03/11:25:36.31         -0.021145557
2019-03-03/11:25:36.34         -0.027789187
2019-03-03/11:25:36.37         -0.057365361
2019-03-03/11:25:36.40         -0.045473320
2019-03-03/11:25:36.43         -0.047157751
2019-03-03/11:25:36.47         -0.021013243
2019-03-03/11:25:36.50         -0.041323401
2019-03-03/11:25:36.53         -0.051440906
2019-03-03/11:25:36.56         -0.029603275
2019-03-03/11:25:36.59          0.011276767
2019-03-03/11:25:36.62        -0.0060766566
2019-03-03/11:25:36.65          0.016627023
2019-03-03/11:25:36.68        -0.0032630639
2019-03-03/11:25:36.72         -0.012059820
2019-03-03/11:25:36.75         -0.023212801
2019-03-03/11:25:36.78         -0.040668445
2019-03-03/11:25:36.81         -0.055395635
2019-03-03/11:25:36.84         -0.085357063
2019-03-03/11:25:36.87         -0.078742380
2019-03-03/11:25:36.90         -0.056761475
2019-03-03/11:25:36.93         -0.037823262
2019-03-03/11:25:36.97         -0.045461810
2019-03-03/11:25:37.00         -0.051781421
2019-03-03/11:25:37.03         -0.057873193
2019-03-03/11:25:37.06         -0.022924405
2019-03-03/11:25:37.09         0.0023762059
2019-03-03/11:25:37.12         0.0023268016
2019-03-03/11:25:37.15          0.024195651
2019-03-03/11:25:37.18          0.016380551
2019-03-03/11:25:37.22         -0.022035272
2019-03-03/11:25:37.25        -0.0097753871
2019-03-03/11:25:37.28          0.028887218
2019-03-03/11:25:37.31          0.025576745
2019-03-03/11:25:37.34         0.0088002337
2019-03-03/11:25:37.37         -0.010610966
2019-03-03/11:25:37.40         -0.036515131
2019-03-03/11:25:37.43         -0.031389763
2019-03-03/11:25:37.47        -0.0042600094
2019-03-03/11:25:37.50         -0.030218125
2019-03-03/11:25:37.53         -0.021108590
2019-03-03/11:25:37.56         -0.047248701
2019-03-03/11:25:37.59         -0.037063549
2019-03-03/11:25:37.62         -0.027406208
2019-03-03/11:25:37.65       -0.00095739587
2019-03-03/11:25:37.68          0.073610570
2019-03-03/11:25:37.72          0.040798522
2019-03-03/11:25:37.75         -0.014738147
2019-03-03/11:25:37.78        -0.0045158423
2019-03-03/11:25:37.81         0.0047275361
2019-03-03/11:25:37.84          0.015121334
2019-03-03/11:25:37.87         -0.055922305
2019-03-03/11:25:37.90         -0.034204622
2019-03-03/11:25:37.93         -0.056843617
2019-03-03/11:25:37.97         -0.069563270
2019-03-03/11:25:38.00          -0.10222137
2019-03-03/11:25:38.03          0.012477461
2019-03-03/11:25:38.06         -0.016812626
2019-03-03/11:25:38.09         -0.023648071
2019-03-03/11:25:38.12         -0.098904608
2019-03-03/11:25:38.15         -0.044075454
2019-03-03/11:25:38.18        -0.0055097296
2019-03-03/11:25:38.22          0.035891914
2019-03-03/11:25:38.25          0.012328084
2019-03-03/11:25:38.28          0.045058853
2019-03-03/11:25:38.31         -0.052206570
2019-03-03/11:25:38.34          0.018686068
2019-03-03/11:25:38.37         -0.015077775
2019-03-03/11:25:38.40          0.047186840
2019-03-03/11:25:38.43          0.055476891
2019-03-03/11:25:38.47        -0.0041602119
2019-03-03/11:25:38.50         -0.040804083
2019-03-03/11:25:38.53         -0.095994389
2019-03-03/11:25:38.56         -0.062460968
2019-03-03/11:25:38.59         -0.050552062
2019-03-03/11:25:38.62         -0.070369481
2019-03-03/11:25:38.65         -0.031375911
2019-03-03/11:25:38.68         -0.021448301
2019-03-03/11:25:38.72         -0.010553172
2019-03-03/11:25:38.75         -0.037153354
2019-03-03/11:25:38.78         -0.035651659
2019-03-03/11:25:38.81          0.041454012
2019-03-03/11:25:38.84          0.018501705
2019-03-03/11:25:38.87          0.015055675
2019-03-03/11:25:38.90        -0.0041129720
2019-03-03/11:25:38.93        -0.0018033517
2019-03-03/11:25:38.97         -0.021686458
2019-03-03/11:25:39.00         -0.033832995
2019-03-03/11:25:39.03         -0.036124687
2019-03-03/11:25:39.06         -0.021203414
2019-03-03/11:25:39.09         -0.092145767
2019-03-03/11:25:39.12         -0.048067153
2019-03-03/11:25:39.15         -0.036495333
2019-03-03/11:25:39.18         -0.047083243
2019-03-03/11:25:39.22         -0.028233121
2019-03-03/11:25:39.25         -0.036851298
2019-03-03/11:25:39.28         -0.019984945
2019-03-03/11:25:39.31          0.016427161
2019-03-03/11:25:39.34          0.030749984
2019-03-03/11:25:39.37          0.026769038
2019-03-03/11:25:39.40         0.0096443304
2019-03-03/11:25:39.43         -0.014497672
2019-03-03/11:25:39.47          0.016749126
2019-03-03/11:25:39.50         -0.019709719
2019-03-03/11:25:39.53         -0.014926190
2019-03-03/11:25:39.56        -0.0089465654
2019-03-03/11:25:39.59         -0.025806354
2019-03-03/11:25:39.62         -0.040202522
2019-03-03/11:25:39.65          0.011729033
2019-03-03/11:25:39.68        -0.0065214266
2019-03-03/11:25:39.72         -0.010448589
2019-03-03/11:25:39.75         -0.011316472
2019-03-03/11:25:39.78         0.0033052943
2019-03-03/11:25:39.81         0.0032786503
2019-03-03/11:25:39.84         -0.036714005
2019-03-03/11:25:39.87         -0.017229898
2019-03-03/11:25:39.90         -0.031621858
2019-03-03/11:25:39.93         -0.019690178
2019-03-03/11:25:39.97         -0.055268569
2019-03-03/11:25:40.00         -0.053454407
2019-03-03/11:25:40.03        -0.0085625670
2019-03-03/11:25:40.06        -0.0084228987
2019-03-03/11:25:40.09         0.0016822034
2019-03-03/11:25:40.12          0.022708589
2019-03-03/11:25:40.15         -0.015394164
2019-03-03/11:25:40.18        -0.0028247599
2019-03-03/11:25:40.22         -0.038803605
2019-03-03/11:25:40.25          0.032687607
2019-03-03/11:25:40.28          0.049017222
2019-03-03/11:25:40.31         -0.027139864
2019-03-03/11:25:40.34         -0.015117784
2019-03-03/11:25:40.37         -0.030995205
2019-03-03/11:25:40.40         -0.021679653
2019-03-03/11:25:40.43         -0.024571350
2019-03-03/11:25:40.47         -0.043047730
2019-03-03/11:25:40.50          0.013211465
2019-03-03/11:25:40.53         -0.051827688
2019-03-03/11:25:40.56        -0.0095070603
2019-03-03/11:25:40.59         -0.028637619
2019-03-03/11:25:40.62         -0.013223233
2019-03-03/11:25:40.65         -0.058523888
2019-03-03/11:25:40.68        -0.0037784336
2019-03-03/11:25:40.72         -0.021692940
2019-03-03/11:25:40.75         -0.016556320
2019-03-03/11:25:40.78         -0.011008200
2019-03-03/11:25:40.81         -0.030516101
2019-03-03/11:25:40.84         -0.027439891
2019-03-03/11:25:40.87        -0.0067219154
2019-03-03/11:25:40.90         0.0079449483
2019-03-03/11:25:40.93          0.068499162
2019-03-03/11:25:40.97         0.0054327491
2019-03-03/11:25:41.00          0.024756459
2019-03-03/11:25:41.03          0.025478373
2019-03-03/11:25:41.06         -0.063443718
2019-03-03/11:25:41.09        -0.0058304483
2019-03-03/11:25:41.12         -0.013083475
2019-03-03/11:25:41.15         -0.021285443
2019-03-03/11:25:41.18         -0.043692070
2019-03-03/11:25:41.22         -0.059253273
2019-03-03/11:25:41.25         -0.052985085
2019-03-03/11:25:41.28         -0.010944503
2019-03-03/11:25:41.31         -0.025159795
2019-03-03/11:25:41.34          0.088919235
2019-03-03/11:25:41.37          0.026790708
2019-03-03/11:25:41.40          0.030946090
2019-03-03/11:25:41.43          0.042886158
2019-03-03/11:25:41.47         0.0024461695
2019-03-03/11:25:41.50          0.034873163
2019-03-03/11:25:41.53          0.041963771
2019-03-03/11:25:41.56          0.012171177
2019-03-03/11:25:41.59         -0.031521378
2019-03-03/11:25:41.62         -0.096318979
2019-03-03/11:25:41.65         -0.045666972
2019-03-03/11:25:41.68          -0.10537156
2019-03-03/11:25:41.72         -0.070869254
2019-03-03/11:25:41.75         -0.038115277
2019-03-03/11:25:41.78          -0.10845788
2019-03-03/11:25:41.81         -0.093454246
2019-03-03/11:25:41.84         -0.060605542
2019-03-03/11:25:41.87         -0.033949123
2019-03-03/11:25:41.90         -0.022425672
2019-03-03/11:25:41.93        -0.0048073949
2019-03-03/11:25:41.97          0.023359114
2019-03-03/11:25:42.00         0.0058861300
2019-03-03/11:25:42.03         0.0032912020
2019-03-03/11:25:42.06          0.030306598
2019-03-03/11:25:42.09          0.047302797
2019-03-03/11:25:42.12         0.0024912329
2019-03-03/11:25:42.15          0.031573475
2019-03-03/11:25:42.18         0.0026874436
2019-03-03/11:25:42.22         0.0061708236
2019-03-03/11:25:42.25          0.021756854
2019-03-03/11:25:42.28         -0.026018466
2019-03-03/11:25:42.31         -0.023316330
2019-03-03/11:25:42.34         0.0076703916
2019-03-03/11:25:42.37         -0.071129898
2019-03-03/11:25:42.40         -0.030443639
2019-03-03/11:25:42.43         -0.028064860
2019-03-03/11:25:42.47         -0.013059336
2019-03-03/11:25:42.50         -0.013439124
2019-03-03/11:25:42.53         -0.038406250
2019-03-03/11:25:42.56          0.016560014
2019-03-03/11:25:42.59         0.0035102523
2019-03-03/11:25:42.62         0.0022220582
2019-03-03/11:25:42.65          0.026419275
2019-03-03/11:25:42.68          0.032956022
2019-03-03/11:25:42.72         0.0076643139
2019-03-03/11:25:42.75        -0.0052539144
2019-03-03/11:25:42.78         -0.042169441
2019-03-03/11:25:42.81         -0.026376284
2019-03-03/11:25:42.84         -0.059676889
2019-03-03/11:25:42.87         -0.020842279
2019-03-03/11:25:42.90         -0.039861402
2019-03-03/11:25:42.93         -0.034386340
2019-03-03/11:25:42.97         -0.051619835
2019-03-03/11:25:43.00        -0.0067593442
2019-03-03/11:25:43.03         -0.030584514
2019-03-03/11:25:43.06          0.014400411
2019-03-03/11:25:43.09        -0.0091588504
2019-03-03/11:25:43.12          0.032644427
2019-03-03/11:25:43.15         -0.049232814
2019-03-03/11:25:43.18         -0.015736575
2019-03-03/11:25:43.22         -0.014368207
2019-03-03/11:25:43.25         -0.013180523
2019-03-03/11:25:43.28         -0.053072884
2019-03-03/11:25:43.31         -0.023981041
2019-03-03/11:25:43.34         -0.031203794
2019-03-03/11:25:43.37         -0.041944603
2019-03-03/11:25:43.40         -0.017305305
2019-03-03/11:25:43.43         0.0018164173
2019-03-03/11:25:43.47         -0.018330071
2019-03-03/11:25:43.50          0.023395973
2019-03-03/11:25:43.53        -0.0049442291
2019-03-03/11:25:43.56         -0.018835733
2019-03-03/11:25:43.59          0.025180838
2019-03-03/11:25:43.62        -0.0019050490
2019-03-03/11:25:43.65          0.011802467
2019-03-03/11:25:43.68        -0.0032246222
2019-03-03/11:25:43.72         -0.017272749
2019-03-03/11:25:43.75         -0.028530888
2019-03-03/11:25:43.78         -0.061300904
2019-03-03/11:25:43.81         -0.020983850
2019-03-03/11:25:43.84          0.011891536
2019-03-03/11:25:43.87         0.0036400752
2019-03-03/11:25:43.90         -0.015558938
2019-03-03/11:25:43.93        -0.0068204307
2019-03-03/11:25:43.97         -0.023645472
2019-03-03/11:25:44.00         0.0028755810
2019-03-03/11:25:44.03          0.017445100
2019-03-03/11:25:44.06          0.017972227
2019-03-03/11:25:44.09         0.0031388387
2019-03-03/11:25:44.12         0.0025399614
2019-03-03/11:25:44.15         -0.017735053
2019-03-03/11:25:44.18         -0.037291302
2019-03-03/11:25:44.22        -0.0087606050
2019-03-03/11:25:44.25         -0.041965668
2019-03-03/11:25:44.28         -0.028853200
2019-03-03/11:25:44.31         -0.016914599
2019-03-03/11:25:44.34         -0.046239808
2019-03-03/11:25:44.37         -0.043913993
2019-03-03/11:25:44.40         -0.068597053
2019-03-03/11:25:44.43         -0.062237348
2019-03-03/11:25:44.47        -0.0034108795
2019-03-03/11:25:44.50         -0.037658718
2019-03-03/11:25:44.53         -0.021342562
2019-03-03/11:25:44.56         -0.031015873
2019-03-03/11:25:44.59         -0.022311777
2019-03-03/11:25:44.62         -0.011125413
2019-03-03/11:25:44.65         -0.016077942
2019-03-03/11:25:44.68          0.043037309
2019-03-03/11:25:44.72          0.016720666
2019-03-03/11:25:44.75         0.0083536465
2019-03-03/11:25:44.78          0.026563726
2019-03-03/11:25:44.81          0.056804654
2019-03-03/11:25:44.84         0.0057310089
2019-03-03/11:25:44.87        -0.0068626869
2019-03-03/11:25:44.90         -0.010719025
2019-03-03/11:25:44.93         -0.065767004
2019-03-03/11:25:44.97         -0.098786094
2019-03-03/11:25:45.00         -0.049709148
2019-03-03/11:25:45.03         -0.064011527
2019-03-03/11:25:45.06         -0.069114184
2019-03-03/11:25:45.09         -0.099513885
2019-03-03/11:25:45.12         -0.016587208
2019-03-03/11:25:45.15         -0.030812261
2019-03-03/11:25:45.18        -0.0055542044
2019-03-03/11:25:45.22          0.034757877
2019-03-03/11:25:45.25          0.048970008
2019-03-03/11:25:45.28          0.031087405
2019-03-03/11:25:45.31          0.035717698
2019-03-03/11:25:45.34          0.038622782
2019-03-03/11:25:45.37          0.053274134
2019-03-03/11:25:45.40         0.0086694331
2019-03-03/11:25:45.43         0.0019733657
2019-03-03/11:25:45.47         -0.019996570
2019-03-03/11:25:45.50         -0.030122460
2019-03-03/11:25:45.53         -0.033943868
2019-03-03/11:25:45.56         -0.054099131
2019-03-03/11:25:45.59         -0.031242656
2019-03-03/11:25:45.62         -0.054920308
2019-03-03/11:25:45.65         -0.061817136
2019-03-03/11:25:45.68         -0.022180839
2019-03-03/11:25:45.72         -0.036822099
2019-03-03/11:25:45.75          0.037279222
2019-03-03/11:25:45.78          0.024257261
2019-03-03/11:25:45.81        -0.0085325763
2019-03-03/11:25:45.84          0.025895595
2019-03-03/11:25:45.87         -0.026899227
2019-03-03/11:25:45.90          0.037353928
2019-03-03/11:25:45.93          0.024015550
2019-03-03/11:25:45.97         -0.026531537
2019-03-03/11:25:46.00          0.021831086
2019-03-03/11:25:46.03         -0.051572532
2019-03-03/11:25:46.06         -0.040123061
2019-03-03/11:25:46.09          0.030929082
2019-03-03/11:25:46.12         -0.025753233
2019-03-03/11:25:46.15        -0.0028122839
2019-03-03/11:25:46.18         -0.027167033
2019-03-03/11:25:46.22         -0.038479527
2019-03-03/11:25:46.25         -0.019437963
2019-03-03/11:25:46.28         -0.031629804
2019-03-03/11:25:46.31         -0.017969149
2019-03-03/11:25:46.34         0.0075251214
2019-03-03/11:25:46.37         -0.026448373
2019-03-03/11:25:46.40          0.011359832
2019-03-03/11:25:46.43          0.028437527
2019-03-03/11:25:46.47        -0.0095681000
2019-03-03/11:25:46.50          0.012482690
2019-03-03/11:25:46.53          0.012718804
2019-03-03/11:25:46.56         0.0050726030
2019-03-03/11:25:46.59         0.0010703745
2019-03-03/11:25:46.62        -0.0029097791
2019-03-03/11:25:46.65         -0.037626371
2019-03-03/11:25:46.68         -0.016694156
2019-03-03/11:25:46.72         -0.034013586
2019-03-03/11:25:46.75         -0.017955259
2019-03-03/11:25:46.78          0.013593167
2019-03-03/11:25:46.81          0.014929041
2019-03-03/11:25:46.84        -0.0032785723
2019-03-03/11:25:46.87          0.025922006
2019-03-03/11:25:46.90        -0.0021082017
2019-03-03/11:25:46.93          0.026822912
2019-03-03/11:25:46.97         0.0058463060
2019-03-03/11:25:47.00          0.010441163
2019-03-03/11:25:47.03        -0.0046442912
2019-03-03/11:25:47.06         -0.041238793
2019-03-03/11:25:47.09         -0.013530145
2019-03-03/11:25:47.12          0.010957435
2019-03-03/11:25:47.15         0.0064979135
2019-03-03/11:25:47.18         -0.012238816
2019-03-03/11:25:47.22         -0.010307530
2019-03-03/11:25:47.25          0.013535122
2019-03-03/11:25:47.28          0.013568546
2019-03-03/11:25:47.31         0.0072948585
2019-03-03/11:25:47.34          0.045046718
2019-03-03/11:25:47.37          0.030338593
2019-03-03/11:25:47.40          0.017859989
2019-03-03/11:25:47.43         -0.015019771
2019-03-03/11:25:47.47          0.036513247
2019-03-03/11:25:47.50          0.021334158
2019-03-03/11:25:47.53         -0.039112626
2019-03-03/11:25:47.56         -0.031126215
2019-03-03/11:25:47.59        -0.0023156217
2019-03-03/11:25:47.62         -0.044059327
2019-03-03/11:25:47.65        -0.0097086555
2019-03-03/11:25:47.68         -0.052376987
2019-03-03/11:25:47.72         -0.043418122
2019-03-03/11:25:47.75         -0.024400781
2019-03-03/11:25:47.78        -0.0033764030
2019-03-03/11:25:47.81          0.020657948
2019-03-03/11:25:47.84          0.017295087
2019-03-03/11:25:47.87          0.042424030
2019-03-03/11:25:47.90          0.047089568
2019-03-03/11:25:47.93         -0.011449384
2019-03-03/11:25:47.97          0.015192996
2019-03-03/11:25:48.00          0.034426248
2019-03-03/11:25:48.03        -0.0014645024
2019-03-03/11:25:48.06        -0.0095873842
2019-03-03/11:25:48.09         -0.024474963
2019-03-03/11:25:48.12         -0.029904619
2019-03-03/11:25:48.15         -0.089568019
2019-03-03/11:25:48.18         -0.038350962
2019-03-03/11:25:48.22         0.0072503372
2019-03-03/11:25:48.25         -0.017671617
2019-03-03/11:25:48.28         -0.042612045
2019-03-03/11:25:48.31         0.0036485655
2019-03-03/11:25:48.34         -0.025888938
2019-03-03/11:25:48.37         0.0063192362
2019-03-03/11:25:48.40          0.014640426
2019-03-03/11:25:48.43          0.032150380
2019-03-03/11:25:48.47         0.0095860076
2019-03-03/11:25:48.50         -0.019918414
2019-03-03/11:25:48.53       -0.00014876781
2019-03-03/11:25:48.56          0.014476040
2019-03-03/11:25:48.59        -0.0014636995
2019-03-03/11:25:48.62          0.021795209
2019-03-03/11:25:48.65         0.0030314233
2019-03-03/11:25:48.68         -0.028937934
2019-03-03/11:25:48.72        -0.0034504938
2019-03-03/11:25:48.75         -0.017405558
2019-03-03/11:25:48.78         -0.024609079
2019-03-03/11:25:48.81         -0.024900015
2019-03-03/11:25:48.84         -0.018889054
2019-03-03/11:25:48.87         -0.014264856
2019-03-03/11:25:48.90        -0.0092447584
2019-03-03/11:25:48.93         -0.018679046
2019-03-03/11:25:48.97          0.028946475
2019-03-03/11:25:49.00         0.0066674993
2019-03-03/11:25:49.03        -0.0055990181
2019-03-03/11:25:49.06         -0.039902320
2019-03-03/11:25:49.09          0.029910751
2019-03-03/11:25:49.12          0.021923376
2019-03-03/11:25:49.15          0.013303154
2019-03-03/11:25:49.18         0.0065162752
2019-03-03/11:25:49.22          0.024491240
2019-03-03/11:25:49.25         -0.021438619
2019-03-03/11:25:49.28         -0.015887467
2019-03-03/11:25:49.31         -0.019633005
2019-03-03/11:25:49.34          0.035990238
2019-03-03/11:25:49.37        -0.0038682265
2019-03-03/11:25:49.40         -0.016747936
2019-03-03/11:25:49.43         0.0054227542
2019-03-03/11:25:49.47          0.013351572
2019-03-03/11:25:49.50          0.011916965
2019-03-03/11:25:49.53        -0.0046350164
2019-03-03/11:25:49.56        -0.0034363185
2019-03-03/11:25:49.59          0.031782851
2019-03-03/11:25:49.62         0.0014902410
2019-03-03/11:25:49.65         -0.011473219
2019-03-03/11:25:49.68          0.020353398
2019-03-03/11:25:49.72         -0.050225216
2019-03-03/11:25:49.75         -0.026361818
2019-03-03/11:25:49.78         -0.045778510
2019-03-03/11:25:49.81         -0.015550058
2019-03-03/11:25:49.84         0.0077866918
2019-03-03/11:25:49.87        -0.0043668115
2019-03-03/11:25:49.90        -0.0025579783
2019-03-03/11:25:49.93          0.018493155
2019-03-03/11:25:49.97        -0.0076308589
2019-03-03/11:25:50.00         0.0092482227
2019-03-03/11:25:50.03        0.00017876626
2019-03-03/11:25:50.06         0.0013542832
2019-03-03/11:25:50.09          0.033399677
2019-03-03/11:25:50.12         0.0078904392
2019-03-03/11:25:50.15         -0.028109543
2019-03-03/11:25:50.18         -0.022319812
2019-03-03/11:25:50.22         -0.016519450
2019-03-03/11:25:50.25         -0.031103341
2019-03-03/11:25:50.28         -0.016105020
2019-03-03/11:25:50.31         -0.017479445
2019-03-03/11:25:50.34         -0.024738128
2019-03-03/11:25:50.37         -0.050389536
2019-03-03/11:25:50.40         -0.032359812
2019-03-03/11:25:50.43          0.011598426
2019-03-03/11:25:50.47         0.0099949229
2019-03-03/11:25:50.50         -0.018565718
2019-03-03/11:25:50.53          0.010572562
2019-03-03/11:25:50.56          0.018530713
2019-03-03/11:25:50.59         -0.013224080
2019-03-03/11:25:50.62          0.012305784
2019-03-03/11:25:50.65          0.015467157
2019-03-03/11:25:50.68         -0.013867245
2019-03-03/11:25:50.72         -0.020258545
2019-03-03/11:25:50.75         -0.018591863
2019-03-03/11:25:50.78         -0.033719349
2019-03-03/11:25:50.81         -0.033166071
2019-03-03/11:25:50.84         -0.025898918
2019-03-03/11:25:50.87         -0.022475753
2019-03-03/11:25:50.90         -0.028129697
2019-03-03/11:25:50.93          0.014331593
2019-03-03/11:25:50.97        -0.0021192467
2019-03-03/11:25:51.00          0.012124849
2019-03-03/11:25:51.03         -0.010490592
2019-03-03/11:25:51.06          0.012003498
2019-03-03/11:25:51.09         0.0096043602
2019-03-03/11:25:51.12         0.0030121509
2019-03-03/11:25:51.15         0.0064727191
2019-03-03/11:25:51.18          0.010195601
2019-03-03/11:25:51.22         -0.066190677
2019-03-03/11:25:51.25        0.00025390822
2019-03-03/11:25:51.28         -0.042024461
2019-03-03/11:25:51.31         -0.019908456
2019-03-03/11:25:51.34         -0.028632100
2019-03-03/11:25:51.37         -0.018330949
2019-03-03/11:25:51.40         -0.041380958
2019-03-03/11:25:51.43         -0.045874706
2019-03-03/11:25:51.47          0.010584168
2019-03-03/11:25:51.50          0.020112524
2019-03-03/11:25:51.53         -0.015554346
2019-03-03/11:25:51.56          0.025113332
2019-03-03/11:25:51.59          0.048102148
2019-03-03/11:25:51.62          0.014285014
2019-03-03/11:25:51.65          0.033492142
2019-03-03/11:25:51.68          0.012544016
2019-03-03/11:25:51.72          0.022079601
2019-03-03/11:25:51.75        -0.0094347097
2019-03-03/11:25:51.78        0.00053456287
2019-03-03/11:25:51.81        -0.0013432219
2019-03-03/11:25:51.84         -0.031273341
2019-03-03/11:25:51.87         -0.035914814
2019-03-03/11:25:51.90       -0.00079987195
2019-03-03/11:25:51.93         -0.036111123
2019-03-03/11:25:51.97         -0.036398336
2019-03-03/11:25:52.00          0.014191872
2019-03-03/11:25:52.03         -0.034406556
2019-03-03/11:25:52.06       -0.00077562446
2019-03-03/11:25:52.09        -0.0046478061
2019-03-03/11:25:52.12          0.032115337
2019-03-03/11:25:52.15         0.0091894305
2019-03-03/11:25:52.18          0.020156160
2019-03-03/11:25:52.22          0.044753876
2019-03-03/11:25:52.25          0.072075307
2019-03-03/11:25:52.28         -0.015860653
2019-03-03/11:25:52.31          0.027930444
2019-03-03/11:25:52.34         0.0066479671
2019-03-03/11:25:52.37         0.0053735178
2019-03-03/11:25:52.40       -0.00058281272
2019-03-03/11:25:52.43       -0.00097134746
2019-03-03/11:25:52.47         -0.021569624
2019-03-03/11:25:52.50         -0.023243087
2019-03-03/11:25:52.53         -0.056450778
2019-03-03/11:25:52.56         -0.010938022
2019-03-03/11:25:52.59         -0.046536755
2019-03-03/11:25:52.62         -0.034594895
2019-03-03/11:25:52.65          0.014229135
2019-03-03/11:25:52.68         -0.035305909
2019-03-03/11:25:52.72         -0.026115162
2019-03-03/11:25:52.75         0.0030596920
2019-03-03/11:25:52.78         -0.065488906
2019-03-03/11:25:52.81          0.020890939
2019-03-03/11:25:52.84         0.0072284109
2019-03-03/11:25:52.87          0.031839721
2019-03-03/11:25:52.90          0.016398541
2019-03-03/11:25:52.93         -0.021452752
2019-03-03/11:25:52.97         -0.020701005
2019-03-03/11:25:53.00         0.0063298535
2019-03-03/11:25:53.03         -0.013452064
2019-03-03/11:25:53.06          0.050546114
2019-03-03/11:25:53.09        -0.0062493065
2019-03-03/11:25:53.12        -0.0023448741
2019-03-03/11:25:53.15         -0.025007841
2019-03-03/11:25:53.18         -0.010018803
2019-03-03/11:25:53.22         -0.048733410
2019-03-03/11:25:53.25          0.014452598
2019-03-03/11:25:53.28         -0.026872527
2019-03-03/11:25:53.31         0.0075750667
2019-03-03/11:25:53.34         -0.022706257
2019-03-03/11:25:53.37         -0.010659169
2019-03-03/11:25:53.40        -0.0064677716
2019-03-03/11:25:53.43         0.0069158193
2019-03-03/11:25:53.47        -0.0096890992
2019-03-03/11:25:53.50         0.0097618459
2019-03-03/11:25:53.53        -0.0096189998
2019-03-03/11:25:53.56         -0.013032088
2019-03-03/11:25:53.59         -0.020379714
2019-03-03/11:25:53.62         -0.027509977
2019-03-03/11:25:53.65        -0.0076890637
2019-03-03/11:25:53.68         0.0066142262
2019-03-03/11:25:53.72         -0.019171835
2019-03-03/11:25:53.75         0.0066510659
2019-03-03/11:25:53.78          0.042277343
2019-03-03/11:25:53.81          0.017389528
2019-03-03/11:25:53.84          0.026393122
2019-03-03/11:25:53.87         0.0082384249
2019-03-03/11:25:53.90         0.0091096194
2019-03-03/11:25:53.93         -0.012773889
2019-03-03/11:25:53.97         -0.022007261
2019-03-03/11:25:54.00        0.00081985492
2019-03-03/11:25:54.03         -0.019263702
2019-03-03/11:25:54.06         -0.027160423
2019-03-03/11:25:54.09         -0.010088373
2019-03-03/11:25:54.12        -0.0046874658
2019-03-03/11:25:54.15        -0.0075621112
2019-03-03/11:25:54.18       -0.00064334700
2019-03-03/11:25:54.22          0.026325981
2019-03-03/11:25:54.25          0.012628087
2019-03-03/11:25:54.28          0.021439215
2019-03-03/11:25:54.31          0.021848953
2019-03-03/11:25:54.34         -0.011817057
2019-03-03/11:25:54.37         -0.019308870
2019-03-03/11:25:54.40         -0.030694489
2019-03-03/11:25:54.43         -0.010734480
2019-03-03/11:25:54.47         -0.011983170
2019-03-03/11:25:54.50         -0.034504509
2019-03-03/11:25:54.53         -0.036926717
2019-03-03/11:25:54.56         -0.051037125
2019-03-03/11:25:54.59         -0.045141888
2019-03-03/11:25:54.62        -0.0073300565
2019-03-03/11:25:54.65         -0.023296573
2019-03-03/11:25:54.68          0.013598317
2019-03-03/11:25:54.72         0.0087179156
2019-03-03/11:25:54.75          0.021418229
2019-03-03/11:25:54.78          0.018815735
2019-03-03/11:25:54.81          0.039756927
2019-03-03/11:25:54.84          0.059681815
2019-03-03/11:25:54.87          0.030128597
2019-03-03/11:25:54.90          0.015832174
2019-03-03/11:25:54.93          0.044662853
2019-03-03/11:25:54.97          0.020148625
2019-03-03/11:25:55.00         -0.020419573
2019-03-03/11:25:55.03         0.0074327384
2019-03-03/11:25:55.06          0.023773000
2019-03-03/11:25:55.09         -0.017195974
2019-03-03/11:25:55.12         -0.030293477
2019-03-03/11:25:55.15         0.0057345400
2019-03-03/11:25:55.18         -0.023577202
2019-03-03/11:25:55.22         -0.046420875
2019-03-03/11:25:55.25         -0.022571444
2019-03-03/11:25:55.28        -0.0041331027
2019-03-03/11:25:55.31         -0.011019044
2019-03-03/11:25:55.34         -0.032701704
2019-03-03/11:25:55.37          0.028617812
2019-03-03/11:25:55.40        -0.0057281052
2019-03-03/11:25:55.43          0.010323675
2019-03-03/11:25:55.47          0.021288580
2019-03-03/11:25:55.50         0.0082799824
2019-03-03/11:25:55.53          0.012057733
2019-03-03/11:25:55.56          0.019998214
2019-03-03/11:25:55.59         -0.017377040
2019-03-03/11:25:55.62         -0.029611223
2019-03-03/11:25:55.65         -0.051294831
2019-03-03/11:25:55.68         -0.036349249
2019-03-03/11:25:55.72         -0.075180353
2019-03-03/11:25:55.75         -0.059349028
2019-03-03/11:25:55.78         -0.017198783
2019-03-03/11:25:55.81         -0.051160841
2019-03-03/11:25:55.84         -0.032732087
2019-03-03/11:25:55.87        0.00042153129
2019-03-03/11:25:55.90        0.00054692534
2019-03-03/11:25:55.93         -0.011277270
2019-03-03/11:25:55.97          0.014023184
2019-03-03/11:25:56.00          0.024924565
2019-03-03/11:25:56.03          0.030411429
2019-03-03/11:25:56.06        -0.0039673111
2019-03-03/11:25:56.09          0.014000381
2019-03-03/11:25:56.12        -0.0042433460
2019-03-03/11:25:56.15         -0.025970858
2019-03-03/11:25:56.18        -0.0088160597
2019-03-03/11:25:56.22       -0.00063114854
2019-03-03/11:25:56.25         -0.027410320
2019-03-03/11:25:56.28        -0.0015871411
2019-03-03/11:25:56.31        -0.0069819605
2019-03-03/11:25:56.34        0.00015582527
2019-03-03/11:25:56.37         -0.028724407
2019-03-03/11:25:56.40         -0.028224209
2019-03-03/11:25:56.43         -0.015642188
2019-03-03/11:25:56.47         -0.020886122
2019-03-03/11:25:56.50         -0.011362560
2019-03-03/11:25:56.53         0.0041672708
2019-03-03/11:25:56.56         -0.028207935
2019-03-03/11:25:56.59         -0.052414319
2019-03-03/11:25:56.62         -0.045003248
2019-03-03/11:25:56.65         0.0027857256
2019-03-03/11:25:56.68         0.0084477381
2019-03-03/11:25:56.72         0.0016156042
2019-03-03/11:25:56.75          0.021564878
2019-03-03/11:25:56.78          0.010440006
2019-03-03/11:25:56.81         0.0069715697
2019-03-03/11:25:56.84         0.0070663926
2019-03-03/11:25:56.87          0.018031686
2019-03-03/11:25:56.90        -0.0044148083
2019-03-03/11:25:56.93         -0.011284467
2019-03-03/11:25:56.97         -0.016534015
2019-03-03/11:25:57.00         -0.016600927
2019-03-03/11:25:57.03         -0.017773883
2019-03-03/11:25:57.06         -0.017413005
2019-03-03/11:25:57.09        -0.0093570413
2019-03-03/11:25:57.12         -0.012383433
2019-03-03/11:25:57.15         -0.030161492
2019-03-03/11:25:57.18          0.044692272
2019-03-03/11:25:57.22        -0.0071221250
2019-03-03/11:25:57.25        -0.0041822799
2019-03-03/11:25:57.28         0.0045737882
2019-03-03/11:25:57.31        -0.0014951670
2019-03-03/11:25:57.34        -0.0015035260
2019-03-03/11:25:57.37         -0.019207277
2019-03-03/11:25:57.40        -0.0045353539
2019-03-03/11:25:57.43          0.028390449
2019-03-03/11:25:57.47         -0.021424034
2019-03-03/11:25:57.50          0.018168230
2019-03-03/11:25:57.53          0.012045356
2019-03-03/11:25:57.56        0.00075058783
2019-03-03/11:25:57.59         -0.015205560
2019-03-03/11:25:57.62         -0.021298869
2019-03-03/11:25:57.65        -0.0030952293
2019-03-03/11:25:57.68         -0.019341895
2019-03-03/11:25:57.72         -0.010973589
2019-03-03/11:25:57.75         -0.029654688
2019-03-03/11:25:57.78         -0.013270445
2019-03-03/11:25:57.81         -0.027756565
2019-03-03/11:25:57.84         -0.012822239
2019-03-03/11:25:57.87         0.0029654029
2019-03-03/11:25:57.90         0.0030520658
2019-03-03/11:25:57.93        -0.0093045574
2019-03-03/11:25:57.97          0.034705725
2019-03-03/11:25:58.00        -0.0043052839
2019-03-03/11:25:58.03          0.013479803
2019-03-03/11:25:58.06         0.0092334995
2019-03-03/11:25:58.09         0.0025001052
2019-03-03/11:25:58.12        -0.0068998063
2019-03-03/11:25:58.15         -0.017640428
2019-03-03/11:25:58.18        -0.0056939735
2019-03-03/11:25:58.22       -0.00095586818
2019-03-03/11:25:58.25         -0.041805234
2019-03-03/11:25:58.28        -0.0049581728
2019-03-03/11:25:58.31         -0.031304006
2019-03-03/11:25:58.34         -0.045027287
2019-03-03/11:25:58.37         -0.030697758
2019-03-03/11:25:58.40         -0.025946412
2019-03-03/11:25:58.43         -0.015591787
2019-03-03/11:25:58.47         0.0023432221
2019-03-03/11:25:58.50         -0.020633551
2019-03-03/11:25:58.53         0.0093224981
2019-03-03/11:25:58.56         -0.021310576
2019-03-03/11:25:58.59          0.017491575
2019-03-03/11:25:58.62        -0.0078826580
2019-03-03/11:25:58.65         -0.016506254
2019-03-03/11:25:58.68       -0.00093135945
2019-03-03/11:25:58.72         0.0029809698
2019-03-03/11:25:58.75         -0.029911358
2019-03-03/11:25:58.78         0.0050008456
2019-03-03/11:25:58.81         -0.030074488
2019-03-03/11:25:58.84        -0.0012206368
2019-03-03/11:25:58.87         -0.051732372
2019-03-03/11:25:58.90        -0.0052008232
2019-03-03/11:25:58.93         0.0078104754
2019-03-03/11:25:58.97         -0.011825655
2019-03-03/11:25:59.00         -0.034875715
2019-03-03/11:25:59.03         -0.029268378
2019-03-03/11:25:59.06         -0.015185512
2019-03-03/11:25:59.09        -0.0055874926
2019-03-03/11:25:59.12         -0.017913159
2019-03-03/11:25:59.15         0.0082640841
2019-03-03/11:25:59.18          0.011115538
2019-03-03/11:25:59.22         -0.010155353
2019-03-03/11:25:59.25         -0.020001563
2019-03-03/11:25:59.28         0.0093328200
2019-03-03/11:25:59.31          0.010655362
2019-03-03/11:25:59.34        -0.0087521524
2019-03-03/11:25:59.37         -0.017732782
2019-03-03/11:25:59.40         0.0026745637
2019-03-03/11:25:59.43         0.0079995465
2019-03-03/11:25:59.47         -0.011543061
2019-03-03/11:25:59.50         0.0027537357
2019-03-03/11:25:59.53        -0.0018963549
2019-03-03/11:25:59.56         0.0045467552
2019-03-03/11:25:59.59         -0.014799559
2019-03-03/11:25:59.62        0.00093233922
2019-03-03/11:25:59.65          0.012674565
2019-03-03/11:25:59.68         -0.022770699
2019-03-03/11:25:59.72          0.013378368
2019-03-03/11:25:59.75        -0.0069365573
2019-03-03/11:25:59.78         -0.017676310
2019-03-03/11:25:59.81          0.013878258
2019-03-03/11:25:59.84         -0.016331927
2019-03-03/11:25:59.87          0.019019923
2019-03-03/11:25:59.90         -0.016164042
2019-03-03/11:25:59.93          0.014279514
2019-03-03/11:25:59.97          0.035482070
2019-03-03/11:26:00.00        -0.0043682106
2019-03-03/11:26:00.03         0.0037713145
2019-03-03/11:26:00.06          0.019023362
2019-03-03/11:26:00.09        -0.0050664528
2019-03-03/11:26:00.12         0.0041295469
2019-03-03/11:26:00.15        -0.0040880503
2019-03-03/11:26:00.18          0.029207329
2019-03-03/11:26:00.22       -0.00012200129
2019-03-03/11:26:00.25         -0.016100771
2019-03-03/11:26:00.28         -0.016758581
2019-03-03/11:26:00.31        -0.0084456621
2019-03-03/11:26:00.34        -0.0061344486
2019-03-03/11:26:00.37        -0.0083019801
2019-03-03/11:26:00.40        -0.0022129618
2019-03-03/11:26:00.43        -0.0069686805
2019-03-03/11:26:00.47        -0.0095852887
2019-03-03/11:26:00.50         -0.025852973
2019-03-03/11:26:00.53          0.014649464
2019-03-03/11:26:00.56          0.013764816
2019-03-03/11:26:00.59          0.016449972
2019-03-03/11:26:00.62          0.034172521
2019-03-03/11:26:00.65          0.021680124
2019-03-03/11:26:00.68          0.019194208
2019-03-03/11:26:00.72          0.017869153
2019-03-03/11:26:00.75        -0.0065044694
2019-03-03/11:26:00.78          0.018800874
2019-03-03/11:26:00.81         -0.031771508
2019-03-03/11:26:00.84         0.0026354378
2019-03-03/11:26:00.87         -0.026264888
2019-03-03/11:26:00.90         -0.022018218
2019-03-03/11:26:00.93        -0.0074876037
2019-03-03/11:26:00.97         -0.013688720
2019-03-03/11:26:01.00         -0.027516625
2019-03-03/11:26:01.03         0.0028237713
2019-03-03/11:26:01.06       -0.00071588567
2019-03-03/11:26:01.09          0.032744406
2019-03-03/11:26:01.12          0.011475143
2019-03-03/11:26:01.15          0.029938309
2019-03-03/11:26:01.18        0.00014066222
2019-03-03/11:26:01.22         0.0047534100
2019-03-03/11:26:01.25        -0.0010337350
2019-03-03/11:26:01.28          0.013649021
2019-03-03/11:26:01.31         -0.017106519
2019-03-03/11:26:01.34         -0.010357395
2019-03-03/11:26:01.37         -0.028931668
2019-03-03/11:26:01.40         -0.020023420
2019-03-03/11:26:01.43         -0.043458307
2019-03-03/11:26:01.47        -0.0011433231
2019-03-03/11:26:01.50        -0.0038845206
2019-03-03/11:26:01.53         -0.018531597
2019-03-03/11:26:01.56         -0.025148205
2019-03-03/11:26:01.59        -0.0023321483
2019-03-03/11:26:01.62        -0.0096403482
2019-03-03/11:26:01.65          0.015673663
2019-03-03/11:26:01.68         -0.018263960
2019-03-03/11:26:01.72          0.028578943
2019-03-03/11:26:01.75         -0.022183392
2019-03-03/11:26:01.78         -0.010269403
2019-03-03/11:26:01.81        -0.0015288668
2019-03-03/11:26:01.84          0.018513949
2019-03-03/11:26:01.87        -0.0048173920
2019-03-03/11:26:01.90         -0.012396621
2019-03-03/11:26:01.93        -0.0095333092
2019-03-03/11:26:01.97         0.0055299227
2019-03-03/11:26:02.00         -0.034130819
2019-03-03/11:26:02.03       -0.00048249005
2019-03-03/11:26:02.06         -0.022616350
2019-03-03/11:26:02.09        -0.0089629767
2019-03-03/11:26:02.12         -0.029810156
2019-03-03/11:26:02.15        -0.0032200794
2019-03-03/11:26:02.18        -0.0077726735
2019-03-03/11:26:02.22         -0.018010429
2019-03-03/11:26:02.25        -0.0046258243
2019-03-03/11:26:02.28         0.0051634407
2019-03-03/11:26:02.31         0.0059348798
2019-03-03/11:26:02.34        -0.0023737693
2019-03-03/11:26:02.37          0.010554211
2019-03-03/11:26:02.40         0.0091949229
2019-03-03/11:26:02.43         -0.016027315
2019-03-03/11:26:02.47        0.00040779417
2019-03-03/11:26:02.50         0.0010000214
2019-03-03/11:26:02.53         -0.013160957
2019-03-03/11:26:02.56        -0.0087240611
2019-03-03/11:26:02.59        -0.0075488716
2019-03-03/11:26:02.62         0.0043861664
2019-03-03/11:26:02.65        -0.0064140257
2019-03-03/11:26:02.68        -0.0059270943
2019-03-03/11:26:02.72          0.015743066
2019-03-03/11:26:02.75        -0.0010968818
2019-03-03/11:26:02.78         -0.012281102
2019-03-03/11:26:02.81        -0.0075700016
2019-03-03/11:26:02.84         0.0059349875
2019-03-03/11:26:02.87        -0.0081006395
2019-03-03/11:26:02.90         -0.016450851
2019-03-03/11:26:02.93        -0.0025491193
2019-03-03/11:26:02.97         -0.020761488
2019-03-03/11:26:03.00         -0.016506623
2019-03-03/11:26:03.03         -0.016837823
2019-03-03/11:26:03.06        -0.0094275678
2019-03-03/11:26:03.09        -0.0096157565
2019-03-03/11:26:03.12         -0.025398714
2019-03-03/11:26:03.15         -0.013528559
2019-03-03/11:26:03.18         0.0075059478
2019-03-03/11:26:03.22        -0.0075001088
2019-03-03/11:26:03.25          0.014701736
2019-03-03/11:26:03.28          0.018378639
2019-03-03/11:26:03.31         0.0096065592
2019-03-03/11:26:03.34         0.0051508843
2019-03-03/11:26:03.37        -0.0012962615
2019-03-03/11:26:03.40          0.010306649
2019-03-03/11:26:03.43         0.0025757525
2019-03-03/11:26:03.47         -0.018147401
2019-03-03/11:26:03.50        -0.0088288679
2019-03-03/11:26:03.53         -0.021260581
2019-03-03/11:26:03.56         -0.035723883
2019-03-03/11:26:03.59         -0.025976939
2019-03-03/11:26:03.62         -0.015337540
2019-03-03/11:26:03.65        0.00024866754
2019-03-03/11:26:03.68        -0.0088626222
2019-03-03/11:26:03.72        -0.0095998793
2019-03-03/11:26:03.75          0.012828247
2019-03-03/11:26:03.78          0.011258798
2019-03-03/11:26:03.81          0.018845533
2019-03-03/11:26:03.84          0.010566715
2019-03-03/11:26:03.87          0.031783065
2019-03-03/11:26:03.90         0.0052355854
2019-03-03/11:26:03.93        -0.0068236766
2019-03-03/11:26:03.97         -0.014631264
2019-03-03/11:26:04.00         -0.014486845
2019-03-03/11:26:04.03         0.0047195641
2019-03-03/11:26:04.06         -0.019824028
2019-03-03/11:26:04.09         -0.023127185
2019-03-03/11:26:04.12         -0.020757660
2019-03-03/11:26:04.15         -0.040909603
2019-03-03/11:26:04.18         -0.016839513
2019-03-03/11:26:04.22         -0.018975728
2019-03-03/11:26:04.25         0.0065691748
2019-03-03/11:26:04.28          0.026794535
2019-03-03/11:26:04.31        -0.0089533211
2019-03-03/11:26:04.34          0.010849760
2019-03-03/11:26:04.37          0.017605822
2019-03-03/11:26:04.40          0.020177168
2019-03-03/11:26:04.43          0.016991667
2019-03-03/11:26:04.47          0.016151152
2019-03-03/11:26:04.50         0.0011875299
2019-03-03/11:26:04.53        -0.0024709810
2019-03-03/11:26:04.56         -0.033159699
2019-03-03/11:26:04.59         -0.022704629
2019-03-03/11:26:04.62         -0.026715931
2019-03-03/11:26:04.65         -0.022754843
2019-03-03/11:26:04.68         -0.027860706
2019-03-03/11:26:04.72         -0.026620561
2019-03-03/11:26:04.75         -0.016497206
2019-03-03/11:26:04.78         0.0010195352
2019-03-03/11:26:04.81         0.0080906713
2019-03-03/11:26:04.84         0.0084940770
2019-03-03/11:26:04.87         0.0048602814
2019-03-03/11:26:04.90         0.0049252855
2019-03-03/11:26:04.93          0.011577524
2019-03-03/11:26:04.97          0.013049430
2019-03-03/11:26:05.00       -0.00078577870
2019-03-03/11:26:05.03        -0.0095521898
2019-03-03/11:26:05.06         0.0090335265
2019-03-03/11:26:05.09         -0.018861187
2019-03-03/11:26:05.12         -0.010130512
2019-03-03/11:26:05.15        -0.0040756840
2019-03-03/11:26:05.18         -0.011753471
2019-03-03/11:26:05.22         -0.021088475
2019-03-03/11:26:05.25         -0.027501869
2019-03-03/11:26:05.28          0.020161061
2019-03-03/11:26:05.31          0.018139992
2019-03-03/11:26:05.34        -0.0039822469
2019-03-03/11:26:05.37        -0.0021278536
2019-03-03/11:26:05.40        0.00010313231
2019-03-03/11:26:05.43        -0.0024602072
2019-03-03/11:26:05.47          0.012902713
2019-03-03/11:26:05.50         0.0037874169
2019-03-03/11:26:05.53          0.012255104
2019-03-03/11:26:05.56         -0.026699466
2019-03-03/11:26:05.59         -0.014673708
2019-03-03/11:26:05.62         -0.017056048
2019-03-03/11:26:05.65        -0.0020421589
2019-03-03/11:26:05.68         -0.010044281
2019-03-03/11:26:05.72         0.0014646671
2019-03-03/11:26:05.75        -0.0099726364
2019-03-03/11:26:05.78         -0.011455432
2019-03-03/11:26:05.81         0.0076301360
2019-03-03/11:26:05.84          0.020992775
2019-03-03/11:26:05.87         0.0037717109
2019-03-03/11:26:05.90         0.0013731119
2019-03-03/11:26:05.93        -0.0027379034
2019-03-03/11:26:05.97         0.0050345082
2019-03-03/11:26:06.00        -0.0075517514
2019-03-03/11:26:06.03        -0.0031940608
2019-03-03/11:26:06.06         0.0051747101
2019-03-03/11:26:06.09         -0.020804154
2019-03-03/11:26:06.12        -0.0099454161
2019-03-03/11:26:06.15         -0.018145848
2019-03-03/11:26:06.18         0.0015868268
2019-03-03/11:26:06.22         0.0030027768
2019-03-03/11:26:06.25         -0.012291445
2019-03-03/11:26:06.28        -0.0097973474
2019-03-03/11:26:06.31          0.011071075
2019-03-03/11:26:06.34         0.0019902376
2019-03-03/11:26:06.37          0.021811304
2019-03-03/11:26:06.40        -0.0015015680
2019-03-03/11:26:06.43          0.018848693
2019-03-03/11:26:06.47        -0.0018774891
2019-03-03/11:26:06.50        -0.0038965847
2019-03-03/11:26:06.53          0.012840349
2019-03-03/11:26:06.56         0.0076378455
2019-03-03/11:26:06.59         -0.017367136
2019-03-03/11:26:06.62         -0.011157245
2019-03-03/11:26:06.65         -0.022398044
2019-03-03/11:26:06.68         -0.021495715
2019-03-03/11:26:06.72         -0.023097233
2019-03-03/11:26:06.75         -0.014430579
2019-03-03/11:26:06.78        -0.0089226470
2019-03-03/11:26:06.81         -0.015725527
2019-03-03/11:26:06.84        -0.0048018876
2019-03-03/11:26:06.87        -0.0068676762
2019-03-03/11:26:06.90          0.010817254
2019-03-03/11:26:06.93          0.022111212
2019-03-03/11:26:06.97          0.012797269
2019-03-03/11:26:07.00         0.0091074476
2019-03-03/11:26:07.03         0.0083391391
2019-03-03/11:26:07.06          0.010151189
2019-03-03/11:26:07.09         0.0080691268
2019-03-03/11:26:07.12        -0.0043457655
2019-03-03/11:26:07.15       -0.00063305195
2019-03-03/11:26:07.18         -0.011261811
2019-03-03/11:26:07.22         -0.033489853
2019-03-03/11:26:07.25        -0.0044378486
2019-03-03/11:26:07.28         -0.012859048
2019-03-03/11:26:07.31         0.0019201399
2019-03-03/11:26:07.34         -0.021103214
2019-03-03/11:26:07.37         -0.017635262
2019-03-03/11:26:07.40        -0.0065467911
2019-03-03/11:26:07.43         0.0080155058
2019-03-03/11:26:07.47        -0.0013816442
2019-03-03/11:26:07.50         0.0080608391
2019-03-03/11:26:07.53       -0.00073049017
2019-03-03/11:26:07.56        -0.0011708426
2019-03-03/11:26:07.59        -0.0095027232
2019-03-03/11:26:07.62         0.0076489636
2019-03-03/11:26:07.65        -0.0082964233
2019-03-03/11:26:07.68        -0.0069824115
2019-03-03/11:26:07.72         -0.023988034
2019-03-03/11:26:07.75         0.0034149721
2019-03-03/11:26:07.78         0.0022526539
2019-03-03/11:26:07.81         -0.013446381
2019-03-03/11:26:07.84         -0.010757408
2019-03-03/11:26:07.87         -0.014212750
2019-03-03/11:26:07.90        -0.0094168267
2019-03-03/11:26:07.93         0.0092413432
2019-03-03/11:26:07.97         0.0044243285
2019-03-03/11:26:08.00        0.00016263984
2019-03-03/11:26:08.03         -0.026193571
2019-03-03/11:26:08.06       -0.00082527355
2019-03-03/11:26:08.09         0.0017003667
2019-03-03/11:26:08.12        0.00014831695
2019-03-03/11:26:08.15        0.00021972646
2019-03-03/11:26:08.18        -0.0052662018
2019-03-03/11:26:08.22        -0.0039787850
2019-03-03/11:26:08.25         0.0015654838
2019-03-03/11:26:08.28        -0.0052349484
2019-03-03/11:26:08.31          0.013501284
2019-03-03/11:26:08.34         -0.014306738
2019-03-03/11:26:08.37         -0.011899622
2019-03-03/11:26:08.40         -0.011183465
2019-03-03/11:26:08.43         -0.010991024
2019-03-03/11:26:08.47       -0.00043691990
2019-03-03/11:26:08.50       -7.4574866e-05
2019-03-03/11:26:08.53        -0.0088248190
2019-03-03/11:26:08.56         0.0071345388
2019-03-03/11:26:08.59         -0.015327865
2019-03-03/11:26:08.62       -0.00066602673
2019-03-03/11:26:08.65          0.014095229
2019-03-03/11:26:08.68         0.0074563115
2019-03-03/11:26:08.72          0.014942053
2019-03-03/11:26:08.75        -0.0080454894
2019-03-03/11:26:08.78         -0.015668672
2019-03-03/11:26:08.81        -0.0054354626
2019-03-03/11:26:08.84         -0.012371007
2019-03-03/11:26:08.87        -0.0010926625
2019-03-03/11:26:08.90        -0.0021321969
2019-03-03/11:26:08.93         -0.012676302
2019-03-03/11:26:08.97        -0.0065438782
2019-03-03/11:26:09.00         -0.015830734
2019-03-03/11:26:09.03         0.0017816183
2019-03-03/11:26:09.06         0.0074894692
2019-03-03/11:26:09.09        -0.0023570843
2019-03-03/11:26:09.12        -0.0033631807
2019-03-03/11:26:09.15        -0.0016831380
2019-03-03/11:26:09.18         -0.010025404
2019-03-03/11:26:09.22        -0.0027610418
2019-03-03/11:26:09.25         -0.010937725
2019-03-03/11:26:09.28        -0.0010645344
2019-03-03/11:26:09.31        -0.0035752102
2019-03-03/11:26:09.34         -0.016125877
2019-03-03/11:26:09.37         -0.013629737
2019-03-03/11:26:09.40         -0.011325784
2019-03-03/11:26:09.43        -0.0086188908
2019-03-03/11:26:09.47         0.0022483706
2019-03-03/11:26:09.50        -0.0013206731
2019-03-03/11:26:09.53          0.013782559
2019-03-03/11:26:09.56        0.00048325764
2019-03-03/11:26:09.59         0.0032606497
2019-03-03/11:26:09.62         0.0055840665
2019-03-03/11:26:09.65         0.0024266999
2019-03-03/11:26:09.68          0.011679554
2019-03-03/11:26:09.72         0.0020904226
2019-03-03/11:26:09.75        -0.0020405770
2019-03-03/11:26:09.78        -0.0046089497
2019-03-03/11:26:09.81         -0.019944565
2019-03-03/11:26:09.84        -0.0097982474
2019-03-03/11:26:09.87         -0.023470640
2019-03-03/11:26:09.90         -0.018181997
2019-03-03/11:26:09.93         -0.017054160
2019-03-03/11:26:09.97         -0.025917698
2019-03-03/11:26:10.00         -0.017298077
2019-03-03/11:26:10.03         -0.015320072
2019-03-03/11:26:10.06         -0.016845615
2019-03-03/11:26:10.09        -0.0039363110
2019-03-03/11:26:10.12        -0.0032089226
2019-03-03/11:26:10.15         0.0033786924
2019-03-03/11:26:10.18          0.011545439
2019-03-03/11:26:10.22          0.012515702
2019-03-03/11:26:10.25        0.00058549908
2019-03-03/11:26:10.28         0.0017351155
2019-03-03/11:26:10.31         -0.011836586
2019-03-03/11:26:10.34       -0.00059921782
2019-03-03/11:26:10.37        -0.0033613692
2019-03-03/11:26:10.40        -0.0068704848
2019-03-03/11:26:10.43       -0.00084364746
2019-03-03/11:26:10.47         -0.016734649
2019-03-03/11:26:10.50         -0.014041920
2019-03-03/11:26:10.53        -0.0021921049
2019-03-03/11:26:10.56         -0.010778546
2019-03-03/11:26:10.59          0.015415579
2019-03-03/11:26:10.62         0.0039317339
2019-03-03/11:26:10.65         0.0050507193
2019-03-03/11:26:10.68        -0.0039429236
2019-03-03/11:26:10.72        -0.0068112418
2019-03-03/11:26:10.75         0.0014086207
2019-03-03/11:26:10.78        -0.0033523374
2019-03-03/11:26:10.81        -0.0047064181
2019-03-03/11:26:10.84         0.0065016678
2019-03-03/11:26:10.87         -0.014565421
2019-03-03/11:26:10.90         -0.016660602
2019-03-03/11:26:10.93         -0.021729935
2019-03-03/11:26:10.97        -0.0059031931
2019-03-03/11:26:11.00         -0.010478397
2019-03-03/11:26:11.03        -0.0057492728
2019-03-03/11:26:11.06        -0.0023494847
2019-03-03/11:26:11.09         0.0058459710
2019-03-03/11:26:11.12         -0.012995147
2019-03-03/11:26:11.15        -0.0022918678
2019-03-03/11:26:11.18         0.0093110019
2019-03-03/11:26:11.22         0.0087556363
2019-03-03/11:26:11.25         0.0024513399
2019-03-03/11:26:11.28         0.0064963457
2019-03-03/11:26:11.31          0.011824884
2019-03-03/11:26:11.34          0.011058395
2019-03-03/11:26:11.37        -0.0070124226
2019-03-03/11:26:11.40         0.0054615184
2019-03-03/11:26:11.43        -0.0063439046
2019-03-03/11:26:11.47         -0.012573609
2019-03-03/11:26:11.50        -0.0019516796
2019-03-03/11:26:11.53        -0.0011659309
2019-03-03/11:26:11.56        -0.0031789686
2019-03-03/11:26:11.59        -0.0093819273
2019-03-03/11:26:11.62         -0.011634420
2019-03-03/11:26:11.65         0.0041146278
2019-03-03/11:26:11.68        -0.0056095276
2019-03-03/11:26:11.72         0.0022784141
2019-03-03/11:26:11.75          0.011486546
2019-03-03/11:26:11.78       -0.00012503635
2019-03-03/11:26:11.81        -0.0033599588
2019-03-03/11:26:11.84        -0.0020432651
2019-03-03/11:26:11.87        -0.0044783816
2019-03-03/11:26:11.90       -0.00062963354
2019-03-03/11:26:11.93        -0.0038778880
2019-03-03/11:26:11.97         0.0057482193
2019-03-03/11:26:12.00       -0.00025772333
2019-03-03/11:26:12.03        -0.0093210922
2019-03-03/11:26:12.06        0.00028896067
2019-03-03/11:26:12.09        -0.0013713827
2019-03-03/11:26:12.12        -0.0011866999
2019-03-03/11:26:12.15        -0.0019907416
2019-03-03/11:26:12.18         0.0030038797
2019-03-03/11:26:12.22        0.00082118306
2019-03-03/11:26:12.25        0.00072616993
2019-03-03/11:26:12.28        0.00041398026
2019-03-03/11:26:12.31         0.0043788527
2019-03-03/11:26:12.34        -0.0048737619
2019-03-03/11:26:12.37        -0.0081827929
2019-03-03/11:26:12.40        -0.0040173189
2019-03-03/11:26:12.43        -0.0038421409
2019-03-03/11:26:12.47        -0.0084685203
2019-03-03/11:26:12.50         -0.010342601
2019-03-03/11:26:12.53         -0.011618681
2019-03-03/11:26:12.56         0.0016082890
2019-03-03/11:26:12.59        -0.0015432482
2019-03-03/11:26:12.62        -0.0032476267
2019-03-03/11:26:12.65         0.0045903083
2019-03-03/11:26:12.68         0.0055509984
2019-03-03/11:26:12.72         0.0011122839
2019-03-03/11:26:12.75        0.00090977342
2019-03-03/11:26:12.78          0.011783923
2019-03-03/11:26:12.81         0.0071333518
2019-03-03/11:26:12.84        -0.0076416613
2019-03-03/11:26:12.87         0.0019445961
2019-03-03/11:26:12.90         0.0062260317
2019-03-03/11:26:12.93        -0.0054512166
2019-03-03/11:26:12.97         -0.011195768
2019-03-03/11:26:13.00        -0.0061865471
2019-03-03/11:26:13.03        -0.0031059454
2019-03-03/11:26:13.06        -0.0078952911
2019-03-03/11:26:13.09        -0.0027249232
2019-03-03/11:26:13.12       -0.00043876513
2019-03-03/11:26:13.15        -0.0091403524
2019-03-03/11:26:13.18        5.7777049e-06
2019-03-03/11:26:13.22         0.0075602900
2019-03-03/11:26:13.25         0.0034495261
2019-03-03/11:26:13.28         0.0061147077
2019-03-03/11:26:13.31         0.0012758379
2019-03-03/11:26:13.34        0.00059105871
2019-03-03/11:26:13.37        0.00077330496
2019-03-03/11:26:13.40        0.00099068677
2019-03-03/11:26:13.43         0.0018742453
2019-03-03/11:26:13.47        -0.0042076189
2019-03-03/11:26:13.50        -0.0031937356
2019-03-03/11:26:13.53        -0.0025499648
2019-03-03/11:26:13.56        -0.0024396940
2019-03-03/11:26:13.59        -0.0069081527
2019-03-03/11:26:13.62        -0.0016909726
2019-03-03/11:26:13.65        -0.0026361113
2019-03-03/11:26:13.68        -0.0040034786
2019-03-03/11:26:13.72        -0.0032570337
2019-03-03/11:26:13.75        -0.0010972081
2019-03-03/11:26:13.78        -0.0019128818
2019-03-03/11:26:13.81        4.0778861e-05
2019-03-03/11:26:13.84        0.00094724794
2019-03-03/11:26:13.87         0.0057865415
2019-03-03/11:26:13.90         0.0010194994
2019-03-03/11:26:13.93         0.0040516098
2019-03-03/11:26:13.97       -0.00018082166
2019-03-03/11:26:14.00         0.0026881016
2019-03-03/11:26:14.03       -0.00055358778
2019-03-03/11:26:14.06        -0.0024344192
2019-03-03/11:26:14.09        -0.0021799203
2019-03-03/11:26:14.12        -0.0023023719
2019-03-03/11:26:14.15        -0.0041998814
2019-03-03/11:26:14.18        -0.0046350113
2019-03-03/11:26:14.22        -0.0083120675
2019-03-03/11:26:14.25        -0.0016650883
2019-03-03/11:26:14.28        -0.0044551144
2019-03-03/11:26:14.31        0.00089415277
2019-03-03/11:26:14.34        -0.0024371645
2019-03-03/11:26:14.37         0.0036170013
2019-03-03/11:26:14.40         0.0021389677
2019-03-03/11:26:14.43        0.00088527449
2019-03-03/11:26:14.47        -0.0017875647
2019-03-03/11:26:14.50        0.00053623675
2019-03-03/11:26:14.53        2.8158940e-05
2019-03-03/11:26:14.56        -0.0013006935
2019-03-03/11:26:14.59        -0.0064744723
2019-03-03/11:26:14.62        0.00018770458
2019-03-03/11:26:14.65        -0.0034940617
2019-03-03/11:26:14.68        -0.0050373940
2019-03-03/11:26:14.72        -0.0045736994
2019-03-03/11:26:14.75         0.0021989630
2019-03-03/11:26:14.78        0.00052743837
2019-03-03/11:26:14.81         0.0029078300
2019-03-03/11:26:14.84         0.0029105528
2019-03-03/11:26:14.87         0.0048295034
2019-03-03/11:26:14.90        -0.0013911693
2019-03-03/11:26:14.93        0.00070638519
2019-03-03/11:26:14.97        1.9385092e-05
2019-03-03/11:26:15.00         0.0026343160
2019-03-03/11:26:15.03        -0.0037682583
2019-03-03/11:26:15.06        -0.0018616326
2019-03-03/11:26:15.09        -0.0037013270
2019-03-03/11:26:15.12        -0.0047296552
2019-03-03/11:26:15.15        -0.0057127218
2019-03-03/11:26:15.18        -0.0011857434
2019-03-03/11:26:15.22        -0.0027642754
2019-03-03/11:26:15.25        -0.0024841266
2019-03-03/11:26:15.28        -0.0018007172
2019-03-03/11:26:15.31         0.0023875170
2019-03-03/11:26:15.34         0.0013205630
2019-03-03/11:26:15.37        -0.0022453273
2019-03-03/11:26:15.40        4.7782433e-05
2019-03-03/11:26:15.43        -0.0012250130
2019-03-03/11:26:15.47        -0.0015097761
2019-03-03/11:26:15.50        0.00070721054
2019-03-03/11:26:15.53        -0.0012965571
2019-03-03/11:26:15.56        -0.0035053866
2019-03-03/11:26:15.59        -0.0030553077
2019-03-03/11:26:15.62        -0.0036808331
2019-03-03/11:26:15.65        -0.0011330574
2019-03-03/11:26:15.68        -0.0020294194
2019-03-03/11:26:15.72       -0.00037830480
2019-03-03/11:26:15.75        0.00046211470
2019-03-03/11:26:15.78        -0.0026835791
2019-03-03/11:26:15.81       -0.00032015830
2019-03-03/11:26:15.84         0.0016584654
2019-03-03/11:26:15.87        -0.0011674057
2019-03-03/11:26:15.90       -0.00037055772
2019-03-03/11:26:15.93        0.00052228343
2019-03-03/11:26:15.97        0.00053072735
2019-03-03/11:26:16.00       -0.00035840898
2019-03-03/11:26:16.03        -0.0011190084
2019-03-03/11:26:16.06       -2.9755299e-05
2019-03-03/11:26:16.09        -0.0010573598
2019-03-03/11:26:16.12        -0.0026005562
2019-03-03/11:26:16.15        -0.0021034030
2019-03-03/11:26:16.18        -0.0016728161
2019-03-03/11:26:16.22       -0.00065291522
2019-03-03/11:26:16.25       -0.00026314520
2019-03-03/11:26:16.28       -0.00069301988
2019-03-03/11:26:16.31       -0.00018045281
2019-03-03/11:26:16.34        0.00014377504
2019-03-03/11:26:16.37       -0.00019546552
2019-03-03/11:26:16.40        0.00020954054
2019-03-03/11:26:16.43         0.0013462952
2019-03-03/11:26:16.47        0.00080850489
2019-03-03/11:26:16.50       -0.00035012897
2019-03-03/11:26:16.53        0.00069066169
2019-03-03/11:26:16.56       -0.00042550069
2019-03-03/11:26:16.59       -0.00018997365
2019-03-03/11:26:16.62       -0.00060943606
2019-03-03/11:26:16.65        0.00017041783
2019-03-03/11:26:16.68       -7.8104090e-05
2019-03-03/11:26:16.72       -0.00085453503
2019-03-03/11:26:16.75       -0.00042014662
2019-03-03/11:26:16.78       -0.00016011165
2019-03-03/11:26:16.81       -0.00093172815
2019-03-03/11:26:16.84        0.00037807383
2019-03-03/11:26:16.87        2.2262533e-05
2019-03-03/11:26:16.90       -3.8797243e-05
2019-03-03/11:26:16.93        0.00016387721
2019-03-03/11:26:16.97        0.00049836532
2019-03-03/11:26:17.00        0.00054719448
2019-03-03/11:26:17.03        0.00015033684
2019-03-03/11:26:17.06        0.00016342043
2019-03-03/11:26:17.09        0.00022362556
2019-03-03/11:26:17.12       -3.6759620e-05
2019-03-03/11:26:17.15       -9.6249054e-06
2019-03-03/11:26:17.18       -3.7779120e-05
2019-03-03/11:26:17.22       -8.3333954e-06
2019-03-03/11:26:17.25       -3.3302414e-05
2019-03-03/11:26:17.28       -5.7430755e-05
2019-03-03/11:26:17.31       -2.0113139e-05
2019-03-03/11:26:17.34       -0.00015849207
2019-03-03/11:26:17.37       -0.00013514043
2019-03-03/11:26:17.40        4.0041252e-05
2019-03-03/11:26:17.43        0.00011967798
2019-03-03/11:26:17.47        0.00014335477
2019-03-03/11:26:17.50       -4.6530059e-05
2019-03-03/11:26:17.53        0.00052760357
2019-03-03/11:26:17.56       -3.4482483e-05
2019-03-03/11:26:17.59       -0.00010722123
2019-03-03/11:26:17.62        0.00066880575
2019-03-03/11:26:17.65        8.7390166e-06
2019-03-03/11:26:17.68       -0.00036778569
2019-03-03/11:26:17.72       -4.7419111e-05
2019-03-03/11:26:17.75       -0.00029271538
2019-03-03/11:26:17.78        0.00020358382
2019-03-03/11:26:17.81       -0.00078753463
2019-03-03/11:26:17.84       -0.00025628000
2019-03-03/11:26:17.87        2.7397845e-05
2019-03-03/11:26:17.90        5.3889926e-05
2019-03-03/11:26:17.93        1.3281220e-05
2019-03-03/11:26:17.97        0.00080990286
2019-03-03/11:26:18.00       -0.00013195163
2019-03-03/11:26:18.03        4.0070843e-05
2019-03-03/11:26:18.06       -0.00069428142
2019-03-03/11:26:18.09        0.00031834609
2019-03-03/11:26:18.12         0.0010016588
2019-03-03/11:26:18.15        6.5439961e-05
2019-03-03/11:26:18.18        -0.0012744578
2019-03-03/11:26:18.22        -0.0011634804
2019-03-03/11:26:18.25       -0.00016645749
2019-03-03/11:26:18.28       -0.00092608485
2019-03-03/11:26:18.31         0.0018813937
2019-03-03/11:26:18.34        1.3564130e-05
2019-03-03/11:26:18.37       -0.00013717501
2019-03-03/11:26:18.40        -0.0030029701
2019-03-03/11:26:18.43        0.00028833518
2019-03-03/11:26:18.47        0.00049867019
2019-03-03/11:26:18.50         0.0023731287
2019-03-03/11:26:18.53        -0.0013058401
2019-03-03/11:26:18.56         0.0016448362
2019-03-03/11:26:18.59       -0.00082233286
2019-03-03/11:26:18.62        8.0064811e-05
2019-03-03/11:26:18.65        -0.0013429045
2019-03-03/11:26:18.68         0.0015973183
2019-03-03/11:26:18.72       -0.00054144049
2019-03-03/11:26:18.75        -0.0016613151
2019-03-03/11:26:18.78        -0.0030416023
2019-03-03/11:26:18.81       -0.00036779734
2019-03-03/11:26:18.84        -0.0031631853
2019-03-03/11:26:18.87        -0.0031372033
2019-03-03/11:26:18.90       -0.00017413812
2019-03-03/11:26:18.93        0.00019537489
2019-03-03/11:26:18.97       -0.00079673248
2019-03-03/11:26:19.00        0.00042079447
2019-03-03/11:26:19.03         0.0027672246
2019-03-03/11:26:19.06         0.0020944513
2019-03-03/11:26:19.09        0.00052771162
2019-03-03/11:26:19.12         0.0022819469
2019-03-03/11:26:19.15         0.0014751180
2019-03-03/11:26:19.18        -0.0016061948
2019-03-03/11:26:19.22         0.0030945179
2019-03-03/11:26:19.25       -0.00059331109
2019-03-03/11:26:19.28        -0.0041310998
2019-03-03/11:26:19.31        -0.0037836770
2019-03-03/11:26:19.34       -1.7649030e-05
2019-03-03/11:26:19.37        -0.0026931698
2019-03-03/11:26:19.40        -0.0029135971
2019-03-03/11:26:19.43        -0.0021791750
2019-03-03/11:26:19.47       -0.00046797906
2019-03-03/11:26:19.50        -0.0021392462
2019-03-03/11:26:19.53        0.00044960043
2019-03-03/11:26:19.56         0.0012630262
2019-03-03/11:26:19.59         0.0042956451
2019-03-03/11:26:19.62        -0.0032774991
2019-03-03/11:26:19.65        0.00040278413
2019-03-03/11:26:19.68         0.0027590130
2019-03-03/11:26:19.72         0.0014116874
2019-03-03/11:26:19.75         0.0051122419
2019-03-03/11:26:19.78         0.0011604343
2019-03-03/11:26:19.81         0.0029482614
2019-03-03/11:26:19.84         0.0012869390
2019-03-03/11:26:19.87        -0.0048463844
2019-03-03/11:26:19.90       -0.00056078943
2019-03-03/11:26:19.93       -0.00059040774
2019-03-03/11:26:19.97       -0.00029529339
2019-03-03/11:26:20.00        0.00091683578
2019-03-03/11:26:20.03        0.00022145677
2019-03-03/11:26:20.06       -5.2182277e-06
2019-03-03/11:26:20.09        -0.0034429903
2019-03-03/11:26:20.12        -0.0017468232
2019-03-03/11:26:20.15         0.0010867648
2019-03-03/11:26:20.18         0.0021674087
2019-03-03/11:26:20.22         0.0018834869
2019-03-03/11:26:20.25        0.00076722918
2019-03-03/11:26:20.28        -0.0024087719
2019-03-03/11:26:20.31        -0.0064385875
2019-03-03/11:26:20.34        -0.0039228248
2019-03-03/11:26:20.37        -0.0031194838
2019-03-03/11:26:20.40        0.00063222592
2019-03-03/11:26:20.43        -0.0011059183
2019-03-03/11:26:20.47        -0.0064390310
2019-03-03/11:26:20.50        -0.0039937447
2019-03-03/11:26:20.53        -0.0084429902
2019-03-03/11:26:20.56       -0.00094074702
2019-03-03/11:26:20.59         0.0023982721
2019-03-03/11:26:20.62        -0.0012350554
2019-03-03/11:26:20.65         0.0029867622
2019-03-03/11:26:20.68        -0.0041527790
2019-03-03/11:26:20.72        -0.0026919314
2019-03-03/11:26:20.75         0.0062860460
2019-03-03/11:26:20.78         0.0026572439
2019-03-03/11:26:20.81         0.0048034148
2019-03-03/11:26:20.84        0.00013705989
2019-03-03/11:26:20.87        -0.0050781841
2019-03-03/11:26:20.90        -0.0048285512
2019-03-03/11:26:20.93        -0.0060119808
2019-03-03/11:26:20.97         0.0033680098
2019-03-03/11:26:21.00        -0.0010115740
2019-03-03/11:26:21.03        -0.0069785444
2019-03-03/11:26:21.06        -0.0019335562
2019-03-03/11:26:21.09        -0.0036279647
2019-03-03/11:26:21.12        -0.0023954630
2019-03-03/11:26:21.15        -0.0017197306
2019-03-03/11:26:21.18         0.0038965516
2019-03-03/11:26:21.22        -0.0014994937
2019-03-03/11:26:21.25        -0.0073570187
2019-03-03/11:26:21.28       -0.00080152821
2019-03-03/11:26:21.31       -0.00061754756
2019-03-03/11:26:21.34        -0.0049007177
2019-03-03/11:26:21.37        -0.0015858223
2019-03-03/11:26:21.40         0.0010799935
2019-03-03/11:26:21.43        -0.0018012561
2019-03-03/11:26:21.47        -0.0039541411
2019-03-03/11:26:21.50         0.0055706510
2019-03-03/11:26:21.53         0.0012305379
2019-03-03/11:26:21.56        0.00085800194
2019-03-03/11:26:21.59        -0.0017300083
2019-03-03/11:26:21.62         0.0029049483
2019-03-03/11:26:21.65         0.0014913003
2019-03-03/11:26:21.68        -0.0039521344
2019-03-03/11:26:21.72        -0.0069652769
2019-03-03/11:26:21.75        -0.0029919393
2019-03-03/11:26:21.78        -0.0069593866
2019-03-03/11:26:21.81         0.0028505004
2019-03-03/11:26:21.84        -0.0025879781
2019-03-03/11:26:21.87        -0.0032167426
2019-03-03/11:26:21.90        -0.0033137074
2019-03-03/11:26:21.93        -0.0099132268
2019-03-03/11:26:21.97        -0.0029376951
2019-03-03/11:26:22.00         0.0050198020
2019-03-03/11:26:22.03         0.0033386100
2019-03-03/11:26:22.06        0.00029587552
2019-03-03/11:26:22.09        -0.0060363486
2019-03-03/11:26:22.12        -0.0014590255
2019-03-03/11:26:22.15        0.00039312258
2019-03-03/11:26:22.18         0.0020349786
2019-03-03/11:26:22.22         0.0063250588
2019-03-03/11:26:22.25        0.00026960485
2019-03-03/11:26:22.28        0.00098134524
2019-03-03/11:26:22.31        -0.0025520822
2019-03-03/11:26:22.34        -0.0074981346
2019-03-03/11:26:22.37        0.00026565265
2019-03-03/11:26:22.40       -0.00088713540
2019-03-03/11:26:22.43       -0.00085162605
2019-03-03/11:26:22.47        -0.0094008097
2019-03-03/11:26:22.50        -0.0046916323
2019-03-03/11:26:22.53        -0.0015887024
2019-03-03/11:26:22.56         0.0010300692
2019-03-03/11:26:22.59        -0.0017376737
2019-03-03/11:26:22.62         0.0033839407
2019-03-03/11:26:22.65        -0.0022832957
2019-03-03/11:26:22.68         0.0068425952
2019-03-03/11:26:22.72         0.0053116648
2019-03-03/11:26:22.75         0.0073081923
2019-03-03/11:26:22.78         0.0052316607
2019-03-03/11:26:22.81         0.0016549742
2019-03-03/11:26:22.84        -0.0022975676
2019-03-03/11:26:22.87        0.00010762962
2019-03-03/11:26:22.90         0.0040730837
2019-03-03/11:26:22.93         0.0018912946
2019-03-03/11:26:22.97        -0.0094553106
2019-03-03/11:26:23.00        -0.0011683602
2019-03-03/11:26:23.03        -0.0050025446
2019-03-03/11:26:23.06        -0.0058634930
2019-03-03/11:26:23.09        -0.0040529782
2019-03-03/11:26:23.12       -0.00089236504
2019-03-03/11:26:23.15        -0.0084806907
2019-03-03/11:26:23.18        -0.0064486759
2019-03-03/11:26:23.22        -0.0019717996
2019-03-03/11:26:23.25        -0.0028351119
2019-03-03/11:26:23.28        0.00047886334
2019-03-03/11:26:23.31        -0.0026211343
2019-03-03/11:26:23.34         0.0060948429
2019-03-03/11:26:23.37         0.0044804796
2019-03-03/11:26:23.40        -0.0013476213
2019-03-03/11:26:23.43         0.0086532658
2019-03-03/11:26:23.47         0.0014317867
2019-03-03/11:26:23.50         0.0080767146
2019-03-03/11:26:23.53         0.0097165874
2019-03-03/11:26:23.56         0.0027378966
2019-03-03/11:26:23.59          0.010533435
2019-03-03/11:26:23.62        -0.0035725739
2019-03-03/11:26:23.65         0.0024965883
2019-03-03/11:26:23.68         0.0055300819
2019-03-03/11:26:23.72         0.0067539356
2019-03-03/11:26:23.75          0.010128686
2019-03-03/11:26:23.78        -0.0025439776
2019-03-03/11:26:23.81        -0.0039798281
2019-03-03/11:26:23.84        -0.0015729195
2019-03-03/11:26:23.87        -0.0078984941
2019-03-03/11:26:23.90        -0.0052778704
2019-03-03/11:26:23.93         -0.011389698
2019-03-03/11:26:23.97        -0.0095136492
2019-03-03/11:26:24.00        -0.0076418753
2019-03-03/11:26:24.03        -0.0056125976
2019-03-03/11:26:24.06        -0.0073506440
2019-03-03/11:26:24.09        -0.0051597720
2019-03-03/11:26:24.12        -0.0032438719
2019-03-03/11:26:24.15         0.0059677442
2019-03-03/11:26:24.18          0.013141869
2019-03-03/11:26:24.22         0.0035202265
2019-03-03/11:26:24.25         0.0083305756
2019-03-03/11:26:24.28          0.014544624
2019-03-03/11:26:24.31          0.010951818
2019-03-03/11:26:24.34         0.0057070230
2019-03-03/11:26:24.37         0.0034252653
2019-03-03/11:26:24.40        -0.0083172973
2019-03-03/11:26:24.43        -0.0044205608
2019-03-03/11:26:24.47         -0.014171646
2019-03-03/11:26:24.50        0.00044227543
2019-03-03/11:26:24.53         -0.011444643
2019-03-03/11:26:24.56         -0.015467049
2019-03-03/11:26:24.59         -0.013687382
2019-03-03/11:26:24.62         -0.010674386
2019-03-03/11:26:24.65        -0.0011009827
2019-03-03/11:26:24.68         0.0090972203
2019-03-03/11:26:24.72         0.0014987305
2019-03-03/11:26:24.75       -3.3145741e-06
2019-03-03/11:26:24.78          0.016355952
2019-03-03/11:26:24.81        -0.0034079026
2019-03-03/11:26:24.84       -0.00038914618
2019-03-03/11:26:24.87        -0.0016297502
2019-03-03/11:26:24.90         0.0068796274
2019-03-03/11:26:24.93         -0.016305437
2019-03-03/11:26:24.97         -0.013198896
2019-03-03/11:26:25.00         -0.013856961
2019-03-03/11:26:25.03         -0.011298828
2019-03-03/11:26:25.06         -0.028408435
2019-03-03/11:26:25.09        -0.0010398256
2019-03-03/11:26:25.12        -0.0068141879
2019-03-03/11:26:25.15        -0.0076971734
2019-03-03/11:26:25.18       -0.00084792793
2019-03-03/11:26:25.22          0.012011194
2019-03-03/11:26:25.25        -0.0018429527
2019-03-03/11:26:25.28         0.0095529708
2019-03-03/11:26:25.31         0.0068044466
2019-03-03/11:26:25.34          0.014986892
2019-03-03/11:26:25.37          0.012410989
2019-03-03/11:26:25.40        -0.0034438291
2019-03-03/11:26:25.43       -0.00093972802
2019-03-03/11:26:25.47        -0.0025064900
2019-03-03/11:26:25.50         -0.011458534
2019-03-03/11:26:25.53        0.00035759032
2019-03-03/11:26:25.56        -0.0082652655
2019-03-03/11:26:25.59        -0.0023514950
2019-03-03/11:26:25.62         -0.013151626
2019-03-03/11:26:25.65         -0.014139576
2019-03-03/11:26:25.68       -0.00048293422
2019-03-03/11:26:25.72          0.010736318
2019-03-03/11:26:25.75        -0.0029804042
2019-03-03/11:26:25.78        -0.0086095371
2019-03-03/11:26:25.81         0.0070241793
2019-03-03/11:26:25.84         0.0047626702
2019-03-03/11:26:25.87         0.0033003189
2019-03-03/11:26:25.90        -0.0062494622
2019-03-03/11:26:25.93        -0.0033545070
2019-03-03/11:26:25.97        -0.0066825242
2019-03-03/11:26:26.00         -0.026713843
2019-03-03/11:26:26.03        -0.0094226485
2019-03-03/11:26:26.06         0.0051127178
2019-03-03/11:26:26.09         -0.012343786
2019-03-03/11:26:26.12         -0.020358221
2019-03-03/11:26:26.15        -0.0092204422
2019-03-03/11:26:26.18         0.0036742090
2019-03-03/11:26:26.22         0.0050831390
2019-03-03/11:26:26.25         0.0084916916
2019-03-03/11:26:26.28          0.018782555
2019-03-03/11:26:26.31         0.0036291649
2019-03-03/11:26:26.34         0.0080660588
2019-03-03/11:26:26.37       -0.00049772052
2019-03-03/11:26:26.40       -0.00056745502
2019-03-03/11:26:26.43       -0.00015502166
2019-03-03/11:26:26.47         0.0016946257
2019-03-03/11:26:26.50        -0.0097419521
2019-03-03/11:26:26.53        -0.0097870965
2019-03-03/11:26:26.56         -0.014834504
2019-03-03/11:26:26.59         -0.018893109
2019-03-03/11:26:26.62         -0.010674688
2019-03-03/11:26:26.65         -0.013240622
2019-03-03/11:26:26.68         0.0061552812
2019-03-03/11:26:26.72         0.0087274463
2019-03-03/11:26:26.75        -0.0046842501
2019-03-03/11:26:26.78         0.0054395804
2019-03-03/11:26:26.81        3.8813323e-05
2019-03-03/11:26:26.84         0.0031135683
2019-03-03/11:26:26.87         0.0085581217
2019-03-03/11:26:26.90         0.0034389700
2019-03-03/11:26:26.93          0.012568365
2019-03-03/11:26:26.97        -0.0072426476
2019-03-03/11:26:27.00        -0.0044709643
2019-03-03/11:26:27.03        -0.0028488422
2019-03-03/11:26:27.06         -0.016661305
2019-03-03/11:26:27.09         -0.011687073
2019-03-03/11:26:27.12         -0.012590655
2019-03-03/11:26:27.15        -0.0089920285
2019-03-03/11:26:27.18       -0.00092385648
2019-03-03/11:26:27.22         -0.013463910
2019-03-03/11:26:27.25       -0.00013831513
2019-03-03/11:26:27.28        -0.0060569250
2019-03-03/11:26:27.31          0.010486410
2019-03-03/11:26:27.34         0.0081864979
2019-03-03/11:26:27.37         -0.011515427
2019-03-03/11:26:27.40          0.014905140
2019-03-03/11:26:27.43        -0.0011907830
2019-03-03/11:26:27.47        -0.0054137986
2019-03-03/11:26:27.50        -0.0070447648
2019-03-03/11:26:27.53         -0.018012445
2019-03-03/11:26:27.56         -0.019738071
2019-03-03/11:26:27.59         -0.024542535
2019-03-03/11:26:27.62         -0.018024927
2019-03-03/11:26:27.65        -0.0043121590
2019-03-03/11:26:27.68         -0.023635647
2019-03-03/11:26:27.72         -0.010272703
2019-03-03/11:26:27.75         -0.021962045
2019-03-03/11:26:27.78         0.0042098165
2019-03-03/11:26:27.81         0.0079480810
2019-03-03/11:26:27.84        -0.0071691937
2019-03-03/11:26:27.87        -0.0082531410
2019-03-03/11:26:27.90         0.0064811688
2019-03-03/11:26:27.93          0.012019155
2019-03-03/11:26:27.97          0.010192659
2019-03-03/11:26:28.00       -5.7833628e-05
2019-03-03/11:26:28.03        -0.0034434599
2019-03-03/11:26:28.06         -0.013364438
2019-03-03/11:26:28.09         -0.013772671
2019-03-03/11:26:28.12         -0.010125779
2019-03-03/11:26:28.15        -0.0083227283
2019-03-03/11:26:28.18         -0.020467206
2019-03-03/11:26:28.22         -0.014059801
2019-03-03/11:26:28.25         -0.010084403
2019-03-03/11:26:28.28        -0.0066952970
2019-03-03/11:26:28.31          0.011979433
2019-03-03/11:26:28.34          0.010116385
2019-03-03/11:26:28.37         0.0064655582
2019-03-03/11:26:28.40          0.012536932
2019-03-03/11:26:28.43          0.013323231
2019-03-03/11:26:28.47          0.011923297
2019-03-03/11:26:28.50        -0.0047305248
2019-03-03/11:26:28.53        -0.0064631387
2019-03-03/11:26:28.56         0.0088233643
2019-03-03/11:26:28.59         -0.023879387
2019-03-03/11:26:28.62         -0.022124987
2019-03-03/11:26:28.65        -0.0031620360
2019-03-03/11:26:28.68         -0.012956824
2019-03-03/11:26:28.72         -0.013821020
2019-03-03/11:26:28.75        -0.0047997870
2019-03-03/11:26:28.78         -0.011014561
2019-03-03/11:26:28.81         0.0010156183
2019-03-03/11:26:28.84        -0.0082024035
2019-03-03/11:26:28.87          0.021944737
2019-03-03/11:26:28.90          0.025423933
2019-03-03/11:26:28.93        -0.0061287011
2019-03-03/11:26:28.97       -0.00096570685
2019-03-03/11:26:29.00        -0.0084729240
2019-03-03/11:26:29.03        -0.0065461409
2019-03-03/11:26:29.06          0.016717938
2019-03-03/11:26:29.09         -0.012633365
2019-03-03/11:26:29.12         -0.017366737
2019-03-03/11:26:29.15        -0.0068741218
2019-03-03/11:26:29.18         -0.020156839
2019-03-03/11:26:29.22         0.0040757141
2019-03-03/11:26:29.25         -0.016715806
2019-03-03/11:26:29.28         -0.020808860
2019-03-03/11:26:29.31        -0.0032148222
2019-03-03/11:26:29.34        -0.0056316150
2019-03-03/11:26:29.37         0.0029744285
2019-03-03/11:26:29.40          0.016689409
2019-03-03/11:26:29.43        -0.0063764032
2019-03-03/11:26:29.47        -0.0016292407
2019-03-03/11:26:29.50        -0.0065412388
2019-03-03/11:26:29.53          0.013803937
2019-03-03/11:26:29.56          0.023156403
2019-03-03/11:26:29.59        -0.0019134608
2019-03-03/11:26:29.62         -0.013775592
2019-03-03/11:26:29.65         -0.015388972
2019-03-03/11:26:29.68         -0.013012646
2019-03-03/11:26:29.72         -0.014757246
2019-03-03/11:26:29.75         -0.011580164
2019-03-03/11:26:29.78        0.00064325000
2019-03-03/11:26:29.81          0.011744413
2019-03-03/11:26:29.84         -0.013160613
2019-03-03/11:26:29.87         0.0030977761
2019-03-03/11:26:29.90        -0.0011420563
2019-03-03/11:26:29.93          0.014270925
2019-03-03/11:26:29.97        -0.0016251619
2019-03-03/11:26:30.00       -0.00027875230
2019-03-03/11:26:30.03       -0.00013365290
2019-03-03/11:26:30.06         -0.022424909
2019-03-03/11:26:30.09         -0.017337028
2019-03-03/11:26:30.12        -0.0058449531
2019-03-03/11:26:30.15         -0.018288645
2019-03-03/11:26:30.18        -0.0022092192
2019-03-03/11:26:30.22        -0.0037154165
2019-03-03/11:26:30.25         -0.020539449
2019-03-03/11:26:30.28         -0.013083760
2019-03-03/11:26:30.31        -0.0045386113
2019-03-03/11:26:30.34          0.018949579
2019-03-03/11:26:30.37         -0.011527721
2019-03-03/11:26:30.40          0.014074005
2019-03-03/11:26:30.43          0.027556884
2019-03-03/11:26:30.47         0.0061498538
2019-03-03/11:26:30.50        -0.0072057924
2019-03-03/11:26:30.53          0.012066419
2019-03-03/11:26:30.56        -0.0065263482
2019-03-03/11:26:30.59         -0.010977219
2019-03-03/11:26:30.62         -0.034820860
2019-03-03/11:26:30.65         -0.019184427
2019-03-03/11:26:30.68        -0.0039004803
2019-03-03/11:26:30.72         -0.046801571
2019-03-03/11:26:30.75         -0.037579895
2019-03-03/11:26:30.78         -0.046893822
2019-03-03/11:26:30.81         -0.034227177
2019-03-03/11:26:30.84         -0.013867300
2019-03-03/11:26:30.87        -0.0037523385
2019-03-03/11:26:30.90         0.0019067070
2019-03-03/11:26:30.93          0.013130539
2019-03-03/11:26:30.97         -0.017735881
2019-03-03/11:26:31.00          0.017186661
2019-03-03/11:26:31.03          0.028791492
2019-03-03/11:26:31.06          0.021943364
2019-03-03/11:26:31.09          0.024107386
2019-03-03/11:26:31.12         0.0022341340
2019-03-03/11:26:31.15        -0.0065980771
2019-03-03/11:26:31.18        -0.0010993136
2019-03-03/11:26:31.22        -0.0026976388
2019-03-03/11:26:31.25         -0.021097733
2019-03-03/11:26:31.28         -0.030173195
2019-03-03/11:26:31.31         -0.019594562
2019-03-03/11:26:31.34        -0.0076067720
2019-03-03/11:26:31.37         -0.011007377
2019-03-03/11:26:31.40        -0.0069371697
2019-03-03/11:26:31.43         -0.011120388
2019-03-03/11:26:31.47        -0.0065047516
2019-03-03/11:26:31.50         -0.011205493
2019-03-03/11:26:31.53         0.0060209934
2019-03-03/11:26:31.56        -0.0014296692
2019-03-03/11:26:31.59        -0.0063147750
2019-03-03/11:26:31.62         0.0073546820
2019-03-03/11:26:31.65        -0.0029541633
2019-03-03/11:26:31.68        -0.0068388470
2019-03-03/11:26:31.72         -0.013511485
2019-03-03/11:26:31.75         -0.013038345
2019-03-03/11:26:31.78        -0.0079809332
2019-03-03/11:26:31.81         -0.025170570
2019-03-03/11:26:31.84        -0.0020627472
2019-03-03/11:26:31.87         -0.014712533
2019-03-03/11:26:31.90         -0.017664414
2019-03-03/11:26:31.93         -0.029948713
2019-03-03/11:26:31.97         0.0057991733
2019-03-03/11:26:32.00          0.012869153
2019-03-03/11:26:32.03          0.013972896
2019-03-03/11:26:32.06          0.018299320
2019-03-03/11:26:32.09          0.023026719
2019-03-03/11:26:32.12         0.0064666310
2019-03-03/11:26:32.15         -0.014603369
2019-03-03/11:26:32.18         -0.010437330
2019-03-03/11:26:32.22        -0.0023706200
2019-03-03/11:26:32.25         -0.028409314
2019-03-03/11:26:32.28        -0.0062492462
2019-03-03/11:26:32.31         -0.017102874
2019-03-03/11:26:32.34         -0.048175474
2019-03-03/11:26:32.37         -0.018302481
2019-03-03/11:26:32.40         -0.026072188
2019-03-03/11:26:32.43          0.025569522
2019-03-03/11:26:32.47          0.010988584
2019-03-03/11:26:32.50          0.011820091
2019-03-03/11:26:32.53          0.017024820
2019-03-03/11:26:32.56         0.0019648104
2019-03-03/11:26:32.59         0.0022484653
2019-03-03/11:26:32.62         0.0010638472
2019-03-03/11:26:32.65        -0.0067980329
2019-03-03/11:26:32.68        -0.0074168226
2019-03-03/11:26:32.72         -0.044223306
2019-03-03/11:26:32.75         -0.017388285
2019-03-03/11:26:32.78         -0.029910069
2019-03-03/11:26:32.81        -0.0037433242
2019-03-03/11:26:32.84         -0.012867950
2019-03-03/11:26:32.87        -0.0084262727
2019-03-03/11:26:32.90          0.013564996
2019-03-03/11:26:32.93        -0.0070778997
2019-03-03/11:26:32.97          0.032777190
2019-03-03/11:26:33.00          0.030859515
2019-03-03/11:26:33.03          0.024403988
2019-03-03/11:26:33.06          0.031550564
2019-03-03/11:26:33.09         0.0050342152
2019-03-03/11:26:33.12       -0.00039812176
2019-03-03/11:26:33.15         0.0083933936
2019-03-03/11:26:33.18        -0.0016433279
2019-03-03/11:26:33.22          0.013099308
2019-03-03/11:26:33.25         -0.031794176
2019-03-03/11:26:33.28         -0.021097016
2019-03-03/11:26:33.31         -0.041937241
2019-03-03/11:26:33.34         -0.043187795
2019-03-03/11:26:33.37         -0.035073017
2019-03-03/11:26:33.40         -0.022727956
2019-03-03/11:26:33.43         -0.021424947
2019-03-03/11:26:33.47         -0.018354410
2019-03-03/11:26:33.50        -0.0074894937
2019-03-03/11:26:33.53          0.012323578
2019-03-03/11:26:33.56         0.0013038007
2019-03-03/11:26:33.59          0.038670394
2019-03-03/11:26:33.62          0.038024579
2019-03-03/11:26:33.65          0.016838458
2019-03-03/11:26:33.68          0.019179249
2019-03-03/11:26:33.72          0.013945778
2019-03-03/11:26:33.75          0.013980389
2019-03-03/11:26:33.78         -0.011025956
2019-03-03/11:26:33.81         -0.011980928
2019-03-03/11:26:33.84         -0.024438995
2019-03-03/11:26:33.87         -0.055093285
2019-03-03/11:26:33.90         -0.024773140
2019-03-03/11:26:33.93         -0.022747011
2019-03-03/11:26:33.97         -0.026820316
2019-03-03/11:26:34.00         -0.015427632
2019-03-03/11:26:34.03        -0.0051042958
2019-03-03/11:26:34.06       -0.00068550750
2019-03-03/11:26:34.09          0.012257635
2019-03-03/11:26:34.12          0.041426501
2019-03-03/11:26:34.15          0.016839011
2019-03-03/11:26:34.18         0.0046160440
2019-03-03/11:26:34.22         0.0085403463
2019-03-03/11:26:34.25          0.036923162
2019-03-03/11:26:34.28         -0.016369698
2019-03-03/11:26:34.31         -0.028760929
2019-03-03/11:26:34.34          0.010520009
2019-03-03/11:26:34.37         -0.035159571
2019-03-03/11:26:34.40         -0.021695527
2019-03-03/11:26:34.43         -0.029560033
2019-03-03/11:26:34.47        -0.0093597688
2019-03-03/11:26:34.50         -0.012034308
2019-03-03/11:26:34.53         -0.038835296
2019-03-03/11:26:34.56          0.012387879
2019-03-03/11:26:34.59        -0.0021481096
2019-03-03/11:26:34.62         -0.016776617
2019-03-03/11:26:34.65          0.020547537
2019-03-03/11:26:34.68         -0.013182141
2019-03-03/11:26:34.72          0.022150797
2019-03-03/11:26:34.75         -0.012487547
2019-03-03/11:26:34.78         -0.012712061
2019-03-03/11:26:34.81         -0.012823390
2019-03-03/11:26:34.84         -0.016084302
2019-03-03/11:26:34.87         -0.012379741
2019-03-03/11:26:34.90        -0.0076760469
2019-03-03/11:26:34.93         -0.024143390
2019-03-03/11:26:34.97         0.0097182395
2019-03-03/11:26:35.00         -0.019538297
2019-03-03/11:26:35.03        -0.0088488981
2019-03-03/11:26:35.06         0.0069097853
2019-03-03/11:26:35.09        -0.0070209096
2019-03-03/11:26:35.12       -0.00095677637
2019-03-03/11:26:35.15          0.018900681
2019-03-03/11:26:35.18         -0.023624737
2019-03-03/11:26:35.22         -0.010048218
2019-03-03/11:26:35.25         -0.040433467
2019-03-03/11:26:35.28        -0.0057097924
2019-03-03/11:26:35.31        -0.0065034059
2019-03-03/11:26:35.34         -0.025622207
2019-03-03/11:26:35.37         -0.011748979
2019-03-03/11:26:35.40         -0.036049148
2019-03-03/11:26:35.43         -0.010447638
2019-03-03/11:26:35.47        -0.0077470305
2019-03-03/11:26:35.50        -0.0089407547
2019-03-03/11:26:35.53       -0.00057927975
2019-03-03/11:26:35.56        -0.0070024182
2019-03-03/11:26:35.59        -0.0057183874
2019-03-03/11:26:35.62          0.017183523
2019-03-03/11:26:35.65         0.0083241195
2019-03-03/11:26:35.68         0.0064098081
2019-03-03/11:26:35.72         -0.040832420
2019-03-03/11:26:35.75        -0.0058662133
2019-03-03/11:26:35.78         -0.021984741
2019-03-03/11:26:35.81        -0.0073188621
2019-03-03/11:26:35.84         -0.012184172
2019-03-03/11:26:35.87        -0.0020044055
2019-03-03/11:26:35.90         -0.029832748
2019-03-03/11:26:35.93         -0.012651568
2019-03-03/11:26:35.97         -0.021597691
2019-03-03/11:26:36.00         -0.051277128
2019-03-03/11:26:36.03         -0.040953579
2019-03-03/11:26:36.06        -0.0016965200
2019-03-03/11:26:36.09         -0.028430722
2019-03-03/11:26:36.12        -0.0086355503
2019-03-03/11:26:36.15         -0.014698218
2019-03-03/11:26:36.18        -0.0046874299
2019-03-03/11:26:36.22        -0.0026165097
2019-03-03/11:26:36.25          0.010153637
2019-03-03/11:26:36.28          0.057384501
2019-03-03/11:26:36.31          0.010323166
2019-03-03/11:26:36.34        0.00054095103
2019-03-03/11:26:36.37         -0.019938291
2019-03-03/11:26:36.40         -0.013583079
2019-03-03/11:26:36.43         -0.013746120
2019-03-03/11:26:36.47         -0.012179277
2019-03-03/11:26:36.50         -0.046728385
2019-03-03/11:26:36.53         -0.027529928
2019-03-03/11:26:36.56         -0.054665015
2019-03-03/11:26:36.59         -0.013295444
2019-03-03/11:26:36.62         -0.030810863
2019-03-03/11:26:36.65         0.0067546291
2019-03-03/11:26:36.68        -0.0029113712
2019-03-03/11:26:36.72          0.010683179
2019-03-03/11:26:36.75          0.024843597
2019-03-03/11:26:36.78          0.043643331
2019-03-03/11:26:36.81          0.018431296
2019-03-03/11:26:36.84          0.032012009
2019-03-03/11:26:36.87          0.025168597
2019-03-03/11:26:36.90          0.016985290
2019-03-03/11:26:36.93          0.010603051
2019-03-03/11:26:36.97         -0.024991725
2019-03-03/11:26:37.00         -0.057972322
2019-03-03/11:26:37.03         -0.052836023
2019-03-03/11:26:37.06         -0.067918976
2019-03-03/11:26:37.09         -0.036886175
2019-03-03/11:26:37.12         -0.024002573
2019-03-03/11:26:37.15         -0.026536882
2019-03-03/11:26:37.18         -0.016552057
2019-03-03/11:26:37.22        -0.0046849870
2019-03-03/11:26:37.25          0.015155845
2019-03-03/11:26:37.28          0.023765366
2019-03-03/11:26:37.31         0.0065734970
2019-03-03/11:26:37.34          0.033551503
2019-03-03/11:26:37.37          0.014526595
2019-03-03/11:26:37.40        -0.0059319952
2019-03-03/11:26:37.43         -0.023331653
2019-03-03/11:26:37.47          0.017840353
2019-03-03/11:26:37.50         -0.020507564
2019-03-03/11:26:37.53        -0.0088970299
2019-03-03/11:26:37.56         0.0021510865
2019-03-03/11:26:37.59         -0.012606775
2019-03-03/11:26:37.62         -0.039546909
2019-03-03/11:26:37.65         -0.026087037
2019-03-03/11:26:37.68         -0.028340586
2019-03-03/11:26:37.72         0.0064311485
2019-03-03/11:26:37.75         -0.036503446
2019-03-03/11:26:37.78         0.0035795887
2019-03-03/11:26:37.81         -0.024902363
2019-03-03/11:26:37.84        -0.0083174409
2019-03-03/11:26:37.87        -0.0098440046
2019-03-03/11:26:37.90        0.00092348026
2019-03-03/11:26:37.93        0.00063958249
2019-03-03/11:26:37.97          0.042064271
2019-03-03/11:26:38.00        -0.0050317835
2019-03-03/11:26:38.03         0.0037476184
2019-03-03/11:26:38.06         -0.023346256
2019-03-03/11:26:38.09          0.020372798
2019-03-03/11:26:38.12         -0.015879231
2019-03-03/11:26:38.15         0.0054164340
2019-03-03/11:26:38.18        -0.0059651171
2019-03-03/11:26:38.22         0.0028709987
2019-03-03/11:26:38.25        -0.0022495325
2019-03-03/11:26:38.28          0.020181002
2019-03-03/11:26:38.31         0.0011362643
2019-03-03/11:26:38.34         -0.010105581
2019-03-03/11:26:38.37         -0.023823147
2019-03-03/11:26:38.40         0.0065351390
2019-03-03/11:26:38.43         -0.011888434
2019-03-03/11:26:38.47         -0.015209510
2019-03-03/11:26:38.50         -0.037914483
2019-03-03/11:26:38.53         -0.039738650
2019-03-03/11:26:38.56         -0.051805602
2019-03-03/11:26:38.59         -0.024356118
2019-03-03/11:26:38.62         -0.020447563
2019-03-03/11:26:38.65         -0.018537442
2019-03-03/11:26:38.68         -0.054308699
2019-03-03/11:26:38.72         -0.012496922
2019-03-03/11:26:38.75          0.028521450
2019-03-03/11:26:38.78          0.029160755
2019-03-03/11:26:38.81          0.021242637
2019-03-03/11:26:38.84          0.011410475
2019-03-03/11:26:38.87         -0.027626111
2019-03-03/11:26:38.90         0.0040768708
2019-03-03/11:26:38.93          0.019564283
2019-03-03/11:26:38.97          0.039434988
2019-03-03/11:26:39.00        -0.0092987102
2019-03-03/11:26:39.03         -0.027849436
2019-03-03/11:26:39.06         -0.046117479
2019-03-03/11:26:39.09         -0.064756795
2019-03-03/11:26:39.12         -0.036295915
2019-03-03/11:26:39.15         -0.020597460
2019-03-03/11:26:39.18          0.013774495
2019-03-03/11:26:39.22         -0.052502930
2019-03-03/11:26:39.25         -0.026155846
2019-03-03/11:26:39.28         0.0029280319
2019-03-03/11:26:39.31          0.010222270
2019-03-03/11:26:39.34          0.028551227
2019-03-03/11:26:39.37          0.075370638
2019-03-03/11:26:39.40          0.042611984
2019-03-03/11:26:39.43          0.015582599
2019-03-03/11:26:39.47         -0.028722929
2019-03-03/11:26:39.50         0.0061985121
2019-03-03/11:26:39.53        -0.0073099847
2019-03-03/11:26:39.56         -0.027385176
2019-03-03/11:26:39.59         -0.047400516
2019-03-03/11:26:39.62         -0.027880164
2019-03-03/11:26:39.65         -0.055191988
2019-03-03/11:26:39.68         -0.028203886
2019-03-03/11:26:39.72          0.024585479
2019-03-03/11:26:39.75          0.043889009
2019-03-03/11:26:39.78         0.0049351223
2019-03-03/11:26:39.81         -0.021427442
2019-03-03/11:26:39.84         0.0096104101
2019-03-03/11:26:39.87          0.029225230
2019-03-03/11:26:39.90          0.016074185
2019-03-03/11:26:39.93        -0.0046749248
2019-03-03/11:26:39.97         -0.014146416
2019-03-03/11:26:40.00         -0.036419370
2019-03-03/11:26:40.03         -0.049622822
2019-03-03/11:26:40.06         -0.046923021
2019-03-03/11:26:40.09         0.0018868353
2019-03-03/11:26:40.12         -0.042847202
2019-03-03/11:26:40.15         -0.043048262
2019-03-03/11:26:40.18         -0.021513992
2019-03-03/11:26:40.22        -0.0061823001
2019-03-03/11:26:40.25         0.0017422645
2019-03-03/11:26:40.28         -0.022641881
2019-03-03/11:26:40.31        -0.0075947297
2019-03-03/11:26:40.34          0.028395553
2019-03-03/11:26:40.37         0.0091601198
2019-03-03/11:26:40.40          0.024730430
2019-03-03/11:26:40.43         0.0095016481
2019-03-03/11:26:40.47          0.011571285
2019-03-03/11:26:40.50         0.0015143127
2019-03-03/11:26:40.53         -0.023706561
2019-03-03/11:26:40.56         0.0095050149
2019-03-03/11:26:40.59         -0.029888230
2019-03-03/11:26:40.62         -0.040874303
2019-03-03/11:26:40.65         -0.031829631
2019-03-03/11:26:40.68         -0.016045886
2019-03-03/11:26:40.72        -0.0069032582
2019-03-03/11:26:40.75         -0.042170934
2019-03-03/11:26:40.78        -0.0090865621
2019-03-03/11:26:40.81        -0.0035804898
2019-03-03/11:26:40.84         -0.012378577
2019-03-03/11:26:40.87          0.017871075
2019-03-03/11:26:40.90          0.014125072
2019-03-03/11:26:40.93         -0.016153946
2019-03-03/11:26:40.97         -0.054068208
2019-03-03/11:26:41.00         -0.019899530
2019-03-03/11:26:41.03         0.0051740366
2019-03-03/11:26:41.06         -0.035412286
2019-03-03/11:26:41.09         -0.020531115
2019-03-03/11:26:41.12         -0.034244069
2019-03-03/11:26:41.15         -0.031314564
2019-03-03/11:26:41.18         -0.027701516
2019-03-03/11:26:41.22         -0.014896678
2019-03-03/11:26:41.25          0.046745229
2019-03-03/11:26:41.28        -0.0090119770
2019-03-03/11:26:41.31         -0.032859020
2019-03-03/11:26:41.34          0.018208401
2019-03-03/11:26:41.37        -0.0086946232
2019-03-03/11:26:41.40          0.035035981
2019-03-03/11:26:41.43          0.011325092
2019-03-03/11:26:41.47          0.018503678
2019-03-03/11:26:41.50         -0.017178743
2019-03-03/11:26:41.53         -0.043109873
2019-03-03/11:26:41.56         -0.041630409
2019-03-03/11:26:41.59         -0.031761358
2019-03-03/11:26:41.62         -0.067762900
2019-03-03/11:26:41.65         -0.049435859
2019-03-03/11:26:41.68         -0.073796536
2019-03-03/11:26:41.72         -0.067489618
2019-03-03/11:26:41.75         -0.049701534
2019-03-03/11:26:41.78         0.0035463893
2019-03-03/11:26:41.81          0.010631224
2019-03-03/11:26:41.84         0.0042028798
2019-03-03/11:26:41.87          0.011665228
2019-03-03/11:26:41.90          0.024760812
2019-03-03/11:26:41.93          0.023237860
2019-03-03/11:26:41.97          0.025817049
2019-03-03/11:26:42.00         0.0054165791
2019-03-03/11:26:42.03         0.0082409752
2019-03-03/11:26:42.06        -0.0077353116
2019-03-03/11:26:42.09         -0.010756024
2019-03-03/11:26:42.12         -0.023272451
2019-03-03/11:26:42.15         -0.014824694
2019-03-03/11:26:42.18         -0.021656466
2019-03-03/11:26:42.22         -0.029759197
2019-03-03/11:26:42.25         -0.036923644
2019-03-03/11:26:42.28          0.015733788
2019-03-03/11:26:42.31       -0.00055522130
2019-03-03/11:26:42.34         -0.049110537
2019-03-03/11:26:42.37         -0.016907009
2019-03-03/11:26:42.40          0.030208553
2019-03-03/11:26:42.43          0.016543187
2019-03-03/11:26:42.47         -0.012376571
2019-03-03/11:26:42.50          0.027253023
2019-03-03/11:26:42.53          0.041806068
2019-03-03/11:26:42.56         -0.022145968
2019-03-03/11:26:42.59         -0.015438369
2019-03-03/11:26:42.62        -0.0092799432
2019-03-03/11:26:42.65         -0.011524391
2019-03-03/11:26:42.68         -0.035983603
2019-03-03/11:26:42.72         -0.053391820
2019-03-03/11:26:42.75         0.0021326721
2019-03-03/11:26:42.78         0.0086938029
2019-03-03/11:26:42.81         -0.048415808
2019-03-03/11:26:42.84         -0.017774490
2019-03-03/11:26:42.87          0.013904103
2019-03-03/11:26:42.90          0.065242932
2019-03-03/11:26:42.93          0.017516841
2019-03-03/11:26:42.97          0.036491536
2019-03-03/11:26:43.00          0.036745890
2019-03-03/11:26:43.03        -0.0052294212
2019-03-03/11:26:43.06         -0.013248269
2019-03-03/11:26:43.09        -0.0087758458
2019-03-03/11:26:43.12         0.0086987178
2019-03-03/11:26:43.15        -0.0061835858
2019-03-03/11:26:43.18         -0.035098027
2019-03-03/11:26:43.22        -0.0053718933
2019-03-03/11:26:43.25          0.015988168
2019-03-03/11:26:43.28         -0.021306371
2019-03-03/11:26:43.31          0.017556109
2019-03-03/11:26:43.34         0.0074918619
2019-03-03/11:26:43.37          0.024864437
2019-03-03/11:26:43.40          0.042387926
2019-03-03/11:26:43.43        -0.0010392441
2019-03-03/11:26:43.47         0.0059019042
2019-03-03/11:26:43.50          0.017717472
2019-03-03/11:26:43.53         -0.032053818
2019-03-03/11:26:43.56          0.022012315
2019-03-03/11:26:43.59         0.0088960499
2019-03-03/11:26:43.62         -0.039209655
2019-03-03/11:26:43.65         -0.017276926
2019-03-03/11:26:43.68         -0.056717919
2019-03-03/11:26:43.72         -0.029174914
2019-03-03/11:26:43.75          0.013449690
2019-03-03/11:26:43.78         -0.056526079
2019-03-03/11:26:43.81         -0.014286451
2019-03-03/11:26:43.84         -0.018697943
2019-03-03/11:26:43.87         -0.036786577
2019-03-03/11:26:43.90          0.010499897
2019-03-03/11:26:43.93          0.028413204
2019-03-03/11:26:43.97          0.028756583
2019-03-03/11:26:44.00          0.026421871
2019-03-03/11:26:44.03         -0.014862047
2019-03-03/11:26:44.06         -0.015557493
2019-03-03/11:26:44.09         -0.030472612
2019-03-03/11:26:44.12         -0.028755052
2019-03-03/11:26:44.15         -0.020182997
2019-03-03/11:26:44.18         -0.029109139
2019-03-03/11:26:44.22         -0.038895382
2019-03-03/11:26:44.25         -0.034679610
2019-03-03/11:26:44.28         -0.037308941
2019-03-03/11:26:44.31         -0.015282044
2019-03-03/11:26:44.34          0.021059272
2019-03-03/11:26:44.37          0.045366112
2019-03-03/11:26:44.40          0.020298463
2019-03-03/11:26:44.43          0.014632389
2019-03-03/11:26:44.47          0.042383232
2019-03-03/11:26:44.50          0.032295678
2019-03-03/11:26:44.53          0.027398607
2019-03-03/11:26:44.56        -0.0094688275
2019-03-03/11:26:44.59        -0.0070035101
2019-03-03/11:26:44.62         -0.051017391
2019-03-03/11:26:44.65         -0.023013854
2019-03-03/11:26:44.68         -0.033835766
2019-03-03/11:26:44.72         -0.050603694
2019-03-03/11:26:44.75         -0.075333097
2019-03-03/11:26:44.78         -0.073250438
2019-03-03/11:26:44.81         -0.088171635
2019-03-03/11:26:44.84         -0.018749062
2019-03-03/11:26:44.87         -0.039470711
2019-03-03/11:26:44.90          0.016093642
2019-03-03/11:26:44.93         -0.066285880
2019-03-03/11:26:44.97          0.016867004
2019-03-03/11:26:45.00          0.042991880
2019-03-03/11:26:45.03          0.024465158
2019-03-03/11:26:45.06          0.026615457
2019-03-03/11:26:45.09          0.053911380
2019-03-03/11:26:45.12         -0.022670288
2019-03-03/11:26:45.15        -0.0088769600
2019-03-03/11:26:45.18         -0.048714371
2019-03-03/11:26:45.22         -0.017499965
2019-03-03/11:26:45.25         -0.079882044
2019-03-03/11:26:45.28         -0.046958798
2019-03-03/11:26:45.31         -0.021161559
2019-03-03/11:26:45.34         -0.024265420
2019-03-03/11:26:45.37         -0.059234061
2019-03-03/11:26:45.40         0.0066400155
2019-03-03/11:26:45.43         -0.022291918
2019-03-03/11:26:45.47          0.024060184
2019-03-03/11:26:45.50          0.020009397
2019-03-03/11:26:45.53          0.037453298
2019-03-03/11:26:45.56         -0.011557701
2019-03-03/11:26:45.59         -0.022343035
2019-03-03/11:26:45.62         -0.024910525
2019-03-03/11:26:45.65          0.014514077
2019-03-03/11:26:45.68        -0.0095656054
2019-03-03/11:26:45.72        -0.0096855139
2019-03-03/11:26:45.75         -0.027393036
2019-03-03/11:26:45.78        -0.0080480532
2019-03-03/11:26:45.81        -0.0088015032
2019-03-03/11:26:45.84        -0.0073635353
2019-03-03/11:26:45.87         -0.013842157
2019-03-03/11:26:45.90         0.0011431728
2019-03-03/11:26:45.93         0.0094055634
2019-03-03/11:26:45.97         0.0083158038
2019-03-03/11:26:46.00          0.030886206
2019-03-03/11:26:46.03          0.042692743
2019-03-03/11:26:46.06         0.0080315521
2019-03-03/11:26:46.09         0.0011216269
2019-03-03/11:26:46.12         0.0050358343
2019-03-03/11:26:46.15        -0.0042659715
2019-03-03/11:26:46.18         -0.012500648
2019-03-03/11:26:46.22         -0.028864760
2019-03-03/11:26:46.25         -0.033203290
2019-03-03/11:26:46.28         -0.012035866
2019-03-03/11:26:46.31         -0.032391510
2019-03-03/11:26:46.34          0.010518658
2019-03-03/11:26:46.37         0.0078671493
2019-03-03/11:26:46.40        -0.0034204721
2019-03-03/11:26:46.43         -0.017466104
2019-03-03/11:26:46.47         0.0014747607
2019-03-03/11:26:46.50          0.024258857
2019-03-03/11:26:46.53          0.045273504
2019-03-03/11:26:46.56        -0.0051106964
2019-03-03/11:26:46.59        -0.0059490698
2019-03-03/11:26:46.62         -0.035772534
2019-03-03/11:26:46.65         -0.041964351
2019-03-03/11:26:46.68         -0.021395251
2019-03-03/11:26:46.72         0.0044057301
2019-03-03/11:26:46.75         -0.047202379
2019-03-03/11:26:46.78         -0.053590014
2019-03-03/11:26:46.81         -0.058751749
2019-03-03/11:26:46.84         -0.025528500
2019-03-03/11:26:46.87         0.0098326224
2019-03-03/11:26:46.90         0.0036433789
2019-03-03/11:26:46.93          0.030889590
2019-03-03/11:26:46.97          0.031314807
2019-03-03/11:26:47.00          0.017890965
2019-03-03/11:26:47.03          0.051611683
2019-03-03/11:26:47.06        -0.0065417122
2019-03-03/11:26:47.09         0.0043442980
2019-03-03/11:26:47.12          0.011996239
2019-03-03/11:26:47.15         -0.020647120
2019-03-03/11:26:47.18         -0.024849809
2019-03-03/11:26:47.22         -0.062826917
2019-03-03/11:26:47.25         -0.031190323
2019-03-03/11:26:47.28         -0.036236283
2019-03-03/11:26:47.31         -0.042754790
2019-03-03/11:26:47.34          0.011412362
2019-03-03/11:26:47.37         -0.019304453
2019-03-03/11:26:47.40         -0.043842857
2019-03-03/11:26:47.43          0.014471008
2019-03-03/11:26:47.47        -0.0014448721
2019-03-03/11:26:47.50         0.0043435791
2019-03-03/11:26:47.53         -0.012834215
2019-03-03/11:26:47.56          0.021149315
2019-03-03/11:26:47.59       -0.00010039171
2019-03-03/11:26:47.62          0.014474341
2019-03-03/11:26:47.65          0.026821434
2019-03-03/11:26:47.68          0.037407566
2019-03-03/11:26:47.72         -0.045479490
2019-03-03/11:26:47.75         -0.015707015
2019-03-03/11:26:47.78         -0.011769458
2019-03-03/11:26:47.81        -0.0028250755
2019-03-03/11:26:47.84         -0.049820337
2019-03-03/11:26:47.87         -0.020066755
2019-03-03/11:26:47.90         -0.046529096
2019-03-03/11:26:47.93         -0.056048900
2019-03-03/11:26:47.97         -0.025739473
2019-03-03/11:26:48.00         -0.015026548
2019-03-03/11:26:48.03          0.019336390
2019-03-03/11:26:48.06          0.021388111
2019-03-03/11:26:48.09         -0.034533416
2019-03-03/11:26:48.12          0.062602101
2019-03-03/11:26:48.15          0.027306742
2019-03-03/11:26:48.18         0.0089004750
2019-03-03/11:26:48.22          0.052672345
2019-03-03/11:26:48.25         -0.034164352
2019-03-03/11:26:48.28         -0.017120742
2019-03-03/11:26:48.31         -0.018514585
2019-03-03/11:26:48.34         -0.025393128
2019-03-03/11:26:48.37          0.022501208
2019-03-03/11:26:48.40         -0.073681618
2019-03-03/11:26:48.43         -0.038512421
2019-03-03/11:26:48.47         -0.017985491
2019-03-03/11:26:48.50         -0.027358688
2019-03-03/11:26:48.53          0.056112340
2019-03-03/11:26:48.56          0.036894402
2019-03-03/11:26:48.59        -0.0094124393
2019-03-03/11:26:48.62         -0.021713706
2019-03-03/11:26:48.65         -0.035799930
2019-03-03/11:26:48.68        -0.0060888920
2019-03-03/11:26:48.72         0.0060033541
2019-03-03/11:26:48.75        0.00059492971
2019-03-03/11:26:48.78         -0.045216861
2019-03-03/11:26:48.81         -0.074108045
2019-03-03/11:26:48.84        -0.0074905045
2019-03-03/11:26:48.87         -0.045355348
2019-03-03/11:26:48.90         -0.018570464
2019-03-03/11:26:48.93         0.0070119338
2019-03-03/11:26:48.97         -0.015923954
2019-03-03/11:26:49.00         0.0083455238
2019-03-03/11:26:49.03       -0.00024522724
2019-03-03/11:26:49.06         0.0046583886
2019-03-03/11:26:49.09          0.027386577
2019-03-03/11:26:49.12          0.024781003
2019-03-03/11:26:49.15         0.0025732946
2019-03-03/11:26:49.18          0.019583048
2019-03-03/11:26:49.22         -0.026666820
2019-03-03/11:26:49.25         0.0046077157
2019-03-03/11:26:49.28         -0.060015878
2019-03-03/11:26:49.31         -0.035722031
2019-03-03/11:26:49.34         -0.025732390
2019-03-03/11:26:49.37         -0.075902832
2019-03-03/11:26:49.40         -0.094142433
2019-03-03/11:26:49.43         -0.012441882
2019-03-03/11:26:49.47         -0.027483159
2019-03-03/11:26:49.50        -0.0012089032
2019-03-03/11:26:49.53         -0.024577607
2019-03-03/11:26:49.56         0.0036491575
2019-03-03/11:26:49.59          0.010025851
2019-03-03/11:26:49.62         0.0040395146
2019-03-03/11:26:49.65          0.064882332
2019-03-03/11:26:49.68         0.0092037116
2019-03-03/11:26:49.72        -0.0095464776
2019-03-03/11:26:49.75         -0.021770140
2019-03-03/11:26:49.78         -0.018474319
2019-03-03/11:26:49.81         -0.017296490
2019-03-03/11:26:49.84         -0.058844469
2019-03-03/11:26:49.87         -0.040756668
2019-03-03/11:26:49.90         -0.056076676
2019-03-03/11:26:49.93         -0.098623708
2019-03-03/11:26:49.97         -0.023832342
2019-03-03/11:26:50.00         -0.016315509
2019-03-03/11:26:50.03        -0.0068592002
2019-03-03/11:26:50.06        -0.0090305965
2019-03-03/11:26:50.09          0.043289510
2019-03-03/11:26:50.12          0.088542064
2019-03-03/11:26:50.15          0.036499911
2019-03-03/11:26:50.18          0.062132257
2019-03-03/11:26:50.22          0.038374198
2019-03-03/11:26:50.25         -0.033652508
2019-03-03/11:26:50.28          0.014199572
2019-03-03/11:26:50.31         -0.013140044
2019-03-03/11:26:50.34         -0.033509898
2019-03-03/11:26:50.37         -0.081255644
2019-03-03/11:26:50.40         -0.064590725
2019-03-03/11:26:50.43         -0.060708416
2019-03-03/11:26:50.47         -0.082368161
2019-03-03/11:26:50.50         -0.072833667
2019-03-03/11:26:50.53         -0.012030373
2019-03-03/11:26:50.56         -0.066493328
2019-03-03/11:26:50.59         0.0012656645
2019-03-03/11:26:50.62         -0.029307645
2019-03-03/11:26:50.65         -0.014760396
2019-03-03/11:26:50.68         -0.039385168
2019-03-03/11:26:50.72         -0.010025824
2019-03-03/11:26:50.75        0.00096973787
2019-03-03/11:26:50.78          0.017650182
2019-03-03/11:26:50.81         -0.039170497
2019-03-03/11:26:50.84         -0.043208386
2019-03-03/11:26:50.87         -0.043237292
2019-03-03/11:26:50.90        -0.0044094705
2019-03-03/11:26:50.93          0.014708670
2019-03-03/11:26:50.97         0.0083364894
2019-03-03/11:26:51.00          0.010527857
2019-03-03/11:26:51.03         -0.013756047
2019-03-03/11:26:51.06          0.014998205
2019-03-03/11:26:51.09          0.059328246
2019-03-03/11:26:51.12          0.019594035
2019-03-03/11:26:51.15        -0.0094986123
2019-03-03/11:26:51.18         -0.052593252
2019-03-03/11:26:51.22         -0.032375965
2019-03-03/11:26:51.25         -0.077721345
2019-03-03/11:26:51.28         -0.015785714
2019-03-03/11:26:51.31         -0.011805836
2019-03-03/11:26:51.34         -0.092548405
2019-03-03/11:26:51.37         -0.083021941
2019-03-03/11:26:51.40        0.00084511591
2019-03-03/11:26:51.43         -0.010972014
2019-03-03/11:26:51.47          0.063600227
2019-03-03/11:26:51.50          0.031702891
2019-03-03/11:26:51.53          0.037209323
2019-03-03/11:26:51.56         -0.010317001
2019-03-03/11:26:51.59         0.0090960934
2019-03-03/11:26:51.62          0.069498749
2019-03-03/11:26:51.65          0.071317910
2019-03-03/11:26:51.68          0.039493303
2019-03-03/11:26:51.72          0.010633006
2019-03-03/11:26:51.75         -0.037874849
2019-03-03/11:26:51.78         -0.022878025
2019-03-03/11:26:51.81         -0.021412817
2019-03-03/11:26:51.84         -0.027769126
2019-03-03/11:26:51.87         -0.031302921
2019-03-03/11:26:51.90         -0.048964209
2019-03-03/11:26:51.93         -0.085940479
2019-03-03/11:26:51.97          -0.10184418
2019-03-03/11:26:52.00         -0.052963675
2019-03-03/11:26:52.03         -0.042574306
2019-03-03/11:26:52.06         -0.063252469
2019-03-03/11:26:52.09          0.039368962
2019-03-03/11:26:52.12         0.0075033340
2019-03-03/11:26:52.15        -0.0086037491
2019-03-03/11:26:52.18         0.0041330778
2019-03-03/11:26:52.22          0.027643653
2019-03-03/11:26:52.25          0.015251073
2019-03-03/11:26:52.28         -0.036857915
2019-03-03/11:26:52.31         -0.039333790
2019-03-03/11:26:52.34         -0.030089634
2019-03-03/11:26:52.37         -0.088983016
2019-03-03/11:26:52.40         -0.050848497
2019-03-03/11:26:52.43         -0.040864209
2019-03-03/11:26:52.47        -0.0085031043
2019-03-03/11:26:52.50         -0.071111626
2019-03-03/11:26:52.53         -0.043227682
2019-03-03/11:26:52.56         -0.017086615
2019-03-03/11:26:52.59        -0.0061745118
2019-03-03/11:26:52.62         0.0087639974
2019-03-03/11:26:52.65         -0.010177504
2019-03-03/11:26:52.68         -0.034754911
2019-03-03/11:26:52.72          0.014646825
2019-03-03/11:26:52.75         -0.066669600
2019-03-03/11:26:52.78         0.0055513745
2019-03-03/11:26:52.81        -0.0086630568
2019-03-03/11:26:52.84          0.038062461
2019-03-03/11:26:52.87       -4.6594507e-05
2019-03-03/11:26:52.90         -0.040003133
2019-03-03/11:26:52.93         -0.045834466
2019-03-03/11:26:52.97        -0.0039572640
2019-03-03/11:26:53.00         -0.070073490
2019-03-03/11:26:53.03         0.0052329608
2019-03-03/11:26:53.06          0.017237819
2019-03-03/11:26:53.09        -0.0045751466
2019-03-03/11:26:53.12         -0.028266171
2019-03-03/11:26:53.15          0.023760770
2019-03-03/11:26:53.18          0.044098075
2019-03-03/11:26:53.22          0.021529339
2019-03-03/11:26:53.25          0.028739422
2019-03-03/11:26:53.28          0.021886179
2019-03-03/11:26:53.31        -0.0017321947
2019-03-03/11:26:53.34         -0.030726268
2019-03-03/11:26:53.37          0.028718195
2019-03-03/11:26:53.40         -0.031977870
2019-03-03/11:26:53.43         -0.052512122
2019-03-03/11:26:53.47         -0.050991184
2019-03-03/11:26:53.50         0.0091542381
2019-03-03/11:26:53.53         -0.034570446
2019-03-03/11:26:53.56         -0.053090685
2019-03-03/11:26:53.59        -0.0044654656
2019-03-03/11:26:53.62         -0.041374120
2019-03-03/11:26:53.65         -0.060482801
2019-03-03/11:26:53.68          0.013288089
2019-03-03/11:26:53.72        -0.0024199434
2019-03-03/11:26:53.75        0.00071034991
2019-03-03/11:26:53.78         -0.016398775
2019-03-03/11:26:53.81         -0.030110894
2019-03-03/11:26:53.84        -0.0084522431
2019-03-03/11:26:53.87          -0.10422846
2019-03-03/11:26:53.90          0.018092729
2019-03-03/11:26:53.93         -0.046603405
2019-03-03/11:26:53.97          -0.11994093
2019-03-03/11:26:54.00         -0.035044198
2019-03-03/11:26:54.03         -0.023506164
2019-03-03/11:26:54.06         -0.083825473
2019-03-03/11:26:54.09         -0.060196105
2019-03-03/11:26:54.12          0.012697261
2019-03-03/11:26:54.15          0.059009103
2019-03-03/11:26:54.18         -0.063111443
2019-03-03/11:26:54.22          0.012847945
2019-03-03/11:26:54.25          0.064136593
2019-03-03/11:26:54.28         -0.023311076
2019-03-03/11:26:54.31         -0.089530739
2019-03-03/11:26:54.34         0.0065028318
2019-03-03/11:26:54.37         -0.046521113
2019-03-03/11:26:54.40         -0.051201481
2019-03-03/11:26:54.43         -0.047410095
2019-03-03/11:26:54.47         -0.031127030
2019-03-03/11:26:54.50         -0.071635699
2019-03-03/11:26:54.53         -0.065361382
2019-03-03/11:26:54.56         -0.025586658
2019-03-03/11:26:54.59          0.017238245
2019-03-03/11:26:54.62         0.0056425918
2019-03-03/11:26:54.65          0.042032100
2019-03-03/11:26:54.68         -0.014853647
2019-03-03/11:26:54.72          0.059929222
2019-03-03/11:26:54.75          0.037810009
2019-03-03/11:26:54.78          0.020164642
2019-03-03/11:26:54.81          0.010677254
2019-03-03/11:26:54.84          0.032927708
2019-03-03/11:26:54.87          0.013744628
2019-03-03/11:26:54.90         -0.050592210
2019-03-03/11:26:54.93         -0.055614444
2019-03-03/11:26:54.97         -0.020339975
2019-03-03/11:26:55.00         -0.059381249
2019-03-03/11:26:55.03         -0.078351350
2019-03-03/11:26:55.06         -0.043637793
2019-03-03/11:26:55.09         -0.049103923
2019-03-03/11:26:55.12         -0.088273854
2019-03-03/11:26:55.15         -0.038579008
2019-03-03/11:26:55.18         0.0069990590
2019-03-03/11:26:55.22         0.0069581919
2019-03-03/11:26:55.25          0.027229974
2019-03-03/11:26:55.28        -0.0070078227
2019-03-03/11:26:55.31         0.0050146198
2019-03-03/11:26:55.34          0.029111414
2019-03-03/11:26:55.37          0.048647327
2019-03-03/11:26:55.40          0.025129043
2019-03-03/11:26:55.43       -0.00064620476
2019-03-03/11:26:55.47          0.010933981
2019-03-03/11:26:55.50          0.047731211
2019-03-03/11:26:55.53         -0.025749296
2019-03-03/11:26:55.56         -0.018780136
2019-03-03/11:26:55.59          0.014491109
2019-03-03/11:26:55.62         -0.015568734
2019-03-03/11:26:55.65         -0.047459069
2019-03-03/11:26:55.68         0.0086424305
2019-03-03/11:26:55.72         -0.055126646
2019-03-03/11:26:55.75         -0.026628893
2019-03-03/11:26:55.78         -0.060276336
2019-03-03/11:26:55.81         -0.018309650
2019-03-03/11:26:55.84        -0.0023399612
2019-03-03/11:26:55.87        -0.0071418792
2019-03-03/11:26:55.90         -0.028579200
2019-03-03/11:26:55.93          0.047618251
2019-03-03/11:26:55.97         -0.015805244
2019-03-03/11:26:56.00          0.032985473
2019-03-03/11:26:56.03         -0.043816226
2019-03-03/11:26:56.06         -0.024915988
2019-03-03/11:26:56.09          0.017364430
2019-03-03/11:26:56.12         -0.039515908
2019-03-03/11:26:56.15         -0.012275406
2019-03-03/11:26:56.18          0.019690484
2019-03-03/11:26:56.22        -0.0088966294
2019-03-03/11:26:56.25         -0.012441200
2019-03-03/11:26:56.28         0.0086430952
2019-03-03/11:26:56.31          0.045525403
2019-03-03/11:26:56.34          0.020820214
2019-03-03/11:26:56.37         -0.054882358
2019-03-03/11:26:56.40         -0.021217661
2019-03-03/11:26:56.43         -0.027624236
2019-03-03/11:26:56.47         -0.019078830
2019-03-03/11:26:56.50         -0.021469904
2019-03-03/11:26:56.53          0.011616135
2019-03-03/11:26:56.56         -0.038234151
2019-03-03/11:26:56.59        -0.0046098971
2019-03-03/11:26:56.62         0.0055730021
2019-03-03/11:26:56.65          0.011793503
2019-03-03/11:26:56.68         0.0077953005
2019-03-03/11:26:56.72          0.038106730
2019-03-03/11:26:56.75          0.048206219
2019-03-03/11:26:56.78         0.0054019922
2019-03-03/11:26:56.81         -0.014239307
2019-03-03/11:26:56.84         0.0038790597
2019-03-03/11:26:56.87         0.0046276681
2019-03-03/11:26:56.90         -0.038725149
2019-03-03/11:26:56.93         -0.046872614
2019-03-03/11:26:56.97         -0.055000426
2019-03-03/11:26:57.00         -0.033599755
2019-03-03/11:26:57.03         -0.059790784
2019-03-03/11:26:57.06         -0.055717003
2019-03-03/11:26:57.09         -0.021726494
2019-03-03/11:26:57.12         0.0039411081
2019-03-03/11:26:57.15         -0.035314483
2019-03-03/11:26:57.18          0.026338400
2019-03-03/11:26:57.22          0.065344254
2019-03-03/11:26:57.25          0.038382095
2019-03-03/11:26:57.28          0.013839608
2019-03-03/11:26:57.31          0.025665860
2019-03-03/11:26:57.34          0.047944354
2019-03-03/11:26:57.37         -0.038339536
2019-03-03/11:26:57.40         -0.026431146
2019-03-03/11:26:57.43         -0.014390542
2019-03-03/11:26:57.47         -0.049146093
2019-03-03/11:26:57.50         -0.074556544
2019-03-03/11:26:57.53          0.019839028
2019-03-03/11:26:57.56         -0.038388084
2019-03-03/11:26:57.59         -0.040671832
2019-03-03/11:26:57.62         -0.061052347
2019-03-03/11:26:57.65          0.016949738
2019-03-03/11:26:57.68          0.050630217
2019-03-03/11:26:57.72        -0.0063792115
2019-03-03/11:26:57.75        -0.0065174692
2019-03-03/11:26:57.78          0.050401469
2019-03-03/11:26:57.81         -0.043096943
2019-03-03/11:26:57.84          0.021462472
2019-03-03/11:26:57.87         0.0013605258
2019-03-03/11:26:57.90        -0.0055697361
2019-03-03/11:26:57.93         -0.013875163
2019-03-03/11:26:57.97         -0.064678674
2019-03-03/11:26:58.00          0.034039759
2019-03-03/11:26:58.03         -0.031952047
2019-03-03/11:26:58.06          0.010728125
2019-03-03/11:26:58.09         -0.014043775
2019-03-03/11:26:58.12         -0.066291304
2019-03-03/11:26:58.15         -0.025879223
2019-03-03/11:26:58.18         -0.029676349
2019-03-03/11:26:58.22         -0.023138928
2019-03-03/11:26:58.25        -0.0026793116
2019-03-03/11:26:58.28         -0.060153855
2019-03-03/11:26:58.31         0.0042321474
2019-03-03/11:26:58.34         -0.093409533
2019-03-03/11:26:58.37          0.015046258
2019-03-03/11:26:58.40          0.036500599
2019-03-03/11:26:58.43        -0.0045336281
2019-03-03/11:26:58.47       -0.00090593330
2019-03-03/11:26:58.50         -0.063700993
2019-03-03/11:26:58.53         -0.060958761
2019-03-03/11:26:58.56         -0.048371503
2019-03-03/11:26:58.59          0.010057685
2019-03-03/11:26:58.62        -0.0043490026
2019-03-03/11:26:58.65        -0.0071793792
2019-03-03/11:26:58.68         -0.051085563
2019-03-03/11:26:58.72         -0.047733836
2019-03-03/11:26:58.75          0.013291908
2019-03-03/11:26:58.78          0.052105931
2019-03-03/11:26:58.81          0.010514895
2019-03-03/11:26:58.84         -0.028300842
2019-03-03/11:26:58.87         -0.036404425
2019-03-03/11:26:58.90         -0.012330069
2019-03-03/11:26:58.93         -0.068068011
2019-03-03/11:26:58.97        -0.0078802367
2019-03-03/11:26:59.00         -0.023229397
2019-03-03/11:26:59.03         -0.017448389
2019-03-03/11:26:59.06         -0.017922244
2019-03-03/11:26:59.09         -0.028162434
2019-03-03/11:26:59.12          0.061645306
2019-03-03/11:26:59.15         -0.037348900
2019-03-03/11:26:59.18          0.021581107
2019-03-03/11:26:59.22         -0.029495833
2019-03-03/11:26:59.25         -0.052547008
2019-03-03/11:26:59.28          0.031692696
2019-03-03/11:26:59.31         -0.019729213
2019-03-03/11:26:59.34         -0.015408086
2019-03-03/11:26:59.37         -0.018934038
2019-03-03/11:26:59.40         -0.051356470
2019-03-03/11:26:59.43          0.065600176
2019-03-03/11:26:59.47         -0.036839619
2019-03-03/11:26:59.50          0.013449549
2019-03-03/11:26:59.53        -0.0017787486
2019-03-03/11:26:59.56         -0.067491015
2019-03-03/11:26:59.59         -0.071089040
2019-03-03/11:26:59.62         -0.064443520
2019-03-03/11:26:59.65         -0.013473201
2019-03-03/11:26:59.68         -0.052212321
2019-03-03/11:26:59.72         -0.060723183
2019-03-03/11:26:59.75         -0.016811286
2019-03-03/11:26:59.78         -0.020246956
2019-03-03/11:26:59.81         -0.011246819
2019-03-03/11:26:59.84         0.0025172734
2019-03-03/11:26:59.87          0.038408681
2019-03-03/11:26:59.90          0.036871648
2019-03-03/11:26:59.93          0.013590665
2019-03-03/11:26:59.97          0.035883101
2019-03-03/11:27:00.00         -0.016223387
2019-03-03/11:27:00.03         -0.054035461
2019-03-03/11:27:00.06         -0.057027369
2019-03-03/11:27:00.09        -0.0080355549
2019-03-03/11:27:00.12          -0.10125260
2019-03-03/11:27:00.15         -0.079775116
2019-03-03/11:27:00.18          -0.13495780
2019-03-03/11:27:00.22         -0.077253974
2019-03-03/11:27:00.25         -0.018475322
2019-03-03/11:27:00.28         -0.033807033
2019-03-03/11:27:00.31          0.033643241
2019-03-03/11:27:00.34          0.048324439
2019-03-03/11:27:00.37         -0.019927583
2019-03-03/11:27:00.40          0.091070530
2019-03-03/11:27:00.43          0.080235184
2019-03-03/11:27:00.47           0.12044030
2019-03-03/11:27:00.50          0.055029985
2019-03-03/11:27:00.53        -0.0085289692
2019-03-03/11:27:00.56         -0.039690507
2019-03-03/11:27:00.59         -0.052002825
2019-03-03/11:27:00.62        -0.0020043413
2019-03-03/11:27:00.65         -0.064519216
2019-03-03/11:27:00.68         -0.092303986
2019-03-03/11:27:00.72         -0.054988724
2019-03-03/11:27:00.75          -0.10885814
2019-03-03/11:27:00.78        -0.0037804539
2019-03-03/11:27:00.81         -0.026903102
2019-03-03/11:27:00.84          0.016717694
2019-03-03/11:27:00.87        -0.0015346999
2019-03-03/11:27:00.90         -0.072041115
2019-03-03/11:27:00.93          0.025198333
2019-03-03/11:27:00.97          0.054981904
2019-03-03/11:27:01.00          0.020855531
2019-03-03/11:27:01.03          0.044033226
2019-03-03/11:27:01.06         -0.086001476
2019-03-03/11:27:01.09         -0.051377914
2019-03-03/11:27:01.12         -0.026414669
2019-03-03/11:27:01.15          0.015990859
2019-03-03/11:27:01.18         0.0092442921
2019-03-03/11:27:01.22        -0.0066645415
2019-03-03/11:27:01.25         0.0093713939
2019-03-03/11:27:01.28         -0.043300788
2019-03-03/11:27:01.31         -0.031799716
2019-03-03/11:27:01.34          0.062898547
2019-03-03/11:27:01.37          0.024090843
2019-03-03/11:27:01.40          0.022460910
2019-03-03/11:27:01.43         -0.041549227
2019-03-03/11:27:01.47         -0.054817947
2019-03-03/11:27:01.50          0.014739135
2019-03-03/11:27:01.53         -0.025377666
2019-03-03/11:27:01.56         -0.041824266
2019-03-03/11:27:01.59        -0.0075588016
2019-03-03/11:27:01.62         -0.026042315
2019-03-03/11:27:01.65         -0.050192893
2019-03-03/11:27:01.68         -0.012279103
2019-03-03/11:27:01.72          0.035634763
2019-03-03/11:27:01.75          0.043816749
2019-03-03/11:27:01.78          0.050316423
2019-03-03/11:27:01.81        -0.0030598269
2019-03-03/11:27:01.84          0.051518224
2019-03-03/11:27:01.87          0.054392456
2019-03-03/11:27:01.90         0.0063711266
2019-03-03/11:27:01.93          0.060273976
2019-03-03/11:27:01.97        -0.0058315042
2019-03-03/11:27:02.00         -0.011019352
2019-03-03/11:27:02.03          0.053461625
2019-03-03/11:27:02.06         -0.093651359
2019-03-03/11:27:02.09         -0.017250346
2019-03-03/11:27:02.12         -0.072960183
2019-03-03/11:27:02.15         -0.073701930
2019-03-03/11:27:02.18         -0.049344531
2019-03-03/11:27:02.22         -0.057466646
2019-03-03/11:27:02.25         -0.079248004
2019-03-03/11:27:02.28         -0.045532986
2019-03-03/11:27:02.31         -0.096315975
2019-03-03/11:27:02.34         -0.058921296
2019-03-03/11:27:02.37         -0.036370734
2019-03-03/11:27:02.40          0.030501043
2019-03-03/11:27:02.43          0.037284466
2019-03-03/11:27:02.47        -0.0038444967
2019-03-03/11:27:02.50          0.055523187
2019-03-03/11:27:02.53       -0.00037382616
2019-03-03/11:27:02.56         -0.011341555
2019-03-03/11:27:02.59         -0.012317171
2019-03-03/11:27:02.62       -0.00018087102
2019-03-03/11:27:02.65         -0.010844296
2019-03-03/11:27:02.68          -0.12739176
2019-03-03/11:27:02.72         -0.055599801
2019-03-03/11:27:02.75         -0.075414732
2019-03-03/11:27:02.78          -0.13504505
2019-03-03/11:27:02.81         0.0033728189
2019-03-03/11:27:02.84         -0.092703638
2019-03-03/11:27:02.87         -0.018069874
2019-03-03/11:27:02.90          0.028450124
2019-03-03/11:27:02.93         -0.013448023
2019-03-03/11:27:02.97          0.068632733
2019-03-03/11:27:03.00         -0.025639275
2019-03-03/11:27:03.03         -0.016375840
2019-03-03/11:27:03.06        -0.0064652695
2019-03-03/11:27:03.09         -0.083277195
2019-03-03/11:27:03.12         0.0051003587
2019-03-03/11:27:03.15         -0.055200976
2019-03-03/11:27:03.18         -0.068627245
2019-03-03/11:27:03.22         -0.048980122
2019-03-03/11:27:03.25          -0.10292631
2019-03-03/11:27:03.28         -0.054517931
2019-03-03/11:27:03.31          0.033015854
2019-03-03/11:27:03.34         -0.017002427
2019-03-03/11:27:03.37          0.040068618
2019-03-03/11:27:03.40          0.020349171
2019-03-03/11:27:03.43          0.011552563
2019-03-03/11:27:03.47         0.0079660194
2019-03-03/11:27:03.50        -0.0036897431
2019-03-03/11:27:03.53          0.054845334
2019-03-03/11:27:03.56         -0.012552953
2019-03-03/11:27:03.59         -0.051636785
2019-03-03/11:27:03.62          0.016243270
2019-03-03/11:27:03.65         -0.021222923
2019-03-03/11:27:03.68         0.0085047425
2019-03-03/11:27:03.72          0.010892264
2019-03-03/11:27:03.75          0.013283095
2019-03-03/11:27:03.78          0.030659379
2019-03-03/11:27:03.81         -0.030738511
2019-03-03/11:27:03.84         0.0013385495
2019-03-03/11:27:03.87          0.047039459
2019-03-03/11:27:03.90        -0.0055078157
2019-03-03/11:27:03.93        -0.0097912331
2019-03-03/11:27:03.97         -0.075492505
2019-03-03/11:27:04.00         -0.059188592
2019-03-03/11:27:04.03        -0.0040640575
2019-03-03/11:27:04.06         -0.039964004
2019-03-03/11:27:04.09        0.00074913682
2019-03-03/11:27:04.12         -0.025398457
2019-03-03/11:27:04.15          -0.11441674
2019-03-03/11:27:04.18        -0.0034516932
2019-03-03/11:27:04.22         -0.043072527
2019-03-03/11:27:04.25          0.047288990
2019-03-03/11:27:04.28        -0.0034521265
2019-03-03/11:27:04.31         -0.011868815
2019-03-03/11:27:04.34         -0.026148714
2019-03-03/11:27:04.37        -0.0026448212
2019-03-03/11:27:04.40          0.065186792
2019-03-03/11:27:04.43          0.099492973
2019-03-03/11:27:04.47         -0.026772833
2019-03-03/11:27:04.50        -0.0039125695
2019-03-03/11:27:04.53         -0.019080901
2019-03-03/11:27:04.56          0.068561973
2019-03-03/11:27:04.59         -0.014771781
2019-03-03/11:27:04.62         -0.053477583
2019-03-03/11:27:04.65         -0.039031722
2019-03-03/11:27:04.68         -0.098593396
2019-03-03/11:27:04.72          -0.10590478
2019-03-03/11:27:04.75         -0.070063480
2019-03-03/11:27:04.78          0.023601955
2019-03-03/11:27:04.81         -0.042996235
2019-03-03/11:27:04.84         -0.059573075
2019-03-03/11:27:04.87         -0.019341981
2019-03-03/11:27:04.90          0.092730757
2019-03-03/11:27:04.93         0.0095728732
2019-03-03/11:27:04.97          0.096003768
2019-03-03/11:27:05.00          0.058860938
2019-03-03/11:27:05.03          0.087042400
2019-03-03/11:27:05.06         -0.018124773
2019-03-03/11:27:05.09          0.054761937
2019-03-03/11:27:05.12         -0.034795786
2019-03-03/11:27:05.15         -0.040360396
2019-03-03/11:27:05.18         -0.098366063
2019-03-03/11:27:05.22         -0.048402366
2019-03-03/11:27:05.25          -0.11201850
2019-03-03/11:27:05.28         -0.076924802
2019-03-03/11:27:05.31         -0.097765315
2019-03-03/11:27:05.34         -0.038494070
2019-03-03/11:27:05.37         -0.043199268
2019-03-03/11:27:05.40          0.031414982
2019-03-03/11:27:05.43        -0.0093999792
2019-03-03/11:27:05.47          0.059918581
2019-03-03/11:27:05.50          0.074105837
2019-03-03/11:27:05.53          0.079276751
2019-03-03/11:27:05.56          0.069358096
2019-03-03/11:27:05.59          0.018868088
2019-03-03/11:27:05.62          0.027009350
2019-03-03/11:27:05.65         -0.035865258
2019-03-03/11:27:05.68         -0.045795665
2019-03-03/11:27:05.72         -0.018945194
2019-03-03/11:27:05.75         -0.049006653
2019-03-03/11:27:05.78         -0.095965227
2019-03-03/11:27:05.81         -0.015495481
2019-03-03/11:27:05.84         -0.071290315
2019-03-03/11:27:05.87          0.023586644
2019-03-03/11:27:05.90         -0.017277111
2019-03-03/11:27:05.93          0.050613075
2019-03-03/11:27:05.97         -0.039861190
2019-03-03/11:27:06.00        -0.0046561410
2019-03-03/11:27:06.03         -0.038622740
2019-03-03/11:27:06.06          0.071165407
2019-03-03/11:27:06.09         -0.033329278
2019-03-03/11:27:06.12          0.015550855
2019-03-03/11:27:06.15         -0.036641514
2019-03-03/11:27:06.18         -0.062382526
2019-03-03/11:27:06.22          -0.10339616
2019-03-03/11:27:06.25          0.026030304
2019-03-03/11:27:06.28          0.067845074
2019-03-03/11:27:06.31        -0.0090245080
2019-03-03/11:27:06.34         -0.078586568
2019-03-03/11:27:06.37         -0.032248334
2019-03-03/11:27:06.40         0.0040781331
2019-03-03/11:27:06.43          0.024009136
2019-03-03/11:27:06.47          0.011793049
2019-03-03/11:27:06.50          0.074280093
2019-03-03/11:27:06.53         -0.033317900
2019-03-03/11:27:06.56         -0.079543121
2019-03-03/11:27:06.59         0.0038360881
2019-03-03/11:27:06.62         -0.035921243
2019-03-03/11:27:06.65         -0.053155029
2019-03-03/11:27:06.68          -0.12361629
2019-03-03/11:27:06.72         -0.095709425
2019-03-03/11:27:06.75        -0.0090469257
2019-03-03/11:27:06.78          -0.11944839
2019-03-03/11:27:06.81         -0.013464007
2019-03-03/11:27:06.84         -0.034887113
2019-03-03/11:27:06.87          0.014673224
2019-03-03/11:27:06.90          0.076351573
2019-03-03/11:27:06.93          0.053033136
2019-03-03/11:27:06.97          0.082001048
2019-03-03/11:27:07.00          0.080820286
2019-03-03/11:27:07.03         0.0050998793
2019-03-03/11:27:07.06          0.023126657
2019-03-03/11:27:07.09         -0.010988218
2019-03-03/11:27:07.12          0.012316817
2019-03-03/11:27:07.15        -0.0049678158
2019-03-03/11:27:07.18         -0.030685695
2019-03-03/11:27:07.22         -0.057137935
2019-03-03/11:27:07.25         -0.017266956
2019-03-03/11:27:07.28         -0.093718719
2019-03-03/11:27:07.31         -0.035848446
2019-03-03/11:27:07.34         0.0093499246
2019-03-03/11:27:07.37         -0.039466629
2019-03-03/11:27:07.40         -0.052673484
2019-03-03/11:27:07.43         -0.052691314
2019-03-03/11:27:07.47        -0.0096781096
2019-03-03/11:27:07.50        -0.0062825423
2019-03-03/11:27:07.53          0.021172818
2019-03-03/11:27:07.56          0.069613507
2019-03-03/11:27:07.59          0.064444307
2019-03-03/11:27:07.62          0.027683873
2019-03-03/11:27:07.65          0.045275050
2019-03-03/11:27:07.68         -0.010944853
2019-03-03/11:27:07.72         -0.056937292
2019-03-03/11:27:07.75         -0.039767956
2019-03-03/11:27:07.78         -0.048323371
2019-03-03/11:27:07.81        -0.0083718201
2019-03-03/11:27:07.84         -0.079980469
2019-03-03/11:27:07.87         -0.060269936
2019-03-03/11:27:07.90         -0.012041932
2019-03-03/11:27:07.93          0.017466119
2019-03-03/11:27:07.97          0.049576522
2019-03-03/11:27:08.00          0.096238802
2019-03-03/11:27:08.03          0.036461984
2019-03-03/11:27:08.06          0.096383622
2019-03-03/11:27:08.09         0.0070786353
2019-03-03/11:27:08.12          0.070030310
2019-03-03/11:27:08.15          0.037774275
2019-03-03/11:27:08.18        -0.0069428774
2019-03-03/11:27:08.22        -0.0099484050
2019-03-03/11:27:08.25         0.0058052652
2019-03-03/11:27:08.28         -0.030103678
2019-03-03/11:27:08.31         -0.045607570
2019-03-03/11:27:08.34         -0.081182101
2019-03-03/11:27:08.37         -0.031503203
2019-03-03/11:27:08.40         -0.043282711
2019-03-03/11:27:08.43         -0.054622729
2019-03-03/11:27:08.47         -0.065341764
2019-03-03/11:27:08.50         -0.023798935
2019-03-03/11:27:08.53         -0.026686744
2019-03-03/11:27:08.56          0.016280427
2019-03-03/11:27:08.59          0.063728142
2019-03-03/11:27:08.62          0.087807523
2019-03-03/11:27:08.65          0.084189919
2019-03-03/11:27:08.68          0.015441707
2019-03-03/11:27:08.72          0.050467148
2019-03-03/11:27:08.75          0.069577050
2019-03-03/11:27:08.78          0.025978101
2019-03-03/11:27:08.81          0.046953462
2019-03-03/11:27:08.84          0.023994024
2019-03-03/11:27:08.87        -0.0089396999
2019-03-03/11:27:08.90          0.022553862
2019-03-03/11:27:08.93         -0.086914385
2019-03-03/11:27:08.97          0.076310095
2019-03-03/11:27:09.00         -0.018054755
2019-03-03/11:27:09.03        -0.0012141702
2019-03-03/11:27:09.06          0.024796797
2019-03-03/11:27:09.09         -0.011501211
2019-03-03/11:27:09.12         -0.041436798
2019-03-03/11:27:09.15        -0.0092834283
2019-03-03/11:27:09.18         -0.030581100
2019-03-03/11:27:09.22          0.039854100
2019-03-03/11:27:09.25         -0.053834414
2019-03-03/11:27:09.28          0.052649474
2019-03-03/11:27:09.31         0.0021348830
2019-03-03/11:27:09.34          0.023994055
2019-03-03/11:27:09.37        -0.0023978638
2019-03-03/11:27:09.40          0.049340275
2019-03-03/11:27:09.43          0.032631249
2019-03-03/11:27:09.47         -0.055610686
2019-03-03/11:27:09.50         -0.075769321
2019-03-03/11:27:09.53         -0.034686866
2019-03-03/11:27:09.56         -0.034856596
2019-03-03/11:27:09.59         -0.042205401
2019-03-03/11:27:09.62         -0.015924739
2019-03-03/11:27:09.65         0.0063845533
2019-03-03/11:27:09.68         -0.037238952
2019-03-03/11:27:09.72         -0.078295432
2019-03-03/11:27:09.75         -0.039391929
2019-03-03/11:27:09.78          0.017746945
2019-03-03/11:27:09.81         -0.016325256
2019-03-03/11:27:09.84         -0.070782598
2019-03-03/11:27:09.87         0.0042886394
2019-03-03/11:27:09.90         -0.049457087
2019-03-03/11:27:09.93         -0.026809700
2019-03-03/11:27:09.97         -0.013976198
2019-03-03/11:27:10.00        -0.0054162986
2019-03-03/11:27:10.03          0.042184626
2019-03-03/11:27:10.06          0.024964196
2019-03-03/11:27:10.09          0.031747476
2019-03-03/11:27:10.12          0.032572438
2019-03-03/11:27:10.15         0.0075841307
2019-03-03/11:27:10.18         -0.010985999
2019-03-03/11:27:10.22        -0.0035485899
2019-03-03/11:27:10.25         -0.028022373
2019-03-03/11:27:10.28         -0.026866284
2019-03-03/11:27:10.31          -0.10336298
2019-03-03/11:27:10.34         -0.073365160
2019-03-03/11:27:10.37         -0.041642267
2019-03-03/11:27:10.40         -0.080624118
2019-03-03/11:27:10.43         -0.065934352
2019-03-03/11:27:10.47         -0.022756406
2019-03-03/11:27:10.50         -0.059024208
2019-03-03/11:27:10.53        -0.0054637315
2019-03-03/11:27:10.56         -0.061697291
2019-03-03/11:27:10.59          0.084196641
2019-03-03/11:27:10.62          0.042585843
2019-03-03/11:27:10.65         0.0088155861
2019-03-03/11:27:10.68          0.056648838
2019-03-03/11:27:10.72          0.030214506
2019-03-03/11:27:10.75         -0.023561952
2019-03-03/11:27:10.78        -0.0079233457
2019-03-03/11:27:10.81         -0.064025646
2019-03-03/11:27:10.84        -0.0043292205
2019-03-03/11:27:10.87         -0.094388597
2019-03-03/11:27:10.90         -0.029257173
2019-03-03/11:27:10.93         -0.070435526
2019-03-03/11:27:10.97         -0.021884815
2019-03-03/11:27:11.00         -0.025171427
2019-03-03/11:27:11.03         -0.014240372
2019-03-03/11:27:11.06         -0.014201654
2019-03-03/11:27:11.09        -0.0027078766
2019-03-03/11:27:11.12          0.012548905
2019-03-03/11:27:11.15          0.044553761
2019-03-03/11:27:11.18          0.020582301
2019-03-03/11:27:11.22         0.0050729072
2019-03-03/11:27:11.25         -0.032691133
2019-03-03/11:27:11.28        0.00043596421
2019-03-03/11:27:11.31          0.020965634
2019-03-03/11:27:11.34         0.0020329767
2019-03-03/11:27:11.37          0.044479817
2019-03-03/11:27:11.40          0.086056829
2019-03-03/11:27:11.43          0.014425832
2019-03-03/11:27:11.47          0.026968005
2019-03-03/11:27:11.50          0.054384941
2019-03-03/11:27:11.53          0.034291798
2019-03-03/11:27:11.56          0.057509198
2019-03-03/11:27:11.59          0.067778456
2019-03-03/11:27:11.62          0.060873453
2019-03-03/11:27:11.65          0.019362122
2019-03-03/11:27:11.68         -0.023239831
2019-03-03/11:27:11.72          0.043110425
2019-03-03/11:27:11.75         -0.022234479
2019-03-03/11:27:11.78         -0.053744785
2019-03-03/11:27:11.81         -0.046981232
2019-03-03/11:27:11.84         -0.044421779
2019-03-03/11:27:11.87         -0.083157796
2019-03-03/11:27:11.90         -0.097521164
2019-03-03/11:27:11.93         -0.029016459
2019-03-03/11:27:11.97          0.011632232
2019-03-03/11:27:12.00         -0.013738027
2019-03-03/11:27:12.03         -0.028057610
2019-03-03/11:27:12.06           0.10700899
2019-03-03/11:27:12.09          0.082536117
2019-03-03/11:27:12.12         -0.034246382
2019-03-03/11:27:12.15         -0.013688226
2019-03-03/11:27:12.18          0.064632012
2019-03-03/11:27:12.22          0.027437768
2019-03-03/11:27:12.25         -0.060377767
2019-03-03/11:27:12.28         -0.091934704
2019-03-03/11:27:12.31         -0.069310181
2019-03-03/11:27:12.34          -0.10676872
2019-03-03/11:27:12.37         -0.072567324
2019-03-03/11:27:12.40          0.028544933
2019-03-03/11:27:12.43         0.0016815476
2019-03-03/11:27:12.47         -0.029098314
2019-03-03/11:27:12.50        -0.0090236790
2019-03-03/11:27:12.53          0.023984144
2019-03-03/11:27:12.56          0.015013139
2019-03-03/11:27:12.59          0.095201048
2019-03-03/11:27:12.62          0.041517083
2019-03-03/11:27:12.65        -0.0049218482
2019-03-03/11:27:12.68          0.022467770
2019-03-03/11:27:12.72        -0.0090766103
2019-03-03/11:27:12.75          0.010195897
2019-03-03/11:27:12.78         -0.060491203
2019-03-03/11:27:12.81         -0.012988375
2019-03-03/11:27:12.84         -0.015659154
2019-03-03/11:27:12.87          -0.14200381
2019-03-03/11:27:12.90         -0.099450045
2019-03-03/11:27:12.93         -0.053008795
2019-03-03/11:27:12.97         -0.073168512
2019-03-03/11:27:13.00         -0.026202053
2019-03-03/11:27:13.03         -0.061886309
2019-03-03/11:27:13.06        -0.0049909581
2019-03-03/11:27:13.09         -0.042788157
2019-03-03/11:27:13.12          0.025836374
2019-03-03/11:27:13.15          0.070593210
2019-03-03/11:27:13.18          0.033463737
2019-03-03/11:27:13.22         0.0093684517
2019-03-03/11:27:13.25        -0.0024198146
2019-03-03/11:27:13.28         -0.037069540
2019-03-03/11:27:13.31         0.0060460545
2019-03-03/11:27:13.34         -0.030665069
2019-03-03/11:27:13.37         -0.043763960
2019-03-03/11:27:13.40         -0.096845620
2019-03-03/11:27:13.43         -0.064318479
2019-03-03/11:27:13.47         -0.082673053
2019-03-03/11:27:13.50         0.0012747108
2019-03-03/11:27:13.53         -0.061908528
2019-03-03/11:27:13.56         -0.020977590
2019-03-03/11:27:13.59         -0.058797529
2019-03-03/11:27:13.62         -0.055429704
2019-03-03/11:27:13.65        -0.0092895546
2019-03-03/11:27:13.68        -0.0014204807
2019-03-03/11:27:13.71         -0.033364204
2019-03-03/11:27:13.75          0.070497114
2019-03-03/11:27:13.78         -0.061913471
2019-03-03/11:27:13.81         -0.010015686
2019-03-03/11:27:13.84          -0.10989708
2019-03-03/11:27:13.87         -0.010791172
2019-03-03/11:27:13.90         -0.023935797
2019-03-03/11:27:13.93          -0.10783553
2019-03-03/11:27:13.96         -0.037533636
2019-03-03/11:27:14.00         -0.067843941
2019-03-03/11:27:14.03         -0.099691610
2019-03-03/11:27:14.06         -0.031955463
2019-03-03/11:27:14.09        -0.0081038834
2019-03-03/11:27:14.12          0.075354503
2019-03-03/11:27:14.15         -0.054260710
2019-03-03/11:27:14.18        -0.0031145976
2019-03-03/11:27:14.21          0.015312056
2019-03-03/11:27:14.25         -0.030830589
2019-03-03/11:27:14.28         0.0018572333
2019-03-03/11:27:14.31        0.00038080123
2019-03-03/11:27:14.34         -0.064794691
2019-03-03/11:27:14.37         -0.039560194
2019-03-03/11:27:14.40         -0.034740976
2019-03-03/11:27:14.43         -0.027396323
2019-03-03/11:27:14.46         -0.054881576
2019-03-03/11:27:14.50         -0.024715471
2019-03-03/11:27:14.53          0.011722126
2019-03-03/11:27:14.56          0.035655915
2019-03-03/11:27:14.59         -0.020523204
2019-03-03/11:27:14.62          0.063336155
2019-03-03/11:27:14.65         -0.047623869
2019-03-03/11:27:14.68         -0.058121649
2019-03-03/11:27:14.71        -0.0056871761
2019-03-03/11:27:14.75         -0.020234644
2019-03-03/11:27:14.78         -0.035370005
2019-03-03/11:27:14.81         -0.016844029
2019-03-03/11:27:14.84         -0.088629430
2019-03-03/11:27:14.87         -0.043389323
2019-03-03/11:27:14.90         -0.082841137
2019-03-03/11:27:14.93         -0.050059459
2019-03-03/11:27:14.96         -0.071677500
2019-03-03/11:27:15.00         -0.011455973
2019-03-03/11:27:15.03         0.0045531348
2019-03-03/11:27:15.06          0.022893058
2019-03-03/11:27:15.09         -0.027307099
2019-03-03/11:27:15.12          0.053512385
2019-03-03/11:27:15.15         0.0043743938
2019-03-03/11:27:15.18          0.043578387
2019-03-03/11:27:15.21          0.073993509
2019-03-03/11:27:15.25          0.061974941
2019-03-03/11:27:15.28         -0.029622149
2019-03-03/11:27:15.31         -0.080179243
2019-03-03/11:27:15.34         -0.076641703
2019-03-03/11:27:15.37         -0.089067976
2019-03-03/11:27:15.40          -0.14065158
2019-03-03/11:27:15.43         -0.065229697
2019-03-03/11:27:15.46         -0.087659790
2019-03-03/11:27:15.50          -0.12801620
2019-03-03/11:27:15.53         -0.019521245
2019-03-03/11:27:15.56          0.019702512
2019-03-03/11:27:15.59          0.033808338
2019-03-03/11:27:15.62          0.019360577
2019-03-03/11:27:15.65          0.051782331
2019-03-03/11:27:15.68          0.079829716
2019-03-03/11:27:15.71        -0.0062230254
2019-03-03/11:27:15.75          0.075563134
2019-03-03/11:27:15.78          0.081807649
2019-03-03/11:27:15.81         -0.046742996
2019-03-03/11:27:15.84         -0.088483177
2019-03-03/11:27:15.87          0.013682941
2019-03-03/11:27:15.90         -0.015246225
2019-03-03/11:27:15.93         -0.046392762
2019-03-03/11:27:15.96         -0.034473247
2019-03-03/11:27:16.00         -0.032621857
2019-03-03/11:27:16.03          -0.15132164
2019-03-03/11:27:16.06         0.0040461860
2019-03-03/11:27:16.09         -0.016846532
2019-03-03/11:27:16.12          0.057302363
2019-03-03/11:27:16.15         -0.013245739
2019-03-03/11:27:16.18          0.025429668
2019-03-03/11:27:16.21         0.0038200888
2019-03-03/11:27:16.25         -0.036404711
2019-03-03/11:27:16.28         -0.033746048
2019-03-03/11:27:16.31          0.016632719
2019-03-03/11:27:16.34         -0.076170648
2019-03-03/11:27:16.37        -0.0022053810
2019-03-03/11:27:16.40         -0.065529739
2019-03-03/11:27:16.43         -0.047115364
2019-03-03/11:27:16.46         -0.044676396
2019-03-03/11:27:16.50          0.069295456
2019-03-03/11:27:16.53          0.018182525
2019-03-03/11:27:16.56          0.080279966
2019-03-03/11:27:16.59          0.065950839
2019-03-03/11:27:16.62         0.0078031585
2019-03-03/11:27:16.65         0.0060959809
2019-03-03/11:27:16.68          0.026405727
2019-03-03/11:27:16.71        -0.0018884249
2019-03-03/11:27:16.75          0.025110272
2019-03-03/11:27:16.78         -0.082241932
2019-03-03/11:27:16.81         -0.025923767
2019-03-03/11:27:16.84          -0.10122917
2019-03-03/11:27:16.87         -0.012001857
2019-03-03/11:27:16.90         -0.014624631
2019-03-03/11:27:16.93         -0.026239449
2019-03-03/11:27:16.96         -0.091351815
2019-03-03/11:27:17.00         -0.036770297
2019-03-03/11:27:17.03         -0.034253349
2019-03-03/11:27:17.06         0.0096284073
2019-03-03/11:27:17.09          0.045167927
2019-03-03/11:27:17.12          0.041867231
2019-03-03/11:27:17.15         -0.011300135
2019-03-03/11:27:17.18        -0.0099287655
2019-03-03/11:27:17.21         -0.027851134
2019-03-03/11:27:17.25          0.096891771
2019-03-03/11:27:17.28          0.015835342
2019-03-03/11:27:17.31          0.059986343
2019-03-03/11:27:17.34         -0.054321600
2019-03-03/11:27:17.37          -0.10820861
2019-03-03/11:27:17.40         -0.043244405
2019-03-03/11:27:17.43         -0.070037214
2019-03-03/11:27:17.46         -0.033572766
2019-03-03/11:27:17.50        -0.0011763261
2019-03-03/11:27:17.53          -0.11640579
2019-03-03/11:27:17.56         -0.058537205
2019-03-03/11:27:17.59          -0.17849766
2019-03-03/11:27:17.62         -0.030860966
2019-03-03/11:27:17.65          0.085340358
2019-03-03/11:27:17.68          0.019206408
2019-03-03/11:27:17.71          0.059039842
2019-03-03/11:27:17.75          0.032364617
2019-03-03/11:27:17.78         -0.012606893
2019-03-03/11:27:17.81          0.059212411
2019-03-03/11:27:17.84        -0.0022140008
2019-03-03/11:27:17.87          0.018518376
2019-03-03/11:27:17.90         -0.035577812
2019-03-03/11:27:17.93          -0.10293231
2019-03-03/11:27:17.96         -0.045125453
2019-03-03/11:27:18.00          -0.13896186
2019-03-03/11:27:18.03          -0.15387163
2019-03-03/11:27:18.06         -0.028845493
2019-03-03/11:27:18.09         -0.073756838
2019-03-03/11:27:18.12         0.0095508312
2019-03-03/11:27:18.15         0.0048334625
2019-03-03/11:27:18.18         -0.050329353
2019-03-03/11:27:18.21          0.039992448
2019-03-03/11:27:18.25          0.028826082
2019-03-03/11:27:18.28          0.049411680
2019-03-03/11:27:18.31          0.055080719
2019-03-03/11:27:18.34         -0.019347450
2019-03-03/11:27:18.37         -0.031030808
2019-03-03/11:27:18.40         -0.059571920
2019-03-03/11:27:18.43         -0.049437126
2019-03-03/11:27:18.46         -0.018371819
2019-03-03/11:27:18.50         -0.078557223
2019-03-03/11:27:18.53         -0.072979647
2019-03-03/11:27:18.56         -0.061665866
2019-03-03/11:27:18.59         -0.035583416
2019-03-03/11:27:18.62         -0.025931371
2019-03-03/11:27:18.65         0.0047717157
2019-03-03/11:27:18.68          0.049425480
2019-03-03/11:27:18.71        -0.0094642159
2019-03-03/11:27:18.75          0.066799266
2019-03-03/11:27:18.78          0.017167829
2019-03-03/11:27:18.81         -0.037618707
2019-03-03/11:27:18.84         -0.021611227
2019-03-03/11:27:18.87         -0.038137936
2019-03-03/11:27:18.90          0.020965102
2019-03-03/11:27:18.93          0.014783894
2019-03-03/11:27:18.96         -0.054412071
2019-03-03/11:27:19.00          0.012780689
2019-03-03/11:27:19.03         -0.037134302
2019-03-03/11:27:19.06         -0.033379997
2019-03-03/11:27:19.09          0.060045555
2019-03-03/11:27:19.12        0.00021041744
2019-03-03/11:27:19.15          0.019484480
2019-03-03/11:27:19.18          0.047272114
2019-03-03/11:27:19.21         -0.046959532
2019-03-03/11:27:19.25        -0.0062397934
2019-03-03/11:27:19.28         -0.059569978
2019-03-03/11:27:19.31         -0.027130433
2019-03-03/11:27:19.34         -0.047580871
2019-03-03/11:27:19.37          -0.14010306
2019-03-03/11:27:19.40         -0.050594573
2019-03-03/11:27:19.43         -0.078743625
2019-03-03/11:27:19.46          -0.12160091
2019-03-03/11:27:19.50          0.028802337
2019-03-03/11:27:19.53         -0.063435161
2019-03-03/11:27:19.56          0.020836839
2019-03-03/11:27:19.59        -0.0072752576
2019-03-03/11:27:19.62          0.063556110
2019-03-03/11:27:19.65          0.076941762
2019-03-03/11:27:19.68          0.018617025
2019-03-03/11:27:19.71          0.059712140
2019-03-03/11:27:19.75          0.074260952
2019-03-03/11:27:19.78         -0.025519985
2019-03-03/11:27:19.81         0.0046972273
2019-03-03/11:27:19.84         -0.032722294
2019-03-03/11:27:19.87         -0.045590748
2019-03-03/11:27:19.90          -0.12636788
2019-03-03/11:27:19.93         -0.019957212
2019-03-03/11:27:19.96         -0.039075553
2019-03-03/11:27:20.00         -0.093477252
2019-03-03/11:27:20.03          -0.14343350
2019-03-03/11:27:20.06         -0.071150218
2019-03-03/11:27:20.09         -0.047090856
2019-03-03/11:27:20.12         -0.022123045
2019-03-03/11:27:20.15         0.0029689987
2019-03-03/11:27:20.18          0.043283021
2019-03-03/11:27:20.21         -0.070697415
2019-03-03/11:27:20.25          0.022355521
2019-03-03/11:27:20.28        -0.0051990243
2019-03-03/11:27:20.31         -0.038283489
2019-03-03/11:27:20.34         -0.082420652
2019-03-03/11:27:20.37         -0.048258830
2019-03-03/11:27:20.40          -0.10561146
2019-03-03/11:27:20.43          -0.13409881
2019-03-03/11:27:20.46         -0.082564118
2019-03-03/11:27:20.50         -0.053046326
2019-03-03/11:27:20.53          -0.15039179
2019-03-03/11:27:20.56         -0.059170978
2019-03-03/11:27:20.59         -0.059544804
2019-03-03/11:27:20.62         -0.052662101
2019-03-03/11:27:20.65         -0.080914154
2019-03-03/11:27:20.68         -0.047475822
2019-03-03/11:27:20.71          0.013018741
2019-03-03/11:27:20.75         -0.064951766
2019-03-03/11:27:20.78         -0.028372351
2019-03-03/11:27:20.81          0.012274708
2019-03-03/11:27:20.84         -0.076167349
2019-03-03/11:27:20.87         -0.091940588
2019-03-03/11:27:20.90         -0.021414378
2019-03-03/11:27:20.93         -0.017139898
2019-03-03/11:27:20.96         0.0061436766
2019-03-03/11:27:21.00         -0.074440693
2019-03-03/11:27:21.03         -0.076052902
2019-03-03/11:27:21.06         -0.013118504
2019-03-03/11:27:21.09          -0.10942025
2019-03-03/11:27:21.12         -0.064295659
2019-03-03/11:27:21.15         -0.028258639
2019-03-03/11:27:21.18         -0.059003053
2019-03-03/11:27:21.21          -0.10848244
2019-03-03/11:27:21.25         -0.072791521
2019-03-03/11:27:21.28         -0.048674089
2019-03-03/11:27:21.31         -0.038302269
2019-03-03/11:27:21.34          -0.18320711
2019-03-03/11:27:21.37         -0.054802997
2019-03-03/11:27:21.40        -0.0067030832
2019-03-03/11:27:21.43         -0.086110829
2019-03-03/11:27:21.46         -0.090014928
2019-03-03/11:27:21.50         -0.055281601
2019-03-03/11:27:21.53         -0.074335864
2019-03-03/11:27:21.56         -0.033286547
2019-03-03/11:27:21.59         -0.062161840
2019-03-03/11:27:21.62          0.037827297
2019-03-03/11:27:21.65         -0.029178907
2019-03-03/11:27:21.68         -0.055786585
2019-03-03/11:27:21.71          0.092021818
2019-03-03/11:27:21.75          0.016313903
2019-03-03/11:27:21.78         -0.042465234
2019-03-03/11:27:21.81         0.0050128641
2019-03-03/11:27:21.84         -0.090205458
2019-03-03/11:27:21.87         -0.063972972
2019-03-03/11:27:21.90         -0.093700796
2019-03-03/11:27:21.93         -0.043735641
2019-03-03/11:27:21.96         -0.091476776
2019-03-03/11:27:22.00          -0.19340575
2019-03-03/11:27:22.03          -0.10960133
2019-03-03/11:27:22.06          0.047255252
2019-03-03/11:27:22.09         -0.061907404
2019-03-03/11:27:22.12         0.0017068273
2019-03-03/11:27:22.15          0.043348335
2019-03-03/11:27:22.18          0.021931061
2019-03-03/11:27:22.21          0.068521816
2019-03-03/11:27:22.25          0.030497055
2019-03-03/11:27:22.28          0.091964321
2019-03-03/11:27:22.31         -0.010354765
2019-03-03/11:27:22.34         -0.079397707
2019-03-03/11:27:22.37         -0.027265509
2019-03-03/11:27:22.40         -0.082429729
2019-03-03/11:27:22.43          -0.11565745
2019-03-03/11:27:22.46          -0.12053512
2019-03-03/11:27:22.50          -0.15200496
2019-03-03/11:27:22.53         -0.067711058
2019-03-03/11:27:22.56         -0.096590439
2019-03-03/11:27:22.59         -0.038555990
2019-03-03/11:27:22.62         0.0064779813
2019-03-03/11:27:22.65         -0.026625760
2019-03-03/11:27:22.68         -0.013536306
2019-03-03/11:27:22.71         0.0070853634
2019-03-03/11:27:22.75          0.092070750
2019-03-03/11:27:22.78          0.059480780
2019-03-03/11:27:22.81         0.0097158997
2019-03-03/11:27:22.84          0.043763752
2019-03-03/11:27:22.87         -0.025362992
2019-03-03/11:27:22.90         -0.044359911
2019-03-03/11:27:22.93         -0.043510265
2019-03-03/11:27:22.96         -0.011844171
2019-03-03/11:27:23.00         -0.023619373
2019-03-03/11:27:23.03         -0.088756085
2019-03-03/11:27:23.06         -0.083371447
2019-03-03/11:27:23.09         -0.053784904
2019-03-03/11:27:23.12         -0.055898491
2019-03-03/11:27:23.15          0.020895901
2019-03-03/11:27:23.18         -0.028830224
2019-03-03/11:27:23.21          0.026957973
2019-03-03/11:27:23.25          0.030662534
2019-03-03/11:27:23.28          0.039237238
2019-03-03/11:27:23.31         -0.010385345
2019-03-03/11:27:23.34          0.050664868
2019-03-03/11:27:23.37          0.066711210
2019-03-03/11:27:23.40          0.047186491
2019-03-03/11:27:23.43          0.021246839
2019-03-03/11:27:23.46         -0.058387019
2019-03-03/11:27:23.50         -0.020162679
2019-03-03/11:27:23.53         -0.034191378
2019-03-03/11:27:23.56        -0.0059098958
2019-03-03/11:27:23.59          0.033630270
2019-03-03/11:27:23.62       -0.00046547546
2019-03-03/11:27:23.65         -0.046285474
2019-03-03/11:27:23.68          -0.12302954
2019-03-03/11:27:23.71         -0.040924203
2019-03-03/11:27:23.75          0.052119215
2019-03-03/11:27:23.78       -0.00074050069
2019-03-03/11:27:23.81        -0.0066329390
2019-03-03/11:27:23.84         -0.036833452
2019-03-03/11:27:23.87         -0.071576399
2019-03-03/11:27:23.90         -0.066177339
2019-03-03/11:27:23.93         -0.031383100
2019-03-03/11:27:23.96         0.0082229830
2019-03-03/11:27:24.00          -0.10047317
2019-03-03/11:27:24.03         -0.059431858
2019-03-03/11:27:24.06         -0.018106551
2019-03-03/11:27:24.09         -0.040862618
2019-03-03/11:27:24.12         -0.039086776
2019-03-03/11:27:24.15          0.012717450
2019-03-03/11:27:24.18         -0.087282241
2019-03-03/11:27:24.21         -0.054609791
2019-03-03/11:27:24.25          0.010897920
2019-03-03/11:27:24.28           0.12426043
2019-03-03/11:27:24.31          0.022338317
2019-03-03/11:27:24.34         -0.036615489
2019-03-03/11:27:24.37          0.047168667
2019-03-03/11:27:24.40         -0.053508404
2019-03-03/11:27:24.43          -0.11735005
2019-03-03/11:27:24.46          0.017695232
2019-03-03/11:27:24.50         -0.029061707
2019-03-03/11:27:24.53         -0.084609919
2019-03-03/11:27:24.56          -0.20019288
2019-03-03/11:27:24.59         -0.092048621
2019-03-03/11:27:24.62         -0.059310807
2019-03-03/11:27:24.65         -0.088057675
2019-03-03/11:27:24.68          0.031936103
2019-03-03/11:27:24.71          0.087544028
2019-03-03/11:27:24.75          0.068791917
2019-03-03/11:27:24.78          0.065365181
2019-03-03/11:27:24.81          0.058244578
2019-03-03/11:27:24.84          0.091273820
2019-03-03/11:27:24.87          0.052811335
2019-03-03/11:27:24.90         0.0079269951
2019-03-03/11:27:24.93         -0.045173550
2019-03-03/11:27:24.96         -0.056584256
2019-03-03/11:27:25.00         -0.042680731
2019-03-03/11:27:25.03          -0.10415951
2019-03-03/11:27:25.06          -0.11392580
2019-03-03/11:27:25.09         -0.046662230
2019-03-03/11:27:25.12         -0.016220283
2019-03-03/11:27:25.15         -0.014903392
2019-03-03/11:27:25.18          0.055000830
2019-03-03/11:27:25.21          0.056605606
2019-03-03/11:27:25.25         0.0061781046
2019-03-03/11:27:25.28         -0.025618137
2019-03-03/11:27:25.31          0.034604759
2019-03-03/11:27:25.34         -0.019574628
2019-03-03/11:27:25.37         -0.041359097
2019-03-03/11:27:25.40        -0.0020343598
2019-03-03/11:27:25.43         0.0054465252
2019-03-03/11:27:25.46         -0.088298225
2019-03-03/11:27:25.50         -0.057938825
2019-03-03/11:27:25.53         -0.012760586
2019-03-03/11:27:25.56          0.020052802
2019-03-03/11:27:25.59         -0.019708317
2019-03-03/11:27:25.62          0.086951324
2019-03-03/11:27:25.65          0.028568922
2019-03-03/11:27:25.68       -0.00012176943
2019-03-03/11:27:25.71          0.018671688
2019-03-03/11:27:25.75          0.016280525
2019-03-03/11:27:25.78          0.095961212
2019-03-03/11:27:25.81          0.020510479
2019-03-03/11:27:25.84         -0.025224227
2019-03-03/11:27:25.87         -0.019861562
2019-03-03/11:27:25.90         -0.095930574
2019-03-03/11:27:25.93         -0.036292391
2019-03-03/11:27:25.96         -0.043134383
2019-03-03/11:27:26.00         -0.089736569
2019-03-03/11:27:26.03        -0.0094278533
2019-03-03/11:27:26.06         -0.074719089
2019-03-03/11:27:26.09         -0.047420064
2019-03-03/11:27:26.12          0.037577075
2019-03-03/11:27:26.15          0.029669656
2019-03-03/11:27:26.18           0.11318280
2019-03-03/11:27:26.21          0.029407968
2019-03-03/11:27:26.25          0.068449531
2019-03-03/11:27:26.28          0.063942220
2019-03-03/11:27:26.31          0.016636454
2019-03-03/11:27:26.34          0.015021546
2019-03-03/11:27:26.37          0.031004918
2019-03-03/11:27:26.40         -0.034531727
2019-03-03/11:27:26.43        0.00076254866
2019-03-03/11:27:26.46         -0.059273061
2019-03-03/11:27:26.50          0.018378059
2019-03-03/11:27:26.53         -0.031234772
2019-03-03/11:27:26.56          0.023406925
2019-03-03/11:27:26.59          0.020192579
2019-03-03/11:27:26.62         -0.014776160
2019-03-03/11:27:26.65        -0.0032427617
2019-03-03/11:27:26.68         -0.023326480
2019-03-03/11:27:26.71          0.034803247
2019-03-03/11:27:26.75          0.058698024
2019-03-03/11:27:26.78         0.0041932425
2019-03-03/11:27:26.81         0.0027983110
2019-03-03/11:27:26.84          -0.10384082
2019-03-03/11:27:26.87         -0.049297372
2019-03-03/11:27:26.90         -0.050654310
2019-03-03/11:27:26.93         -0.038537389
2019-03-03/11:27:26.96         0.0058843897
2019-03-03/11:27:27.00          -0.17858102
2019-03-03/11:27:27.03          -0.16100567
2019-03-03/11:27:27.06         -0.085163593
2019-03-03/11:27:27.09         -0.024699866
2019-03-03/11:27:27.12         -0.021509015
2019-03-03/11:27:27.15          -0.11361153
2019-03-03/11:27:27.18         -0.035116540
2019-03-03/11:27:27.21        -0.0099931369
2019-03-03/11:27:27.25         -0.059940715
2019-03-03/11:27:27.28          0.031425282
2019-03-03/11:27:27.31          0.061205664
2019-03-03/11:27:27.34          0.038126555
2019-03-03/11:27:27.37         -0.050453237
2019-03-03/11:27:27.40          0.049843043
2019-03-03/11:27:27.43          0.049823560
2019-03-03/11:27:27.46          0.060982997
2019-03-03/11:27:27.50         -0.054825168
2019-03-03/11:27:27.53         -0.041376858
2019-03-03/11:27:27.56         -0.028812262
2019-03-03/11:27:27.59         -0.038103976
2019-03-03/11:27:27.62         -0.079008819
2019-03-03/11:27:27.65         -0.050070030
2019-03-03/11:27:27.68         -0.072169313
2019-03-03/11:27:27.71         -0.041045014
2019-03-03/11:27:27.75         -0.080003365
2019-03-03/11:27:27.78          0.032163844
2019-03-03/11:27:27.81          0.052072816
2019-03-03/11:27:27.84          0.037564163
2019-03-03/11:27:27.87         -0.069299046
2019-03-03/11:27:27.90         -0.047596054
2019-03-03/11:27:27.93          0.013496516
2019-03-03/11:27:27.96          0.012193897
2019-03-03/11:27:28.00         -0.062995515
2019-03-03/11:27:28.03         -0.057475092
2019-03-03/11:27:28.06          0.014682994
2019-03-03/11:27:28.09         -0.028417731
2019-03-03/11:27:28.12         -0.062424714
2019-03-03/11:27:28.15          0.029110208
2019-03-03/11:27:28.18          0.038523784
2019-03-03/11:27:28.21         -0.013009712
2019-03-03/11:27:28.25         -0.048458774
2019-03-03/11:27:28.28          0.044014827
2019-03-03/11:27:28.31          0.045368173
2019-03-03/11:27:28.34          -0.12020261
2019-03-03/11:27:28.37         -0.092919289
2019-03-03/11:27:28.40        -0.0013315441
2019-03-03/11:27:28.43         -0.016996888
2019-03-03/11:27:28.46         -0.015693650
2019-03-03/11:27:28.50         -0.053999708
2019-03-03/11:27:28.53        -0.0090089884
2019-03-03/11:27:28.56        -0.0091183266
2019-03-03/11:27:28.59        -0.0061118113
2019-03-03/11:27:28.62          0.087850078
2019-03-03/11:27:28.65          0.073234509
2019-03-03/11:27:28.68          0.041301496
2019-03-03/11:27:28.71          0.066113356
2019-03-03/11:27:28.75          0.043260617
2019-03-03/11:27:28.78          0.092609389
2019-03-03/11:27:28.81           0.10700812
2019-03-03/11:27:28.84          0.062882864
2019-03-03/11:27:28.87          0.033616757
2019-03-03/11:27:28.90         0.0088739881
2019-03-03/11:27:28.93         -0.023064427
2019-03-03/11:27:28.96          0.053140855
2019-03-03/11:27:29.00          0.047833789
2019-03-03/11:27:29.03         -0.064400364
2019-03-03/11:27:29.06         -0.023602817
2019-03-03/11:27:29.09         -0.074453607
2019-03-03/11:27:29.12          0.021930486
2019-03-03/11:27:29.15          0.012026754
2019-03-03/11:27:29.18        -0.0049477234
2019-03-03/11:27:29.21          0.084178264
2019-03-03/11:27:29.25         0.0063663296
2019-03-03/11:27:29.28         -0.046685246
2019-03-03/11:27:29.31           0.12057306
2019-03-03/11:27:29.34           0.11097331
2019-03-03/11:27:29.37          0.091698567
2019-03-03/11:27:29.40          0.092034341
2019-03-03/11:27:29.43          0.037026798
2019-03-03/11:27:29.46          0.085758538
2019-03-03/11:27:29.50          0.016689548
2019-03-03/11:27:29.53         0.0097683716
2019-03-03/11:27:29.56          0.058530606
2019-03-03/11:27:29.59         -0.058308721
2019-03-03/11:27:29.62         -0.054409224
2019-03-03/11:27:29.65         -0.083263009
2019-03-03/11:27:29.68          -0.10656007
2019-03-03/11:27:29.71          0.047062316
2019-03-03/11:27:29.75          0.048903268
2019-03-03/11:27:29.78          0.034191206
2019-03-03/11:27:29.81          0.078725757
2019-03-03/11:27:29.84          0.036198877
2019-03-03/11:27:29.87          0.076819505
2019-03-03/11:27:29.90         -0.010806785
2019-03-03/11:27:29.93          0.066567237
2019-03-03/11:27:29.96          0.044986565
2019-03-03/11:27:30.00         -0.044971088
2019-03-03/11:27:30.03         -0.085431685
2019-03-03/11:27:30.06          0.012503741
2019-03-03/11:27:30.09         -0.042080039
2019-03-03/11:27:30.12         -0.069935531
2019-03-03/11:27:30.15          0.024548480
2019-03-03/11:27:30.18          0.057465402
2019-03-03/11:27:30.21          0.050750754
2019-03-03/11:27:30.25        -0.0079462528
2019-03-03/11:27:30.28           0.12879183
2019-03-03/11:27:30.31          0.093603850
2019-03-03/11:27:30.34        -0.0051614559
2019-03-03/11:27:30.37          0.029644692
2019-03-03/11:27:30.40          0.065714353
2019-03-03/11:27:30.43          0.067166467
2019-03-03/11:27:30.46          0.025568090
2019-03-03/11:27:30.50         -0.022335208
2019-03-03/11:27:30.53           0.10591565
2019-03-03/11:27:30.56         -0.079690703
2019-03-03/11:27:30.59         0.0037632597
2019-03-03/11:27:30.62          0.093492443
2019-03-03/11:27:30.65          0.074855718
2019-03-03/11:27:30.68          0.082032278
2019-03-03/11:27:30.71          0.037947534
2019-03-03/11:27:30.75          0.086546082
2019-03-03/11:27:30.78          0.061147240
2019-03-03/11:27:30.81          0.021154542
2019-03-03/11:27:30.84          0.023852829
2019-03-03/11:27:30.87         -0.040868518
2019-03-03/11:27:30.90         -0.063229823
2019-03-03/11:27:30.93         -0.085176726
2019-03-03/11:27:30.96         -0.092908091
2019-03-03/11:27:31.00          -0.12548611
2019-03-03/11:27:31.03          -0.11183666
2019-03-03/11:27:31.06         -0.050494692
2019-03-03/11:27:31.09          -0.11828183
2019-03-03/11:27:31.12         -0.053690763
2019-03-03/11:27:31.15          0.020315909
2019-03-03/11:27:31.18        -0.0026415052
2019-03-03/11:27:31.21          0.010978363
2019-03-03/11:27:31.25         0.0092304776
2019-03-03/11:27:31.28          0.033360790
2019-03-03/11:27:31.31          0.075847590
2019-03-03/11:27:31.34          0.037675429
2019-03-03/11:27:31.37          0.048362848
2019-03-03/11:27:31.40          0.028557706
2019-03-03/11:27:31.43         -0.037765903
2019-03-03/11:27:31.46         -0.053108102
2019-03-03/11:27:31.50          0.013284046
2019-03-03/11:27:31.53         -0.073732907
2019-03-03/11:27:31.56         -0.040759812
2019-03-03/11:27:31.59         -0.071897435
2019-03-03/11:27:31.62         -0.050283784
2019-03-03/11:27:31.65         -0.083910045
2019-03-03/11:27:31.68         -0.012977788
2019-03-03/11:27:31.71          0.034160096
2019-03-03/11:27:31.75          0.055243444
2019-03-03/11:27:31.78         0.0072789565
2019-03-03/11:27:31.81           0.15302417
2019-03-03/11:27:31.84          0.055342440
2019-03-03/11:27:31.87          0.015065865
2019-03-03/11:27:31.90          0.025734852
2019-03-03/11:27:31.93          0.093537111
2019-03-03/11:27:31.96         -0.020384750
2019-03-03/11:27:32.00          0.025607511
2019-03-03/11:27:32.03         -0.052696866
2019-03-03/11:27:32.06          -0.10058489
2019-03-03/11:27:32.09         -0.065793689
2019-03-03/11:27:32.12         -0.050194653
2019-03-03/11:27:32.15         -0.027449890
2019-03-03/11:27:32.18         0.0085780203
2019-03-03/11:27:32.21         -0.019472787
2019-03-03/11:27:32.25        -0.0092959571
2019-03-03/11:27:32.28         -0.025177392
2019-03-03/11:27:32.31          0.010775238
2019-03-03/11:27:32.34          0.040618002
2019-03-03/11:27:32.37       -0.00089415424
2019-03-03/11:27:32.40          0.039370021
2019-03-03/11:27:32.43          0.058988777
2019-03-03/11:27:32.46          0.065341373
2019-03-03/11:27:32.50         -0.021816212
2019-03-03/11:27:32.53          0.085057420
2019-03-03/11:27:32.56         -0.023581866
2019-03-03/11:27:32.59         -0.017232690
2019-03-03/11:27:32.62         -0.037870618
2019-03-03/11:27:32.65        -0.0032757875
2019-03-03/11:27:32.68        -0.0021219200
2019-03-03/11:27:32.71          0.032081275
2019-03-03/11:27:32.75         -0.015586735
2019-03-03/11:27:32.78          0.072907962
2019-03-03/11:27:32.81         -0.026355032
2019-03-03/11:27:32.84          0.036924444
2019-03-03/11:27:32.87          0.047089570
2019-03-03/11:27:32.90          0.045575841
2019-03-03/11:27:32.93         -0.016141079
2019-03-03/11:27:32.96          0.011221653
2019-03-03/11:27:33.00         -0.077149506
2019-03-03/11:27:33.03         -0.073426618
2019-03-03/11:27:33.06        -0.0022782345
2019-03-03/11:27:33.09          0.028109723
2019-03-03/11:27:33.12          0.019184917
2019-03-03/11:27:33.15         -0.029408415
2019-03-03/11:27:33.18          0.031373530
2019-03-03/11:27:33.21          0.025561046
2019-03-03/11:27:33.25         0.0053860294
2019-03-03/11:27:33.28          0.059350791
2019-03-03/11:27:33.31          0.029762081
2019-03-03/11:27:33.34         0.0068322782
2019-03-03/11:27:33.37          0.018710394
2019-03-03/11:27:33.40         -0.010270093
2019-03-03/11:27:33.43         -0.025111440
2019-03-03/11:27:33.46         -0.023437811
2019-03-03/11:27:33.50         -0.035516378
2019-03-03/11:27:33.53        -0.0091060301
2019-03-03/11:27:33.56         -0.074572984
2019-03-03/11:27:33.59         -0.061550415
2019-03-03/11:27:33.62          -0.13793050
2019-03-03/11:27:33.65          -0.14014903
2019-03-03/11:27:33.68         -0.023935232
2019-03-03/11:27:33.71          0.067953442
2019-03-03/11:27:33.75          0.055729788
2019-03-03/11:27:33.78          0.082145248
2019-03-03/11:27:33.81          0.093366471
2019-03-03/11:27:33.84          0.083204444
2019-03-03/11:27:33.87          0.087686872
2019-03-03/11:27:33.90           0.11988423
2019-03-03/11:27:33.93          0.098056916
2019-03-03/11:27:33.96         -0.068330277
2019-03-03/11:27:34.00         -0.020577246
2019-03-03/11:27:34.03         -0.031008476
2019-03-03/11:27:34.06         -0.042339002
2019-03-03/11:27:34.09          -0.11016807
2019-03-03/11:27:34.12          0.044316029
2019-03-03/11:27:34.15         -0.027581344
2019-03-03/11:27:34.18          0.041310294
2019-03-03/11:27:34.21          0.010034460
2019-03-03/11:27:34.25           0.11446795
2019-03-03/11:27:34.28          0.096031440
2019-03-03/11:27:34.31          0.049828236
2019-03-03/11:27:34.34          0.082900154
2019-03-03/11:27:34.37           0.10328551
2019-03-03/11:27:34.40        -0.0071928268
2019-03-03/11:27:34.43          0.057520002
2019-03-03/11:27:34.46          0.051303093
2019-03-03/11:27:34.50          0.061983491
2019-03-03/11:27:34.53         -0.024271716
2019-03-03/11:27:34.56         -0.037483840
2019-03-03/11:27:34.59         -0.014178509
2019-03-03/11:27:34.62       -0.00052055277
2019-03-03/11:27:34.65          0.041207916
2019-03-03/11:27:34.68         0.0027664670
2019-03-03/11:27:34.71          0.018104357
2019-03-03/11:27:34.75         -0.038023981
2019-03-03/11:27:34.78          0.040570485
2019-03-03/11:27:34.81          0.092027993
2019-03-03/11:27:34.84          0.079562865
2019-03-03/11:27:34.87          0.078015934
2019-03-03/11:27:34.90          0.063991750
2019-03-03/11:27:34.93         0.0065739723
2019-03-03/11:27:34.96         -0.012149223
2019-03-03/11:27:35.00          0.014363649
2019-03-03/11:27:35.03        -0.0060469073
2019-03-03/11:27:35.06         -0.035876322
2019-03-03/11:27:35.09         -0.030118743
2019-03-03/11:27:35.12         0.0075157946
2019-03-03/11:27:35.15         -0.015879956
2019-03-03/11:27:35.18         0.0037031259
2019-03-03/11:27:35.21          0.048353998
2019-03-03/11:27:35.25          0.043853450
2019-03-03/11:27:35.28          0.018343458
2019-03-03/11:27:35.31           0.10143013
2019-03-03/11:27:35.34          0.067123656
2019-03-03/11:27:35.37         -0.012720172
2019-03-03/11:27:35.40         -0.071206636
2019-03-03/11:27:35.43         0.0067232580
2019-03-03/11:27:35.46         -0.082263028
2019-03-03/11:27:35.50          -0.14502839
2019-03-03/11:27:35.53         -0.042870270
2019-03-03/11:27:35.56         -0.045292682
2019-03-03/11:27:35.59          -0.16223874
2019-03-03/11:27:35.62         -0.089446239
2019-03-03/11:27:35.65         -0.015989170
2019-03-03/11:27:35.68          0.024500048
2019-03-03/11:27:35.71         -0.035284216
2019-03-03/11:27:35.75          0.099918155
2019-03-03/11:27:35.78           0.14987887
2019-03-03/11:27:35.81          0.065747946
2019-03-03/11:27:35.84           0.12129922
2019-03-03/11:27:35.87          0.090234484
2019-03-03/11:27:35.90          0.068072026
2019-03-03/11:27:35.93           0.10252453
2019-03-03/11:27:35.96         -0.029876055
2019-03-03/11:27:36.00          0.026498240
2019-03-03/11:27:36.03          -0.13415950
2019-03-03/11:27:36.06         -0.098225939
2019-03-03/11:27:36.09         -0.033232059
2019-03-03/11:27:36.12          -0.14496007
2019-03-03/11:27:36.15         -0.048224612
2019-03-03/11:27:36.18          -0.10623204
2019-03-03/11:27:36.21         -0.051231762
2019-03-03/11:27:36.25        -0.0076121871
2019-03-03/11:27:36.28         -0.025077100
2019-03-03/11:27:36.31         -0.026782253
2019-03-03/11:27:36.34         -0.018674552
2019-03-03/11:27:36.37        -0.0050246543
2019-03-03/11:27:36.40         -0.030065936
2019-03-03/11:27:36.43         -0.053380939
2019-03-03/11:27:36.46         -0.060755438
2019-03-03/11:27:36.50          -0.18658467
2019-03-03/11:27:36.53          -0.11235082
2019-03-03/11:27:36.56          -0.21587082
2019-03-03/11:27:36.59          -0.18116616
2019-03-03/11:27:36.62          -0.25614599
2019-03-03/11:27:36.65          -0.29907404
2019-03-03/11:27:36.68          -0.21623634
2019-03-03/11:27:36.71          -0.24739156
2019-03-03/11:27:36.75          -0.19842131
2019-03-03/11:27:36.78          -0.21825207
2019-03-03/11:27:36.81          -0.21025768
2019-03-03/11:27:36.84          -0.17008464
2019-03-03/11:27:36.87          -0.15441335
2019-03-03/11:27:36.90          -0.15410474
2019-03-03/11:27:36.93          -0.15180036
2019-03-03/11:27:36.96          -0.13459564
2019-03-03/11:27:37.00          -0.24891034
2019-03-03/11:27:37.03          -0.19324759
2019-03-03/11:27:37.06          -0.21256279
2019-03-03/11:27:37.09          -0.22006520
2019-03-03/11:27:37.12          -0.25685943
2019-03-03/11:27:37.15          -0.21522992
2019-03-03/11:27:37.18          -0.25910186
2019-03-03/11:27:37.21          -0.25605618
2019-03-03/11:27:37.25          -0.25553209
2019-03-03/11:27:37.28          -0.14473461
2019-03-03/11:27:37.31          -0.24901688
2019-03-03/11:27:37.34          -0.22411071
2019-03-03/11:27:37.37          -0.26684028
2019-03-03/11:27:37.40          -0.14479419
2019-03-03/11:27:37.43          -0.21346984
2019-03-03/11:27:37.46          -0.22761032
2019-03-03/11:27:37.50          -0.21153630
2019-03-03/11:27:37.53          -0.24054823
2019-03-03/11:27:37.56          -0.23433357
2019-03-03/11:27:37.59          -0.23055038
2019-03-03/11:27:37.62          -0.21216830
2019-03-03/11:27:37.65          -0.19546076
2019-03-03/11:27:37.68          -0.24707297
2019-03-03/11:27:37.71          -0.21350694
2019-03-03/11:27:37.75          -0.16527034
2019-03-03/11:27:37.78          -0.20497404
2019-03-03/11:27:37.81          -0.12879582
2019-03-03/11:27:37.84          -0.20695967
2019-03-03/11:27:37.87          -0.18747521
2019-03-03/11:27:37.90          -0.12521865
2019-03-03/11:27:37.93          -0.14959995
2019-03-03/11:27:37.96          -0.13661976
2019-03-03/11:27:38.00          -0.18254349
2019-03-03/11:27:38.03          -0.18565543
2019-03-03/11:27:38.06          -0.17222231
2019-03-03/11:27:38.09          -0.19995430
2019-03-03/11:27:38.12          -0.15006341
2019-03-03/11:27:38.15         -0.038763106
2019-03-03/11:27:38.18         -0.088434812
2019-03-03/11:27:38.21         -0.081736546
2019-03-03/11:27:38.25          -0.14034777
2019-03-03/11:27:38.28         -0.084092476
2019-03-03/11:27:38.31         -0.023555102
2019-03-03/11:27:38.34         -0.068563332
2019-03-03/11:27:38.37         -0.068581219
2019-03-03/11:27:38.40         -0.018110500
2019-03-03/11:27:38.43         -0.058733900
2019-03-03/11:27:38.46         -0.044188803
2019-03-03/11:27:38.50         -0.066381723
2019-03-03/11:27:38.53         -0.040210160
2019-03-03/11:27:38.56         -0.042309251
2019-03-03/11:27:38.59         -0.039083821
2019-03-03/11:27:38.62         0.0025682344
2019-03-03/11:27:38.65         0.0089820505
2019-03-03/11:27:38.68         -0.039760491
2019-03-03/11:27:38.71         -0.051484660
2019-03-03/11:27:38.75          0.021187170
2019-03-03/11:27:38.78           0.10370951
2019-03-03/11:27:38.81           0.15728180
2019-03-03/11:27:38.84           0.18155955
2019-03-03/11:27:38.87           0.11244058
2019-03-03/11:27:38.90           0.21020392
2019-03-03/11:27:38.93           0.14177807
2019-03-03/11:27:38.96           0.19075546
2019-03-03/11:27:39.00           0.10378349
2019-03-03/11:27:39.03          0.083895403
2019-03-03/11:27:39.06          0.072092716
2019-03-03/11:27:39.09           0.10665564
2019-03-03/11:27:39.12         -0.044370591
2019-03-03/11:27:39.15          0.058154752
2019-03-03/11:27:39.18         -0.064827485
2019-03-03/11:27:39.21          0.071875631
2019-03-03/11:27:39.25          0.077987044
2019-03-03/11:27:39.28           0.17204810
2019-03-03/11:27:39.31          0.093226150
2019-03-03/11:27:39.34           0.11185404
2019-03-03/11:27:39.37          0.052431323
2019-03-03/11:27:39.40           0.15693714
2019-03-03/11:27:39.43           0.15315767
2019-03-03/11:27:39.46           0.12609387
2019-03-03/11:27:39.50         -0.024649779
2019-03-03/11:27:39.53         -0.025831389
2019-03-03/11:27:39.56         -0.081300620
2019-03-03/11:27:39.59         -0.077257941
2019-03-03/11:27:39.62         -0.095877862
2019-03-03/11:27:39.65          -0.15780144
2019-03-03/11:27:39.68          -0.14362546
2019-03-03/11:27:39.71          -0.17061641
2019-03-03/11:27:39.75          -0.13268364
2019-03-03/11:27:39.78         -0.059224181
2019-03-03/11:27:39.81         -0.043036457
2019-03-03/11:27:39.84         -0.084165623
2019-03-03/11:27:39.87          -0.12793777
2019-03-03/11:27:39.90          -0.20122991
2019-03-03/11:27:39.93          -0.16125795
2019-03-03/11:27:39.96          -0.15194940
2019-03-03/11:27:40.00          -0.25065291
2019-03-03/11:27:40.03          -0.18408703
2019-03-03/11:27:40.06          -0.23330289
2019-03-03/11:27:40.09          -0.22206933
2019-03-03/11:27:40.12          -0.30503686
2019-03-03/11:27:40.15          -0.20372143
2019-03-03/11:27:40.18         -0.086099654
2019-03-03/11:27:40.21          -0.11734287
2019-03-03/11:27:40.25          -0.15867144
2019-03-03/11:27:40.28         -0.084020846
2019-03-03/11:27:40.31          -0.18559837
2019-03-03/11:27:40.34          -0.13607270
2019-03-03/11:27:40.37          -0.22647590
2019-03-03/11:27:40.40          -0.16868154
2019-03-03/11:27:40.43          -0.21031873
2019-03-03/11:27:40.46          -0.42134395
2019-03-03/11:27:40.50          -0.31128628
2019-03-03/11:27:40.53          -0.32165717
2019-03-03/11:27:40.56          -0.37710159
2019-03-03/11:27:40.59          -0.38570467
2019-03-03/11:27:40.62          -0.36057753
2019-03-03/11:27:40.65          -0.34761899
2019-03-03/11:27:40.68          -0.20553128
2019-03-03/11:27:40.71          -0.29583994
2019-03-03/11:27:40.75          -0.15238793
2019-03-03/11:27:40.78          -0.23740066
2019-03-03/11:27:40.81          -0.17799344
2019-03-03/11:27:40.84          -0.17422900
2019-03-03/11:27:40.87          -0.20525523
2019-03-03/11:27:40.90          -0.29533834
2019-03-03/11:27:40.93          -0.20422899
2019-03-03/11:27:40.96          -0.28213759
2019-03-03/11:27:41.00          -0.23308053
2019-03-03/11:27:41.03          -0.31270785
2019-03-03/11:27:41.06          -0.27584091
2019-03-03/11:27:41.09          -0.36348987
2019-03-03/11:27:41.12          -0.32862392
2019-03-03/11:27:41.15          -0.28047662
2019-03-03/11:27:41.18          -0.22744176
2019-03-03/11:27:41.21          -0.30630251
2019-03-03/11:27:41.25          -0.39294805
2019-03-03/11:27:41.28          -0.34980729
2019-03-03/11:27:41.31          -0.26902256
2019-03-03/11:27:41.34          -0.29498417
2019-03-03/11:27:41.37          -0.15183816
2019-03-03/11:27:41.40          -0.20922578
2019-03-03/11:27:41.43          -0.18718324
2019-03-03/11:27:41.46          -0.25204110
2019-03-03/11:27:41.50          -0.22190952
2019-03-03/11:27:41.53          -0.21104908
2019-03-03/11:27:41.56          -0.24543988
2019-03-03/11:27:41.59          -0.27878519
2019-03-03/11:27:41.62          -0.26280062
2019-03-03/11:27:41.65          -0.34336729
2019-03-03/11:27:41.68          -0.29444771
2019-03-03/11:27:41.71          -0.34508453
2019-03-03/11:27:41.75          -0.28863165
2019-03-03/11:27:41.78          -0.23462765
2019-03-03/11:27:41.81          -0.13874952
2019-03-03/11:27:41.84          -0.14698379
2019-03-03/11:27:41.87          -0.17022031
2019-03-03/11:27:41.90          -0.20238335
2019-03-03/11:27:41.93          -0.18552911
2019-03-03/11:27:41.96          -0.20002187
2019-03-03/11:27:42.00          -0.20783986
2019-03-03/11:27:42.03         -0.081832940
2019-03-03/11:27:42.06          -0.18415940
2019-03-03/11:27:42.09          -0.22511239
2019-03-03/11:27:42.12          -0.17270113
2019-03-03/11:27:42.15          -0.16631029
2019-03-03/11:27:42.18          -0.15923927
2019-03-03/11:27:42.21         -0.078375134
2019-03-03/11:27:42.25         -0.074378515
2019-03-03/11:27:42.28          0.017393455
2019-03-03/11:27:42.31         -0.078562014
2019-03-03/11:27:42.34         -0.023395753
2019-03-03/11:27:42.37          0.055131471
2019-03-03/11:27:42.40          0.021436104
2019-03-03/11:27:42.43           0.10042771
2019-03-03/11:27:42.46           0.17890120
2019-03-03/11:27:42.50          0.026780089
2019-03-03/11:27:42.53          0.092597093
2019-03-03/11:27:42.56          0.050839178
2019-03-03/11:27:42.59          0.040842485
2019-03-03/11:27:42.62           0.10242106
2019-03-03/11:27:42.65          0.081857187
2019-03-03/11:27:42.68           0.17731983
2019-03-03/11:27:42.71           0.23475801
2019-03-03/11:27:42.75           0.17687556
2019-03-03/11:27:42.78           0.28211393
2019-03-03/11:27:42.81           0.28631179
2019-03-03/11:27:42.84           0.33661059
2019-03-03/11:27:42.87           0.38488154
2019-03-03/11:27:42.90           0.39134005
2019-03-03/11:27:42.93           0.37444795
2019-03-03/11:27:42.96           0.40576726
2019-03-03/11:27:43.00           0.37092041
2019-03-03/11:27:43.03           0.42359662
2019-03-03/11:27:43.06           0.47376010
2019-03-03/11:27:43.09           0.47110331
2019-03-03/11:27:43.12           0.52441875
2019-03-03/11:27:43.15           0.51752942
2019-03-03/11:27:43.18           0.55181468
2019-03-03/11:27:43.21           0.60794483
2019-03-03/11:27:43.25           0.53342502
2019-03-03/11:27:43.28           0.59048462
2019-03-03/11:27:43.31           0.52046782
2019-03-03/11:27:43.34           0.56642789
2019-03-03/11:27:43.37           0.52088515
2019-03-03/11:27:43.40           0.53565583
2019-03-03/11:27:43.43           0.45468910
2019-03-03/11:27:43.46           0.38357923
2019-03-03/11:27:43.50           0.30998118
2019-03-03/11:27:43.53           0.26213094
2019-03-03/11:27:43.56           0.18403104
2019-03-03/11:27:43.59           0.22245222
2019-03-03/11:27:43.62          0.084617687
2019-03-03/11:27:43.65           0.13549086
2019-03-03/11:27:43.68          0.026118632
2019-03-03/11:27:43.71           0.10758375
2019-03-03/11:27:43.75          0.089062944
2019-03-03/11:27:43.78          0.085970972
2019-03-03/11:27:43.81           0.14836593
2019-03-03/11:27:43.84           0.11739472
2019-03-03/11:27:43.87          0.092993882
2019-03-03/11:27:43.90          0.098031645
2019-03-03/11:27:43.93          0.010041704
2019-03-03/11:27:43.96         -0.025767061
2019-03-03/11:27:44.00          -0.13769230
2019-03-03/11:27:44.03          -0.17784025
2019-03-03/11:27:44.06          -0.16775741
2019-03-03/11:27:44.09          -0.25652395
2019-03-03/11:27:44.12          -0.29671726
2019-03-03/11:27:44.15          -0.31258118
2019-03-03/11:27:44.18          -0.27429985
2019-03-03/11:27:44.21          -0.30269970
2019-03-03/11:27:44.25          -0.29339936
2019-03-03/11:27:44.28          -0.22894148
2019-03-03/11:27:44.31          -0.28668859
2019-03-03/11:27:44.34          -0.32863181
2019-03-03/11:27:44.37          -0.33356376
2019-03-03/11:27:44.40          -0.37818949
2019-03-03/11:27:44.43          -0.45274337
2019-03-03/11:27:44.46          -0.45992042
2019-03-03/11:27:44.50          -0.49648501
2019-03-03/11:27:44.53          -0.44484728
2019-03-03/11:27:44.56          -0.49203900
2019-03-03/11:27:44.59          -0.44829480
2019-03-03/11:27:44.62          -0.40344584
2019-03-03/11:27:44.65          -0.40957350
2019-03-03/11:27:44.68          -0.33402601
2019-03-03/11:27:44.71          -0.23327049
2019-03-03/11:27:44.75          -0.38413021
2019-03-03/11:27:44.78          -0.28229859
2019-03-03/11:27:44.81          -0.26487257
2019-03-03/11:27:44.84          -0.22985772
2019-03-03/11:27:44.87          -0.25515462
2019-03-03/11:27:44.90          -0.25934567
2019-03-03/11:27:44.93          -0.25106167
2019-03-03/11:27:44.96          -0.18995551
2019-03-03/11:27:45.00          -0.33075792
2019-03-03/11:27:45.03          -0.20987882
2019-03-03/11:27:45.06          -0.21194815
2019-03-03/11:27:45.09          -0.23335842
2019-03-03/11:27:45.12          -0.23696441
2019-03-03/11:27:45.15          -0.16466542
2019-03-03/11:27:45.18          -0.18518695
2019-03-03/11:27:45.21          -0.12991137
2019-03-03/11:27:45.25          -0.18999975
2019-03-03/11:27:45.28          -0.12137770
2019-03-03/11:27:45.31       -0.00066652619
2019-03-03/11:27:45.34          0.039462326
2019-03-03/11:27:45.37          0.016019621
2019-03-03/11:27:45.40         -0.020942672
2019-03-03/11:27:45.43         -0.063973437
2019-03-03/11:27:45.46          0.062601398
2019-03-03/11:27:45.50         0.0085591130
2019-03-03/11:27:45.53         0.0060316635
2019-03-03/11:27:45.56          0.097514237
2019-03-03/11:27:45.59         -0.017040192
2019-03-03/11:27:45.62         -0.098701361
2019-03-03/11:27:45.65         -0.095522959
2019-03-03/11:27:45.68          0.049285194
2019-03-03/11:27:45.71          0.066125948
2019-03-03/11:27:45.75         -0.047074263
2019-03-03/11:27:45.78         -0.033837427
2019-03-03/11:27:45.81          0.021405019
2019-03-03/11:27:45.84         -0.020010511
2019-03-03/11:27:45.87         -0.049978123
2019-03-03/11:27:45.90         -0.027588694
2019-03-03/11:27:45.93          0.037738352
2019-03-03/11:27:45.96          -0.15411011
2019-03-03/11:27:46.00         -0.096955637
2019-03-03/11:27:46.03          -0.14155939
2019-03-03/11:27:46.06          -0.15638454
2019-03-03/11:27:46.09          -0.25506473
2019-03-03/11:27:46.12          -0.26381967
2019-03-03/11:27:46.15          -0.25685144
2019-03-03/11:27:46.18          -0.29350915
2019-03-03/11:27:46.21          -0.32524740
2019-03-03/11:27:46.25          -0.19426643
2019-03-03/11:27:46.28         -0.043511983
2019-03-03/11:27:46.31           0.12022743
2019-03-03/11:27:46.34           0.23862347
2019-03-03/11:27:46.37           0.37565688
2019-03-03/11:27:46.40           0.44128489
2019-03-03/11:27:46.43           0.49213698
2019-03-03/11:27:46.46           0.66318434
2019-03-03/11:27:46.50           0.63011924
2019-03-03/11:27:46.53           0.62173614
2019-03-03/11:27:46.56           0.38235470
2019-03-03/11:27:46.59           0.29239436
2019-03-03/11:27:46.62           0.23624381
2019-03-03/11:27:46.65          0.089128640
2019-03-03/11:27:46.68          0.075422862
2019-03-03/11:27:46.71          0.064355034
2019-03-03/11:27:46.75         -0.041494003
2019-03-03/11:27:46.78        -0.0088084908
2019-03-03/11:27:46.81          0.088888659
2019-03-03/11:27:46.84           0.21449703
2019-03-03/11:27:46.87           0.21561261
2019-03-03/11:27:46.90           0.29953361
2019-03-03/11:27:46.93           0.31546396
2019-03-03/11:27:46.96           0.32558643
2019-03-03/11:27:47.00           0.29942317
2019-03-03/11:27:47.03           0.37462441
2019-03-03/11:27:47.06           0.46899356
2019-03-03/11:27:47.09           0.32645459
2019-03-03/11:27:47.12           0.23361124
2019-03-03/11:27:47.15           0.22221335
2019-03-03/11:27:47.18           0.13148132
2019-03-03/11:27:47.21           0.20710097
2019-03-03/11:27:47.25           0.10680465
2019-03-03/11:27:47.28           0.10687869
2019-03-03/11:27:47.31         -0.016050288
2019-03-03/11:27:47.34         -0.099721172
2019-03-03/11:27:47.37          -0.13377960
2019-03-03/11:27:47.40          -0.20255815
2019-03-03/11:27:47.43          -0.22750341
2019-03-03/11:27:47.46          -0.30089930
2019-03-03/11:27:47.50          -0.38735107
2019-03-03/11:27:47.53          -0.59751121
2019-03-03/11:27:47.56          -0.68289105
2019-03-03/11:27:47.59          -0.73144742
2019-03-03/11:27:47.62          -0.92319786
2019-03-03/11:27:47.65          -0.87957379
2019-03-03/11:27:47.68          -0.88294915
2019-03-03/11:27:47.71           -1.0391712
2019-03-03/11:27:47.75           -1.0375445
2019-03-03/11:27:47.78           -1.0664898
2019-03-03/11:27:47.81           -1.0285038
2019-03-03/11:27:47.84           -1.1318641
2019-03-03/11:27:47.87           -1.1084740
2019-03-03/11:27:47.90          -0.99772342
2019-03-03/11:27:47.93           -1.2022807
2019-03-03/11:27:47.96           -1.2589162
2019-03-03/11:27:48.00           -1.2218345
2019-03-03/11:27:48.03           -1.3454662
2019-03-03/11:27:48.06           -1.4009831
2019-03-03/11:27:48.09           -1.3058878
2019-03-03/11:27:48.12           -1.2503365
2019-03-03/11:27:48.15           -1.3363069
2019-03-03/11:27:48.18           -1.4178482
2019-03-03/11:27:48.21           -1.2984518
2019-03-03/11:27:48.25           -1.1204016
2019-03-03/11:27:48.28           -1.1068310
2019-03-03/11:27:48.31          -0.97518201
2019-03-03/11:27:48.34          -0.78006933
2019-03-03/11:27:48.37          -0.76219084
2019-03-03/11:27:48.40          -0.73222866
2019-03-03/11:27:48.43          -0.60064543
2019-03-03/11:27:48.46          -0.50796091
2019-03-03/11:27:48.50          -0.39407955
2019-03-03/11:27:48.53          -0.41082604
2019-03-03/11:27:48.56          -0.35454305
2019-03-03/11:27:48.59          -0.27642506
2019-03-03/11:27:48.62          -0.34845899
2019-03-03/11:27:48.65          -0.29986696
2019-03-03/11:27:48.68          -0.17241098
2019-03-03/11:27:48.71          -0.21972468
2019-03-03/11:27:48.75         -0.032891954
2019-03-03/11:27:48.78          -0.16964193
2019-03-03/11:27:48.81          -0.12561937
2019-03-03/11:27:48.84         -0.060934978
2019-03-03/11:27:48.87         -0.071221131
2019-03-03/11:27:48.90         -0.098866603
2019-03-03/11:27:48.93        -0.0023815984
2019-03-03/11:27:48.96         0.0056536056
2019-03-03/11:27:49.00          0.025929096
2019-03-03/11:27:49.03          -0.17003366
2019-03-03/11:27:49.06         -0.085482943
2019-03-03/11:27:49.09          -0.15860893
2019-03-03/11:27:49.12          -0.17592511
2019-03-03/11:27:49.15          -0.23293647
2019-03-03/11:27:49.18          -0.12353818
2019-03-03/11:27:49.21          -0.14242802
2019-03-03/11:27:49.25          -0.19481809
2019-03-03/11:27:49.28          -0.13923613
2019-03-03/11:27:49.31          -0.14160131
2019-03-03/11:27:49.34          -0.15385786
2019-03-03/11:27:49.37          -0.18068509
2019-03-03/11:27:49.40          -0.14217670
2019-03-03/11:27:49.43          -0.12580126
2019-03-03/11:27:49.46          -0.24200374
2019-03-03/11:27:49.50          -0.29846648
2019-03-03/11:27:49.53          -0.22634944
2019-03-03/11:27:49.56          -0.29410771
2019-03-03/11:27:49.59          -0.25543871
2019-03-03/11:27:49.62          -0.25850180
2019-03-03/11:27:49.65          -0.18029800
2019-03-03/11:27:49.68          -0.14871886
2019-03-03/11:27:49.71          -0.21744743
2019-03-03/11:27:49.75         -0.068053015
2019-03-03/11:27:49.78         -0.057518346
2019-03-03/11:27:49.81         -0.066725938
2019-03-03/11:27:49.84         -0.032001147
2019-03-03/11:27:49.87         -0.039127608
2019-03-03/11:27:49.90          0.013253321
2019-03-03/11:27:49.93         -0.048421051
2019-03-03/11:27:49.96          -0.15132656
2019-03-03/11:27:50.00         -0.055239699
2019-03-03/11:27:50.03          -0.12272178
2019-03-03/11:27:50.06         -0.096678067
2019-03-03/11:27:50.09          -0.21065874
2019-03-03/11:27:50.12          -0.19225209
2019-03-03/11:27:50.15          -0.17069110
2019-03-03/11:27:50.18          -0.18216437
2019-03-03/11:27:50.21          -0.13595412
2019-03-03/11:27:50.25          -0.17068794
2019-03-03/11:27:50.28          -0.16579255
2019-03-03/11:27:50.31          -0.22161355
2019-03-03/11:27:50.34          -0.18813597
2019-03-03/11:27:50.37          -0.17194153
2019-03-03/11:27:50.40          -0.24211297
2019-03-03/11:27:50.43          -0.22449614
2019-03-03/11:27:50.46          -0.31738475
2019-03-03/11:27:50.50          -0.32007332
2019-03-03/11:27:50.53          -0.29299236
2019-03-03/11:27:50.56          -0.32807856
2019-03-03/11:27:50.59          -0.29653440
2019-03-03/11:27:50.62          -0.32142841
2019-03-03/11:27:50.65          -0.27229373
2019-03-03/11:27:50.68          -0.29713357
2019-03-03/11:27:50.71          -0.32486183
2019-03-03/11:27:50.75          -0.29419005
2019-03-03/11:27:50.78          -0.35796955
2019-03-03/11:27:50.81          -0.36415043
2019-03-03/11:27:50.84          -0.30033957
2019-03-03/11:27:50.87          -0.35125853
2019-03-03/11:27:50.90          -0.38458898
2019-03-03/11:27:50.93          -0.45650437
2019-03-03/11:27:50.96          -0.33508874
2019-03-03/11:27:51.00          -0.42934057
2019-03-03/11:27:51.03          -0.48707535
2019-03-03/11:27:51.06          -0.45348026
2019-03-03/11:27:51.09          -0.52450738
2019-03-03/11:27:51.12          -0.60923002
2019-03-03/11:27:51.15          -0.61185192
2019-03-03/11:27:51.18          -0.56162482
2019-03-03/11:27:51.21          -0.56098000
2019-03-03/11:27:51.25          -0.69474492
2019-03-03/11:27:51.28          -0.62346424
2019-03-03/11:27:51.31          -0.60317885
2019-03-03/11:27:51.34          -0.71320751
2019-03-03/11:27:51.37          -0.58795050
2019-03-03/11:27:51.40          -0.59599362
2019-03-03/11:27:51.43          -0.64836760
2019-03-03/11:27:51.46          -0.74019017
2019-03-03/11:27:51.50          -0.74746727
2019-03-03/11:27:51.53          -0.69622258
2019-03-03/11:27:51.56          -0.75629501
2019-03-03/11:27:51.59          -0.74336229
2019-03-03/11:27:51.62          -0.68847473
2019-03-03/11:27:51.65          -0.76697862
2019-03-03/11:27:51.68          -0.77299916
2019-03-03/11:27:51.71          -0.73834505
2019-03-03/11:27:51.75          -0.73621686
2019-03-03/11:27:51.78          -0.77072544
2019-03-03/11:27:51.81          -0.71991192
2019-03-03/11:27:51.84          -0.74363408
2019-03-03/11:27:51.87          -0.82693459
2019-03-03/11:27:51.90          -0.90828815
2019-03-03/11:27:51.93          -0.87266134
2019-03-03/11:27:51.96          -0.97094256
2019-03-03/11:27:52.00           -1.0528711
2019-03-03/11:27:52.03           -1.0610957
2019-03-03/11:27:52.06           -1.1531228
2019-03-03/11:27:52.09           -1.2612472
2019-03-03/11:27:52.12           -1.3099153
2019-03-03/11:27:52.15           -1.2478075
2019-03-03/11:27:52.18           -1.2364488
2019-03-03/11:27:52.21           -1.3102697
2019-03-03/11:27:52.25           -1.2519365
2019-03-03/11:27:52.28           -1.2111437
2019-03-03/11:27:52.31           -1.2623508
2019-03-03/11:27:52.34           -1.1153520
2019-03-03/11:27:52.37          -0.98367931
2019-03-03/11:27:52.40          -0.97174525
2019-03-03/11:27:52.43          -0.94942682
2019-03-03/11:27:52.46          -0.92475952
2019-03-03/11:27:52.50          -0.83641201
2019-03-03/11:27:52.53          -0.91799503
2019-03-03/11:27:52.56          -0.75626996
2019-03-03/11:27:52.59          -0.81311324
2019-03-03/11:27:52.62          -0.85230536
2019-03-03/11:27:52.65          -0.89224947
2019-03-03/11:27:52.68          -0.84806464
2019-03-03/11:27:52.71          -0.83093382
2019-03-03/11:27:52.75          -0.80917084
2019-03-03/11:27:52.78          -0.80931842
2019-03-03/11:27:52.81          -0.68852373
2019-03-03/11:27:52.84          -0.79009197
2019-03-03/11:27:52.87          -0.75290350
2019-03-03/11:27:52.90          -0.69711776
2019-03-03/11:27:52.93          -0.84206542
2019-03-03/11:27:52.96          -0.73376989
2019-03-03/11:27:53.00          -0.69306738
2019-03-03/11:27:53.03          -0.64500093
2019-03-03/11:27:53.06          -0.70129247
2019-03-03/11:27:53.09          -0.66821315
2019-03-03/11:27:53.12          -0.71348504
2019-03-03/11:27:53.15          -0.62450668
2019-03-03/11:27:53.18          -0.61711877
2019-03-03/11:27:53.21          -0.47909955
2019-03-03/11:27:53.25          -0.53431390
2019-03-03/11:27:53.28          -0.53015930
2019-03-03/11:27:53.31          -0.57565744
2019-03-03/11:27:53.34          -0.54158884
2019-03-03/11:27:53.37          -0.57248613
2019-03-03/11:27:53.40          -0.53199893
2019-03-03/11:27:53.43          -0.54787394
2019-03-03/11:27:53.46          -0.49513815
2019-03-03/11:27:53.50          -0.54446270
2019-03-03/11:27:53.53          -0.56828639
2019-03-03/11:27:53.56          -0.61336071
2019-03-03/11:27:53.59          -0.54934328
2019-03-03/11:27:53.62          -0.47409176
2019-03-03/11:27:53.65          -0.45402421
2019-03-03/11:27:53.68          -0.44384465
2019-03-03/11:27:53.71          -0.43407381
2019-03-03/11:27:53.75          -0.47017497
2019-03-03/11:27:53.78          -0.44726479
2019-03-03/11:27:53.81          -0.39609097
2019-03-03/11:27:53.84          -0.32309537
2019-03-03/11:27:53.87          -0.38411304
2019-03-03/11:27:53.90          -0.45718131
2019-03-03/11:27:53.93          -0.47728244
2019-03-03/11:27:53.96          -0.52730479
2019-03-03/11:27:54.00          -0.57715023
2019-03-03/11:27:54.03          -0.59221880
2019-03-03/11:27:54.06          -0.58518066
2019-03-03/11:27:54.09          -0.58752557
2019-03-03/11:27:54.12          -0.67836873
2019-03-03/11:27:54.15          -0.51893252
2019-03-03/11:27:54.18          -0.54741829
2019-03-03/11:27:54.21          -0.59360045
2019-03-03/11:27:54.25          -0.47237319
2019-03-03/11:27:54.28          -0.39985592
2019-03-03/11:27:54.31          -0.37185519
2019-03-03/11:27:54.34          -0.28574252
2019-03-03/11:27:54.37          -0.27732815
2019-03-03/11:27:54.40          -0.29249331
2019-03-03/11:27:54.43          -0.35506396
2019-03-03/11:27:54.46          -0.29907751
2019-03-03/11:27:54.50          -0.24274999
2019-03-03/11:27:54.53          -0.22424018
2019-03-03/11:27:54.56          -0.18443583
2019-03-03/11:27:54.59          -0.23621025
2019-03-03/11:27:54.62          -0.29594210
2019-03-03/11:27:54.65          -0.27803239
2019-03-03/11:27:54.68          -0.20948784
2019-03-03/11:27:54.71          -0.17666854
2019-03-03/11:27:54.75          -0.17898711
2019-03-03/11:27:54.78         -0.050527913
2019-03-03/11:27:54.81          -0.14802976
2019-03-03/11:27:54.84          -0.10118529
2019-03-03/11:27:54.87         -0.043890643
2019-03-03/11:27:54.90          0.018261238
2019-03-03/11:27:54.93          0.029796210
2019-03-03/11:27:54.96          0.039008704
2019-03-03/11:27:55.00          0.050887886
2019-03-03/11:27:55.03          0.041336246
2019-03-03/11:27:55.06        -0.0085918303
2019-03-03/11:27:55.09          0.039910776
2019-03-03/11:27:55.12          0.082108953
2019-03-03/11:27:55.15          0.056232802
2019-03-03/11:27:55.18          0.059741539
2019-03-03/11:27:55.21           0.10556239
2019-03-03/11:27:55.25           0.11074867
2019-03-03/11:27:55.28          0.090485152
2019-03-03/11:27:55.31          0.064338421
2019-03-03/11:27:55.34          0.073311364
2019-03-03/11:27:55.37           0.13914913
2019-03-03/11:27:55.40          0.037759071
2019-03-03/11:27:55.43          0.035242081
2019-03-03/11:27:55.46          0.049429922
2019-03-03/11:27:55.50          0.059619207
2019-03-03/11:27:55.53          0.067958231
2019-03-03/11:27:55.56          0.027896842
2019-03-03/11:27:55.59           0.11393428
2019-03-03/11:27:55.62          0.098654573
2019-03-03/11:27:55.65          0.044472649
2019-03-03/11:27:55.68          0.084594405
2019-03-03/11:27:55.71           0.14275166
2019-03-03/11:27:55.75           0.14559709
2019-03-03/11:27:55.78          0.034209291
2019-03-03/11:27:55.81          0.087189685
2019-03-03/11:27:55.84          0.084904635
2019-03-03/11:27:55.87          0.061340496
2019-03-03/11:27:55.90          0.064796621
2019-03-03/11:27:55.93          0.033770919
2019-03-03/11:27:55.96        -0.0023843290
2019-03-03/11:27:56.00         -0.060744517
2019-03-03/11:27:56.03         -0.046536813
2019-03-03/11:27:56.06         -0.081278331
2019-03-03/11:27:56.09         -0.064092099
2019-03-03/11:27:56.12         -0.048075088
2019-03-03/11:27:56.15         -0.066102926
2019-03-03/11:27:56.18         -0.087827983
2019-03-03/11:27:56.21         -0.021156661
2019-03-03/11:27:56.25          0.034582361
2019-03-03/11:27:56.28          0.042985270
2019-03-03/11:27:56.31         -0.044369491
2019-03-03/11:27:56.34          0.028757164
2019-03-03/11:27:56.37         -0.055971100
2019-03-03/11:27:56.40          -0.10458625
2019-03-03/11:27:56.43          -0.10628683
2019-03-03/11:27:56.46         -0.089592889
2019-03-03/11:27:56.50          -0.15212975
2019-03-03/11:27:56.53          -0.24112403
2019-03-03/11:27:56.56          -0.23276919
2019-03-03/11:27:56.59          -0.20032262
2019-03-03/11:27:56.62          -0.22418499
2019-03-03/11:27:56.65          -0.17750428
2019-03-03/11:27:56.68          -0.16225942
2019-03-03/11:27:56.71         -0.099282849
2019-03-03/11:27:56.75         -0.091359018
2019-03-03/11:27:56.78          -0.14656664
2019-03-03/11:27:56.81         -0.034722009
2019-03-03/11:27:56.84         -0.086953880
2019-03-03/11:27:56.87          -0.12141536
2019-03-03/11:27:56.90         -0.059532128
2019-03-03/11:27:56.93          -0.12836913
2019-03-03/11:27:56.96          -0.13460778
2019-03-03/11:27:57.00          -0.13391283
2019-03-03/11:27:57.03          -0.21142757
2019-03-03/11:27:57.06          -0.18634679
2019-03-03/11:27:57.09          -0.14361470
2019-03-03/11:27:57.12          -0.13260933
2019-03-03/11:27:57.15          -0.10944947
2019-03-03/11:27:57.18          -0.10359462
2019-03-03/11:27:57.21         -0.066786496
2019-03-03/11:27:57.25         -0.032943095
2019-03-03/11:27:57.28          -0.14565350
2019-03-03/11:27:57.31        -0.0075849497
2019-03-03/11:27:57.34         -0.038623557
2019-03-03/11:27:57.37          -0.15549997
2019-03-03/11:27:57.40         -0.062213267
2019-03-03/11:27:57.43          -0.12158514
2019-03-03/11:27:57.46         -0.090285722
2019-03-03/11:27:57.50         -0.016919066
2019-03-03/11:27:57.53         -0.084854861
2019-03-03/11:27:57.56          0.066019363
2019-03-03/11:27:57.59         -0.019800647
2019-03-03/11:27:57.62          0.048764160
2019-03-03/11:27:57.65           0.12770046
2019-03-03/11:27:57.68           0.13687853
2019-03-03/11:27:57.71           0.18571951
2019-03-03/11:27:57.75           0.17076373
2019-03-03/11:27:57.78           0.10040055
2019-03-03/11:27:57.81           0.13038107
2019-03-03/11:27:57.84          0.037380841
2019-03-03/11:27:57.87          0.075766470
2019-03-03/11:27:57.90           0.10684782
2019-03-03/11:27:57.93        -0.0023118590
2019-03-03/11:27:57.96         -0.018951565
2019-03-03/11:27:58.00         -0.016400268
2019-03-03/11:27:58.03         -0.079296342
2019-03-03/11:27:58.06         0.0029693518
2019-03-03/11:27:58.09          0.018609322
2019-03-03/11:27:58.12          0.088782849
2019-03-03/11:27:58.15          0.023343294
2019-03-03/11:27:58.18          0.068561863
2019-03-03/11:27:58.21          0.089345448
2019-03-03/11:27:58.25          0.092524406
2019-03-03/11:27:58.28          0.090316259
2019-03-03/11:27:58.31           0.10762802
2019-03-03/11:27:58.34          0.067195353
2019-03-03/11:27:58.37          0.048966163
2019-03-03/11:27:58.40         -0.098753225
2019-03-03/11:27:58.43         -0.019665085
2019-03-03/11:27:58.46          -0.11819912
2019-03-03/11:27:58.50          -0.13851576
2019-03-03/11:27:58.53          -0.16343831
2019-03-03/11:27:58.56          -0.11277879
2019-03-03/11:27:58.59         -0.045346408
2019-03-03/11:27:58.62          -0.12537982
2019-03-03/11:27:58.65          -0.11552089
2019-03-03/11:27:58.68        -0.0031235280
2019-03-03/11:27:58.71         -0.061991281
2019-03-03/11:27:58.75          0.015857556
2019-03-03/11:27:58.78          0.037933280
2019-03-03/11:27:58.81          0.036731998
2019-03-03/11:27:58.84         0.0035493366
2019-03-03/11:27:58.87         -0.048874291
2019-03-03/11:27:58.90         -0.058478449
2019-03-03/11:27:58.93        -0.0042750844
2019-03-03/11:27:58.96         -0.069588289
2019-03-03/11:27:59.00         -0.069243511
2019-03-03/11:27:59.03          -0.13654880
2019-03-03/11:27:59.06         -0.074899748
2019-03-03/11:27:59.09          -0.13463717
2019-03-03/11:27:59.12          -0.15190407
2019-03-03/11:27:59.15          -0.13007340
2019-03-03/11:27:59.18         -0.098983845
2019-03-03/11:27:59.21         -0.098422765
2019-03-03/11:27:59.25         -0.075836894
2019-03-03/11:27:59.28         -0.012866588
2019-03-03/11:27:59.31          0.045343005
2019-03-03/11:27:59.34         -0.064425614
2019-03-03/11:27:59.37         -0.045899107
2019-03-03/11:27:59.40         -0.074501869
2019-03-03/11:27:59.43         -0.089453658
2019-03-03/11:27:59.46         -0.063891205
2019-03-03/11:27:59.50          -0.16528528
2019-03-03/11:27:59.53          -0.12910484
2019-03-03/11:27:59.56          -0.15466612
2019-03-03/11:27:59.59          -0.20057625
2019-03-03/11:27:59.62          -0.12359532
2019-03-03/11:27:59.65         -0.074975690
2019-03-03/11:27:59.68         -0.074789383
2019-03-03/11:27:59.71         -0.072742311
2019-03-03/11:27:59.75         -0.092351426
2019-03-03/11:27:59.78         -0.029880685
2019-03-03/11:27:59.81        -0.0048616011
2019-03-03/11:27:59.84         -0.062264096
2019-03-03/11:27:59.87         -0.080981404
2019-03-03/11:27:59.90          -0.11832093
2019-03-03/11:27:59.93          -0.21892136
2019-03-03/11:27:59.96          -0.10976232
2019-03-03/11:28:00.00          -0.15648233
2019-03-03/11:28:00.03          -0.10904727
2019-03-03/11:28:00.06         -0.071735535
2019-03-03/11:28:00.09         0.0030087446
2019-03-03/11:28:00.12         -0.074474531
2019-03-03/11:28:00.15        -0.0067263940
2019-03-03/11:28:00.18          0.017156774
2019-03-03/11:28:00.21           0.13521284
2019-03-03/11:28:00.25           0.14867432
2019-03-03/11:28:00.28           0.14856262
2019-03-03/11:28:00.31          0.078289598
2019-03-03/11:28:00.34          0.097280096
2019-03-03/11:28:00.37         -0.014177964
2019-03-03/11:28:00.40          0.099391389
2019-03-03/11:28:00.43         -0.017975010
2019-03-03/11:28:00.46          0.031194071
2019-03-03/11:28:00.50         -0.095786888
2019-03-03/11:28:00.53          -0.15477761
2019-03-03/11:28:00.56          -0.11718280
2019-03-03/11:28:00.59         -0.042821167
2019-03-03/11:28:00.62         -0.035736886
2019-03-03/11:28:00.65        0.00098720300
2019-03-03/11:28:00.68         -0.024482725
2019-03-03/11:28:00.71           0.10670167
2019-03-03/11:28:00.75           0.12317541
2019-03-03/11:28:00.78           0.16502048
2019-03-03/11:28:00.81           0.12878860
2019-03-03/11:28:00.84           0.19380458
2019-03-03/11:28:00.87           0.11936006
2019-03-03/11:28:00.90        -0.0093067192
2019-03-03/11:28:00.93          0.022238807
2019-03-03/11:28:00.96          0.062704444
2019-03-03/11:28:01.00          0.010767100
2019-03-03/11:28:01.03         -0.025098732
2019-03-03/11:28:01.06         -0.034444015
2019-03-03/11:28:01.09         0.0066225685
2019-03-03/11:28:01.12         -0.075053503
2019-03-03/11:28:01.15         -0.037672191
2019-03-03/11:28:01.18          0.084252758
2019-03-03/11:28:01.21         -0.034398518
2019-03-03/11:28:01.25         -0.022302174
2019-03-03/11:28:01.28         0.0073250753
2019-03-03/11:28:01.31         -0.047461171
2019-03-03/11:28:01.34          0.018803790
2019-03-03/11:28:01.37          0.017007728
2019-03-03/11:28:01.40         0.0094412953
2019-03-03/11:28:01.43          0.035500906
2019-03-03/11:28:01.46         -0.055542072
2019-03-03/11:28:01.50          0.024488585
2019-03-03/11:28:01.53         -0.026801874
2019-03-03/11:28:01.56         -0.035261755
2019-03-03/11:28:01.59         -0.010623252
2019-03-03/11:28:01.62          0.032199827
2019-03-03/11:28:01.65          0.025412502
2019-03-03/11:28:01.68          0.073441812
2019-03-03/11:28:01.71          0.075234607
2019-03-03/11:28:01.75           0.15287372
2019-03-03/11:28:01.78          0.083210150
2019-03-03/11:28:01.81           0.12788888
2019-03-03/11:28:01.84           0.12172828
2019-03-03/11:28:01.87           0.10748206
2019-03-03/11:28:01.90          0.031436562
2019-03-03/11:28:01.93         -0.016198402
2019-03-03/11:28:01.96         -0.099873614
2019-03-03/11:28:02.00         -0.050114811
2019-03-03/11:28:02.03         -0.098495745
2019-03-03/11:28:02.06         -0.036259505
2019-03-03/11:28:02.09         -0.020092065
2019-03-03/11:28:02.12         -0.040987034
2019-03-03/11:28:02.15         -0.014376344
2019-03-03/11:28:02.18          0.064082120
2019-03-03/11:28:02.21           0.10392632
2019-03-03/11:28:02.25           0.12066912
2019-03-03/11:28:02.28         -0.010091425
2019-03-03/11:28:02.31         0.0099279382
2019-03-03/11:28:02.34          0.010926176
2019-03-03/11:28:02.37          0.015315823
2019-03-03/11:28:02.40        0.00042987160
2019-03-03/11:28:02.43         -0.024524595
2019-03-03/11:28:02.46         -0.047821739
2019-03-03/11:28:02.50        -0.0044360207
2019-03-03/11:28:02.53         -0.022702626
2019-03-03/11:28:02.56          0.032314061
2019-03-03/11:28:02.59           0.10444590
2019-03-03/11:28:02.62          0.070931541
2019-03-03/11:28:02.65          0.069037614
2019-03-03/11:28:02.68           0.13132974
2019-03-03/11:28:02.71           0.16304269
2019-03-03/11:28:02.75           0.14190287
2019-03-03/11:28:02.78           0.12378247
2019-03-03/11:28:02.81           0.13244932
2019-03-03/11:28:02.84           0.16162193
2019-03-03/11:28:02.87           0.13900757
2019-03-03/11:28:02.90           0.12830670
2019-03-03/11:28:02.93          0.074325034
2019-03-03/11:28:02.96          0.030714137
2019-03-03/11:28:03.00          0.046055585
2019-03-03/11:28:03.03          0.014865907
2019-03-03/11:28:03.06        -0.0076503783
2019-03-03/11:28:03.09          0.046605579
2019-03-03/11:28:03.12          0.049189131
2019-03-03/11:28:03.15        0.00079502156
2019-03-03/11:28:03.18          0.010714454
2019-03-03/11:28:03.21          0.026408270
2019-03-03/11:28:03.25          0.083105514
2019-03-03/11:28:03.28          0.061871837
2019-03-03/11:28:03.31           0.11811151
2019-03-03/11:28:03.34           0.10423890
2019-03-03/11:28:03.37           0.13338722
2019-03-03/11:28:03.40          0.057766825
2019-03-03/11:28:03.43          0.095287584
2019-03-03/11:28:03.46           0.16533062
2019-03-03/11:28:03.50           0.21874898
2019-03-03/11:28:03.53           0.15622743
2019-03-03/11:28:03.56           0.12167192
2019-03-03/11:28:03.59           0.15013342
2019-03-03/11:28:03.62           0.15499098
2019-03-03/11:28:03.65          0.082055726
2019-03-03/11:28:03.68           0.13815985
2019-03-03/11:28:03.71           0.18865274
2019-03-03/11:28:03.75           0.11792950
2019-03-03/11:28:03.78          0.080358481
2019-03-03/11:28:03.81          0.098968199
2019-03-03/11:28:03.84           0.15373009
2019-03-03/11:28:03.87          0.055075937
2019-03-03/11:28:03.90          0.088581810
2019-03-03/11:28:03.93          0.096083444
2019-03-03/11:28:03.96          0.084646396
2019-03-03/11:28:04.00          0.048550231
2019-03-03/11:28:04.03          0.073569156
2019-03-03/11:28:04.06          0.038671910
2019-03-03/11:28:04.09         0.0034536505
2019-03-03/11:28:04.12         -0.033676447
2019-03-03/11:28:04.15         0.0034476249
2019-03-03/11:28:04.18          0.033486029
2019-03-03/11:28:04.21           0.11401968
2019-03-03/11:28:04.25          0.063315724
2019-03-03/11:28:04.28          0.037165963
2019-03-03/11:28:04.31         -0.030320878
2019-03-03/11:28:04.34        8.2584333e-05
2019-03-03/11:28:04.37          0.043986749
2019-03-03/11:28:04.40          0.089752760
2019-03-03/11:28:04.43          0.044272372
2019-03-03/11:28:04.46        -0.0051149283
2019-03-03/11:28:04.50          0.030617638
2019-03-03/11:28:04.53          0.094471986
2019-03-03/11:28:04.56           0.12805830
2019-03-03/11:28:04.59           0.13788179
2019-03-03/11:28:04.62           0.15434827
2019-03-03/11:28:04.65           0.17846766
2019-03-03/11:28:04.68           0.16544663
2019-03-03/11:28:04.71           0.23007807
2019-03-03/11:28:04.75           0.25825479
2019-03-03/11:28:04.78           0.18206721
2019-03-03/11:28:04.81           0.12345017
2019-03-03/11:28:04.84          0.079780536
2019-03-03/11:28:04.87           0.10057830
2019-03-03/11:28:04.90           0.13435879
2019-03-03/11:28:04.93           0.12285183
2019-03-03/11:28:04.96           0.13441118
2019-03-03/11:28:05.00          0.089461532
2019-03-03/11:28:05.03          0.037322774
2019-03-03/11:28:05.06           0.10178651
2019-03-03/11:28:05.09           0.13681874
2019-03-03/11:28:05.12           0.17820506
2019-03-03/11:28:05.15           0.22167846
2019-03-03/11:28:05.18           0.12450637
2019-03-03/11:28:05.21           0.15520670
2019-03-03/11:28:05.25           0.11355748
2019-03-03/11:28:05.28           0.13073322
2019-03-03/11:28:05.31           0.18270380
2019-03-03/11:28:05.34          0.034149260
2019-03-03/11:28:05.37          0.075938010
2019-03-03/11:28:05.40          0.077942590
2019-03-03/11:28:05.43        -0.0087058921
2019-03-03/11:28:05.46          0.014219961
2019-03-03/11:28:05.50         -0.011293111
2019-03-03/11:28:05.53          0.036295168
2019-03-03/11:28:05.56          0.025489773
2019-03-03/11:28:05.59         0.0046081697
2019-03-03/11:28:05.62          0.081255527
2019-03-03/11:28:05.65          0.086566587
2019-03-03/11:28:05.68          0.067274462
2019-03-03/11:28:05.71           0.11887665
2019-03-03/11:28:05.75           0.24088578
2019-03-03/11:28:05.78           0.18957013
2019-03-03/11:28:05.81           0.14352088
2019-03-03/11:28:05.84           0.14733442
2019-03-03/11:28:05.87           0.18547169
2019-03-03/11:28:05.90           0.16324969
2019-03-03/11:28:05.93           0.13676163
2019-03-03/11:28:05.96          0.096544136
2019-03-03/11:28:06.00           0.13488359
2019-03-03/11:28:06.03          0.086343123
2019-03-03/11:28:06.06          0.075320424
2019-03-03/11:28:06.09          0.094499275
2019-03-03/11:28:06.12           0.14123914
2019-03-03/11:28:06.15          0.084750300
2019-03-03/11:28:06.18           0.18431562
2019-03-03/11:28:06.21           0.16179095
2019-03-03/11:28:06.25           0.17570102
2019-03-03/11:28:06.28           0.16178966
2019-03-03/11:28:06.31          0.068589569
2019-03-03/11:28:06.34           0.13506741
2019-03-03/11:28:06.37          0.057767476
2019-03-03/11:28:06.40           0.10853468
2019-03-03/11:28:06.43           0.12800653
2019-03-03/11:28:06.46          0.071429531
2019-03-03/11:28:06.50          0.063104222
2019-03-03/11:28:06.53           0.17522730
2019-03-03/11:28:06.56           0.13649814
2019-03-03/11:28:06.59           0.28540498
2019-03-03/11:28:06.62           0.18288977
2019-03-03/11:28:06.65           0.37578130
2019-03-03/11:28:06.68           0.28228610
2019-03-03/11:28:06.71           0.26705789
2019-03-03/11:28:06.75           0.21389921
2019-03-03/11:28:06.78           0.25981765
2019-03-03/11:28:06.81           0.15094249
2019-03-03/11:28:06.84           0.23648101
2019-03-03/11:28:06.87          0.049628905
2019-03-03/11:28:06.90           0.16818198
2019-03-03/11:28:06.93          0.014543277
2019-03-03/11:28:06.96          0.048224784
2019-03-03/11:28:07.00          0.073768093
2019-03-03/11:28:07.03           0.12760875
2019-03-03/11:28:07.06          0.075309110
2019-03-03/11:28:07.09          0.092449434
2019-03-03/11:28:07.12          0.025482894
2019-03-03/11:28:07.15           0.16739699
2019-03-03/11:28:07.18           0.10819228
2019-03-03/11:28:07.21           0.17451010
2019-03-03/11:28:07.25           0.19288016
2019-03-03/11:28:07.28           0.13456871
2019-03-03/11:28:07.31           0.12317544
2019-03-03/11:28:07.34           0.13561070
2019-03-03/11:28:07.37           0.12955341
2019-03-03/11:28:07.40          0.069642636
2019-03-03/11:28:07.43          0.042027729
2019-03-03/11:28:07.46          0.095167962
2019-03-03/11:28:07.50         -0.031262356
2019-03-03/11:28:07.53         -0.056819222
2019-03-03/11:28:07.56         -0.069000377
2019-03-03/11:28:07.59          0.010851970
2019-03-03/11:28:07.62           0.11297037
2019-03-03/11:28:07.65          0.068259897
2019-03-03/11:28:07.68           0.16754471
2019-03-03/11:28:07.71          0.085820266
2019-03-03/11:28:07.75         0.0067762009
2019-03-03/11:28:07.78           0.13501311
2019-03-03/11:28:07.81           0.21425692
2019-03-03/11:28:07.84           0.15588030
2019-03-03/11:28:07.87           0.12558992
2019-03-03/11:28:07.90         -0.035811559
2019-03-03/11:28:07.93         -0.022377865
2019-03-03/11:28:07.96          0.043416692
2019-03-03/11:28:08.00          0.038016227
2019-03-03/11:28:08.03           0.14048506
2019-03-03/11:28:08.06           0.16833296
2019-03-03/11:28:08.09           0.11161072
2019-03-03/11:28:08.12           0.17486214
2019-03-03/11:28:08.15           0.17240718
2019-03-03/11:28:08.18           0.24830359
2019-03-03/11:28:08.21           0.22192596
2019-03-03/11:28:08.25           0.13783410
2019-03-03/11:28:08.28           0.13903177
2019-03-03/11:28:08.31          0.081168307
2019-03-03/11:28:08.34         -0.014432883
2019-03-03/11:28:08.37         -0.055968882
2019-03-03/11:28:08.40          0.051772659
2019-03-03/11:28:08.43         -0.067702229
2019-03-03/11:28:08.46         -0.080567863
2019-03-03/11:28:08.50         -0.050552613
2019-03-03/11:28:08.53         -0.028581200
2019-03-03/11:28:08.56        -0.0018645909
2019-03-03/11:28:08.59         -0.020343942
2019-03-03/11:28:08.62         0.0092634040
2019-03-03/11:28:08.65          0.059220166
2019-03-03/11:28:08.68          0.011217361
2019-03-03/11:28:08.71          0.074576403
2019-03-03/11:28:08.75          0.086109568
2019-03-03/11:28:08.78          0.090508861
2019-03-03/11:28:08.81          0.029691966
2019-03-03/11:28:08.84          0.046322018
2019-03-03/11:28:08.87          0.086767731
2019-03-03/11:28:08.90          0.097211686
2019-03-03/11:28:08.93          0.042190500
2019-03-03/11:28:08.96          0.026197135
2019-03-03/11:28:09.00          0.038469101
2019-03-03/11:28:09.03           0.12158067
2019-03-03/11:28:09.06          0.087893358
2019-03-03/11:28:09.09           0.12421140
2019-03-03/11:28:09.12           0.12787945
2019-03-03/11:28:09.15          0.088360705
2019-03-03/11:28:09.18          0.091897839
2019-03-03/11:28:09.21           0.13959836
2019-03-03/11:28:09.25          0.098307524
2019-03-03/11:28:09.28           0.10678932
2019-03-03/11:28:09.31          0.029952468
2019-03-03/11:28:09.34          0.025090742
2019-03-03/11:28:09.37        -0.0081824621
2019-03-03/11:28:09.40         -0.058529197
2019-03-03/11:28:09.43          0.023723361
2019-03-03/11:28:09.46          0.016706795
2019-03-03/11:28:09.50         -0.024247493
2019-03-03/11:28:09.53         0.0016911804
2019-03-03/11:28:09.56         0.0022405463
2019-03-03/11:28:09.59         0.0062935097
2019-03-03/11:28:09.62          0.055705212
2019-03-03/11:28:09.65           0.10261528
2019-03-03/11:28:09.68           0.17015178
2019-03-03/11:28:09.71           0.11710550
2019-03-03/11:28:09.75           0.10870064
2019-03-03/11:28:09.78           0.11555667
2019-03-03/11:28:09.81          0.087012709
2019-03-03/11:28:09.84          0.086010761
2019-03-03/11:28:09.87           0.14770033
2019-03-03/11:28:09.90          0.090914447
2019-03-03/11:28:09.93          0.028276012
2019-03-03/11:28:09.96          0.098480220
2019-03-03/11:28:10.00          0.061600763
2019-03-03/11:28:10.03          0.062790720
2019-03-03/11:28:10.06          0.087536013
2019-03-03/11:28:10.09          0.093897148
2019-03-03/11:28:10.12           0.15291862
2019-03-03/11:28:10.15           0.10319736
2019-03-03/11:28:10.18           0.16156011
2019-03-03/11:28:10.21           0.15472630
2019-03-03/11:28:10.25           0.10167656
2019-03-03/11:28:10.28           0.11495060
2019-03-03/11:28:10.31           0.13726442
2019-03-03/11:28:10.34           0.11079696
2019-03-03/11:28:10.37           0.13176681
2019-03-03/11:28:10.40          0.046977662
2019-03-03/11:28:10.43           0.11223024
2019-03-03/11:28:10.46          0.072091100
2019-03-03/11:28:10.50           0.15470098
2019-03-03/11:28:10.53           0.11725296
2019-03-03/11:28:10.56           0.16135852
2019-03-03/11:28:10.59           0.16609226
2019-03-03/11:28:10.62           0.20110646
2019-03-03/11:28:10.65           0.18901878
2019-03-03/11:28:10.68           0.17034926
2019-03-03/11:28:10.71          0.069832242
2019-03-03/11:28:10.75          0.080234140
2019-03-03/11:28:10.78           0.11952869
2019-03-03/11:28:10.81          0.095583541
2019-03-03/11:28:10.84          0.029149814
2019-03-03/11:28:10.87          0.045315650
2019-03-03/11:28:10.90         -0.023207555
2019-03-03/11:28:10.93          0.047800794
2019-03-03/11:28:10.96          0.071025971
2019-03-03/11:28:11.00          0.019538686
2019-03-03/11:28:11.03           0.15961221
2019-03-03/11:28:11.06          0.023485801
2019-03-03/11:28:11.09          0.084050235
2019-03-03/11:28:11.12           0.13806492
2019-03-03/11:28:11.15          0.088027801
2019-03-03/11:28:11.18           0.14600931
2019-03-03/11:28:11.21           0.12380489
2019-03-03/11:28:11.25           0.11261589
2019-03-03/11:28:11.28           0.19848983
2019-03-03/11:28:11.31          0.053782338
2019-03-03/11:28:11.34           0.12002602
2019-03-03/11:28:11.37          0.085543027
2019-03-03/11:28:11.40          0.048562322
2019-03-03/11:28:11.43          0.086314490
2019-03-03/11:28:11.46          0.072119761
2019-03-03/11:28:11.50          0.060890869
2019-03-03/11:28:11.53          0.091965669
2019-03-03/11:28:11.56           0.13911752
2019-03-03/11:28:11.59           0.18249111
2019-03-03/11:28:11.62           0.14709222
2019-03-03/11:28:11.65           0.19563742
2019-03-03/11:28:11.68           0.20086553
2019-03-03/11:28:11.71           0.19115882
2019-03-03/11:28:11.75           0.19764903
2019-03-03/11:28:11.78           0.18231110
2019-03-03/11:28:11.81           0.16886681
2019-03-03/11:28:11.84           0.10895352
2019-03-03/11:28:11.87          0.081997566
2019-03-03/11:28:11.90           0.14847568
2019-03-03/11:28:11.93          0.089003061
2019-03-03/11:28:11.96           0.18583295
2019-03-03/11:28:12.00           0.13179859
2019-03-03/11:28:12.03           0.11056811
2019-03-03/11:28:12.06           0.18732532
2019-03-03/11:28:12.09           0.18253784
2019-03-03/11:28:12.12           0.23578568
2019-03-03/11:28:12.15           0.16980965
2019-03-03/11:28:12.18          0.093828115
2019-03-03/11:28:12.21           0.14715917
2019-03-03/11:28:12.25          0.066796858
2019-03-03/11:28:12.28          0.052918158
2019-03-03/11:28:12.31          0.080180830
2019-03-03/11:28:12.34          0.023833746
2019-03-03/11:28:12.37          0.018023565
2019-03-03/11:28:12.40         -0.065760870
2019-03-03/11:28:12.43           0.10013561
2019-03-03/11:28:12.46          0.070431143
2019-03-03/11:28:12.50          0.050924750
2019-03-03/11:28:12.53           0.11057570
2019-03-03/11:28:12.56           0.17100155
2019-03-03/11:28:12.59           0.18231935
2019-03-03/11:28:12.62           0.11871340
2019-03-03/11:28:12.65           0.15133754
2019-03-03/11:28:12.68           0.15016520
2019-03-03/11:28:12.71          0.091031448
2019-03-03/11:28:12.75           0.14525363
2019-03-03/11:28:12.78          0.092921068
2019-03-03/11:28:12.81          0.042949665
2019-03-03/11:28:12.84          0.032988805
2019-03-03/11:28:12.87          0.021933666
2019-03-03/11:28:12.90          0.068890664
2019-03-03/11:28:12.93          0.067637266
2019-03-03/11:28:12.96           0.12922433
2019-03-03/11:28:13.00           0.10347094
2019-03-03/11:28:13.03           0.15930262
2019-03-03/11:28:13.06           0.18927370
2019-03-03/11:28:13.09           0.18351668
2019-03-03/11:28:13.12           0.26301228
2019-03-03/11:28:13.15           0.21173184
2019-03-03/11:28:13.18           0.23683737
2019-03-03/11:28:13.21           0.20561642
2019-03-03/11:28:13.25           0.14951998
2019-03-03/11:28:13.28           0.17341769
2019-03-03/11:28:13.31          0.049501969
2019-03-03/11:28:13.34          0.071803355
2019-03-03/11:28:13.37           0.16658389
2019-03-03/11:28:13.40         -0.020129655
2019-03-03/11:28:13.43          0.059331977
2019-03-03/11:28:13.46          0.035408157
2019-03-03/11:28:13.50          0.052700652
2019-03-03/11:28:13.53          0.062156236
2019-03-03/11:28:13.56          0.062263033
2019-03-03/11:28:13.59           0.18235307
2019-03-03/11:28:13.62           0.17274063
2019-03-03/11:28:13.65          0.062888102
2019-03-03/11:28:13.68           0.21746677
2019-03-03/11:28:13.71           0.11902992
2019-03-03/11:28:13.75           0.13413826
2019-03-03/11:28:13.78           0.18800432
2019-03-03/11:28:13.81           0.15323400
2019-03-03/11:28:13.84           0.13016187
2019-03-03/11:28:13.87          0.092826840
2019-03-03/11:28:13.90           0.10953758
2019-03-03/11:28:13.93           0.15252655
2019-03-03/11:28:13.96          0.078215185
2019-03-03/11:28:14.00           0.13456452
2019-03-03/11:28:14.03           0.12705045
2019-03-03/11:28:14.06          0.057892683
2019-03-03/11:28:14.09           0.14352579
2019-03-03/11:28:14.12           0.12917761
2019-03-03/11:28:14.15           0.13234687
2019-03-03/11:28:14.18           0.12804816
2019-03-03/11:28:14.21           0.12204176
2019-03-03/11:28:14.25           0.12619719
2019-03-03/11:28:14.28           0.14391443
2019-03-03/11:28:14.31           0.13520627
2019-03-03/11:28:14.34           0.13475534
2019-03-03/11:28:14.37           0.19380200
2019-03-03/11:28:14.40           0.16103963
2019-03-03/11:28:14.43           0.13122738
2019-03-03/11:28:14.46           0.18003056
2019-03-03/11:28:14.50           0.18351136
2019-03-03/11:28:14.53           0.19595600
2019-03-03/11:28:14.56           0.17025469
2019-03-03/11:28:14.59           0.19013800
2019-03-03/11:28:14.62           0.16633381
2019-03-03/11:28:14.65          0.059737952
2019-03-03/11:28:14.68           0.12781585
2019-03-03/11:28:14.71           0.18174368
2019-03-03/11:28:14.75           0.10925767
2019-03-03/11:28:14.78           0.10000562
2019-03-03/11:28:14.81          0.091921707
2019-03-03/11:28:14.84          0.085278689
2019-03-03/11:28:14.87           0.12029894
2019-03-03/11:28:14.90           0.11439843
2019-03-03/11:28:14.93           0.14444883
2019-03-03/11:28:14.96           0.12301134
2019-03-03/11:28:15.00           0.14876869
2019-03-03/11:28:15.03           0.18647232
2019-03-03/11:28:15.06           0.17288924
2019-03-03/11:28:15.09           0.18978052
2019-03-03/11:28:15.12           0.15262414
2019-03-03/11:28:15.15          0.075160991
2019-03-03/11:28:15.18           0.15476874
2019-03-03/11:28:15.21           0.12172610
2019-03-03/11:28:15.25          0.091204751
2019-03-03/11:28:15.28          0.094986842
2019-03-03/11:28:15.31          0.051733087
2019-03-03/11:28:15.34        -0.0079099401
2019-03-03/11:28:15.37          0.056705311
2019-03-03/11:28:15.40          0.045619040
2019-03-03/11:28:15.43           0.11948415
2019-03-03/11:28:15.46          0.058532447
2019-03-03/11:28:15.50          0.052911660
2019-03-03/11:28:15.53           0.12462029
2019-03-03/11:28:15.56          0.058974521
2019-03-03/11:28:15.59          0.093066466
2019-03-03/11:28:15.62           0.12324359
2019-03-03/11:28:15.65           0.10021924
2019-03-03/11:28:15.68          0.097189057
2019-03-03/11:28:15.71          0.058118692
2019-03-03/11:28:15.75          0.074924560
2019-03-03/11:28:15.78         -0.011436977
2019-03-03/11:28:15.81          0.032932149
2019-03-03/11:28:15.84          0.029180142
2019-03-03/11:28:15.87          0.040825307
2019-03-03/11:28:15.90          0.020297032
2019-03-03/11:28:15.93         -0.016070777
2019-03-03/11:28:15.96          0.046995585
2019-03-03/11:28:16.00          0.080397581
2019-03-03/11:28:16.03           0.10880856
2019-03-03/11:28:16.06           0.18869686
2019-03-03/11:28:16.09           0.16915565
2019-03-03/11:28:16.12           0.18096316
2019-03-03/11:28:16.15           0.11195305
2019-03-03/11:28:16.18           0.16153856
2019-03-03/11:28:16.21           0.16688532
2019-03-03/11:28:16.25           0.21625991
2019-03-03/11:28:16.28           0.16522117
2019-03-03/11:28:16.31           0.12911759
2019-03-03/11:28:16.34           0.16397439
2019-03-03/11:28:16.37           0.18107432
2019-03-03/11:28:16.40           0.12482121
2019-03-03/11:28:16.43           0.14068084
2019-03-03/11:28:16.46           0.19599262
2019-03-03/11:28:16.50           0.20096509
2019-03-03/11:28:16.53           0.16952820
2019-03-03/11:28:16.56           0.16463220
2019-03-03/11:28:16.59           0.19031878
2019-03-03/11:28:16.62           0.18309317
2019-03-03/11:28:16.65          0.050432909
2019-03-03/11:28:16.68          0.091660767
2019-03-03/11:28:16.71           0.13127720
2019-03-03/11:28:16.75          0.077474116
2019-03-03/11:28:16.78          0.027655983
2019-03-03/11:28:16.81         -0.048801268
2019-03-03/11:28:16.84          0.019571290
2019-03-03/11:28:16.87          0.010366197
2019-03-03/11:28:16.90         -0.067100667
2019-03-03/11:28:16.93          0.033772791
2019-03-03/11:28:16.96          0.072042235
2019-03-03/11:28:17.00          0.058230162
2019-03-03/11:28:17.03          0.049824118
2019-03-03/11:28:17.06          0.087663510
2019-03-03/11:28:17.09           0.11480302
2019-03-03/11:28:17.12          0.042487785
2019-03-03/11:28:17.15        -0.0093352878
2019-03-03/11:28:17.18          0.052742224
2019-03-03/11:28:17.21        0.00063061100
2019-03-03/11:28:17.25         -0.045747659
2019-03-03/11:28:17.28         -0.049925758
2019-03-03/11:28:17.31         -0.025663154
2019-03-03/11:28:17.34         -0.070045087
2019-03-03/11:28:17.37         -0.056292374
2019-03-03/11:28:17.40         -0.011167674
2019-03-03/11:28:17.43          0.049305043
2019-03-03/11:28:17.46          0.076399953
2019-03-03/11:28:17.50          0.088852940
2019-03-03/11:28:17.53           0.12150916
2019-03-03/11:28:17.56           0.15943837
2019-03-03/11:28:17.59          0.077136924
2019-03-03/11:28:17.62           0.14599806
2019-03-03/11:28:17.65           0.19859990
2019-03-03/11:28:17.68           0.17973424
2019-03-03/11:28:17.71           0.15108096
2019-03-03/11:28:17.75           0.12670919
2019-03-03/11:28:17.78           0.10805254
2019-03-03/11:28:17.81           0.14492044
2019-03-03/11:28:17.84          0.040599482
2019-03-03/11:28:17.87           0.11886519
2019-03-03/11:28:17.90           0.16420354
2019-03-03/11:28:17.93           0.12794094
2019-03-03/11:28:17.96           0.11491955
2019-03-03/11:28:18.00           0.14969439
2019-03-03/11:28:18.03           0.17412094
2019-03-03/11:28:18.06           0.10908760
2019-03-03/11:28:18.09           0.16161335
2019-03-03/11:28:18.12           0.19349527
2019-03-03/11:28:18.15           0.21842262
2019-03-03/11:28:18.18           0.18811012
2019-03-03/11:28:18.21           0.17410754
2019-03-03/11:28:18.25           0.17584614
2019-03-03/11:28:18.28           0.16391144
2019-03-03/11:28:18.31           0.20065683
2019-03-03/11:28:18.34           0.24241585
2019-03-03/11:28:18.37           0.15828413
2019-03-03/11:28:18.40           0.12515116
2019-03-03/11:28:18.43           0.13038350
2019-03-03/11:28:18.46          0.049387237
2019-03-03/11:28:18.50          0.068884235
2019-03-03/11:28:18.53          0.073651593
2019-03-03/11:28:18.56          0.065163307
2019-03-03/11:28:18.59          0.053389153
2019-03-03/11:28:18.62           0.13472538
2019-03-03/11:28:18.65          0.089103551
2019-03-03/11:28:18.68           0.18473809
2019-03-03/11:28:18.71           0.11010030
2019-03-03/11:28:18.75           0.14533083
2019-03-03/11:28:18.78           0.15020493
2019-03-03/11:28:18.81           0.18286670
2019-03-03/11:28:18.84           0.26506967
2019-03-03/11:28:18.87           0.19893380
2019-03-03/11:28:18.90           0.26210368
2019-03-03/11:28:18.93           0.31712506
2019-03-03/11:28:18.96           0.31292995
2019-03-03/11:28:19.00           0.26906777
2019-03-03/11:28:19.03           0.21034895
2019-03-03/11:28:19.06           0.23693364
2019-03-03/11:28:19.09           0.19974998
2019-03-03/11:28:19.12           0.10030933
2019-03-03/11:28:19.15           0.12525585
2019-03-03/11:28:19.18          0.068863208
2019-03-03/11:28:19.21          0.035171557
2019-03-03/11:28:19.25           0.11607584
2019-03-03/11:28:19.28           0.17049811
2019-03-03/11:28:19.31           0.28329676
2019-03-03/11:28:19.34           0.24385267
2019-03-03/11:28:19.37           0.26534207
2019-03-03/11:28:19.40           0.27990800
2019-03-03/11:28:19.43           0.34313975
2019-03-03/11:28:19.46           0.34368405
2019-03-03/11:28:19.50           0.36840439
2019-03-03/11:28:19.53           0.26119437
2019-03-03/11:28:19.56           0.35701351
2019-03-03/11:28:19.59           0.31598653
2019-03-03/11:28:19.62           0.41711458
2019-03-03/11:28:19.65           0.38957628
2019-03-03/11:28:19.68           0.45397119
2019-03-03/11:28:19.71           0.45314380
2019-03-03/11:28:19.75           0.44614375
2019-03-03/11:28:19.78           0.40039160
2019-03-03/11:28:19.81           0.46637484
2019-03-03/11:28:19.84           0.48808199
2019-03-03/11:28:19.87           0.41643168
2019-03-03/11:28:19.90           0.42145622
2019-03-03/11:28:19.93           0.48685934
2019-03-03/11:28:19.96           0.47313850
2019-03-03/11:28:20.00           0.52455679
2019-03-03/11:28:20.03           0.51927122
2019-03-03/11:28:20.06           0.59905668
2019-03-03/11:28:20.09           0.56892426
2019-03-03/11:28:20.12           0.50175754
2019-03-03/11:28:20.15           0.66071370
2019-03-03/11:28:20.18           0.70272433
2019-03-03/11:28:20.21           0.62973156
2019-03-03/11:28:20.25           0.70967577
2019-03-03/11:28:20.28           0.64781716
2019-03-03/11:28:20.31           0.65336833
2019-03-03/11:28:20.34           0.78400780
2019-03-03/11:28:20.37           0.82977762
2019-03-03/11:28:20.40           0.95223587
2019-03-03/11:28:20.43           0.99009929
2019-03-03/11:28:20.46           0.99544560
2019-03-03/11:28:20.50            1.1115775
2019-03-03/11:28:20.53            1.0827456
2019-03-03/11:28:20.56            1.1338371
2019-03-03/11:28:20.59            1.2192972
2019-03-03/11:28:20.62            1.1260493
2019-03-03/11:28:20.65            1.1738887
2019-03-03/11:28:20.68            1.1931092
2019-03-03/11:28:20.71            1.2035253
2019-03-03/11:28:20.75            1.1840517
2019-03-03/11:28:20.78            1.3565281
2019-03-03/11:28:20.81            1.3841195
2019-03-03/11:28:20.84            1.5323698
2019-03-03/11:28:20.87            1.6872634
2019-03-03/11:28:20.90            1.8842012
2019-03-03/11:28:20.93            1.8833587
2019-03-03/11:28:20.96            2.0874980
2019-03-03/11:28:21.00            2.2019778
2019-03-03/11:28:21.03            2.3097156
2019-03-03/11:28:21.06            2.2718435
2019-03-03/11:28:21.09            2.5006067
2019-03-03/11:28:21.12            2.6494872
2019-03-03/11:28:21.15            2.9453659
2019-03-03/11:28:21.18            3.1747422
2019-03-03/11:28:21.21            3.6614326
2019-03-03/11:28:21.25            3.9492332
2019-03-03/11:28:21.28            4.2114987
2019-03-03/11:28:21.31            4.3775516
2019-03-03/11:28:21.34            4.4234665
2019-03-03/11:28:21.37            4.2485821
2019-03-03/11:28:21.40            3.8892124
2019-03-03/11:28:21.43            3.4352137
2019-03-03/11:28:21.46            3.0619582
2019-03-03/11:28:21.50            2.4967124
2019-03-03/11:28:21.53            2.0257417
2019-03-03/11:28:21.56            1.5834540
2019-03-03/11:28:21.59            1.2770106
2019-03-03/11:28:21.62            1.1017726
2019-03-03/11:28:21.65            1.0730073
2019-03-03/11:28:21.68            1.0850894
2019-03-03/11:28:21.71           0.97897975
2019-03-03/11:28:21.75           0.91226151
2019-03-03/11:28:21.78           0.88654655
2019-03-03/11:28:21.81           0.83043773
2019-03-03/11:28:21.84           0.79292063
2019-03-03/11:28:21.87           0.77384067
2019-03-03/11:28:21.90           0.78310687
2019-03-03/11:28:21.93           0.66851604
2019-03-03/11:28:21.96           0.66507108
2019-03-03/11:28:22.00           0.78378709
2019-03-03/11:28:22.03           0.77521169
2019-03-03/11:28:22.06           0.79354204
2019-03-03/11:28:22.09           0.71848031
2019-03-03/11:28:22.12           0.75524658
2019-03-03/11:28:22.15           0.70784672
2019-03-03/11:28:22.18           0.63995366
2019-03-03/11:28:22.21           0.68328498
2019-03-03/11:28:22.25           0.67891710
2019-03-03/11:28:22.28           0.60581547
2019-03-03/11:28:22.31           0.56978239
2019-03-03/11:28:22.34           0.60070707
2019-03-03/11:28:22.37           0.53706920
2019-03-03/11:28:22.40           0.43319279
2019-03-03/11:28:22.43           0.48395159
2019-03-03/11:28:22.46           0.46228842
2019-03-03/11:28:22.50           0.35229042
2019-03-03/11:28:22.53           0.25536230
2019-03-03/11:28:22.56           0.21207923
2019-03-03/11:28:22.59           0.22726486
2019-03-03/11:28:22.62           0.19071073
2019-03-03/11:28:22.65           0.13578384
2019-03-03/11:28:22.68           0.14149871
2019-03-03/11:28:22.71          0.075876240
2019-03-03/11:28:22.75          0.092673595
2019-03-03/11:28:22.78           0.18478297
2019-03-03/11:28:22.81           0.26801195
2019-03-03/11:28:22.84           0.27064965
2019-03-03/11:28:22.87           0.18079957
2019-03-03/11:28:22.90           0.11830778
2019-03-03/11:28:22.93           0.18858094
2019-03-03/11:28:22.96           0.20258897
2019-03-03/11:28:23.00           0.12104528
2019-03-03/11:28:23.03          0.068365471
2019-03-03/11:28:23.06         -0.044022629
2019-03-03/11:28:23.09          -0.12146379
2019-03-03/11:28:23.12          -0.14139287
2019-03-03/11:28:23.15          -0.14576291
2019-03-03/11:28:23.18          -0.16197993
2019-03-03/11:28:23.21          -0.29037874
2019-03-03/11:28:23.25          -0.37516416
2019-03-03/11:28:23.28          -0.35870090
2019-03-03/11:28:23.31          -0.46129011
2019-03-03/11:28:23.34          -0.49860164
2019-03-03/11:28:23.37          -0.54787113
2019-03-03/11:28:23.40          -0.65874796
2019-03-03/11:28:23.43          -0.73095379
2019-03-03/11:28:23.46          -0.80248790
2019-03-03/11:28:23.50          -0.73582926
2019-03-03/11:28:23.53          -0.77797024
2019-03-03/11:28:23.56          -0.74356023
2019-03-03/11:28:23.59          -0.70057005
2019-03-03/11:28:23.62          -0.66364555
2019-03-03/11:28:23.65          -0.62728644
2019-03-03/11:28:23.68          -0.61530166
2019-03-03/11:28:23.71          -0.52603166
2019-03-03/11:28:23.75          -0.37136530
2019-03-03/11:28:23.78          -0.42165405
2019-03-03/11:28:23.81          -0.26033272
2019-03-03/11:28:23.84          -0.33686658
2019-03-03/11:28:23.87          -0.24829997
2019-03-03/11:28:23.90          -0.14793340
2019-03-03/11:28:23.93          -0.12902505
2019-03-03/11:28:23.96         -0.099314507
2019-03-03/11:28:24.00         -0.090824755
2019-03-03/11:28:24.03          -0.17908753
2019-03-03/11:28:24.06          -0.12060297
2019-03-03/11:28:24.09          -0.19233074
2019-03-03/11:28:24.12          -0.12398565
2019-03-03/11:28:24.15          -0.14786366
2019-03-03/11:28:24.18          -0.23144198
2019-03-03/11:28:24.21          -0.18040562
2019-03-03/11:28:24.25          -0.15591550
2019-03-03/11:28:24.28         -0.092015090
2019-03-03/11:28:24.31        -0.0068383925
2019-03-03/11:28:24.34          0.017272438
2019-03-03/11:28:24.37           0.11329839
2019-03-03/11:28:24.40           0.17874675
2019-03-03/11:28:24.43           0.14646374
2019-03-03/11:28:24.46           0.13605332
2019-03-03/11:28:24.50           0.12950096
2019-03-03/11:28:24.53          0.061783915
2019-03-03/11:28:24.56          0.042247763
2019-03-03/11:28:24.59         -0.014896755
2019-03-03/11:28:24.62          0.029521139
2019-03-03/11:28:24.65         -0.028772888
2019-03-03/11:28:24.68       -0.00068113276
2019-03-03/11:28:24.71        -0.0046044763
2019-03-03/11:28:24.75          0.059878146
2019-03-03/11:28:24.78          0.020514322
2019-03-03/11:28:24.81           0.13789996
2019-03-03/11:28:24.84          0.091566308
2019-03-03/11:28:24.87           0.11927818
2019-03-03/11:28:24.90          0.076617361
2019-03-03/11:28:24.93          0.099536229
2019-03-03/11:28:24.96          0.016811958
2019-03-03/11:28:25.00          0.079827258
2019-03-03/11:28:25.03        -0.0098666695
2019-03-03/11:28:25.06        -0.0027495879
2019-03-03/11:28:25.09         -0.079387630
2019-03-03/11:28:25.12         -0.053769570
2019-03-03/11:28:25.15         -0.054340558
2019-03-03/11:28:25.18         -0.067011384
2019-03-03/11:28:25.21         -0.048817033
2019-03-03/11:28:25.25         -0.030897813
2019-03-03/11:28:25.28         -0.084718838
2019-03-03/11:28:25.31         -0.037958132
2019-03-03/11:28:25.34         -0.030676133
2019-03-03/11:28:25.37          0.037052340
2019-03-03/11:28:25.40          0.089463631
2019-03-03/11:28:25.43          0.037455183
2019-03-03/11:28:25.46          0.043306642
2019-03-03/11:28:25.50         -0.059899552
2019-03-03/11:28:25.53          -0.12735059
2019-03-03/11:28:25.56         -0.062410259
2019-03-03/11:28:25.59         -0.083002665
2019-03-03/11:28:25.62         -0.059962949
2019-03-03/11:28:25.65         -0.037296072
2019-03-03/11:28:25.68         -0.095269876
2019-03-03/11:28:25.71         -0.081740620
2019-03-03/11:28:25.75         -0.093932879
2019-03-03/11:28:25.78        -0.0059102407
2019-03-03/11:28:25.81          0.082723650
2019-03-03/11:28:25.84          0.033960102
2019-03-03/11:28:25.87          0.091343677
2019-03-03/11:28:25.90          0.031846858
2019-03-03/11:28:25.93         -0.026926699
2019-03-03/11:28:25.96         -0.053950940
2019-03-03/11:28:26.00         -0.056934217
2019-03-03/11:28:26.03         -0.012306369
2019-03-03/11:28:26.06         -0.058646640
2019-03-03/11:28:26.09         -0.068894342
2019-03-03/11:28:26.12         -0.047741044
2019-03-03/11:28:26.15         -0.064509060
2019-03-03/11:28:26.18         0.0040961432
2019-03-03/11:28:26.21          0.018139241
2019-03-03/11:28:26.25          0.046696619
2019-03-03/11:28:26.28          0.044937572
2019-03-03/11:28:26.31          0.018242919
2019-03-03/11:28:26.34          0.019570861
2019-03-03/11:28:26.37        -0.0076249376
2019-03-03/11:28:26.40         -0.025912910
2019-03-03/11:28:26.43         -0.012015749
2019-03-03/11:28:26.46         -0.052927122
2019-03-03/11:28:26.50         -0.043137660
2019-03-03/11:28:26.53          0.013708834
2019-03-03/11:28:26.56         0.0077936141
2019-03-03/11:28:26.59          0.010435148
2019-03-03/11:28:26.62         -0.053177910
2019-03-03/11:28:26.65         -0.081827314
2019-03-03/11:28:26.68         -0.095212127
2019-03-03/11:28:26.71          -0.14119618
2019-03-03/11:28:26.75         -0.085438266
2019-03-03/11:28:26.78         -0.095842317
2019-03-03/11:28:26.81          -0.12959544
2019-03-03/11:28:26.84         -0.099152273
2019-03-03/11:28:26.87         -0.095098507
2019-03-03/11:28:26.90        -0.0010435757
2019-03-03/11:28:26.93          0.018366150
2019-03-03/11:28:26.96          0.076631125
2019-03-03/11:28:27.00          0.069833821
2019-03-03/11:28:27.03         -0.029262753
2019-03-03/11:28:27.06         -0.037132936
2019-03-03/11:28:27.09          -0.14035776
2019-03-03/11:28:27.12         -0.053345058
2019-03-03/11:28:27.15         -0.082942294
2019-03-03/11:28:27.18         -0.079766757
2019-03-03/11:28:27.21         -0.075827972
2019-03-03/11:28:27.25          -0.11955495
2019-03-03/11:28:27.28          -0.15294585
2019-03-03/11:28:27.31          -0.13387028
2019-03-03/11:28:27.34          -0.14752692
2019-03-03/11:28:27.37         -0.030695814
2019-03-03/11:28:27.40          -0.14138754
2019-03-03/11:28:27.43         -0.093678291
2019-03-03/11:28:27.46         -0.081076097
2019-03-03/11:28:27.50          -0.10080450
2019-03-03/11:28:27.53          -0.16148341
2019-03-03/11:28:27.56         -0.090405896
2019-03-03/11:28:27.59         -0.073200226
2019-03-03/11:28:27.62         -0.054943472
2019-03-03/11:28:27.65         -0.075723124
2019-03-03/11:28:27.68         -0.073698178
2019-03-03/11:28:27.71         -0.077055880
2019-03-03/11:28:27.75         -0.098063467
2019-03-03/11:28:27.78         -0.081400437
2019-03-03/11:28:27.81          0.041041193
2019-03-03/11:28:27.84         -0.020767482
2019-03-03/11:28:27.87         -0.056981016
2019-03-03/11:28:27.90         -0.056086221
2019-03-03/11:28:27.93         -0.096077008
2019-03-03/11:28:27.96         -0.044410841
2019-03-03/11:28:28.00          -0.11831152
2019-03-03/11:28:28.03         -0.093451792
2019-03-03/11:28:28.06         -0.084829065
2019-03-03/11:28:28.09          -0.21319398
2019-03-03/11:28:28.12          -0.13969487
2019-03-03/11:28:28.15         -0.058793005
2019-03-03/11:28:28.18         -0.063762864
2019-03-03/11:28:28.21         0.0019459739
2019-03-03/11:28:28.25          -0.10747600
2019-03-03/11:28:28.28         -0.041890211
2019-03-03/11:28:28.31          -0.11412292
2019-03-03/11:28:28.34          -0.16519876
2019-03-03/11:28:28.37          -0.14897934
2019-03-03/11:28:28.40          -0.20427610
2019-03-03/11:28:28.43          -0.31106507
2019-03-03/11:28:28.46          -0.27019281
2019-03-03/11:28:28.50          -0.29902212
2019-03-03/11:28:28.53          -0.17914269
2019-03-03/11:28:28.56          -0.17157585
2019-03-03/11:28:28.59          -0.11231385
2019-03-03/11:28:28.62         -0.045220357
2019-03-03/11:28:28.65          0.059118378
2019-03-03/11:28:28.68           0.13865763
2019-03-03/11:28:28.71           0.17478815
2019-03-03/11:28:28.75           0.14316345
2019-03-03/11:28:28.78           0.18959464
2019-03-03/11:28:28.81           0.17593673
2019-03-03/11:28:28.84           0.10637886
2019-03-03/11:28:28.87          0.098246778
2019-03-03/11:28:28.90          0.087295589
2019-03-03/11:28:28.93          0.014972844
2019-03-03/11:28:28.96         -0.061460421
2019-03-03/11:28:29.00          0.013232729
2019-03-03/11:28:29.03          0.021710489
2019-03-03/11:28:29.06         -0.040269839
2019-03-03/11:28:29.09         -0.065792814
2019-03-03/11:28:29.12        -0.0072146021
2019-03-03/11:28:29.15         -0.094195223
2019-03-03/11:28:29.18          -0.11442264
2019-03-03/11:28:29.21          -0.10217506
2019-03-03/11:28:29.25          -0.11194447
2019-03-03/11:28:29.28          -0.14513379
2019-03-03/11:28:29.31         -0.069739035
2019-03-03/11:28:29.34          -0.10794164
2019-03-03/11:28:29.37         -0.075355351
2019-03-03/11:28:29.40         -0.087888231
2019-03-03/11:28:29.43         -0.019488304
2019-03-03/11:28:29.46         0.0097092371
2019-03-03/11:28:29.50         -0.026143404
2019-03-03/11:28:29.53          0.028301021
2019-03-03/11:28:29.56          0.048769096
2019-03-03/11:28:29.59        -0.0070169876
2019-03-03/11:28:29.62          0.083362171
2019-03-03/11:28:29.65          0.026144054
2019-03-03/11:28:29.68        -0.0022842175
2019-03-03/11:28:29.71         0.0063316177
2019-03-03/11:28:29.75         -0.012123495
2019-03-03/11:28:29.78         0.0091365961
2019-03-03/11:28:29.81         -0.034590281
2019-03-03/11:28:29.84          -0.11008946
2019-03-03/11:28:29.87          -0.13732129
2019-03-03/11:28:29.90          -0.11382080
2019-03-03/11:28:29.93         -0.074902527
2019-03-03/11:28:29.96         -0.015829480
2019-03-03/11:28:30.00         0.0066995766
2019-03-03/11:28:30.03         -0.017665670
2019-03-03/11:28:30.06          0.063601763
2019-03-03/11:28:30.09          0.060939660
2019-03-03/11:28:30.12           0.13366948
2019-03-03/11:28:30.15           0.12316216
2019-03-03/11:28:30.18          0.076466033
2019-03-03/11:28:30.21          0.074997707
2019-03-03/11:28:30.25          0.022427443
2019-03-03/11:28:30.28          0.038168596
2019-03-03/11:28:30.31          0.033725896
2019-03-03/11:28:30.34        -0.0039571198
2019-03-03/11:28:30.37          0.046527949
2019-03-03/11:28:30.40         -0.044609434
2019-03-03/11:28:30.43         -0.076216796
2019-03-03/11:28:30.46         -0.077892485
2019-03-03/11:28:30.50         -0.073796817
2019-03-03/11:28:30.53         -0.067500859
2019-03-03/11:28:30.56         -0.082517970
2019-03-03/11:28:30.59         -0.017386819
2019-03-03/11:28:30.62         -0.056199786
2019-03-03/11:28:30.65         -0.035441300
2019-03-03/11:28:30.68          0.050197974
2019-03-03/11:28:30.71          0.065583763
2019-03-03/11:28:30.75          0.023030797
2019-03-03/11:28:30.78         -0.070997897
2019-03-03/11:28:30.81         -0.038424999
2019-03-03/11:28:30.84          -0.10342735
2019-03-03/11:28:30.87          -0.12667017
2019-03-03/11:28:30.90         -0.078033335
2019-03-03/11:28:30.93          -0.16111065
2019-03-03/11:28:30.96          -0.18187964
2019-03-03/11:28:31.00          -0.15419817
2019-03-03/11:28:31.03         -0.053025128
2019-03-03/11:28:31.06          0.031738488
2019-03-03/11:28:31.09          0.045101963
2019-03-03/11:28:31.12           0.13244582
2019-03-03/11:28:31.15           0.15471574
2019-03-03/11:28:31.18           0.11813445
2019-03-03/11:28:31.21           0.12890643
2019-03-03/11:28:31.25           0.15079013
2019-03-03/11:28:31.28           0.13909685
2019-03-03/11:28:31.31          0.055061786
2019-03-03/11:28:31.34          0.073146916
2019-03-03/11:28:31.37          0.032266980
2019-03-03/11:28:31.40         -0.011722281
2019-03-03/11:28:31.43         -0.077002219
2019-03-03/11:28:31.46         -0.045014694
2019-03-03/11:28:31.50         -0.036651406
2019-03-03/11:28:31.53         -0.084854848
2019-03-03/11:28:31.56         -0.043884456
2019-03-03/11:28:31.59         -0.043120648
2019-03-03/11:28:31.62         -0.056314884
2019-03-03/11:28:31.65         -0.040256851
2019-03-03/11:28:31.68         -0.061591249
2019-03-03/11:28:31.71         -0.052031696
2019-03-03/11:28:31.75         -0.046136683
2019-03-03/11:28:31.78         -0.042990873
2019-03-03/11:28:31.81        -0.0046983025
2019-03-03/11:28:31.84         -0.056400859
2019-03-03/11:28:31.87         -0.095391491
2019-03-03/11:28:31.90          -0.10866855
2019-03-03/11:28:31.93          -0.12960824
2019-03-03/11:28:31.96          -0.10965780
2019-03-03/11:28:32.00         -0.064709763
2019-03-03/11:28:32.03         -0.097023508
2019-03-03/11:28:32.06          -0.14563107
2019-03-03/11:28:32.09         -0.061750066
2019-03-03/11:28:32.12         -0.036041779
2019-03-03/11:28:32.15         -0.020920152
2019-03-03/11:28:32.18          0.014574375
2019-03-03/11:28:32.21          0.062262068
2019-03-03/11:28:32.25          0.075253330
2019-03-03/11:28:32.28          0.020595549
2019-03-03/11:28:32.31          0.021384686
2019-03-03/11:28:32.34          0.058855176
2019-03-03/11:28:32.37         -0.086566921
2019-03-03/11:28:32.40         -0.079906393
2019-03-03/11:28:32.43         -0.058405028
2019-03-03/11:28:32.46         -0.089522338
2019-03-03/11:28:32.50         -0.053700410
2019-03-03/11:28:32.53        -0.0026666274
2019-03-03/11:28:32.56         -0.018902804
2019-03-03/11:28:32.59         -0.013905025
2019-03-03/11:28:32.62          0.040488559
2019-03-03/11:28:32.65          0.054640084
2019-03-03/11:28:32.68          0.049075186
2019-03-03/11:28:32.71          0.095334329
2019-03-03/11:28:32.75           0.13563882
2019-03-03/11:28:32.78          0.058143630
2019-03-03/11:28:32.81         -0.014965351
2019-03-03/11:28:32.84          0.013099421
2019-03-03/11:28:32.87         -0.033289429
2019-03-03/11:28:32.90         -0.093672111
2019-03-03/11:28:32.93          0.019530452
2019-03-03/11:28:32.96         0.0062168676
2019-03-03/11:28:33.00        -0.0080426643
2019-03-03/11:28:33.03         -0.037793257
2019-03-03/11:28:33.06         -0.044748111
2019-03-03/11:28:33.09         -0.038984974
2019-03-03/11:28:33.12         0.0050984486
2019-03-03/11:28:33.15          0.057584694
2019-03-03/11:28:33.18           0.11137949
2019-03-03/11:28:33.21          0.040172314
2019-03-03/11:28:33.25          0.080822943
2019-03-03/11:28:33.28         -0.011733661
2019-03-03/11:28:33.31         -0.037743067
2019-03-03/11:28:33.34         -0.038784922
2019-03-03/11:28:33.37         -0.044519921
2019-03-03/11:28:33.40         -0.043435628
2019-03-03/11:28:33.43          -0.11237520
2019-03-03/11:28:33.46          -0.12808386
2019-03-03/11:28:33.50          -0.15469702
2019-03-03/11:28:33.53          -0.14449705
2019-03-03/11:28:33.56         -0.037039229
2019-03-03/11:28:33.59         0.0093185254
2019-03-03/11:28:33.62          0.086450040
2019-03-03/11:28:33.65          0.048604671
2019-03-03/11:28:33.68          0.061667678
2019-03-03/11:28:33.71          0.068691470
2019-03-03/11:28:33.75          0.081551864
2019-03-03/11:28:33.78           0.10894622
2019-03-03/11:28:33.81          0.031676818
2019-03-03/11:28:33.84         -0.021736333
2019-03-03/11:28:33.87         -0.053581904
2019-03-03/11:28:33.90          -0.11381947
2019-03-03/11:28:33.93         -0.052680461
2019-03-03/11:28:33.96          -0.10170756
2019-03-03/11:28:34.00         -0.047166942
2019-03-03/11:28:34.03         -0.081375412
2019-03-03/11:28:34.06         -0.080481609
2019-03-03/11:28:34.09         -0.021690923
2019-03-03/11:28:34.12        -0.0067083668
2019-03-03/11:28:34.15         0.0039712694
2019-03-03/11:28:34.18          0.064373948
2019-03-03/11:28:34.21          0.024779140
2019-03-03/11:28:34.25          0.031489568
2019-03-03/11:28:34.28         -0.017372784
2019-03-03/11:28:34.31         -0.028041265
2019-03-03/11:28:34.34         -0.044888636
2019-03-03/11:28:34.37         -0.077009536
2019-03-03/11:28:34.40          -0.12942662
2019-03-03/11:28:34.43          -0.12112282
2019-03-03/11:28:34.46          -0.16354214
2019-03-03/11:28:34.50          -0.11797855
2019-03-03/11:28:34.53          -0.10428211
2019-03-03/11:28:34.56         -0.070353892
2019-03-03/11:28:34.59         -0.053833385
2019-03-03/11:28:34.62         -0.064046142
2019-03-03/11:28:34.65        0.00030799985
2019-03-03/11:28:34.68        -0.0043889006
2019-03-03/11:28:34.71         -0.040780404
2019-03-03/11:28:34.75         -0.037830144
2019-03-03/11:28:34.78         -0.056859704
2019-03-03/11:28:34.81         -0.071123804
2019-03-03/11:28:34.84         -0.069020005
2019-03-03/11:28:34.87         -0.066927080
2019-03-03/11:28:34.90         -0.068952738
2019-03-03/11:28:34.93          -0.10495402
2019-03-03/11:28:34.96         -0.037594516
2019-03-03/11:28:35.00         -0.019386551
2019-03-03/11:28:35.03         -0.029593737
2019-03-03/11:28:35.06         -0.048368820
2019-03-03/11:28:35.09        -0.0075721916
2019-03-03/11:28:35.12          0.012584143
2019-03-03/11:28:35.15          0.034229713
2019-03-03/11:28:35.18          0.084168811
2019-03-03/11:28:35.21          0.044687977
2019-03-03/11:28:35.25          0.012151373
2019-03-03/11:28:35.28          0.038858984
2019-03-03/11:28:35.31          0.056883026
2019-03-03/11:28:35.34          0.025001868
2019-03-03/11:28:35.37        -0.0064926037
2019-03-03/11:28:35.40         -0.034219671
2019-03-03/11:28:35.43         -0.032612067
2019-03-03/11:28:35.46         -0.018680938
2019-03-03/11:28:35.50          0.010831790
2019-03-03/11:28:35.53          0.020258768
2019-03-03/11:28:35.56         -0.051570085
2019-03-03/11:28:35.59         -0.048504068
2019-03-03/11:28:35.62         -0.023119753
2019-03-03/11:28:35.65         -0.038002714
2019-03-03/11:28:35.68         -0.077610960
2019-03-03/11:28:35.71         -0.069419176
2019-03-03/11:28:35.75         -0.077919703
2019-03-03/11:28:35.78         -0.095841023
2019-03-03/11:28:35.81          -0.11332175
2019-03-03/11:28:35.84         -0.046345856
2019-03-03/11:28:35.87         -0.059939583
2019-03-03/11:28:35.90         -0.046343969
2019-03-03/11:28:35.93         -0.029641079
2019-03-03/11:28:35.96          0.048708778
2019-03-03/11:28:36.00         0.0023921896
2019-03-03/11:28:36.03        -0.0050027568
2019-03-03/11:28:36.06         -0.021843737
2019-03-03/11:28:36.09          0.018939452
2019-03-03/11:28:36.12         0.0063320017
2019-03-03/11:28:36.15         -0.023148880
2019-03-03/11:28:36.18         -0.021318618
2019-03-03/11:28:36.21         -0.014848172
2019-03-03/11:28:36.25         -0.091687706
2019-03-03/11:28:36.28         -0.094955868
2019-03-03/11:28:36.31         -0.061946461
2019-03-03/11:28:36.34         -0.041127278
2019-03-03/11:28:36.37         -0.044966320
2019-03-03/11:28:36.40         -0.044994954
2019-03-03/11:28:36.43         0.0026306676
2019-03-03/11:28:36.46         -0.016483422
2019-03-03/11:28:36.50          0.012481973
2019-03-03/11:28:36.53          0.063203871
2019-03-03/11:28:36.56           0.11088338
2019-03-03/11:28:36.59          0.031743385
2019-03-03/11:28:36.62          0.024092228
2019-03-03/11:28:36.65          0.027374415
2019-03-03/11:28:36.68         -0.023321153
2019-03-03/11:28:36.71         -0.052109691
2019-03-03/11:28:36.75        -0.0043891957
2019-03-03/11:28:36.78         -0.052685395
2019-03-03/11:28:36.81         -0.021946979
2019-03-03/11:28:36.84         -0.073512958
2019-03-03/11:28:36.87         -0.068809173
2019-03-03/11:28:36.90         -0.038483588
2019-03-03/11:28:36.93         -0.092149081
2019-03-03/11:28:36.96         -0.024271317
2019-03-03/11:28:37.00         0.0071080437
2019-03-03/11:28:37.03       -0.00091090502
2019-03-03/11:28:37.06          0.052142007
2019-03-03/11:28:37.09          0.017635020
2019-03-03/11:28:37.12          0.047793848
2019-03-03/11:28:37.15          0.054912002
2019-03-03/11:28:37.18         0.0049254344
2019-03-03/11:28:37.21          0.066180998
2019-03-03/11:28:37.25          0.083676893
2019-03-03/11:28:37.28          0.025395281
2019-03-03/11:28:37.31          0.014000383
2019-03-03/11:28:37.34         -0.071872545
2019-03-03/11:28:37.37         -0.060426784
2019-03-03/11:28:37.40         -0.080021567
2019-03-03/11:28:37.43         -0.026750849
2019-03-03/11:28:37.46        -0.0013715901
2019-03-03/11:28:37.50         -0.019329047
2019-03-03/11:28:37.53         -0.028078073
2019-03-03/11:28:37.56         -0.046586409
2019-03-03/11:28:37.59         -0.040678801
2019-03-03/11:28:37.62         -0.031960520
2019-03-03/11:28:37.65        0.00062217577
2019-03-03/11:28:37.68          0.019061081
2019-03-03/11:28:37.71        -0.0019722535
2019-03-03/11:28:37.75        -0.0090319176
2019-03-03/11:28:37.78       -0.00027150561
2019-03-03/11:28:37.81        -0.0040035445
2019-03-03/11:28:37.84          0.036482112
2019-03-03/11:28:37.87        -0.0057553302
2019-03-03/11:28:37.90          0.036149365
2019-03-03/11:28:37.93         0.0015136703
2019-03-03/11:28:37.96       -0.00081245536
2019-03-03/11:28:38.00         -0.017113392
2019-03-03/11:28:38.03        -0.0017137787
2019-03-03/11:28:38.06         -0.025568689
2019-03-03/11:28:38.09         -0.072501084
2019-03-03/11:28:38.12         -0.057459223
2019-03-03/11:28:38.15        -0.0041940833
2019-03-03/11:28:38.18         -0.044714309
2019-03-03/11:28:38.21         -0.049184524
2019-03-03/11:28:38.25         -0.036696784
2019-03-03/11:28:38.28         -0.036967503
2019-03-03/11:28:38.31          0.015504526
2019-03-03/11:28:38.34        -0.0077130100
2019-03-03/11:28:38.37         0.0075971173
2019-03-03/11:28:38.40          0.013615128
2019-03-03/11:28:38.43        -0.0022114119
2019-03-03/11:28:38.46        -0.0084503062
2019-03-03/11:28:38.50          0.031743765
2019-03-03/11:28:38.53          0.012053425
2019-03-03/11:28:38.56         0.0038648945
2019-03-03/11:28:38.59         -0.046783781
2019-03-03/11:28:38.62         -0.037022552
2019-03-03/11:28:38.65         -0.030811838
2019-03-03/11:28:38.68         -0.052009807
2019-03-03/11:28:38.71         -0.069189286
2019-03-03/11:28:38.75         -0.022411599
2019-03-03/11:28:38.78         -0.090461963
2019-03-03/11:28:38.81         -0.084807352
2019-03-03/11:28:38.84         -0.056100891
2019-03-03/11:28:38.87         -0.052460522
2019-03-03/11:28:38.90         -0.029180104
2019-03-03/11:28:38.93         0.0086113013
2019-03-03/11:28:38.96         -0.033819977
2019-03-03/11:28:39.00          0.019133527
2019-03-03/11:28:39.03         -0.055823124
2019-03-03/11:28:39.06        -0.0056764256
2019-03-03/11:28:39.09         -0.012397886
2019-03-03/11:28:39.12         -0.013697297
2019-03-03/11:28:39.15         -0.030809936
2019-03-03/11:28:39.18         -0.046581465
2019-03-03/11:28:39.21         -0.081901582
2019-03-03/11:28:39.25         -0.050505164
2019-03-03/11:28:39.28         -0.064890500
2019-03-03/11:28:39.31         -0.034783865
2019-03-03/11:28:39.34         -0.056335050
2019-03-03/11:28:39.37         -0.030166819
2019-03-03/11:28:39.40         -0.024437838
2019-03-03/11:28:39.43         -0.025809129
2019-03-03/11:28:39.46         0.0091874564
2019-03-03/11:28:39.50         -0.025903296
2019-03-03/11:28:39.53        -0.0070492194
2019-03-03/11:28:39.56         -0.065828459
2019-03-03/11:28:39.59       -6.7025716e-05
2019-03-03/11:28:39.62         -0.059149593
2019-03-03/11:28:39.65         -0.047583202
2019-03-03/11:28:39.68         -0.082438195
2019-03-03/11:28:39.71         -0.071996029
2019-03-03/11:28:39.75         -0.077030681
2019-03-03/11:28:39.78         -0.029211297
2019-03-03/11:28:39.81         -0.045860519
2019-03-03/11:28:39.84         -0.035438220
2019-03-03/11:28:39.87         -0.052910349
2019-03-03/11:28:39.90          0.027495957
2019-03-03/11:28:39.93          0.016513485
2019-03-03/11:28:39.96          0.013762640
2019-03-03/11:28:40.00        -0.0077925511
2019-03-03/11:28:40.03        -0.0042840416
2019-03-03/11:28:40.06         -0.032176887
2019-03-03/11:28:40.09         -0.041356857
2019-03-03/11:28:40.12        -0.0034720021
2019-03-03/11:28:40.15         -0.015811172
2019-03-03/11:28:40.18         -0.045172063
2019-03-03/11:28:40.21         -0.058433579
2019-03-03/11:28:40.25         -0.065440161
2019-03-03/11:28:40.28         -0.041653306
2019-03-03/11:28:40.31        -0.0021119581
2019-03-03/11:28:40.34          0.013043984
2019-03-03/11:28:40.37          0.051739563
2019-03-03/11:28:40.40          0.077001311
2019-03-03/11:28:40.43          0.078287644
2019-03-03/11:28:40.46          0.086701599
2019-03-03/11:28:40.50          0.071231172
2019-03-03/11:28:40.53           0.10955090
2019-03-03/11:28:40.56          0.079098809
2019-03-03/11:28:40.59          0.022358839
2019-03-03/11:28:40.62         -0.012988001
2019-03-03/11:28:40.65         0.0032173547
2019-03-03/11:28:40.68         -0.066897135
2019-03-03/11:28:40.71         -0.054872831
2019-03-03/11:28:40.75         -0.055462523
2019-03-03/11:28:40.78         -0.058006073
2019-03-03/11:28:40.81         -0.066730362
2019-03-03/11:28:40.84         -0.037213653
2019-03-03/11:28:40.87        -0.0014667040
2019-03-03/11:28:40.90          0.075272991
2019-03-03/11:28:40.93         -0.047668001
2019-03-03/11:28:40.96          0.015062256
2019-03-03/11:28:41.00          0.026782853
2019-03-03/11:28:41.03        -0.0087055967
2019-03-03/11:28:41.06         -0.025345405
2019-03-03/11:28:41.09          0.010738913
2019-03-03/11:28:41.12          0.044518993
2019-03-03/11:28:41.15          0.014028191
2019-03-03/11:28:41.18         -0.070767328
2019-03-03/11:28:41.21          0.029392855
2019-03-03/11:28:41.25          0.021994865
2019-03-03/11:28:41.28        -0.0027278957
2019-03-03/11:28:41.31          0.017645270
2019-03-03/11:28:41.34          0.025772481
2019-03-03/11:28:41.37          0.033936769
2019-03-03/11:28:41.40        -0.0011006438
2019-03-03/11:28:41.43         -0.014376252
2019-03-03/11:28:41.46         -0.032455426
2019-03-03/11:28:41.50         -0.021873411
2019-03-03/11:28:41.53         -0.068877971
2019-03-03/11:28:41.56         -0.072820037
2019-03-03/11:28:41.59         -0.049146081
2019-03-03/11:28:41.62        -0.0019643329
2019-03-03/11:28:41.65         -0.061958007
2019-03-03/11:28:41.68         -0.078954597
2019-03-03/11:28:41.71         -0.089071027
2019-03-03/11:28:41.75         -0.023793278
2019-03-03/11:28:41.78         -0.036375643
2019-03-03/11:28:41.81          0.012352871
2019-03-03/11:28:41.84         -0.017664491
2019-03-03/11:28:41.87         0.0083951357
2019-03-03/11:28:41.90         -0.014361989
2019-03-03/11:28:41.93         -0.040550810
2019-03-03/11:28:41.96         -0.015702519
2019-03-03/11:28:42.00          0.013702391
2019-03-03/11:28:42.03         -0.022395753
2019-03-03/11:28:42.06         -0.014182194
2019-03-03/11:28:42.09         -0.037233076
2019-03-03/11:28:42.12         -0.034033483
2019-03-03/11:28:42.15         -0.043646637
2019-03-03/11:28:42.18         -0.053918019
2019-03-03/11:28:42.21         -0.036828053
2019-03-03/11:28:42.25         -0.039110350
2019-03-03/11:28:42.28         -0.024669055
2019-03-03/11:28:42.31          0.015677968
2019-03-03/11:28:42.34         -0.016666149
2019-03-03/11:28:42.37         -0.023035915
2019-03-03/11:28:42.40          0.025121432
2019-03-03/11:28:42.43         0.0019776669
2019-03-03/11:28:42.46          0.066612214
2019-03-03/11:28:42.50          0.043497769
2019-03-03/11:28:42.53          0.038440412
2019-03-03/11:28:42.56          0.054971265
2019-03-03/11:28:42.59        -0.0085736804
2019-03-03/11:28:42.62         0.0014864524
2019-03-03/11:28:42.65         -0.042932367
2019-03-03/11:28:42.68         -0.042147476
2019-03-03/11:28:42.71         -0.035231061
2019-03-03/11:28:42.75         -0.088580407
2019-03-03/11:28:42.78         -0.024823051
2019-03-03/11:28:42.81         -0.044291167
2019-03-03/11:28:42.84         -0.062794764
2019-03-03/11:28:42.87       -0.00078345216
2019-03-03/11:28:42.90       -0.00048471600
2019-03-03/11:28:42.93          0.032538822
2019-03-03/11:28:42.96         0.0020765244
2019-03-03/11:28:43.00         0.0031589449
2019-03-03/11:28:43.03         -0.031745284
2019-03-03/11:28:43.06         -0.040014972
2019-03-03/11:28:43.09         -0.018085204
2019-03-03/11:28:43.12         -0.033391596
2019-03-03/11:28:43.15         -0.043480037
2019-03-03/11:28:43.18         -0.028863178
2019-03-03/11:28:43.21         -0.045619900
2019-03-03/11:28:43.25         -0.032180734
2019-03-03/11:28:43.28         -0.019820782
2019-03-03/11:28:43.31          0.034312526
2019-03-03/11:28:43.34        -0.0016254454
2019-03-03/11:28:43.37          0.021196922
2019-03-03/11:28:43.40         0.0055182130
2019-03-03/11:28:43.43          0.025442038
2019-03-03/11:28:43.46          0.027607057
2019-03-03/11:28:43.50          0.035245552
2019-03-03/11:28:43.53          0.071093893
2019-03-03/11:28:43.56          0.010556134
2019-03-03/11:28:43.59         -0.016318917
2019-03-03/11:28:43.62         0.0090002792
2019-03-03/11:28:43.65        -0.0048484081
2019-03-03/11:28:43.68          0.030781285
2019-03-03/11:28:43.71         -0.021832003
2019-03-03/11:28:43.75         0.0090184245
2019-03-03/11:28:43.78          0.017129505
2019-03-03/11:28:43.81         0.0018521416
2019-03-03/11:28:43.84          0.027087843
2019-03-03/11:28:43.87          0.031139406
2019-03-03/11:28:43.90          0.016596682
2019-03-03/11:28:43.93         0.0093412704
2019-03-03/11:28:43.96         -0.039729917
2019-03-03/11:28:44.00         -0.034393251
2019-03-03/11:28:44.03         -0.046185792
2019-03-03/11:28:44.06         -0.033940626
2019-03-03/11:28:44.09         -0.074112809
2019-03-03/11:28:44.12         -0.020189251
2019-03-03/11:28:44.15         -0.039334367
2019-03-03/11:28:44.18         -0.017402070
2019-03-03/11:28:44.21        -0.0077476035
2019-03-03/11:28:44.25          0.023420938
2019-03-03/11:28:44.28          0.037674366
2019-03-03/11:28:44.31          0.014944365
2019-03-03/11:28:44.34         0.0033446253
2019-03-03/11:28:44.37         0.0051772691
2019-03-03/11:28:44.40         -0.057380529
2019-03-03/11:28:44.43         -0.013247333
2019-03-03/11:28:44.46         -0.020576917
2019-03-03/11:28:44.50         -0.065103772
2019-03-03/11:28:44.53         -0.081960116
2019-03-03/11:28:44.56         -0.064065274
2019-03-03/11:28:44.59         -0.085960916
2019-03-03/11:28:44.62         -0.079439380
2019-03-03/11:28:44.65         -0.033186720
2019-03-03/11:28:44.68         -0.023804365
2019-03-03/11:28:44.71         -0.040080215
2019-03-03/11:28:44.75       -0.00030863183
2019-03-03/11:28:44.78          0.015846001
2019-03-03/11:28:44.81          0.051035898
2019-03-03/11:28:44.84          0.013553453
2019-03-03/11:28:44.87          0.077852250
2019-03-03/11:28:44.90          0.061600167
2019-03-03/11:28:44.93          0.068338043
2019-03-03/11:28:44.96          0.075282365
2019-03-03/11:28:45.00          0.055753134
2019-03-03/11:28:45.03          0.020776419
2019-03-03/11:28:45.06          0.020789890
2019-03-03/11:28:45.09         -0.014323370
2019-03-03/11:28:45.12        -0.0074663011
2019-03-03/11:28:45.15         -0.035295794
2019-03-03/11:28:45.18         -0.016925456
2019-03-03/11:28:45.21         -0.034905500
2019-03-03/11:28:45.25         -0.028845969
2019-03-03/11:28:45.28          0.010848058
2019-03-03/11:28:45.31         0.0017084542
2019-03-03/11:28:45.34         0.0066059457
2019-03-03/11:28:45.37          0.057557359
2019-03-03/11:28:45.40          0.062517553
2019-03-03/11:28:45.43          0.031491116
2019-03-03/11:28:45.46          0.031372289
2019-03-03/11:28:45.50          0.011255837
2019-03-03/11:28:45.53         -0.016077713
2019-03-03/11:28:45.56         -0.024398311
2019-03-03/11:28:45.59         -0.012303046
2019-03-03/11:28:45.62         -0.011836355
2019-03-03/11:28:45.65         -0.046971108
2019-03-03/11:28:45.68        -0.0094703210
2019-03-03/11:28:45.71         -0.018684998
2019-03-03/11:28:45.75        -0.0023722730
2019-03-03/11:28:45.78        -0.0070025239
2019-03-03/11:28:45.81          0.057451487
2019-03-03/11:28:45.84          0.038711064
2019-03-03/11:28:45.87          0.027455311
2019-03-03/11:28:45.90          0.026602134
2019-03-03/11:28:45.93          0.021051148
2019-03-03/11:28:45.96          0.018642224
2019-03-03/11:28:46.00          0.031800901
2019-03-03/11:28:46.03         0.0088198122
2019-03-03/11:28:46.06         -0.010123694
2019-03-03/11:28:46.09         -0.030331942
2019-03-03/11:28:46.12        -0.0050139009
2019-03-03/11:28:46.15          0.010803389
2019-03-03/11:28:46.18          0.021657802
2019-03-03/11:28:46.21          0.053936161
2019-03-03/11:28:46.25          0.032395415
2019-03-03/11:28:46.28          0.048879526
2019-03-03/11:28:46.31          0.050570586
2019-03-03/11:28:46.34           0.10215149
2019-03-03/11:28:46.37          0.041809979
2019-03-03/11:28:46.40          0.024674235
2019-03-03/11:28:46.43          0.055636110
2019-03-03/11:28:46.46        0.00022072167
2019-03-03/11:28:46.50         -0.015797800
2019-03-03/11:28:46.53         -0.027724132
2019-03-03/11:28:46.56         -0.020798280
2019-03-03/11:28:46.59         -0.030826156
2019-03-03/11:28:46.62         -0.034347063
2019-03-03/11:28:46.65        -0.0049539167
2019-03-03/11:28:46.68        -0.0070733501
2019-03-03/11:28:46.71         -0.023621202
2019-03-03/11:28:46.75        -0.0076080552
2019-03-03/11:28:46.78         0.0024120281
2019-03-03/11:28:46.81         0.0095985080
2019-03-03/11:28:46.84         0.0013926328
2019-03-03/11:28:46.87        -0.0049467398
2019-03-03/11:28:46.90         -0.026867741
2019-03-03/11:28:46.93         -0.035630342
2019-03-03/11:28:46.96         -0.023036614
2019-03-03/11:28:47.00         -0.045924112
2019-03-03/11:28:47.03       -0.00092043083
2019-03-03/11:28:47.06         -0.017397549
2019-03-03/11:28:47.09         -0.039159568
2019-03-03/11:28:47.12         -0.025214652
2019-03-03/11:28:47.15         0.0085026710
2019-03-03/11:28:47.18        -0.0090430343
2019-03-03/11:28:47.21          0.013294594
2019-03-03/11:28:47.25          0.018903892
2019-03-03/11:28:47.28          0.019278392
2019-03-03/11:28:47.31          0.023679819
2019-03-03/11:28:47.34         -0.012688128
2019-03-03/11:28:47.37          0.032557081
2019-03-03/11:28:47.40          0.023531739
2019-03-03/11:28:47.43         -0.034024647
2019-03-03/11:28:47.46        -0.0029836844
2019-03-03/11:28:47.50        -0.0066399272
2019-03-03/11:28:47.53         -0.011065632
2019-03-03/11:28:47.56         -0.016061581
2019-03-03/11:28:47.59         -0.028548607
2019-03-03/11:28:47.62          0.014562247
2019-03-03/11:28:47.65        -0.0031231499
2019-03-03/11:28:47.68        0.00062275489
2019-03-03/11:28:47.71          0.029571392
2019-03-03/11:28:47.75          0.030354941
2019-03-03/11:28:47.78          0.027190177
2019-03-03/11:28:47.81          0.013232016
2019-03-03/11:28:47.84        -0.0037893688
2019-03-03/11:28:47.87       -0.00089089776
2019-03-03/11:28:47.90         0.0034933036
2019-03-03/11:28:47.93         0.0041698665
2019-03-03/11:28:47.96         0.0039030469
2019-03-03/11:28:48.00        -0.0027318420
2019-03-03/11:28:48.03        -0.0028035249
2019-03-03/11:28:48.06         0.0085565899
2019-03-03/11:28:48.09          0.015358555
2019-03-03/11:28:48.12          0.045927150
2019-03-03/11:28:48.15          0.023040371
2019-03-03/11:28:48.18          0.016148579
2019-03-03/11:28:48.21       -0.00065812507
2019-03-03/11:28:48.25          0.015439087
2019-03-03/11:28:48.28         0.0061068196
2019-03-03/11:28:48.31          0.023434430
2019-03-03/11:28:48.34          0.011242397
2019-03-03/11:28:48.37        -0.0046798535
2019-03-03/11:28:48.40         -0.026679338
2019-03-03/11:28:48.43        -0.0017771919
2019-03-03/11:28:48.46         -0.017776430
2019-03-03/11:28:48.50         -0.027775091
2019-03-03/11:28:48.53         -0.038510749
2019-03-03/11:28:48.56         -0.012514905
2019-03-03/11:28:48.59         -0.042727350
2019-03-03/11:28:48.62         -0.040451587
2019-03-03/11:28:48.65         -0.011579180
2019-03-03/11:28:48.68         -0.015991296
2019-03-03/11:28:48.71         -0.026429124
2019-03-03/11:28:48.75         0.0036589548
2019-03-03/11:28:48.78         0.0053355274
2019-03-03/11:28:48.81         0.0068958779
2019-03-03/11:28:48.84          0.015054097
2019-03-03/11:28:48.87        0.00060827356
2019-03-03/11:28:48.90         0.0010822582
2019-03-03/11:28:48.93         -0.030700093
2019-03-03/11:28:48.96         -0.024531867
2019-03-03/11:28:49.00        -0.0097839689
2019-03-03/11:28:49.03         -0.036911532
2019-03-03/11:28:49.06        -0.0078590747
2019-03-03/11:28:49.09         -0.032840189
2019-03-03/11:28:49.12        -0.0015605024
2019-03-03/11:28:49.15         0.0069466547
2019-03-03/11:28:49.18         0.0049586190
2019-03-03/11:28:49.21         0.0096029176
2019-03-03/11:28:49.25          0.017477419
2019-03-03/11:28:49.28          0.034399812
2019-03-03/11:28:49.31          0.036413609
2019-03-03/11:28:49.34          0.018399611
2019-03-03/11:28:49.37          0.036297050
2019-03-03/11:28:49.40        -0.0069639908
2019-03-03/11:28:49.43         -0.013952321
2019-03-03/11:28:49.46          0.014183379
2019-03-03/11:28:49.50          0.031600599
2019-03-03/11:28:49.53          0.028307936
2019-03-03/11:28:49.56          0.012604486
2019-03-03/11:28:49.59         -0.018787174
2019-03-03/11:28:49.62          0.020243526
2019-03-03/11:28:49.65        -0.0074103382
2019-03-03/11:28:49.68          0.016914778
2019-03-03/11:28:49.71          0.021830528
2019-03-03/11:28:49.75         0.0077024444
2019-03-03/11:28:49.78         -0.036392339
2019-03-03/11:28:49.81         -0.016227220
2019-03-03/11:28:49.84         -0.029138193
2019-03-03/11:28:49.87         -0.012925875
2019-03-03/11:28:49.90         -0.030893991
2019-03-03/11:28:49.93        0.00049588497
2019-03-03/11:28:49.96         -0.016217125
2019-03-03/11:28:50.00         -0.011404147
2019-03-03/11:28:50.03         -0.021700375
2019-03-03/11:28:50.06          0.012389453
2019-03-03/11:28:50.09         0.0069238871
2019-03-03/11:28:50.12         -0.027563745
2019-03-03/11:28:50.15          0.024551758
2019-03-03/11:28:50.18          0.031475610
2019-03-03/11:28:50.21          0.011782193
2019-03-03/11:28:50.25          0.035344003
2019-03-03/11:28:50.28        -0.0076826228
2019-03-03/11:28:50.31          0.031118387
2019-03-03/11:28:50.34          0.029142847
2019-03-03/11:28:50.37         0.0020553324
2019-03-03/11:28:50.40          0.017849687
2019-03-03/11:28:50.43        -0.0068558340
2019-03-03/11:28:50.46         -0.022093062
2019-03-03/11:28:50.50         0.0057015422
2019-03-03/11:28:50.53         -0.016411803
2019-03-03/11:28:50.56          0.023363341
2019-03-03/11:28:50.59         -0.012210720
2019-03-03/11:28:50.62          0.027640088
2019-03-03/11:28:50.65          0.023231460
2019-03-03/11:28:50.68          0.052606037
2019-03-03/11:28:50.71          0.066022290
2019-03-03/11:28:50.75          0.053068234
2019-03-03/11:28:50.78          0.017032574
2019-03-03/11:28:50.81          0.011864178
2019-03-03/11:28:50.84         0.0082045958
2019-03-03/11:28:50.87          0.017201658
2019-03-03/11:28:50.90         -0.026375314
2019-03-03/11:28:50.93         -0.039604693
2019-03-03/11:28:50.96         -0.021569844
2019-03-03/11:28:51.00         -0.057145583
2019-03-03/11:28:51.03         -0.037241931
2019-03-03/11:28:51.06         -0.016901174
2019-03-03/11:28:51.09         -0.010052518
2019-03-03/11:28:51.12         0.0047971270
2019-03-03/11:28:51.15         0.0025282745
2019-03-03/11:28:51.18         0.0015874380
2019-03-03/11:28:51.21          0.043409335
2019-03-03/11:28:51.25         0.0064864656
2019-03-03/11:28:51.28          0.032492850
2019-03-03/11:28:51.31          0.017227901
2019-03-03/11:28:51.34        -0.0014417651
2019-03-03/11:28:51.37         -0.023532557
2019-03-03/11:28:51.40         -0.026175652
2019-03-03/11:28:51.43         -0.027102873
2019-03-03/11:28:51.46         -0.026840315
2019-03-03/11:28:51.50         -0.019762429
2019-03-03/11:28:51.53         -0.011140000
2019-03-03/11:28:51.56         -0.011740929
2019-03-03/11:28:51.59         -0.010134897
2019-03-03/11:28:51.62         0.0054151576
2019-03-03/11:28:51.65          0.031889454
2019-03-03/11:28:51.68          0.036032791
2019-03-03/11:28:51.71          0.016063291
2019-03-03/11:28:51.75          0.016166504
2019-03-03/11:28:51.78          0.015024008
2019-03-03/11:28:51.81          0.018762925
2019-03-03/11:28:51.84        -0.0068146865
2019-03-03/11:28:51.87         0.0053892788
2019-03-03/11:28:51.90        -0.0055486132
2019-03-03/11:28:51.93         0.0093740767
2019-03-03/11:28:51.96        -0.0082794248
2019-03-03/11:28:52.00         -0.010141423
2019-03-03/11:28:52.03        -0.0080678904
2019-03-03/11:28:52.06        -0.0082014993
2019-03-03/11:28:52.09         -0.013333271
2019-03-03/11:28:52.12        -0.0072041964
2019-03-03/11:28:52.15         -0.010371784
2019-03-03/11:28:52.18        -0.0021042166
2019-03-03/11:28:52.21         -0.025099236
2019-03-03/11:28:52.25         0.0015032761
2019-03-03/11:28:52.28         0.0087756232
2019-03-03/11:28:52.31          0.012323603
2019-03-03/11:28:52.34         -0.028772818
2019-03-03/11:28:52.37        -0.0076130551
2019-03-03/11:28:52.40         -0.018749951
2019-03-03/11:28:52.43         0.0064272469
2019-03-03/11:28:52.46        -0.0025583532
2019-03-03/11:28:52.50          0.018563085
2019-03-03/11:28:52.53         0.0086203190
2019-03-03/11:28:52.56        -0.0037165074
2019-03-03/11:28:52.59        -0.0064334522
2019-03-03/11:28:52.62          0.039526943
2019-03-03/11:28:52.65          0.017230799
2019-03-03/11:28:52.68          0.022701546
2019-03-03/11:28:52.71         0.0074093421
2019-03-03/11:28:52.75        -0.0067073092
2019-03-03/11:28:52.78         -0.020856850
2019-03-03/11:28:52.81         -0.026968826
2019-03-03/11:28:52.84         -0.013960882
2019-03-03/11:28:52.87        -0.0015294483
2019-03-03/11:28:52.90         -0.019927061
2019-03-03/11:28:52.93         -0.013438451
2019-03-03/11:28:52.96        -0.0041675029
2019-03-03/11:28:53.00         0.0037817092
2019-03-03/11:28:53.03          0.018796505
2019-03-03/11:28:53.06          0.013700222
2019-03-03/11:28:53.09          0.019025650
2019-03-03/11:28:53.12          0.025481769
2019-03-03/11:28:53.15          0.034831517
2019-03-03/11:28:53.18         0.0076783392
2019-03-03/11:28:53.21          0.022194351
2019-03-03/11:28:53.25         0.0056222959
2019-03-03/11:28:53.28        -0.0050412740
2019-03-03/11:28:53.31        0.00029608445
2019-03-03/11:28:53.34         -0.016470337
2019-03-03/11:28:53.37         -0.032534027
2019-03-03/11:28:53.40         -0.029211669
2019-03-03/11:28:53.43         -0.044613749
2019-03-03/11:28:53.46         -0.025125201
2019-03-03/11:28:53.50         -0.041690452
2019-03-03/11:28:53.53        -0.0040719875
2019-03-03/11:28:53.56         -0.013969728
2019-03-03/11:28:53.59         -0.022228865
2019-03-03/11:28:53.62        -0.0044228657
2019-03-03/11:28:53.65         -0.014777827
2019-03-03/11:28:53.68        -0.0068050141
2019-03-03/11:28:53.71         -0.023647957
2019-03-03/11:28:53.75         -0.024291481
2019-03-03/11:28:53.78         -0.015894985
2019-03-03/11:28:53.81         -0.019466023
2019-03-03/11:28:53.84         -0.049749589
2019-03-03/11:28:53.87         -0.023310119
2019-03-03/11:28:53.90         -0.019078248
2019-03-03/11:28:53.93        0.00018550789
2019-03-03/11:28:53.96         -0.016689508
2019-03-03/11:28:54.00          0.023227192
2019-03-03/11:28:54.03          0.017734731
2019-03-03/11:28:54.06          0.014142096
2019-03-03/11:28:54.09        0.00018307212
2019-03-03/11:28:54.12          0.045612998
2019-03-03/11:28:54.15         0.0011838016
2019-03-03/11:28:54.18          0.024082048
2019-03-03/11:28:54.21         0.0078492581
2019-03-03/11:28:54.25         0.0082650013
2019-03-03/11:28:54.28        -0.0035059720
2019-03-03/11:28:54.31         -0.014138383
2019-03-03/11:28:54.34        -0.0068950950
2019-03-03/11:28:54.37         -0.029702851
2019-03-03/11:28:54.40         -0.019567405
2019-03-03/11:28:54.43         0.0028954232
2019-03-03/11:28:54.46         -0.026652743
2019-03-03/11:28:54.50          0.016863299
2019-03-03/11:28:54.53          0.018979126
2019-03-03/11:28:54.56         0.0021965139
2019-03-03/11:28:54.59          0.018484243
2019-03-03/11:28:54.62          0.011061309
2019-03-03/11:28:54.65          0.025431738
2019-03-03/11:28:54.68        -0.0012900774
2019-03-03/11:28:54.71        -0.0048713107
2019-03-03/11:28:54.75         0.0042948523
2019-03-03/11:28:54.78         -0.026265775
2019-03-03/11:28:54.81         -0.012062978
2019-03-03/11:28:54.84         -0.016239830
2019-03-03/11:28:54.87         -0.016147932
2019-03-03/11:28:54.90         -0.033922645
2019-03-03/11:28:54.93         -0.012538635
2019-03-03/11:28:54.96        -0.0096039316
2019-03-03/11:28:55.00        -0.0018575549
2019-03-03/11:28:55.03         -0.012210966
2019-03-03/11:28:55.06         0.0073703290
2019-03-03/11:28:55.09        -0.0042688815
2019-03-03/11:28:55.12        -0.0048231192
2019-03-03/11:28:55.15         -0.015033426
2019-03-03/11:28:55.18         0.0085215053
2019-03-03/11:28:55.21        -0.0053801319
2019-03-03/11:28:55.25         -0.010130342
2019-03-03/11:28:55.28        -0.0071724730
2019-03-03/11:28:55.31        -0.0065589981
2019-03-03/11:28:55.34         -0.016573277
2019-03-03/11:28:55.37         -0.020464100
2019-03-03/11:28:55.40        -0.0039126359
2019-03-03/11:28:55.43          0.016531752
2019-03-03/11:28:55.46          0.012238153
2019-03-03/11:28:55.50         0.0087731190
2019-03-03/11:28:55.53        -0.0047418026
2019-03-03/11:28:55.56         0.0033216359
2019-03-03/11:28:55.59         0.0078644216
2019-03-03/11:28:55.62          0.010915455
2019-03-03/11:28:55.65         0.0025407031
2019-03-03/11:28:55.68       -0.00024951800
2019-03-03/11:28:55.71         -0.022458297
2019-03-03/11:28:55.75         -0.026168562
2019-03-03/11:28:55.78         -0.016580350
2019-03-03/11:28:55.81        -0.0042554302
2019-03-03/11:28:55.84         -0.017828502
2019-03-03/11:28:55.87         0.0061633738
2019-03-03/11:28:55.90         0.0096545292
2019-03-03/11:28:55.93        -0.0051625355
2019-03-03/11:28:55.96         -0.010743694
2019-03-03/11:28:56.00          0.027880189
2019-03-03/11:28:56.03          0.019955131
2019-03-03/11:28:56.06         0.0057315088
2019-03-03/11:28:56.09         0.0027308891
2019-03-03/11:28:56.12         0.0015964118
2019-03-03/11:28:56.15         -0.025094351
2019-03-03/11:28:56.18         -0.031825845
2019-03-03/11:28:56.21         -0.020002748
2019-03-03/11:28:56.25       -0.00087989000
2019-03-03/11:28:56.28         -0.020382920
2019-03-03/11:28:56.31         -0.010555830
2019-03-03/11:28:56.34         -0.018623723
2019-03-03/11:28:56.37        -0.0033613292
2019-03-03/11:28:56.40         0.0053582394
2019-03-03/11:28:56.43          0.022599695
2019-03-03/11:28:56.46         0.0011302079
2019-03-03/11:28:56.50          0.022151008
2019-03-03/11:28:56.53         0.0049922393
2019-03-03/11:28:56.56        -0.0019792464
2019-03-03/11:28:56.59        -0.0061851404
2019-03-03/11:28:56.62        -0.0010481819
2019-03-03/11:28:56.65         -0.015694087
2019-03-03/11:28:56.68        -0.0052209648
2019-03-03/11:28:56.71         -0.026576511
2019-03-03/11:28:56.75         -0.023109069
2019-03-03/11:28:56.78         -0.031897889
2019-03-03/11:28:56.81         -0.032567542
2019-03-03/11:28:56.84         -0.030106375
2019-03-03/11:28:56.87         -0.020131473
2019-03-03/11:28:56.90        -0.0094804654
2019-03-03/11:28:56.93         -0.017504319
2019-03-03/11:28:56.96         -0.021611480
2019-03-03/11:28:57.00         -0.018460314
2019-03-03/11:28:57.03         -0.012625381
2019-03-03/11:28:57.06         -0.015436683
2019-03-03/11:28:57.09        -0.0052791263
2019-03-03/11:28:57.12        -0.0089166928
2019-03-03/11:28:57.15         -0.018421910
2019-03-03/11:28:57.18         -0.031653499
2019-03-03/11:28:57.21         0.0083590264
2019-03-03/11:28:57.25         -0.018058612
2019-03-03/11:28:57.28         0.0048593785
2019-03-03/11:28:57.31        -0.0047935906
2019-03-03/11:28:57.34          0.016902082
2019-03-03/11:28:57.37        -0.0015181847
2019-03-03/11:28:57.40         0.0069112047
2019-03-03/11:28:57.43         0.0028527082
2019-03-03/11:28:57.46          0.026839323
2019-03-03/11:28:57.50        -0.0062366704
2019-03-03/11:28:57.53         0.0043850552
2019-03-03/11:28:57.56         -0.017727664
2019-03-03/11:28:57.59         -0.013906700
2019-03-03/11:28:57.62         -0.015127184
2019-03-03/11:28:57.65         -0.030905750
2019-03-03/11:28:57.68         -0.018737186
2019-03-03/11:28:57.71         -0.013593220
2019-03-03/11:28:57.75        -0.0052644342
2019-03-03/11:28:57.78         -0.013574144
2019-03-03/11:28:57.81        -0.0034791777
2019-03-03/11:28:57.84        -0.0083476158
2019-03-03/11:28:57.87          0.017177909
2019-03-03/11:28:57.90         0.0059008506
2019-03-03/11:28:57.93          0.020541737
2019-03-03/11:28:57.96         0.0083291760
2019-03-03/11:28:58.00         0.0065440985
2019-03-03/11:28:58.03         -0.020149201
2019-03-03/11:28:58.06        -0.0041248548
2019-03-03/11:28:58.09         -0.017612116
2019-03-03/11:28:58.12         0.0043166154
2019-03-03/11:28:58.15         -0.025434754
2019-03-03/11:28:58.18         -0.014953014
2019-03-03/11:28:58.21         -0.015565249
2019-03-03/11:28:58.25         -0.017099971
2019-03-03/11:28:58.28        -0.0086039328
2019-03-03/11:28:58.31         -0.011648274
2019-03-03/11:28:58.34         -0.011287508
2019-03-03/11:28:58.37         0.0073150401
2019-03-03/11:28:58.40         -0.023180538
2019-03-03/11:28:58.43         0.0087078638
2019-03-03/11:28:58.46         -0.020677401
2019-03-03/11:28:58.50        -0.0055348482
2019-03-03/11:28:58.53         -0.010510664
2019-03-03/11:28:58.56         -0.015491979
2019-03-03/11:28:58.59        -0.0094322762
2019-03-03/11:28:58.62         0.0046788699
2019-03-03/11:28:58.65         -0.022942852
2019-03-03/11:28:58.68        -0.0042629285
2019-03-03/11:28:58.71         -0.031693028
2019-03-03/11:28:58.75         0.0016601789
2019-03-03/11:28:58.78        -0.0085348953
2019-03-03/11:28:58.81         0.0017467614
2019-03-03/11:28:58.84        -0.0085792966
2019-03-03/11:28:58.87        -0.0092857498
2019-03-03/11:28:58.90         -0.026626160
2019-03-03/11:28:58.93         0.0035434637
2019-03-03/11:28:58.96         -0.011681876
2019-03-03/11:28:59.00         0.0040187064
2019-03-03/11:28:59.03         -0.010267618
2019-03-03/11:28:59.06        -0.0076437698
2019-03-03/11:28:59.09         -0.016688917
2019-03-03/11:28:59.12         0.0041711168
2019-03-03/11:28:59.15          0.013556696
2019-03-03/11:28:59.18         0.0029961675
2019-03-03/11:28:59.21          0.017828918
2019-03-03/11:28:59.25          0.021582646
2019-03-03/11:28:59.28          0.028182920
2019-03-03/11:28:59.31          0.024305685
2019-03-03/11:28:59.34          0.017294608
2019-03-03/11:28:59.37          0.022389649
2019-03-03/11:28:59.40          0.014300008
2019-03-03/11:28:59.43          0.011312565
2019-03-03/11:28:59.46          0.017828907
2019-03-03/11:28:59.50        -0.0044191362
2019-03-03/11:28:59.53         -0.012461946
2019-03-03/11:28:59.56         -0.025093847
2019-03-03/11:28:59.59         -0.030958920
2019-03-03/11:28:59.62        -0.0081706896
2019-03-03/11:28:59.65        -0.0044594585
2019-03-03/11:28:59.68         -0.019960301
2019-03-03/11:28:59.71         -0.020625648
2019-03-03/11:28:59.75        -0.0099767510
2019-03-03/11:28:59.78         -0.010294978
2019-03-03/11:28:59.81         0.0027571256
2019-03-03/11:28:59.84         0.0079545699
2019-03-03/11:28:59.87          0.010961005
2019-03-03/11:28:59.90          0.010567980
2019-03-03/11:28:59.93        -0.0034677468
2019-03-03/11:28:59.96        -0.0021504631
2019-03-03/11:29:00.00        -0.0070734478
2019-03-03/11:29:00.03        -0.0083547711
2019-03-03/11:29:00.06         -0.015914592
2019-03-03/11:29:00.09         -0.018713890
2019-03-03/11:29:00.12         -0.022959857
2019-03-03/11:29:00.15         -0.024037310
2019-03-03/11:29:00.18         -0.049055195
2019-03-03/11:29:00.21         -0.035951498
2019-03-03/11:29:00.25         -0.028873910
2019-03-03/11:29:00.28         -0.012741006
2019-03-03/11:29:00.31         -0.017163184
2019-03-03/11:29:00.34         -0.027275458
2019-03-03/11:29:00.37         -0.010132184
2019-03-03/11:29:00.40         -0.021721059
2019-03-03/11:29:00.43        -0.0095633117
2019-03-03/11:29:00.46          0.012392859
2019-03-03/11:29:00.50          0.010470928
2019-03-03/11:29:00.53         0.0050887488
2019-03-03/11:29:00.56         -0.010532884
2019-03-03/11:29:00.59        -0.0080124446
2019-03-03/11:29:00.62         -0.010662021
2019-03-03/11:29:00.65        -0.0040258869
2019-03-03/11:29:00.68          0.011985263
2019-03-03/11:29:00.71         0.0086771253
2019-03-03/11:29:00.75         -0.010701746
2019-03-03/11:29:00.78        -0.0073494228
2019-03-03/11:29:00.81       -0.00078592096
2019-03-03/11:29:00.84         0.0017210741
2019-03-03/11:29:00.87          0.016209131
2019-03-03/11:29:00.90          0.015912890
2019-03-03/11:29:00.93        4.2294826e-05
2019-03-03/11:29:00.96        0.00028614593
2019-03-03/11:29:01.00         -0.011344590
2019-03-03/11:29:01.03       -0.00056330181
2019-03-03/11:29:01.06         0.0014876694
2019-03-03/11:29:01.09        0.00055680889
2019-03-03/11:29:01.12          0.011188069
2019-03-03/11:29:01.15        -0.0046566274
2019-03-03/11:29:01.18          0.012111595
2019-03-03/11:29:01.21         0.0064543625
2019-03-03/11:29:01.25         0.0079117719
2019-03-03/11:29:01.28          0.019981321
2019-03-03/11:29:01.31          0.012333250
2019-03-03/11:29:01.34         0.0034069872
2019-03-03/11:29:01.37          0.021071459
2019-03-03/11:29:01.40         0.0065871639
2019-03-03/11:29:01.43        -0.0018043495
2019-03-03/11:29:01.46        0.00067148509
2019-03-03/11:29:01.50         0.0086464696
2019-03-03/11:29:01.53         0.0031114287
2019-03-03/11:29:01.56        -0.0080167303
2019-03-03/11:29:01.59         0.0057833510
2019-03-03/11:29:01.62         0.0071494424
2019-03-03/11:29:01.65         -0.023284332
2019-03-03/11:29:01.68        -0.0024046709
2019-03-03/11:29:01.71        -0.0063996823
2019-03-03/11:29:01.75        -0.0057171493
2019-03-03/11:29:01.78         -0.012310556
2019-03-03/11:29:01.81        -0.0059005486
2019-03-03/11:29:01.84         0.0062561832
2019-03-03/11:29:01.87        -0.0023398214
2019-03-03/11:29:01.90         -0.011865439
2019-03-03/11:29:01.93         0.0080095683
2019-03-03/11:29:01.96         -0.018170276
2019-03-03/11:29:02.00         0.0013895744
2019-03-03/11:29:02.03        -0.0099382246
2019-03-03/11:29:02.06        -0.0090844454
2019-03-03/11:29:02.09        -0.0068690661
2019-03-03/11:29:02.12         -0.017742474
2019-03-03/11:29:02.15         -0.014320286
2019-03-03/11:29:02.18         0.0043298982
2019-03-03/11:29:02.21        -0.0034166582
2019-03-03/11:29:02.25         0.0036654815
2019-03-03/11:29:02.28       -0.00026734171
2019-03-03/11:29:02.31        -0.0023111349
2019-03-03/11:29:02.34         0.0065140539
2019-03-03/11:29:02.37        -0.0080485693
2019-03-03/11:29:02.40        -0.0014357315
2019-03-03/11:29:02.43        -0.0012099736
2019-03-03/11:29:02.46         -0.017007502
2019-03-03/11:29:02.50        -0.0084928164
2019-03-03/11:29:02.53         -0.013745401
2019-03-03/11:29:02.56         -0.018482933
2019-03-03/11:29:02.59        -0.0060298141
2019-03-03/11:29:02.62         -0.016310629
2019-03-03/11:29:02.65        -0.0039961259
2019-03-03/11:29:02.68         -0.013894322
2019-03-03/11:29:02.71         -0.019576275
2019-03-03/11:29:02.75        -0.0089634562
2019-03-03/11:29:02.78        -0.0073378080
2019-03-03/11:29:02.81        -0.0058558896
2019-03-03/11:29:02.84         -0.010298993
2019-03-03/11:29:02.87         -0.022298076
2019-03-03/11:29:02.90        -0.0074532795
2019-03-03/11:29:02.93        -0.0054331542
2019-03-03/11:29:02.96        -0.0059345402
2019-03-03/11:29:03.00        -0.0067524809
2019-03-03/11:29:03.03        -0.0087430232
2019-03-03/11:29:03.06         -0.012391042
2019-03-03/11:29:03.09        -0.0088957599
2019-03-03/11:29:03.12        -0.0019629296
2019-03-03/11:29:03.15          0.013957550
2019-03-03/11:29:03.18        0.00035532128
2019-03-03/11:29:03.21        -0.0055211413
2019-03-03/11:29:03.25         0.0057852007
2019-03-03/11:29:03.28         0.0036817356
2019-03-03/11:29:03.31         0.0025040453
2019-03-03/11:29:03.34        -0.0035642732
2019-03-03/11:29:03.37        -0.0046007651
2019-03-03/11:29:03.40        -0.0064583899
2019-03-03/11:29:03.43         -0.019729186
2019-03-03/11:29:03.46        -0.0091160777
2019-03-03/11:29:03.50        -0.0067616216
2019-03-03/11:29:03.53         -0.014889177
2019-03-03/11:29:03.56        -0.0060688737
2019-03-03/11:29:03.59         0.0022256132
2019-03-03/11:29:03.62        -0.0048715843
2019-03-03/11:29:03.65        0.00071703345
2019-03-03/11:29:03.68         0.0092950811
2019-03-03/11:29:03.71         0.0092102197
2019-03-03/11:29:03.75         0.0021495999
2019-03-03/11:29:03.78        -0.0034015366
2019-03-03/11:29:03.81        -0.0022949834
2019-03-03/11:29:03.84        -0.0085762648
2019-03-03/11:29:03.87         -0.016439501
2019-03-03/11:29:03.90        -0.0022650003
2019-03-03/11:29:03.93        -0.0078526989
2019-03-03/11:29:03.96         -0.015560086
2019-03-03/11:29:04.00        -0.0070103552
2019-03-03/11:29:04.03        -0.0081682207
2019-03-03/11:29:04.06         0.0056559602
2019-03-03/11:29:04.09         0.0089827353
2019-03-03/11:29:04.12         0.0083254277
2019-03-03/11:29:04.15        0.00066443208
2019-03-03/11:29:04.18        -0.0046006603
2019-03-03/11:29:04.21        0.00082439166
2019-03-03/11:29:04.25        7.4004437e-05
2019-03-03/11:29:04.28        -0.0045603617
2019-03-03/11:29:04.31        -0.0028040189
2019-03-03/11:29:04.34        -0.0089737044
2019-03-03/11:29:04.37        -0.0088451199
2019-03-03/11:29:04.40        -0.0086880560
2019-03-03/11:29:04.43        -0.0043315141
2019-03-03/11:29:04.46        -0.0010922101
2019-03-03/11:29:04.50        -0.0028155106
2019-03-03/11:29:04.53         0.0045748781
2019-03-03/11:29:04.56         0.0041016171
2019-03-03/11:29:04.59         0.0021340566
2019-03-03/11:29:04.62         0.0034956022
2019-03-03/11:29:04.65         0.0041746553
2019-03-03/11:29:04.68         0.0011037294
2019-03-03/11:29:04.71         0.0036477479
2019-03-03/11:29:04.75        -0.0022350992
2019-03-03/11:29:04.78        -0.0047038509
2019-03-03/11:29:04.81         -0.015056532
2019-03-03/11:29:04.84         -0.011550532
2019-03-03/11:29:04.87         -0.015409904
2019-03-03/11:29:04.90         -0.012958693
2019-03-03/11:29:04.93         -0.018508525
2019-03-03/11:29:04.96         -0.013949530
2019-03-03/11:29:05.00         -0.011202745
2019-03-03/11:29:05.03        -0.0088761726
2019-03-03/11:29:05.06         0.0046341634
2019-03-03/11:29:05.09         0.0045753554
2019-03-03/11:29:05.12        -0.0035907878
2019-03-03/11:29:05.15       -0.00069212177
2019-03-03/11:29:05.18        -0.0083738076
2019-03-03/11:29:05.21         0.0017184455
2019-03-03/11:29:05.25         0.0014195961
2019-03-03/11:29:05.28        -0.0089290983
2019-03-03/11:29:05.31         0.0014065790
2019-03-03/11:29:05.34         -0.016784556
2019-03-03/11:29:05.37         -0.010944053
2019-03-03/11:29:05.40        -0.0094559458
2019-03-03/11:29:05.43        -0.0048469876
2019-03-03/11:29:05.46         0.0027468576
2019-03-03/11:29:05.50        -0.0051739208
2019-03-03/11:29:05.53        -0.0060000634
2019-03-03/11:29:05.56         0.0032940765
2019-03-03/11:29:05.59        -0.0058333756
2019-03-03/11:29:05.62       -0.00026664252
2019-03-03/11:29:05.65       -0.00055746315
2019-03-03/11:29:05.68         0.0032230366
2019-03-03/11:29:05.71        -0.0015357522
2019-03-03/11:29:05.75        -0.0091375016
2019-03-03/11:29:05.78        -0.0021004055
2019-03-03/11:29:05.81        -0.0048922032
2019-03-03/11:29:05.84        -0.0062075079
2019-03-03/11:29:05.87        -0.0083902416
2019-03-03/11:29:05.90       -0.00036832688
2019-03-03/11:29:05.93         0.0026806478
2019-03-03/11:29:05.96        -0.0068852503
2019-03-03/11:29:06.00        -0.0059842467
2019-03-03/11:29:06.03       -0.00036577720
2019-03-03/11:29:06.06        -0.0054663573
2019-03-03/11:29:06.09        -0.0057115802
2019-03-03/11:29:06.12        0.00088451854
2019-03-03/11:29:06.15         0.0011967103
2019-03-03/11:29:06.18        -0.0059656257
2019-03-03/11:29:06.21        -0.0056367954
2019-03-03/11:29:06.25        -0.0022114714
2019-03-03/11:29:06.28          0.010175079
2019-03-03/11:29:06.31        0.00026387620
2019-03-03/11:29:06.34        0.00027910683
2019-03-03/11:29:06.37         0.0076281919
2019-03-03/11:29:06.40         0.0056764353
2019-03-03/11:29:06.43         0.0049330141
2019-03-03/11:29:06.46         0.0035994395
2019-03-03/11:29:06.50         0.0044846451
2019-03-03/11:29:06.53         0.0074555464
2019-03-03/11:29:06.56        -0.0010068321
2019-03-03/11:29:06.59         0.0018666758
2019-03-03/11:29:06.62         0.0044967496
2019-03-03/11:29:06.65         0.0030838967
2019-03-03/11:29:06.68        -0.0068319582
2019-03-03/11:29:06.71        -0.0018754867
2019-03-03/11:29:06.75       -0.00095958622
2019-03-03/11:29:06.78        -0.0056196397
2019-03-03/11:29:06.81        -0.0045622488
2019-03-03/11:29:06.84        -0.0044065405
2019-03-03/11:29:06.87        -0.0024352850
2019-03-03/11:29:06.90       -0.00021553815
2019-03-03/11:29:06.93        -0.0021206143
2019-03-03/11:29:06.96         0.0021873384
2019-03-03/11:29:07.00         0.0028958777
2019-03-03/11:29:07.03        0.00075955908
2019-03-03/11:29:07.06        0.00075478300
2019-03-03/11:29:07.09         0.0022234807
2019-03-03/11:29:07.12        -0.0038327191
2019-03-03/11:29:07.15         0.0015539710
2019-03-03/11:29:07.18        -0.0066329516
2019-03-03/11:29:07.21        -0.0081249770
2019-03-03/11:29:07.25        -0.0062576998
2019-03-03/11:29:07.28        -0.0081560084
2019-03-03/11:29:07.31        -0.0062041105
2019-03-03/11:29:07.34        -0.0056907773
2019-03-03/11:29:07.37        -0.0045851276
2019-03-03/11:29:07.40       -0.00025721209
2019-03-03/11:29:07.43        -0.0061771226
2019-03-03/11:29:07.46        -0.0011811383
2019-03-03/11:29:07.50         0.0011751439
2019-03-03/11:29:07.53        -0.0018895371
2019-03-03/11:29:07.56       -0.00082999115
2019-03-03/11:29:07.59       -0.00051015939
2019-03-03/11:29:07.62         0.0015266886
2019-03-03/11:29:07.65         0.0025329668
2019-03-03/11:29:07.68        -0.0010719315
2019-03-03/11:29:07.71       -0.00073785501
2019-03-03/11:29:07.75        -0.0011240613
2019-03-03/11:29:07.78       -2.3865788e-05
2019-03-03/11:29:07.81         0.0018196185
2019-03-03/11:29:07.84       -0.00096978633
2019-03-03/11:29:07.87         0.0029582069
2019-03-03/11:29:07.90        0.00052020980
2019-03-03/11:29:07.93        -0.0032025567
2019-03-03/11:29:07.96         0.0017559174
2019-03-03/11:29:08.00       -0.00055409979
2019-03-03/11:29:08.03        0.00068210734
2019-03-03/11:29:08.06       -0.00012477623
2019-03-03/11:29:08.09        -0.0014902110
2019-03-03/11:29:08.12        -0.0024158452
2019-03-03/11:29:08.15        -0.0044403381
2019-03-03/11:29:08.18        -0.0040842431
2019-03-03/11:29:08.21        -0.0025433452
2019-03-03/11:29:08.25        -0.0039689813
2019-03-03/11:29:08.28        -0.0013333981
2019-03-03/11:29:08.31        -0.0012503051
2019-03-03/11:29:08.34        0.00086633530
2019-03-03/11:29:08.37       -0.00051444026
2019-03-03/11:29:08.40         0.0025132175
2019-03-03/11:29:08.43         0.0022445668
2019-03-03/11:29:08.46         0.0041195658
2019-03-03/11:29:08.50         0.0047884269
2019-03-03/11:29:08.53         0.0023249079
2019-03-03/11:29:08.56         0.0022013324
2019-03-03/11:29:08.59       -0.00066792906
2019-03-03/11:29:08.62        -0.0038021138
2019-03-03/11:29:08.65        -0.0012297750
2019-03-03/11:29:08.68        -0.0050959807
2019-03-03/11:29:08.71        -0.0039984480
2019-03-03/11:29:08.75        -0.0028443459
2019-03-03/11:29:08.78        -0.0039333643
2019-03-03/11:29:08.81        -0.0019323591
2019-03-03/11:29:08.84        -0.0020068362
2019-03-03/11:29:08.87        0.00018239476
2019-03-03/11:29:08.90         0.0022344271
2019-03-03/11:29:08.93        0.00056846953
2019-03-03/11:29:08.96         0.0019091997
2019-03-03/11:29:09.00         0.0022768238
2019-03-03/11:29:09.03       -1.7922169e-05
2019-03-03/11:29:09.06        -0.0016481750
2019-03-03/11:29:09.09       -0.00054057354
2019-03-03/11:29:09.12        -0.0011231046
2019-03-03/11:29:09.15        -0.0026828910
2019-03-03/11:29:09.18        -0.0024516133
2019-03-03/11:29:09.21        -0.0018664012
2019-03-03/11:29:09.25        -0.0012416535
2019-03-03/11:29:09.28        -0.0017602198
2019-03-03/11:29:09.31        -0.0029362864
2019-03-03/11:29:09.34       -8.4099070e-05
2019-03-03/11:29:09.37        -0.0011719427
2019-03-03/11:29:09.40       -6.2113075e-05
2019-03-03/11:29:09.43       -0.00013612998
2019-03-03/11:29:09.46        -0.0012602351
2019-03-03/11:29:09.50        -0.0014838243
2019-03-03/11:29:09.53        0.00023805388
2019-03-03/11:29:09.56       -0.00041564061
2019-03-03/11:29:09.59        -0.0015757235
2019-03-03/11:29:09.62        -0.0011575242
2019-03-03/11:29:09.65       -0.00073661570
2019-03-03/11:29:09.68       -0.00098047678
2019-03-03/11:29:09.71       -0.00031919616
2019-03-03/11:29:09.75       -0.00026464019
2019-03-03/11:29:09.78        0.00014195924
2019-03-03/11:29:09.81        -0.0011437019
2019-03-03/11:29:09.84       -0.00059629766
2019-03-03/11:29:09.87         0.0010659452
2019-03-03/11:29:09.90        0.00013462464
2019-03-03/11:29:09.93       -0.00036277485
2019-03-03/11:29:09.96       -0.00027544568
2019-03-03/11:29:10.00        9.0767475e-05
2019-03-03/11:29:10.03       -0.00070126343
2019-03-03/11:29:10.06       -0.00056346116
2019-03-03/11:29:10.09       -0.00022930297
2019-03-03/11:29:10.12       -0.00032152330
2019-03-03/11:29:10.15       -0.00035790526
2019-03-03/11:29:10.18       -0.00018240963
2019-03-03/11:29:10.21       -7.5772979e-05
2019-03-03/11:29:10.25        2.4888594e-05
2019-03-03/11:29:10.28       -1.8255089e-05
2019-03-03/11:29:10.31        4.2140538e-05
2019-03-03/11:29:10.34        2.3488763e-05
2019-03-03/11:29:10.37        0.00010766029
2019-03-03/11:29:10.40        0.00010654748
2019-03-03/11:29:10.43        0.00020086109
2019-03-03/11:29:10.46        4.2843568e-05
2019-03-03/11:29:10.50        0.00033642263
2019-03-03/11:29:10.53        0.00019841853
2019-03-03/11:29:10.56        8.2488702e-05
2019-03-03/11:29:10.59       -0.00013992373
2019-03-03/11:29:10.62       -0.00046430233
2019-03-03/11:29:10.65        -0.0010324720
2019-03-03/11:29:10.68       -0.00036666581
2019-03-03/11:29:10.71       -0.00026141720
2019-03-03/11:29:10.75        0.00020996821
2019-03-03/11:29:10.78       -0.00079684414
2019-03-03/11:29:10.81        -0.0010221337
2019-03-03/11:29:10.84       -0.00047553692
2019-03-03/11:29:10.87        0.00026896198
2019-03-03/11:29:10.90         0.0011349153
2019-03-03/11:29:10.93       -4.6289090e-05
2019-03-03/11:29:10.96       -0.00050922629
2019-03-03/11:29:11.00        -0.0016298047
2019-03-03/11:29:11.03        -0.0017653572
2019-03-03/11:29:11.06        -0.0018265608
2019-03-03/11:29:11.09       -0.00090780162
2019-03-03/11:29:11.12        -0.0017865672
2019-03-03/11:29:11.15        -0.0022411401
2019-03-03/11:29:11.18        -0.0023270557
2019-03-03/11:29:11.21       -0.00084825407
2019-03-03/11:29:11.25        -0.0010497852
2019-03-03/11:29:11.28       -0.00087142708
2019-03-03/11:29:11.31        -0.0014841359
2019-03-03/11:29:11.34        0.00064892319
2019-03-03/11:29:11.37        -0.0012615931
2019-03-03/11:29:11.40        -0.0030408050
2019-03-03/11:29:11.43        -0.0013537101
2019-03-03/11:29:11.46        -0.0031530195
2019-03-03/11:29:11.50        -0.0023071547
2019-03-03/11:29:11.53        -0.0024056921
2019-03-03/11:29:11.56        -0.0025629605
2019-03-03/11:29:11.59        -0.0016285468
2019-03-03/11:29:11.62        -0.0019926826
2019-03-03/11:29:11.65        -0.0032616232
2019-03-03/11:29:11.68        -0.0016375512
2019-03-03/11:29:11.71        -0.0038260134
2019-03-03/11:29:11.75        0.00033370430
2019-03-03/11:29:11.78        0.00019221359
2019-03-03/11:29:11.81        0.00091963098
2019-03-03/11:29:11.84       -0.00069453105
2019-03-03/11:29:11.87       -0.00019252422
2019-03-03/11:29:11.90        -0.0043342217
2019-03-03/11:29:11.93       -3.7357261e-05
2019-03-03/11:29:11.96       -0.00061363119
2019-03-03/11:29:12.00        -0.0019089924
2019-03-03/11:29:12.03        -0.0046176492
2019-03-03/11:29:12.06        -0.0059067467
2019-03-03/11:29:12.09        -0.0049704731
2019-03-03/11:29:12.12        -0.0053337731
2019-03-03/11:29:12.15        -0.0032031626
2019-03-03/11:29:12.18       -0.00025523474
2019-03-03/11:29:12.21        -0.0013088136
2019-03-03/11:29:12.25        0.00093769752
2019-03-03/11:29:12.28         0.0018392355
2019-03-03/11:29:12.31         0.0021143718
2019-03-03/11:29:12.34         0.0017667688
2019-03-03/11:29:12.37        0.00031450284
2019-03-03/11:29:12.40         0.0038019918
2019-03-03/11:29:12.43        -0.0014280987
2019-03-03/11:29:12.46       -0.00067409167
2019-03-03/11:29:12.50       -0.00076539815
2019-03-03/11:29:12.53        -0.0020947759
2019-03-03/11:29:12.56        -0.0016309702
2019-03-03/11:29:12.59       -0.00061947631
2019-03-03/11:29:12.62         0.0030075946
2019-03-03/11:29:12.65       -0.00015606881
2019-03-03/11:29:12.68       -0.00011620804
2019-03-03/11:29:12.71         0.0011773820
2019-03-03/11:29:12.75       -0.00099486169
2019-03-03/11:29:12.78         0.0014926750
2019-03-03/11:29:12.81         0.0029504719
2019-03-03/11:29:12.84       -0.00058357473
2019-03-03/11:29:12.87        -0.0026380447
2019-03-03/11:29:12.90        -0.0042606934
2019-03-03/11:29:12.93        -0.0010809161
2019-03-03/11:29:12.96         0.0013625801
2019-03-03/11:29:13.00        -0.0028498764
2019-03-03/11:29:13.03       -0.00035313047
2019-03-03/11:29:13.06        -0.0042936436
2019-03-03/11:29:13.09        -0.0029765980
2019-03-03/11:29:13.12       -0.00015898449
2019-03-03/11:29:13.15         0.0018438292
2019-03-03/11:29:13.18       -0.00020405448
2019-03-03/11:29:13.21        -0.0043468021
2019-03-03/11:29:13.25        -0.0054765574
2019-03-03/11:29:13.28        -0.0012578705
2019-03-03/11:29:13.31        -0.0027583164
2019-03-03/11:29:13.34        -0.0019534992
2019-03-03/11:29:13.37        -0.0088926493
2019-03-03/11:29:13.40         -0.010087075
2019-03-03/11:29:13.43        -0.0059553578
2019-03-03/11:29:13.46        -0.0037793022
2019-03-03/11:29:13.50        -0.0030661532
2019-03-03/11:29:13.53        -0.0075496168
2019-03-03/11:29:13.56       -0.00077726095
2019-03-03/11:29:13.59        -0.0023464654
2019-03-03/11:29:13.62        -0.0091578621
2019-03-03/11:29:13.65        -0.0019188583
2019-03-03/11:29:13.68        0.00079981272
2019-03-03/11:29:13.71        -0.0027656836
2019-03-03/11:29:13.75        -0.0048672068
2019-03-03/11:29:13.78        -0.0021246709
2019-03-03/11:29:13.81        0.00057328820
2019-03-03/11:29:13.84        -0.0090200107
2019-03-03/11:29:13.87        -0.0072868465
2019-03-03/11:29:13.90        -0.0023192654
2019-03-03/11:29:13.93       -0.00060657916
2019-03-03/11:29:13.96        -0.0052290950
2019-03-03/11:29:14.00        -0.0042062943
2019-03-03/11:29:14.03        -0.0053805640
[truncated: 106,953 more chars]
