# Supplementary material for: Miniature Dungey-like cycle at Mars
Source: Nat Commun. 2026 Jul 23;17:6129. doi: 10.1038/s41467-026-75019-3 (PMC13396348; doi:10.1038/s41467-026-75019-3)
Supplement: Supplementary file 3 — Source data [file 41467_2026_75019_MOESM3_ESM.zip › data_files/Fig_maven_20211102_204700_mvn_swe_spec.txt]

Panel        1:  swe_a4
ytitle=Energy!C[eV]
ztitle=Energy Flux
Time               Y=       4627.50      4118.51      3665.50      3262.32      2903.48      2584.12      2299.88      2046.91      1821.77      1621.38      1443.04      1284.32      1143.05      1017.32      905.424      805.833      717.197      638.310              568.100      505.613      449.999      400.502      356.449      317.242       282.35       251.29       223.65       199.05       177.16       157.67       140.33       124.89       111.16        98.93        88.05        78.36        69.74        62.07        55.24        49.17        43.76        38.95        34.66        30.85        27.46        24.44        21.75        19.36        17.23        15.33        13.65        12.15        10.81         9.62         8.56         7.62         6.78         6.04         5.37         4.78         4.26         3.79         3.37         3.00
2021-11-02/20:46:01.17          0.00000      0.00000      0.00000      0.00000      48527.4      0.00000      0.00000      0.00000      0.00000      0.00000      0.00000      0.00000      0.00000      0.00000      0.00000      20301.5      0.00000      19847.4                 0.00         0.00         0.00     57413.40         0.00    188767.00    168911.00    205402.00    223089.00    370419.00    600024.00    441895.00    532782.00    706063.00    741688.00    960426.00    667156.00    548040.00    493085.00    666550.00    401802.00    529864.00    777050.00   1564870.00   2410090.00   2707850.00   3597060.00   3754340.00   3767060.00   3932030.00   4252600.00   4432360.00   4774610.00   4826700.00   3958770.00   4027740.00   3954560.00   3731980.00   3346940.00   3856810.00   4456560.00   5186770.00   5664500.00   5583880.00   6425610.00   6303480.00
2021-11-02/20:46:03.17          26460.3      51734.2      0.00000      0.00000      0.00000      0.00000      0.00000      0.00000      45004.7      0.00000      0.00000      0.00000      0.00000      0.00000      0.00000      0.00000      20065.7      0.00000             19645.80         0.00     19291.30         0.00     37999.00     18876.20     56302.50    149382.00    316048.00    314854.00    221534.00    405068.00    459290.00    495145.00    924847.00    740874.00    667156.00    438425.00    474821.00    493050.00    328743.00    456774.00    475349.00   1271970.00   2556770.00   2854780.00   3449790.00   3311340.00   3322550.00   3634400.00   3504480.00   3377830.00   4014760.00   3904950.00   4737460.00   5216190.00   5979100.00   5479770.00   4725350.00   5297080.00   4076080.00   3554880.00   2824450.00   2907860.00   2630280.00   2157530.00
2021-11-02/20:46:05.17          0.00000      25867.0      0.00000      0.00000      0.00000      0.00000      0.00000      0.00000      0.00000      0.00000      0.00000      0.00000      0.00000      0.00000      20555.4      0.00000      0.00000      0.00000                 0.00         0.00     57874.10     19137.70     37999.00     18876.20    131374.00    224075.00    148724.00    259289.00    221534.00    257765.00    385799.00    403445.00    494439.00    365842.00    383826.00    347081.00    547877.00    383477.00    292214.00    310599.00    530201.00    850972.00   2153420.00   2156910.00   2566280.00   2425510.00   2729980.00   2592920.00   3354870.00   2925990.00   3103170.00   3751350.00   3958770.00   4978470.00   4764230.00   4897080.00   4553020.00   3856810.00   3315220.00   2790150.00   2824450.00   2036890.00   2164980.00   1986610.00
2021-11-02/20:46:07.17          0.00000      0.00000      0.00000      0.00000      0.00000      0.00000      23332.2      0.00000      0.00000      0.00000      0.00000      0.00000      0.00000      0.00000      0.00000      0.00000      20065.7      0.00000                 0.00     58381.90     19291.30         0.00     75998.50     37752.50    150142.00     56017.30    130133.00    222246.00    184611.00    239352.00    220451.00    256732.00    567696.00    384135.00    438662.00    383618.00    328714.00    365215.00    328743.00    328870.00    457065.00   1143830.00   1273540.00   2303820.00   2235030.00   2425510.00   2174540.00   2109490.00   2756530.00   2286000.00   2647470.00   2829910.00   2713240.00   2404190.00   2133480.00   2276140.00   2270420.00   2462060.00   2602040.00   3096030.00   3158490.00   3281180.00   3489390.00   4508030.00
2021-11-02/20:46:09.17          0.00000      0.00000      0.00000      0.00000      0.00000      0.00000      0.00000      0.00000      0.00000      0.00000      0.00000      0.00000      0.00000      0.00000      0.00000      40603.2      0.00000      0.00000             19645.80         0.00         0.00         0.00         0.00     18876.20     37534.90    112036.00     55770.80     92600.70    203072.00    184115.00    146965.00    220055.00    311304.00    365842.00    292434.00    237472.00    219139.00    328692.00    164367.00    310599.00    310797.00    924184.00   1200230.00   1495910.00   1646230.00   2167190.00   2174540.00   2183860.00   2120920.00   2060150.00   2647470.00   2330900.00   3024580.00   3235670.00   3145070.00   3232770.00   2830180.00   3136880.00   2887300.00   2280400.00   1933800.00   2036890.00   1663920.00   1559340.00
2021-11-02/20:46:11.17          0.00000      0.00000      0.00000      0.00000      0.00000      23784.8      0.00000      0.00000      0.00000      0.00000      0.00000      0.00000      0.00000      0.00000      0.00000      0.00000      0.00000      0.00000             19645.80     19460.50         0.00         0.00     56998.70     18876.20         0.00     56017.30     92951.90    129642.00    129226.00     92056.30    110223.00    220055.00    238053.00    164624.00    328991.00    237472.00    200877.00    219124.00    146104.00    182702.00    237665.00    494084.00    961981.00   1147110.00   1425450.00   1650620.00   1360070.00   1588960.00   1821850.00   1909590.00   1774230.00   2023850.00   1896120.00   2602140.00   2659470.00   2900000.00   2700990.00   1832340.00   1841450.00   1668780.00   1349400.00   1259360.00   1663920.00   1388430.00
2021-11-02/20:46:13.17          0.00000      0.00000      0.00000      24769.7      0.00000      23784.8      0.00000      0.00000      0.00000      0.00000      0.00000      0.00000      21120.5      0.00000      20555.4      0.00000      0.00000      19847.4                 0.00         0.00         0.00         0.00     18999.50     75505.50     37534.90     93362.80     55770.80     37040.00    110765.00    128880.00     91852.60     91687.60    146492.00    109748.00    146214.00    146135.00    219139.00    146081.00    219158.00    310599.00    329080.00    475784.00    925329.00    853409.00   1075930.00   1207910.00   1156480.00   1365900.00   1223790.00   1307430.00   1242810.00   1716840.00   1662690.00   1849990.00   2295320.00   2442500.00   2270420.00   2102210.00   1746390.00   1592330.00   1738990.00   1197160.00   1377630.00    811668.00
2021-11-02/20:46:15.17          0.00000      0.00000      0.00000      0.00000      0.00000      0.00000      0.00000      22905.0      45004.7      22123.3      0.00000      0.00000      42241.1      0.00000      0.00000      0.00000      0.00000      0.00000             19645.80         0.00         0.00         0.00         0.00         0.00         0.00     37344.80         0.00         0.00    110765.00     92056.30     36740.70     91687.60     54933.80    182916.00    109660.00    127868.00     91306.10    164342.00    146104.00     91349.40    201100.00    256182.00    668775.00    816699.00   1002350.00   1005020.00    971416.00   1161440.00   1130360.00   1025200.00    882251.00   1160450.00   1215340.00   1454180.00   1809840.00   1860300.00   1409430.00   1652440.00   1556270.00   1286560.00    959846.00    870636.00    858743.00    897112.00
2021-11-02/20:46:17.17          52920.7      0.00000      0.00000      0.00000      0.00000      23784.8      0.00000      0.00000      0.00000      0.00000      21767.3      0.00000      0.00000      0.00000      61666.6      0.00000      0.00000      0.00000             39291.60         0.00         0.00     38275.50     18999.50         0.00         0.00     18672.30     18590.20     18519.90     55382.10     55233.50     73481.80     55012.20     73245.30    109748.00    127937.00     91333.40     73044.70     91299.80     54788.10    127890.00    182818.00    311081.00    403080.00    532206.00    855194.00    820592.00   1119470.00    826902.00   1018240.00    724193.00    806349.00   1045340.00   1215340.00   1295870.00   1324420.00   1527660.00   1258780.00   1090310.00   1199820.00   1133680.00    959846.00   1010570.00    644046.00    939834.00
2021-11-02/20:46:19.17          0.00000      0.00000      0.00000      0.00000      0.00000      23784.8      0.00000      0.00000      0.00000      0.00000      0.00000      21433.2      0.00000      0.00000      0.00000      0.00000      20065.7      19847.4                 0.00         0.00     19291.30         0.00         0.00         0.00         0.00         0.00         0.00         0.00         0.00     36822.20         0.00     73349.80     18311.20     54873.50    127937.00    109600.00    127829.00     54779.50     36525.30    127890.00    109689.00    237883.00    366434.00    458793.00    671262.00    571626.00    601318.00    641062.00    719272.00    526669.00    692499.00    661691.00   1059750.00   1117790.00   1061520.00   1215840.00   1000540.00   1180240.00   1152300.00    929850.00    862462.00    777347.00    894526.00    598062.00
2021-11-02/20:46:21.17          0.00000      0.00000      0.00000      24769.7      0.00000      0.00000      0.00000      0.00000      0.00000      22123.3      0.00000      0.00000      21120.5      0.00000      0.00000      0.00000      0.00000      0.00000             19645.80         0.00         0.00         0.00     37999.00         0.00     37534.90         0.00         0.00     18519.90     36921.30         0.00         0.00     36674.70     73245.30     36582.30     73106.00     54799.70     54783.30     54779.50     73051.00     18269.70    219383.00    182985.00    311466.00    367029.00    671262.00    387219.00    536555.00    557438.00    681903.00    451426.00    730449.00    479473.00    709703.00    642929.00    818859.00   1049550.00   1301830.00   1135280.00    819641.00   1082720.00    417301.00    373112.00    536700.00    469902.00
2021-11-02/20:46:23.17          26460.3      0.00000      0.00000      0.00000      24263.6      0.00000      0.00000      0.00000      45004.7      44246.8      0.00000      0.00000      0.00000      20828.1      0.00000      0.00000      20065.7      0.00000                 0.00         0.00         0.00         0.00     37999.00     56629.00     18767.40         0.00     18590.20     18519.90     36921.30     18411.10         0.00     55012.20     36622.40     73164.90     54829.40     73066.50     18261.00     36519.60     54788.10     54809.30     18281.30    128088.00    274822.00    330324.00    349406.00    313459.00    444039.00    408778.00    448358.00    432615.00    493272.00    700054.00    544416.00    375851.00    424569.00    436408.00    322724.00    292217.00    380103.00    509482.00    417301.00    870636.00    715611.00    811668.00
2021-11-02/20:46:25.17          0.00000      0.00000      0.00000      0.00000      0.00000      0.00000      0.00000      0.00000      0.00000      22123.3      0.00000      0.00000      0.00000      0.00000      0.00000      0.00000      0.00000      0.00000                 0.00     19460.50         0.00         0.00         0.00         0.00     37534.90     18672.30         0.00     55560.10         0.00         0.00         0.00         0.00         0.00         0.00     18276.40     18266.50     73044.70     18259.70     36525.30     18269.70     73125.80    128088.00    274822.00    238564.00    128724.00    276580.00    351526.00    315870.00    242853.00    470236.00    569166.00    268496.00    349971.00    336286.00    404351.00    394843.00    344240.00    269738.00    451376.00    433056.00    500765.00    621868.00    536700.00    768946.00
2021-11-02/20:46:27.17          26460.3      0.00000      0.00000      24769.7      0.00000      0.00000      23332.2      0.00000      67507.3      0.00000      0.00000      0.00000      21120.5      0.00000      0.00000      0.00000      0.00000      0.00000                 0.00         0.00         0.00         0.00         0.00         0.00         0.00         0.00         0.00     37040.00         0.00         0.00         0.00     18337.30     18311.20         0.00     54829.40         0.00    109568.00     54779.50     18262.60         0.00     36562.70    128088.00     73283.40    128455.00    294234.00    184384.00    388531.00    148641.00    186808.00    150468.00    265599.00    287675.00    369415.00    375851.00    404351.00    353278.00    473338.00    584457.00    451376.00    534958.00    278196.00    590773.00    393575.00    299025.00
2021-11-02/20:46:29.17          0.00000      51734.2      0.00000      0.00000      0.00000      0.00000      0.00000      0.00000      22502.3      22123.3      0.00000      0.00000      42241.1      0.00000      20555.4      0.00000      0.00000      0.00000             19645.80     77842.80         0.00         0.00         0.00         0.00         0.00     18672.30         0.00         0.00     18460.60     36822.20         0.00     36674.70         0.00         0.00         0.00     73066.50     54783.30     18259.70         0.00     18269.70     36562.70         0.00     91604.50     55051.70    128724.00    184384.00    148006.00    278707.00    242853.00    244514.00    208683.00    210960.00    194424.00    276939.00    323477.00    415625.00    451821.00    561976.00    427618.00    484007.00    472944.00    310925.00    214674.00    469902.00
2021-11-02/20:46:31.17          0.00000      0.00000      25303.8      0.00000      0.00000      23784.8      69996.9      0.00000      0.00000      0.00000      0.00000      0.00000      0.00000      0.00000      20555.4      20301.5      0.00000      0.00000                 0.00     19460.50         0.00     19137.70         0.00         0.00     18767.40         0.00         0.00         0.00         0.00         0.00     18370.30         0.00         0.00         0.00     18276.40     73066.50     36522.10         0.00     18262.60         0.00         0.00     18298.00     73283.40    110104.00     73556.00    110629.00    129505.00    185802.00    149446.00    282134.00    151768.00    230138.00    194424.00    118685.00    283040.00    249369.00    301208.00    449574.00    190047.00    382106.00    278196.00    186553.00    286234.00    469902.00
2021-11-02/20:46:33.17          0.00000      0.00000      0.00000      0.00000      0.00000      0.00000      0.00000      0.00000      0.00000      0.00000      0.00000      0.00000      0.00000      0.00000      0.00000      0.00000      0.00000      0.00000                 0.00         0.00         0.00     19137.70         0.00         0.00     18767.40         0.00         0.00         0.00         0.00     18411.10         0.00     18337.30     18311.20         0.00     36552.80     18266.50         0.00         0.00         0.00         0.00     36562.70     54894.40         0.00     73402.40    110335.00     55314.10    148006.00    148641.00    205490.00     75233.20    151768.00    210960.00    174981.00    197811.00    262822.00    415625.00    451821.00    449574.00    190047.00    280208.00    278196.00    248739.00    143115.00    341744.00
2021-11-02/20:46:35.17          0.00000      0.00000      0.00000      0.00000      0.00000      0.00000      0.00000      0.00000      0.00000      44246.8      43534.7      21433.2      0.00000      0.00000      0.00000      0.00000      0.00000      0.00000                 0.00         0.00         0.00     19137.70         0.00         0.00         0.00     18672.30         0.00         0.00         0.00         0.00         0.00         0.00         0.00         0.00     18276.40         0.00         0.00     36519.60         0.00         0.00         0.00     54894.40    109926.00     91753.30    110335.00    110629.00     18500.40     37159.50     93402.80    150468.00     94854.10    172602.00    194424.00    138467.00    222387.00    207807.00    301208.00    427094.00    332588.00    229260.00    389480.00    279832.00         0.00    299025.00
2021-11-02/20:46:37.17          0.00000      0.00000      25303.8      0.00000      24263.6      0.00000      0.00000      0.00000      0.00000      22123.3      0.00000      0.00000      0.00000      0.00000      0.00000      0.00000      20065.7      0.00000                 0.00         0.00         0.00         0.00         0.00         0.00         0.00         0.00         0.00         0.00         0.00         0.00         0.00         0.00         0.00         0.00         0.00         0.00         0.00         0.00     54788.10         0.00     73125.80         0.00     73283.40     73402.40     55166.80    129068.00     37000.90    111480.00    130765.00     94041.80    113825.00    153424.00    174981.00    138467.00    242605.00    145463.00    215146.00    224781.00    261317.00    203786.00    194736.00    279832.00     35778.50    128152.00
2021-11-02/20:46:39.17          52920.7      25867.0      0.00000      0.00000      0.00000      0.00000      0.00000      22905.0      0.00000      22123.3      0.00000      0.00000      0.00000      0.00000      0.00000      0.00000      0.00000      0.00000             19645.80     19460.50     19291.30     19137.70         0.00         0.00         0.00         0.00         0.00         0.00         0.00     18411.10         0.00     36674.70     36622.40     54873.50         0.00     18266.50         0.00     18259.70     36525.30         0.00     18281.30         0.00     36641.50    110104.00     73556.00    110629.00    129505.00    111480.00    130765.00     94041.80     56912.20    172602.00    116653.00    158248.00    181952.00    311714.00    172116.00    202302.00    308831.00    152838.00    222556.00    155460.00    214674.00    384463.00
2021-11-02/20:46:41.17          0.00000      0.00000      0.00000      0.00000      24263.6      0.00000      46664.5      0.00000      22502.3      0.00000      0.00000      0.00000      0.00000      0.00000      0.00000      20301.5      0.00000      0.00000                 0.00         0.00         0.00         0.00         0.00         0.00     18767.40         0.00         0.00         0.00     36921.30         0.00         0.00         0.00         0.00         0.00         0.00     18266.50         0.00         0.00         0.00     36539.50     18281.30     54894.40     36641.50     73402.40    128724.00     73752.30    129505.00     92899.50     93402.80     18808.10    113825.00     95889.00    116653.00    138467.00    262822.00    124682.00    279692.00    247259.00    213803.00    152838.00    278196.00     93275.60    214674.00    299025.00
2021-11-02/20:46:43.17          0.00000      0.00000      0.00000      0.00000      24263.6      0.00000      0.00000      0.00000      0.00000      44246.8      0.00000      21433.2      21120.5      0.00000      20555.4      0.00000      0.00000      0.00000                 0.00     38921.20         0.00         0.00         0.00         0.00         0.00         0.00         0.00     18519.90         0.00     18411.10         0.00         0.00         0.00         0.00         0.00         0.00         0.00         0.00         0.00     18269.70         0.00         0.00     54962.40     36701.00     36777.80     73752.30     74002.20         0.00     18680.30     56424.70     18970.60     57533.10     58326.00    158248.00    101083.00    353278.00    215146.00    269738.00    285074.00    101892.00    139096.00    124368.00    143115.00    256306.00
2021-11-02/20:46:45.17          0.00000      0.00000      25303.8      0.00000      0.00000      0.00000      46664.5      22905.0      0.00000      0.00000      0.00000      0.00000      0.00000      0.00000      20555.4      0.00000      0.00000      0.00000                 0.00         0.00         0.00         0.00         0.00         0.00         0.00         0.00     18590.20         0.00         0.00     18411.10         0.00         0.00         0.00         0.00         0.00         0.00         0.00     36519.60     18262.60         0.00     73125.80     18298.00     73283.40     55051.70     36777.80         0.00     74002.20     92899.60    130765.00     18808.10     56912.20     76711.00    116653.00    138467.00    101083.00    166244.00    107571.00    134867.00     95022.30    101892.00    139096.00    155460.00    214674.00    128152.00
2021-11-02/20:46:47.17          26460.3      77601.6      0.00000      0.00000      24263.6      23784.8      23332.2      0.00000      22502.3      0.00000      0.00000      0.00000      21120.5      0.00000      0.00000      0.00000      20065.7      0.00000                 0.00         0.00         0.00         0.00         0.00     18876.20     18767.40         0.00         0.00         0.00     36921.30         0.00         0.00         0.00         0.00         0.00         0.00         0.00         0.00         0.00         0.00         0.00     18281.30     36596.20         0.00     36701.00     36777.80    110629.00     55501.50     55739.40    112084.00     94041.80         0.00    115067.00     77768.30     59342.10    121300.00    103902.00    150601.00     89910.60     71266.50    203786.00     55638.00    124368.00    143115.00    170870.00
2021-11-02/20:46:49.17          0.00000      0.00000      0.00000      24769.7      24263.6      23784.8      23332.2      22905.0      0.00000      22123.3      0.00000      0.00000      0.00000      0.00000      0.00000      0.00000      0.00000      39694.8                 0.00         0.00         0.00         0.00         0.00         0.00         0.00         0.00         0.00         0.00         0.00         0.00         0.00         0.00     36622.40     36582.30         0.00         0.00     18261.00         0.00         0.00         0.00     18281.30     18298.00     18320.70     18350.40     55166.80         0.00     55501.50     92899.60     56041.40     75233.20     75883.10     95889.00    136096.00     39561.30     60649.60     41560.30     64542.40     67432.80     71266.50    101892.00     55638.00    155460.00    107336.00    213588.00
2021-11-02/20:46:51.17          0.00000      0.00000      25303.8      74309.5      24263.6      0.00000      23332.2      0.00000      22502.3      44246.8      0.00000      0.00000      0.00000      0.00000      0.00000      0.00000      40131.6      0.00000                 0.00         0.00         0.00         0.00         0.00         0.00     18767.40         0.00         0.00     37040.00     18460.60         0.00         0.00         0.00         0.00     18291.10         0.00     36533.00         0.00         0.00     18262.60         0.00         0.00         0.00     36641.50     55051.70     18388.80     73752.30     74002.20     18579.70     37360.80     37616.40    113825.00     76711.00     77768.30     98904.10    141517.00    187025.00    236661.00    224781.00    118778.00    178312.00    139096.00    155460.00    178895.00    128152.00
2021-11-02/20:46:53.17          0.00000      77601.6      0.00000      0.00000      0.00000      0.00000      0.00000      0.00000      0.00000      0.00000      0.00000      21433.2      21120.5      0.00000      0.00000      20301.5      20065.7      39694.8                 0.00         0.00         0.00         0.00         0.00     18876.20         0.00         0.00     18590.20         0.00         0.00     18411.10         0.00         0.00         0.00         0.00         0.00         0.00     18261.00         0.00         0.00         0.00         0.00         0.00     18320.70     18350.40     36777.80     55314.10     55501.50     55739.40    112084.00     56424.70     37941.30    115067.00     77768.30    118685.00    161735.00    207807.00    387272.00    314696.00    261317.00    280208.00    139096.00     93275.60    107336.00    128152.00
2021-11-02/20:46:55.17          0.00000      0.00000      25303.8      0.00000      0.00000      0.00000      0.00000      22905.0      0.00000      0.00000      0.00000      0.00000      0.00000      0.00000      0.00000      0.00000      0.00000      0.00000                 0.00         0.00     19291.30         0.00         0.00         0.00         0.00         0.00         0.00     37040.00     36921.30         0.00         0.00         0.00         0.00     18291.10         0.00         0.00         0.00         0.00         0.00     18269.70     36562.70     18298.00     36641.50     36701.00     36777.80     92190.70     92503.00     18579.70    112084.00    150468.00     94854.20     95889.00     58326.00    296721.00    222387.00    103902.00    193631.00     89910.60    118778.00    229260.00    278196.00    248739.00    107336.00    256306.00
2021-11-02/20:46:57.17          0.00000      0.00000      0.00000      24769.7      0.00000      0.00000      0.00000      0.00000      0.00000      0.00000      0.00000      0.00000      0.00000      0.00000      0.00000      0.00000      0.00000      0.00000             19645.80         0.00         0.00     19137.70         0.00         0.00         0.00         0.00         0.00         0.00         0.00         0.00         0.00         0.00     18311.20         0.00         0.00         0.00         0.00         0.00         0.00     54809.30     54844.20     18298.00         0.00     18350.40     91945.20     36875.90     92503.00    111480.00     56041.40     94041.80         0.00     76711.00     77768.30     59342.10    121300.00     20780.10     86056.90         0.00     71266.50     50945.60    111277.00     62183.60    143115.00    213588.00
2021-11-02/20:46:59.17          0.00000      25867.0      0.00000      49539.5      0.00000      23784.8      0.00000      0.00000      0.00000      0.00000      0.00000      0.00000      0.00000      0.00000      0.00000      0.00000      0.00000      0.00000                 0.00         0.00         0.00     19137.70         0.00         0.00     18767.40     18672.30     18590.20         0.00     18460.60     18411.10         0.00         0.00     36622.40     18291.10     18276.40         0.00         0.00         0.00         0.00         0.00         0.00     54894.40     54962.40     55051.70     55166.80     73752.30    111004.00     92899.60     74722.00     75233.20    113825.00     76711.00     97210.60     79123.10    141517.00    103902.00    107571.00    157345.00     23755.40    178312.00    139096.00    186553.00     71557.30    213588.00
2021-11-02/20:47:01.17          0.00000      0.00000      0.00000      0.00000      24263.6      0.00000      0.00000      0.00000      0.00000      0.00000      0.00000      0.00000      0.00000      20828.1      0.00000      0.00000      0.00000      0.00000                 0.00         0.00         0.00         0.00         0.00         0.00         0.00     18672.30         0.00         0.00     18460.60     36822.20         0.00     55012.20         0.00         0.00         0.00         0.00         0.00     36519.60     18262.60         0.00     18281.30     18298.00     91604.60     18350.40     55166.80     55314.10    129505.00     74319.40     93402.80    112850.00    113825.00     95889.00     97210.60    138467.00    101083.00    166244.00     21514.00    112389.00    166291.00    127365.00    111277.00    124368.00    178895.00    170870.00
2021-11-02/20:47:03.17          0.00000      0.00000      0.00000      74309.5      48527.4      0.00000      0.00000      0.00000      0.00000      0.00000      0.00000      21433.2      0.00000      0.00000      41110.9      0.00000      0.00000      0.00000                 0.00         0.00         0.00         0.00         0.00     18876.20         0.00         0.00         0.00     37040.00         0.00     36822.20     18370.30         0.00         0.00         0.00         0.00         0.00         0.00     18259.70         0.00         0.00     18281.30     18298.00     54962.40     18350.40     91945.20     92190.70    111004.00    204383.00    130765.00     75233.20    265599.00    191781.00    194424.00    158248.00    262822.00    207807.00    236661.00    247259.00    285074.00    203786.00    166916.00    217646.00    214674.00    128152.00
2021-11-02/20:47:05.17          26460.3      0.00000      0.00000      0.00000      0.00000      0.00000      0.00000      0.00000      0.00000      0.00000      0.00000      0.00000      21120.5      0.00000      0.00000      0.00000      0.00000      0.00000                 0.00         0.00         0.00         0.00         0.00         0.00         0.00         0.00         0.00         0.00         0.00         0.00         0.00         0.00     18311.20         0.00         0.00         0.00     36522.10         0.00         0.00         0.00     73125.80         0.00    146569.00     91753.30    110335.00    110629.00    111004.00     92899.60     74722.00    169277.00    132797.00    230138.00    252753.00    158248.00    323477.00    166244.00    301208.00    224781.00    237560.00    229260.00     55638.00    248739.00    357795.00     42717.10
2021-11-02/20:47:07.17          0.00000      25867.0      0.00000      0.00000      0.00000      23784.8      46664.5      0.00000      0.00000      0.00000      0.00000      0.00000      0.00000      0.00000      0.00000      0.00000      20065.7      0.00000                 0.00         0.00         0.00         0.00         0.00         0.00         0.00         0.00         0.00         0.00         0.00     36822.20         0.00         0.00         0.00         0.00     18276.40     36533.00         0.00         0.00         0.00     36539.50     36562.70     73192.80     73283.40    110104.00    165503.00    221262.00    111004.00     92899.60    130765.00    112850.00    303543.00    230138.00    272197.00    316503.00    202169.00    394843.00    602440.00    472054.00    427618.00    458531.00    194736.00    217646.00    286234.00    341744.00
2021-11-02/20:47:09.17          0.00000      0.00000      0.00000      0.00000      0.00000      0.00000      0.00000      0.00000      0.00000      0.00000      0.00000      0.00000      0.00000      0.00000      0.00000      0.00000      0.00000      0.00000                 0.00         0.00     38582.60         0.00         0.00         0.00     18767.40         0.00         0.00         0.00         0.00         0.00         0.00         0.00         0.00         0.00         0.00         0.00         0.00         0.00     18262.60     18269.70    109689.00     73192.80    164890.00    201861.00    165503.00    184384.00    148006.00    241544.00    298899.00    300943.00    303543.00    249317.00    311084.00    356068.00    404351.00    498756.00    623958.00    404614.00    570167.00    356631.00    361658.00    155460.00    286234.00    427182.00
2021-11-02/20:47:11.17          0.00000      25867.0      0.00000      0.00000      0.00000      0.00000      0.00000      22905.0      0.00000      0.00000      0.00000      0.00000      0.00000      0.00000      0.00000      0.00000      20065.7      0.00000             58937.60         0.00         0.00         0.00     37999.00         0.00         0.00         0.00         0.00         0.00         0.00         0.00         0.00         0.00         0.00     36582.30     18276.40     18266.50         0.00         0.00         0.00     73079.30     18281.30    128088.00    128247.00    238564.00    202283.00    184384.00    351526.00    204383.00    392310.00    413804.00    303543.00    460293.00    408304.00    534117.00    818859.00    623456.00    666993.00    674381.00    736481.00    458531.00    528587.00    310925.00    250454.00    299025.00
2021-11-02/20:47:13.17          0.00000      0.00000      0.00000      0.00000      0.00000      0.00000      0.00000      22905.0      0.00000      22123.3      0.00000      0.00000      0.00000      0.00000      0.00000      20301.5      0.00000      0.00000                 0.00         0.00         0.00         0.00         0.00         0.00         0.00     56017.30         0.00         0.00         0.00         0.00         0.00         0.00         0.00         0.00         0.00         0.00         0.00     36519.60     18262.60     18269.70     54844.20    164686.00    201534.00    532206.00    441362.00    331899.00    536555.00    390196.00    560458.00    648944.00    493272.00    623329.00    631920.00    553900.00   1061520.00    716984.00   1043580.00    820512.00    736481.00    560434.00    500765.00    497489.00    286234.00    598062.00
2021-11-02/20:47:15.17          0.00000      0.00000      0.00000      0.00000      0.00000      0.00000      0.00000      22905.0      0.00000      0.00000      0.00000      0.00000      0.00000      0.00000      0.00000      0.00000      0.00000      0.00000                 0.00         0.00         0.00         0.00         0.00         0.00         0.00         0.00         0.00     18519.90         0.00         0.00     18370.30         0.00         0.00         0.00     18276.40     18266.50     54783.30         0.00     18262.60     18269.70     36562.70    182985.00    274822.00    513853.00    597692.00    516303.00    601318.00    557438.00    719272.00    611321.00    730449.00    853511.00   1020850.00    919920.00    859302.00   1091120.00   1086620.00   1090310.00    867161.00    980807.00    778991.00    497489.00    357795.00    555342.00
2021-11-02/20:47:17.17          0.00000      0.00000      0.00000      0.00000      24263.6      0.00000      0.00000      22905.0      0.00000      0.00000      43534.7      0.00000      0.00000      0.00000      0.00000      0.00000      20065.7      0.00000                 0.00         0.00         0.00         0.00         0.00         0.00     18767.40     37344.80         0.00         0.00         0.00         0.00     36740.70         0.00         0.00         0.00     18276.40         0.00         0.00         0.00         0.00     36539.50     91407.60    219583.00    311466.00    669861.00    671262.00    709938.00    823372.00    901240.00   1092980.00    912322.00    882251.00    776782.00   1059750.00    999065.00    818859.00    883262.00    785343.00    606938.00    688962.00    980807.00    806814.00    870636.00   1162910.00   1196170.00
2021-11-02/20:47:19.17          0.00000      25867.0      0.00000      0.00000      0.00000      0.00000      0.00000      0.00000      0.00000      22123.3      21767.3      0.00000      63361.8      0.00000      0.00000      0.00000      0.00000      0.00000                 0.00         0.00     19291.30         0.00         0.00         0.00     56302.60         0.00         0.00     18519.90         0.00     18411.10     18370.30     36674.70     18311.20     54873.50         0.00         0.00         0.00     91299.80     73051.00     36539.50    127971.00    311081.00    366434.00    596444.00    708048.00    894363.00   1119470.00   1049920.00   1373300.00   1062830.00   1242810.00   1486600.00   1507080.00   1612500.00   2133480.00   1777140.00   1581620.00   1270180.00   1342400.00   1031760.00    862462.00    746251.00    536700.00    726225.00
2021-11-02/20:47:21.17          26460.3      0.00000      0.00000      0.00000      48527.4      0.00000      0.00000      0.00000      0.00000      0.00000      0.00000      21433.2      0.00000      0.00000      20555.4      20301.5      0.00000      0.00000             39291.60         0.00         0.00         0.00     37999.00         0.00         0.00         0.00         0.00         0.00     18460.60     55233.50     18370.30         0.00         0.00         0.00         0.00     18266.50         0.00     36519.60     36525.30     18269.70     54844.20    146387.00    403080.00    495500.00    708048.00   1207910.00   1045440.00   1365900.00   1522810.00   1683760.00   1926080.00   1486600.00   1896120.00   2008320.00   2214400.00   2442500.00   2098210.00   2012250.00   1294870.00   1668780.00   1405060.00   1259360.00   1073450.00   1110730.00
2021-11-02/20:47:23.17          0.00000      0.00000      0.00000      0.00000      0.00000      0.00000      0.00000      22905.0      0.00000      0.00000      0.00000      0.00000      0.00000      0.00000      0.00000      0.00000      0.00000      0.00000                 0.00         0.00         0.00         0.00         0.00         0.00         0.00     37344.80         0.00     18519.90     18460.60     18411.10         0.00     18337.30         0.00         0.00     36552.80         0.00         0.00     18259.70     36525.30     54809.30    146253.00    347681.00    311466.00    513853.00    781620.00    746822.00   1156480.00   1440250.00   1747080.00   1759040.00   2077940.00   2100610.00   1896120.00   1929150.00   1567120.00   1610820.00   1667710.00   1652440.00   1556270.00   2280400.00   2379100.00   2161310.00   2630280.00   2584840.00
2021-11-02/20:47:25.17          0.00000      0.00000      0.00000      49539.5      0.00000      0.00000      0.00000      0.00000      22502.3      0.00000      0.00000      0.00000      0.00000      20828.1      0.00000      0.00000      0.00000      59542.4                 0.00         0.00         0.00         0.00         0.00         0.00         0.00         0.00     18590.20         0.00         0.00         0.00         0.00         0.00     18311.20         0.00         0.00     36533.00         0.00         0.00    127840.00    127890.00    201100.00    311081.00    403080.00    596444.00    781620.00   1078800.00   1360070.00   1365900.00   1448050.00   2286000.00   2381680.00   2829910.00   3180260.00   3235670.00   3306960.00   2900000.00   3174680.00   2956920.00   2982390.00   2076510.00   2045120.00   1570360.00   1234480.00   1559340.00
2021-11-02/20:47:27.17          0.00000      25867.0      0.00000      0.00000      0.00000      0.00000      23332.2      0.00000      22502.3      0.00000      0.00000      0.00000      0.00000      0.00000      0.00000      0.00000      0.00000      19847.4                 0.00         0.00         0.00     19137.70     56998.70         0.00         0.00         0.00         0.00     18519.90     18460.60         0.00     18370.30     73349.80         0.00         0.00         0.00     36533.00     54783.30     18259.70         0.00    146160.00    109689.00    347681.00    476373.00    633152.00    671262.00   1005020.00   1360070.00   1737670.00   2046150.00   2060150.00   3103170.00   3290600.00   3803060.00   3869310.00   3630740.00   4064830.00   3863790.00   4036810.00   3125020.00   2280400.00   2156450.00   1819170.00   1520770.00   1281620.00
2021-11-02/20:47:29.17          0.00000      0.00000      0.00000      24769.7      0.00000      0.00000      0.00000      0.00000      0.00000      0.00000      0.00000      0.00000      21120.5      0.00000      0.00000      0.00000      20065.7      0.00000             19645.80         0.00         0.00         0.00     37999.00         0.00         0.00         0.00     37180.50     18519.90         0.00         0.00     18370.30     36674.70     54933.80    146332.00         0.00     18266.50     73044.70     73039.60     73051.00     36539.50    347363.00    530686.00    852026.00   1275610.00   1425450.00   1503040.00   1508140.00   1737670.00   1747080.00   2361280.00   2799370.00   3290600.00   3491640.00   4820000.00   4116480.00   4897080.00   4897690.00   5117010.00   3885850.00   3554880.00   3269840.00   2534570.00   2487110.00   2670300.00
2021-11-02/20:47:31.17          0.00000      51734.2      0.00000      24769.7      0.00000      23784.8      0.00000      0.00000      0.00000      0.00000      0.00000      0.00000      0.00000      0.00000      0.00000      0.00000      0.00000      0.00000                 0.00         0.00         0.00     38275.50     37999.00     18876.20         0.00         0.00     37180.50         0.00         0.00         0.00         0.00     36674.70         0.00     18291.10         0.00         0.00         0.00     18259.70    164367.00    310599.00    438781.00   1034010.00   1640130.00   1936560.00   2419060.00   2573130.00   2729980.00   2890450.00   3504480.00   3980370.00   4014760.00   4673060.00   4114500.00   3710890.00   4116480.00   3565570.00   3691500.00   4936960.00   4456560.00   4166770.00   5218890.00   6330910.00   6139080.00   7329640.00
2021-11-02/20:47:33.17          0.00000      0.00000      0.00000      0.00000      0.00000      0.00000      23332.2      0.00000      0.00000      0.00000      0.00000      0.00000      0.00000      20828.1      20555.4      0.00000      0.00000      0.00000                 0.00         0.00     38582.60         0.00         0.00         0.00     18767.40         0.00     18590.20     37040.00     18460.60     73644.90     36740.70         0.00         0.00     54873.50     36552.80     36533.00     73044.70     73039.60    164367.00    200972.00    274231.00    814366.00   1346860.00   1422480.00   2014220.00   2720760.00   3618880.00   3634400.00   4926060.00   4959760.00   5610650.00   5979250.00   6996700.00   7118590.00   7275430.00   7811490.00   7052580.00   7008100.00   6645040.00   6717220.00   5218890.00   4090120.00   3919000.00   3482270.00
2021-11-02/20:47:35.17          0.00000      0.00000      0.00000      0.00000      0.00000      47569.7      0.00000      0.00000      0.00000      0.00000      65302.2      0.00000      0.00000      0.00000      0.00000      0.00000      0.00000      0.00000                 0.00         0.00         0.00         0.00         0.00     37752.50         0.00         0.00         0.00     37040.00     18460.60     73644.90         0.00     36674.70     18311.20     18291.10     18276.40     91333.40     54783.30     54779.50    109577.00    237514.00    383930.00    777761.00   1420170.00   1716230.00   2235030.00   2720760.00   3322550.00   3634400.00   4252600.00   4959760.00   6218820.00   6901580.00   7620210.00   8704740.00   9220840.00   9144600.00   9812690.00   8449550.00   8168160.00   7125430.00   5664510.00   4339050.00   3632590.00   2969440.00
2021-11-02/20:47:37.17          0.00000      0.00000      0.00000      0.00000      48527.4      0.00000      0.00000      0.00000      0.00000      0.00000      43534.7      21433.2      0.00000      0.00000      0.00000      0.00000      0.00000      0.00000                 0.00     19460.50     38582.60         0.00         0.00         0.00     18767.40     18672.30     55770.80     18519.90     73843.00     73644.90     36740.70     18337.30     91556.90     36582.30     54829.40     36533.00         0.00     91299.80     36525.30    164431.00    347363.00    631344.00   1108600.00   1716230.00   2308640.00   2425510.00   2729980.00   3039230.00   3953330.00   4281690.00   5610650.00   5364510.00   5438440.00   5216200.00   4926190.00   5230030.00   5414750.00   5657230.00   6264350.00   6411090.00   7335920.00   8697220.00   9434900.00  10066800.00
2021-11-02/20:47:39.17          0.00000      0.00000      0.00000      0.00000      0.00000      47569.7      0.00000      0.00000      22502.3      0.00000      21767.3      0.00000      0.00000      0.00000      0.00000      0.00000      0.00000      0.00000                 0.00     19460.50         0.00         0.00     18999.50     37752.50     18767.40     37344.80     18590.20    129642.00    110765.00     36822.20     73481.80     36674.70     54933.80     36582.30     73106.10     54799.70     73044.70     73039.60    109577.00    127890.00    548486.00    631344.00   1493490.00   1863120.00   1867020.00   2314800.00   2581850.00   3336800.00   3504480.00   4131030.00   4318680.00   4212170.00   4893220.00   4820000.00   4440340.00   4730610.00   4725350.00   4936960.00   5407930.00   5798880.00   5664510.00   6081890.00   7858420.00   9724590.00
2021-11-02/20:47:41.17          0.00000      0.00000      0.00000      0.00000      0.00000      0.00000      0.00000      0.00000      22502.3      22123.3      0.00000      0.00000      0.00000      0.00000      0.00000      0.00000      40131.6      39694.8                 0.00     77842.80         0.00     57413.40         0.00     18876.20         0.00     93362.80    148724.00     74080.40     73843.00     73644.90    146965.00    146701.00     36622.40    109748.00    109660.00    127868.00    273926.00    273907.00    273950.00    776555.00    886766.00   2150750.00   2703460.00   2854780.00   2860760.00   3311340.00   3470720.00   3336800.00   4102960.00   4281690.00   5306610.00   5057180.00   4737460.00   4820000.00   4278410.00   5479770.00   4897690.00   5927360.00   5598230.00   5390800.00   6110160.00   7078050.00   7858420.00   8355950.00
2021-11-02/20:47:43.17          0.00000      0.00000      0.00000      24769.7      0.00000      0.00000      0.00000      0.00000      0.00000      0.00000      21767.3      0.00000      0.00000      0.00000      0.00000      0.00000      20065.7      19847.4                 0.00     19460.50     38582.60     38275.50     56998.70     37752.50         0.00     93362.80    111543.00    111121.00    147688.00    202528.00    275566.00    256732.00    128180.00    329256.00    292434.00    200937.00    365240.00    310430.00    529659.00    703460.00    667337.00   1198750.00   1346860.00   2156910.00   2713520.00   3016030.00   4211630.00   5197260.00   6722640.00   7673450.00   8348300.00  10747400.00  10271400.00  10450400.00   9869550.00   9144600.00   8087380.00   7728760.00   7406530.00   7125430.00   4773320.00   5334890.00   4706680.00   4337060.00
2021-11-02/20:47:45.17          26460.3      0.00000      0.00000      0.00000      0.00000      47569.7      0.00000      0.00000      0.00000      22123.3      0.00000      0.00000      0.00000      20828.1      20555.4      20301.5      0.00000      19847.4             19645.80     77842.80         0.00     19137.70     56998.70     56629.00    131374.00     56017.30    130133.00    277810.00    313845.00    441895.00    633837.00    632699.00    961481.00    704284.00    776839.00    812961.00   1031910.00   1104910.00   1854200.00   2293680.00   2697650.00   2993150.00   3583740.00   4618520.00   5143870.00   7226710.00   7844610.00   8772410.00   9419410.00   9936610.00  10631400.00  10747400.00  10271400.00  11085400.00  10680600.00   9144600.00   9467560.00   9170480.00   9310870.00   9575500.00  10011400.00  10192300.00  10581700.00  11949200.00
2021-11-02/20:47:47.17          0.00000      0.00000      0.00000      0.00000      0.00000      0.00000      0.00000      45810.0      0.00000      0.00000      0.00000      0.00000      0.00000      0.00000      0.00000      0.00000      0.00000      19847.4             58937.60     19460.50     38582.60         0.00    132999.00    113259.00     93838.10    354793.00    334640.00    333375.00    535401.00    672073.00    854333.00   1788390.00   2702060.00   4823400.00   7456490.00  10236800.00  13753400.00  14339400.00  16690800.00  17285100.00  17884400.00  17900800.00  19397400.00  20610800.00  23024100.00  24274400.00  30328100.00  39474900.00  49387000.00  61972200.00  72423700.00  87047000.00  93360900.00 100199000.00 107740000.00 105262000.00 103311000.00 107938000.00 101586000.00 108930000.00 113491000.00 118698000.00 117889000.00 124049000.00
2021-11-02/20:47:49.17          0.00000      25867.0      0.00000      0.00000      24263.6      0.00000      0.00000      0.00000      0.00000      0.00000      0.00000      42866.6      42241.1      62484.8      205560.      263929.      692336.  1.37967e+06           2230530.00   4274320.00   8489410.00  13798600.00  27465400.00  52359500.00 119901000.00 439395000.001041400000.001037470000.00 786665000.00 565017000.00 432287000.00 346784000.00 279107000.00 238178000.00 187954000.00 158218000.00 136130000.00 116657000.00 102154000.00  92544900.00  82978900.00  83054800.00  87976900.00 102645000.00 112600000.00 122698000.00 132973000.00 153438000.00 171873000.00 193423000.00 226157000.00 260320000.00 285497000.00 312574000.00 319461000.00 328368000.00 327927000.00 330074000.00 322460000.00 289725000.00 255955000.00 248425000.00 228581000.00 205130000.00
2021-11-02/20:47:51.17          0.00000      0.00000      0.00000      0.00000      0.00000      0.00000      0.00000      0.00000      0.00000      22123.3      0.00000      0.00000      21120.5      20828.1      185003.      101509.      260864.      258025.            569774.00   1021830.00   1572610.00   2172840.00   3868680.00   5280210.00   7054900.00   9415370.00  15794300.00  19608300.00  33843400.00  58262400.00 141859000.00 346784000.00 388323000.00 325114000.00 237987000.00 168066000.00 126383000.00 102138000.00  78097300.00  64969200.00  57851800.00  48376200.00  46055600.00  43747700.00  41453400.00  39173700.00  41704900.00  44294200.00  49387000.00  49724900.00  50154400.00  50701600.00  51400400.00  47157200.00  42952300.00  42130700.00  43618700.00  42661800.00  45087200.00  46698600.00  50999900.00  50969400.00  56341200.00  64508900.00
2021-11-02/20:47:53.17          26460.3      0.00000      0.00000      0.00000      24263.6      0.00000      0.00000      0.00000      0.00000      0.00000      0.00000      0.00000      21120.5      41656.4      123334.      60905.0      60197.6      198479.            353641.00    525474.00    858570.00    966593.00   1624860.00   1916500.00   2769380.00   3502980.00   4678860.00   6367980.00   7827740.00   9726820.00  12655000.00  15579500.00  19387300.00  28803300.00  48318900.00  87716500.00 106977000.00  97312400.00  78097300.00  64969200.00  50709300.00  38876500.00  35958100.00  32454700.00  30145200.00  29034600.00  27938200.00  29257800.00  29416300.00  29617600.00  29873400.00  28960900.00  30615600.00  28594600.00  27920000.00  26018100.00  24164100.00  21989500.00  21710900.00  22461000.00  23635100.00  23416800.00  29247100.00  32172600.00
2021-11-02/20:47:55.17          0.00000      51734.2      25303.8      49539.5      0.00000      23784.8      0.00000      45810.0      0.00000      0.00000      0.00000      0.00000      42241.1      20828.1      0.00000      101509.      80263.7      138934.            373289.00    428158.00    559492.00   1004880.00    959612.00   1765400.00   2468860.00   3502980.00   4083150.00   5180540.00   5755700.00   7511440.00   9263070.00  10865300.00  13202600.00  17305400.00  21705200.00  33487500.00  48278400.00  53025700.00  53034000.00  50677000.00  45956500.00  38876500.00  33587000.00  31268300.00  30145200.00  29034600.00  29132900.00  28058000.00  29416300.00  28403000.00  28648300.00  28960900.00  29360000.00  29871500.00  30529600.00  28698500.00  25550300.00  25246200.00  24004300.00  24100000.00  22740500.00  21418600.00  18902300.00  18113100.00
2021-11-02/20:47:57.17          0.00000      25867.0      0.00000      0.00000      0.00000      0.00000      0.00000      0.00000      22502.3      0.00000      43534.7      0.00000      0.00000      0.00000      102778.      60905.0      220730.      119086.            294699.00    389232.00    627024.00    775166.00    883593.00   1840950.00   2281040.00   2755350.00   3934250.00   4067730.00   5459810.00   6625730.00   8673540.00   8952180.00  10849800.00  13776000.00  16115500.00  25227000.00  37023400.00  38795100.00  32299300.00  26410400.00  26427200.00  25270600.00  24120100.00  21793200.00  23024100.00  23085500.00  23163700.00  22065400.00  23389100.00  22336700.00  23752500.00  24011600.00  24342600.00  24766700.00  24009200.00  23339700.00  22778400.00  21989500.00  19418800.00  17547700.00  16483400.00  16426200.00  14023300.00  14003200.00
2021-11-02/20:47:59.17          26460.3      0.00000      0.00000      0.00000      0.00000      0.00000      0.00000      0.00000      45004.7      0.00000      21767.3      0.00000      0.00000      20828.1      41110.9      40603.2      160529.      138934.            235757.00    330844.00    578787.00    890021.00   1244700.00   1765400.00   2281040.00   3054380.00   3934250.00   4216080.00   5163940.00   6920940.00   8378820.00   9687860.00  12614300.00  14364000.00  20527600.00  34669400.00  45905500.00  43531500.00  37026600.00  31130600.00  26427200.00  21730900.00  19397400.00  19428900.00  16806200.00  19521500.00  19587600.00  19671600.00  20981300.00  21124900.00  21307400.00  21539800.00  20584500.00  19987800.00  19777500.00  18323200.00  19662400.00  21266200.00  21710900.00  21641700.00  23635100.00  23416800.00  25796900.00  29427200.00
2021-11-02/20:48:01.17          0.00000      0.00000      0.00000      0.00000      0.00000      23784.8      0.00000      22905.0      0.00000      0.00000      21767.3      0.00000      0.00000      20828.1      61666.6      60905.0      40131.6      119086.            176816.00    330844.00    366553.00    660315.00    807575.00   1028920.00   1680120.00   1821070.00   2036270.00   2436300.00   3167570.00   3601410.00   4329180.00   4468300.00   4828700.00   4823410.00   5698260.00   5987990.00   5986200.00   6864060.00   7157990.00   9212330.00  17884400.00  29996400.00  27666800.00  24159300.00  20653900.00  17444300.00  15718000.00  15188000.00  14069200.00  14770000.00  15507500.00  15060100.00  15267700.00  14897800.00  14576400.00  14315100.00  13438500.00  14040300.00  12550300.00  11618300.00  11795900.00  11189200.00  11155200.00  10409000.00
2021-11-02/20:48:03.17          26460.3      0.00000      0.00000      0.00000      0.00000      0.00000      0.00000      0.00000      22502.3      22123.3      0.00000      21433.2      0.00000      0.00000      0.00000      60905.0      40131.6      138934.             78583.80    194610.00    250795.00    478476.00    418014.00    613534.00    985438.00   1297990.00   1441060.00   2028580.00   1874300.00   2421980.00   2416620.00   2412280.00   2848670.00   2845550.00   2989610.00   2695460.00   2840870.00   1926990.00   1854200.00   2001160.00   1782930.00   2846630.00   3143570.00   4324500.00   6617730.00   9001300.00  11556000.00  13396300.00  15870900.00  17794600.00  18558800.00  19378500.00  17143200.00  15533700.00  15226100.00  13647500.00  10503000.00  10252100.00  10072900.00   9983980.00  10011400.00  10690700.00  11155200.00  13318500.00
2021-11-02/20:48:05.17          0.00000      0.00000      0.00000      0.00000      0.00000      47569.7      0.00000      0.00000      0.00000      22123.3      0.00000      0.00000      0.00000      0.00000      0.00000      40603.2      40131.6      39694.8             78583.80    136226.00    212210.00    440195.00    323006.00    471939.00    506759.00    831025.00    752989.00   1083600.00    969327.00   1206150.00   1571050.00   1348080.00   1859130.00   1271480.00   1270460.00   1708380.00   1561700.00   1196240.00   1488750.00   1196890.00   1069640.00   1034010.00    925329.00    743279.00    671262.00    636171.00    749352.00   1365900.00   2606960.00   3829730.00   5610650.00   5671860.00   4737460.00   4503070.00   5331120.00   6145820.00   6707720.00   7728760.00   7787330.00   7125430.00   7001590.00   7825300.00  10581700.00   8355950.00
2021-11-02/20:48:07.17          0.00000      25867.0      0.00000      0.00000      24263.7      0.00000      0.00000      0.00000      0.00000      0.00000      0.00000      0.00000      21120.5      20828.1      0.00000      60905.0      0.00000      79390.1            157169.00    116765.00    192918.00    153105.00    228001.00    434181.00    563070.00    644259.00    576346.00    972443.00   1006260.00   1077230.00   1001340.00   1348080.00    998115.00   1417880.00   1105910.00   1032220.00    958848.00    922251.00    739721.00    740007.00    923339.00    567289.00    595478.00    385382.00    533320.00    460980.00    388531.00    864071.00    392310.00    545481.00    692499.00    738418.00   1176440.00   1533340.00   2214400.00   2442500.00   2442650.00   2956920.00   2887300.00   2790150.00   2379110.00   2534570.00   1950240.00   2072070.00
2021-11-02/20:48:09.17          0.00000      0.00000      0.00000      0.00000      0.00000      0.00000      46664.5      0.00000      0.00000      0.00000      21767.3      0.00000      0.00000      0.00000      0.00000      60905.0      60197.6      39694.8             58937.60    136226.00    270088.00    210521.00    304005.00    396424.00    487988.00    560218.00    715800.00    898342.00    932395.00   1150900.00   1203480.00   1348080.00   1108020.00   1143400.00   1197330.00   1269770.00    885782.00    885721.00   1196430.00    776556.00    923339.00    741156.00    705424.00    513853.00    459753.00    636171.00    536555.00    520273.00    719272.00    648944.00    806349.00    738418.00    631920.00   1196930.00   1567120.00   1610820.00   2442650.00   2956920.00   2792210.00   3350940.00   2713110.00   2659000.00   2021820.00   2413910.00
2021-11-02/20:48:11.17          0.00000      0.00000      0.00000      49539.5      0.00000      0.00000      0.00000      0.00000      0.00000      44246.8      0.00000      0.00000      42241.1      20828.1      0.00000      20301.5      80263.7      59542.4             78583.80    155687.00    192918.00    363635.00    437016.00    471939.00    609997.00    541542.00    864558.00    861292.00    895463.00   1114060.00   1038090.00    999539.00    998115.00    960426.00    959653.00    886047.00    776187.00    958781.00    776255.00    740007.00    511917.00    548988.00    531344.00    458793.00    441362.00    599288.00    425536.00    789733.00    943494.00   1232170.00   1109970.00   1333110.00   1429280.00   1533340.00   1648030.00   1610820.00   1926000.00   1562500.00   2126660.00   2076510.00   2490440.00   2285720.00   2630280.00   3653220.00
2021-11-02/20:48:13.17          0.00000      0.00000      0.00000      0.00000      24263.7      0.00000      0.00000      0.00000      0.00000      0.00000      21767.3      21433.2      0.00000      0.00000      0.00000      0.00000      80263.7      39694.8            157169.00    214072.00    250795.00    325356.00    285004.00    302033.00    525529.00    681611.00    752989.00    750144.00    895463.00    819396.00   1038090.00   1036230.00    961481.00    960426.00    740278.00    776419.00    849250.00    776133.00    922395.00    703460.00    667337.00    530686.00    458050.00    513853.00    478145.00    460980.00    638326.00    864071.00    467041.00    564292.00   1185880.00   1640090.00   1584890.00   1375030.00   1567120.00   1091120.00   1086620.00   1315150.00   1556270.00   1541370.00   1738990.00   1694760.00   2021820.00   1986610.00
2021-11-02/20:48:15.17          26460.3      0.00000      0.00000      0.00000      0.00000      0.00000      46664.5      0.00000      0.00000      0.00000      21767.3      64300.1      0.00000      0.00000      20555.4      0.00000      80263.7      79390.1             78583.80    116765.00    231503.00    248799.00    228001.00    613534.00    525529.00    718964.00    864558.00    861292.00   1080130.00    893060.00   1203480.00    816114.00    924848.00    923833.00    886527.00    886047.00    703126.00    812662.00    630121.00    529864.00    566770.00    439182.00    476373.00    293620.00    386188.00    258141.00    536555.00    371615.00    448358.00    282134.00    550193.00    738418.00   1351480.00   2325010.00   1223310.00   1444510.00   1129660.00   1315150.00   1294870.00   1770710.00   2379110.00   2534570.00   2164980.00   2798500.00
2021-11-02/20:48:17.17          0.00000      0.00000      0.00000      24769.7      0.00000      23784.8      0.00000      0.00000      22502.3      22123.3      0.00000      0.00000      0.00000      0.00000      20555.4      20301.5      0.00000      99237.9             58937.60    194610.00    250795.00    172243.00    437016.00    613534.00    544300.00    541542.00    641424.00    861292.00    821601.00    745734.00   1074840.00    816114.00    888215.00    814057.00    886527.00    922590.00    958848.00    849191.00    593589.00    566410.00    511917.00    365981.00    513020.00    477146.00    386188.00    276580.00    407033.00    427360.00    410993.00    338563.00    322516.00    556195.00    709703.00    801207.00    737976.00   1091120.00   1409430.00   1405090.00   1746390.00   1974580.00   2267780.00   2783430.00   3632590.00   4166100.00
2021-11-02/20:48:19.17          0.00000      0.00000      0.00000      0.00000      0.00000      0.00000      0.00000      22905.0      45004.7      0.00000      0.00000      0.00000      0.00000      41656.4      41110.9      20301.5      160529.      0.00000             98230.00    136226.00    192918.00    191382.00    342007.00    453060.00    469218.00    644259.00    604236.00    713096.00    969327.00   1003560.00   1001340.00    852798.00    961481.00    923833.00   1105910.00    776419.00    885782.00    812662.00    812789.00    703460.00    493633.00    530686.00    632126.00    367029.00    404579.00    368779.00    314521.00    371615.00    467041.00    394994.00    360461.00    623329.00    486082.00    553901.00    940188.00   1007980.00   1667710.00   1472550.00   1936520.00   2178460.00   2379110.00   2659000.00   2343940.00   3482270.00
2021-11-02/20:48:21.17          26460.3      0.00000      0.00000      24769.7      0.00000      23784.8      0.00000      0.00000      22502.3      0.00000      0.00000      0.00000      0.00000      0.00000      20555.4      81206.9      100330.      119086.            176816.00    136226.00    250795.00    248799.00    304005.00    509697.00    469218.00    718964.00    641424.00    972443.00    858532.00    929893.00   1001340.00    852798.00    668427.00    997020.00    959653.00    886047.00    995381.00    776133.00    776255.00    593819.00    667337.00    567289.00    531344.00    477146.00    551712.00    479421.00    444039.00    538855.00    280217.00    526670.00    398406.00    479473.00    447192.00    722067.00   1021080.00    966404.00   1301830.00   1180240.00   1936520.00   2484290.00   2490440.00   2285720.00   2487110.00   2969440.00
2021-11-02/20:48:23.17          0.00000      25867.0      0.00000      0.00000      0.00000      0.00000      69996.9      0.00000      45004.7      0.00000      0.00000      0.00000      21120.5      20828.1      0.00000      0.00000      0.00000      0.00000             78583.80    214072.00    135041.00    267938.00    475020.00    509697.00    609997.00    644259.00    938940.00    787193.00    969327.00   1114060.00   1203480.00   1109600.00   1144650.00   1033610.00   1032780.00    886047.00    776187.00    958781.00    776255.00    813104.00    630767.00    667948.00    632126.00    385382.00    514928.00    424100.00    388531.00    390196.00    523091.00    357374.00    550193.00    441113.00    670811.00    514333.00   1021080.00    924833.00   1000540.00   1135280.00   1556270.00   1235600.00   1822480.00   2659000.00   2487110.00   2242990.00
2021-11-02/20:48:25.17          52920.7      0.00000      0.00000      0.00000      0.00000      0.00000      0.00000      22905.0      0.00000      44246.8      21767.3      21433.2      21120.5      0.00000      0.00000      0.00000      20065.7      0.00000            176816.00     97303.80    270088.00    306216.00    247002.00    528576.00    563070.00    606907.00    678612.00    861292.00    710811.00   1279820.00   1350500.00   1146290.00   1272880.00   1271480.00    959653.00   1141860.00   1141520.00   1068370.00    666654.00    995853.00    777050.00    594741.00    852026.00    633152.00    597692.00    497862.00    333023.00    538855.00    392310.00    564292.00    493272.00    594557.00    787488.00    722067.00    566104.00    675416.00   1172700.00    820513.00   1342400.00   1184640.00   1460710.00   1694760.00   2630280.00   2499370.00
2021-11-02/20:48:27.17          0.00000      0.00000      25303.8      24769.7      0.00000      23784.8      46664.5      45810.1      0.00000      22123.3      0.00000      0.00000      21120.5      0.00000      20555.4      40603.2      60197.6      59542.4             78583.80    175149.00    270088.00    344495.00    437016.00    547455.00    609997.00    980446.00   1013320.00   1046550.00    969327.00   1206150.00   1203480.00   1274700.00   1346160.00   1417880.00   1343600.00   1342870.00   1415550.00   1031840.00   1269500.00   1196890.00    996487.00    631344.00    705424.00    458793.00    551712.00    709938.00    481045.00    445943.00    579141.00    648944.00    616602.00    661691.00    865275.00    919920.00   1021080.00   1298990.00   1258780.00   1135280.00   1057250.00   1184640.00   1683340.00   2036890.00   1950240.00   2670300.00
2021-11-02/20:48:29.17          26460.3      0.00000      0.00000      0.00000      0.00000      0.00000      0.00000      0.00000      0.00000      0.00000      43534.7      0.00000      0.00000      0.00000      0.00000      40603.2      80263.7      79390.1             19645.80    194610.00    270088.00    248799.00    323006.00    453060.00    506759.00    718964.00    715800.00    898342.00    969327.00   1114060.00   1074840.00   1274700.00   1272880.00   1417880.00    996217.00   1068770.00   1031910.00    703077.00    739721.00    813104.00    996487.00    530686.00    513020.00    367029.00    386188.00    571626.00    638326.00    538855.00    644535.00    583104.00    616602.00    700054.00    631920.00    573684.00    697534.00    602673.00    742307.00    775548.00    522650.00    687815.00    778991.00    590773.00    858743.00    640783.00
2021-11-02/20:48:31.17          26460.3      0.00000      0.00000      0.00000      0.00000      0.00000      0.00000      0.00000      0.00000      0.00000      0.00000      21433.2      0.00000      0.00000      0.00000      60905.0      40131.6      79390.1             78583.80    155687.00    173625.00    363635.00    266003.00    415302.00    647539.00    718964.00    604236.00    972443.00    969327.00    966726.00    854333.00   1201320.00   1272880.00   1033610.00    923090.00    886047.00   1031910.00    958781.00    812789.00    813104.00    667337.00    850972.00    742074.00    633152.00    551712.00    534744.00    370028.00    445943.00    523091.00    338563.00    569167.00    623329.00    563861.00    682498.00    818859.00    883262.00   1043580.00   1045340.00   1057250.00   1184640.00   1572020.00   1819170.00   2487110.00   2413910.00
2021-11-02/20:48:33.17          52920.7      0.00000      0.00000      0.00000      0.00000      0.00000      0.00000      45810.1      0.00000      0.00000      0.00000      21433.2      0.00000      0.00000      0.00000      60905.0      0.00000      119086.            117876.00    175149.00    154333.00    306216.00    494022.00    613534.00    685082.00    943090.00    864558.00   1213280.00   1080130.00   1150900.00   1350500.00   1274700.00   1565990.00   1564270.00   1636160.00   1635270.00   1488620.00   1561590.00   1561840.00   1105510.00   1033060.00   1034010.00    925329.00    853409.00    928771.00    709938.00    749352.00    938410.00    794011.00    874695.00    730449.00   1083710.00   1098650.00   1295870.00   1728930.00   2276140.00   3002420.00   3316850.00   3885850.00   3758840.00   3659580.00   3405620.00   3919000.00   3482270.00
2021-11-02/20:48:35.17          26460.3      0.00000      0.00000      0.00000      0.00000      0.00000      0.00000      0.00000      0.00000      0.00000      21767.3      21433.2      0.00000      0.00000      0.00000      60905.0      0.00000      99237.9            216110.00    175149.00    270088.00    382775.00    456018.00    528576.00    609997.00    905734.00    678612.00   1213280.00   1117060.00   1500850.00   1203480.00   1421460.00   1639270.00   1417880.00   1343600.00   1196680.00   1854040.00   1196240.00   1561840.00   1196890.00   1197650.00    887578.00    888677.00   1000260.00   1002350.00    746822.00    712343.00    864071.00   1055610.00    912322.00   1242810.00   1409850.00   1740500.00   1612500.00   1223310.00   1091120.00   1172700.00   1135280.00   1247350.00   1439440.00   1683340.00   1819170.00   2487110.00   3311320.00
2021-11-02/20:48:37.17          105842.      0.00000      0.00000      24769.7      0.00000      23784.8      0.00000      0.00000      22502.3      22123.3      0.00000      0.00000      0.00000      41656.4      0.00000      0.00000      60197.6      59542.4            117876.00    214072.00    327967.00    363635.00    475020.00    490818.00    722625.00   1017800.00   1162100.00   1120650.00   1431020.00   1574530.00   1350500.00   1494840.00   1932420.00   1857090.00   2001900.00   1927700.00   1707870.00   1853910.00   1708020.00   1343110.00   1782930.00   1491640.00   1346860.00   1202180.00   1351870.00   1078800.00   1212000.00   1124270.00   1018240.00   1457960.00   1470550.00   1122080.00   1351480.00   1454180.00   1061520.00   1132690.00    914457.00   1225210.00   1247350.00   1031760.00   1293750.00   1570360.00   1001880.00   1901150.00
2021-11-02/20:48:39.17          0.00000      0.00000      25303.8      74309.5      0.00000      47569.7      23332.2      45810.1      0.00000      0.00000      0.00000      21433.2      21120.5      0.00000      82222.4      40603.2      40131.6      99237.9            216110.00    175149.00    308674.00    440195.00    494022.00    689054.00    685082.00    793671.00    901749.00   1157700.00   1431020.00   1427180.00   1571050.00   1641610.00   1932420.00   1637480.00   1855600.00   2000810.00   1707870.00   1853910.00   1634930.00   1562440.00   1563440.00   1564870.00   1640130.00   1642790.00   1351870.00   1281690.00   1360070.00   1161440.00   1223790.00   1683760.00   1774230.00   1716840.00   1662690.00   1375030.00   1567120.00   1610820.00   1581620.00   1832340.00   1746390.00   2076510.00   1572020.00   2534570.00   2343940.00   2798500.00
2021-11-02/20:48:41.17          0.00000      0.00000      25303.8      123850.      0.00000      0.00000      0.00000      22905.0      0.00000      0.00000      21767.3      0.00000      0.00000      0.00000      0.00000      81206.9      40131.6      119086.             98230.00     58381.90         0.00    191382.00     56998.70    113259.00    168911.00    205402.00    371824.00    351897.00    239996.00    202528.00    312310.00    220055.00    219741.00    365842.00    383826.00    529771.00    666596.00    703077.00    958931.00    886202.00   1069640.00   1070620.00    852026.00   1110400.00    708048.00    673054.00    499548.00    678229.00    719272.00    799443.00    996107.00   1045340.00   1273680.00   1038640.00   1061520.00   1007980.00   1258780.00   1045340.00   1294870.00   1082720.00   1516370.00   1508160.00   1950240.00   2328450.00
2021-11-02/20:48:43.17          0.00000      0.00000      0.00000      0.00000      0.00000      0.00000      23332.2      0.00000      0.00000      0.00000      43534.7      0.00000      21120.5      0.00000      0.00000      0.00000      0.00000      0.00000             19645.80     38921.20     38582.60     57413.40     37999.00    113259.00    131374.00     93362.80     55770.80    166683.00    110765.00    165703.00    349054.00    632699.00    668427.00    594515.00    530058.00    566310.00    456557.00    438263.00    456597.00    475046.00    420497.00    311081.00    256500.00    256916.00    294234.00    295020.00    240513.00    334451.00    523091.00    648944.00    512245.00    776782.00    981958.00    880349.00   1223310.00   1298990.00   1839900.00   2012250.00   2126660.00   1974580.00   1822480.00   1321560.00   1234480.00   1238900.00
2021-11-02/20:48:45.17          0.00000      0.00000      0.00000      0.00000      0.00000      0.00000      0.00000      0.00000      0.00000      0.00000      0.00000      0.00000      0.00000      0.00000      41110.9      0.00000      0.00000      0.00000                 0.00         0.00         0.00         0.00         0.00     56629.00     37534.90     56017.30     37180.50    222246.00    276920.00    294590.00    477663.00    779430.00    476125.00    512191.00    420383.00    310545.00    237401.00    255646.00    328743.00    255785.00    219383.00    274482.00    311466.00    275268.00    257453.00    258141.00    203510.00    371615.00    242853.00    319753.00    474299.00    661691.00    904169.00    959492.00   1101970.00   1215840.00   1839900.00   1472550.00   1556270.00   1668780.00   1683340.00   1570360.00    858743.00    726225.00
2021-11-02/20:48:47.17          0.00000      0.00000      0.00000      24769.7      48527.4      0.00000      0.00000      0.00000      0.00000      0.00000      0.00000      0.00000      21120.5      0.00000      0.00000      0.00000      0.00000      0.00000                 0.00         0.00         0.00     38275.50     37999.00     37752.50     37534.90     37344.80     74361.30    203725.00    313845.00    533964.00    440917.00    440125.00    421184.00    310963.00    365547.00    666795.00    849250.00    593496.00    255686.00    274056.00    201100.00    182985.00    146569.00     91753.30    110335.00    221262.00     74002.20    222964.00    205490.00    188086.00    417379.00    441113.00    748595.00   1295870.00   1890750.00   2276140.00   2356530.00   2012250.00   2031590.00   1235600.00   1293750.00   1072770.00    644046.00    811668.00
2021-11-02/20:48:49.17          0.00000      0.00000      0.00000      0.00000      0.00000      0.00000      0.00000      22905.0      0.00000      22123.3      21767.3      0.00000      0.00000      20828.1      0.00000      0.00000      20065.7      0.00000                 0.00         0.00         0.00         0.00         0.00         0.00     37534.90     74690.00    241681.00    129642.00    166149.00    386655.00    293938.00    275071.00    347930.00    201208.00    127937.00    164402.00         0.00     73039.60     54788.10     73079.30     36562.70     91491.20     73283.40    110104.00     55166.80    147506.00     55501.50    130060.00    149446.00    225705.00    322516.00    402753.00    369416.00    395634.00    485226.00    644240.00    494854.00    730585.00    498892.00   1082720.00    667699.00   1072770.00    966094.00    982557.00
2021-11-02/20:48:51.17          0.00000      0.00000      0.00000      0.00000      0.00000      0.00000      0.00000      0.00000      0.00000      0.00000      0.00000      0.00000      0.00000      0.00000      0.00000      0.00000      20065.7      0.00000                 0.00         0.00         0.00         0.00         0.00         0.00     56302.60     18672.30     18590.20    148162.00    129226.00     36822.20     36740.70     55012.20    109869.00     91456.50    109660.00     18266.50     91306.10    109560.00     36525.30     18269.70     18281.30     36596.20     73283.40         0.00     18388.80     36875.90     74002.20         0.00     37360.80    131659.00    208683.00    402753.00    524971.00    573684.00    424569.00    311714.00    559406.00    314696.00    427618.00    254734.00    278196.00    186553.00    178895.00    299025.00
2021-11-02/20:48:53.17          0.00000      0.00000      0.00000      24769.7      0.00000      0.00000      0.00000      0.00000      0.00000      0.00000      0.00000      0.00000      0.00000      0.00000      0.00000      20301.5      0.00000      0.00000                 0.00         0.00         0.00         0.00         0.00     18876.20     18767.40     18672.30         0.00         0.00         0.00     55233.50     36740.70     36674.70     36622.40     36582.30     18276.40     36533.00     54783.30         0.00     36525.30         0.00         0.00         0.00         0.00     36701.00     36777.80     36875.90     18500.40         0.00     93402.80     18808.10    132797.00    134245.00    194424.00    158248.00    121300.00    103902.00    129086.00    134867.00    166291.00     76418.60    166916.00    155460.00    107336.00    427182.00
2021-11-02/20:48:55.17          26460.3      0.00000      0.00000      0.00000      0.00000      23784.8      0.00000      0.00000      67507.3      0.00000      87069.9      21433.2      0.00000      0.00000      20555.4      0.00000      0.00000      19847.4                 0.00         0.00         0.00         0.00         0.00     18876.20         0.00         0.00         0.00         0.00         0.00         0.00     18370.30         0.00     18311.20         0.00         0.00         0.00         0.00         0.00         0.00         0.00     18281.30     18298.00         0.00         0.00     18388.80     55314.10         0.00         0.00         0.00         0.00     37941.30     38355.30     97210.60     98904.20     40432.90     62340.70     21514.00     67432.80     95022.30    101892.00     27818.90     31091.70    107336.00    170870.00
2021-11-02/20:48:57.17          0.00000      0.00000      0.00000      0.00000      0.00000      0.00000      0.00000      0.00000      0.00000      0.00000      0.00000      0.00000      0.00000      0.00000      0.00000      0.00000      40131.6      0.00000             39291.60     19460.50     19291.30         0.00         0.00         0.00         0.00         0.00         0.00         0.00         0.00     18411.10         0.00     18337.30     54933.80     18291.10         0.00         0.00         0.00         0.00     18262.60         0.00         0.00         0.00         0.00     36701.00         0.00         0.00         0.00         0.00         0.00     37616.40     18970.60     95889.00     58326.00     59342.10     40432.90    166244.00    215146.00    292217.00    142534.00    127365.00    139096.00    124368.00    286234.00     42717.10
2021-11-02/20:48:59.17          0.00000      25867.0      50607.8      0.00000      0.00000      0.00000      0.00000      0.00000      0.00000      0.00000      43534.7      0.00000      0.00000      0.00000      0.00000      0.00000      0.00000      0.00000                 0.00         0.00         0.00         0.00         0.00         0.00         0.00         0.00         0.00         0.00         0.00     18411.10         0.00         0.00         0.00         0.00         0.00     18266.50         0.00         0.00         0.00     18269.70     18281.30         0.00         0.00         0.00         0.00         0.00         0.00         0.00     18680.30     37616.40     18970.60         0.00     19441.90     59342.10     40432.90    228588.00    107571.00    112389.00     47510.90    101892.00     27818.90     31091.70    178895.00    299025.00
2021-11-02/20:49:01.17          79381.3      0.00000      0.00000      0.00000      0.00000      0.00000      0.00000      0.00000      0.00000      0.00000      0.00000      0.00000      0.00000      0.00000      0.00000      0.00000      0.00000      0.00000                 0.00         0.00         0.00         0.00     37999.00     18876.20         0.00         0.00         0.00     18519.90     36921.30     18411.10         0.00         0.00         0.00         0.00         0.00         0.00         0.00         0.00         0.00         0.00     36562.70         0.00         0.00     18350.40         0.00     73752.30         0.00         0.00     18680.30         0.00         0.00     19177.60     38883.90     19780.60     60649.60     83121.20    107571.00    157345.00     95022.30     25472.70    139096.00     62183.60    178895.00    128152.00
2021-11-02/20:49:03.17          0.00000      25867.0      0.00000      0.00000      0.00000      0.00000      0.00000      45810.1      0.00000      22123.3      21767.3      0.00000      0.00000      20828.1      0.00000      0.00000      0.00000      0.00000                 0.00         0.00         0.00         0.00         0.00         0.00         0.00         0.00         0.00         0.00         0.00         0.00         0.00         0.00         0.00         0.00         0.00         0.00         0.00     18259.70     18262.60         0.00         0.00         0.00         0.00         0.00         0.00     18437.90     18500.40     18579.70     18680.30     18808.10         0.00     95889.00     38883.90     19780.60     20216.40         0.00     64542.50         0.00     47510.90    127365.00     55638.00     62183.60     35778.60     42717.10
2021-11-02/20:49:05.17          0.00000      0.00000      0.00000      0.00000      0.00000      0.00000      0.00000      0.00000      0.00000      0.00000      21767.3      64300.1      0.00000      0.00000      0.00000      0.00000      0.00000      0.00000                 0.00         0.00         0.00         0.00         0.00         0.00         0.00         0.00         0.00         0.00         0.00         0.00     18370.30         0.00         0.00         0.00         0.00         0.00         0.00         0.00         0.00         0.00         0.00     18298.00     18320.70         0.00         0.00     18437.90         0.00         0.00         0.00     18808.10         0.00     19177.60         0.00     59342.10     60649.60    145463.00    193631.00     89910.60    213803.00    127365.00     83457.20         0.00     35778.60     42717.10
2021-11-02/20:49:07.17          0.00000      0.00000      25303.8      0.00000      0.00000      0.00000      0.00000      22905.0      0.00000      22123.3      0.00000      42866.6      0.00000      0.00000      0.00000      20301.5      0.00000      0.00000                 0.00         0.00         0.00     19137.70         0.00         0.00         0.00         0.00         0.00     37040.00         0.00     18411.10         0.00     18337.30         0.00         0.00         0.00         0.00         0.00         0.00         0.00         0.00         0.00         0.00     36641.50         0.00         0.00         0.00         0.00     18579.70     56041.40     18808.10         0.00     38355.30     38883.90     39561.30    181952.00    228588.00    150601.00    224781.00    142534.00    101892.00    166916.00     31091.70    214674.00    256306.00
2021-11-02/20:49:09.17          26460.3      0.00000      0.00000      0.00000      0.00000      0.00000      0.00000      0.00000      0.00000      0.00000      0.00000      21433.2      0.00000      0.00000      0.00000      40603.2      0.00000      0.00000                 0.00         0.00     19291.30     19137.70         0.00         0.00         0.00         0.00         0.00         0.00     18460.60         0.00         0.00         0.00         0.00         0.00         0.00         0.00         0.00         0.00         0.00         0.00         0.00         0.00         0.00         0.00         0.00         0.00         0.00         0.00         0.00         0.00         0.00         0.00     19441.90     19780.60     40432.90    145463.00    129086.00    134867.00     95022.30     25472.70     27818.90     31091.70     71557.30    213588.00
2021-11-02/20:49:11.17          0.00000      0.00000      0.00000      0.00000      0.00000      0.00000      0.00000      22905.0      0.00000      0.00000      0.00000      0.00000      0.00000      0.00000      0.00000      0.00000      20065.7      0.00000                 0.00         0.00         0.00         0.00         0.00         0.00         0.00         0.00     18590.20         0.00         0.00         0.00     18370.30         0.00         0.00         0.00         0.00         0.00         0.00         0.00         0.00         0.00         0.00     18298.00         0.00     18350.40         0.00         0.00         0.00         0.00     18680.30     18808.10     18970.60     57533.10     58326.00     59342.10     80866.30         0.00         0.00     44955.10         0.00    127365.00     27818.90     62183.60     71557.30    128152.00
2021-11-02/20:49:13.17          0.00000      0.00000      0.00000      0.00000      0.00000      0.00000      0.00000      45810.1      0.00000      22123.3      0.00000      0.00000      0.00000      0.00000      0.00000      0.00000      0.00000      0.00000                 0.00     19460.50         0.00         0.00         0.00         0.00         0.00         0.00         0.00         0.00         0.00     18411.10         0.00         0.00         0.00         0.00         0.00         0.00         0.00         0.00     18262.60     54809.30         0.00         0.00         0.00         0.00         0.00         0.00         0.00     18579.70     18680.30         0.00     56912.20     57533.10     19441.90     39561.30     40432.90    124682.00     86056.90    157345.00     47510.90         0.00     55638.00    124368.00    214674.00    256306.00
2021-11-02/20:49:15.17          0.00000      0.00000      0.00000      24769.7      0.00000      0.00000      0.00000      0.00000      0.00000      0.00000      0.00000      0.00000      0.00000      0.00000      20555.4      20301.5      0.00000      0.00000                 0.00         0.00     57874.10         0.00     37999.00         0.00         0.00         0.00         0.00         0.00         0.00         0.00     18370.30         0.00         0.00         0.00         0.00     18266.50         0.00     54779.60         0.00         0.00         0.00         0.00         0.00         0.00         0.00     55314.10         0.00         0.00         0.00         0.00     75883.10         0.00     77768.30     59342.10     60649.60     20780.10     64542.50     44955.10     95022.40         0.00     55638.00    217646.00    107336.00    213588.00
2021-11-02/20:49:17.17          0.00000      51734.2      0.00000      0.00000      24263.7      0.00000      0.00000      0.00000      22502.3      0.00000      0.00000      21433.2      0.00000      41656.4      20555.4      0.00000      0.00000      0.00000                 0.00         0.00         0.00         0.00         0.00         0.00         0.00         0.00         0.00     37040.00         0.00         0.00         0.00         0.00         0.00         0.00         0.00     18266.50         0.00     18259.70         0.00     36539.50         0.00         0.00         0.00     36701.00         0.00         0.00     37000.90         0.00         0.00         0.00         0.00         0.00     58326.00         0.00     80866.30     83121.20    215146.00    224781.00    166291.00     76418.60     55638.00     62183.60    143115.00     42717.10
2021-11-02/20:49:19.17          0.00000      0.00000      0.00000      0.00000      24263.7      0.00000      0.00000      0.00000      0.00000      0.00000      0.00000      0.00000      0.00000      0.00000      20555.4      0.00000      0.00000      0.00000             19645.80         0.00     19291.30         0.00         0.00         0.00         0.00     37344.80         0.00         0.00         0.00     55233.50         0.00         0.00         0.00         0.00     18276.40         0.00         0.00     18259.70         0.00         0.00         0.00     18298.00         0.00         0.00         0.00     36875.90     18500.40         0.00         0.00         0.00     18970.60         0.00     58326.00     39561.30     40432.90    124682.00    172116.00    134867.00    142534.00     76418.60         0.00    186553.00    143115.00    128152.00
2021-11-02/20:49:21.17          0.00000      0.00000      0.00000      0.00000      0.00000      0.00000      0.00000      22905.0      0.00000      0.00000      21767.3      0.00000      0.00000      0.00000      0.00000      0.00000      0.00000      0.00000                 0.00     19460.50         0.00         0.00         0.00         0.00     18767.40         0.00         0.00         0.00         0.00         0.00         0.00         0.00         0.00         0.00         0.00         0.00         0.00         0.00     18262.60         0.00         0.00     18298.00         0.00         0.00         0.00     18437.90         0.00     74319.40         0.00     18808.10         0.00         0.00     38883.90     79123.10    101083.00    124682.00    236661.00    157345.00         0.00    101892.00    111277.00    155460.00     35778.60    299025.00
2021-11-02/20:49:23.17          26460.3      25867.0      0.00000      0.00000      48527.4      0.00000      0.00000      0.00000      0.00000      0.00000      0.00000      0.00000      0.00000      0.00000      0.00000      0.00000      0.00000      0.00000                 0.00         0.00         0.00         0.00         0.00         0.00         0.00         0.00         0.00     18519.90         0.00         0.00         0.00         0.00         0.00         0.00         0.00         0.00         0.00     18259.70         0.00         0.00     18281.30         0.00         0.00         0.00     18388.80         0.00         0.00         0.00         0.00         0.00     56912.20     76711.00     58326.00     39561.30     60649.60     83121.20     43028.20         0.00     47510.90    203786.00    166916.00     93275.60    357795.00    256307.00
2021-11-02/20:49:25.17          26460.3      0.00000      0.00000      49539.5      0.00000      0.00000      0.00000      45810.1      0.00000      22123.3      0.00000      21433.2      21120.5      0.00000      41110.9      0.00000      0.00000      0.00000                 0.00         0.00         0.00         0.00         0.00         0.00     18767.40         0.00         0.00     18519.90         0.00         0.00         0.00         0.00         0.00         0.00         0.00         0.00         0.00         0.00     18262.60         0.00         0.00         0.00         0.00         0.00         0.00         0.00     18500.40         0.00     37360.80     37616.40     18970.60     19177.60     58326.00    118685.00    121300.00    145463.00    215146.00    359655.00    142534.00     50945.60         0.00     93275.60    143115.00    128152.00
2021-11-02/20:49:27.17          0.00000      0.00000      0.00000      0.00000      0.00000      0.00000      0.00000      0.00000      0.00000      0.00000      21767.3      0.00000      21120.5      0.00000      0.00000      0.00000      0.00000      19847.4                 0.00     19460.50         0.00         0.00     18999.50         0.00         0.00     18672.30         0.00         0.00         0.00         0.00         0.00         0.00         0.00         0.00         0.00     36533.10     54783.40         0.00         0.00     18269.70         0.00         0.00         0.00     55051.70         0.00         0.00         0.00     18579.70     37360.80     18808.10     56912.20     38355.30     38883.90     39561.30    161735.00    124682.00    150601.00    157345.00    261317.00     50945.60     55638.00         0.00    214674.00    213588.00
2021-11-02/20:49:29.17          26460.3      0.00000      25303.8      24769.7      0.00000      0.00000      0.00000      0.00000      0.00000      0.00000      21767.3      0.00000      21120.5      0.00000      0.00000      20301.5      0.00000      0.00000                 0.00         0.00     77165.70         0.00     18999.50     18876.20         0.00         0.00         0.00     18519.90     18460.60         0.00         0.00     36674.70         0.00         0.00         0.00         0.00         0.00         0.00         0.00         0.00         0.00         0.00         0.00         0.00         0.00         0.00         0.00     18579.70         0.00         0.00     56912.20     57533.10     38883.90     39561.30     40432.90     62340.70     64542.50     67432.80     47510.90     76418.60     83457.20    155460.00    143115.00    256307.00
2021-11-02/20:49:31.17          0.00000      25867.0      0.00000      0.00000      0.00000      0.00000      0.00000      0.00000      0.00000      0.00000      43534.7      0.00000      0.00000      0.00000      0.00000      20301.5      0.00000      0.00000                 0.00         0.00     19291.30     38275.50         0.00         0.00         0.00         0.00     18590.20     18519.90         0.00         0.00         0.00         0.00         0.00         0.00         0.00         0.00         0.00         0.00     18262.60     18269.70         0.00     18298.00         0.00         0.00         0.00     36875.90     55501.50     18579.70         0.00     37616.40     56912.20     19177.60     77768.30     98904.20     80866.30    124682.00    129086.00    224781.00    166291.00    127365.00     55638.00     31091.70    107336.00    128152.00
2021-11-02/20:49:33.17          0.00000      0.00000      0.00000      49539.5      0.00000      0.00000      0.00000      0.00000      0.00000      0.00000      0.00000      0.00000      0.00000      20828.1      0.00000      0.00000      0.00000      19847.4             39291.60         0.00         0.00         0.00         0.00         0.00         0.00         0.00         0.00         0.00         0.00     36822.20         0.00         0.00         0.00         0.00         0.00         0.00         0.00         0.00     18262.60         0.00         0.00         0.00         0.00         0.00     18388.80     36875.90     18500.40         0.00     18680.30     56424.80     18970.60     76711.00    116653.00    118685.00     60649.60    207807.00    344240.00    179823.00    118778.00    101892.00    111277.00    186553.00    143115.00    213588.00
2021-11-02/20:49:35.17          0.00000      0.00000      25303.8      0.00000      0.00000      0.00000      0.00000      0.00000      0.00000      0.00000      21767.3      21433.2      0.00000      0.00000      0.00000      0.00000      0.00000      0.00000                 0.00         0.00         0.00     19137.70         0.00         0.00     18767.40         0.00         0.00         0.00         0.00         0.00     18370.30         0.00         0.00     18291.10         0.00         0.00         0.00         0.00         0.00         0.00         0.00         0.00     18320.70         0.00         0.00     36875.90     55501.50         0.00         0.00         0.00     18970.60     38355.30     38883.90     79123.10     60649.60    207807.00    258177.00    157345.00    237560.00    178312.00     27818.90     93275.60    143115.00    128152.00
2021-11-02/20:49:37.17          26460.3      0.00000      25303.8      0.00000      48527.4      0.00000      23332.2      0.00000      0.00000      0.00000      0.00000      0.00000      0.00000      0.00000      0.00000      0.00000      0.00000      59542.4                 0.00         0.00         0.00         0.00         0.00         0.00         0.00     18672.30         0.00         0.00         0.00         0.00         0.00         0.00         0.00         0.00         0.00         0.00         0.00         0.00         0.00         0.00     18281.30         0.00         0.00         0.00         0.00         0.00     37000.90     18579.70         0.00         0.00     37941.30         0.00     58326.00     59342.10     60649.60    145463.00    129086.00    157345.00     71266.50    152838.00     55638.00     31091.70    178895.00    170870.00
2021-11-02/20:49:39.17          0.00000      0.00000      25303.8      0.00000      0.00000      23784.8      0.00000      0.00000      22502.3      0.00000      0.00000      0.00000      0.00000      0.00000      41110.9      0.00000      0.00000      0.00000                 0.00         0.00         0.00         0.00         0.00     18876.20         0.00         0.00         0.00         0.00         0.00         0.00         0.00         0.00         0.00         0.00         0.00         0.00     18261.00         0.00         0.00         0.00         0.00         0.00     18320.70         0.00         0.00     55314.10         0.00         0.00         0.00     56424.80     37941.30     57533.10     38883.90     79123.10    121300.00     41560.30     43028.20     22477.50     95022.40     76418.60    222556.00    186553.00    107336.00    256307.00
2021-11-02/20:49:41.17          0.00000      25867.0      0.00000      0.00000      0.00000      0.00000      0.00000      0.00000      0.00000      0.00000      0.00000      0.00000      0.00000      0.00000      0.00000      0.00000      0.00000      0.00000             19645.80         0.00         0.00         0.00         0.00         0.00         0.00     37344.80     37180.50         0.00         0.00         0.00     18370.30     18337.30     18311.20         0.00     18276.40     18266.50         0.00         0.00         0.00         0.00     36562.70         0.00     18320.70     18350.40         0.00         0.00         0.00     18579.70         0.00         0.00         0.00         0.00     19441.90     59342.10    101083.00    207807.00    193631.00    134867.00    237560.00    152838.00    111277.00     62183.60    178895.00     42717.10
2021-11-02/20:49:43.17          0.00000      0.00000      0.00000      0.00000      0.00000      0.00000      0.00000      22905.0      0.00000      0.00000      0.00000      0.00000      0.00000      0.00000      0.00000      40603.2      0.00000      19847.4                 0.00         0.00     19291.30     19137.70     18999.50         0.00     18767.40         0.00         0.00         0.00         0.00         0.00     18370.30         0.00         0.00     36582.30     18276.40         0.00         0.00         0.00     36525.30         0.00         0.00     18298.00         0.00         0.00         0.00         0.00         0.00     18579.70         0.00     37616.40    113825.00     38355.30     38883.90     59342.10         0.00     83121.20     43028.20     89910.60     95022.40         0.00    111277.00    155460.00    178895.00    256307.00
2021-11-02/20:49:45.17          0.00000      25867.0      0.00000      0.00000      0.00000      0.00000      0.00000      22905.0      0.00000      0.00000      0.00000      0.00000      0.00000      41656.4      0.00000      0.00000      0.00000      0.00000                 0.00         0.00         0.00         0.00     18999.50         0.00         0.00         0.00     18590.20         0.00     36921.30         0.00         0.00         0.00         0.00     18291.10         0.00         0.00         0.00         0.00         0.00         0.00         0.00         0.00     18320.70         0.00         0.00         0.00     18500.40         0.00     37360.80         0.00     37941.30     57533.10     38883.90     39561.30     20216.40    207807.00    279692.00    179823.00    213803.00    178312.00     55638.00     93275.60     35778.60    170870.00
2021-11-02/20:49:47.17          0.00000      25867.0      0.00000      0.00000      0.00000      0.00000      0.00000      0.00000      0.00000      0.00000      0.00000      0.00000      21120.5      0.00000      20555.4      0.00000      0.00000      0.00000                 0.00         0.00         0.00     19137.70     18999.50         0.00         0.00     18672.30     37180.50         0.00     18460.60         0.00         0.00         0.00         0.00     18291.10     18276.40         0.00         0.00         0.00         0.00         0.00     18281.30         0.00         0.00         0.00         0.00         0.00     18500.40     37159.50     37360.80     56424.80     18970.60    210960.00     97210.60     39561.30     20216.40    103902.00     64542.50     22477.50     47510.90    127365.00     83457.20    124368.00    214674.00    128152.00
2021-11-02/20:49:49.17          0.00000      0.00000      0.00000      0.00000      24263.7      0.00000      0.00000      0.00000      0.00000      0.00000      0.00000      0.00000      0.00000      0.00000      0.00000      0.00000      0.00000      0.00000                 0.00         0.00     38582.60         0.00         0.00         0.00         0.00         0.00         0.00         0.00         0.00         0.00         0.00     18337.30     36622.40     36582.30     18276.40         0.00         0.00         0.00         0.00     18269.70         0.00         0.00     36641.50         0.00     18388.80         0.00     18500.40         0.00         0.00         0.00         0.00     19177.60         0.00     98904.20    101083.00    228588.00    322724.00    247259.00    261317.00    203786.00    111277.00    124368.00         0.00    170870.00
2021-11-02/20:49:51.17          0.00000      0.00000      0.00000      0.00000      0.00000      0.00000      0.00000      22905.0      0.00000      0.00000      0.00000      0.00000      0.00000      0.00000      20555.4      0.00000      0.00000      0.00000             19645.80         0.00         0.00         0.00         0.00         0.00         0.00         0.00         0.00         0.00     55382.10         0.00         0.00         0.00         0.00         0.00         0.00         0.00         0.00         0.00         0.00         0.00         0.00         0.00     54962.40         0.00     55166.80         0.00     18500.40     18579.70     37360.80         0.00     56912.20     19177.60     97210.60     59342.10    121300.00    103902.00    150601.00    247259.00    166291.00    101892.00    139096.00     93275.60    143115.00    213588.00
2021-11-02/20:49:53.17          0.00000      0.00000      0.00000      0.00000      0.00000      0.00000      0.00000      0.00000      0.00000      22123.3      21767.3      0.00000      21120.5      0.00000      0.00000      0.00000      0.00000      19847.4                 0.00     19460.50         0.00         0.00     18999.50         0.00         0.00         0.00         0.00     18519.90     36921.30         0.00         0.00     18337.30         0.00         0.00         0.00         0.00     18261.00         0.00         0.00         0.00         0.00         0.00     18320.70         0.00         0.00     18437.90     37000.90         0.00         0.00     18808.10     56912.20     19177.60     38883.90     19780.60     80866.30    207807.00    258177.00    382135.00    118778.00    152838.00     83457.20    155460.00    143115.00    213588.00
2021-11-02/20:49:55.17          0.00000      0.00000      0.00000      0.00000      0.00000      0.00000      0.00000      22905.0      0.00000      0.00000      21767.3      0.00000      0.00000      0.00000      0.00000      0.00000      0.00000      0.00000                 0.00         0.00         0.00         0.00         0.00         0.00     18767.40         0.00         0.00         0.00         0.00         0.00         0.00         0.00         0.00     18291.10     18276.40         0.00         0.00         0.00         0.00         0.00         0.00         0.00         0.00     36701.00         0.00         0.00         0.00     18579.70         0.00     18808.10         0.00         0.00     19441.90     79123.10    121300.00    332496.00    215146.00    269738.00    142534.00    229260.00    111277.00     93275.60     35778.60     85434.50
2021-11-02/20:49:57.17          0.00000      0.00000      0.00000      0.00000      24263.7      0.00000      0.00000      0.00000      0.00000      0.00000      0.00000      0.00000      0.00000      0.00000      0.00000      20301.5      40131.6      19847.4                 0.00         0.00         0.00     19137.70     18999.50         0.00         0.00         0.00         0.00         0.00         0.00         0.00         0.00     18337.30         0.00     18291.10         0.00         0.00     18261.00         0.00         0.00         0.00         0.00         0.00         0.00     18350.40         0.00         0.00         0.00     18579.70     18680.30         0.00     37941.30     95889.00     38883.90     19780.60     40432.90    145463.00    258177.00    134867.00    261317.00    178312.00         0.00    124368.00    178895.00    128152.00
2021-11-02/20:49:59.17          0.00000      25867.0      0.00000      0.00000      0.00000      0.00000      0.00000      22905.0      0.00000      0.00000      0.00000      21433.2      21120.5      0.00000      0.00000      0.00000      0.00000      0.00000                 0.00         0.00     19291.30         0.00         0.00     18876.20         0.00         0.00         0.00         0.00         0.00         0.00         0.00     36674.70     18311.20     18291.10         0.00         0.00         0.00         0.00         0.00     36539.50         0.00     18298.00         0.00         0.00         0.00         0.00         0.00         0.00         0.00         0.00         0.00         0.00     77768.30     98904.20     20216.40     62340.70    236661.00    269738.00    237560.00    101892.00     83457.20    186553.00    143115.00    341744.00
                               
