# Supplementary material for: Miniature Dungey-like cycle at Mars
Source: Nat Commun. 2026 Jul 23;17:6129. doi: 10.1038/s41467-026-75019-3 (PMC13396348; doi:10.1038/s41467-026-75019-3)
Supplement: Supplementary file 3 — Source data [file 41467_2026_75019_MOESM3_ESM.zip › data_files/Fig_maven_20211102_204700_Bmaven_local.txt]

Panel        1:  B_local
ytitle=B_local [nT]
B!Dr!N B!DNS!N B!DEW!N
2021-11-02/20:45:30.01          -60.561296      -39.043009       15.521663
2021-11-02/20:45:30.04          -60.576577      -39.118641       15.526621
2021-11-02/20:45:30.07          -60.520429      -39.141444       15.509074
2021-11-02/20:45:30.10          -60.557360      -39.170926       15.429144
2021-11-02/20:45:30.13          -60.518150      -39.228061       15.416499
2021-11-02/20:45:30.16          -60.516418      -39.267610       15.398241
2021-11-02/20:45:30.19          -60.500047      -39.309185       15.373309
2021-11-02/20:45:30.23          -60.494550      -39.356136       15.355563
2021-11-02/20:45:30.26          -60.497224      -39.396517       15.348064
2021-11-02/20:45:30.29          -60.499106      -39.434771       15.346111
2021-11-02/20:45:30.32          -60.499934      -39.464198       15.338607
2021-11-02/20:45:30.35          -60.510721      -39.496004       15.331439
2021-11-02/20:45:30.38          -60.517678      -39.525080       15.321113
2021-11-02/20:45:30.41          -60.527580      -39.573040       15.310437
2021-11-02/20:45:30.44          -60.530125      -39.626973       15.299217
2021-11-02/20:45:30.48          -60.547524      -39.669167       15.287181
2021-11-02/20:45:30.51          -60.563256      -39.705337       15.267914
2021-11-02/20:45:30.54          -60.566737      -39.744701       15.247456
2021-11-02/20:45:30.57          -60.565702      -39.794068       15.227736
2021-11-02/20:45:30.60          -60.560222      -39.843518       15.203176
2021-11-02/20:45:30.63          -60.560554      -39.881841       15.184317
2021-11-02/20:45:30.66          -60.557344      -39.920330       15.151639
2021-11-02/20:45:30.69          -60.547891      -39.953097       15.131477
2021-11-02/20:45:30.73          -60.545837      -39.978992       15.105948
2021-11-02/20:45:30.76          -60.539774      -40.002852       15.085084
2021-11-02/20:45:30.79          -60.532862      -40.033845       15.061048
2021-11-02/20:45:30.82          -60.528240      -40.070537       15.039078
2021-11-02/20:45:30.85          -60.526909      -40.097219       15.012398
2021-11-02/20:45:30.88          -60.528353      -40.134704       14.985139
2021-11-02/20:45:30.91          -60.534077      -40.183410       14.957464
2021-11-02/20:45:30.94          -60.537419      -40.225738       14.946392
2021-11-02/20:45:30.98          -60.542997      -40.277390       14.928077
2021-11-02/20:45:31.01          -60.539444      -40.308508       14.903011
2021-11-02/20:45:31.04          -60.538869      -40.355124       14.878541
2021-11-02/20:45:31.07          -60.538082      -40.400193       14.860356
2021-11-02/20:45:31.10          -60.533154      -40.439877       14.841293
2021-11-02/20:45:31.13          -60.532647      -40.468458       14.817479
2021-11-02/20:45:31.16          -60.532861      -40.486557       14.791304
2021-11-02/20:45:31.19          -60.532863      -40.514372       14.772624
2021-11-02/20:45:31.23          -60.533211      -40.558352       14.754416
2021-11-02/20:45:31.26          -60.525792      -40.587653       14.732124
2021-11-02/20:45:31.29          -60.532008      -40.630221       14.700617
2021-11-02/20:45:31.32          -60.532546      -40.659111       14.665925
2021-11-02/20:45:31.35          -60.526341      -40.674265       14.630556
2021-11-02/20:45:31.38          -60.528860      -40.706191       14.600222
2021-11-02/20:45:31.41          -60.525078      -40.747288       14.574303
2021-11-02/20:45:31.44          -60.521460      -40.788349       14.554858
2021-11-02/20:45:31.48          -60.516378      -40.816826       14.528130
2021-11-02/20:45:31.51          -60.508153      -40.841116       14.495547
2021-11-02/20:45:31.54          -60.509775      -40.872957       14.474211
2021-11-02/20:45:31.57          -60.503063      -40.898074       14.464472
2021-11-02/20:45:31.60          -60.495535      -40.921308       14.451882
2021-11-02/20:45:31.63          -60.505635      -40.966129       14.440326
2021-11-02/20:45:31.66          -60.502267      -40.999733       14.414940
2021-11-02/20:45:31.69          -60.506880      -41.032678       14.385533
2021-11-02/20:45:31.73          -60.506780      -41.062161       14.347642
2021-11-02/20:45:31.76          -60.508619      -41.095574       14.320025
2021-11-02/20:45:31.79          -60.513675      -41.123259       14.292679
2021-11-02/20:45:31.82          -60.508190      -41.147998       14.264240
2021-11-02/20:45:31.85          -60.504525      -41.181448       14.234289
2021-11-02/20:45:31.88          -60.512078      -41.219527       14.210189
2021-11-02/20:45:31.91          -60.503928      -41.237062       14.179489
2021-11-02/20:45:31.94          -60.499100      -41.252470       14.146210
2021-11-02/20:45:31.98          -60.494832      -41.257835       14.126761
2021-11-02/20:45:32.01          -60.494625      -41.281635       14.121257
2021-11-02/20:45:32.04          -60.489946      -41.308905       14.109988
2021-11-02/20:45:32.07          -60.489686      -41.336344       14.095173
2021-11-02/20:45:32.10          -60.510172      -41.367275       14.076433
2021-11-02/20:45:32.13          -60.516462      -41.400619       14.053686
2021-11-02/20:45:32.16          -60.521925      -41.435216       14.035550
2021-11-02/20:45:32.19          -60.523972      -41.482114       14.017201
2021-11-02/20:45:32.23          -60.531007      -41.515995       14.001684
2021-11-02/20:45:32.26          -60.535615      -41.566505       13.988445
2021-11-02/20:45:32.29          -60.545125      -41.599757       13.966582
2021-11-02/20:45:32.32          -60.546050      -41.633353       13.939597
2021-11-02/20:45:32.35          -60.551866      -41.652833       13.911433
2021-11-02/20:45:32.38          -60.541357      -41.668985       13.883659
2021-11-02/20:45:32.41          -60.537239      -41.685836       13.863549
2021-11-02/20:45:32.44          -60.522358      -41.712200       13.834628
2021-11-02/20:45:32.48          -60.521230      -41.730155       13.806445
2021-11-02/20:45:32.51          -60.521547      -41.760944       13.777177
2021-11-02/20:45:32.54          -60.523447      -41.793503       13.743699
2021-11-02/20:45:32.57          -60.509881      -41.829368       13.708149
2021-11-02/20:45:32.60          -60.509964      -41.864488       13.677401
2021-11-02/20:45:32.63          -60.515206      -41.920330       13.659644
2021-11-02/20:45:32.66          -60.519766      -41.957602       13.635287
2021-11-02/20:45:32.69          -60.513948      -41.997514       13.616929
2021-11-02/20:45:32.73          -60.517571      -42.026816       13.599399
2021-11-02/20:45:32.76          -60.514770      -42.047548       13.572052
2021-11-02/20:45:32.79          -60.517561      -42.086862       13.567210
2021-11-02/20:45:32.82          -60.516021      -42.109843       13.545382
2021-11-02/20:45:32.85          -60.519894      -42.137326       13.522503
2021-11-02/20:45:32.88          -60.526606      -42.163198       13.500306
2021-11-02/20:45:32.91          -60.524873      -42.178355       13.469854
2021-11-02/20:45:32.94          -60.523932      -42.215683       13.443174
2021-11-02/20:45:32.98          -60.529164      -42.251774       13.407754
2021-11-02/20:45:33.01          -60.533741      -42.285937       13.375959
2021-11-02/20:45:33.04          -60.536461      -42.329170       13.353438
2021-11-02/20:45:33.07          -60.532179      -42.368893       13.320962
2021-11-02/20:45:33.10          -60.529909      -42.408261       13.293770
2021-11-02/20:45:33.13          -60.530162      -42.437731       13.268914
2021-11-02/20:45:33.16          -60.536375      -42.464395       13.241609
2021-11-02/20:45:33.19          -60.535267      -42.499286       13.215311
2021-11-02/20:45:33.23          -60.534577      -42.529175       13.182673
2021-11-02/20:45:33.26          -60.541491      -42.557253       13.168515
2021-11-02/20:45:33.29          -60.547608      -42.582831       13.137208
2021-11-02/20:45:33.32          -60.563441      -42.618238       13.112215
2021-11-02/20:45:33.35          -60.572271      -42.644506       13.076652
2021-11-02/20:45:33.38          -60.574911      -42.683539       13.042685
2021-11-02/20:45:33.41          -60.588335      -42.732451       13.012542
2021-11-02/20:45:33.44          -60.590213      -42.771586       12.985651
2021-11-02/20:45:33.48          -60.582489      -42.815766       12.950848
2021-11-02/20:45:33.51          -60.575614      -42.852804       12.919206
2021-11-02/20:45:33.54          -60.575671      -42.877242       12.870516
2021-11-02/20:45:33.57          -60.580251      -42.914565       12.846218
2021-11-02/20:45:33.60          -60.581141      -42.949381       12.816847
2021-11-02/20:45:33.63          -60.584698      -42.980136       12.788522
2021-11-02/20:45:33.66          -60.601803      -43.003415       12.760375
2021-11-02/20:45:33.69          -60.605246      -43.019313       12.733643
2021-11-02/20:45:33.73          -60.604789      -43.042396       12.709359
2021-11-02/20:45:33.76          -60.610154      -43.068104       12.685143
2021-11-02/20:45:33.79          -60.627939      -43.093057       12.661762
2021-11-02/20:45:33.82          -60.633251      -43.122429       12.628238
2021-11-02/20:45:33.85          -60.620838      -43.146026       12.591484
2021-11-02/20:45:33.88          -60.604992      -43.168157       12.560141
2021-11-02/20:45:33.91          -60.595998      -43.190724       12.524824
2021-11-02/20:45:33.94          -60.581580      -43.206288       12.497389
2021-11-02/20:45:33.98          -60.570380      -43.227389       12.471448
2021-11-02/20:45:34.01          -60.570767      -43.251758       12.435714
2021-11-02/20:45:34.04          -60.578699      -43.266698       12.407917
2021-11-02/20:45:34.07          -60.574400      -43.278950       12.386680
2021-11-02/20:45:34.10          -60.570333      -43.301258       12.375632
2021-11-02/20:45:34.13          -60.572903      -43.328064       12.367513
2021-11-02/20:45:34.16          -60.573109      -43.367494       12.348329
2021-11-02/20:45:34.19          -60.583922      -43.394337       12.323999
2021-11-02/20:45:34.23          -60.587653      -43.430707       12.302790
2021-11-02/20:45:34.26          -60.590116      -43.467959       12.283530
2021-11-02/20:45:34.29          -60.584235      -43.506864       12.261262
2021-11-02/20:45:34.32          -60.572950      -43.552538       12.241282
2021-11-02/20:45:34.35          -60.572910      -43.607842       12.213490
2021-11-02/20:45:34.38          -60.581311      -43.656949       12.192106
2021-11-02/20:45:34.41          -60.583673      -43.710277       12.162343
2021-11-02/20:45:34.44          -60.584640      -43.738367       12.134854
2021-11-02/20:45:34.48          -60.572217      -43.768252       12.113050
2021-11-02/20:45:34.51          -60.566817      -43.809770       12.094996
2021-11-02/20:45:34.54          -60.564396      -43.849889       12.075719
2021-11-02/20:45:34.57          -60.561842      -43.886684       12.050884
2021-11-02/20:45:34.60          -60.558118      -43.905440       12.022666
2021-11-02/20:45:34.63          -60.557210      -43.937239       11.995461
2021-11-02/20:45:34.66          -60.551661      -43.975710       11.963486
2021-11-02/20:45:34.69          -60.548154      -43.996047       11.928993
2021-11-02/20:45:34.73          -60.547050      -44.020044       11.893141
2021-11-02/20:45:34.76          -60.549099      -44.051050       11.879012
2021-11-02/20:45:34.79          -60.544453      -44.069967       11.851404
2021-11-02/20:45:34.82          -60.544280      -44.099445       11.815589
2021-11-02/20:45:34.85          -60.542970      -44.133135       11.787281
2021-11-02/20:45:34.88          -60.547804      -44.160573       11.763904
2021-11-02/20:45:34.91          -60.545069      -44.186783       11.745669
2021-11-02/20:45:34.94          -60.540804      -44.207223       11.718262
2021-11-02/20:45:34.98          -60.543255      -44.233524       11.689414
2021-11-02/20:45:35.01          -60.544912      -44.263308       11.666719
2021-11-02/20:45:35.04          -60.542531      -44.294109       11.625078
2021-11-02/20:45:35.07          -60.549364      -44.335517       11.584648
2021-11-02/20:45:35.10          -60.546804      -44.372620       11.551464
2021-11-02/20:45:35.13          -60.548444      -44.402688       11.520395
2021-11-02/20:45:35.16          -60.552158      -44.439655       11.482485
2021-11-02/20:45:35.19          -60.545396      -44.478169       11.446566
2021-11-02/20:45:35.23          -60.537904      -44.504639       11.410541
2021-11-02/20:45:35.26          -60.537198      -44.541445       11.376174
2021-11-02/20:45:35.29          -60.546890      -44.575345       11.344193
2021-11-02/20:45:35.32          -60.552765      -44.614999       11.325517
2021-11-02/20:45:35.35          -60.550424      -44.654010       11.308757
2021-11-02/20:45:35.38          -60.547537      -44.680315       11.284067
2021-11-02/20:45:35.41          -60.550109      -44.710245       11.252424
2021-11-02/20:45:35.44          -60.550036      -44.743964       11.228122
2021-11-02/20:45:35.48          -60.543089      -44.771894       11.198787
2021-11-02/20:45:35.51          -60.547668      -44.818631       11.165935
2021-11-02/20:45:35.54          -60.547889      -44.849672       11.130365
2021-11-02/20:45:35.57          -60.539345      -44.881735       11.097495
2021-11-02/20:45:35.60          -60.530458      -44.922960       11.051390
2021-11-02/20:45:35.63          -60.527412      -44.952151       11.005017
2021-11-02/20:45:35.66          -60.522812      -44.976166       10.963778
2021-11-02/20:45:35.69          -60.512542      -45.000607       10.936405
2021-11-02/20:45:35.73          -60.502467      -45.035652       10.902471
2021-11-02/20:45:35.76          -60.505127      -45.058236       10.858369
2021-11-02/20:45:35.79          -60.498426      -45.055942       10.828915
2021-11-02/20:45:35.82          -60.499925      -45.083320       10.806626
2021-11-02/20:45:35.85          -60.503539      -45.125472       10.779684
2021-11-02/20:45:35.88          -60.502111      -45.144644       10.744613
2021-11-02/20:45:35.91          -60.511784      -45.161978       10.702392
2021-11-02/20:45:35.94          -60.531244      -45.193595       10.669611
2021-11-02/20:45:35.98          -60.550207      -45.231639       10.632344
2021-11-02/20:45:36.01          -60.562350      -45.257116       10.591865
2021-11-02/20:45:36.04          -60.572427      -45.281316       10.558863
2021-11-02/20:45:36.07          -60.592369      -45.321164       10.530930
2021-11-02/20:45:36.10          -60.610796      -45.349334       10.501579
2021-11-02/20:45:36.13          -60.603527      -45.360562       10.457422
2021-11-02/20:45:36.16          -60.629063      -45.390189       10.434595
2021-11-02/20:45:36.19          -60.642494      -45.406074       10.415145
2021-11-02/20:45:36.23          -60.645778      -45.423061       10.387953
2021-11-02/20:45:36.26          -60.646083      -45.441450       10.361997
2021-11-02/20:45:36.29          -60.647050      -45.461781       10.332428
2021-11-02/20:45:36.32          -60.665152      -45.493219       10.297604
2021-11-02/20:45:36.35          -60.674070      -45.533475       10.256626
2021-11-02/20:45:36.38          -60.677378      -45.558626       10.223243
2021-11-02/20:45:36.41          -60.704617      -45.593663       10.193394
2021-11-02/20:45:36.44          -60.701494      -45.604661       10.149524
2021-11-02/20:45:36.48          -60.700771      -45.642415       10.121149
2021-11-02/20:45:36.51          -60.707066      -45.671806       10.087172
2021-11-02/20:45:36.54          -60.713570      -45.691522       10.045655
2021-11-02/20:45:36.57          -60.728372      -45.710444       10.013067
2021-11-02/20:45:36.60          -60.741139      -45.730325       9.9895024
2021-11-02/20:45:36.63          -60.741581      -45.737691       9.9603782
2021-11-02/20:45:36.66          -60.740667      -45.741753       9.9217231
2021-11-02/20:45:36.69          -60.745824      -45.743811       9.8929949
2021-11-02/20:45:36.73          -60.757701      -45.768910       9.8563648
2021-11-02/20:45:36.76          -60.770350      -45.782379       9.8197726
2021-11-02/20:45:36.79          -60.780909      -45.806411       9.7751662
2021-11-02/20:45:36.82          -60.790241      -45.813281       9.7330491
2021-11-02/20:45:36.85          -60.803464      -45.824524       9.6813584
2021-11-02/20:45:36.88          -60.816184      -45.842474       9.6478730
2021-11-02/20:45:36.91          -60.834168      -45.870631       9.6075236
2021-11-02/20:45:36.94          -60.847368      -45.899632       9.5636733
2021-11-02/20:45:36.98          -60.871145      -45.919445       9.5137355
2021-11-02/20:45:37.01          -60.892949      -45.936232       9.4905011
2021-11-02/20:45:37.04          -60.917705      -45.957835       9.4499125
2021-11-02/20:45:37.07          -60.933883      -45.968268       9.4113018
2021-11-02/20:45:37.10          -60.953271      -45.998880       9.3745707
2021-11-02/20:45:37.13          -60.965699      -46.031071       9.3452715
2021-11-02/20:45:37.16          -60.965318      -46.045355       9.2903429
2021-11-02/20:45:37.19          -60.973811      -46.053779       9.2444638
2021-11-02/20:45:37.23          -60.988353      -46.069215       9.2082438
2021-11-02/20:45:37.26          -60.997052      -46.091062       9.1716735
2021-11-02/20:45:37.29          -60.999679      -46.100565       9.1164261
2021-11-02/20:45:37.32          -60.994914      -46.116924       9.0665870
2021-11-02/20:45:37.35          -60.996185      -46.129034       9.0251240
2021-11-02/20:45:37.38          -61.004357      -46.129177       8.9808679
2021-11-02/20:45:37.41          -61.024834      -46.136496       8.9331685
2021-11-02/20:45:37.44          -61.044789      -46.150815       8.8952856
2021-11-02/20:45:37.48          -61.057979      -46.171696       8.8576486
2021-11-02/20:45:37.51          -61.085881      -46.183136       8.8141986
2021-11-02/20:45:37.54          -61.095419      -46.195046       8.7649202
2021-11-02/20:45:37.57          -61.116051      -46.222580       8.7247110
2021-11-02/20:45:37.60          -61.137199      -46.237495       8.6740395
2021-11-02/20:45:37.63          -61.165242      -46.260722       8.6215887
2021-11-02/20:45:37.66          -61.182963      -46.279778       8.5769667
2021-11-02/20:45:37.69          -61.190552      -46.308378       8.5410965
2021-11-02/20:45:37.73          -61.195131      -46.327420       8.4967920
2021-11-02/20:45:37.76          -61.202867      -46.327242       8.4498797
2021-11-02/20:45:37.79          -61.203844      -46.347972       8.4119831
2021-11-02/20:45:37.82          -61.216483      -46.373637       8.3826303
2021-11-02/20:45:37.85          -61.222792      -46.383146       8.3393114
2021-11-02/20:45:37.88          -61.231348      -46.393564       8.3033837
2021-11-02/20:45:37.91          -61.239704      -46.404923       8.2669084
2021-11-02/20:45:37.94          -61.243791      -46.427582       8.2333447
2021-11-02/20:45:37.98          -61.253996      -46.438642       8.1956743
2021-11-02/20:45:38.01          -61.256940      -46.462703       8.1537723
2021-11-02/20:45:38.04          -61.275758      -46.498742       8.1085969
2021-11-02/20:45:38.07          -61.291427      -46.525008       8.0568861
2021-11-02/20:45:38.10          -61.284835      -46.547372       8.0089085
2021-11-02/20:45:38.13          -61.281342      -46.574742       7.9727402
2021-11-02/20:45:38.16          -61.279542      -46.599050       7.9441215
2021-11-02/20:45:38.19          -61.277678      -46.624525       7.9130379
2021-11-02/20:45:38.23          -61.290467      -46.641716       7.8736725
2021-11-02/20:45:38.26          -61.289882      -46.671946       7.8412908
2021-11-02/20:45:38.29          -61.305701      -46.689673       7.8106402
2021-11-02/20:45:38.32          -61.307990      -46.708964       7.7875783
2021-11-02/20:45:38.35          -61.301998      -46.728770       7.7639641
2021-11-02/20:45:38.38          -61.309695      -46.746934       7.7392316
2021-11-02/20:45:38.41          -61.325236      -46.775792       7.7053117
2021-11-02/20:45:38.44          -61.333244      -46.802564       7.6705857
2021-11-02/20:45:38.48          -61.337640      -46.825393       7.6416147
2021-11-02/20:45:38.51          -61.341331      -46.858689       7.6150902
2021-11-02/20:45:38.54          -61.337980      -46.880676       7.5763938
2021-11-02/20:45:38.57          -61.344845      -46.906007       7.5485457
2021-11-02/20:45:38.60          -61.360342      -46.935731       7.5205484
2021-11-02/20:45:38.63          -61.369092      -46.962997       7.4930646
2021-11-02/20:45:38.66          -61.379052      -46.990549       7.4611792
2021-11-02/20:45:38.69          -61.375358      -47.001707       7.4309211
2021-11-02/20:45:38.73          -61.383881      -47.021748       7.4090667
2021-11-02/20:45:38.76          -61.394008      -47.054846       7.3843049
2021-11-02/20:45:38.79          -61.398642      -47.084918       7.3497297
2021-11-02/20:45:38.82          -61.411467      -47.107470       7.3194236
2021-11-02/20:45:38.85          -61.413767      -47.129641       7.2811711
2021-11-02/20:45:38.88          -61.405620      -47.149960       7.2458173
2021-11-02/20:45:38.91          -61.407042      -47.180144       7.2103770
2021-11-02/20:45:38.94          -61.404639      -47.201700       7.1794773
2021-11-02/20:45:38.98          -61.409300      -47.216824       7.1528905
2021-11-02/20:45:39.01          -61.410431      -47.232237       7.1124786
2021-11-02/20:45:39.04          -61.416160      -47.247431       7.0834005
2021-11-02/20:45:39.07          -61.413995      -47.250005       7.0535675
2021-11-02/20:45:39.10          -61.429123      -47.257969       7.0243441
2021-11-02/20:45:39.13          -61.436627      -47.265546       7.0061655
2021-11-02/20:45:39.16          -61.443168      -47.268271       6.9711746
2021-11-02/20:45:39.19          -61.448680      -47.264453       6.9321084
2021-11-02/20:45:39.23          -61.458598      -47.269844       6.8892521
2021-11-02/20:45:39.26          -61.474842      -47.288606       6.8445261
2021-11-02/20:45:39.29          -61.482306      -47.317409       6.8022604
2021-11-02/20:45:39.32          -61.481817      -47.334752       6.7567803
2021-11-02/20:45:39.35          -61.497137      -47.353673       6.7126541
2021-11-02/20:45:39.38          -61.499762      -47.366985       6.6792405
2021-11-02/20:45:39.41          -61.507397      -47.392618       6.6359775
2021-11-02/20:45:39.44          -61.500651      -47.409777       6.6036070
2021-11-02/20:45:39.48          -61.506230      -47.425094       6.5680567
2021-11-02/20:45:39.51          -61.520042      -47.440747       6.5389859
2021-11-02/20:45:39.54          -61.528806      -47.456493       6.5186237
2021-11-02/20:45:39.57          -61.535104      -47.469744       6.4971389
2021-11-02/20:45:39.60          -61.553454      -47.477629       6.4688046
2021-11-02/20:45:39.63          -61.558943      -47.494653       6.4451050
2021-11-02/20:45:39.66          -61.570263      -47.517151       6.4062917
2021-11-02/20:45:39.69          -61.565796      -47.534690       6.3670212
2021-11-02/20:45:39.73          -61.577575      -47.560094       6.3240422
2021-11-02/20:45:39.76          -61.588468      -47.590646       6.2990823
2021-11-02/20:45:39.79          -61.587302      -47.620934       6.2803259
2021-11-02/20:45:39.82          -61.581648      -47.649442       6.2467759
2021-11-02/20:45:39.85          -61.588632      -47.667212       6.2148623
2021-11-02/20:45:39.88          -61.591417      -47.686405       6.1802117
2021-11-02/20:45:39.91          -61.598780      -47.714393       6.1566473
2021-11-02/20:45:39.94          -61.611659      -47.747949       6.1360787
2021-11-02/20:45:39.98          -61.627435      -47.770020       6.1105038
2021-11-02/20:45:40.01          -61.652228      -47.800750       6.1008564
2021-11-02/20:45:40.04          -61.659776      -47.825249       6.0846767
2021-11-02/20:45:40.07          -61.673655      -47.854414       6.0584962
2021-11-02/20:45:40.10          -61.684030      -47.889196       6.0275319
2021-11-02/20:45:40.13          -61.686567      -47.916141       5.9905379
2021-11-02/20:45:40.16          -61.688216      -47.945469       5.9557030
2021-11-02/20:45:40.19          -61.691311      -47.976381       5.9185673
2021-11-02/20:45:40.23          -61.684377      -47.994531       5.8856757
2021-11-02/20:45:40.26          -61.679126      -48.015558       5.8525959
2021-11-02/20:45:40.29          -61.676890      -48.028715       5.8117066
2021-11-02/20:45:40.32          -61.682387      -48.043018       5.7721678
2021-11-02/20:45:40.35          -61.686793      -48.060648       5.7342355
2021-11-02/20:45:40.38          -61.690587      -48.078236       5.7098527
2021-11-02/20:45:40.41          -61.701520      -48.105422       5.6858323
2021-11-02/20:45:40.44          -61.713756      -48.142673       5.6695592
2021-11-02/20:45:40.48          -61.716431      -48.172938       5.6381590
2021-11-02/20:45:40.51          -61.715309      -48.202745       5.6051294
2021-11-02/20:45:40.54          -61.720871      -48.224599       5.5762033
2021-11-02/20:45:40.57          -61.711080      -48.265191       5.5580375
2021-11-02/20:45:40.60          -61.710982      -48.304613       5.5365733
2021-11-02/20:45:40.63          -61.690044      -48.330464       5.5152089
2021-11-02/20:45:40.66          -61.684884      -48.355651       5.4936545
2021-11-02/20:45:40.69          -61.680769      -48.378358       5.4764164
2021-11-02/20:45:40.73          -61.675745      -48.392191       5.4600150
2021-11-02/20:45:40.76          -61.673783      -48.408765       5.4538808
2021-11-02/20:45:40.79          -61.677252      -48.432717       5.4315332
2021-11-02/20:45:40.82          -61.682876      -48.470819       5.4213607
2021-11-02/20:45:40.85          -61.693914      -48.484440       5.4009528
2021-11-02/20:45:40.88          -61.686266      -48.510537       5.3773804
2021-11-02/20:45:40.91          -61.702593      -48.531316       5.3426695
2021-11-02/20:45:40.94          -61.721342      -48.546733       5.3068582
2021-11-02/20:45:40.98          -61.723624      -48.572956       5.2820977
2021-11-02/20:45:41.01          -61.725573      -48.611479       5.2516371
2021-11-02/20:45:41.04          -61.720479      -48.632772       5.2166891
2021-11-02/20:45:41.07          -61.720641      -48.658527       5.2053224
2021-11-02/20:45:41.10          -61.718693      -48.677997       5.1839952
2021-11-02/20:45:41.13          -61.713101      -48.711557       5.1679370
2021-11-02/20:45:41.16          -61.718391      -48.732993       5.1428545
2021-11-02/20:45:41.19          -61.720940      -48.774505       5.1374101
2021-11-02/20:45:41.23          -61.710144      -48.810997       5.1394491
2021-11-02/20:45:41.26          -61.713632      -48.843334       5.1336479
2021-11-02/20:45:41.29          -61.699661      -48.873467       5.1282381
2021-11-02/20:45:41.32          -61.703398      -48.918678       5.1174974
2021-11-02/20:45:41.35          -61.698298      -48.951750       5.0981940
2021-11-02/20:45:41.38          -61.690292      -48.990681       5.0832485
2021-11-02/20:45:41.41          -61.687484      -49.029752       5.0577061
2021-11-02/20:45:41.44          -61.676526      -49.066684       5.0449009
2021-11-02/20:45:41.48          -61.670634      -49.094511       5.0236311
2021-11-02/20:45:41.51          -61.666818      -49.132345       5.0030493
2021-11-02/20:45:41.54          -61.654795      -49.166467       4.9768910
2021-11-02/20:45:41.57          -61.660350      -49.185810       4.9548301
2021-11-02/20:45:41.60          -61.664304      -49.203680       4.9285908
2021-11-02/20:45:41.63          -61.665128      -49.217096       4.9048296
2021-11-02/20:45:41.66          -61.666724      -49.247848       4.8903085
2021-11-02/20:45:41.69          -61.664004      -49.276410       4.8758514
2021-11-02/20:45:41.73          -61.668675      -49.312789       4.8563938
2021-11-02/20:45:41.76          -61.672811      -49.341808       4.8379687
2021-11-02/20:45:41.79          -61.666878      -49.376442       4.8149302
2021-11-02/20:45:41.82          -61.661692      -49.408475       4.7916351
2021-11-02/20:45:41.85          -61.652094      -49.437255       4.7643869
2021-11-02/20:45:41.88          -61.644917      -49.463405       4.7519078
2021-11-02/20:45:41.91          -61.637266      -49.495674       4.7433610
2021-11-02/20:45:41.94          -61.626129      -49.530502       4.7225482
2021-11-02/20:45:41.98          -61.619912      -49.550046       4.7028859
2021-11-02/20:45:42.01          -61.610481      -49.555051       4.6819115
2021-11-02/20:45:42.04          -61.601290      -49.584679       4.6716512
2021-11-02/20:45:42.07          -61.594933      -49.598036       4.6616146
2021-11-02/20:45:42.10          -61.578766      -49.606215       4.6418096
2021-11-02/20:45:42.13          -61.580085      -49.627847       4.6229624
2021-11-02/20:45:42.16          -61.564965      -49.654148       4.6002082
2021-11-02/20:45:42.19          -61.555139      -49.704997       4.5794618
2021-11-02/20:45:42.23          -61.544291      -49.731606       4.5466976
2021-11-02/20:45:42.26          -61.539327      -49.768341       4.5246433
2021-11-02/20:45:42.29          -61.528421      -49.804810       4.4975841
2021-11-02/20:45:42.32          -61.511310      -49.828473       4.4620621
2021-11-02/20:45:42.35          -61.508593      -49.869324       4.4238275
2021-11-02/20:45:42.38          -61.528413      -49.920315       4.4014380
2021-11-02/20:45:42.41          -61.531069      -49.960534       4.3758465
2021-11-02/20:45:42.44          -61.539242      -50.000343       4.3609799
2021-11-02/20:45:42.48          -61.548956      -50.034112       4.3396856
2021-11-02/20:45:42.51          -61.552407      -50.067656       4.3315015
2021-11-02/20:45:42.54          -61.552881      -50.093907       4.3164047
2021-11-02/20:45:42.57          -61.556691      -50.132359       4.3075366
2021-11-02/20:45:42.60          -61.563587      -50.173382       4.2862526
2021-11-02/20:45:42.63          -61.547184      -50.203976       4.2645770
2021-11-02/20:45:42.66          -61.535610      -50.232871       4.2404775
2021-11-02/20:45:42.69          -61.522992      -50.266978       4.2279280
2021-11-02/20:45:42.73          -61.512796      -50.307661       4.1988518
2021-11-02/20:45:42.76          -61.504320      -50.338792       4.1707167
2021-11-02/20:45:42.79          -61.512084      -50.366191       4.1459494
2021-11-02/20:45:42.82          -61.513847      -50.403180       4.1218704
2021-11-02/20:45:42.85          -61.520165      -50.443647       4.0998435
2021-11-02/20:45:42.88          -61.510636      -50.483047       4.0907586
2021-11-02/20:45:42.91          -61.530125      -50.520125       4.0693255
2021-11-02/20:45:42.94          -61.538341      -50.556210       4.0637680
2021-11-02/20:45:42.98          -61.535861      -50.595469       4.0428900
2021-11-02/20:45:43.01          -61.523164      -50.619510       4.0265589
2021-11-02/20:45:43.04          -61.511016      -50.647858       4.0017227
2021-11-02/20:45:43.07          -61.503580      -50.685536       3.9777000
2021-11-02/20:45:43.10          -61.500084      -50.732575       3.9615704
2021-11-02/20:45:43.13          -61.491797      -50.774858       3.9412800
2021-11-02/20:45:43.16          -61.483647      -50.794042       3.9104688
2021-11-02/20:45:43.19          -61.478488      -50.828845       3.9031245
2021-11-02/20:45:43.23          -61.476072      -50.858261       3.8765548
2021-11-02/20:45:43.26          -61.472419      -50.884804       3.8612113
2021-11-02/20:45:43.29          -61.474856      -50.917808       3.8412741
2021-11-02/20:45:43.32          -61.480825      -50.947416       3.8276693
2021-11-02/20:45:43.35          -61.474728      -50.968073       3.8120900
2021-11-02/20:45:43.38          -61.461107      -50.977624       3.7959166
2021-11-02/20:45:43.41          -61.446863      -50.993409       3.7772117
2021-11-02/20:45:43.44          -61.440227      -51.030380       3.7629022
2021-11-02/20:45:43.48          -61.423092      -51.054940       3.7333636
2021-11-02/20:45:43.51          -61.400958      -51.102067       3.7152296
2021-11-02/20:45:43.54          -61.393026      -51.152325       3.7017814
2021-11-02/20:45:43.57          -61.387912      -51.186665       3.6801501
2021-11-02/20:45:43.60          -61.382664      -51.211752       3.6606407
2021-11-02/20:45:43.63          -61.374635      -51.254990       3.6508742
2021-11-02/20:45:43.66          -61.369282      -51.303047       3.6192210
2021-11-02/20:45:43.69          -61.366258      -51.338374       3.5985185
2021-11-02/20:45:43.73          -61.371000      -51.371086       3.5884552
2021-11-02/20:45:43.76          -61.363379      -51.394745       3.5718418
2021-11-02/20:45:43.79          -61.355963      -51.417455       3.5557879
2021-11-02/20:45:43.82          -61.347191      -51.428258       3.5219998
2021-11-02/20:45:43.85          -61.342304      -51.458269       3.5018218
2021-11-02/20:45:43.88          -61.335799      -51.507559       3.4929137
2021-11-02/20:45:43.91          -61.323988      -51.538634       3.4658778
2021-11-02/20:45:43.94          -61.316062      -51.565242       3.4521954
2021-11-02/20:45:43.98          -61.294129      -51.588126       3.4259994
2021-11-02/20:45:44.01          -61.281713      -51.624737       3.4131842
2021-11-02/20:45:44.04          -61.271341      -51.671822       3.4153984
2021-11-02/20:45:44.07          -61.263343      -51.693982       3.3985884
2021-11-02/20:45:44.10          -61.252349      -51.729612       3.3903012
2021-11-02/20:45:44.13          -61.244072      -51.768658       3.3936471
2021-11-02/20:45:44.16          -61.238834      -51.778765       3.3820813
2021-11-02/20:45:44.19          -61.242980      -51.814328       3.3703949
2021-11-02/20:45:44.23          -61.238050      -51.845176       3.3561640
2021-11-02/20:45:44.26          -61.239207      -51.885183       3.3532134
2021-11-02/20:45:44.29          -61.240024      -51.914537       3.3275823
2021-11-02/20:45:44.32          -61.228670      -51.942924       3.2957299
2021-11-02/20:45:44.35          -61.220670      -51.980453       3.2626405
2021-11-02/20:45:44.38          -61.217239      -52.003406       3.2320255
2021-11-02/20:45:44.41          -61.217460      -52.026577       3.2049606
2021-11-02/20:45:44.44          -61.196684      -52.068661       3.1798921
2021-11-02/20:45:44.48          -61.168020      -52.097427       3.1707679
2021-11-02/20:45:44.51          -61.158646      -52.122817       3.1510212
2021-11-02/20:45:44.54          -61.159713      -52.153108       3.1358993
2021-11-02/20:45:44.57          -61.136417      -52.187548       3.1233331
2021-11-02/20:45:44.60          -61.127778      -52.213383       3.1108278
2021-11-02/20:45:44.63          -61.116079      -52.247877       3.1121015
2021-11-02/20:45:44.66          -61.113465      -52.293065       3.1082285
2021-11-02/20:45:44.69          -61.096209      -52.343817       3.0967994
2021-11-02/20:45:44.73          -61.097312      -52.400372       3.0751444
2021-11-02/20:45:44.76          -61.105995      -52.449518       3.0402049
2021-11-02/20:45:44.79          -61.088209      -52.498893       3.0221015
2021-11-02/20:45:44.82          -61.071245      -52.541087       3.0070749
2021-11-02/20:45:44.85          -61.070843      -52.582223       2.9931683
2021-11-02/20:45:44.88          -61.065035      -52.621809       2.9650586
2021-11-02/20:45:44.91          -61.060782      -52.645985       2.9390949
2021-11-02/20:45:44.94          -61.044908      -52.676203       2.9142817
2021-11-02/20:45:44.98          -61.026488      -52.708509       2.8849990
2021-11-02/20:45:45.01          -61.004980      -52.720533       2.8601541
2021-11-02/20:45:45.04          -60.994312      -52.744586       2.8408316
2021-11-02/20:45:45.07          -60.992969      -52.771595       2.8186719
2021-11-02/20:45:45.10          -60.986148      -52.810293       2.7871537
2021-11-02/20:45:45.13          -60.970899      -52.840630       2.7488047
2021-11-02/20:45:45.16          -60.958725      -52.888310       2.7212245
2021-11-02/20:45:45.19          -60.944080      -52.933503       2.6925017
2021-11-02/20:45:45.23          -60.931755      -52.974968       2.6745198
2021-11-02/20:45:45.26          -60.924872      -53.008868       2.6482535
2021-11-02/20:45:45.29          -60.912565      -53.038274       2.6229820
2021-11-02/20:45:45.32          -60.896949      -53.060403       2.6088861
2021-11-02/20:45:45.35          -60.892054      -53.088252       2.5872227
2021-11-02/20:45:45.38          -60.883007      -53.119406       2.5727817
2021-11-02/20:45:45.41          -60.881294      -53.144918       2.5504342
2021-11-02/20:45:45.44          -60.882717      -53.165877       2.5258201
2021-11-02/20:45:45.48          -60.890771      -53.203339       2.5114921
2021-11-02/20:45:45.51          -60.893511      -53.249327       2.4867876
2021-11-02/20:45:45.54          -60.893460      -53.290143       2.4631981
2021-11-02/20:45:45.57          -60.898765      -53.339671       2.4436583
2021-11-02/20:45:45.60          -60.899866      -53.391006       2.4130083
2021-11-02/20:45:45.63          -60.889087      -53.444153       2.3965905
2021-11-02/20:45:45.66          -60.880622      -53.482601       2.3584753
2021-11-02/20:45:45.69          -60.871644      -53.527606       2.3386144
2021-11-02/20:45:45.73          -60.871072      -53.560332       2.3327933
2021-11-02/20:45:45.76          -60.854120      -53.594276       2.3012647
2021-11-02/20:45:45.79          -60.841136      -53.625134       2.2787434
2021-11-02/20:45:45.82          -60.827545      -53.643815       2.2624584
2021-11-02/20:45:45.85          -60.816165      -53.667111       2.2443116
2021-11-02/20:45:45.88          -60.809103      -53.701622       2.2259174
2021-11-02/20:45:45.91          -60.802031      -53.727842       2.1909655
2021-11-02/20:45:45.94          -60.808618      -53.767499       2.1696960
2021-11-02/20:45:45.98          -60.805432      -53.804242       2.1402062
2021-11-02/20:45:46.01          -60.788363      -53.852244       2.1194732
2021-11-02/20:45:46.04          -60.783197      -53.897342       2.1096609
2021-11-02/20:45:46.07          -60.776878      -53.929623       2.0826361
2021-11-02/20:45:46.10          -60.782706      -53.966266       2.0609475
2021-11-02/20:45:46.13          -60.777446      -54.010323       2.0471084
2021-11-02/20:45:46.16          -60.764985      -54.036947       2.0306048
2021-11-02/20:45:46.19          -60.761876      -54.071780       2.0203399
2021-11-02/20:45:46.23          -60.748110      -54.097047       2.0042179
2021-11-02/20:45:46.26          -60.747624      -54.125210       2.0017642
2021-11-02/20:45:46.29          -60.754385      -54.170364       1.9876934
2021-11-02/20:45:46.32          -60.753835      -54.209099       1.9742231
2021-11-02/20:45:46.35          -60.761293      -54.252461       1.9658132
2021-11-02/20:45:46.38          -60.757019      -54.304222       1.9536617
2021-11-02/20:45:46.41          -60.747708      -54.359363       1.9266510
2021-11-02/20:45:46.44          -60.745247      -54.417631       1.9115515
2021-11-02/20:45:46.48          -60.740427      -54.462402       1.8920270
2021-11-02/20:45:46.51          -60.738295      -54.505316       1.8750694
2021-11-02/20:45:46.54          -60.731970      -54.549671       1.8553911
2021-11-02/20:45:46.57          -60.715867      -54.567074       1.8355489
2021-11-02/20:45:46.60          -60.712285      -54.590717       1.8128841
2021-11-02/20:45:46.63          -60.703826      -54.616859       1.7985843
2021-11-02/20:45:46.66          -60.698547      -54.649684       1.7834102
2021-11-02/20:45:46.69          -60.695437      -54.669512       1.7810548
2021-11-02/20:45:46.73          -60.689776      -54.700832       1.7656665
2021-11-02/20:45:46.76          -60.683244      -54.740148       1.7531394
2021-11-02/20:45:46.79          -60.677023      -54.776530       1.7376904
2021-11-02/20:45:46.82          -60.665171      -54.818391       1.7224847
2021-11-02/20:45:46.85          -60.658725      -54.886197       1.7050520
2021-11-02/20:45:46.88          -60.645872      -54.932793       1.6871165
2021-11-02/20:45:46.91          -60.636511      -54.982762       1.6737587
2021-11-02/20:45:46.94          -60.623465      -55.029930       1.6636632
2021-11-02/20:45:46.98          -60.618187      -55.080817       1.6481350
2021-11-02/20:45:47.01          -60.600314      -55.102978       1.6326520
2021-11-02/20:45:47.04          -60.590502      -55.128953       1.6163108
2021-11-02/20:45:47.07          -60.587959      -55.161778       1.6136742
2021-11-02/20:45:47.10          -60.578491      -55.196070       1.5957900
2021-11-02/20:45:47.13          -60.576596      -55.216604       1.5806727
2021-11-02/20:45:47.16          -60.580240      -55.257320       1.5691203
2021-11-02/20:45:47.19          -60.570923      -55.291472       1.5577196
2021-11-02/20:45:47.23          -60.563827      -55.327592       1.5285835
2021-11-02/20:45:47.26          -60.555683      -55.360226       1.5028265
2021-11-02/20:45:47.29          -60.553844      -55.406657       1.4896256
2021-11-02/20:45:47.32          -60.547467      -55.455251       1.4750490
2021-11-02/20:45:47.35          -60.529563      -55.502277       1.4574661
2021-11-02/20:45:47.38          -60.515708      -55.538600       1.4447024
2021-11-02/20:45:47.41          -60.501270      -55.574737       1.4228066
2021-11-02/20:45:47.44          -60.478630      -55.606825       1.4036729
2021-11-02/20:45:47.48          -60.468205      -55.648082       1.3846549
2021-11-02/20:45:47.51          -60.454216      -55.692816       1.3820059
2021-11-02/20:45:47.54          -60.440201      -55.723662       1.3620855
2021-11-02/20:45:47.57          -60.429501      -55.761813       1.3309989
2021-11-02/20:45:47.60          -60.412959      -55.800386       1.3073039
2021-11-02/20:45:47.63          -60.396780      -55.843873       1.2829515
2021-11-02/20:45:47.66          -60.394455      -55.891553       1.2562848
2021-11-02/20:45:47.69          -60.394347      -55.934445       1.2363188
2021-11-02/20:45:47.73          -60.384854      -55.984592       1.2165447
2021-11-02/20:45:47.76          -60.371949      -56.035806       1.1953529
2021-11-02/20:45:47.79          -60.363454      -56.063550       1.1702971
2021-11-02/20:45:47.82          -60.353992      -56.109533       1.1681659
2021-11-02/20:45:47.85          -60.350251      -56.151076       1.1698065
2021-11-02/20:45:47.88          -60.336232      -56.184575       1.1657838
2021-11-02/20:45:47.91          -60.325081      -56.219046       1.1556268
2021-11-02/20:45:47.94          -60.310058      -56.239616       1.1408515
2021-11-02/20:45:47.98          -60.298105      -56.268856       1.1286840
2021-11-02/20:45:48.01          -60.287315      -56.299221       1.1180443
2021-11-02/20:45:48.04          -60.272361      -56.315974       1.0898465
2021-11-02/20:45:48.07          -60.263909      -56.354978       1.0661963
2021-11-02/20:45:48.10          -60.250554      -56.391234       1.0418355
2021-11-02/20:45:48.13          -60.230884      -56.425363       1.0206252
2021-11-02/20:45:48.16          -60.230264      -56.475550       1.0022143
2021-11-02/20:45:48.19          -60.216024      -56.514178      0.98003215
2021-11-02/20:45:48.23          -60.208749      -56.562567      0.97450139
2021-11-02/20:45:48.26          -60.192102      -56.597142      0.96200661
2021-11-02/20:45:48.29          -60.193247      -56.645615      0.94676709
2021-11-02/20:45:48.32          -60.186697      -56.685781      0.94027596
2021-11-02/20:45:48.35          -60.182796      -56.712837      0.93494879
2021-11-02/20:45:48.38          -60.178563      -56.747000      0.91492460
2021-11-02/20:45:48.41          -60.165799      -56.792857      0.89118010
2021-11-02/20:45:48.44          -60.147295      -56.828513      0.86313398
2021-11-02/20:45:48.48          -60.142121      -56.866232      0.84284034
2021-11-02/20:45:48.51          -60.133642      -56.912062      0.81747342
2021-11-02/20:45:48.54          -60.121844      -56.959996      0.79471753
2021-11-02/20:45:48.57          -60.101021      -56.983996      0.77218055
2021-11-02/20:45:48.60          -60.078099      -57.028089      0.75588111
2021-11-02/20:45:48.63          -60.060297      -57.070580      0.74171539
2021-11-02/20:45:48.66          -60.045718      -57.121586      0.73664602
2021-11-02/20:45:48.69          -60.040770      -57.163987      0.71761572
2021-11-02/20:45:48.73          -60.040470      -57.201856      0.70485444
2021-11-02/20:45:48.76          -60.045038      -57.240253      0.69123364
2021-11-02/20:45:48.79          -60.032618      -57.279013      0.68221711
2021-11-02/20:45:48.82          -60.024445      -57.324552      0.66982420
2021-11-02/20:45:48.85          -60.008499      -57.366758      0.65448114
2021-11-02/20:45:48.88          -60.009469      -57.404164      0.63139567
2021-11-02/20:45:48.91          -59.997129      -57.445526      0.59289235
2021-11-02/20:45:48.94          -59.990885      -57.474931      0.55853892
2021-11-02/20:45:48.98          -59.983325      -57.505597      0.54045357
2021-11-02/20:45:49.01          -59.970960      -57.543572      0.52551372
2021-11-02/20:45:49.04          -59.959263      -57.574508      0.50715771
2021-11-02/20:45:49.07          -59.957893      -57.603664      0.48870733
2021-11-02/20:45:49.10          -59.942976      -57.626095      0.46125620
2021-11-02/20:45:49.13          -59.932205      -57.656889      0.44229973
2021-11-02/20:45:49.16          -59.921945      -57.683416      0.42933917
2021-11-02/20:45:49.19          -59.916504      -57.719899      0.42965781
2021-11-02/20:45:49.23          -59.904058      -57.756063      0.42746282
2021-11-02/20:45:49.26          -59.896580      -57.791174      0.41254554
2021-11-02/20:45:49.29          -59.884468      -57.818396      0.39240699
2021-11-02/20:45:49.32          -59.867428      -57.867335      0.37785492
2021-11-02/20:45:49.35          -59.842401      -57.917293      0.35893707
2021-11-02/20:45:49.38          -59.824276      -57.960128      0.35456333
2021-11-02/20:45:49.41          -59.817809      -58.008159      0.35043833
2021-11-02/20:45:49.44          -59.805583      -58.049397      0.34112713
2021-11-02/20:45:49.48          -59.786255      -58.089290      0.32527673
2021-11-02/20:45:49.51          -59.773461      -58.126962      0.30770037
2021-11-02/20:45:49.54          -59.761689      -58.165518      0.29356299
2021-11-02/20:45:49.57          -59.749642      -58.200194      0.28409711
2021-11-02/20:45:49.60          -59.730200      -58.224418      0.26368216
2021-11-02/20:45:49.63          -59.715878      -58.247037      0.24540177
2021-11-02/20:45:49.66          -59.709878      -58.280357      0.22910346
2021-11-02/20:45:49.69          -59.693505      -58.304220      0.21147229
2021-11-02/20:45:49.73          -59.670530      -58.344323      0.18371519
2021-11-02/20:45:49.76          -59.644596      -58.382417      0.15807434
2021-11-02/20:45:49.79          -59.632404      -58.418053      0.12539586
2021-11-02/20:45:49.82          -59.611963      -58.458656      0.11799986
2021-11-02/20:45:49.85          -59.602889      -58.504374      0.10627505
2021-11-02/20:45:49.88          -59.592343      -58.542475      0.10450343
2021-11-02/20:45:49.91          -59.580940      -58.576930     0.089897955
2021-11-02/20:45:49.94          -59.565754      -58.607947     0.066136538
2021-11-02/20:45:49.98          -59.559595      -58.644843     0.042507474
2021-11-02/20:45:50.01          -59.549044      -58.674323     0.032522945
2021-11-02/20:45:50.04          -59.546268      -58.707134     0.025505130
2021-11-02/20:45:50.07          -59.528459      -58.738039     0.018395329
2021-11-02/20:45:50.10          -59.508832      -58.772257   -0.0026961399
2021-11-02/20:45:50.13          -59.486173      -58.809057    -0.024988143
2021-11-02/20:45:50.16          -59.453476      -58.848525    -0.059370649
2021-11-02/20:45:50.19          -59.432945      -58.888518    -0.079152256
2021-11-02/20:45:50.23          -59.413436      -58.929391    -0.095500021
2021-11-02/20:45:50.26          -59.380661      -58.975655     -0.10893087
2021-11-02/20:45:50.29          -59.371107      -59.021856     -0.11735034
2021-11-02/20:45:50.32          -59.345625      -59.059893     -0.13190868
2021-11-02/20:45:50.35          -59.325936      -59.097910     -0.13954370
2021-11-02/20:45:50.38          -59.313967      -59.140848     -0.15504486
2021-11-02/20:45:50.41          -59.292503      -59.184400     -0.17507211
2021-11-02/20:45:50.44          -59.287367      -59.233820     -0.17950231
2021-11-02/20:45:50.48          -59.279326      -59.280439     -0.18774824
2021-11-02/20:45:50.51          -59.274717      -59.331611     -0.19386026
2021-11-02/20:45:50.54          -59.274093      -59.374458     -0.22275831
2021-11-02/20:45:50.57          -59.248474      -59.422099     -0.25230963
2021-11-02/20:45:50.60          -59.247194      -59.459554     -0.27675891
2021-11-02/20:45:50.63          -59.241713      -59.510495     -0.29657383
2021-11-02/20:45:50.66          -59.228687      -59.541326     -0.31690580
2021-11-02/20:45:50.69          -59.218967      -59.573061     -0.33233789
2021-11-02/20:45:50.73          -59.208916      -59.602505     -0.35392147
2021-11-02/20:45:50.76          -59.192707      -59.626656     -0.37340294
2021-11-02/20:45:50.79          -59.168445      -59.656426     -0.40055666
2021-11-02/20:45:50.82          -59.146244      -59.692763     -0.40337931
2021-11-02/20:45:50.85          -59.136146      -59.722588     -0.41064415
2021-11-02/20:45:50.88          -59.121787      -59.758469     -0.42394935
2021-11-02/20:45:50.91          -59.100335      -59.801635     -0.43556285
2021-11-02/20:45:50.94          -59.080357      -59.852435     -0.45712489
2021-11-02/20:45:50.98          -59.062722      -59.902068     -0.47476345
2021-11-02/20:45:51.01          -59.053428      -59.958993     -0.48953686
2021-11-02/20:45:51.04          -59.039438      -60.021249     -0.50463350
2021-11-02/20:45:51.07          -59.029256      -60.080540     -0.51722658
2021-11-02/20:45:51.10          -59.019848      -60.130824     -0.53673927
2021-11-02/20:45:51.13          -59.009386      -60.177608     -0.55288682
2021-11-02/20:45:51.16          -58.988015      -60.225623     -0.56970106
2021-11-02/20:45:51.19          -58.974892      -60.258858     -0.59490159
2021-11-02/20:45:51.23          -58.965367      -60.293070     -0.61062281
2021-11-02/20:45:51.26          -58.955375      -60.312321     -0.62958380
2021-11-02/20:45:51.29          -58.944912      -60.328629     -0.64440497
2021-11-02/20:45:51.32          -58.940376      -60.357583     -0.65522067
2021-11-02/20:45:51.35          -58.920868      -60.371425     -0.67105061
2021-11-02/20:45:51.38          -58.904359      -60.389908     -0.69578690
2021-11-02/20:45:51.41          -58.894639      -60.425484     -0.72041225
2021-11-02/20:45:51.44          -58.890749      -60.463660     -0.74491661
2021-11-02/20:45:51.48          -58.883561      -60.509142     -0.75771191
2021-11-02/20:45:51.51          -58.878799      -60.545865     -0.77079116
2021-11-02/20:45:51.54          -58.870638      -60.592272     -0.77704893
2021-11-02/20:45:51.57          -58.857043      -60.634186     -0.78235412
2021-11-02/20:45:51.60          -58.841153      -60.667880     -0.80574308
2021-11-02/20:45:51.63          -58.838547      -60.713407     -0.81558272
2021-11-02/20:45:51.66          -58.829927      -60.753884     -0.82521948
2021-11-02/20:45:51.69          -58.816877      -60.794150     -0.83133148
2021-11-02/20:45:51.73          -58.801013      -60.832644     -0.83723479
2021-11-02/20:45:51.76          -58.781814      -60.855595     -0.84862139
2021-11-02/20:45:51.79          -58.762197      -60.896699     -0.87132815
2021-11-02/20:45:51.82          -58.735278      -60.937013     -0.89275673
2021-11-02/20:45:51.85          -58.721565      -60.985557     -0.92055024
2021-11-02/20:45:51.88          -58.702581      -61.026033     -0.94005076
2021-11-02/20:45:51.91          -58.688626      -61.063875     -0.96143909
2021-11-02/20:45:51.94          -58.677754      -61.097943     -0.97919218
2021-11-02/20:45:51.98          -58.659187      -61.133115     -0.99673578
2021-11-02/20:45:52.01          -58.645242      -61.179572      -1.0098872
2021-11-02/20:45:52.04          -58.642513      -61.222295      -1.0336792
2021-11-02/20:45:52.07          -58.638743      -61.257278      -1.0364932
2021-11-02/20:45:52.10          -58.643101      -61.304320      -1.0462205
2021-11-02/20:45:52.13          -58.618624      -61.344493      -1.0596764
2021-11-02/20:45:52.16          -58.606657      -61.385286      -1.0766282
2021-11-02/20:45:52.19          -58.587802      -61.419982      -1.0903570
2021-11-02/20:45:52.23          -58.569270      -61.469814      -1.1073065
2021-11-02/20:45:52.26          -58.551352      -61.513810      -1.1301419
2021-11-02/20:45:52.29          -58.535018      -61.541602      -1.1568716
2021-11-02/20:45:52.32          -58.508311      -61.580988      -1.1777238
2021-11-02/20:45:52.35          -58.490554      -61.621405      -1.1932164
2021-11-02/20:45:52.38          -58.466853      -61.652591      -1.2135893
2021-11-02/20:45:52.41          -58.451887      -61.668547      -1.2456217
2021-11-02/20:45:52.44          -58.433902      -61.695274      -1.2622403
2021-11-02/20:45:52.48          -58.431303      -61.732222      -1.2802577
2021-11-02/20:45:52.51          -58.413950      -61.770747      -1.2946559
2021-11-02/20:45:52.54          -58.402312      -61.805230      -1.3136696
2021-11-02/20:45:52.57          -58.388805      -61.842995      -1.3239785
2021-11-02/20:45:52.60          -58.373808      -61.877366      -1.3419715
2021-11-02/20:45:52.63          -58.351615      -61.921407      -1.3631575
2021-11-02/20:45:52.66          -58.334936      -61.974365      -1.3821168
2021-11-02/20:45:52.69          -58.323595      -62.029962      -1.3893098
2021-11-02/20:45:52.73          -58.305939      -62.071413      -1.4007509
2021-11-02/20:45:52.76          -58.279091      -62.123008      -1.4206697
2021-11-02/20:45:52.79          -58.258346      -62.159638      -1.4439856
2021-11-02/20:45:52.82          -58.235249      -62.187997      -1.4627136
2021-11-02/20:45:52.85          -58.220348      -62.223817      -1.4850423
2021-11-02/20:45:52.88          -58.207931      -62.258288      -1.4969767
2021-11-02/20:45:52.91          -58.192201      -62.282842      -1.5136777
2021-11-02/20:45:52.94          -58.172491      -62.304512      -1.5317094
2021-11-02/20:45:52.98          -58.163425      -62.330076      -1.5445341
2021-11-02/20:45:53.01          -58.163449      -62.382202      -1.5642632
2021-11-02/20:45:53.04          -58.153683      -62.413436      -1.5919679
2021-11-02/20:45:53.07          -58.140938      -62.458069      -1.6110414
2021-11-02/20:45:53.10          -58.128524      -62.505834      -1.6407144
2021-11-02/20:45:53.13          -58.114393      -62.544686      -1.6625855
2021-11-02/20:45:53.16          -58.090399      -62.591258      -1.6809621
2021-11-02/20:45:53.19          -58.065760      -62.629872      -1.7107998
2021-11-02/20:45:53.23          -58.056990      -62.669224      -1.7451637
2021-11-02/20:45:53.26          -58.039199      -62.711304      -1.7714316
2021-11-02/20:45:53.29          -58.010835      -62.744890      -1.7995943
2021-11-02/20:45:53.32          -57.990071      -62.787509      -1.8078505
2021-11-02/20:45:53.35          -57.978882      -62.822772      -1.8325393
2021-11-02/20:45:53.38          -57.974594      -62.859874      -1.8428379
2021-11-02/20:45:53.41          -57.958832      -62.907105      -1.8630749
2021-11-02/20:45:53.44          -57.950764      -62.953662      -1.8918967
2021-11-02/20:45:53.48          -57.948436      -63.001371      -1.9162383
2021-11-02/20:45:53.51          -57.924724      -63.051437      -1.9308814
2021-11-02/20:45:53.54          -57.910457      -63.102492      -1.9517987
2021-11-02/20:45:53.57          -57.899456      -63.152225      -1.9693971
2021-11-02/20:45:53.60          -57.880563      -63.192013      -1.9947269
2021-11-02/20:45:53.63          -57.861802      -63.222165      -2.0050757
2021-11-02/20:45:53.66          -57.853304      -63.267560      -2.0197897
2021-11-02/20:45:53.69          -57.835775      -63.294653      -2.0336824
2021-11-02/20:45:53.73          -57.822691      -63.330991      -2.0512216
2021-11-02/20:45:53.76          -57.800060      -63.368733      -2.0673605
2021-11-02/20:45:53.79          -57.800190      -63.400879      -2.0902551
2021-11-02/20:45:53.82          -57.785060      -63.438895      -2.1155103
2021-11-02/20:45:53.85          -57.769560      -63.471999      -2.1401304
2021-11-02/20:45:53.88          -57.757842      -63.521373      -2.1649414
2021-11-02/20:45:53.91          -57.743007      -63.572320      -2.1949688
2021-11-02/20:45:53.94          -57.716667      -63.614491      -2.2179366
2021-11-02/20:45:53.98          -57.697835      -63.677534      -2.2343721
2021-11-02/20:45:54.01          -57.681412      -63.722791      -2.2509836
2021-11-02/20:45:54.04          -57.670875      -63.769444      -2.2650067
2021-11-02/20:45:54.07          -57.649345      -63.799615      -2.2651563
2021-11-02/20:45:54.10          -57.625557      -63.835823      -2.2744204
2021-11-02/20:45:54.13          -57.613036      -63.879117      -2.2844928
2021-11-02/20:45:54.16          -57.599421      -63.904693      -2.3001898
2021-11-02/20:45:54.19          -57.592800      -63.933977      -2.3142257
2021-11-02/20:45:54.23          -57.581341      -63.968785      -2.3350465
2021-11-02/20:45:54.26          -57.569793      -64.002579      -2.3598952
2021-11-02/20:45:54.29          -57.556339      -64.037433      -2.3776078
2021-11-02/20:45:54.32          -57.542700      -64.069832      -2.3950136
2021-11-02/20:45:54.35          -57.528945      -64.120467      -2.4191337
2021-11-02/20:45:54.38          -57.518484      -64.163397      -2.4465993
2021-11-02/20:45:54.41          -57.487002      -64.192567      -2.4722688
2021-11-02/20:45:54.44          -57.462843      -64.228153      -2.4984964
2021-11-02/20:45:54.48          -57.436368      -64.269667      -2.5111509
2021-11-02/20:45:54.51          -57.415393      -64.311068      -2.5214469
2021-11-02/20:45:54.54          -57.392161      -64.346074      -2.5398776
2021-11-02/20:45:54.57          -57.371784      -64.385061      -2.5569286
2021-11-02/20:45:54.60          -57.355007      -64.425865      -2.5812486
2021-11-02/20:45:54.63          -57.335267      -64.464650      -2.6034647
2021-11-02/20:45:54.66          -57.309208      -64.513297      -2.6151327
2021-11-02/20:45:54.69          -57.298010      -64.558412      -2.6339164
2021-11-02/20:45:54.73          -57.284976      -64.600411      -2.6506504
2021-11-02/20:45:54.76          -57.263871      -64.655325      -2.6851307
2021-11-02/20:45:54.79          -57.245860      -64.703040      -2.7151088
2021-11-02/20:45:54.82          -57.231574      -64.742920      -2.7373991
2021-11-02/20:45:54.85          -57.213080      -64.774810      -2.7539168
2021-11-02/20:45:54.88          -57.183680      -64.807943      -2.7711103
2021-11-02/20:45:54.91          -57.156927      -64.849415      -2.7882972
2021-11-02/20:45:54.94          -57.136136      -64.872711      -2.8145464
2021-11-02/20:45:54.98          -57.122410      -64.907536      -2.8367968
2021-11-02/20:45:55.01          -57.106286      -64.956304      -2.8496216
2021-11-02/20:45:55.04          -57.095834      -64.985955      -2.8593092
2021-11-02/20:45:55.07          -57.077183      -65.008583      -2.8737979
2021-11-02/20:45:55.10          -57.060365      -65.038177      -2.8995619
2021-11-02/20:45:55.13          -57.045653      -65.078207      -2.9328805
2021-11-02/20:45:55.16          -57.034220      -65.125491      -2.9546039
2021-11-02/20:45:55.19          -57.012365      -65.161131      -2.9793082
2021-11-02/20:45:55.23          -56.999145      -65.204102      -2.9965473
2021-11-02/20:45:55.26          -56.983523      -65.236140      -3.0024256
2021-11-02/20:45:55.29          -56.966046      -65.272320      -3.0163269
2021-11-02/20:45:55.32          -56.940793      -65.305196      -3.0332155
2021-11-02/20:45:55.35          -56.916327      -65.338566      -3.0655493
2021-11-02/20:45:55.38          -56.888748      -65.381216      -3.0780841
2021-11-02/20:45:55.41          -56.863310      -65.411641      -3.0946480
2021-11-02/20:45:55.44          -56.841684      -65.439524      -3.1170968
2021-11-02/20:45:55.48          -56.823194      -65.463309      -3.1502259
2021-11-02/20:45:55.51          -56.810719      -65.491697      -3.1751467
2021-11-02/20:45:55.54          -56.786933      -65.527083      -3.2110411
2021-11-02/20:45:55.57          -56.760299      -65.554640      -3.2391037
2021-11-02/20:45:55.60          -56.742676      -65.594885      -3.2686974
2021-11-02/20:45:55.63          -56.733125      -65.646627      -3.2740953
2021-11-02/20:45:55.66          -56.723204      -65.681463      -3.2862778
2021-11-02/20:45:55.69          -56.702284      -65.728526      -3.2957584
2021-11-02/20:45:55.73          -56.681477      -65.757790      -3.3069197
2021-11-02/20:45:55.76          -56.664613      -65.787731      -3.3183383
2021-11-02/20:45:55.79          -56.642437      -65.820246      -3.3324128
2021-11-02/20:45:55.82          -56.623537      -65.848019      -3.3423241
2021-11-02/20:45:55.85          -56.611027      -65.885757      -3.3530238
2021-11-02/20:45:55.88          -56.592403      -65.916998      -3.3592069
2021-11-02/20:45:55.91          -56.571776      -65.940147      -3.3789289
2021-11-02/20:45:55.94          -56.560095      -65.980594      -3.4034766
2021-11-02/20:45:55.98          -56.542018      -66.026925      -3.4290363
2021-11-02/20:45:56.01          -56.526721      -66.072820      -3.4563895
2021-11-02/20:45:56.04          -56.516626      -66.117647      -3.4691987
2021-11-02/20:45:56.07          -56.496661      -66.157760      -3.4775526
2021-11-02/20:45:56.10          -56.470344      -66.206412      -3.4937045
2021-11-02/20:45:56.13          -56.440126      -66.232625      -3.5228492
2021-11-02/20:45:56.16          -56.410114      -66.254029      -3.5422216
2021-11-02/20:45:56.19          -56.389231      -66.278445      -3.5481684
2021-11-02/20:45:56.23          -56.361871      -66.292346      -3.5657346
2021-11-02/20:45:56.26          -56.347855      -66.317254      -3.5756231
2021-11-02/20:45:56.29          -56.326243      -66.344729      -3.5896456
2021-11-02/20:45:56.32          -56.303500      -66.389147      -3.6054184
2021-11-02/20:45:56.35          -56.282219      -66.435630      -3.6318353
2021-11-02/20:45:56.38          -56.263532      -66.479220      -3.6597304
2021-11-02/20:45:56.41          -56.259153      -66.535879      -3.6789460
2021-11-02/20:45:56.44          -56.250732      -66.594271      -3.7027932
2021-11-02/20:45:56.48          -56.234604      -66.645198      -3.7347080
2021-11-02/20:45:56.51          -56.212917      -66.696550      -3.7546635
2021-11-02/20:45:56.54          -56.191707      -66.738425      -3.7777713
2021-11-02/20:45:56.57          -56.171554      -66.779508      -3.7866338
2021-11-02/20:45:56.60          -56.154141      -66.817948      -3.7988734
2021-11-02/20:45:56.63          -56.137754      -66.857699      -3.8160489
2021-11-02/20:45:56.66          -56.121524      -66.894297      -3.8342707
2021-11-02/20:45:56.69          -56.108474      -66.936673      -3.8365606
2021-11-02/20:45:56.73          -56.097473      -66.982128      -3.8571043
2021-11-02/20:45:56.76          -56.073426      -67.029068      -3.8817009
2021-11-02/20:45:56.79          -56.063639      -67.078292      -3.9074815
2021-11-02/20:45:56.82          -56.044400      -67.114533      -3.9344197
2021-11-02/20:45:56.85          -56.026200      -67.149130      -3.9738281
2021-11-02/20:45:56.88          -56.000382      -67.188796      -4.0014657
2021-11-02/20:45:56.91          -55.975277      -67.232227      -4.0226983
2021-11-02/20:45:56.94          -55.948895      -67.264069      -4.0410327
2021-11-02/20:45:56.98          -55.919894      -67.297509      -4.0762243
2021-11-02/20:45:57.01          -55.894568      -67.320434      -4.0969543
2021-11-02/20:45:57.04          -55.866164      -67.358681      -4.1054927
2021-11-02/20:45:57.07          -55.836200      -67.397726      -4.1166468
2021-11-02/20:45:57.10          -55.826389      -67.437026      -4.1255617
2021-11-02/20:45:57.13          -55.816464      -67.493671      -4.1243916
2021-11-02/20:45:57.16          -55.799967      -67.542676      -4.1480973
2021-11-02/20:45:57.19          -55.786845      -67.573005      -4.1785739
2021-11-02/20:45:57.23          -55.780842      -67.613646      -4.2025874
2021-11-02/20:45:57.26          -55.755731      -67.648529      -4.2320861
2021-11-02/20:45:57.29          -55.730181      -67.698501      -4.2576533
2021-11-02/20:45:57.32          -55.706321      -67.739362      -4.2907987
2021-11-02/20:45:57.35          -55.689307      -67.771691      -4.3277952
2021-11-02/20:45:57.38          -55.665944      -67.808239      -4.3549803
2021-11-02/20:45:57.41          -55.640247      -67.845983      -4.3860721
2021-11-02/20:45:57.44          -55.625202      -67.868336      -4.4093120
2021-11-02/20:45:57.48          -55.609001      -67.901559      -4.4266489
2021-11-02/20:45:57.51          -55.590348      -67.953318      -4.4378083
2021-11-02/20:45:57.54          -55.582075      -67.986223      -4.4448282
2021-11-02/20:45:57.57          -55.565703      -68.025557      -4.4535685
2021-11-02/20:45:57.60          -55.566876      -68.075320      -4.4686454
2021-11-02/20:45:57.63          -55.552797      -68.115130      -4.4842842
2021-11-02/20:45:57.66          -55.530698      -68.169646      -4.5076559
2021-11-02/20:45:57.69          -55.503196      -68.209904      -4.5359498
2021-11-02/20:45:57.73          -55.476575      -68.263201      -4.5598391
2021-11-02/20:45:57.76          -55.446494      -68.299073      -4.5765845
2021-11-02/20:45:57.79          -55.429852      -68.323444      -4.6048510
2021-11-02/20:45:57.82          -55.404097      -68.365369      -4.6308351
2021-11-02/20:45:57.85          -55.389023      -68.401384      -4.6574302
2021-11-02/20:45:57.88          -55.368117      -68.418965      -4.6823897
2021-11-02/20:45:57.91          -55.353346      -68.447743      -4.6943383
2021-11-02/20:45:57.94          -55.339582      -68.480785      -4.7036950
2021-11-02/20:45:57.98          -55.323890      -68.510178      -4.7234248
2021-11-02/20:45:58.01          -55.300910      -68.535369      -4.7410357
2021-11-02/20:45:58.04          -55.286193      -68.571161      -4.7773544
2021-11-02/20:45:58.07          -55.259295      -68.620556      -4.7965689
2021-11-02/20:45:58.10          -55.244073      -68.671716      -4.8146434
2021-11-02/20:45:58.13          -55.218457      -68.716861      -4.8349737
2021-11-02/20:45:58.16          -55.197958      -68.756495      -4.8439627
2021-11-02/20:45:58.19          -55.166172      -68.807845      -4.8464098
2021-11-02/20:45:58.23          -55.142144      -68.841957      -4.8615951
2021-11-02/20:45:58.26          -55.124663      -68.882413      -4.8702349
2021-11-02/20:45:58.29          -55.121203      -68.923898      -4.8821949
2021-11-02/20:45:58.32          -55.101925      -68.975412      -4.8797518
2021-11-02/20:45:58.35          -55.085994      -69.018483      -4.8866147
2021-11-02/20:45:58.38          -55.072052      -69.064932      -4.8974105
2021-11-02/20:45:58.41          -55.061409      -69.100273      -4.9107389
2021-11-02/20:45:58.44          -55.037374      -69.141687      -4.9359661
2021-11-02/20:45:58.48          -55.019614      -69.186452      -4.9667557
2021-11-02/20:45:58.51          -54.998562      -69.226949      -5.0016164
2021-11-02/20:45:58.54          -54.986313      -69.268181      -5.0292032
2021-11-02/20:45:58.57          -54.959382      -69.314925      -5.0415964
2021-11-02/20:45:58.60          -54.940063      -69.356149      -5.0573922
2021-11-02/20:45:58.63          -54.906980      -69.394653      -5.0752669
2021-11-02/20:45:58.66          -54.881801      -69.427677      -5.0919642
2021-11-02/20:45:58.69          -54.859295      -69.458336      -5.0977300
2021-11-02/20:45:58.73          -54.848370      -69.505142      -5.0997851
2021-11-02/20:45:58.76          -54.823704      -69.546757      -5.1198284
2021-11-02/20:45:58.79          -54.803268      -69.585208      -5.1263360
2021-11-02/20:45:58.82          -54.778048      -69.627536      -5.1287901
2021-11-02/20:45:58.85          -54.766280      -69.671282      -5.1520886
2021-11-02/20:45:58.88          -54.744034      -69.719989      -5.1742307
2021-11-02/20:45:58.91          -54.730262      -69.767183      -5.1952678
2021-11-02/20:45:58.94          -54.708411      -69.813988      -5.2163230
2021-11-02/20:45:58.98          -54.687582      -69.862114      -5.2423243
2021-11-02/20:45:59.01          -54.659179      -69.902112      -5.2615627
2021-11-02/20:45:59.04          -54.634651      -69.943052      -5.2667385
2021-11-02/20:45:59.07          -54.615905      -69.975819      -5.2816479
2021-11-02/20:45:59.10          -54.590020      -70.005116      -5.3047268
2021-11-02/20:45:59.13          -54.555777      -70.038181      -5.3065186
2021-11-02/20:45:59.16          -54.532898      -70.079316      -5.3050391
2021-11-02/20:45:59.19          -54.508476      -70.106351      -5.3211529
2021-11-02/20:45:59.23          -54.475770      -70.133475      -5.3294625
2021-11-02/20:45:59.26          -54.447503      -70.176684      -5.3430492
2021-11-02/20:45:59.29          -54.412613      -70.225007      -5.3681416
2021-11-02/20:45:59.32          -54.395839      -70.256025      -5.3961058
2021-11-02/20:45:59.35          -54.367440      -70.299930      -5.4245382
2021-11-02/20:45:59.38          -54.342650      -70.337906      -5.4418053
2021-11-02/20:45:59.41          -54.314502      -70.379648      -5.4672600
2021-11-02/20:45:59.44          -54.286645      -70.409941      -5.5039648
2021-11-02/20:45:59.48          -54.261210      -70.451515      -5.5168921
2021-11-02/20:45:59.51          -54.242469      -70.484301      -5.5317867
2021-11-02/20:45:59.54          -54.219125      -70.511463      -5.5503940
2021-11-02/20:45:59.57          -54.202185      -70.529323      -5.5671541
2021-11-02/20:45:59.60          -54.177227      -70.558024      -5.5824275
2021-11-02/20:45:59.63          -54.161818      -70.585324      -5.5990986
2021-11-02/20:45:59.66          -54.140305      -70.622440      -5.6214081
2021-11-02/20:45:59.69          -54.116408      -70.661973      -5.6500548
2021-11-02/20:45:59.73          -54.098540      -70.699252      -5.6688057
2021-11-02/20:45:59.76          -54.083640      -70.738555      -5.6896489
2021-11-02/20:45:59.79          -54.045683      -70.774862      -5.7165815
2021-11-02/20:45:59.82          -54.022600      -70.819615      -5.7431539
2021-11-02/20:45:59.85          -53.993986      -70.858888      -5.7728524
2021-11-02/20:45:59.88          -53.980163      -70.898311      -5.7961890
2021-11-02/20:45:59.91          -53.946803      -70.939774      -5.8110225
2021-11-02/20:45:59.94          -53.920674      -70.989586      -5.8228564
2021-11-02/20:45:59.98          -53.905303      -71.022514      -5.8387451
2021-11-02/20:46:00.01          -53.888720      -71.055552      -5.8586071
2021-11-02/20:46:00.04          -53.870076      -71.081284      -5.8861113
2021-11-02/20:46:00.07          -53.863469      -71.120519      -5.9147366
2021-11-02/20:46:00.10          -53.843532      -71.172706      -5.9361496
2021-11-02/20:46:00.13          -53.827514      -71.220434      -5.9669566
2021-11-02/20:46:00.16          -53.804317      -71.273973      -5.9916832
2021-11-02/20:46:00.19          -53.788407      -71.315864      -6.0167690
2021-11-02/20:46:00.23          -53.775889      -71.363490      -6.0421123
2021-11-02/20:46:00.26          -53.758365      -71.406921      -6.0638707
2021-11-02/20:46:00.29          -53.736973      -71.438230      -6.0804337
2021-11-02/20:46:00.32          -53.710166      -71.474075      -6.0961425
2021-11-02/20:46:00.35          -53.685284      -71.517450      -6.1106830
2021-11-02/20:46:00.38          -53.664171      -71.536844      -6.1301377
2021-11-02/20:46:00.41          -53.643130      -71.560160      -6.1380134
2021-11-02/20:46:00.44          -53.621879      -71.591252      -6.1480842
2021-11-02/20:46:00.48          -53.599650      -71.646381      -6.1634079
2021-11-02/20:46:00.51          -53.576040      -71.673555      -6.1865381
2021-11-02/20:46:00.54          -53.554546      -71.710717      -6.2087906
2021-11-02/20:46:00.57          -53.531556      -71.763324      -6.2329463
2021-11-02/20:46:00.60          -53.507844      -71.811710      -6.2551403
2021-11-02/20:46:00.63          -53.482936      -71.853384      -6.2796388
2021-11-02/20:46:00.66          -53.455035      -71.895473      -6.2861308
2021-11-02/20:46:00.69          -53.434601      -71.935687      -6.3033284
2021-11-02/20:46:00.73          -53.402230      -71.967773      -6.3329556
2021-11-02/20:46:00.76          -53.374422      -71.999383      -6.3512505
2021-11-02/20:46:00.79          -53.347526      -72.037679      -6.3718092
2021-11-02/20:46:00.82          -53.331577      -72.073017      -6.3808723
2021-11-02/20:46:00.85          -53.313293      -72.109567      -6.3938511
2021-11-02/20:46:00.88          -53.293611      -72.147671      -6.4197158
2021-11-02/20:46:00.91          -53.275209      -72.181526      -6.4467078
2021-11-02/20:46:00.94          -53.267446      -72.226529      -6.4784806
2021-11-02/20:46:00.98          -53.250252      -72.279052      -6.4956847
2021-11-02/20:46:01.01          -53.233409      -72.327471      -6.5134195
2021-11-02/20:46:01.04          -53.218058      -72.367759      -6.5392875
2021-11-02/20:46:01.07          -53.201986      -72.415287      -6.5473296
2021-11-02/20:46:01.10          -53.175821      -72.457819      -6.5698336
2021-11-02/20:46:01.13          -53.151016      -72.500501      -6.5902624
2021-11-02/20:46:01.16          -53.121008      -72.539941      -6.6076428
2021-11-02/20:46:01.19          -53.096873      -72.580263      -6.6140433
2021-11-02/20:46:01.23          -53.071117      -72.614069      -6.6338068
2021-11-02/20:46:01.26          -53.046928      -72.659017      -6.6434787
2021-11-02/20:46:01.29          -53.028576      -72.706549      -6.6529905
2021-11-02/20:46:01.32          -53.009508      -72.746444      -6.6596953
2021-11-02/20:46:01.35          -52.990198      -72.792412      -6.6785841
2021-11-02/20:46:01.38          -52.961309      -72.834177      -6.6968438
2021-11-02/20:46:01.41          -52.932373      -72.877158      -6.7175353
2021-11-02/20:46:01.44          -52.914148      -72.931293      -6.7222177
2021-11-02/20:46:01.48          -52.890955      -72.971970      -6.7375819
2021-11-02/20:46:01.51          -52.864228      -73.003241      -6.7499632
2021-11-02/20:46:01.54          -52.834151      -73.034883      -6.7696941
2021-11-02/20:46:01.57          -52.808121      -73.061353      -6.7839639
2021-11-02/20:46:01.60          -52.773881      -73.084256      -6.8039166
2021-11-02/20:46:01.63          -52.743168      -73.108755      -6.8084332
2021-11-02/20:46:01.66          -52.723301      -73.140038      -6.8163722
2021-11-02/20:46:01.69          -52.699505      -73.182600      -6.8165630
2021-11-02/20:46:01.73          -52.681668      -73.211432      -6.8435083
2021-11-02/20:46:01.76          -52.660842      -73.259934      -6.8549982
2021-11-02/20:46:01.79          -52.634656      -73.315666      -6.8724077
2021-11-02/20:46:01.82          -52.608751      -73.363388      -6.9019228
2021-11-02/20:46:01.85          -52.581089      -73.408965      -6.9253820
2021-11-02/20:46:01.88          -52.562914      -73.453860      -6.9442985
2021-11-02/20:46:01.91          -52.538092      -73.498286      -6.9754858
2021-11-02/20:46:01.94          -52.504140      -73.547330      -6.9950509
2021-11-02/20:46:01.98          -52.475278      -73.570841      -7.0274746
2021-11-02/20:46:02.01          -52.447086      -73.607339      -7.0392260
2021-11-02/20:46:02.04          -52.424568      -73.637623      -7.0572312
2021-11-02/20:46:02.07          -52.399427      -73.676636      -7.0586460
2021-11-02/20:46:02.10          -52.385421      -73.719047      -7.0580805
2021-11-02/20:46:02.13          -52.359713      -73.761921      -7.0778478
2021-11-02/20:46:02.16          -52.329262      -73.810864      -7.0919535
2021-11-02/20:46:02.19          -52.301931      -73.862098      -7.1100344
2021-11-02/20:46:02.23          -52.278614      -73.906453      -7.1326520
2021-11-02/20:46:02.26          -52.258477      -73.953091      -7.1384703
2021-11-02/20:46:02.29          -52.240409      -73.995568      -7.1524908
2021-11-02/20:46:02.32          -52.217610      -74.037284      -7.1591836
2021-11-02/20:46:02.35          -52.196831      -74.076059      -7.1765182
2021-11-02/20:46:02.38          -52.157109      -74.099141      -7.1987921
2021-11-02/20:46:02.41          -52.129665      -74.125721      -7.2007896
2021-11-02/20:46:02.44          -52.105904      -74.165387      -7.2084784
2021-11-02/20:46:02.48          -52.081159      -74.202503      -7.2088085
2021-11-02/20:46:02.51          -52.051173      -74.238088      -7.2169030
2021-11-02/20:46:02.54          -52.023036      -74.265359      -7.2428885
2021-11-02/20:46:02.57          -51.985996      -74.305312      -7.2567662
2021-11-02/20:46:02.60          -51.948481      -74.350111      -7.2849565
2021-11-02/20:46:02.63          -51.922731      -74.397638      -7.3079513
2021-11-02/20:46:02.66          -51.912744      -74.451261      -7.3327704
2021-11-02/20:46:02.69          -51.896288      -74.499055      -7.3517452
2021-11-02/20:46:02.73          -51.872882      -74.541952      -7.3699966
2021-11-02/20:46:02.76          -51.852902      -74.580839      -7.3943748
2021-11-02/20:46:02.79          -51.829614      -74.614978      -7.4144722
2021-11-02/20:46:02.82          -51.811769      -74.668460      -7.4204220
2021-11-02/20:46:02.85          -51.790157      -74.711795      -7.4339190
2021-11-02/20:46:02.88          -51.770261      -74.747753      -7.4450499
2021-11-02/20:46:02.91          -51.742981      -74.778528      -7.4581234
2021-11-02/20:46:02.94          -51.713680      -74.815656      -7.4613731
2021-11-02/20:46:02.98          -51.691214      -74.862340      -7.4894044
2021-11-02/20:46:03.01          -51.667994      -74.914540      -7.5095824
2021-11-02/20:46:03.04          -51.638978      -74.954927      -7.5441887
2021-11-02/20:46:03.07          -51.623610      -75.002857      -7.5656358
2021-11-02/20:46:03.10          -51.596923      -75.045443      -7.5971550
2021-11-02/20:46:03.13          -51.567145      -75.090843      -7.6155323
2021-11-02/20:46:03.16          -51.544491      -75.135080      -7.6432582
2021-11-02/20:46:03.19          -51.523502      -75.176570      -7.6718713
2021-11-02/20:46:03.23          -51.496230      -75.214694      -7.6949550
2021-11-02/20:46:03.26          -51.465220      -75.255799      -7.6997275
2021-11-02/20:46:03.29          -51.434754      -75.283824      -7.7212073
2021-11-02/20:46:03.32          -51.418754      -75.321180      -7.7266123
2021-11-02/20:46:03.35          -51.393565      -75.356345      -7.7395429
2021-11-02/20:46:03.38          -51.363353      -75.397553      -7.7513769
2021-11-02/20:46:03.41          -51.337606      -75.436599      -7.7826486
2021-11-02/20:46:03.44          -51.314065      -75.482684      -7.7997689
2021-11-02/20:46:03.48          -51.281623      -75.526600      -7.8198429
2021-11-02/20:46:03.51          -51.263760      -75.581831      -7.8365517
2021-11-02/20:46:03.54          -51.239660      -75.631799      -7.8720158
2021-11-02/20:46:03.57          -51.223685      -75.673593      -7.8949782
2021-11-02/20:46:03.60          -51.199875      -75.709417      -7.9141934
2021-11-02/20:46:03.63          -51.175734      -75.746442      -7.9404131
2021-11-02/20:46:03.66          -51.153465      -75.791703      -7.9594938
2021-11-02/20:46:03.69          -51.140283      -75.837670      -7.9667081
2021-11-02/20:46:03.73          -51.113941      -75.871754      -7.9811592
2021-11-02/20:46:03.76          -51.092746      -75.909801      -7.9927078
2021-11-02/20:46:03.79          -51.064569      -75.941267      -8.0135113
2021-11-02/20:46:03.82          -51.035189      -75.980867      -8.0215773
2021-11-02/20:46:03.85          -51.006949      -76.023806      -8.0472868
2021-11-02/20:46:03.88          -50.977964      -76.076181      -8.0743425
2021-11-02/20:46:03.91          -50.947254      -76.135429      -8.0953790
2021-11-02/20:46:03.94          -50.917448      -76.178678      -8.1153136
2021-11-02/20:46:03.98          -50.890589      -76.215445      -8.1456723
2021-11-02/20:46:04.01          -50.864022      -76.245402      -8.1698135
2021-11-02/20:46:04.04          -50.837200      -76.277024      -8.1885464
2021-11-02/20:46:04.07          -50.805297      -76.315397      -8.2002281
2021-11-02/20:46:04.10          -50.774102      -76.346072      -8.2213762
2021-11-02/20:46:04.13          -50.744984      -76.377193      -8.2332070
2021-11-02/20:46:04.16          -50.719688      -76.410399      -8.2333998
2021-11-02/20:46:04.19          -50.696182      -76.436027      -8.2455439
2021-11-02/20:46:04.23          -50.668453      -76.468317      -8.2720366
2021-11-02/20:46:04.26          -50.634325      -76.505996      -8.2911336
2021-11-02/20:46:04.29          -50.611027      -76.556778      -8.3069040
2021-11-02/20:46:04.32          -50.580169      -76.597022      -8.3318745
2021-11-02/20:46:04.35          -50.549657      -76.633160      -8.3573953
2021-11-02/20:46:04.38          -50.521681      -76.663704      -8.3776532
2021-11-02/20:46:04.41          -50.497508      -76.709997      -8.3895609
2021-11-02/20:46:04.44          -50.470489      -76.752841      -8.4112571
2021-11-02/20:46:04.48          -50.439308      -76.802296      -8.4265172
2021-11-02/20:46:04.51          -50.426616      -76.843940      -8.4277755
2021-11-02/20:46:04.54          -50.410637      -76.874509      -8.4314877
2021-11-02/20:46:04.57          -50.381076      -76.908264      -8.4384087
2021-11-02/20:46:04.60          -50.364330      -76.968768      -8.4483861
2021-11-02/20:46:04.63          -50.341487      -77.020363      -8.4698307
2021-11-02/20:46:04.66          -50.330463      -77.080797      -8.4936576
2021-11-02/20:46:04.69          -50.303590      -77.134168      -8.5197051
2021-11-02/20:46:04.73          -50.273124      -77.179351      -8.5452382
2021-11-02/20:46:04.76          -50.248168      -77.214139      -8.5659464
2021-11-02/20:46:04.79          -50.219433      -77.249043      -8.5966789
2021-11-02/20:46:04.82          -50.182948      -77.282362      -8.6204378
2021-11-02/20:46:04.85          -50.153589      -77.329351      -8.6384785
2021-11-02/20:46:04.88          -50.120905      -77.356244      -8.6589425
2021-11-02/20:46:04.91          -50.101743      -77.380655      -8.6702458
2021-11-02/20:46:04.94          -50.072199      -77.407592      -8.6755016
2021-11-02/20:46:04.98          -50.049747      -77.420935      -8.6892620
2021-11-02/20:46:05.01          -50.023796      -77.441241      -8.7101165
2021-11-02/20:46:05.04          -49.998230      -77.466468      -8.7315507
2021-11-02/20:46:05.07          -49.969622      -77.500619      -8.7474137
2021-11-02/20:46:05.10          -49.952675      -77.553588      -8.7662254
2021-11-02/20:46:05.13          -49.931269      -77.601222      -8.7906788
2021-11-02/20:46:05.16          -49.910488      -77.637413      -8.8010951
2021-11-02/20:46:05.19          -49.887070      -77.681132      -8.8132527
2021-11-02/20:46:05.23          -49.856678      -77.711451      -8.8330448
2021-11-02/20:46:05.26          -49.823374      -77.753856      -8.8416210
2021-11-02/20:46:05.29          -49.795193      -77.798545      -8.8572695
2021-11-02/20:46:05.32          -49.777512      -77.843356      -8.8649188
2021-11-02/20:46:05.35          -49.760499      -77.889685      -8.8677587
2021-11-02/20:46:05.38          -49.734727      -77.930179      -8.8662570
2021-11-02/20:46:05.41          -49.712294      -77.962292      -8.8741158
2021-11-02/20:46:05.44          -49.687435      -78.004914      -8.8923751
2021-11-02/20:46:05.48          -49.665765      -78.038886      -8.9181025
2021-11-02/20:46:05.51          -49.645493      -78.093423      -8.9258804
2021-11-02/20:46:05.54          -49.617652      -78.147682      -8.9453384
2021-11-02/20:46:05.57          -49.595205      -78.200303      -8.9580938
2021-11-02/20:46:05.60          -49.563968      -78.245418      -8.9765029
2021-11-02/20:46:05.63          -49.530583      -78.290282      -8.9899140
2021-11-02/20:46:05.66          -49.500701      -78.342368      -9.0078775
2021-11-02/20:46:05.69          -49.464237      -78.375732      -9.0315863
2021-11-02/20:46:05.73          -49.441545      -78.408366      -9.0523740
2021-11-02/20:46:05.76          -49.413937      -78.456514      -9.0596659
2021-11-02/20:46:05.79          -49.386910      -78.493813      -9.0820827
2021-11-02/20:46:05.82          -49.366144      -78.530027      -9.0924511
2021-11-02/20:46:05.85          -49.335185      -78.571223      -9.0970791
2021-11-02/20:46:05.88          -49.312900      -78.617287      -9.1100857
2021-11-02/20:46:05.91          -49.286842      -78.660059      -9.1322970
2021-11-02/20:46:05.94          -49.258373      -78.696262      -9.1608116
2021-11-02/20:46:05.98          -49.240050      -78.743522      -9.1824296
2021-11-02/20:46:06.01          -49.204344      -78.786219      -9.1989130
2021-11-02/20:46:06.04          -49.162243      -78.830876      -9.2071677
2021-11-02/20:46:06.07          -49.122599      -78.869491      -9.2225727
2021-11-02/20:46:06.10          -49.091244      -78.911470      -9.2466040
2021-11-02/20:46:06.13          -49.075245      -78.931919      -9.2685651
2021-11-02/20:46:06.16          -49.046268      -78.971444      -9.2862540
2021-11-02/20:46:06.19          -49.010339      -79.002661      -9.3024053
2021-11-02/20:46:06.23          -48.977383      -79.032497      -9.3198235
2021-11-02/20:46:06.26          -48.938719      -79.066336      -9.3325765
2021-11-02/20:46:06.29          -48.912152      -79.119272      -9.3455735
2021-11-02/20:46:06.32          -48.899097      -79.168572      -9.3677550
2021-11-02/20:46:06.35          -48.878586      -79.220238      -9.3875982
2021-11-02/20:46:06.38          -48.851166      -79.262370      -9.4034833
2021-11-02/20:46:06.41          -48.815053      -79.320138      -9.4158924
2021-11-02/20:46:06.44          -48.778500      -79.373682      -9.4217700
2021-11-02/20:46:06.48          -48.747259      -79.428561      -9.4341983
2021-11-02/20:46:06.51          -48.716675      -79.469621      -9.4485287
2021-11-02/20:46:06.54          -48.700332      -79.515834      -9.4564593
2021-11-02/20:46:06.57          -48.675079      -79.559357      -9.4589602
2021-11-02/20:46:06.60          -48.638127      -79.589237      -9.4701713
2021-11-02/20:46:06.63          -48.612810      -79.618660      -9.4818287
2021-11-02/20:46:06.66          -48.590446      -79.653005      -9.4880057
2021-11-02/20:46:06.69          -48.568817      -79.688163      -9.4952990
2021-11-02/20:46:06.73          -48.541143      -79.720580      -9.5216619
2021-11-02/20:46:06.76          -48.519158      -79.758721      -9.5467618
2021-11-02/20:46:06.79          -48.496227      -79.799893      -9.5637109
2021-11-02/20:46:06.82          -48.463275      -79.846843      -9.5851667
2021-11-02/20:46:06.85          -48.423556      -79.891362      -9.6062040
2021-11-02/20:46:06.88          -48.383108      -79.931649      -9.6253022
2021-11-02/20:46:06.91          -48.343011      -79.960998      -9.6433257
2021-11-02/20:46:06.94          -48.310219      -79.994552      -9.6634180
2021-11-02/20:46:06.98          -48.274084      -80.025101      -9.6900537
2021-11-02/20:46:07.01          -48.235716      -80.062393      -9.6990072
2021-11-02/20:46:07.04          -48.197952      -80.093931      -9.7139303
2021-11-02/20:46:07.07          -48.167855      -80.140899      -9.7247466
2021-11-02/20:46:07.10          -48.138059      -80.184990      -9.7385505
2021-11-02/20:46:07.13          -48.106193      -80.225248      -9.7608614
2021-11-02/20:46:07.16          -48.081543      -80.265332      -9.7884776
2021-11-02/20:46:07.19          -48.052109      -80.316112      -9.8136423
2021-11-02/20:46:07.23          -48.016579      -80.369385      -9.8343862
2021-11-02/20:46:07.26          -47.978658      -80.421170      -9.8522821
2021-11-02/20:46:07.29          -47.954871      -80.468648      -9.8761706
2021-11-02/20:46:07.32          -47.927969      -80.506986      -9.8944479
2021-11-02/20:46:07.35          -47.904942      -80.538728      -9.9237635
2021-11-02/20:46:07.38          -47.870715      -80.567791      -9.9491448
2021-11-02/20:46:07.41          -47.850753      -80.595698      -9.9748607
2021-11-02/20:46:07.44          -47.829371      -80.627584      -9.9975139
2021-11-02/20:46:07.48          -47.813609      -80.672723      -10.014593
2021-11-02/20:46:07.51          -47.792012      -80.708449      -10.030223
2021-11-02/20:46:07.54          -47.767868      -80.741302      -10.059462
2021-11-02/20:46:07.57          -47.742218      -80.773753      -10.088865
2021-11-02/20:46:07.60          -47.721220      -80.820824      -10.114526
2021-11-02/20:46:07.63          -47.683637      -80.867985      -10.124581
2021-11-02/20:46:07.66          -47.651353      -80.922785      -10.134425
2021-11-02/20:46:07.69          -47.618663      -80.960758      -10.151245
2021-11-02/20:46:07.73          -47.582568      -80.999841      -10.169483
2021-11-02/20:46:07.76          -47.554776      -81.036571      -10.176348
2021-11-02/20:46:07.79          -47.531328      -81.086265      -10.194017
2021-11-02/20:46:07.82          -47.502022      -81.143106      -10.205917
2021-11-02/20:46:07.85          -47.479466      -81.176801      -10.222548
2021-11-02/20:46:07.88          -47.448483      -81.210811      -10.237847
2021-11-02/20:46:07.91          -47.422284      -81.247802      -10.258841
2021-11-02/20:46:07.94          -47.403173      -81.281472      -10.290785
2021-11-02/20:46:07.98          -47.370506      -81.326837      -10.317590
2021-11-02/20:46:08.01          -47.336550      -81.375908      -10.334866
2021-11-02/20:46:08.04          -47.303926      -81.426882      -10.360859
2021-11-02/20:46:08.07          -47.266677      -81.468307      -10.381421
2021-11-02/20:46:08.10          -47.236002      -81.499449      -10.399694
2021-11-02/20:46:08.13          -47.192869      -81.532702      -10.421250
2021-11-02/20:46:08.16          -47.155231      -81.572633      -10.442065
2021-11-02/20:46:08.19          -47.118734      -81.615427      -10.472120
2021-11-02/20:46:08.23          -47.073456      -81.638166      -10.486247
2021-11-02/20:46:08.26          -47.046146      -81.662602      -10.503912
2021-11-02/20:46:08.29          -47.021054      -81.701391      -10.517393
2021-11-02/20:46:08.32          -46.986012      -81.728187      -10.537266
2021-11-02/20:46:08.35          -46.942819      -81.750778      -10.568795
2021-11-02/20:46:08.38          -46.908330      -81.783315      -10.599512
2021-11-02/20:46:08.41          -46.876776      -81.827061      -10.617992
2021-11-02/20:46:08.44          -46.840312      -81.871515      -10.638045
2021-11-02/20:46:08.48          -46.802879      -81.900249      -10.655884
2021-11-02/20:46:08.51          -46.774662      -81.932222      -10.682935
2021-11-02/20:46:08.54          -46.745677      -81.975962      -10.695354
2021-11-02/20:46:08.57          -46.708417      -82.005516      -10.723452
2021-11-02/20:46:08.60          -46.667713      -82.031669      -10.735417
2021-11-02/20:46:08.63          -46.638385      -82.059006      -10.742415
2021-11-02/20:46:08.66          -46.611169      -82.087837      -10.756827
2021-11-02/20:46:08.69          -46.580402      -82.110668      -10.769122
2021-11-02/20:46:08.73          -46.548599      -82.142395      -10.778925
2021-11-02/20:46:08.76          -46.520866      -82.173422      -10.800863
2021-11-02/20:46:08.79          -46.499899      -82.213719      -10.824831
2021-11-02/20:46:08.82          -46.464412      -82.253400      -10.842222
2021-11-02/20:46:08.85          -46.435648      -82.286487      -10.860040
2021-11-02/20:46:08.88          -46.400523      -82.336291      -10.889608
2021-11-02/20:46:08.91          -46.372945      -82.381271      -10.916668
2021-11-02/20:46:08.94          -46.339315      -82.427514      -10.936865
2021-11-02/20:46:08.98          -46.308612      -82.483867      -10.963186
2021-11-02/20:46:09.01          -46.277993      -82.509314      -10.996547
2021-11-02/20:46:09.04          -46.258652      -82.552620      -11.006288
2021-11-02/20:46:09.07          -46.219254      -82.586449      -11.011821
2021-11-02/20:46:09.10          -46.184313      -82.617659      -11.028438
2021-11-02/20:46:09.13          -46.150453      -82.656931      -11.030803
2021-11-02/20:46:09.16          -46.121739      -82.685380      -11.045371
2021-11-02/20:46:09.19          -46.095223      -82.716284      -11.063302
2021-11-02/20:46:09.23          -46.068538      -82.760042      -11.074199
2021-11-02/20:46:09.26          -46.039267      -82.796428      -11.081161
2021-11-02/20:46:09.29          -46.017390      -82.848234      -11.088565
2021-11-02/20:46:09.32          -45.986572      -82.885450      -11.098119
2021-11-02/20:46:09.35          -45.959004      -82.931541      -11.106796
2021-11-02/20:46:09.38          -45.928546      -82.965208      -11.125293
2021-11-02/20:46:09.41          -45.902936      -83.004602      -11.156231
2021-11-02/20:46:09.44          -45.889358      -83.046118      -11.168992
2021-11-02/20:46:09.48          -45.859792      -83.092220      -11.174568
2021-11-02/20:46:09.51          -45.823394      -83.121814      -11.188913
2021-11-02/20:46:09.54          -45.788997      -83.151402      -11.206352
2021-11-02/20:46:09.57          -45.764863      -83.186682      -11.219544
2021-11-02/20:46:09.60          -45.736223      -83.224727      -11.242454
2021-11-02/20:46:09.63          -45.711312      -83.274104      -11.260180
2021-11-02/20:46:09.66          -45.687094      -83.332374      -11.283066
2021-11-02/20:46:09.69          -45.651180      -83.388373      -11.298743
2021-11-02/20:46:09.73          -45.610927      -83.420606      -11.327962
2021-11-02/20:46:09.76          -45.574040      -83.464299      -11.342250
2021-11-02/20:46:09.79          -45.533637      -83.500760      -11.352012
2021-11-02/20:46:09.82          -45.504190      -83.548381      -11.361881
2021-11-02/20:46:09.85          -45.457325      -83.572705      -11.372606
2021-11-02/20:46:09.88          -45.408932      -83.602911      -11.376750
2021-11-02/20:46:09.91          -45.369136      -83.626793      -11.390878
2021-11-02/20:46:09.94          -45.324839      -83.651103      -11.395537
2021-11-02/20:46:09.98          -45.288791      -83.666354      -11.408012
2021-11-02/20:46:10.01          -45.257169      -83.713160      -11.404516
2021-11-02/20:46:10.04          -45.223496      -83.752220      -11.435462
2021-11-02/20:46:10.07          -45.190020      -83.790321      -11.465870
2021-11-02/20:46:10.10          -45.155402      -83.828967      -11.487843
2021-11-02/20:46:10.13          -45.127575      -83.885352      -11.503459
2021-11-02/20:46:10.16          -45.101560      -83.946112      -11.523495
2021-11-02/20:46:10.19          -45.061540      -83.989302      -11.544578
2021-11-02/20:46:10.23          -45.026063      -84.027419      -11.571895
2021-11-02/20:46:10.26          -44.986276      -84.065000      -11.589229
2021-11-02/20:46:10.29          -44.947177      -84.094371      -11.607695
2021-11-02/20:46:10.32          -44.913039      -84.126290      -11.604578
2021-11-02/20:46:10.35          -44.887586      -84.166522      -11.610632
2021-11-02/20:46:10.38          -44.855536      -84.198321      -11.624933
2021-11-02/20:46:10.41          -44.816611      -84.221694      -11.652053
2021-11-02/20:46:10.44          -44.771398      -84.248514      -11.675257
2021-11-02/20:46:10.48          -44.736508      -84.287190      -11.701784
2021-11-02/20:46:10.51          -44.707655      -84.331963      -11.710040
2021-11-02/20:46:10.54          -44.682036      -84.383984      -11.727390
2021-11-02/20:46:10.57          -44.642544      -84.435251      -11.743337
2021-11-02/20:46:10.60          -44.604448      -84.480927      -11.772348
2021-11-02/20:46:10.63          -44.562103      -84.515128      -11.794910
2021-11-02/20:46:10.66          -44.529203      -84.561148      -11.799395
2021-11-02/20:46:10.69          -44.490448      -84.617725      -11.798901
2021-11-02/20:46:10.73          -44.455520      -84.655290      -11.808677
2021-11-02/20:46:10.76          -44.415378      -84.696440      -11.817045
2021-11-02/20:46:10.79          -44.377780      -84.732519      -11.828544
2021-11-02/20:46:10.82          -44.339972      -84.775838      -11.833795
2021-11-02/20:46:10.85          -44.295477      -84.809779      -11.851354
2021-11-02/20:46:10.88          -44.249799      -84.841015      -11.880454
2021-11-02/20:46:10.91          -44.213199      -84.889971      -11.901701
2021-11-02/20:46:10.94          -44.177247      -84.938796      -11.928103
2021-11-02/20:46:10.98          -44.144115      -84.975702      -11.951473
2021-11-02/20:46:11.01          -44.100682      -85.015009      -11.983116
2021-11-02/20:46:11.04          -44.067833      -85.058754      -12.003515
2021-11-02/20:46:11.07          -44.030999      -85.103071      -12.026089
2021-11-02/20:46:11.10          -43.992242      -85.133602      -12.056683
2021-11-02/20:46:11.13          -43.961722      -85.176097      -12.073171
2021-11-02/20:46:11.16          -43.938505      -85.217016      -12.071750
2021-11-02/20:46:11.19          -43.903136      -85.250348      -12.074991
2021-11-02/20:46:11.23          -43.864062      -85.286608      -12.095015
2021-11-02/20:46:11.26          -43.828053      -85.336122      -12.115461
2021-11-02/20:46:11.29          -43.800817      -85.389116      -12.121045
2021-11-02/20:46:11.32          -43.767778      -85.420150      -12.138740
2021-11-02/20:46:11.35          -43.733816      -85.461587      -12.158247
2021-11-02/20:46:11.38          -43.691214      -85.507157      -12.169384
2021-11-02/20:46:11.41          -43.657834      -85.544669      -12.205673
2021-11-02/20:46:11.44          -43.613376      -85.579207      -12.231566
2021-11-02/20:46:11.48          -43.583573      -85.617499      -12.258352
2021-11-02/20:46:11.51          -43.546401      -85.655679      -12.277931
2021-11-02/20:46:11.54          -43.502049      -85.681475      -12.305742
2021-11-02/20:46:11.57          -43.471185      -85.699677      -12.333584
2021-11-02/20:46:11.60          -43.442767      -85.746562      -12.349892
2021-11-02/20:46:11.63          -43.406201      -85.786905      -12.358698
2021-11-02/20:46:11.66          -43.380478      -85.832426      -12.380838
2021-11-02/20:46:11.69          -43.347625      -85.879058      -12.393621
2021-11-02/20:46:11.73          -43.315385      -85.937064      -12.416403
2021-11-02/20:46:11.76          -43.278103      -85.997121      -12.428877
2021-11-02/20:46:11.79          -43.238419      -86.037529      -12.452873
2021-11-02/20:46:11.82          -43.206170      -86.075012      -12.470843
2021-11-02/20:46:11.85          -43.168642      -86.120166      -12.482264
2021-11-02/20:46:11.88          -43.126910      -86.159441      -12.486424
2021-11-02/20:46:11.91          -43.086648      -86.199313      -12.511189
2021-11-02/20:46:11.94          -43.043598      -86.222501      -12.530155
2021-11-02/20:46:11.98          -43.005932      -86.247423      -12.543244
2021-11-02/20:46:12.01          -42.972788      -86.266709      -12.554196
2021-11-02/20:46:12.04          -42.936311      -86.296709      -12.574898
2021-11-02/20:46:12.07          -42.899238      -86.332443      -12.589592
2021-11-02/20:46:12.10          -42.866583      -86.366829      -12.617800
2021-11-02/20:46:12.13          -42.827313      -86.406947      -12.630736
2021-11-02/20:46:12.16          -42.789898      -86.442325      -12.662426
2021-11-02/20:46:12.19          -42.756922      -86.479006      -12.679252
2021-11-02/20:46:12.23          -42.720347      -86.517766      -12.698023
2021-11-02/20:46:12.26          -42.682031      -86.558325      -12.719918
2021-11-02/20:46:12.29          -42.640401      -86.604367      -12.739970
2021-11-02/20:46:12.32          -42.607103      -86.635463      -12.762189
2021-11-02/20:46:12.35          -42.575836      -86.675013      -12.779110
2021-11-02/20:46:12.38          -42.550734      -86.727177      -12.772875
2021-11-02/20:46:12.41          -42.523882      -86.766415      -12.784935
2021-11-02/20:46:12.44          -42.492662      -86.808152      -12.800218
2021-11-02/20:46:12.48          -42.456420      -86.844634      -12.830339
2021-11-02/20:46:12.51          -42.430770      -86.895801      -12.851603
2021-11-02/20:46:12.54          -42.396927      -86.945086      -12.868590
2021-11-02/20:46:12.57          -42.371859      -86.993375      -12.888266
2021-11-02/20:46:12.60          -42.331573      -87.037950      -12.916215
2021-11-02/20:46:12.63          -42.296836      -87.068001      -12.944555
2021-11-02/20:46:12.66          -42.250757      -87.085393      -12.973060
2021-11-02/20:46:12.69          -42.201966      -87.129343      -13.003716
2021-11-02/20:46:12.73          -42.155097      -87.160275      -13.028338
2021-11-02/20:46:12.76          -42.116411      -87.187276      -13.037278
2021-11-02/20:46:12.79          -42.078492      -87.203592      -13.042522
2021-11-02/20:46:12.82          -42.046125      -87.232180      -13.046157
2021-11-02/20:46:12.85          -42.001968      -87.256516      -13.065026
2021-11-02/20:46:12.88          -41.957797      -87.287122      -13.077116
2021-11-02/20:46:12.91          -41.925529      -87.325898      -13.097461
2021-11-02/20:46:12.94          -41.883267      -87.368674      -13.111500
2021-11-02/20:46:12.98          -41.854355      -87.400730      -13.131262
2021-11-02/20:46:13.01          -41.816287      -87.432283      -13.148579
2021-11-02/20:46:13.04          -41.781843      -87.469182      -13.173923
2021-11-02/20:46:13.07          -41.746446      -87.517728      -13.203470
2021-11-02/20:46:13.10          -41.709052      -87.553165      -13.235115
2021-11-02/20:46:13.13          -41.668944      -87.589385      -13.252550
2021-11-02/20:46:13.16          -41.639667      -87.621550      -13.262563
2021-11-02/20:46:13.19          -41.602132      -87.649070      -13.261553
2021-11-02/20:46:13.23          -41.572040      -87.682898      -13.275284
2021-11-02/20:46:13.26          -41.524020      -87.717218      -13.283871
2021-11-02/20:46:13.29          -41.491049      -87.760216      -13.293876
2021-11-02/20:46:13.32          -41.449032      -87.800807      -13.304948
2021-11-02/20:46:13.35          -41.413915      -87.850369      -13.311547
2021-11-02/20:46:13.38          -41.368648      -87.895785      -13.326723
2021-11-02/20:46:13.41          -41.325803      -87.931199      -13.339933
2021-11-02/20:46:13.44          -41.288289      -87.967977      -13.359659
2021-11-02/20:46:13.48          -41.252035      -88.017042      -13.376173
2021-11-02/20:46:13.51          -41.204141      -88.063163      -13.391453
2021-11-02/20:46:13.54          -41.171253      -88.092402      -13.412583
2021-11-02/20:46:13.57          -41.137633      -88.120821      -13.432580
2021-11-02/20:46:13.60          -41.110650      -88.152983      -13.441093
2021-11-02/20:46:13.63          -41.064799      -88.171073      -13.459046
2021-11-02/20:46:13.66          -41.032990      -88.204896      -13.465092
2021-11-02/20:46:13.69          -41.008174      -88.244190      -13.480168
2021-11-02/20:46:13.73          -40.971124      -88.285249      -13.506376
2021-11-02/20:46:13.76          -40.920630      -88.329243      -13.529315
2021-11-02/20:46:13.79          -40.889784      -88.362504      -13.562680
2021-11-02/20:46:13.82          -40.856670      -88.413914      -13.583116
2021-11-02/20:46:13.85          -40.817246      -88.451648      -13.595683
2021-11-02/20:46:13.88          -40.776879      -88.491350      -13.618436
2021-11-02/20:46:13.91          -40.736151      -88.534569      -13.632239
2021-11-02/20:46:13.94          -40.688758      -88.566620      -13.647567
2021-11-02/20:46:13.98          -40.651922      -88.601479      -13.661639
2021-11-02/20:46:14.01          -40.613887      -88.624404      -13.666517
2021-11-02/20:46:14.04          -40.576408      -88.639430      -13.679025
2021-11-02/20:46:14.07          -40.537353      -88.674668      -13.682145
2021-11-02/20:46:14.10          -40.495960      -88.693046      -13.703579
2021-11-02/20:46:14.13          -40.467894      -88.743444      -13.715938
2021-11-02/20:46:14.16          -40.429007      -88.789231      -13.723340
2021-11-02/20:46:14.19          -40.386991      -88.824844      -13.743552
2021-11-02/20:46:14.23          -40.351673      -88.855686      -13.775004
2021-11-02/20:46:14.26          -40.309390      -88.886069      -13.788215
2021-11-02/20:46:14.29          -40.260878      -88.935767      -13.799054
2021-11-02/20:46:14.32          -40.214781      -88.980713      -13.819502
2021-11-02/20:46:14.35          -40.175651      -89.010595      -13.844245
2021-11-02/20:46:14.38          -40.138266      -89.049948      -13.849871
2021-11-02/20:46:14.41          -40.092919      -89.073934      -13.864270
2021-11-02/20:46:14.44          -40.049539      -89.099170      -13.884171
2021-11-02/20:46:14.48          -40.008749      -89.128378      -13.907187
2021-11-02/20:46:14.51          -39.965759      -89.158547      -13.927635
2021-11-02/20:46:14.54          -39.922129      -89.187830      -13.961279
2021-11-02/20:46:14.57          -39.880774      -89.226772      -13.987433
2021-11-02/20:46:14.60          -39.844102      -89.258518      -14.002582
2021-11-02/20:46:14.63          -39.802116      -89.299168      -14.013574
2021-11-02/20:46:14.66          -39.761523      -89.347373      -14.032436
2021-11-02/20:46:14.69          -39.710170      -89.386892      -14.051494
2021-11-02/20:46:14.73          -39.665587      -89.428835      -14.070957
2021-11-02/20:46:14.76          -39.621217      -89.474833      -14.080689
2021-11-02/20:46:14.79          -39.588340      -89.523493      -14.089755
2021-11-02/20:46:14.82          -39.543071      -89.574642      -14.089670
2021-11-02/20:46:14.85          -39.514205      -89.611205      -14.091752
2021-11-02/20:46:14.88          -39.473447      -89.645442      -14.105547
2021-11-02/20:46:14.91          -39.436871      -89.681562      -14.117422
2021-11-02/20:46:14.94          -39.403073      -89.713841      -14.130285
2021-11-02/20:46:14.98          -39.372950      -89.753656      -14.149546
2021-11-02/20:46:15.01          -39.340198      -89.794175      -14.168911
2021-11-02/20:46:15.04          -39.306524      -89.818311      -14.192097
2021-11-02/20:46:15.07          -39.260764      -89.845501      -14.209929
2021-11-02/20:46:15.10          -39.219246      -89.887019      -14.226589
2021-11-02/20:46:15.13          -39.169618      -89.919745      -14.251720
2021-11-02/20:46:15.16          -39.140719      -89.953151      -14.273784
2021-11-02/20:46:15.19          -39.103659      -89.993100      -14.283151
2021-11-02/20:46:15.23          -39.064003      -90.029081      -14.289425
2021-11-02/20:46:15.26          -39.014127      -90.058163      -14.297547
2021-11-02/20:46:15.29          -38.979187      -90.090961      -14.301962
2021-11-02/20:46:15.32          -38.956376      -90.135988      -14.304868
2021-11-02/20:46:15.35          -38.931401      -90.177300      -14.302005
2021-11-02/20:46:15.38          -38.901989      -90.213937      -14.313206
2021-11-02/20:46:15.41          -38.872057      -90.245966      -14.330344
2021-11-02/20:46:15.44          -38.823344      -90.281402      -14.348470
2021-11-02/20:46:15.48          -38.788214      -90.323858      -14.365764
2021-11-02/20:46:15.51          -38.734476      -90.367178      -14.393528
2021-11-02/20:46:15.54          -38.698781      -90.419371      -14.413962
2021-11-02/20:46:15.57          -38.649614      -90.453958      -14.426387
2021-11-02/20:46:15.60          -38.598766      -90.502804      -14.442677
2021-11-02/20:46:15.63          -38.555018      -90.559644      -14.453941
2021-11-02/20:46:15.66          -38.510056      -90.593285      -14.472035
2021-11-02/20:46:15.69          -38.469312      -90.640658      -14.480563
2021-11-02/20:46:15.73          -38.444862      -90.695286      -14.484100
2021-11-02/20:46:15.76          -38.400427      -90.736966      -14.497036
2021-11-02/20:46:15.79          -38.360373      -90.782989      -14.508317
2021-11-02/20:46:15.82          -38.316401      -90.825528      -14.526930
2021-11-02/20:46:15.85          -38.281744      -90.872280      -14.550681
2021-11-02/20:46:15.88          -38.239755      -90.917651      -14.564811
2021-11-02/20:46:15.91          -38.184916      -90.952425      -14.598483
2021-11-02/20:46:15.94          -38.142233      -91.004427      -14.621425
2021-11-02/20:46:15.98          -38.104656      -91.041647      -14.647483
2021-11-02/20:46:16.01          -38.051480      -91.081512      -14.665288
2021-11-02/20:46:16.04          -38.009661      -91.120928      -14.688102
2021-11-02/20:46:16.07          -37.983212      -91.155612      -14.692159
2021-11-02/20:46:16.10          -37.951659      -91.191986      -14.698332
2021-11-02/20:46:16.13          -37.907735      -91.228017      -14.702949
2021-11-02/20:46:16.16          -37.862922      -91.255122      -14.721342
2021-11-02/20:46:16.19          -37.825788      -91.287334      -14.733133
2021-11-02/20:46:16.23          -37.785218      -91.325345      -14.749540
2021-11-02/20:46:16.26          -37.735353      -91.372841      -14.763969
2021-11-02/20:46:16.29          -37.689764      -91.413471      -14.778435
2021-11-02/20:46:16.32          -37.642448      -91.459338      -14.796791
2021-11-02/20:46:16.35          -37.590446      -91.495903      -14.830601
2021-11-02/20:46:16.38          -37.542449      -91.520361      -14.857452
2021-11-02/20:46:16.41          -37.495405      -91.558380      -14.888040
2021-11-02/20:46:16.44          -37.452299      -91.598031      -14.900484
2021-11-02/20:46:16.48          -37.411075      -91.638010      -14.922498
2021-11-02/20:46:16.51          -37.371993      -91.662734      -14.935571
2021-11-02/20:46:16.54          -37.332198      -91.696910      -14.949878
2021-11-02/20:46:16.57          -37.288441      -91.741950      -14.968713
2021-11-02/20:46:16.60          -37.243888      -91.777143      -14.986502
2021-11-02/20:46:16.63          -37.195716      -91.822524      -15.010206
2021-11-02/20:46:16.66          -37.154115      -91.880958      -15.028810
2021-11-02/20:46:16.69          -37.109328      -91.928033      -15.043513
2021-11-02/20:46:16.73          -37.061256      -91.981195      -15.064728
2021-11-02/20:46:16.76          -37.007346      -92.026521      -15.074574
2021-11-02/20:46:16.79          -36.959416      -92.073124      -15.096115
2021-11-02/20:46:16.82          -36.906636      -92.107685      -15.112041
2021-11-02/20:46:16.85          -36.863716      -92.139541      -15.122381
2021-11-02/20:46:16.88          -36.822034      -92.175260      -15.137896
2021-11-02/20:46:16.91          -36.789520      -92.206203      -15.144280
2021-11-02/20:46:16.94          -36.754418      -92.236600      -15.148340
2021-11-02/20:46:16.98          -36.710744      -92.271356      -15.179125
2021-11-02/20:46:17.01          -36.675294      -92.299906      -15.210183
2021-11-02/20:46:17.04          -36.654547      -92.334374      -15.240467
2021-11-02/20:46:17.07          -36.619520      -92.372846      -15.262824
2021-11-02/20:46:17.10          -36.584099      -92.422910      -15.280216
2021-11-02/20:46:17.13          -36.549147      -92.464168      -15.309312
2021-11-02/20:46:17.16          -36.501059      -92.495850      -15.344167
2021-11-02/20:46:17.19          -36.457301      -92.534073      -15.361405
2021-11-02/20:46:17.23          -36.407658      -92.576271      -15.392841
2021-11-02/20:46:17.26          -36.370697      -92.621909      -15.401256
2021-11-02/20:46:17.29          -36.333643      -92.650109      -15.418174
2021-11-02/20:46:17.32          -36.277031      -92.678724      -15.436594
2021-11-02/20:46:17.35          -36.233738      -92.712530      -15.447956
2021-11-02/20:46:17.38          -36.198418      -92.753867      -15.467294
2021-11-02/20:46:17.41          -36.152212      -92.790279      -15.494114
2021-11-02/20:46:17.44          -36.125788      -92.843394      -15.504434
2021-11-02/20:46:17.48          -36.092247      -92.886961      -15.529798
2021-11-02/20:46:17.51          -36.050899      -92.917049      -15.555879
2021-11-02/20:46:17.54          -36.009023      -92.952202      -15.581883
2021-11-02/20:46:17.57          -35.962857      -92.997037      -15.600248
2021-11-02/20:46:17.60          -35.927760      -93.038042      -15.627423
2021-11-02/20:46:17.63          -35.873936      -93.074974      -15.659980
2021-11-02/20:46:17.66          -35.816667      -93.092483      -15.689248
2021-11-02/20:46:17.69          -35.774033      -93.126209      -15.705754
2021-11-02/20:46:17.73          -35.730396      -93.144195      -15.720177
2021-11-02/20:46:17.76          -35.679864      -93.173176      -15.735440
2021-11-02/20:46:17.79          -35.631303      -93.216511      -15.750972
2021-11-02/20:46:17.82          -35.585378      -93.249485      -15.772408
2021-11-02/20:46:17.85          -35.542348      -93.291379      -15.783152
2021-11-02/20:46:17.88          -35.508719      -93.348079      -15.788937
2021-11-02/20:46:17.91          -35.475212      -93.396658      -15.805054
2021-11-02/20:46:17.94          -35.442573      -93.441370      -15.833396
2021-11-02/20:46:17.98          -35.405091      -93.480883      -15.857721
2021-11-02/20:46:18.01          -35.359299      -93.522256      -15.885036
2021-11-02/20:46:18.04          -35.309685      -93.554850      -15.922455
2021-11-02/20:46:18.07          -35.269555      -93.597883      -15.939282
2021-11-02/20:46:18.10          -35.228177      -93.633624      -15.950167
2021-11-02/20:46:18.13          -35.194643      -93.668508      -15.963151
2021-11-02/20:46:18.16          -35.138581      -93.695532      -15.982400
2021-11-02/20:46:18.19          -35.088819      -93.730347      -15.989531
2021-11-02/20:46:18.23          -35.042466      -93.767461      -15.996048
2021-11-02/20:46:18.26          -34.995899      -93.800556      -16.012304
2021-11-02/20:46:18.29          -34.949553      -93.846395      -16.031159
2021-11-02/20:46:18.32          -34.909657      -93.909970      -16.033764
2021-11-02/20:46:18.35          -34.861347      -93.946757      -16.063915
2021-11-02/20:46:18.38          -34.823047      -93.981119      -16.090376
2021-11-02/20:46:18.41          -34.775902      -94.018980      -16.118967
2021-11-02/20:46:18.44          -34.733020      -94.069295      -16.135540
2021-11-02/20:46:18.48          -34.695189      -94.107957      -16.168462
2021-11-02/20:46:18.51          -34.655843      -94.150582      -16.183977
2021-11-02/20:46:18.54          -34.622556      -94.186698      -16.194787
2021-11-02/20:46:18.57          -34.581619      -94.222709      -16.202964
2021-11-02/20:46:18.60          -34.536979      -94.249613      -16.214785
2021-11-02/20:46:18.63          -34.513070      -94.277170      -16.223535
2021-11-02/20:46:18.66          -34.471246      -94.317369      -16.240263
2021-11-02/20:46:18.69          -34.423933      -94.357766      -16.259347
2021-11-02/20:46:18.73          -34.377794      -94.379923      -16.288937
2021-11-02/20:46:18.76          -34.330986      -94.418065      -16.300520
2021-11-02/20:46:18.79          -34.284499      -94.450556      -16.322703
2021-11-02/20:46:18.82          -34.222805      -94.492483      -16.347921
2021-11-02/20:46:18.85          -34.175834      -94.541869      -16.362351
2021-11-02/20:46:18.88          -34.124401      -94.576350      -16.388532
2021-11-02/20:46:18.91          -34.061302      -94.610699      -16.405912
2021-11-02/20:46:18.94          -34.011964      -94.648595      -16.402746
2021-11-02/20:46:18.98          -33.962095      -94.678472      -16.404762
2021-11-02/20:46:19.01          -33.909518      -94.721219      -16.405683
2021-11-02/20:46:19.04          -33.862325      -94.757874      -16.417511
2021-11-02/20:46:19.07          -33.811736      -94.808744      -16.425478
2021-11-02/20:46:19.10          -33.773553      -94.858700      -16.432590
2021-11-02/20:46:19.13          -33.718507      -94.885013      -16.458348
2021-11-02/20:46:19.16          -33.673906      -94.922225      -16.472483
2021-11-02/20:46:19.19          -33.631592      -94.972490      -16.479867
2021-11-02/20:46:19.23          -33.581967      -95.014195      -16.502834
2021-11-02/20:46:19.26          -33.534803      -95.053363      -16.533800
2021-11-02/20:46:19.29          -33.497633      -95.083251      -16.559518
2021-11-02/20:46:19.32          -33.448623      -95.115513      -16.566940
2021-11-02/20:46:19.35          -33.399426      -95.139085      -16.580925
2021-11-02/20:46:19.38          -33.344316      -95.166041      -16.600725
2021-11-02/20:46:19.41          -33.297504      -95.197359      -16.610725
2021-11-02/20:46:19.44          -33.253791      -95.232274      -16.627073
2021-11-02/20:46:19.48          -33.208205      -95.260610      -16.640682
2021-11-02/20:46:19.51          -33.160175      -95.290571      -16.664655
2021-11-02/20:46:19.54          -33.108977      -95.319449      -16.687100
2021-11-02/20:46:19.57          -33.056565      -95.354739      -16.706694
2021-11-02/20:46:19.60          -33.015629      -95.391130      -16.735616
2021-11-02/20:46:19.63          -32.975754      -95.443555      -16.754177
2021-11-02/20:46:19.66          -32.925291      -95.482917      -16.771695
2021-11-02/20:46:19.69          -32.881861      -95.523110      -16.795016
2021-11-02/20:46:19.73          -32.829204      -95.553772      -16.815995
2021-11-02/20:46:19.76          -32.774465      -95.586929      -16.838713
2021-11-02/20:46:19.79          -32.719955      -95.617869      -16.858499
2021-11-02/20:46:19.82          -32.673459      -95.649791      -16.872266
2021-11-02/20:46:19.85          -32.634834      -95.676175      -16.884953
2021-11-02/20:46:19.88          -32.583423      -95.718484      -16.894272
2021-11-02/20:46:19.91          -32.537559      -95.753113      -16.905618
2021-11-02/20:46:19.94          -32.499509      -95.801224      -16.916204
2021-11-02/20:46:19.98          -32.453780      -95.829295      -16.927899
2021-11-02/20:46:20.01          -32.406645      -95.864741      -16.937274
2021-11-02/20:46:20.04          -32.364037      -95.916344      -16.951607
2021-11-02/20:46:20.07          -32.318954      -95.965518      -16.967156
2021-11-02/20:46:20.10          -32.273019      -96.025396      -16.972019
2021-11-02/20:46:20.13          -32.226670      -96.078809      -16.986373
2021-11-02/20:46:20.16          -32.191534      -96.129600      -16.993053
2021-11-02/20:46:20.19          -32.144465      -96.161001      -17.007580
2021-11-02/20:46:20.23          -32.103512      -96.181831      -17.022597
2021-11-02/20:46:20.26          -32.068408      -96.218294      -17.032131
2021-11-02/20:46:20.29          -32.035576      -96.275914      -17.038870
2021-11-02/20:46:20.32          -31.993449      -96.316868      -17.054124
2021-11-02/20:46:20.35          -31.954845      -96.361668      -17.073069
2021-11-02/20:46:20.38          -31.915221      -96.402263      -17.094695
2021-11-02/20:46:20.41          -31.863126      -96.442512      -17.100455
2021-11-02/20:46:20.44          -31.800715      -96.469100      -17.139751
2021-11-02/20:46:20.48          -31.741173      -96.509268      -17.171522
2021-11-02/20:46:20.51          -31.688581      -96.557111      -17.196336
2021-11-02/20:46:20.54          -31.639483      -96.608163      -17.216464
2021-11-02/20:46:20.57          -31.586610      -96.637664      -17.239556
2021-11-02/20:46:20.60          -31.533817      -96.668082      -17.258602
2021-11-02/20:46:20.63          -31.480343      -96.688307      -17.270162
2021-11-02/20:46:20.66          -31.427495      -96.698162      -17.284572
2021-11-02/20:46:20.69          -31.382905      -96.730485      -17.307859
2021-11-02/20:46:20.73          -31.347896      -96.767885      -17.313311
2021-11-02/20:46:20.76          -31.319067      -96.803738      -17.319150
2021-11-02/20:46:20.79          -31.279456      -96.842462      -17.329977
2021-11-02/20:46:20.82          -31.236769      -96.886334      -17.346761
2021-11-02/20:46:20.85          -31.190535      -96.934477      -17.363833
2021-11-02/20:46:20.88          -31.146767      -96.968552      -17.384180
2021-11-02/20:46:20.91          -31.106847      -97.008590      -17.401993
2021-11-02/20:46:20.94          -31.073789      -97.051958      -17.416121
2021-11-02/20:46:20.98          -31.025805      -97.093180      -17.423980
2021-11-02/20:46:21.01          -30.970032      -97.125888      -17.423367
2021-11-02/20:46:21.04          -30.917397      -97.151297      -17.432744
2021-11-02/20:46:21.07          -30.867095      -97.178846      -17.438986
2021-11-02/20:46:21.10          -30.814766      -97.214490      -17.446100
2021-11-02/20:46:21.13          -30.758795      -97.236993      -17.462053
2021-11-02/20:46:21.16          -30.719921      -97.273132      -17.473210
2021-11-02/20:46:21.19          -30.668188      -97.314642      -17.491081
2021-11-02/20:46:21.23          -30.604216      -97.364228      -17.513261
2021-11-02/20:46:21.26          -30.555280      -97.412184      -17.534469
2021-11-02/20:46:21.29          -30.503886      -97.454925      -17.564499
2021-11-02/20:46:21.32          -30.448557      -97.510083      -17.589009
2021-11-02/20:46:21.35          -30.394923      -97.549703      -17.607329
2021-11-02/20:46:21.38          -30.332501      -97.573818      -17.627461
2021-11-02/20:46:21.41          -30.287484      -97.610256      -17.635805
2021-11-02/20:46:21.44          -30.235960      -97.652342      -17.643137
2021-11-02/20:46:21.48          -30.191862      -97.694861      -17.645250
2021-11-02/20:46:21.51          -30.146862      -97.734732      -17.654359
2021-11-02/20:46:21.54          -30.105916      -97.773384      -17.667226
2021-11-02/20:46:21.57          -30.070273      -97.803156      -17.684290
2021-11-02/20:46:21.60          -30.029709      -97.839882      -17.696124
2021-11-02/20:46:21.63          -29.984647      -97.885704      -17.710820
2021-11-02/20:46:21.66          -29.939443      -97.934662      -17.724389
2021-11-02/20:46:21.69          -29.888717      -97.975445      -17.748782
2021-11-02/20:46:21.73          -29.832226      -98.014587      -17.769349
2021-11-02/20:46:21.76          -29.788714      -98.049910      -17.787497
2021-11-02/20:46:21.79          -29.741733      -98.086988      -17.801094
2021-11-02/20:46:21.82          -29.682281      -98.106327      -17.821707
2021-11-02/20:46:21.85          -29.620650      -98.143109      -17.835241
2021-11-02/20:46:21.88          -29.569965      -98.180738      -17.846442
2021-11-02/20:46:21.91          -29.517793      -98.215188      -17.865424
2021-11-02/20:46:21.94          -29.471887      -98.260549      -17.885445
2021-11-02/20:46:21.98          -29.431495      -98.301015      -17.899928
2021-11-02/20:46:22.01          -29.390579      -98.346546      -17.914313
2021-11-02/20:46:22.04          -29.336993      -98.396490      -17.934904
2021-11-02/20:46:22.07          -29.282142      -98.447244      -17.953508
2021-11-02/20:46:22.10          -29.236010      -98.494839      -17.976462
2021-11-02/20:46:22.13          -29.197210      -98.548164      -17.991410
2021-11-02/20:46:22.16          -29.139734      -98.578441      -18.011467
2021-11-02/20:46:22.19          -29.090949      -98.616460      -18.032205
2021-11-02/20:46:22.23          -29.040061      -98.638575      -18.048435
2021-11-02/20:46:22.26          -28.991429      -98.665346      -18.066362
2021-11-02/20:46:22.29          -28.935953      -98.690316      -18.077957
2021-11-02/20:46:22.32          -28.883144      -98.713323      -18.087026
2021-11-02/20:46:22.35          -28.844033      -98.743363      -18.109524
2021-11-02/20:46:22.38          -28.796723      -98.771503      -18.127779
2021-11-02/20:46:22.41          -28.740693      -98.802804      -18.141686
2021-11-02/20:46:22.44          -28.696842      -98.846954      -18.162359
2021-11-02/20:46:22.48          -28.637658      -98.885942      -18.187048
2021-11-02/20:46:22.51          -28.589421      -98.935409      -18.203350
2021-11-02/20:46:22.54          -28.532580      -98.979958      -18.225678
2021-11-02/20:46:22.57          -28.478714      -99.025045      -18.260044
2021-11-02/20:46:22.60          -28.429303      -99.071934      -18.287913
2021-11-02/20:46:22.63          -28.376865      -99.101145      -18.299896
2021-11-02/20:46:22.66          -28.326423      -99.136587      -18.308139
2021-11-02/20:46:22.69          -28.284099      -99.174939      -18.335447
2021-11-02/20:46:22.73          -28.238698      -99.204991      -18.353235
2021-11-02/20:46:22.76          -28.203427      -99.243789      -18.365573
2021-11-02/20:46:22.79          -28.166894      -99.267551      -18.388830
2021-11-02/20:46:22.82          -28.127707      -99.310640      -18.391687
2021-11-02/20:46:22.85          -28.080340      -99.349050      -18.397904
2021-11-02/20:46:22.88          -28.036125      -99.393238      -18.408818
2021-11-02/20:46:22.91          -27.991233      -99.434476      -18.434579
2021-11-02/20:46:22.94          -27.944718      -99.485312      -18.460915
2021-11-02/20:46:22.98          -27.898000      -99.520220      -18.471525
2021-11-02/20:46:23.01          -27.843190      -99.562903      -18.486141
2021-11-02/20:46:23.04          -27.787263      -99.595141      -18.495965
2021-11-02/20:46:23.07          -27.732611      -99.645843      -18.495621
2021-11-02/20:46:23.10          -27.681737      -99.685755      -18.509692
2021-11-02/20:46:23.13          -27.632717      -99.715764      -18.531024
2021-11-02/20:46:23.16          -27.580099      -99.744450      -18.553509
2021-11-02/20:46:23.19          -27.543598      -99.790931      -18.565367
2021-11-02/20:46:23.23          -27.505205      -99.827397      -18.573746
2021-11-02/20:46:23.26          -27.454482      -99.875737      -18.593646
2021-11-02/20:46:23.29          -27.414155      -99.913491      -18.615658
2021-11-02/20:46:23.32          -27.362399      -99.954210      -18.637476
2021-11-02/20:46:23.35          -27.312102      -99.995076      -18.671536
2021-11-02/20:46:23.38          -27.254237      -100.03674      -18.698922
2021-11-02/20:46:23.41          -27.202967      -100.08329      -18.717185
2021-11-02/20:46:23.44          -27.150068      -100.11634      -18.726613
2021-11-02/20:46:23.48          -27.087069      -100.13788      -18.749101
2021-11-02/20:46:23.51          -27.037230      -100.18394      -18.771229
2021-11-02/20:46:23.54          -26.984761      -100.21914      -18.788755
2021-11-02/20:46:23.57          -26.934128      -100.25685      -18.799869
2021-11-02/20:46:23.60          -26.902281      -100.29455      -18.810764
2021-11-02/20:46:23.63          -26.859759      -100.32171      -18.825484
2021-11-02/20:46:23.66          -26.824417      -100.34658      -18.847143
2021-11-02/20:46:23.69          -26.776970      -100.36956      -18.872684
2021-11-02/20:46:23.73          -26.741335      -100.40882      -18.896016
2021-11-02/20:46:23.76          -26.692283      -100.45596      -18.906827
2021-11-02/20:46:23.79          -26.635961      -100.48331      -18.916125
2021-11-02/20:46:23.82          -26.584323      -100.51215      -18.926755
2021-11-02/20:46:23.85          -26.537663      -100.54156      -18.952531
2021-11-02/20:46:23.88          -26.483906      -100.57416      -18.967310
2021-11-02/20:46:23.91          -26.429153      -100.60750      -18.975539
2021-11-02/20:46:23.94          -26.376111      -100.64564      -18.994591
2021-11-02/20:46:23.98          -26.329848      -100.67806      -19.010094
2021-11-02/20:46:24.01          -26.278834      -100.71153      -19.029074
2021-11-02/20:46:24.04          -26.231701      -100.74006      -19.049164
2021-11-02/20:46:24.07          -26.178420      -100.76737      -19.076453
2021-11-02/20:46:24.10          -26.131165      -100.79476      -19.113019
2021-11-02/20:46:24.13          -26.075447      -100.83145      -19.133828
2021-11-02/20:46:24.16          -26.010742      -100.85553      -19.167779
2021-11-02/20:46:24.19          -25.944965      -100.90064      -19.197846
2021-11-02/20:46:24.23          -25.882103      -100.92872      -19.215381
2021-11-02/20:46:24.26          -25.826935      -100.96529      -19.227040
2021-11-02/20:46:24.29          -25.770102      -101.00115      -19.236987
2021-11-02/20:46:24.32          -25.709883      -101.03004      -19.244393
2021-11-02/20:46:24.35          -25.656286      -101.06297      -19.261055
2021-11-02/20:46:24.38          -25.603373      -101.09264      -19.269701
2021-11-02/20:46:24.41          -25.552493      -101.11764      -19.278267
2021-11-02/20:46:24.44          -25.508842      -101.16990      -19.283887
2021-11-02/20:46:24.48          -25.456373      -101.19361      -19.296692
2021-11-02/20:46:24.51          -25.410009      -101.23605      -19.312560
2021-11-02/20:46:24.54          -25.363289      -101.28729      -19.330976
2021-11-02/20:46:24.57          -25.303307      -101.32744      -19.350913
2021-11-02/20:46:24.60          -25.242289      -101.36960      -19.366717
2021-11-02/20:46:24.63          -25.175052      -101.40302      -19.379850
2021-11-02/20:46:24.66          -25.120663      -101.43917      -19.390198
2021-11-02/20:46:24.69          -25.056783      -101.47891      -19.397485
2021-11-02/20:46:24.73          -24.999882      -101.50577      -19.407543
2021-11-02/20:46:24.76          -24.942451      -101.53620      -19.427506
2021-11-02/20:46:24.79          -24.893102      -101.56505      -19.436633
2021-11-02/20:46:24.82          -24.840601      -101.58811      -19.441055
2021-11-02/20:46:24.85          -24.780927      -101.61732      -19.460089
2021-11-02/20:46:24.88          -24.724124      -101.65858      -19.481543
2021-11-02/20:46:24.91          -24.668888      -101.70390      -19.491151
2021-11-02/20:46:24.94          -24.601688      -101.74420      -19.505779
2021-11-02/20:46:24.98          -24.550380      -101.78718      -19.535631
2021-11-02/20:46:25.01          -24.486664      -101.82917      -19.555576
2021-11-02/20:46:25.04          -24.433795      -101.87535      -19.559637
2021-11-02/20:46:25.07          -24.362228      -101.90664      -19.572787
2021-11-02/20:46:25.10          -24.297577      -101.93721      -19.587448
2021-11-02/20:46:25.13          -24.238319      -101.96130      -19.592267
2021-11-02/20:46:25.16          -24.185865      -101.97692      -19.601127
2021-11-02/20:46:25.19          -24.136615      -101.99087      -19.619101
2021-11-02/20:46:25.23          -24.089184      -102.01543      -19.634606
2021-11-02/20:46:25.26          -24.029620      -102.04087      -19.646400
2021-11-02/20:46:25.29          -23.975147      -102.07271      -19.660019
2021-11-02/20:46:25.32          -23.919500      -102.09239      -19.691294
2021-11-02/20:46:25.35          -23.868944      -102.12810      -19.718314
2021-11-02/20:46:25.38          -23.810593      -102.17690      -19.756281
2021-11-02/20:46:25.41          -23.757785      -102.21951      -19.786300
2021-11-02/20:46:25.44          -23.712184      -102.26477      -19.813996
2021-11-02/20:46:25.48          -23.659993      -102.31434      -19.823964
2021-11-02/20:46:25.51          -23.603797      -102.35766      -19.834596
2021-11-02/20:46:25.54          -23.544469      -102.39243      -19.848144
2021-11-02/20:46:25.57          -23.489539      -102.41572      -19.872917
2021-11-02/20:46:25.60          -23.435931      -102.45766      -19.875081
2021-11-02/20:46:25.63          -23.379899      -102.49316      -19.883680
2021-11-02/20:46:25.66          -23.326897      -102.51319      -19.884055
2021-11-02/20:46:25.69          -23.272921      -102.54127      -19.900170
2021-11-02/20:46:25.73          -23.216935      -102.56932      -19.913205
2021-11-02/20:46:25.76          -23.157674      -102.60008      -19.931938
2021-11-02/20:46:25.79          -23.094372      -102.63548      -19.947661
2021-11-02/20:46:25.82          -23.034799      -102.67377      -19.966517
2021-11-02/20:46:25.85          -22.971582      -102.71007      -19.978178
2021-11-02/20:46:25.88          -22.919838      -102.73595      -19.994464
2021-11-02/20:46:25.91          -22.855062      -102.76970      -20.007960
2021-11-02/20:46:25.94          -22.786535      -102.80183      -20.020706
2021-11-02/20:46:25.98          -22.731575      -102.83408      -20.031027
2021-11-02/20:46:26.01          -22.667193      -102.86933      -20.044249
2021-11-02/20:46:26.04          -22.611636      -102.89762      -20.054597
2021-11-02/20:46:26.07          -22.556984      -102.92899      -20.078705
2021-11-02/20:46:26.10          -22.509755      -102.96843      -20.080725
2021-11-02/20:46:26.13          -22.453548      -102.98912      -20.102762
2021-11-02/20:46:26.16          -22.393049      -103.02756      -20.121017
2021-11-02/20:46:26.19          -22.338504      -103.07288      -20.135723
2021-11-02/20:46:26.23          -22.282837      -103.11164      -20.167219
2021-11-02/20:46:26.26          -22.217592      -103.15114      -20.188952
2021-11-02/20:46:26.29          -22.155369      -103.18331      -20.206391
2021-11-02/20:46:26.32          -22.093098      -103.22145      -20.229390
2021-11-02/20:46:26.35          -22.036587      -103.25116      -20.241535
2021-11-02/20:46:26.38          -21.971560      -103.26107      -20.268613
2021-11-02/20:46:26.41          -21.933545      -103.31133      -20.275312
2021-11-02/20:46:26.44          -21.877653      -103.34844      -20.288172
2021-11-02/20:46:26.48          -21.823218      -103.36603      -20.304684
2021-11-02/20:46:26.51          -21.783271      -103.38979      -20.312505
2021-11-02/20:46:26.54          -21.746967      -103.41555      -20.327529
2021-11-02/20:46:26.57          -21.701245      -103.44432      -20.345443
2021-11-02/20:46:26.60          -21.651688      -103.48018      -20.360593
2021-11-02/20:46:26.63          -21.601656      -103.51366      -20.380072
2021-11-02/20:46:26.66          -21.557519      -103.55185      -20.397665
2021-11-02/20:46:26.69          -21.498577      -103.57170      -20.415475
2021-11-02/20:46:26.73          -21.444429      -103.60080      -20.432078
2021-11-02/20:46:26.76          -21.388408      -103.63487      -20.450650
2021-11-02/20:46:26.79          -21.326057      -103.66206      -20.463020
2021-11-02/20:46:26.82          -21.266015      -103.69412      -20.464634
2021-11-02/20:46:26.85          -21.213100      -103.72987      -20.478768
2021-11-02/20:46:26.88          -21.162836      -103.76217      -20.500404
2021-11-02/20:46:26.91          -21.104517      -103.78325      -20.525799
2021-11-02/20:46:26.94          -21.042011      -103.82641      -20.544086
2021-11-02/20:46:26.98          -20.976730      -103.86380      -20.567444
2021-11-02/20:46:27.01          -20.915002      -103.90848      -20.595210
2021-11-02/20:46:27.04          -20.857824      -103.93385      -20.632208
2021-11-02/20:46:27.07          -20.794800      -103.96434      -20.652562
2021-11-02/20:46:27.10          -20.732844      -104.00931      -20.672474
2021-11-02/20:46:27.13          -20.668445      -104.04394      -20.677294
2021-11-02/20:46:27.16          -20.607749      -104.06841      -20.690603
2021-11-02/20:46:27.19          -20.547548      -104.10684      -20.704238
2021-11-02/20:46:27.23          -20.507500      -104.13102      -20.718505
2021-11-02/20:46:27.26          -20.452067      -104.16369      -20.725506
2021-11-02/20:46:27.29          -20.398852      -104.18259      -20.728007
2021-11-02/20:46:27.32          -20.346013      -104.22349      -20.720429
2021-11-02/20:46:27.35          -20.301113      -104.26833      -20.732436
2021-11-02/20:46:27.38          -20.243268      -104.29800      -20.746628
2021-11-02/20:46:27.41          -20.181040      -104.34160      -20.781115
2021-11-02/20:46:27.44          -20.118531      -104.38136      -20.798629
2021-11-02/20:46:27.48          -20.064625      -104.41787      -20.806187
2021-11-02/20:46:27.51          -19.991996      -104.46001      -20.813080
2021-11-02/20:46:27.54          -19.926639      -104.49458      -20.829712
2021-11-02/20:46:27.57          -19.858949      -104.51744      -20.855576
2021-11-02/20:46:27.60          -19.802029      -104.53738      -20.876468
2021-11-02/20:46:27.63          -19.738635      -104.56983      -20.897838
2021-11-02/20:46:27.66          -19.682129      -104.60284      -20.923114
2021-11-02/20:46:27.69          -19.630566      -104.61755      -20.936567
2021-11-02/20:46:27.73          -19.575578      -104.62851      -20.960695
2021-11-02/20:46:27.76          -19.514206      -104.64669      -20.988103
2021-11-02/20:46:27.79          -19.456314      -104.67276      -21.013953
2021-11-02/20:46:27.82          -19.402732      -104.70224      -21.042146
2021-11-02/20:46:27.85          -19.359946      -104.74185      -21.060017
2021-11-02/20:46:27.88          -19.297443      -104.78978      -21.081431
2021-11-02/20:46:27.91          -19.237277      -104.81737      -21.098750
2021-11-02/20:46:27.94          -19.169749      -104.84055      -21.126497
2021-11-02/20:46:27.98          -19.106840      -104.87541      -21.143523
2021-11-02/20:46:28.01          -19.055669      -104.92370      -21.151559
2021-11-02/20:46:28.04          -19.003580      -104.97359      -21.148977
2021-11-02/20:46:28.07          -18.951348      -105.00122      -21.164317
2021-11-02/20:46:28.10          -18.903824      -105.03523      -21.171735
2021-11-02/20:46:28.13          -18.843434      -105.07125      -21.185103
2021-11-02/20:46:28.16          -18.803835      -105.10530      -21.190552
2021-11-02/20:46:28.19          -18.750516      -105.15522      -21.204346
2021-11-02/20:46:28.23          -18.702718      -105.20364      -21.213376
2021-11-02/20:46:28.26          -18.655320      -105.24738      -21.228988
2021-11-02/20:46:28.29          -18.595494      -105.27903      -21.250833
2021-11-02/20:46:28.32          -18.535024      -105.31270      -21.278259
2021-11-02/20:46:28.35          -18.478152      -105.36347      -21.291563
2021-11-02/20:46:28.38          -18.417941      -105.39510      -21.303659
2021-11-02/20:46:28.41          -18.364064      -105.42548      -21.318042
2021-11-02/20:46:28.44          -18.296432      -105.45672      -21.335366
2021-11-02/20:46:28.48          -18.243469      -105.48354      -21.349593
2021-11-02/20:46:28.51          -18.188098      -105.50882      -21.361004
2021-11-02/20:46:28.54          -18.137940      -105.54014      -21.367757
2021-11-02/20:46:28.57          -18.080178      -105.58164      -21.374133
2021-11-02/20:46:28.60          -18.032157      -105.62271      -21.392173
2021-11-02/20:46:28.63          -17.969852      -105.65197      -21.415250
2021-11-02/20:46:28.66          -17.919451      -105.68877      -21.438085
2021-11-02/20:46:28.69          -17.859537      -105.73190      -21.450239
2021-11-02/20:46:28.73          -17.797964      -105.76817      -21.467560
2021-11-02/20:46:28.76          -17.729867      -105.79851      -21.479203
2021-11-02/20:46:28.79          -17.669230      -105.82848      -21.503982
2021-11-02/20:46:28.82          -17.603856      -105.86097      -21.522211
2021-11-02/20:46:28.85          -17.547850      -105.89643      -21.543111
2021-11-02/20:46:28.88          -17.486005      -105.93228      -21.544215
2021-11-02/20:46:28.91          -17.437716      -105.95717      -21.559011
2021-11-02/20:46:28.94          -17.375474      -105.99007      -21.570396
2021-11-02/20:46:28.98          -17.317907      -106.01485      -21.589237
2021-11-02/20:46:29.01          -17.265671      -106.06154      -21.604742
2021-11-02/20:46:29.04          -17.210563      -106.09816      -21.628637
2021-11-02/20:46:29.07          -17.153842      -106.14387      -21.632275
2021-11-02/20:46:29.10          -17.100219      -106.18361      -21.648365
2021-11-02/20:46:29.13          -17.039625      -106.21379      -21.660712
2021-11-02/20:46:29.16          -16.978037      -106.24518      -21.687284
2021-11-02/20:46:29.19          -16.912945      -106.27907      -21.690913
2021-11-02/20:46:29.23          -16.864214      -106.31463      -21.704665
2021-11-02/20:46:29.26          -16.807059      -106.36629      -21.704117
2021-11-02/20:46:29.29          -16.751019      -106.40108      -21.716638
2021-11-02/20:46:29.32          -16.705507      -106.43793      -21.719472
2021-11-02/20:46:29.35          -16.661164      -106.46966      -21.727610
2021-11-02/20:46:29.38          -16.608389      -106.50026      -21.744451
2021-11-02/20:46:29.41          -16.564529      -106.54920      -21.766058
2021-11-02/20:46:29.44          -16.515649      -106.58447      -21.777896
2021-11-02/20:46:29.48          -16.466966      -106.62742      -21.813912
2021-11-02/20:46:29.51          -16.402171      -106.66519      -21.834494
2021-11-02/20:46:29.54          -16.344890      -106.69043      -21.869523
2021-11-02/20:46:29.57          -16.285921      -106.71771      -21.895221
2021-11-02/20:46:29.60          -16.227361      -106.74992      -21.921401
2021-11-02/20:46:29.63          -16.164840      -106.77804      -21.946614
2021-11-02/20:46:29.66          -16.110800      -106.80946      -21.961464
2021-11-02/20:46:29.69          -16.046116      -106.83056      -21.967771
2021-11-02/20:46:29.73          -15.989247      -106.86022      -21.982487
2021-11-02/20:46:29.76          -15.938298      -106.89133      -21.982133
2021-11-02/20:46:29.79          -15.885487      -106.93556      -21.987626
2021-11-02/20:46:29.82          -15.831607      -106.98160      -22.001378
2021-11-02/20:46:29.85          -15.780414      -107.02438      -22.010230
2021-11-02/20:46:29.88          -15.718759      -107.06256      -22.023954
2021-11-02/20:46:29.91          -15.666543      -107.10930      -22.039417
2021-11-02/20:46:29.94          -15.598258      -107.15010      -22.057818
2021-11-02/20:46:29.98          -15.527722      -107.17536      -22.078289
2021-11-02/20:46:30.01          -15.461617      -107.19749      -22.101510
2021-11-02/20:46:30.04          -15.396826      -107.24145      -22.115202
2021-11-02/20:46:30.07          -15.334730      -107.26023      -22.143839
2021-11-02/20:46:30.10          -15.275052      -107.28345      -22.155260
2021-11-02/20:46:30.13          -15.212293      -107.29413      -22.174844
2021-11-02/20:46:30.16          -15.164085      -107.32269      -22.177926
2021-11-02/20:46:30.19          -15.093564      -107.34942      -22.188357
2021-11-02/20:46:30.23          -15.032599      -107.38485      -22.214852
2021-11-02/20:46:30.26          -14.987779      -107.43181      -22.237482
2021-11-02/20:46:30.29          -14.935425      -107.47210      -22.257909
2021-11-02/20:46:30.32          -14.864373      -107.50717      -22.281370
2021-11-02/20:46:30.35          -14.802883      -107.54568      -22.296970
2021-11-02/20:46:30.38          -14.738202      -107.57206      -22.327198
2021-11-02/20:46:30.41          -14.681294      -107.61391      -22.340571
2021-11-02/20:46:30.44          -14.608999      -107.64705      -22.369667
2021-11-02/20:46:30.48          -14.548274      -107.67553      -22.390095
2021-11-02/20:46:30.51          -14.490153      -107.70748      -22.392783
2021-11-02/20:46:30.54          -14.431821      -107.73552      -22.405259
2021-11-02/20:46:30.57          -14.370120      -107.76960      -22.409845
2021-11-02/20:46:30.60          -14.320943      -107.78855      -22.430867
2021-11-02/20:46:30.63          -14.260527      -107.82382      -22.448205
2021-11-02/20:46:30.66          -14.214463      -107.85403      -22.458659
2021-11-02/20:46:30.69          -14.155454      -107.88394      -22.489131
2021-11-02/20:46:30.73          -14.102913      -107.93139      -22.503172
2021-11-02/20:46:30.76          -14.043800      -107.97890      -22.517097
2021-11-02/20:46:30.79          -13.983394      -108.00802      -22.541302
2021-11-02/20:46:30.82          -13.921348      -108.04132      -22.554515
2021-11-02/20:46:30.85          -13.852348      -108.07518      -22.578660
2021-11-02/20:46:30.88          -13.787951      -108.11725      -22.591297
2021-11-02/20:46:30.91          -13.723900      -108.14436      -22.608302
2021-11-02/20:46:30.94          -13.657551      -108.18239      -22.623052
2021-11-02/20:46:30.98          -13.595510      -108.21715      -22.626252
2021-11-02/20:46:31.01          -13.521327      -108.23558      -22.648777
2021-11-02/20:46:31.04          -13.457776      -108.26090      -22.679073
2021-11-02/20:46:31.07          -13.396314      -108.29330      -22.701511
2021-11-02/20:46:31.10          -13.339014      -108.33696      -22.728292
2021-11-02/20:46:31.13          -13.282148      -108.37613      -22.749249
2021-11-02/20:46:31.16          -13.212466      -108.41133      -22.770614
2021-11-02/20:46:31.19          -13.152889      -108.44219      -22.791840
2021-11-02/20:46:31.23          -13.090019      -108.47851      -22.811151
2021-11-02/20:46:31.26          -13.019649      -108.51504      -22.829746
2021-11-02/20:46:31.29          -12.961181      -108.55095      -22.844190
2021-11-02/20:46:31.32          -12.903639      -108.57859      -22.855335
2021-11-02/20:46:31.35          -12.844456      -108.60425      -22.862387
2021-11-02/20:46:31.38          -12.785510      -108.63109      -22.867263
2021-11-02/20:46:31.41          -12.724851      -108.66179      -22.886004
2021-11-02/20:46:31.44          -12.666899      -108.69121      -22.910583
2021-11-02/20:46:31.48          -12.603617      -108.72119      -22.939444
2021-11-02/20:46:31.51          -12.543713      -108.76231      -22.953147
2021-11-02/20:46:31.54          -12.487273      -108.80644      -22.974551
2021-11-02/20:46:31.57          -12.420372      -108.84598      -23.000824
2021-11-02/20:46:31.60          -12.353575      -108.88367      -23.030663
2021-11-02/20:46:31.63          -12.302776      -108.93546      -23.034685
2021-11-02/20:46:31.66          -12.227059      -108.97528      -23.049912
2021-11-02/20:46:31.69          -12.165814      -109.00347      -23.058658
2021-11-02/20:46:31.73          -12.108011      -109.03267      -23.064357
2021-11-02/20:46:31.76          -12.047428      -109.07657      -23.065265
2021-11-02/20:46:31.79          -11.983769      -109.10178      -23.081231
2021-11-02/20:46:31.82          -11.916137      -109.12764      -23.099367
2021-11-02/20:46:31.85          -11.861059      -109.15900      -23.111653
2021-11-02/20:46:31.88          -11.806958      -109.19238      -23.122876
2021-11-02/20:46:31.91          -11.731073      -109.22087      -23.152358
2021-11-02/20:46:31.94          -11.668296      -109.25668      -23.177586
2021-11-02/20:46:31.98          -11.608757      -109.30533      -23.196536
2021-11-02/20:46:32.01          -11.546891      -109.33900      -23.211613
2021-11-02/20:46:32.04          -11.493984      -109.37072      -23.228875
2021-11-02/20:46:32.07          -11.427532      -109.42009      -23.246317
2021-11-02/20:46:32.10          -11.370485      -109.45829      -23.256986
2021-11-02/20:46:32.13          -11.317416      -109.49586      -23.265469
2021-11-02/20:46:32.16          -11.258297      -109.52371      -23.270834
2021-11-02/20:46:32.19          -11.202433      -109.55209      -23.283669
2021-11-02/20:46:32.23          -11.143767      -109.59031      -23.300988
2021-11-02/20:46:32.26          -11.092512      -109.61931      -23.319206
2021-11-02/20:46:32.29          -11.041300      -109.66805      -23.345913
2021-11-02/20:46:32.32          -10.988748      -109.71343      -23.361544
2021-11-02/20:46:32.35          -10.934815      -109.74572      -23.384649
2021-11-02/20:46:32.38          -10.869689      -109.78217      -23.405400
2021-11-02/20:46:32.41          -10.808661      -109.82572      -23.421379
2021-11-02/20:46:32.44          -10.744658      -109.87538      -23.439212
2021-11-02/20:46:32.48          -10.680987      -109.91479      -23.464560
2021-11-02/20:46:32.51          -10.626323      -109.94153      -23.483428
2021-11-02/20:46:32.54          -10.554638      -109.97333      -23.500919
2021-11-02/20:46:32.57          -10.488699      -109.99665      -23.507590
2021-11-02/20:46:32.60          -10.422080      -110.02800      -23.525376
2021-11-02/20:46:32.63          -10.356927      -110.05288      -23.541507
2021-11-02/20:46:32.66          -10.307025      -110.08670      -23.560767
2021-11-02/20:46:32.69          -10.244537      -110.11631      -23.588286
2021-11-02/20:46:32.73          -10.191558      -110.15192      -23.612715
2021-11-02/20:46:32.76          -10.132609      -110.19155      -23.636986
2021-11-02/20:46:32.79          -10.074975      -110.22439      -23.657700
2021-11-02/20:46:32.82          -10.024264      -110.25180      -23.676778
2021-11-02/20:46:32.85          -9.9583892      -110.28401      -23.695660
2021-11-02/20:46:32.88          -9.8801336      -110.30160      -23.716038
2021-11-02/20:46:32.91          -9.8121315      -110.34032      -23.731422
2021-11-02/20:46:32.94          -9.7436369      -110.35423      -23.750289
2021-11-02/20:46:32.98          -9.6785040      -110.37441      -23.763265
2021-11-02/20:46:33.01          -9.6094684      -110.40224      -23.767481
2021-11-02/20:46:33.04          -9.5437155      -110.42933      -23.776768
2021-11-02/20:46:33.07          -9.4736071      -110.45757      -23.799275
2021-11-02/20:46:33.10          -9.4063706      -110.50058      -23.816483
2021-11-02/20:46:33.13          -9.3438563      -110.53765      -23.839508
2021-11-02/20:46:33.16          -9.2878226      -110.58607      -23.852941
2021-11-02/20:46:33.19          -9.2353696      -110.61193      -23.874370
2021-11-02/20:46:33.23          -9.1827764      -110.64563      -23.897769
2021-11-02/20:46:33.26          -9.1237976      -110.67842      -23.920554
2021-11-02/20:46:33.29          -9.0569188      -110.70992      -23.942902
2021-11-02/20:46:33.32          -8.9987190      -110.73897      -23.951232
2021-11-02/20:46:33.35          -8.9393324      -110.76969      -23.953502
2021-11-02/20:46:33.38          -8.8786066      -110.80991      -23.951712
2021-11-02/20:46:33.41          -8.8133668      -110.83810      -23.954246
2021-11-02/20:46:33.44          -8.7514457      -110.85811      -23.966336
2021-11-02/20:46:33.48          -8.6912543      -110.89529      -23.975432
2021-11-02/20:46:33.51          -8.6208997      -110.94080      -23.979437
2021-11-02/20:46:33.54          -8.5507188      -110.97577      -23.989087
2021-11-02/20:46:33.57          -8.4818846      -111.00797      -24.016696
2021-11-02/20:46:33.60          -8.4254334      -111.04191      -24.035796
2021-11-02/20:46:33.63          -8.3527066      -111.07704      -24.051500
2021-11-02/20:46:33.66          -8.2750589      -111.10194      -24.084967
2021-11-02/20:46:33.69          -8.2097736      -111.13944      -24.106182
2021-11-02/20:46:33.73          -8.1473110      -111.16912      -24.133668
2021-11-02/20:46:33.76          -8.0832694      -111.18810      -24.159151
2021-11-02/20:46:33.79          -8.0195386      -111.21385      -24.181530
2021-11-02/20:46:33.82          -7.9606048      -111.24209      -24.188745
2021-11-02/20:46:33.85          -7.9079069      -111.27093      -24.194678
2021-11-02/20:46:33.88          -7.8375946      -111.30147      -24.220077
2021-11-02/20:46:33.91          -7.7860202      -111.33122      -24.236873
2021-11-02/20:46:33.94          -7.7236830      -111.36393      -24.258638
2021-11-02/20:46:33.98          -7.6631217      -111.39552      -24.285653
2021-11-02/20:46:34.01          -7.6011211      -111.43371      -24.301919
2021-11-02/20:46:34.04          -7.5479755      -111.47321      -24.306790
2021-11-02/20:46:34.07          -7.4823235      -111.50937      -24.315865
2021-11-02/20:46:34.10          -7.4171198      -111.54635      -24.343026
2021-11-02/20:46:34.13          -7.3530853      -111.57965      -24.365488
2021-11-02/20:46:34.16          -7.2923964      -111.61106      -24.378198
2021-11-02/20:46:34.19          -7.2284263      -111.64321      -24.385835
2021-11-02/20:46:34.23          -7.1688076      -111.67278      -24.390264
2021-11-02/20:46:34.26          -7.1049231      -111.69967      -24.400728
2021-11-02/20:46:34.29          -7.0524721      -111.73786      -24.408357
2021-11-02/20:46:34.32          -6.9702468      -111.76704      -24.427146
2021-11-02/20:46:34.35          -6.9105403      -111.80520      -24.441900
2021-11-02/20:46:34.38          -6.8449531      -111.83739      -24.456187
2021-11-02/20:46:34.41          -6.7803167      -111.87431      -24.461778
2021-11-02/20:46:34.44          -6.7095105      -111.90664      -24.473869
2021-11-02/20:46:34.48          -6.6400568      -111.93623      -24.503910
2021-11-02/20:46:34.51          -6.5748196      -111.96777      -24.519581
2021-11-02/20:46:34.54          -6.5181874      -112.00415      -24.529161
2021-11-02/20:46:34.57          -6.4404508      -112.02764      -24.545909
2021-11-02/20:46:34.60          -6.3786546      -112.06632      -24.551610
2021-11-02/20:46:34.63          -6.3037831      -112.08414      -24.572975
2021-11-02/20:46:34.66          -6.2450748      -112.10875      -24.587294
2021-11-02/20:46:34.69          -6.1764714      -112.11361      -24.618780
2021-11-02/20:46:34.73          -6.1133037      -112.14737      -24.635851
2021-11-02/20:46:34.76          -6.0397013      -112.16914      -24.662330
2021-11-02/20:46:34.79          -5.9821048      -112.19124      -24.686759
2021-11-02/20:46:34.82          -5.9035851      -112.20563      -24.710962
2021-11-02/20:46:34.85          -5.8270202      -112.23019      -24.726119
2021-11-02/20:46:34.88          -5.7542313      -112.26452      -24.745862
2021-11-02/20:46:34.91          -5.6895767      -112.30274      -24.753839
2021-11-02/20:46:34.94          -5.6185438      -112.33393      -24.768089
2021-11-02/20:46:34.98          -5.5578092      -112.38023      -24.771770
2021-11-02/20:46:35.01          -5.4862794      -112.40703      -24.779614
2021-11-02/20:46:35.04          -5.4193879      -112.43459      -24.780421
2021-11-02/20:46:35.07          -5.3480749      -112.45914      -24.785361
2021-11-02/20:46:35.10          -5.2980870      -112.49291      -24.790233
2021-11-02/20:46:35.13          -5.2472831      -112.54399      -24.798162
2021-11-02/20:46:35.16          -5.1937128      -112.57848      -24.814963
2021-11-02/20:46:35.19          -5.1285175      -112.60737      -24.838239
2021-11-02/20:46:35.23          -5.0608922      -112.62655      -24.854847
2021-11-02/20:46:35.26          -4.9835127      -112.64943      -24.872969
2021-11-02/20:46:35.29          -4.9073531      -112.66938      -24.894739
2021-11-02/20:46:35.32          -4.8397531      -112.71574      -24.915298
2021-11-02/20:46:35.35          -4.7667145      -112.74550      -24.936466
2021-11-02/20:46:35.38          -4.6956636      -112.77940      -24.943078
2021-11-02/20:46:35.41          -4.6211018      -112.79588      -24.957461
2021-11-02/20:46:35.44          -4.5393906      -112.80577      -24.979416
2021-11-02/20:46:35.48          -4.4732329      -112.81849      -24.994372
2021-11-02/20:46:35.51          -4.4034725      -112.85978      -25.006820
2021-11-02/20:46:35.54          -4.3378749      -112.89945      -25.016576
2021-11-02/20:46:35.57          -4.2772218      -112.94996      -25.029328
2021-11-02/20:46:35.60          -4.2143429      -112.97893      -25.038677
2021-11-02/20:46:35.63          -4.1524322      -113.01464      -25.050093
2021-11-02/20:46:35.66          -4.0827849      -113.04797      -25.072991
2021-11-02/20:46:35.69          -4.0093434      -113.08711      -25.090669
2021-11-02/20:46:35.73          -3.9468237      -113.12972      -25.098354
2021-11-02/20:46:35.76          -3.8864430      -113.18012      -25.106526
2021-11-02/20:46:35.79          -3.8259163      -113.21463      -25.113453
2021-11-02/20:46:35.82          -3.7554607      -113.23822      -25.123040
2021-11-02/20:46:35.85          -3.6910676      -113.24780      -25.132498
2021-11-02/20:46:35.88          -3.6304183      -113.27457      -25.142033
2021-11-02/20:46:35.91          -3.5660080      -113.29833      -25.160875
2021-11-02/20:46:35.94          -3.4919963      -113.33223      -25.176209
2021-11-02/20:46:35.98          -3.4340509      -113.36248      -25.194714
2021-11-02/20:46:36.01          -3.3695805      -113.39494      -25.211445
2021-11-02/20:46:36.04          -3.2970427      -113.41151      -25.228908
2021-11-02/20:46:36.07          -3.2205205      -113.43957      -25.244776
2021-11-02/20:46:36.10          -3.1449273      -113.47224      -25.264354
2021-11-02/20:46:36.13          -3.0830434      -113.52086      -25.282726
2021-11-02/20:46:36.16          -3.0078501      -113.54417      -25.305811
2021-11-02/20:46:36.19          -2.9325225      -113.57200      -25.317706
2021-11-02/20:46:36.23          -2.8689155      -113.59543      -25.322815
2021-11-02/20:46:36.26          -2.7879006      -113.61633      -25.333735
2021-11-02/20:46:36.29          -2.7143124      -113.62671      -25.343188
2021-11-02/20:46:36.32          -2.6428715      -113.67002      -25.346278
2021-11-02/20:46:36.35          -2.5712380      -113.69249      -25.369843
2021-11-02/20:46:36.38          -2.5059848      -113.71587      -25.394038
2021-11-02/20:46:36.41          -2.4340300      -113.73771      -25.413827
2021-11-02/20:46:36.44          -2.3682992      -113.76766      -25.415419
2021-11-02/20:46:36.48          -2.3032234      -113.81317      -25.421507
2021-11-02/20:46:36.51          -2.2249844      -113.84313      -25.440459
2021-11-02/20:46:36.54          -2.1590729      -113.86654      -25.459480
2021-11-02/20:46:36.57          -2.0897100      -113.89842      -25.487810
2021-11-02/20:46:36.60          -2.0190673      -113.91207      -25.514077
2021-11-02/20:46:36.63          -1.9461058      -113.94071      -25.520405
2021-11-02/20:46:36.66          -1.8835110      -113.96350      -25.532072
2021-11-02/20:46:36.69          -1.8091021      -113.98306      -25.540702
2021-11-02/20:46:36.73          -1.7338966      -114.00297      -25.563040
2021-11-02/20:46:36.76          -1.6609182      -114.02066      -25.585571
2021-11-02/20:46:36.79          -1.5895547      -114.03692      -25.611474
2021-11-02/20:46:36.82          -1.5292623      -114.06782      -25.625499
2021-11-02/20:46:36.85          -1.4507246      -114.08772      -25.634410
2021-11-02/20:46:36.88          -1.3747143      -114.12774      -25.639731
2021-11-02/20:46:36.91          -1.3034801      -114.15647      -25.666136
2021-11-02/20:46:36.94          -1.2187853      -114.17998      -25.685413
2021-11-02/20:46:36.98          -1.1472672      -114.20206      -25.702506
2021-11-02/20:46:37.01          -1.0765098      -114.23453      -25.714530
2021-11-02/20:46:37.04         -0.99971429      -114.25934      -25.734226
2021-11-02/20:46:37.07         -0.93415835      -114.28212      -25.754629
2021-11-02/20:46:37.10         -0.86079214      -114.29835      -25.777432
2021-11-02/20:46:37.13         -0.80357939      -114.32746      -25.786275
2021-11-02/20:46:37.16         -0.74618646      -114.34530      -25.809430
2021-11-02/20:46:37.19         -0.68699451      -114.36555      -25.829722
2021-11-02/20:46:37.23         -0.64451941      -114.40384      -25.850781
2021-11-02/20:46:37.26         -0.58203311      -114.43568      -25.862214
2021-11-02/20:46:37.29         -0.51732465      -114.46834      -25.883487
2021-11-02/20:46:37.32         -0.44742016      -114.50597      -25.893260
2021-11-02/20:46:37.35         -0.38067322      -114.54127      -25.903803
2021-11-02/20:46:37.38         -0.31275200      -114.58164      -25.909030
2021-11-02/20:46:37.41         -0.24234533      -114.61210      -25.932459
2021-11-02/20:46:37.44         -0.16169365      -114.63101      -25.954779
2021-11-02/20:46:37.48         -0.10183804      -114.66354      -25.956069
2021-11-02/20:46:37.51        -0.030248212      -114.68285      -25.954061
2021-11-02/20:46:37.54         0.037340647      -114.71162      -25.976880
2021-11-02/20:46:37.57         0.098789852      -114.74764      -25.985556
2021-11-02/20:46:37.60          0.15431647      -114.76525      -26.009891
2021-11-02/20:46:37.63          0.21695493      -114.80152      -26.022540
2021-11-02/20:46:37.66          0.27201203      -114.83844      -26.031828
2021-11-02/20:46:37.69          0.33843539      -114.86965      -26.043037
2021-11-02/20:46:37.73          0.40154777      -114.90970      -26.053119
2021-11-02/20:46:37.76          0.47359017      -114.94430      -26.065531
2021-11-02/20:46:37.79          0.53858803      -114.98591      -26.076822
2021-11-02/20:46:37.82          0.60949210      -115.01950      -26.076907
2021-11-02/20:46:37.85          0.68130754      -115.03014      -26.093998
2021-11-02/20:46:37.88          0.75755519      -115.05003      -26.101422
2021-11-02/20:46:37.91          0.82334087      -115.07919      -26.107045
2021-11-02/20:46:37.94          0.89243473      -115.10426      -26.116902
2021-11-02/20:46:37.98          0.96725577      -115.14538      -26.120598
2021-11-02/20:46:38.01           1.0194680      -115.16849      -26.130674
2021-11-02/20:46:38.04           1.0835781      -115.19225      -26.144904
2021-11-02/20:46:38.07           1.1553738      -115.21719      -26.158927
2021-11-02/20:46:38.10           1.2329722      -115.25121      -26.177765
2021-11-02/20:46:38.13           1.3082156      -115.30023      -26.200404
2021-11-02/20:46:38.16           1.3662107      -115.34671      -26.212230
2021-11-02/20:46:38.19           1.4302923      -115.37865      -26.230294
2021-11-02/20:46:38.23           1.5041738      -115.40131      -26.255313
2021-11-02/20:46:38.26           1.5692828      -115.41351      -26.276805
2021-11-02/20:46:38.29           1.6461640      -115.44495      -26.296031
2021-11-02/20:46:38.32           1.7279142      -115.45557      -26.312015
2021-11-02/20:46:38.35           1.8092664      -115.48188      -26.337045
2021-11-02/20:46:38.38           1.8823492      -115.49806      -26.355270
2021-11-02/20:46:38.41           1.9424804      -115.52731      -26.360395
2021-11-02/20:46:38.44           2.0157483      -115.54448      -26.379124
2021-11-02/20:46:38.48           2.0993495      -115.56957      -26.403243
2021-11-02/20:46:38.51           2.1773911      -115.60610      -26.417127
2021-11-02/20:46:38.54           2.2506919      -115.64014      -26.437565
2021-11-02/20:46:38.57           2.3301121      -115.67454      -26.442787
2021-11-02/20:46:38.60           2.4001014      -115.72965      -26.448262
2021-11-02/20:46:38.63           2.4721007      -115.75965      -26.445117
2021-11-02/20:46:38.66           2.5310609      -115.79330      -26.461801
2021-11-02/20:46:38.69           2.6049373      -115.80790      -26.470569
2021-11-02/20:46:38.73           2.6789474      -115.83647      -26.474355
2021-11-02/20:46:38.76           2.7406374      -115.86931      -26.474425
2021-11-02/20:46:38.79           2.8159993      -115.89170      -26.487219
2021-11-02/20:46:38.82           2.8793796      -115.93322      -26.504238
2021-11-02/20:46:38.85           2.9356819      -115.95877      -26.525325
2021-11-02/20:46:38.88           3.0016328      -115.98757      -26.541455
2021-11-02/20:46:38.91           3.0688022      -116.02266      -26.567070
2021-11-02/20:46:38.94           3.1529561      -116.05070      -26.592700
2021-11-02/20:46:38.98           3.2242290      -116.08483      -26.616203
2021-11-02/20:46:39.01           3.2973844      -116.11579      -26.637801
2021-11-02/20:46:39.04           3.3804270      -116.13937      -26.650384
2021-11-02/20:46:39.07           3.4617411      -116.15496      -26.666795
2021-11-02/20:46:39.10           3.5409611      -116.15727      -26.672876
2021-11-02/20:46:39.13           3.6244767      -116.17989      -26.679789
2021-11-02/20:46:39.16           3.7023433      -116.19508      -26.703158
2021-11-02/20:46:39.19           3.7778269      -116.22535      -26.717881
2021-11-02/20:46:39.23           3.8365098      -116.26029      -26.719937
2021-11-02/20:46:39.26           3.9170250      -116.28362      -26.738879
2021-11-02/20:46:39.29           3.9907342      -116.31889      -26.751951
2021-11-02/20:46:39.32           4.0706391      -116.34480      -26.780851
2021-11-02/20:46:39.35           4.1364957      -116.37785      -26.806035
2021-11-02/20:46:39.38           4.2161089      -116.41793      -26.827274
2021-11-02/20:46:39.41           4.2901595      -116.44774      -26.845872
2021-11-02/20:46:39.44           4.3612952      -116.48016      -26.860516
2021-11-02/20:46:39.48           4.4401371      -116.49474      -26.874923
2021-11-02/20:46:39.51           4.5219501      -116.49985      -26.891863
2021-11-02/20:46:39.54           4.5930865      -116.52280      -26.900284
2021-11-02/20:46:39.57           4.6720364      -116.54868      -26.917352
2021-11-02/20:46:39.60           4.7397162      -116.57597      -26.935832
2021-11-02/20:46:39.63           4.8009366      -116.60975      -26.953975
2021-11-02/20:46:39.66           4.8564623      -116.63626      -26.963735
2021-11-02/20:46:39.69           4.9321992      -116.67615      -26.989239
2021-11-02/20:46:39.73           4.9988465      -116.71234      -27.008071
2021-11-02/20:46:39.76           5.0679066      -116.75646      -27.030331
2021-11-02/20:46:39.79           5.1290166      -116.79926      -27.048227
2021-11-02/20:46:39.82           5.1977342      -116.83936      -27.058737
2021-11-02/20:46:39.85           5.2575955      -116.86848      -27.071672
2021-11-02/20:46:39.88           5.3171993      -116.89274      -27.076936
2021-11-02/20:46:39.91           5.3837977      -116.91824      -27.074741
2021-11-02/20:46:39.94           5.4538118      -116.94011      -27.083253
2021-11-02/20:46:39.98           5.5171707      -116.95191      -27.091604
2021-11-02/20:46:40.01           5.5920048      -116.97404      -27.107656
2021-11-02/20:46:40.04           5.6503564      -116.98798      -27.121108
2021-11-02/20:46:40.07           5.7294261      -117.01090      -27.143918
2021-11-02/20:46:40.10           5.7962241      -117.03595      -27.164663
2021-11-02/20:46:40.13           5.8768590      -117.06855      -27.175496
2021-11-02/20:46:40.16           5.9600324      -117.10472      -27.205525
2021-11-02/20:46:40.19           6.0444808      -117.12610      -27.234276
2021-11-02/20:46:40.23           6.1275448      -117.15572      -27.264755
2021-11-02/20:46:40.26           6.2065618      -117.18690      -27.278960
2021-11-02/20:46:40.29           6.2764076      -117.20775      -27.299384
2021-11-02/20:46:40.32           6.3536794      -117.22491      -27.311923
2021-11-02/20:46:40.35           6.4193937      -117.25290      -27.315092
2021-11-02/20:46:40.38           6.4917012      -117.28563      -27.333685
2021-11-02/20:46:40.41           6.5561921      -117.30797      -27.360583
2021-11-02/20:46:40.44           6.6097136      -117.32030      -27.376514
2021-11-02/20:46:40.48           6.6578748      -117.35579      -27.391278
2021-11-02/20:46:40.51           6.7213592      -117.39106      -27.400857
2021-11-02/20:46:40.54           6.7914657      -117.42289      -27.422032
2021-11-02/20:46:40.57           6.8675324      -117.45402      -27.439913
2021-11-02/20:46:40.60           6.9354297      -117.49578      -27.459843
2021-11-02/20:46:40.63           7.0154434      -117.53101      -27.480619
2021-11-02/20:46:40.66           7.0973712      -117.53931      -27.496379
2021-11-02/20:46:40.69           7.1694151      -117.55771      -27.501081
2021-11-02/20:46:40.73           7.2534394      -117.58951      -27.490117
2021-11-02/20:46:40.76           7.3512714      -117.60316      -27.494548
2021-11-02/20:46:40.79           7.4347829      -117.62581      -27.513859
2021-11-02/20:46:40.82           7.5062618      -117.64942      -27.533294
2021-11-02/20:46:40.85           7.5688412      -117.67639      -27.539633
2021-11-02/20:46:40.88           7.6350493      -117.71421      -27.545730
2021-11-02/20:46:40.91           7.6998256      -117.74683      -27.552597
2021-11-02/20:46:40.94           7.7600372      -117.79353      -27.565804
2021-11-02/20:46:40.98           7.8205854      -117.83953      -27.587639
2021-11-02/20:46:41.01           7.8893204      -117.87483      -27.619854
2021-11-02/20:46:41.04           7.9575027      -117.92415      -27.639818
2021-11-02/20:46:41.07           8.0181914      -117.95905      -27.651171
2021-11-02/20:46:41.10           8.0891364      -117.97631      -27.668375
2021-11-02/20:46:41.13           8.1622562      -118.00403      -27.676789
2021-11-02/20:46:41.16           8.2372582      -118.02247      -27.690221
2021-11-02/20:46:41.19           8.3109596      -118.04356      -27.706353
2021-11-02/20:46:41.23           8.3860895      -118.06513      -27.718599
2021-11-02/20:46:41.26           8.4605367      -118.07455      -27.737457
2021-11-02/20:46:41.29           8.5352705      -118.10234      -27.752524
2021-11-02/20:46:41.32           8.6110912      -118.11911      -27.768928
2021-11-02/20:46:41.35           8.7012401      -118.15187      -27.788355
2021-11-02/20:46:41.38           8.7827797      -118.18942      -27.801668
2021-11-02/20:46:41.41           8.8668812      -118.22237      -27.830357
2021-11-02/20:46:41.44           8.9522363      -118.25143      -27.841535
2021-11-02/20:46:41.48           9.0264283      -118.27625      -27.867508
2021-11-02/20:46:41.51           9.1029916      -118.28609      -27.889743
2021-11-02/20:46:41.54           9.1778572      -118.30753      -27.897426
2021-11-02/20:46:41.57           9.2485360      -118.33078      -27.903134
2021-11-02/20:46:41.60           9.3246894      -118.35296      -27.921239
2021-11-02/20:46:41.63           9.3907812      -118.36258      -27.935437
2021-11-02/20:46:41.66           9.4531075      -118.38467      -27.946519
2021-11-02/20:46:41.69           9.5255094      -118.40507      -27.952209
2021-11-02/20:46:41.73           9.5988473      -118.42895      -27.982845
2021-11-02/20:46:41.76           9.6762723      -118.45191      -27.998973
2021-11-02/20:46:41.79           9.7554879      -118.49150      -28.021531
2021-11-02/20:46:41.82           9.8377024      -118.53511      -28.035154
2021-11-02/20:46:41.85           9.9273092      -118.56019      -28.062391
2021-11-02/20:46:41.88           10.001872      -118.58835      -28.079339
2021-11-02/20:46:41.91           10.072468      -118.60637      -28.087905
2021-11-02/20:46:41.94           10.156891      -118.63058      -28.096573
2021-11-02/20:46:41.98           10.234446      -118.64583      -28.115341
2021-11-02/20:46:42.01           10.314129      -118.66893      -28.120531
2021-11-02/20:46:42.04           10.387202      -118.69879      -28.139672
2021-11-02/20:46:42.07           10.451515      -118.71343      -28.152206
2021-11-02/20:46:42.10           10.530230      -118.73240      -28.175652
2021-11-02/20:46:42.13           10.598692      -118.76426      -28.190135
2021-11-02/20:46:42.16           10.668079      -118.79016      -28.210955
2021-11-02/20:46:42.19           10.743423      -118.82483      -28.234682
2021-11-02/20:46:42.23           10.814552      -118.85393      -28.260963
2021-11-02/20:46:42.26           10.896686      -118.88148      -28.281270
2021-11-02/20:46:42.29           10.959886      -118.90921      -28.315620
2021-11-02/20:46:42.32           11.039403      -118.92656      -28.329627
2021-11-02/20:46:42.35           11.122862      -118.95411      -28.339588
2021-11-02/20:46:42.38           11.195538      -118.96990      -28.359167
2021-11-02/20:46:42.41           11.274522      -118.97954      -28.380998
2021-11-02/20:46:42.44           11.356343      -118.99353      -28.395786
2021-11-02/20:46:42.48           11.428724      -119.00655      -28.418427
2021-11-02/20:46:42.51           11.510172      -119.02942      -28.428380
2021-11-02/20:46:42.54           11.579476      -119.05618      -28.445122
2021-11-02/20:46:42.57           11.661022      -119.07953      -28.461531
2021-11-02/20:46:42.60           11.733073      -119.10404      -28.484113
2021-11-02/20:46:42.63           11.814008      -119.13135      -28.500440
2021-11-02/20:46:42.66           11.895950      -119.16404      -28.513307
2021-11-02/20:46:42.69           11.966528      -119.19294      -28.518029
2021-11-02/20:46:42.73           12.038483      -119.21834      -28.524116
2021-11-02/20:46:42.76           12.127535      -119.24934      -28.522855
2021-11-02/20:46:42.79           12.204153      -119.26452      -28.542226
2021-11-02/20:46:42.82           12.285350      -119.29332      -28.553090
2021-11-02/20:46:42.85           12.357358      -119.31659      -28.560855
2021-11-02/20:46:42.88           12.429053      -119.34185      -28.562377
2021-11-02/20:46:42.91           12.501794      -119.37376      -28.575249
2021-11-02/20:46:42.94           12.579069      -119.39977      -28.585608
2021-11-02/20:46:42.98           12.659034      -119.43516      -28.606320
2021-11-02/20:46:43.01           12.732606      -119.47619      -28.630746
2021-11-02/20:46:43.04           12.800088      -119.51007      -28.656549
2021-11-02/20:46:43.07           12.872533      -119.55612      -28.661712
2021-11-02/20:46:43.10           12.947896      -119.57793      -28.678510
2021-11-02/20:46:43.13           13.027537      -119.59370      -28.688234
2021-11-02/20:46:43.16           13.107916      -119.61337      -28.699959
2021-11-02/20:46:43.19           13.180317      -119.63516      -28.708023
2021-11-02/20:46:43.23           13.256583      -119.65581      -28.721832
2021-11-02/20:46:43.26           13.319689      -119.67024      -28.730382
2021-11-02/20:46:43.29           13.389432      -119.67314      -28.734319
2021-11-02/20:46:43.32           13.463557      -119.68599      -28.749312
2021-11-02/20:46:43.35           13.538576      -119.69634      -28.771338
2021-11-02/20:46:43.38           13.614682      -119.71124      -28.793984
2021-11-02/20:46:43.41           13.682958      -119.73741      -28.817272
2021-11-02/20:46:43.44           13.757117      -119.76846      -28.836293
2021-11-02/20:46:43.48           13.842492      -119.78942      -28.856052
2021-11-02/20:46:43.51           13.914777      -119.80807      -28.877722
2021-11-02/20:46:43.54           13.999014      -119.82662      -28.895199
2021-11-02/20:46:43.57           14.088653      -119.85711      -28.907139
2021-11-02/20:46:43.60           14.172461      -119.88060      -28.925018
2021-11-02/20:46:43.63           14.253068      -119.89305      -28.945862
2021-11-02/20:46:43.66           14.319590      -119.91133      -28.948159
2021-11-02/20:46:43.69           14.399253      -119.93586      -28.943296
2021-11-02/20:46:43.73           14.478792      -119.96199      -28.955123
2021-11-02/20:46:43.76           14.555416      -119.98328      -28.979972
2021-11-02/20:46:43.79           14.635057      -120.00989      -28.998273
2021-11-02/20:46:43.82           14.710589      -120.03612      -29.028705
2021-11-02/20:46:43.85           14.794491      -120.05876      -29.063084
2021-11-02/20:46:43.88           14.869780      -120.09833      -29.077455
2021-11-02/20:46:43.91           14.943846      -120.12419      -29.086927
2021-11-02/20:46:43.94           15.026426      -120.15427      -29.114685
2021-11-02/20:46:43.98           15.112948      -120.16075      -29.147537
2021-11-02/20:46:44.01           15.194262      -120.16369      -29.169465
2021-11-02/20:46:44.04           15.261924      -120.17831      -29.181006
2021-11-02/20:46:44.07           15.335417      -120.19386      -29.193535
2021-11-02/20:46:44.10           15.411584      -120.21542      -29.190858
2021-11-02/20:46:44.13           15.473736      -120.24063      -29.183747
2021-11-02/20:46:44.16           15.549394      -120.25445      -29.201333
2021-11-02/20:46:44.19           15.628291      -120.28059      -29.230776
2021-11-02/20:46:44.23           15.708547      -120.30935      -29.242222
2021-11-02/20:46:44.26           15.780153      -120.35105      -29.251336
2021-11-02/20:46:44.29           15.864829      -120.38767      -29.263104
2021-11-02/20:46:44.32           15.945377      -120.41921      -29.271485
2021-11-02/20:46:44.35           16.024106      -120.44230      -29.277256
2021-11-02/20:46:44.38           16.104378      -120.46157      -29.282528
2021-11-02/20:46:44.41           16.194604      -120.48076      -29.299116
2021-11-02/20:46:44.44           16.276042      -120.49900      -29.305976
2021-11-02/20:46:44.48           16.348730      -120.51889      -29.307868
2021-11-02/20:46:44.51           16.417527      -120.53728      -29.311663
2021-11-02/20:46:44.54           16.498449      -120.55996      -29.324888
2021-11-02/20:46:44.57           16.577749      -120.58121      -29.341492
2021-11-02/20:46:44.60           16.657785      -120.60638      -29.360080
2021-11-02/20:46:44.63           16.745859      -120.62254      -29.380937
2021-11-02/20:46:44.66           16.830921      -120.65028      -29.409970
2021-11-02/20:46:44.69           16.910078      -120.67793      -29.433943
2021-11-02/20:46:44.73           16.991952      -120.69123      -29.452804
2021-11-02/20:46:44.76           17.068133      -120.71887      -29.455611
2021-11-02/20:46:44.79           17.152387      -120.73880      -29.475486
2021-11-02/20:46:44.82           17.233064      -120.76265      -29.486525
2021-11-02/20:46:44.85           17.308597      -120.78554      -29.503822
2021-11-02/20:46:44.88           17.381944      -120.80410      -29.510590
2021-11-02/20:46:44.91           17.453313      -120.83618      -29.521361
2021-11-02/20:46:44.94           17.526443      -120.85721      -29.528330
2021-11-02/20:46:44.98           17.593065      -120.88209      -29.542558
2021-11-02/20:46:45.01           17.662759      -120.91489      -29.555020
2021-11-02/20:46:45.04           17.749019      -120.93343      -29.581846
2021-11-02/20:46:45.07           17.831381      -120.95656      -29.603616
2021-11-02/20:46:45.10           17.909456      -120.96887      -29.630829
2021-11-02/20:46:45.13           17.978566      -120.98055      -29.637789
2021-11-02/20:46:45.16           18.064761      -120.98911      -29.664400
2021-11-02/20:46:45.19           18.140383      -121.00169      -29.679601
2021-11-02/20:46:45.23           18.224208      -121.02184      -29.696781
2021-11-02/20:46:45.26           18.304277      -121.03884      -29.711587
2021-11-02/20:46:45.29           18.375700      -121.06406      -29.720946
2021-11-02/20:46:45.32           18.445490      -121.08179      -29.728213
2021-11-02/20:46:45.35           18.527808      -121.10365      -29.735161
2021-11-02/20:46:45.38           18.611697      -121.12300      -29.744000
2021-11-02/20:46:45.41           18.692500      -121.14392      -29.760799
2021-11-02/20:46:45.44           18.767222      -121.18197      -29.763611
2021-11-02/20:46:45.48           18.848688      -121.21977      -29.776841
2021-11-02/20:46:45.51           18.925559      -121.24264      -29.796227
2021-11-02/20:46:45.54           19.003660      -121.26368      -29.808852
2021-11-02/20:46:45.57           19.095153      -121.27290      -29.827310
2021-11-02/20:46:45.60           19.174310      -121.30799      -29.846695
2021-11-02/20:46:45.63           19.242276      -121.33285      -29.863012
2021-11-02/20:46:45.66           19.310479      -121.35656      -29.881517
2021-11-02/20:46:45.69           19.382600      -121.38307      -29.900514
2021-11-02/20:46:45.73           19.459174      -121.40318      -29.922967
2021-11-02/20:46:45.76           19.540068      -121.40772      -29.944612
2021-11-02/20:46:45.79           19.616320      -121.41769      -29.962296
2021-11-02/20:46:45.82           19.696934      -121.43159      -29.985544
2021-11-02/20:46:45.85           19.774015      -121.45202      -30.004719
2021-11-02/20:46:45.88           19.862155      -121.46877      -30.019611
2021-11-02/20:46:45.91           19.943565      -121.49184      -30.029548
2021-11-02/20:46:45.94           20.037845      -121.50279      -30.036181
2021-11-02/20:46:45.98           20.129976      -121.51072      -30.047079
2021-11-02/20:46:46.01           20.215076      -121.51004      -30.057588
2021-11-02/20:46:46.04           20.293461      -121.52782      -30.074087
2021-11-02/20:46:46.07           20.374685      -121.54385      -30.090479
2021-11-02/20:46:46.10           20.453192      -121.56000      -30.090268
2021-11-02/20:46:46.13           20.532027      -121.58023      -30.101795
2021-11-02/20:46:46.16           20.611566      -121.59092      -30.114408
2021-11-02/20:46:46.19           20.691365      -121.59569      -30.138545
2021-11-02/20:46:46.23           20.758242      -121.60997      -30.161202
2021-11-02/20:46:46.26           20.830320      -121.64603      -30.173941
2021-11-02/20:46:46.29           20.920552      -121.67272      -30.198382
2021-11-02/20:46:46.32           21.004837      -121.69669      -30.212987
2021-11-02/20:46:46.35           21.094580      -121.71357      -30.234530
2021-11-02/20:46:46.38           21.184139      -121.72947      -30.255585
2021-11-02/20:46:46.41           21.269292      -121.73751      -30.276345
2021-11-02/20:46:46.44           21.357355      -121.74904      -30.294121
2021-11-02/20:46:46.48           21.443273      -121.76493      -30.299169
2021-11-02/20:46:46.51           21.525158      -121.78704      -30.303442
2021-11-02/20:46:46.54           21.604000      -121.80253      -30.311885
2021-11-02/20:46:46.57           21.670968      -121.81389      -30.303050
2021-11-02/20:46:46.60           21.743505      -121.82470      -30.313079
2021-11-02/20:46:46.63           21.806255      -121.84605      -30.318463
2021-11-02/20:46:46.66           21.877314      -121.88151      -30.337754
2021-11-02/20:46:46.69           21.954182      -121.92398      -30.338655
2021-11-02/20:46:46.73           22.029745      -121.94617      -30.347591
2021-11-02/20:46:46.76           22.110020      -121.96687      -30.367664
2021-11-02/20:46:46.79           22.195388      -121.98459      -30.386736
2021-11-02/20:46:46.82           22.272861      -122.01097      -30.389218
2021-11-02/20:46:46.85           22.355053      -122.03587      -30.415242
2021-11-02/20:46:46.88           22.437643      -122.06059      -30.419115
2021-11-02/20:46:46.91           22.525284      -122.07971      -30.417217
2021-11-02/20:46:46.94           22.614754      -122.07959      -30.420184
2021-11-02/20:46:46.98           22.695491      -122.08111      -30.430601
2021-11-02/20:46:47.01           22.770536      -122.10775      -30.445907
2021-11-02/20:46:47.04           22.832331      -122.13850      -30.458046
2021-11-02/20:46:47.07           22.907457      -122.18252      -30.468978
2021-11-02/20:46:47.10           22.992280      -122.20340      -30.492012
2021-11-02/20:46:47.13           23.065053      -122.24211      -30.504335
2021-11-02/20:46:47.16           23.140552      -122.26514      -30.521627
2021-11-02/20:46:47.19           23.227026      -122.28399      -30.540599
2021-11-02/20:46:47.23           23.303294      -122.31963      -30.557679
2021-11-02/20:46:47.26           23.389609      -122.33276      -30.585499
2021-11-02/20:46:47.29           23.473542      -122.33925      -30.599905
2021-11-02/20:46:47.32           23.577379      -122.34829      -30.604451
2021-11-02/20:46:47.35           23.666443      -122.34362      -30.614073
2021-11-02/20:46:47.38           23.757853      -122.34297      -30.632348
2021-11-02/20:46:47.41           23.850445      -122.33047      -30.656092
2021-11-02/20:46:47.44           23.943642      -122.33696      -30.674564
2021-11-02/20:46:47.48           24.031611      -122.35415      -30.703762
2021-11-02/20:46:47.51           24.118135      -122.37090      -30.724422
2021-11-02/20:46:47.54           24.200617      -122.39992      -30.737331
2021-11-02/20:46:47.57           24.276963      -122.41787      -30.756909
2021-11-02/20:46:47.60           24.358729      -122.42611      -30.778663
2021-11-02/20:46:47.63           24.441943      -122.45905      -30.793554
2021-11-02/20:46:47.66           24.528260      -122.47958      -30.804375
2021-11-02/20:46:47.69           24.609923      -122.50422      -30.821264
2021-11-02/20:46:47.73           24.692398      -122.51507      -30.842620
2021-11-02/20:46:47.76           24.783452      -122.53198      -30.841416
2021-11-02/20:46:47.79           24.875268      -122.53117      -30.849960
2021-11-02/20:46:47.82           24.963140      -122.53707      -30.864169
2021-11-02/20:46:47.85           25.066986      -122.55828      -30.879638
2021-11-02/20:46:47.88           25.151866      -122.59052      -30.892838
2021-11-02/20:46:47.91           25.232050      -122.60605      -30.915790
2021-11-02/20:46:47.94           25.317717      -122.62188      -30.941127
2021-11-02/20:46:47.98           25.407921      -122.63787      -30.957008
2021-11-02/20:46:48.01           25.501598      -122.67241      -30.969903
2021-11-02/20:46:48.04           25.581564      -122.69042      -30.993055
2021-11-02/20:46:48.07           25.667228      -122.71232      -31.011430
2021-11-02/20:46:48.10           25.746435      -122.73118      -31.023244
2021-11-02/20:46:48.13           25.825615      -122.74265      -31.027223
2021-11-02/20:46:48.16           25.907349      -122.74354      -31.041148
2021-11-02/20:46:48.19           25.999143      -122.74144      -31.047315
2021-11-02/20:46:48.23           26.084429      -122.74927      -31.066188
2021-11-02/20:46:48.26           26.165743      -122.76853      -31.068966
2021-11-02/20:46:48.29           26.255739      -122.77012      -31.083481
2021-11-02/20:46:48.32           26.338933      -122.79703      -31.092907
2021-11-02/20:46:48.35           26.413441      -122.81739      -31.106015
2021-11-02/20:46:48.38           26.508700      -122.82780      -31.116147
2021-11-02/20:46:48.41           26.599164      -122.84397      -31.136611
2021-11-02/20:46:48.44           26.691643      -122.84793      -31.155501
2021-11-02/20:46:48.48           26.782648      -122.85492      -31.178950
2021-11-02/20:46:48.51           26.866306      -122.86133      -31.188800
2021-11-02/20:46:48.54           26.954573      -122.86578      -31.203317
2021-11-02/20:46:48.57           27.039709      -122.89345      -31.205586
2021-11-02/20:46:48.60           27.133763      -122.89016      -31.223280
2021-11-02/20:46:48.63           27.223483      -122.89637      -31.236305
2021-11-02/20:46:48.66           27.297950      -122.91411      -31.244658
2021-11-02/20:46:48.69           27.375097      -122.94257      -31.253290
2021-11-02/20:46:48.73           27.460055      -122.98142      -31.265967
2021-11-02/20:46:48.76           27.540090      -123.01207      -31.269228
2021-11-02/20:46:48.79           27.619586      -123.02768      -31.284938
2021-11-02/20:46:48.82           27.703399      -123.05674      -31.299927
2021-11-02/20:46:48.85           27.780594      -123.06490      -31.318714
2021-11-02/20:46:48.88           27.854623      -123.08759      -31.327458
2021-11-02/20:46:48.91           27.923749      -123.10340      -31.329160
2021-11-02/20:46:48.94           28.005934      -123.11285      -31.343583
2021-11-02/20:46:48.98           28.085981      -123.11452      -31.359201
2021-11-02/20:46:49.01           28.168351      -123.11890      -31.381086
2021-11-02/20:46:49.04           28.246288      -123.13101      -31.414289
2021-11-02/20:46:49.07           28.329169      -123.14782      -31.431384
2021-11-02/20:46:49.10           28.413768      -123.15572      -31.443015
2021-11-02/20:46:49.13           28.493660      -123.16986      -31.459024
2021-11-02/20:46:49.16           28.573324      -123.18518      -31.485264
2021-11-02/20:46:49.19           28.668600      -123.20302      -31.503243
2021-11-02/20:46:49.23           28.752531      -123.23522      -31.517019
2021-11-02/20:46:49.26           28.839810      -123.25384      -31.528940
2021-11-02/20:46:49.29           28.912454      -123.26313      -31.522303
2021-11-02/20:46:49.32           28.993021      -123.27247      -31.517649
2021-11-02/20:46:49.35           29.072546      -123.29202      -31.515650
2021-11-02/20:46:49.38           29.160841      -123.30520      -31.527978
2021-11-02/20:46:49.41           29.243825      -123.31778      -31.548460
2021-11-02/20:46:49.44           29.323363      -123.33131      -31.565861
2021-11-02/20:46:49.48           29.397318      -123.34882      -31.589907
2021-11-02/20:46:49.51           29.491736      -123.36574      -31.612556
2021-11-02/20:46:49.54           29.583806      -123.37735      -31.636611
2021-11-02/20:46:49.57           29.663664      -123.41317      -31.657249
2021-11-02/20:46:49.60           29.752073      -123.43427      -31.683862
2021-11-02/20:46:49.63           29.837875      -123.45593      -31.700351
2021-11-02/20:46:49.66           29.909059      -123.47435      -31.716160
2021-11-02/20:46:49.69           29.987788      -123.47871      -31.722055
2021-11-02/20:46:49.73           30.067790      -123.48992      -31.731404
2021-11-02/20:46:49.76           30.165049      -123.49426      -31.733015
2021-11-02/20:46:49.79           30.242087      -123.50411      -31.743670
2021-11-02/20:46:49.82           30.313920      -123.51514      -31.758898
2021-11-02/20:46:49.85           30.404358      -123.51929      -31.780876
2021-11-02/20:46:49.88           30.488261      -123.52595      -31.795313
2021-11-02/20:46:49.91           30.574060      -123.54763      -31.811799
2021-11-02/20:46:49.94           30.664210      -123.56719      -31.828387
2021-11-02/20:46:49.98           30.750591      -123.58836      -31.845664
2021-11-02/20:46:50.01           30.838568      -123.60355      -31.851732
2021-11-02/20:46:50.04           30.915479      -123.62851      -31.867521
2021-11-02/20:46:50.07           30.997541      -123.63017      -31.880085
2021-11-02/20:46:50.10           31.082600      -123.64792      -31.882164
2021-11-02/20:46:50.13           31.166062      -123.65345      -31.891539
2021-11-02/20:46:50.16           31.242711      -123.66609      -31.891858
2021-11-02/20:46:50.19           31.321424      -123.66920      -31.907800
2021-11-02/20:46:50.23           31.410383      -123.67031      -31.928900
2021-11-02/20:46:50.26           31.487490      -123.69150      -31.942115
2021-11-02/20:46:50.29           31.572174      -123.69997      -31.960228
2021-11-02/20:46:50.32           31.661483      -123.71384      -31.978424
2021-11-02/20:46:50.35           31.745707      -123.73807      -31.993008
2021-11-02/20:46:50.38           31.822613      -123.76305      -32.008794
2021-11-02/20:46:50.41           31.910419      -123.79073      -32.015227
2021-11-02/20:46:50.44           32.012524      -123.81628      -32.033086
2021-11-02/20:46:50.48           32.110638      -123.83380      -32.053346
2021-11-02/20:46:50.51           32.195568      -123.84846      -32.056639
2021-11-02/20:46:50.54           32.286034      -123.86130      -32.064006
2021-11-02/20:46:50.57           32.370812      -123.88971      -32.057619
2021-11-02/20:46:50.60           32.454266      -123.89527      -32.066990
2021-11-02/20:46:50.63           32.537250      -123.90922      -32.077442
2021-11-02/20:46:50.66           32.620234      -123.91103      -32.089418
2021-11-02/20:46:50.69           32.699120      -123.92118      -32.098888
2021-11-02/20:46:50.73           32.769336      -123.93823      -32.112903
2021-11-02/20:46:50.76           32.847123      -123.96069      -32.110907
2021-11-02/20:46:50.79           32.920508      -123.98744      -32.119537
2021-11-02/20:46:50.82           33.005052      -124.00493      -32.124908
2021-11-02/20:46:50.85           33.095403      -124.02208      -32.141297
2021-11-02/20:46:50.88           33.181379      -124.05212      -32.141262
2021-11-02/20:46:50.91           33.253015      -124.06828      -32.149030
2021-11-02/20:46:50.94           33.345855      -124.08906      -32.147331
2021-11-02/20:46:50.98           33.430357      -124.11001      -32.153375
2021-11-02/20:46:51.01           33.519669      -124.11912      -32.156089
2021-11-02/20:46:51.04           33.595637      -124.13793      -32.167027
2021-11-02/20:46:51.07           33.678798      -124.15896      -32.183418
2021-11-02/20:46:51.10           33.757931      -124.18752      -32.201366
2021-11-02/20:46:51.13           33.832804      -124.21867      -32.213255
2021-11-02/20:46:51.16           33.912055      -124.23085      -32.236135
2021-11-02/20:46:51.19           33.999365      -124.24746      -32.249756
2021-11-02/20:46:51.23           34.074513      -124.26799      -32.270117
2021-11-02/20:46:51.26           34.160994      -124.27894      -32.297772
2021-11-02/20:46:51.29           34.235165      -124.29542      -32.324023
2021-11-02/20:46:51.32           34.314104      -124.29744      -32.342171
2021-11-02/20:46:51.35           34.387606      -124.30912      -32.345669
2021-11-02/20:46:51.38           34.474242      -124.31362      -32.353570
2021-11-02/20:46:51.41           34.561795      -124.30485      -32.372447
2021-11-02/20:46:51.44           34.641501      -124.31344      -32.397332
2021-11-02/20:46:51.48           34.729205      -124.33467      -32.416692
2021-11-02/20:46:51.51           34.808215      -124.34802      -32.437387
2021-11-02/20:46:51.54           34.893188      -124.37278      -32.453268
2021-11-02/20:46:51.57           34.983055      -124.39831      -32.458310
2021-11-02/20:46:51.60           35.072027      -124.42636      -32.468700
2021-11-02/20:46:51.63           35.173902      -124.43630      -32.495262
2021-11-02/20:46:51.66           35.255274      -124.45630      -32.516926
2021-11-02/20:46:51.69           35.342961      -124.47013      -32.528475
2021-11-02/20:46:51.73           35.423581      -124.47882      -32.540335
2021-11-02/20:46:51.76           35.505898      -124.48202      -32.547453
2021-11-02/20:46:51.79           35.599209      -124.49451      -32.557115
2021-11-02/20:46:51.82           35.691216      -124.49755      -32.570988
2021-11-02/20:46:51.85           35.779413      -124.49963      -32.593205
2021-11-02/20:46:51.88           35.867354      -124.50756      -32.603883
2021-11-02/20:46:51.91           35.941494      -124.52272      -32.615334
2021-11-02/20:46:51.94           36.028325      -124.53564      -32.631559
2021-11-02/20:46:51.98           36.106509      -124.55073      -32.661682
2021-11-02/20:46:52.01           36.190362      -124.58045      -32.670687
2021-11-02/20:46:52.04           36.279799      -124.59892      -32.702493
2021-11-02/20:46:52.07           36.377954      -124.61442      -32.724468
2021-11-02/20:46:52.10           36.453885      -124.63806      -32.738459
2021-11-02/20:46:52.13           36.530118      -124.64625      -32.745467
2021-11-02/20:46:52.16           36.624472      -124.65469      -32.770356
2021-11-02/20:46:52.19           36.718909      -124.66963      -32.782298
2021-11-02/20:46:52.23           36.811178      -124.67420      -32.803116
2021-11-02/20:46:52.26           36.909782      -124.68604      -32.814675
2021-11-02/20:46:52.29           36.995406      -124.67793      -32.843116
2021-11-02/20:46:52.32           37.080053      -124.67912      -32.853434
2021-11-02/20:46:52.35           37.153590      -124.68143      -32.875665
2021-11-02/20:46:52.38           37.238573      -124.67596      -32.901614
2021-11-02/20:46:52.41           37.334299      -124.69306      -32.926371
2021-11-02/20:46:52.44           37.419154      -124.71001      -32.940399
2021-11-02/20:46:52.48           37.508178      -124.72391      -32.966452
2021-11-02/20:46:52.51           37.599665      -124.73274      -32.976638
2021-11-02/20:46:52.54           37.680591      -124.74556      -32.987804
2021-11-02/20:46:52.57           37.769801      -124.76764      -32.972493
2021-11-02/20:46:52.60           37.868146      -124.77330      -32.986461
2021-11-02/20:46:52.63           37.962111      -124.77844      -32.995571
2021-11-02/20:46:52.66           38.053103      -124.78831      -33.011420
2021-11-02/20:46:52.69           38.132153      -124.79956      -33.021403
2021-11-02/20:46:52.73           38.212743      -124.81917      -33.041769
2021-11-02/20:46:52.76           38.300490      -124.83221      -33.044980
2021-11-02/20:46:52.79           38.382558      -124.84271      -33.055361
2021-11-02/20:46:52.82           38.469708      -124.85500      -33.067816
2021-11-02/20:46:52.85           38.570400      -124.87824      -33.103655
2021-11-02/20:46:52.88           38.656628      -124.90380      -33.105114
2021-11-02/20:46:52.91           38.734048      -124.92579      -33.116928
2021-11-02/20:46:52.94           38.824980      -124.94383      -33.124081
2021-11-02/20:46:52.98           38.918692      -124.96227      -33.129430
2021-11-02/20:46:53.01           39.017116      -124.96100      -33.129611
2021-11-02/20:46:53.04           39.103564      -124.96468      -33.149451
2021-11-02/20:46:53.07           39.194064      -124.98164      -33.163962
2021-11-02/20:46:53.10           39.280151      -124.99681      -33.183638
2021-11-02/20:46:53.13           39.363419      -125.00890      -33.187936
2021-11-02/20:46:53.16           39.450741      -125.03432      -33.199325
2021-11-02/20:46:53.19           39.551721      -125.04810      -33.208778
2021-11-02/20:46:53.23           39.642786      -125.05112      -33.223250
2021-11-02/20:46:53.26           39.729500      -125.06234      -33.243055
2021-11-02/20:46:53.29           39.823801      -125.08041      -33.274057
2021-11-02/20:46:53.32           39.914534      -125.09624      -33.290761
2021-11-02/20:46:53.35           39.999132      -125.10095      -33.301747
2021-11-02/20:46:53.38           40.091524      -125.10864      -33.308950
2021-11-02/20:46:53.41           40.190465      -125.10173      -33.325271
2021-11-02/20:46:53.44           40.287477      -125.09542      -33.351129
2021-11-02/20:46:53.48           40.378698      -125.09082      -33.380751
2021-11-02/20:46:53.51           40.464293      -125.10699      -33.393680
2021-11-02/20:46:53.54           40.559542      -125.11434      -33.415596
2021-11-02/20:46:53.57           40.647597      -125.12548      -33.425072
2021-11-02/20:46:53.60           40.734579      -125.13215      -33.446389
2021-11-02/20:46:53.63           40.820951      -125.15621      -33.468420
2021-11-02/20:46:53.66           40.900464      -125.17133      -33.488213
2021-11-02/20:46:53.69           40.976305      -125.20197      -33.503552
2021-11-02/20:46:53.73           41.046232      -125.22511      -33.518426
2021-11-02/20:46:53.76           41.127073      -125.23874      -33.513090
2021-11-02/20:46:53.79           41.208965      -125.25567      -33.518368
2021-11-02/20:46:53.82           41.284948      -125.26511      -33.523190
2021-11-02/20:46:53.85           41.357654      -125.26917      -33.542440
2021-11-02/20:46:53.88           41.451356      -125.26818      -33.553975
2021-11-02/20:46:53.91           41.544261      -125.26415      -33.571889
2021-11-02/20:46:53.94           41.641295      -125.27993      -33.583927
2021-11-02/20:46:53.98           41.741902      -125.27240      -33.610994
2021-11-02/20:46:54.01           41.842540      -125.26745      -33.630404
2021-11-02/20:46:54.04           41.929615      -125.28202      -33.653585
2021-11-02/20:46:54.07           42.031230      -125.28727      -33.684966
2021-11-02/20:46:54.10           42.137035      -125.28465      -33.712902
2021-11-02/20:46:54.13           42.232368      -125.28641      -33.723434
2021-11-02/20:46:54.16           42.308794      -125.29828      -33.723279
2021-11-02/20:46:54.19           42.397112      -125.30480      -33.721862
2021-11-02/20:46:54.23           42.482708      -125.30280      -33.730917
2021-11-02/20:46:54.26           42.565438      -125.30731      -33.743128
2021-11-02/20:46:54.29           42.653599      -125.30817      -33.750591
2021-11-02/20:46:54.32           42.744171      -125.31964      -33.766139
2021-11-02/20:46:54.35           42.820173      -125.33168      -33.763291
2021-11-02/20:46:54.38           42.901741      -125.35059      -33.762303
2021-11-02/20:46:54.41           42.981385      -125.36409      -33.777843
2021-11-02/20:46:54.44           43.074701      -125.37940      -33.792279
2021-11-02/20:46:54.48           43.161372      -125.40894      -33.815963
2021-11-02/20:46:54.51           43.262817      -125.41449      -33.836816
2021-11-02/20:46:54.54           43.352128      -125.42647      -33.844317
2021-11-02/20:46:54.57           43.438073      -125.43856      -33.852812
2021-11-02/20:46:54.60           43.532267      -125.44402      -33.866504
2021-11-02/20:46:54.63           43.634604      -125.44706      -33.882008
2021-11-02/20:46:54.66           43.729640      -125.45218      -33.901080
2021-11-02/20:46:54.69           43.825192      -125.45150      -33.911445
2021-11-02/20:46:54.73           43.920641      -125.45648      -33.933193
2021-11-02/20:46:54.76           44.013207      -125.45311      -33.942479
2021-11-02/20:46:54.79           44.093158      -125.46462      -33.951875
2021-11-02/20:46:54.82           44.185434      -125.47797      -33.958079
2021-11-02/20:46:54.85           44.278168      -125.50117      -33.967095
2021-11-02/20:46:54.88           44.376776      -125.50239      -33.982619
2021-11-02/20:46:54.91           44.469929      -125.51206      -34.005944
2021-11-02/20:46:54.94           44.562161      -125.51550      -34.024437
2021-11-02/20:46:54.98           44.650301      -125.52851      -34.030338
2021-11-02/20:46:55.01           44.741087      -125.53748      -34.033292
2021-11-02/20:46:55.04           44.835199      -125.53640      -34.047542
2021-11-02/20:46:55.07           44.924356      -125.53663      -34.058505
2021-11-02/20:46:55.10           45.009871      -125.53556      -34.075927
2021-11-02/20:46:55.13           45.096374      -125.53249      -34.094465
2021-11-02/20:46:55.16           45.173969      -125.55082      -34.103724
2021-11-02/20:46:55.19           45.258295      -125.55546      -34.110188
2021-11-02/20:46:55.23           45.336220      -125.56709      -34.122660
2021-11-02/20:46:55.26           45.434078      -125.58264      -34.140086
2021-11-02/20:46:55.29           45.524289      -125.59964      -34.162472
2021-11-02/20:46:55.32           45.616099      -125.61672      -34.179093
2021-11-02/20:46:55.35           45.718272      -125.61414      -34.203489
2021-11-02/20:46:55.38           45.817805      -125.61552      -34.218430
2021-11-02/20:46:55.41           45.911422      -125.61543      -34.225926
2021-11-02/20:46:55.44           46.011921      -125.61349      -34.239598
2021-11-02/20:46:55.48           46.089779      -125.61991      -34.254994
2021-11-02/20:46:55.51           46.177668      -125.61331      -34.262538
2021-11-02/20:46:55.54           46.261528      -125.60821      -34.278615
2021-11-02/20:46:55.57           46.346994      -125.60318      -34.288930
2021-11-02/20:46:55.60           46.437419      -125.60430      -34.310327
2021-11-02/20:46:55.63           46.518095      -125.62712      -34.317076
2021-11-02/20:46:55.66           46.605264      -125.64358      -34.336690
2021-11-02/20:46:55.69           46.702668      -125.67020      -34.359910
2021-11-02/20:46:55.73           46.792523      -125.68652      -34.371265
2021-11-02/20:46:55.76           46.891026      -125.69338      -34.385778
2021-11-02/20:46:55.79           46.994047      -125.71121      -34.399322
2021-11-02/20:46:55.82           47.099330      -125.72773      -34.399558
2021-11-02/20:46:55.85           47.197433      -125.74343      -34.409131
2021-11-02/20:46:55.88           47.286448      -125.75264      -34.407329
2021-11-02/20:46:55.91           47.374584      -125.75226      -34.412456
2021-11-02/20:46:55.94           47.462586      -125.76824      -34.412595
2021-11-02/20:46:55.98           47.554411      -125.76714      -34.425370
2021-11-02/20:46:56.01           47.639834      -125.76558      -34.436369
2021-11-02/20:46:56.04           47.734825      -125.76815      -34.450721
2021-11-02/20:46:56.07           47.818052      -125.78651      -34.460485
2021-11-02/20:46:56.10           47.905623      -125.79550      -34.487401
2021-11-02/20:46:56.13           47.994748      -125.80057      -34.501436
2021-11-02/20:46:56.16           48.081885      -125.80830      -34.510882
2021-11-02/20:46:56.19           48.178635      -125.81670      -34.523008
2021-11-02/20:46:56.23           48.267697      -125.82390      -34.535329
2021-11-02/20:46:56.26           48.352222      -125.82481      -34.539260
2021-11-02/20:46:56.29           48.445823      -125.83087      -34.552202
2021-11-02/20:46:56.32           48.528263      -125.84001      -34.550509
2021-11-02/20:46:56.35           48.623865      -125.84465      -34.557984
2021-11-02/20:46:56.38           48.718276      -125.84165      -34.566122
2021-11-02/20:46:56.41           48.816656      -125.83943      -34.588867
2021-11-02/20:46:56.44           48.904193      -125.84579      -34.611049
2021-11-02/20:46:56.48           48.996133      -125.86136      -34.635837
2021-11-02/20:46:56.51           49.092945      -125.86165      -34.656676
2021-11-02/20:46:56.54           49.183454      -125.87671      -34.672930
2021-11-02/20:46:56.57           49.274672      -125.88092      -34.687978
2021-11-02/20:46:56.60           49.373136      -125.89261      -34.705543
2021-11-02/20:46:56.63           49.473915      -125.89361      -34.728567
2021-11-02/20:46:56.66           49.556869      -125.89713      -34.743026
2021-11-02/20:46:56.69           49.640701      -125.89679      -34.749764
2021-11-02/20:46:56.73           49.737625      -125.89277      -34.761589
2021-11-02/20:46:56.76           49.828319      -125.89528      -34.765125
2021-11-02/20:46:56.79           49.920063      -125.90103      -34.766848
2021-11-02/20:46:56.82           50.009310      -125.89579      -34.778893
2021-11-02/20:46:56.85           50.085243      -125.90417      -34.793803
2021-11-02/20:46:56.88           50.177808      -125.90837      -34.810946
2021-11-02/20:46:56.91           50.260678      -125.91870      -34.814322
2021-11-02/20:46:56.94           50.358128      -125.92975      -34.826046
2021-11-02/20:46:56.98           50.449777      -125.93507      -34.833732
2021-11-02/20:46:57.01           50.541289      -125.94930      -34.828633
2021-11-02/20:46:57.04           50.639683      -125.94837      -34.841348
2021-11-02/20:46:57.07           50.735737      -125.94211      -34.855497
2021-11-02/20:46:57.10           50.824262      -125.94041      -34.873380
2021-11-02/20:46:57.13           50.922387      -125.93796      -34.879153
2021-11-02/20:46:57.16           51.008698      -125.93394      -34.884838
2021-11-02/20:46:57.19           51.102577      -125.92203      -34.898542
2021-11-02/20:46:57.23           51.188095      -125.92233      -34.905973
2021-11-02/20:46:57.26           51.271289      -125.93209      -34.918010
2021-11-02/20:46:57.29           51.363537      -125.92500      -34.952947
2021-11-02/20:46:57.32           51.455512      -125.92974      -34.969301
2021-11-02/20:46:57.35           51.544417      -125.93869      -34.985910
2021-11-02/20:46:57.38           51.643733      -125.94391      -34.991034
2021-11-02/20:46:57.41           51.740955      -125.95001      -34.995159
2021-11-02/20:46:57.44           51.833952      -125.95532      -35.004954
2021-11-02/20:46:57.48           51.923785      -125.96441      -35.020967
2021-11-02/20:46:57.51           52.012524      -125.96627      -35.031684
2021-11-02/20:46:57.54           52.116113      -125.96283      -35.037480
2021-11-02/20:46:57.57           52.213463      -125.97928      -35.023330
2021-11-02/20:46:57.60           52.302153      -125.97716      -35.026918
2021-11-02/20:46:57.63           52.395518      -125.97844      -35.044702
2021-11-02/20:46:57.66           52.484577      -125.99317      -35.064854
2021-11-02/20:46:57.69           52.569789      -126.01030      -35.081607
2021-11-02/20:46:57.73           52.661401      -126.02055      -35.104772
2021-11-02/20:46:57.76           52.758624      -126.03411      -35.116690
2021-11-02/20:46:57.79           52.853788      -126.03778      -35.131577
2021-11-02/20:46:57.82           52.937979      -126.04691      -35.147111
2021-11-02/20:46:57.85           53.024804      -126.04476      -35.176743
2021-11-02/20:46:57.88           53.117222      -126.04460      -35.192759
2021-11-02/20:46:57.91           53.202841      -126.03937      -35.201264
2021-11-02/20:46:57.94           53.292826      -126.02602      -35.216898
2021-11-02/20:46:57.98           53.390233      -126.01368      -35.227743
2021-11-02/20:46:58.01           53.490616      -126.01005      -35.232663
2021-11-02/20:46:58.04           53.586804      -125.98750      -35.251861
2021-11-02/20:46:58.07           53.680251      -125.98192      -35.268327
2021-11-02/20:46:58.10           53.775243      -125.98596      -35.285097
2021-11-02/20:46:58.13           53.875818      -125.98475      -35.305305
2021-11-02/20:46:58.16           53.971691      -125.98503      -35.326792
2021-11-02/20:46:58.19           54.072400      -125.98081      -35.340372
2021-11-02/20:46:58.23           54.176421      -125.98593      -35.346605
2021-11-02/20:46:58.26           54.277998      -125.98408      -35.370304
2021-11-02/20:46:58.29           54.368910      -125.97087      -35.385354
2021-11-02/20:46:58.32           54.452350      -125.97345      -35.394199
2021-11-02/20:46:58.35           54.553044      -125.97525      -35.400762
2021-11-02/20:46:58.38           54.652958      -125.96790      -35.408311
2021-11-02/20:46:58.41           54.747106      -125.95749      -35.416585
2021-11-02/20:46:58.44           54.837499      -125.95002      -35.427914
2021-11-02/20:46:58.48           54.924021      -125.96451      -35.442014
2021-11-02/20:46:58.51           55.005708      -125.97606      -35.456246
2021-11-02/20:46:58.54           55.105596      -125.98829      -35.469984
2021-11-02/20:46:58.57           55.197562      -126.00057      -35.494156
2021-11-02/20:46:58.60           55.294791      -126.01541      -35.496033
2021-11-02/20:46:58.63           55.382296      -126.02059      -35.515898
2021-11-02/20:46:58.66           55.475474      -126.02841      -35.541008
2021-11-02/20:46:58.69           55.563035      -126.03147      -35.562582
2021-11-02/20:46:58.73           55.647727      -126.04095      -35.574844
2021-11-02/20:46:58.76           55.737376      -126.04169      -35.582625
2021-11-02/20:46:58.79           55.835678      -126.04031      -35.588941
2021-11-02/20:46:58.82           55.918174      -126.04145      -35.596023
2021-11-02/20:46:58.85           56.008976      -126.04719      -35.598386
2021-11-02/20:46:58.88           56.104191      -126.04293      -35.634448
2021-11-02/20:46:58.91           56.191061      -126.04475      -35.658822
2021-11-02/20:46:58.94           56.283861      -126.04185      -35.672809
2021-11-02/20:46:58.98           56.375536      -126.04396      -35.692305
2021-11-02/20:46:59.01           56.467262      -126.04995      -35.706509
2021-11-02/20:46:59.04           56.572997      -126.05105      -35.722853
2021-11-02/20:46:59.07           56.670208      -126.05138      -35.746455
2021-11-02/20:46:59.10           56.761336      -126.04322      -35.769133
2021-11-02/20:46:59.13           56.846376      -126.04001      -35.791673
2021-11-02/20:46:59.16           56.936923      -126.03824      -35.794128
2021-11-02/20:46:59.19           57.037370      -126.03977      -35.783734
2021-11-02/20:46:59.23           57.130462      -126.03364      -35.801630
2021-11-02/20:46:59.26           57.231894      -126.03330      -35.804775
2021-11-02/20:46:59.29           57.331862      -126.03135      -35.821849
2021-11-02/20:46:59.32           57.426444      -126.03696      -35.838350
2021-11-02/20:46:59.35           57.521607      -126.04207      -35.855641
2021-11-02/20:46:59.38           57.614606      -126.04884      -35.867860
2021-11-02/20:46:59.41           57.724071      -126.04435      -35.876420
2021-11-02/20:46:59.44           57.829205      -126.04466      -35.889605
2021-11-02/20:46:59.48           57.928071      -126.04307      -35.921578
2021-11-02/20:46:59.51           58.026504      -126.04618      -35.929068
2021-11-02/20:46:59.54           58.118598      -126.04072      -35.943501
2021-11-02/20:46:59.57           58.207398      -126.04780      -35.938920
2021-11-02/20:46:59.60           58.295222      -126.03756      -35.951897
2021-11-02/20:46:59.63           58.386656      -126.02606      -35.966092
2021-11-02/20:46:59.66           58.479348      -126.01398      -35.975923
2021-11-02/20:46:59.69           58.570662      -126.01418      -35.994477
2021-11-02/20:46:59.73           58.647250      -126.02265      -36.004281
2021-11-02/20:46:59.76           58.734763      -126.02179      -36.018770
2021-11-02/20:46:59.79           58.823871      -126.01378      -36.044567
2021-11-02/20:46:59.82           58.909035      -126.02105      -36.061260
2021-11-02/20:46:59.85           59.015393      -126.01240      -36.097200
2021-11-02/20:46:59.88           59.107690      -126.01062      -36.116873
2021-11-02/20:46:59.91           59.195577      -126.00561      -36.126939
2021-11-02/20:46:59.94           59.297010      -126.00678      -36.144900
2021-11-02/20:46:59.98           59.391504      -126.01921      -36.150309
2021-11-02/20:47:00.01           59.491684      -126.02083      -36.160214
2021-11-02/20:47:00.04           59.584364      -126.02956      -36.166167
2021-11-02/20:47:00.07           59.676376      -126.04569      -36.172642
2021-11-02/20:47:00.10           59.766854      -126.05355      -36.181180
2021-11-02/20:47:00.13           59.852320      -126.05747      -36.189368
2021-11-02/20:47:00.16           59.942862      -126.06320      -36.199629
2021-11-02/20:47:00.19           60.040002      -126.07172      -36.214537
2021-11-02/20:47:00.23           60.128666      -126.07588      -36.223614
2021-11-02/20:47:00.26           60.220829      -126.06968      -36.242151
2021-11-02/20:47:00.29           60.319485      -126.06451      -36.268934
2021-11-02/20:47:00.32           60.419932      -126.05290      -36.282669
2021-11-02/20:47:00.35           60.519809      -126.04302      -36.285542
2021-11-02/20:47:00.38           60.629854      -126.03810      -36.294940
2021-11-02/20:47:00.41           60.736505      -126.03796      -36.295938
2021-11-02/20:47:00.44           60.836033      -126.02758      -36.312647
2021-11-02/20:47:00.48           60.932242      -126.01374      -36.317256
2021-11-02/20:47:00.51           61.029337      -126.01094      -36.329712
2021-11-02/20:47:00.54           61.126071      -126.00618      -36.341193
2021-11-02/20:47:00.57           61.215056      -126.00831      -36.344147
2021-11-02/20:47:00.60           61.293660      -126.01674      -36.350895
2021-11-02/20:47:00.63           61.384765      -126.01334      -36.364251
2021-11-02/20:47:00.66           61.470106      -126.01419      -36.373680
2021-11-02/20:47:00.69           61.561578      -126.00677      -36.395031
2021-11-02/20:47:00.73           61.658667      -126.00399      -36.407486
2021-11-02/20:47:00.76           61.755809      -126.00508      -36.414641
2021-11-02/20:47:00.79           61.864201      -125.98880      -36.427361
2021-11-02/20:47:00.82           61.959590      -125.99140      -36.432112
2021-11-02/20:47:00.85           62.060028      -125.97984      -36.445859
2021-11-02/20:47:00.88           62.169033      -125.97307      -36.459470
2021-11-02/20:47:00.91           62.252648      -125.99291      -36.474363
2021-11-02/20:47:00.94           62.345680      -125.99633      -36.485966
2021-11-02/20:47:00.98           62.434457      -125.99630      -36.498490
2021-11-02/20:47:01.01           62.521992      -126.00404      -36.498316
2021-11-02/20:47:01.04           62.609140      -126.01608      -36.514989
2021-11-02/20:47:01.07           62.698101      -126.03915      -36.526475
2021-11-02/20:47:01.10           62.793942      -126.03832      -36.545677
2021-11-02/20:47:01.13           62.881585      -126.04198      -36.561353
2021-11-02/20:47:01.16           62.976445      -126.02834      -36.576336
2021-11-02/20:47:01.19           63.083898      -126.01063      -36.587297
2021-11-02/20:47:01.23           63.186736      -126.00961      -36.596667
2021-11-02/20:47:01.26           63.274743      -126.01511      -36.600897
2021-11-02/20:47:01.29           63.368716      -126.01269      -36.618938
2021-11-02/20:47:01.32           63.466233      -126.01113      -36.636475
2021-11-02/20:47:01.35           63.555043      -126.00634      -36.645984
2021-11-02/20:47:01.38           63.652583      -126.00598      -36.653471
2021-11-02/20:47:01.41           63.747471      -126.00969      -36.663893
2021-11-02/20:47:01.44           63.838317      -126.02824      -36.671164
2021-11-02/20:47:01.48           63.932645      -126.04245      -36.680861
2021-11-02/20:47:01.51           64.023414      -126.03982      -36.698015
2021-11-02/20:47:01.54           64.123156      -126.02570      -36.712229
2021-11-02/20:47:01.57           64.209577      -126.02504      -36.716838
2021-11-02/20:47:01.60           64.300092      -126.02953      -36.724759
2021-11-02/20:47:01.63           64.388012      -126.03448      -36.722545
2021-11-02/20:47:01.66           64.477170      -126.03033      -36.730677
2021-11-02/20:47:01.69           64.564184      -126.02319      -36.743116
2021-11-02/20:47:01.73           64.653304      -126.02384      -36.754263
2021-11-02/20:47:01.76           64.744331      -126.02129      -36.763571
2021-11-02/20:47:01.79           64.834262      -126.01897      -36.775363
2021-11-02/20:47:01.82           64.928127      -126.02947      -36.787705
2021-11-02/20:47:01.85           65.038764      -126.04162      -36.805796
2021-11-02/20:47:01.88           65.138862      -126.03682      -36.816334
2021-11-02/20:47:01.91           65.243154      -126.03907      -36.839018
2021-11-02/20:47:01.94           65.337232      -126.03845      -36.853482
2021-11-02/20:47:01.98           65.436801      -126.03205      -36.864930
2021-11-02/20:47:02.01           65.538622      -126.00843      -36.882461
2021-11-02/20:47:02.04           65.630290      -125.99595      -36.898955
2021-11-02/20:47:02.07           65.730949      -125.98947      -36.920357
2021-11-02/20:47:02.10           65.824888      -125.97711      -36.938339
2021-11-02/20:47:02.13           65.913315      -125.96772      -36.942174
2021-11-02/20:47:02.16           66.012521      -125.96683      -36.960430
2021-11-02/20:47:02.19           66.108916      -125.95556      -36.980402
2021-11-02/20:47:02.23           66.203989      -125.95432      -36.998355
2021-11-02/20:47:02.26           66.305791      -125.95881      -37.007311
2021-11-02/20:47:02.29           66.404168      -125.98167      -37.021010
2021-11-02/20:47:02.32           66.511922      -125.97693      -37.041414
2021-11-02/20:47:02.35           66.603965      -125.96032      -37.053494
2021-11-02/20:47:02.38           66.711279      -125.95304      -37.066479
2021-11-02/20:47:02.41           66.814317      -125.94113      -37.090450
2021-11-02/20:47:02.44           66.914951      -125.93199      -37.107129
2021-11-02/20:47:02.48           67.004208      -125.92233      -37.116342
2021-11-02/20:47:02.51           67.099709      -125.91349      -37.129240
2021-11-02/20:47:02.54           67.193556      -125.91539      -37.143893
2021-11-02/20:47:02.57           67.287592      -125.90347      -37.155933
2021-11-02/20:47:02.60           67.375279      -125.89631      -37.163232
2021-11-02/20:47:02.63           67.471377      -125.90296      -37.169984
2021-11-02/20:47:02.66           67.554522      -125.91903      -37.175114
2021-11-02/20:47:02.69           67.656810      -125.92263      -37.190853
2021-11-02/20:47:02.73           67.757605      -125.92049      -37.200987
2021-11-02/20:47:02.76           67.866645      -125.92519      -37.217120
2021-11-02/20:47:02.79           67.963153      -125.90825      -37.225760
2021-11-02/20:47:02.82           68.065083      -125.88644      -37.239735
2021-11-02/20:47:02.85           68.171579      -125.86753      -37.261423
2021-11-02/20:47:02.88           68.269246      -125.85707      -37.279430
2021-11-02/20:47:02.91           68.367867      -125.84060      -37.291453
2021-11-02/20:47:02.94           68.473891      -125.82395      -37.308751
2021-11-02/20:47:02.98           68.571576      -125.80737      -37.321363
2021-11-02/20:47:03.01           68.658743      -125.79130      -37.334269
2021-11-02/20:47:03.04           68.750253      -125.77178      -37.344936
2021-11-02/20:47:03.07           68.854674      -125.78587      -37.364137
2021-11-02/20:47:03.10           68.949350      -125.80215      -37.374841
2021-11-02/20:47:03.13           69.043684      -125.80167      -37.381497
2021-11-02/20:47:03.16           69.139162      -125.80482      -37.380358
2021-11-02/20:47:03.19           69.239784      -125.80903      -37.385374
2021-11-02/20:47:03.23           69.333067      -125.80534      -37.393854
2021-11-02/20:47:03.26           69.423103      -125.80487      -37.402102
2021-11-02/20:47:03.29           69.520258      -125.80148      -37.418743
2021-11-02/20:47:03.32           69.616913      -125.79917      -37.441038
2021-11-02/20:47:03.35           69.711659      -125.79857      -37.450377
2021-11-02/20:47:03.38           69.814208      -125.78764      -37.467620
2021-11-02/20:47:03.41           69.903625      -125.78516      -37.482757
2021-11-02/20:47:03.44           70.007327      -125.78071      -37.509362
2021-11-02/20:47:03.48           70.097187      -125.78943      -37.529612
2021-11-02/20:47:03.51           70.206257      -125.79821      -37.552871
2021-11-02/20:47:03.54           70.308210      -125.79527      -37.577076
2021-11-02/20:47:03.57           70.406447      -125.79034      -37.588879
2021-11-02/20:47:03.60           70.497990      -125.78952      -37.597335
2021-11-02/20:47:03.63           70.600516      -125.77592      -37.609853
2021-11-02/20:47:03.66           70.703944      -125.76128      -37.631832
2021-11-02/20:47:03.69           70.809848      -125.75622      -37.641067
2021-11-02/20:47:03.73           70.907676      -125.74547      -37.657218
2021-11-02/20:47:03.76           71.012477      -125.73199      -37.671235
2021-11-02/20:47:03.79           71.106931      -125.70538      -37.695357
2021-11-02/20:47:03.82           71.206028      -125.69404      -37.707157
2021-11-02/20:47:03.85           71.301231      -125.69004      -37.730973
2021-11-02/20:47:03.88           71.407616      -125.69156      -37.754735
2021-11-02/20:47:03.91           71.500621      -125.68668      -37.781155
2021-11-02/20:47:03.94           71.596831      -125.68053      -37.793684
2021-11-02/20:47:03.98           71.687743      -125.66770      -37.808969
2021-11-02/20:47:04.01           71.784111      -125.67448      -37.807907
2021-11-02/20:47:04.04           71.880111      -125.66482      -37.827641
2021-11-02/20:47:04.07           71.974836      -125.66023      -37.829915
2021-11-02/20:47:04.10           72.069933      -125.64432      -37.844857
2021-11-02/20:47:04.13           72.172399      -125.63152      -37.853315
2021-11-02/20:47:04.16           72.264436      -125.61965      -37.856084
2021-11-02/20:47:04.19           72.360399      -125.61329      -37.864051
2021-11-02/20:47:04.23           72.453667      -125.60849      -37.882621
2021-11-02/20:47:04.26           72.559355      -125.60745      -37.906830
2021-11-02/20:47:04.29           72.644339      -125.60806      -37.930197
2021-11-02/20:47:04.32           72.741991      -125.60383      -37.953646
2021-11-02/20:47:04.35           72.837296      -125.59296      -37.976184
2021-11-02/20:47:04.38           72.927639      -125.58932      -37.988393
2021-11-02/20:47:04.41           73.028471      -125.58844      -37.988549
2021-11-02/20:47:04.44           73.130317      -125.57365      -38.003907
2021-11-02/20:47:04.48           73.237802      -125.55885      -38.019761
2021-11-02/20:47:04.51           73.335017      -125.55058      -38.021011
2021-11-02/20:47:04.54           73.424147      -125.54257      -38.022150
2021-11-02/20:47:04.57           73.541733      -125.51874      -38.037356
2021-11-02/20:47:04.60           73.638037      -125.52035      -38.039258
2021-11-02/20:47:04.63           73.742583      -125.51420      -38.056498
2021-11-02/20:47:04.66           73.846804      -125.51742      -38.075198
2021-11-02/20:47:04.69           73.936481      -125.51523      -38.094950
2021-11-02/20:47:04.73           74.032435      -125.52505      -38.108370
2021-11-02/20:47:04.76           74.118716      -125.52762      -38.119704
2021-11-02/20:47:04.79           74.208603      -125.52894      -38.132254
2021-11-02/20:47:04.82           74.311199      -125.52063      -38.141876
2021-11-02/20:47:04.85           74.406765      -125.51714      -38.151910
2021-11-02/20:47:04.88           74.505229      -125.50847      -38.161233
2021-11-02/20:47:04.91           74.587263      -125.50607      -38.158725
2021-11-02/20:47:04.94           74.680919      -125.50293      -38.153458
2021-11-02/20:47:04.98           74.780721      -125.49425      -38.164864
2021-11-02/20:47:05.01           74.877039      -125.48261      -38.178507
2021-11-02/20:47:05.04           74.967528      -125.47596      -38.184121
2021-11-02/20:47:05.07           75.066597      -125.46948      -38.198988
2021-11-02/20:47:05.10           75.164073      -125.47299      -38.219667
2021-11-02/20:47:05.13           75.260362      -125.47481      -38.234018
2021-11-02/20:47:05.16           75.357493      -125.46020      -38.248308
2021-11-02/20:47:05.19           75.454372      -125.45999      -38.248677
2021-11-02/20:47:05.23           75.550723      -125.44509      -38.274097
2021-11-02/20:47:05.26           75.651963      -125.43547      -38.279282
2021-11-02/20:47:05.29           75.738173      -125.43153      -38.291226
2021-11-02/20:47:05.32           75.836255      -125.41975      -38.309659
2021-11-02/20:47:05.35           75.922599      -125.39680      -38.321972
2021-11-02/20:47:05.38           76.014125      -125.38473      -38.328080
2021-11-02/20:47:05.41           76.097044      -125.37131      -38.334992
2021-11-02/20:47:05.44           76.190659      -125.36721      -38.352221
2021-11-02/20:47:05.48           76.293078      -125.36814      -38.373850
2021-11-02/20:47:05.51           76.384046      -125.37523      -38.376901
2021-11-02/20:47:05.54           76.483950      -125.36851      -38.397163
2021-11-02/20:47:05.57           76.593803      -125.34564      -38.410918
2021-11-02/20:47:05.60           76.692233      -125.32568      -38.417849
2021-11-02/20:47:05.63           76.799763      -125.31346      -38.426081
2021-11-02/20:47:05.66           76.906513      -125.30094      -38.445448
2021-11-02/20:47:05.69           77.018265      -125.28371      -38.467478
2021-11-02/20:47:05.73           77.117203      -125.26554      -38.485918
2021-11-02/20:47:05.76           77.212355      -125.23167      -38.509667
2021-11-02/20:47:05.79           77.315856      -125.21508      -38.533468
2021-11-02/20:47:05.82           77.415172      -125.20888      -38.552939
2021-11-02/20:47:05.85           77.509652      -125.20704      -38.567858
2021-11-02/20:47:05.88           77.604511      -125.20987      -38.588486
2021-11-02/20:47:05.91           77.701074      -125.22330      -38.609851
2021-11-02/20:47:05.94           77.794041      -125.22185      -38.624577
2021-11-02/20:47:05.98           77.887601      -125.22124      -38.642463
2021-11-02/20:47:06.01           77.989136      -125.21575      -38.646928
2021-11-02/20:47:06.04           78.086274      -125.21717      -38.654268
2021-11-02/20:47:06.07           78.177034      -125.21927      -38.649759
2021-11-02/20:47:06.10           78.261409      -125.20898      -38.657546
2021-11-02/20:47:06.13           78.349514      -125.20054      -38.665319
2021-11-02/20:47:06.16           78.449874      -125.18740      -38.670500
2021-11-02/20:47:06.19           78.554945      -125.16547      -38.679101
2021-11-02/20:47:06.23           78.647493      -125.16417      -38.691140
2021-11-02/20:47:06.26           78.750720      -125.15200      -38.700986
2021-11-02/20:47:06.29           78.850928      -125.14346      -38.727571
2021-11-02/20:47:06.32           78.958434      -125.13878      -38.743573
2021-11-02/20:47:06.35           79.071978      -125.12396      -38.762710
2021-11-02/20:47:06.38           79.180361      -125.11422      -38.781080
2021-11-02/20:47:06.41           79.296053      -125.10238      -38.795917
2021-11-02/20:47:06.44           79.410660      -125.09213      -38.815599
2021-11-02/20:47:06.48           79.510824      -125.07822      -38.832725
2021-11-02/20:47:06.51           79.615406      -125.05144      -38.854041
2021-11-02/20:47:06.54           79.715474      -125.03424      -38.860000
2021-11-02/20:47:06.57           79.822452      -125.00914      -38.866788
2021-11-02/20:47:06.60           79.917855      -125.00748      -38.881140
2021-11-02/20:47:06.63           80.015324      -124.99514      -38.908890
2021-11-02/20:47:06.66           80.110390      -124.98555      -38.929341
2021-11-02/20:47:06.69           80.199637      -124.97499      -38.948806
2021-11-02/20:47:06.73           80.290172      -124.96788      -38.970994
2021-11-02/20:47:06.76           80.387341      -124.96608      -38.990140
2021-11-02/20:47:06.79           80.483524      -124.95607      -38.995695
2021-11-02/20:47:06.82           80.575686      -124.95033      -39.014501
2021-11-02/20:47:06.85           80.661370      -124.94489      -39.027422
2021-11-02/20:47:06.88           80.762891      -124.92944      -39.031880
2021-11-02/20:47:06.91           80.857209      -124.91054      -39.040958
2021-11-02/20:47:06.94           80.947722      -124.88920      -39.043612
2021-11-02/20:47:06.98           81.046985      -124.87636      -39.051305
2021-11-02/20:47:07.01           81.143862      -124.86030      -39.058758
2021-11-02/20:47:07.04           81.243890      -124.84794      -39.067748
2021-11-02/20:47:07.07           81.339654      -124.84098      -39.087781
2021-11-02/20:47:07.10           81.433418      -124.83529      -39.100825
2021-11-02/20:47:07.13           81.541432      -124.83824      -39.108894
2021-11-02/20:47:07.16           81.634328      -124.82166      -39.126593
2021-11-02/20:47:07.19           81.728968      -124.81820      -39.137332
2021-11-02/20:47:07.23           81.825889      -124.80891      -39.156607
2021-11-02/20:47:07.26           81.922683      -124.80248      -39.170080
2021-11-02/20:47:07.29           82.021395      -124.79419      -39.184086
2021-11-02/20:47:07.32           82.109269      -124.77963      -39.194401
2021-11-02/20:47:07.35           82.213948      -124.75332      -39.209791
2021-11-02/20:47:07.38           82.307513      -124.72665      -39.222301
2021-11-02/20:47:07.41           82.395263      -124.72652      -39.241630
2021-11-02/20:47:07.44           82.493773      -124.72475      -39.262891
2021-11-02/20:47:07.48           82.584059      -124.71747      -39.280542
2021-11-02/20:47:07.51           82.686579      -124.72029      -39.298658
2021-11-02/20:47:07.54           82.782222      -124.70892      -39.317592
2021-11-02/20:47:07.57           82.882978      -124.70323      -39.333261
2021-11-02/20:47:07.60           82.984771      -124.69212      -39.349410
2021-11-02/20:47:07.63           83.077544      -124.69574      -39.356672
2021-11-02/20:47:07.66           83.178141      -124.69178      -39.376591
2021-11-02/20:47:07.69           83.277542      -124.66881      -39.394831
2021-11-02/20:47:07.73           83.372890      -124.64318      -39.402068
2021-11-02/20:47:07.76           83.471531      -124.61108      -39.421355
2021-11-02/20:47:07.79           83.571941      -124.57729      -39.430638
2021-11-02/20:47:07.82           83.680617      -124.56443      -39.453008
2021-11-02/20:47:07.85           83.773462      -124.56001      -39.469046
2021-11-02/20:47:07.88           83.858175      -124.55931      -39.485617
2021-11-02/20:47:07.91           83.954220      -124.53783      -39.507222
2021-11-02/20:47:07.94           84.051976      -124.52541      -39.514766
2021-11-02/20:47:07.98           84.145199      -124.51547      -39.524042
2021-11-02/20:47:08.01           84.243862      -124.51069      -39.538722
2021-11-02/20:47:08.04           84.340109      -124.50730      -39.543736
2021-11-02/20:47:08.07           84.434286      -124.50884      -39.554827
2021-11-02/20:47:08.10           84.522664      -124.50190      -39.557195
2021-11-02/20:47:08.13           84.624819      -124.47394      -39.564218
2021-11-02/20:47:08.16           84.726059      -124.45585      -39.571872
2021-11-02/20:47:08.19           84.817356      -124.46237      -39.571250
2021-11-02/20:47:08.23           84.913515      -124.46861      -39.582261
2021-11-02/20:47:08.26           85.024626      -124.45418      -39.601903
2021-11-02/20:47:08.29           85.118482      -124.45051      -39.623821
2021-11-02/20:47:08.32           85.223971      -124.45610      -39.643021
2021-11-02/20:47:08.35           85.319881      -124.46211      -39.649467
2021-11-02/20:47:08.38           85.425685      -124.45562      -39.662510
2021-11-02/20:47:08.41           85.528499      -124.44664      -39.686926
2021-11-02/20:47:08.44           85.632904      -124.43496      -39.700854
2021-11-02/20:47:08.48           85.737037      -124.41463      -39.724958
2021-11-02/20:47:08.51           85.841196      -124.39408      -39.736654
2021-11-02/20:47:08.54           85.932903      -124.38319      -39.743397
2021-11-02/20:47:08.57           86.040120      -124.35574      -39.750151
2021-11-02/20:47:08.60           86.138625      -124.34251      -39.756637
2021-11-02/20:47:08.63           86.244442      -124.32145      -39.779086
2021-11-02/20:47:08.66           86.337704      -124.30830      -39.800188
2021-11-02/20:47:08.69           86.430651      -124.30433      -39.810302
2021-11-02/20:47:08.73           86.528862      -124.28994      -39.834709
2021-11-02/20:47:08.76           86.637376      -124.28325      -39.839531
2021-11-02/20:47:08.79           86.748101      -124.26576      -39.868298
2021-11-02/20:47:08.82           86.849596      -124.24930      -39.882921
2021-11-02/20:47:08.85           86.949351      -124.24434      -39.895149
2021-11-02/20:47:08.88           87.052596      -124.21775      -39.914524
2021-11-02/20:47:08.91           87.148428      -124.20589      -39.919222
2021-11-02/20:47:08.94           87.250520      -124.17873      -39.922209
2021-11-02/20:47:08.98           87.347587      -124.16223      -39.915456
2021-11-02/20:47:09.01           87.456261      -124.14519      -39.918384
2021-11-02/20:47:09.04           87.551627      -124.13255      -39.942880
2021-11-02/20:47:09.07           87.647262      -124.12859      -39.957190
2021-11-02/20:47:09.10           87.744220      -124.11327      -39.971196
2021-11-02/20:47:09.13           87.839845      -124.09931      -39.985484
2021-11-02/20:47:09.16           87.946627      -124.08819      -39.994973
2021-11-02/20:47:09.19           88.055562      -124.06545      -40.009539
2021-11-02/20:47:09.23           88.157001      -124.05249      -40.024812
2021-11-02/20:47:09.26           88.261563      -124.03343      -40.054022
2021-11-02/20:47:09.29           88.353521      -124.03147      -40.063033
2021-11-02/20:47:09.32           88.453926      -124.01236      -40.063017
2021-11-02/20:47:09.35           88.550435      -123.99179      -40.064900
2021-11-02/20:47:09.38           88.657343      -123.96054      -40.084897
2021-11-02/20:47:09.41           88.755663      -123.94794      -40.105743
2021-11-02/20:47:09.44           88.845829      -123.92770      -40.124723
2021-11-02/20:47:09.48           88.936371      -123.92214      -40.149400
2021-11-02/20:47:09.51           89.037841      -123.91325      -40.171781
2021-11-02/20:47:09.54           89.126764      -123.90205      -40.180367
2021-11-02/20:47:09.57           89.237882      -123.88043      -40.204782
2021-11-02/20:47:09.60           89.338294      -123.85833      -40.228981
2021-11-02/20:47:09.63           89.439822      -123.83870      -40.255437
2021-11-02/20:47:09.66           89.530835      -123.84258      -40.258001
2021-11-02/20:47:09.69           89.638990      -123.82398      -40.261888
2021-11-02/20:47:09.73           89.746633      -123.80648      -40.271416
2021-11-02/20:47:09.76           89.867938      -123.76354      -40.284514
2021-11-02/20:47:09.79           89.961659      -123.73261      -40.288207
2021-11-02/20:47:09.82           90.074501      -123.70410      -40.305609
2021-11-02/20:47:09.85           90.162501      -123.68551      -40.319501
2021-11-02/20:47:09.88           90.263701      -123.67235      -40.330250
2021-11-02/20:47:09.91           90.358782      -123.66142      -40.336078
2021-11-02/20:47:09.94           90.460627      -123.64566      -40.349362
2021-11-02/20:47:09.98           90.562185      -123.62719      -40.365770
2021-11-02/20:47:10.01           90.663747      -123.61735      -40.379845
2021-11-02/20:47:10.04           90.752473      -123.61407      -40.398058
2021-11-02/20:47:10.07           90.852693      -123.59560      -40.412393
2021-11-02/20:47:10.10           90.947481      -123.58062      -40.419003
2021-11-02/20:47:10.13           91.051437      -123.55378      -40.420875
2021-11-02/20:47:10.16           91.150875      -123.53076      -40.426846
2021-11-02/20:47:10.19           91.243210      -123.50467      -40.431468
2021-11-02/20:47:10.22           91.330387      -123.48635      -40.440018
2021-11-02/20:47:10.26           91.424833      -123.47075      -40.448037
2021-11-02/20:47:10.29           91.518718      -123.45106      -40.464680
2021-11-02/20:47:10.32           91.607974      -123.43783      -40.467183
2021-11-02/20:47:10.35           91.709876      -123.42728      -40.477515
2021-11-02/20:47:10.38           91.805262      -123.42317      -40.487312
2021-11-02/20:47:10.41           91.900622      -123.40928      -40.509526
2021-11-02/20:47:10.44           91.996220      -123.38564      -40.536295
2021-11-02/20:47:10.47           92.096625      -123.35225      -40.558185
2021-11-02/20:47:10.51           92.200886      -123.33222      -40.564024
2021-11-02/20:47:10.54           92.297152      -123.30576      -40.580910
2021-11-02/20:47:10.57           92.393205      -123.28019      -40.583172
2021-11-02/20:47:10.60           92.484450      -123.25572      -40.592661
2021-11-02/20:47:10.63           92.584474      -123.23360      -40.601820
2021-11-02/20:47:10.66           92.686097      -123.22171      -40.617658
2021-11-02/20:47:10.69           92.798164      -123.21601      -40.622073
2021-11-02/20:47:10.72           92.905258      -123.19884      -40.618446
2021-11-02/20:47:10.76           93.014104      -123.19019      -40.617239
2021-11-02/20:47:10.79           93.124347      -123.17237      -40.636990
2021-11-02/20:47:10.82           93.229672      -123.15828      -40.645731
2021-11-02/20:47:10.85           93.323958      -123.14444      -40.658026
2021-11-02/20:47:10.88           93.431249      -123.12369      -40.664306
2021-11-02/20:47:10.91           93.517197      -123.11715      -40.667208
2021-11-02/20:47:10.94           93.616340      -123.08875      -40.671637
2021-11-02/20:47:10.97           93.707884      -123.05109      -40.685078
2021-11-02/20:47:11.01           93.794138      -123.03406      -40.696624
2021-11-02/20:47:11.04           93.893724      -123.01097      -40.713192
2021-11-02/20:47:11.07           93.988298      -122.98257      -40.727069
2021-11-02/20:47:11.10           94.086143      -122.96232      -40.743582
2021-11-02/20:47:11.13           94.189857      -122.93960      -40.760445
2021-11-02/20:47:11.16           94.292715      -122.91602      -40.782007
2021-11-02/20:47:11.19           94.410483      -122.88526      -40.812879
2021-11-02/20:47:11.22           94.511316      -122.85315      -40.839871
2021-11-02/20:47:11.26           94.616195      -122.83810      -40.856003
2021-11-02/20:47:11.29           94.705935      -122.83269      -40.862986
2021-11-02/20:47:11.32           94.791110      -122.82297      -40.859906
2021-11-02/20:47:11.35           94.887078      -122.81706      -40.868205
2021-11-02/20:47:11.38           94.984188      -122.78746      -40.873375
2021-11-02/20:47:11.41           95.080183      -122.75970      -40.895815
2021-11-02/20:47:11.44           95.179930      -122.74356      -40.905816
2021-11-02/20:47:11.47           95.265599      -122.73433      -40.911880
2021-11-02/20:47:11.51           95.361531      -122.73166      -40.908387
2021-11-02/20:47:11.54           95.455624      -122.71281      -40.913165
2021-11-02/20:47:11.57           95.564992      -122.69147      -40.932931
2021-11-02/20:47:11.60           95.674026      -122.68951      -40.954114
2021-11-02/20:47:11.63           95.778495      -122.66597      -40.969933
2021-11-02/20:47:11.66           95.875320      -122.64662      -40.995411
2021-11-02/20:47:11.69           95.978913      -122.63111      -40.984648
2021-11-02/20:47:11.72           96.071824      -122.61918      -40.980752
2021-11-02/20:47:11.76           96.177839      -122.58775      -40.989083
2021-11-02/20:47:11.79           96.274291      -122.56236      -41.006532
2021-11-02/20:47:11.82           96.370513      -122.53080      -41.026491
2021-11-02/20:47:11.85           96.467415      -122.49777      -41.038924
2021-11-02/20:47:11.88           96.570618      -122.45621      -41.061470
2021-11-02/20:47:11.91           96.670161      -122.43799      -41.081080
2021-11-02/20:47:11.94           96.769142      -122.42003      -41.087468
2021-11-02/20:47:11.97           96.870261      -122.39934      -41.109024
2021-11-02/20:47:12.01           96.976683      -122.38076      -41.137200
2021-11-02/20:47:12.04           97.080660      -122.36971      -41.161062
2021-11-02/20:47:12.07           97.191266      -122.33668      -41.186562
2021-11-02/20:47:12.10           97.288741      -122.32909      -41.192753
2021-11-02/20:47:12.13           97.391392      -122.31645      -41.199742
2021-11-02/20:47:12.16           97.485827      -122.30689      -41.200797
2021-11-02/20:47:12.19           97.589748      -122.27499      -41.205794
2021-11-02/20:47:12.22           97.689038      -122.26383      -41.216139
2021-11-02/20:47:12.26           97.778964      -122.25219      -41.228358
2021-11-02/20:47:12.29           97.879636      -122.24350      -41.233094
2021-11-02/20:47:12.32           97.975422      -122.22531      -41.238606
2021-11-02/20:47:12.35           98.073996      -122.21750      -41.242332
2021-11-02/20:47:12.38           98.181067      -122.20931      -41.248856
2021-11-02/20:47:12.41           98.291871      -122.19569      -41.260080
2021-11-02/20:47:12.44           98.396694      -122.17282      -41.274558
2021-11-02/20:47:12.47           98.496579      -122.15390      -41.290443
2021-11-02/20:47:12.51           98.601079      -122.13017      -41.293901
2021-11-02/20:47:12.54           98.706970      -122.11026      -41.294115
2021-11-02/20:47:12.57           98.806845      -122.06999      -41.307647
2021-11-02/20:47:12.60           98.902409      -122.04700      -41.318044
2021-11-02/20:47:12.63           98.987961      -122.02476      -41.325416
2021-11-02/20:47:12.66           99.083251      -122.00042      -41.341310
2021-11-02/20:47:12.69           99.177624      -121.97868      -41.362520
2021-11-02/20:47:12.72           99.268483      -121.96719      -41.374174
2021-11-02/20:47:12.76           99.370105      -121.95409      -41.387767
2021-11-02/20:47:12.79           99.463103      -121.94125      -41.416952
2021-11-02/20:47:12.82           99.570289      -121.93186      -41.444110
2021-11-02/20:47:12.85           99.674210      -121.91433      -41.468647
2021-11-02/20:47:12.88           99.783575      -121.89174      -41.486134
2021-11-02/20:47:12.91           99.901894      -121.86112      -41.501428
2021-11-02/20:47:12.94           100.00617      -121.83124      -41.507434
2021-11-02/20:47:12.97           100.11018      -121.80001      -41.518935
2021-11-02/20:47:13.01           100.20908      -121.77582      -41.538426
2021-11-02/20:47:13.04           100.30213      -121.75249      -41.542790
2021-11-02/20:47:13.07           100.40628      -121.72545      -41.542981
2021-11-02/20:47:13.10           100.50207      -121.69595      -41.546188
2021-11-02/20:47:13.13           100.60535      -121.66807      -41.551063
2021-11-02/20:47:13.16           100.69894      -121.64907      -41.559224
2021-11-02/20:47:13.19           100.79125      -121.63797      -41.567027
2021-11-02/20:47:13.22           100.89499      -121.61948      -41.591110
2021-11-02/20:47:13.26           100.99494      -121.59852      -41.608768
2021-11-02/20:47:13.29           101.10680      -121.54953      -41.620577
2021-11-02/20:47:13.32           101.21662      -121.51795      -41.630734
2021-11-02/20:47:13.35           101.32544      -121.48698      -41.637400
2021-11-02/20:47:13.38           101.43120      -121.45702      -41.656059
2021-11-02/20:47:13.41           101.52807      -121.43027      -41.673951
2021-11-02/20:47:13.44           101.63308      -121.39845      -41.688983
2021-11-02/20:47:13.47           101.73088      -121.37182      -41.706278
2021-11-02/20:47:13.51           101.83288      -121.33620      -41.730325
2021-11-02/20:47:13.54           101.92782      -121.30858      -41.742967
2021-11-02/20:47:13.57           102.02726      -121.28876      -41.766298
2021-11-02/20:47:13.60           102.11862      -121.27918      -41.789498
2021-11-02/20:47:13.63           102.21742      -121.26468      -41.814998
2021-11-02/20:47:13.66           102.32308      -121.23165      -41.834944
2021-11-02/20:47:13.69           102.42138      -121.21120      -41.841892
2021-11-02/20:47:13.72           102.51875      -121.18927      -41.847081
2021-11-02/20:47:13.76           102.63182      -121.15315      -41.855178
2021-11-02/20:47:13.79           102.73488      -121.14505      -41.855519
2021-11-02/20:47:13.82           102.84458      -121.12769      -41.862234
2021-11-02/20:47:13.85           102.94106      -121.10810      -41.860319
2021-11-02/20:47:13.88           103.04446      -121.08062      -41.859270
2021-11-02/20:47:13.91           103.13949      -121.05795      -41.856520
2021-11-02/20:47:13.94           103.23627      -121.04516      -41.858541
2021-11-02/20:47:13.97           103.33424      -121.02547      -41.869259
2021-11-02/20:47:14.01           103.43670      -121.00222      -41.888303
2021-11-02/20:47:14.04           103.53960      -120.98157      -41.914763
2021-11-02/20:47:14.07           103.64072      -120.94695      -41.929386
2021-11-02/20:47:14.10           103.73550      -120.90838      -41.941596
2021-11-02/20:47:14.13           103.84516      -120.87723      -41.953680
2021-11-02/20:47:14.16           103.94851      -120.83756      -41.972798
2021-11-02/20:47:14.19           104.05443      -120.80482      -41.997343
2021-11-02/20:47:14.22           104.15410      -120.76985      -42.015860
2021-11-02/20:47:14.26           104.26122      -120.73723      -42.031952
2021-11-02/20:47:14.29           104.36167      -120.70840      -42.032255
2021-11-02/20:47:14.32           104.45485      -120.68687      -42.033083
2021-11-02/20:47:14.35           104.55393      -120.66695      -42.041346
2021-11-02/20:47:14.38           104.65598      -120.65384      -42.057716
2021-11-02/20:47:14.41           104.75365      -120.64738      -42.064499
2021-11-02/20:47:14.44           104.85637      -120.64142      -42.070987
2021-11-02/20:47:14.47           104.96633      -120.62436      -42.082303
2021-11-02/20:47:14.51           105.06114      -120.60828      -42.086800
2021-11-02/20:47:14.54           105.16166      -120.57738      -42.088857
2021-11-02/20:47:14.57           105.26931      -120.54774      -42.106412
2021-11-02/20:47:14.60           105.37681      -120.52821      -42.113411
2021-11-02/20:47:14.63           105.47243      -120.50645      -42.113864
2021-11-02/20:47:14.66           105.56550      -120.48048      -42.113617
2021-11-02/20:47:14.69           105.66778      -120.45084      -42.122816
2021-11-02/20:47:14.72           105.76947      -120.42168      -42.131210
2021-11-02/20:47:14.76           105.85878      -120.39278      -42.141055
2021-11-02/20:47:14.79           105.96975      -120.36786      -42.160617
2021-11-02/20:47:14.82           106.07215      -120.35403      -42.173263
2021-11-02/20:47:14.85           106.17235      -120.34070      -42.190863
2021-11-02/20:47:14.88           106.27975      -120.30947      -42.201509
2021-11-02/20:47:14.91           106.39066      -120.26802      -42.221738
2021-11-02/20:47:14.94           106.50651      -120.22988      -42.235848
2021-11-02/20:47:14.97           106.61882      -120.19361      -42.255179
2021-11-02/20:47:15.01           106.71506      -120.16955      -42.270619
2021-11-02/20:47:15.04           106.81611      -120.14028      -42.271781
2021-11-02/20:47:15.07           106.91807      -120.10841      -42.267638
2021-11-02/20:47:15.10           107.01813      -120.08520      -42.274735
2021-11-02/20:47:15.13           107.12488      -120.05522      -42.280500
2021-11-02/20:47:15.16           107.21643      -120.03538      -42.301920
2021-11-02/20:47:15.19           107.31319      -120.02157      -42.314079
2021-11-02/20:47:15.22           107.40455      -120.00938      -42.332651
2021-11-02/20:47:15.26           107.50275      -119.99595      -42.340922
2021-11-02/20:47:15.29           107.60866      -119.96920      -42.358461
2021-11-02/20:47:15.32           107.71434      -119.93629      -42.378526
2021-11-02/20:47:15.35           107.81538      -119.90276      -42.401578
2021-11-02/20:47:15.38           107.91501      -119.87133      -42.420796
2021-11-02/20:47:15.41           108.00736      -119.84446      -42.435830
2021-11-02/20:47:15.44           108.10378      -119.81869      -42.447073
2021-11-02/20:47:15.47           108.18886      -119.78637      -42.457941
2021-11-02/20:47:15.51           108.28694      -119.75851      -42.465155
2021-11-02/20:47:15.54           108.38295      -119.73422      -42.476073
2021-11-02/20:47:15.57           108.47685      -119.72080      -42.485949
2021-11-02/20:47:15.60           108.57258      -119.70654      -42.504700
2021-11-02/20:47:15.63           108.66507      -119.70386      -42.508368
2021-11-02/20:47:15.66           108.75696      -119.68330      -42.526060
2021-11-02/20:47:15.69           108.85940      -119.66198      -42.531073
2021-11-02/20:47:15.72           108.94930      -119.63128      -42.539449
2021-11-02/20:47:15.76           109.04437      -119.60553      -42.548617
2021-11-02/20:47:15.79           109.14169      -119.56746      -42.567023
2021-11-02/20:47:15.82           109.23674      -119.53199      -42.588648
2021-11-02/20:47:15.85           109.33038      -119.48588      -42.601761
2021-11-02/20:47:15.88           109.41380      -119.45406      -42.601899
2021-11-02/20:47:15.91           109.50977      -119.41462      -42.615868
2021-11-02/20:47:15.94           109.61158      -119.39727      -42.620709
2021-11-02/20:47:15.97           109.70093      -119.37663      -42.644781
2021-11-02/20:47:16.01           109.80352      -119.35797      -42.665057
2021-11-02/20:47:16.04           109.91939      -119.33673      -42.691002
2021-11-02/20:47:16.07           110.02074      -119.32432      -42.696137
2021-11-02/20:47:16.10           110.11436      -119.30550      -42.704481
2021-11-02/20:47:16.13           110.22543      -119.29103      -42.718132
2021-11-02/20:47:16.16           110.33285      -119.26398      -42.735947
2021-11-02/20:47:16.19           110.42937      -119.24861      -42.741242
2021-11-02/20:47:16.22           110.52948      -119.20230      -42.760275
2021-11-02/20:47:16.26           110.64383      -119.16464      -42.774271
2021-11-02/20:47:16.29           110.74390      -119.12741      -42.774414
2021-11-02/20:47:16.32           110.83484      -119.09722      -42.776265
2021-11-02/20:47:16.35           110.94611      -119.06785      -42.797536
2021-11-02/20:47:16.38           111.05128      -119.04342      -42.818572
2021-11-02/20:47:16.41           111.14415      -119.00123      -42.849934
2021-11-02/20:47:16.44           111.24528      -118.97404      -42.860002
2021-11-02/20:47:16.47           111.34883      -118.93690      -42.882135
2021-11-02/20:47:16.51           111.46426      -118.91763      -42.891262
2021-11-02/20:47:16.54           111.54764      -118.89066      -42.894428
2021-11-02/20:47:16.57           111.65542      -118.85289      -42.908547
2021-11-02/20:47:16.60           111.76749      -118.82374      -42.918701
2021-11-02/20:47:16.63           111.86185      -118.79863      -42.916583
2021-11-02/20:47:16.66           111.96328      -118.75554      -42.925942
2021-11-02/20:47:16.69           112.06199      -118.72287      -42.914580
2021-11-02/20:47:16.72           112.17010      -118.69298      -42.922564
2021-11-02/20:47:16.76           112.26827      -118.66446      -42.933963
2021-11-02/20:47:16.79           112.35153      -118.63018      -42.960281
2021-11-02/20:47:16.82           112.45379      -118.59960      -42.979704
2021-11-02/20:47:16.85           112.55383      -118.58679      -42.999308
2021-11-02/20:47:16.88           112.65276      -118.56015      -43.014354
2021-11-02/20:47:16.91           112.75009      -118.52352      -43.035204
2021-11-02/20:47:16.94           112.84865      -118.49807      -43.037510
2021-11-02/20:47:16.97           112.95370      -118.46650      -43.052803
2021-11-02/20:47:17.01           113.04682      -118.43750      -43.064519
2021-11-02/20:47:17.04           113.14894      -118.40701      -43.073420
2021-11-02/20:47:17.07           113.25151      -118.37476      -43.070240
2021-11-02/20:47:17.10           113.35073      -118.33674      -43.075141
2021-11-02/20:47:17.13           113.44977      -118.30773      -43.079526
2021-11-02/20:47:17.16           113.54440      -118.27700      -43.089118
2021-11-02/20:47:17.19           113.64804      -118.24752      -43.100597
2021-11-02/20:47:17.22           113.74077      -118.22548      -43.121417
2021-11-02/20:47:17.26           113.82944      -118.20795      -43.126507
2021-11-02/20:47:17.29           113.94264      -118.17407      -43.143690
2021-11-02/20:47:17.32           114.04851      -118.14229      -43.164384
2021-11-02/20:47:17.35           114.14584      -118.11570      -43.185234
2021-11-02/20:47:17.38           114.24813      -118.09760      -43.196944
2021-11-02/20:47:17.41           114.34186      -118.06223      -43.216604
2021-11-02/20:47:17.44           114.43784      -118.03427      -43.233016
2021-11-02/20:47:17.47           114.53080      -118.00978      -43.253714
2021-11-02/20:47:17.51           114.62317      -117.97168      -43.266575
2021-11-02/20:47:17.54           114.72255      -117.93907      -43.291464
2021-11-02/20:47:17.57           114.81050      -117.91925      -43.309459
2021-11-02/20:47:17.60           114.90966      -117.89608      -43.317327
2021-11-02/20:47:17.63           115.00812      -117.87307      -43.330355
2021-11-02/20:47:17.66           115.10678      -117.84240      -43.346259
2021-11-02/20:47:17.69           115.20924      -117.81847      -43.346704
2021-11-02/20:47:17.72           115.31643      -117.78853      -43.355362
2021-11-02/20:47:17.76           115.41705      -117.74574      -43.359433
2021-11-02/20:47:17.79           115.52867      -117.72161      -43.369957
2021-11-02/20:47:17.82           115.63302      -117.68477      -43.381066
2021-11-02/20:47:17.85           115.74075      -117.64645      -43.388843
2021-11-02/20:47:17.88           115.83643      -117.61034      -43.399014
2021-11-02/20:47:17.91           115.92646      -117.58012      -43.401581
2021-11-02/20:47:17.94           116.01963      -117.55498      -43.408014
2021-11-02/20:47:17.97           116.11458      -117.52385      -43.426328
2021-11-02/20:47:18.01           116.20574      -117.49569      -43.447637
2021-11-02/20:47:18.04           116.29341      -117.46910      -43.461753
2021-11-02/20:47:18.07           116.39121      -117.42626      -43.480068
2021-11-02/20:47:18.10           116.51028      -117.39724      -43.492944
2021-11-02/20:47:18.13           116.60563      -117.36327      -43.509247
2021-11-02/20:47:18.16           116.70659      -117.32551      -43.531433
2021-11-02/20:47:18.19           116.82399      -117.28861      -43.548378
2021-11-02/20:47:18.22           116.93654      -117.25190      -43.553675
2021-11-02/20:47:18.26           117.05089      -117.22165      -43.563089
2021-11-02/20:47:18.29           117.15040      -117.18639      -43.564940
2021-11-02/20:47:18.32           117.25633      -117.15850      -43.580352
2021-11-02/20:47:18.35           117.35695      -117.13847      -43.589099
2021-11-02/20:47:18.38           117.44463      -117.12435      -43.595471
2021-11-02/20:47:18.41           117.54584      -117.10657      -43.609735
2021-11-02/20:47:18.44           117.65054      -117.08175      -43.621799
2021-11-02/20:47:18.47           117.74735      -117.04816      -43.634256
2021-11-02/20:47:18.51           117.84491      -117.01781      -43.652692
2021-11-02/20:47:18.54           117.93592      -116.98007      -43.675975
2021-11-02/20:47:18.57           118.04578      -116.93504      -43.691938
2021-11-02/20:47:18.60           118.14722      -116.89659      -43.692012
2021-11-02/20:47:18.63           118.24500      -116.85557      -43.696207
2021-11-02/20:47:18.66           118.35333      -116.81954      -43.709565
2021-11-02/20:47:18.69           118.45794      -116.78166      -43.722960
2021-11-02/20:47:18.72           118.55148      -116.75129      -43.735149
2021-11-02/20:47:18.76           118.64788      -116.74026      -43.737120
2021-11-02/20:47:18.79           118.75533      -116.70929      -43.748076
2021-11-02/20:47:18.82           118.86641      -116.69090      -43.754855
2021-11-02/20:47:18.85           118.95649      -116.68001      -43.761493
2021-11-02/20:47:18.88           119.06904      -116.65883      -43.776198
2021-11-02/20:47:18.91           119.17435      -116.64462      -43.778989
2021-11-02/20:47:18.94           119.26033      -116.61747      -43.792484
2021-11-02/20:47:18.97           119.34998      -116.58153      -43.799551
2021-11-02/20:47:19.01           119.44302      -116.55654      -43.795514
2021-11-02/20:47:19.04           119.53932      -116.51001      -43.806644
2021-11-02/20:47:19.07           119.62718      -116.47311      -43.819006
2021-11-02/20:47:19.10           119.71800      -116.43620      -43.827699
2021-11-02/20:47:19.13           119.82194      -116.39261      -43.853394
2021-11-02/20:47:19.16           119.90192      -116.35653      -43.882620
2021-11-02/20:47:19.19           119.99270      -116.32268      -43.908442
2021-11-02/20:47:19.22           120.10052      -116.28509      -43.922778
2021-11-02/20:47:19.26           120.20546      -116.26060      -43.939459
2021-11-02/20:47:19.29           120.31097      -116.22456      -43.967078
2021-11-02/20:47:19.32           120.42437      -116.19730      -43.994304
2021-11-02/20:47:19.35           120.53068      -116.17831      -44.022498
2021-11-02/20:47:19.38           120.62500      -116.14260      -44.043117
2021-11-02/20:47:19.41           120.71764      -116.12047      -44.041133
2021-11-02/20:47:19.44           120.82260      -116.09883      -44.033608
2021-11-02/20:47:19.47           120.92871      -116.06789      -44.042526
2021-11-02/20:47:19.51           121.02388      -116.03618      -44.046653
2021-11-02/20:47:19.54           121.12608      -116.00965      -44.050383
2021-11-02/20:47:19.57           121.22413      -115.99275      -44.053760
2021-11-02/20:47:19.60           121.31220      -115.97342      -44.065919
2021-11-02/20:47:19.63           121.40912      -115.94162      -44.074836
2021-11-02/20:47:19.66           121.51902      -115.91321      -44.090178
2021-11-02/20:47:19.69           121.62200      -115.88405      -44.107012
2021-11-02/20:47:19.72           121.72866      -115.85158      -44.126827
2021-11-02/20:47:19.76           121.83817      -115.81878      -44.148938
2021-11-02/20:47:19.79           121.93534      -115.79000      -44.167145
2021-11-02/20:47:19.82           122.02268      -115.75017      -44.178149
2021-11-02/20:47:19.85           122.10555      -115.70799      -44.187909
2021-11-02/20:47:19.88           122.20636      -115.67631      -44.192579
2021-11-02/20:47:19.91           122.30152      -115.63768      -44.213924
2021-11-02/20:47:19.94           122.39875      -115.60545      -44.231535
2021-11-02/20:47:19.97           122.49579      -115.57949      -44.243917
2021-11-02/20:47:20.01           122.59119      -115.55945      -44.254942
2021-11-02/20:47:20.04           122.68071      -115.54049      -44.263249
2021-11-02/20:47:20.07           122.78272      -115.50471      -44.281374
2021-11-02/20:47:20.10           122.89297      -115.47830      -44.297695
2021-11-02/20:47:20.13           123.01883      -115.44742      -44.322920
2021-11-02/20:47:20.16           123.12726      -115.40215      -44.342905
2021-11-02/20:47:20.19           123.23452      -115.37342      -44.341687
2021-11-02/20:47:20.22           123.32545      -115.33280      -44.337449
2021-11-02/20:47:20.26           123.43227      -115.29314      -44.343666
2021-11-02/20:47:20.29           123.54104      -115.24849      -44.362255
2021-11-02/20:47:20.32           123.63721      -115.19106      -44.373087
2021-11-02/20:47:20.35           123.72303      -115.16164      -44.383863
2021-11-02/20:47:20.38           123.81454      -115.13878      -44.394481
2021-11-02/20:47:20.41           123.90630      -115.10344      -44.405035
2021-11-02/20:47:20.44           124.00987      -115.06974      -44.415687
2021-11-02/20:47:20.47           124.10274      -115.03552      -44.426122
2021-11-02/20:47:20.51           124.21532      -115.00720      -44.445706
2021-11-02/20:47:20.54           124.31746      -114.98001      -44.471997
2021-11-02/20:47:20.57           124.41448      -114.93892      -44.487504
2021-11-02/20:47:20.60           124.52194      -114.91082      -44.503304
2021-11-02/20:47:20.63           124.62894      -114.86669      -44.500626
2021-11-02/20:47:20.66           124.73142      -114.81913      -44.506781
2021-11-02/20:47:20.69           124.83478      -114.79621      -44.502754
2021-11-02/20:47:20.72           124.93459      -114.75550      -44.516483
2021-11-02/20:47:20.76           125.03368      -114.71808      -44.523558
2021-11-02/20:47:20.79           125.12770      -114.68604      -44.523827
2021-11-02/20:47:20.82           125.22474      -114.65327      -44.524521
2021-11-02/20:47:20.85           125.33054      -114.63149      -44.522473
2021-11-02/20:47:20.88           125.43521      -114.59756      -44.530678
2021-11-02/20:47:20.91           125.54209      -114.56860      -44.543343
2021-11-02/20:47:20.94           125.65034      -114.53102      -44.560515
2021-11-02/20:47:20.97           125.75616      -114.48644      -44.582835
2021-11-02/20:47:21.01           125.84564      -114.45277      -44.577775
2021-11-02/20:47:21.04           125.94452      -114.41058      -44.589780
2021-11-02/20:47:21.07           126.04260      -114.37965      -44.586275
2021-11-02/20:47:21.10           126.14084      -114.34141      -44.598078
2021-11-02/20:47:21.13           126.22790      -114.30624      -44.607572
2021-11-02/20:47:21.16           126.31572      -114.27293      -44.620709
2021-11-02/20:47:21.19           126.41150      -114.24357      -44.630488
2021-11-02/20:47:21.22           126.51432      -114.21078      -44.642273
2021-11-02/20:47:21.26           126.59974      -114.18015      -44.648073
2021-11-02/20:47:21.29           126.70498      -114.15712      -44.659413
2021-11-02/20:47:21.32           126.80385      -114.12633      -44.673725
2021-11-02/20:47:21.35           126.90498      -114.08462      -44.699668
2021-11-02/20:47:21.38           127.01601      -114.04608      -44.712730
2021-11-02/20:47:21.41           127.12625      -114.00323      -44.729890
2021-11-02/20:47:21.44           127.22644      -113.96871      -44.722741
2021-11-02/20:47:21.47           127.32673      -113.92311      -44.736272
2021-11-02/20:47:21.51           127.41628      -113.89288      -44.742395
2021-11-02/20:47:21.54           127.52561      -113.86096      -44.750025
2021-11-02/20:47:21.57           127.61620      -113.81150      -44.762147
2021-11-02/20:47:21.60           127.72134      -113.77717      -44.760689
2021-11-02/20:47:21.63           127.82148      -113.74576      -44.770666
2021-11-02/20:47:21.66           127.91007      -113.71162      -44.782774
2021-11-02/20:47:21.69           127.99938      -113.68386      -44.789051
2021-11-02/20:47:21.72           128.09646      -113.64939      -44.803984
2021-11-02/20:47:21.76           128.19786      -113.62734      -44.809546
2021-11-02/20:47:21.79           128.29280      -113.58718      -44.824135
2021-11-02/20:47:21.82           128.39200      -113.53911      -44.835473
2021-11-02/20:47:21.85           128.49609      -113.49605      -44.855446
2021-11-02/20:47:21.88           128.59718      -113.45890      -44.871964
2021-11-02/20:47:21.91           128.69089      -113.42044      -44.880847
2021-11-02/20:47:21.94           128.79106      -113.37766      -44.888578
2021-11-02/20:47:21.97           128.88629      -113.33746      -44.895330
2021-11-02/20:47:22.01           128.98386      -113.31049      -44.902225
2021-11-02/20:47:22.04           129.07991      -113.27146      -44.916709
2021-11-02/20:47:22.07           129.18880      -113.23589      -44.927068
2021-11-02/20:47:22.10           129.27713      -113.19458      -44.951836
2021-11-02/20:47:22.13           129.36969      -113.17228      -44.956016
2021-11-02/20:47:22.16           129.46291      -113.14464      -44.958064
2021-11-02/20:47:22.19           129.58084      -113.10035      -44.970392
2021-11-02/20:47:22.22           129.68923      -113.05319      -44.981775
2021-11-02/20:47:22.26           129.79798      -112.99803      -44.994170
2021-11-02/20:47:22.29           129.90151      -112.94136      -45.006398
2021-11-02/20:47:22.32           130.00662      -112.90328      -45.010371
2021-11-02/20:47:22.35           130.09661      -112.86299      -45.019331
2021-11-02/20:47:22.38           130.20496      -112.83172      -45.023527
2021-11-02/20:47:22.41           130.31082      -112.79966      -45.038184
2021-11-02/20:47:22.44           130.40929      -112.76904      -45.049897
2021-11-02/20:47:22.47           130.48133      -112.75067      -45.056021
2021-11-02/20:47:22.51           130.56622      -112.72988      -45.065133
2021-11-02/20:47:22.54           130.65951      -112.70844      -45.083049
2021-11-02/20:47:22.57           130.76350      -112.68339      -45.094142
2021-11-02/20:47:22.60           130.86476      -112.63486      -45.118997
2021-11-02/20:47:22.63           130.97229      -112.58828      -45.137453
2021-11-02/20:47:22.66           131.06714      -112.53823      -45.141656
2021-11-02/20:47:22.69           131.16003      -112.49589      -45.138187
2021-11-02/20:47:22.72           131.25767      -112.45446      -45.154690
2021-11-02/20:47:22.76           131.36358      -112.40242      -45.169523
2021-11-02/20:47:22.79           131.45351      -112.35045      -45.182223
2021-11-02/20:47:22.82           131.55075      -112.31878      -45.183551
2021-11-02/20:47:22.85           131.64141      -112.28007      -45.202154
2021-11-02/20:47:22.88           131.72752      -112.26075      -45.205187
2021-11-02/20:47:22.91           131.81492      -112.24214      -45.206226
2021-11-02/20:47:22.94           131.90912      -112.22671      -45.216447
2021-11-02/20:47:22.97           132.00623      -112.19093      -45.229133
2021-11-02/20:47:23.01           132.11420      -112.14842      -45.228416
2021-11-02/20:47:23.04           132.20430      -112.11986      -45.233725
2021-11-02/20:47:23.07           132.30514      -112.09561      -45.233881
2021-11-02/20:47:23.10           132.40489      -112.04646      -45.239701
2021-11-02/20:47:23.13           132.50499      -112.00758      -45.231611
2021-11-02/20:47:23.16           132.59760      -111.97119      -45.228903
2021-11-02/20:47:23.19           132.70059      -111.92884      -45.234950
2021-11-02/20:47:23.22           132.79899      -111.88106      -45.241037
2021-11-02/20:47:23.26           132.89426      -111.86023      -45.251822
2021-11-02/20:47:23.29           132.98380      -111.83319      -45.275200
2021-11-02/20:47:23.32           133.08428      -111.80006      -45.291628
2021-11-02/20:47:23.35           133.18198      -111.75832      -45.295767
2021-11-02/20:47:23.38           133.28189      -111.73396      -45.296537
2021-11-02/20:47:23.41           133.38344      -111.69404      -45.311183
2021-11-02/20:47:23.44           133.49060      -111.63899      -45.329456
2021-11-02/20:47:23.47           133.58231      -111.59662      -45.334497
2021-11-02/20:47:23.51           133.68063      -111.56094      -45.338772
2021-11-02/20:47:23.54           133.77706      -111.51435      -45.337887
2021-11-02/20:47:23.57           133.87104      -111.46937      -45.339737
2021-11-02/20:47:23.60           133.97096      -111.42262      -45.348421
2021-11-02/20:47:23.63           134.07602      -111.39084      -45.357789
2021-11-02/20:47:23.66           134.18110      -111.34216      -45.384447
2021-11-02/20:47:23.69           134.27906      -111.29899      -45.407351
2021-11-02/20:47:23.72           134.36541      -111.26895      -45.425170
2021-11-02/20:47:23.76           134.45866      -111.22176      -45.439920
2021-11-02/20:47:23.79           134.55700      -111.17747      -45.446663
2021-11-02/20:47:23.82           134.66161      -111.12271      -45.454822
2021-11-02/20:47:23.85           134.76373      -111.06442      -45.468746
2021-11-02/20:47:23.88           134.85499      -111.01565      -45.471821
2021-11-02/20:47:23.91           134.94783      -110.97131      -45.488604
2021-11-02/20:47:23.94           135.04223      -110.92901      -45.497886
2021-11-02/20:47:23.97           135.13122      -110.88285      -45.504182
2021-11-02/20:47:24.01           135.22899      -110.83768      -45.507791
2021-11-02/20:47:24.04           135.33176      -110.81164      -45.508596
2021-11-02/20:47:24.07           135.42703      -110.77568      -45.522585
2021-11-02/20:47:24.10           135.51925      -110.75149      -45.554920
2021-11-02/20:47:24.13           135.61693      -110.72255      -45.563745
2021-11-02/20:47:24.16           135.71993      -110.68164      -45.572245
2021-11-02/20:47:24.19           135.82256      -110.64323      -45.570334
2021-11-02/20:47:24.22           135.90954      -110.61101      -45.574258
2021-11-02/20:47:24.26           136.01578      -110.57415      -45.578281
2021-11-02/20:47:24.29           136.12115      -110.52269      -45.592473
2021-11-02/20:47:24.32           136.22267      -110.47491      -45.605553
2021-11-02/20:47:24.35           136.32116      -110.42649      -45.615861
2021-11-02/20:47:24.38           136.42955      -110.37017      -45.623444
2021-11-02/20:47:24.41           136.52828      -110.32204      -45.638325
2021-11-02/20:47:24.44           136.63020      -110.27831      -45.661147
2021-11-02/20:47:24.47           136.73168      -110.23228      -45.689006
2021-11-02/20:47:24.51           136.84217      -110.18202      -45.709359
2021-11-02/20:47:24.54           136.93440      -110.14683      -45.722960
2021-11-02/20:47:24.57           137.03601      -110.10801      -45.727654
2021-11-02/20:47:24.60           137.14248      -110.05629      -45.739404
2021-11-02/20:47:24.63           137.25695      -110.01369      -45.744750
2021-11-02/20:47:24.66           137.35345      -109.97059      -45.755128
2021-11-02/20:47:24.69           137.45014      -109.92296      -45.756593
2021-11-02/20:47:24.72           137.54796      -109.88299      -45.757247
2021-11-02/20:47:24.76           137.64578      -109.84026      -45.753202
2021-11-02/20:47:24.79           137.73198      -109.79551      -45.747198
2021-11-02/20:47:24.82           137.83295      -109.74100      -45.764301
2021-11-02/20:47:24.85           137.92740      -109.70530      -45.772982
2021-11-02/20:47:24.88           138.01831      -109.68251      -45.776694
2021-11-02/20:47:24.91           138.11144      -109.64369      -45.795111
2021-11-02/20:47:24.94           138.20823      -109.60329      -45.802354
2021-11-02/20:47:24.97           138.30059      -109.56568      -45.805329
2021-11-02/20:47:25.01           138.40341      -109.52969      -45.806298
2021-11-02/20:47:25.04           138.50044      -109.48821      -45.815769
2021-11-02/20:47:25.07           138.60572      -109.45164      -45.832885
2021-11-02/20:47:25.10           138.69238      -109.41196      -45.826565
2021-11-02/20:47:25.13           138.79670      -109.36184      -45.833235
2021-11-02/20:47:25.16           138.89045      -109.31255      -45.852579
2021-11-02/20:47:25.19           138.98057      -109.26895      -45.861208
2021-11-02/20:47:25.22           139.07567      -109.22794      -45.867792
2021-11-02/20:47:25.26           139.17343      -109.19974      -45.883151
2021-11-02/20:47:25.29           139.26358      -109.16821      -45.900480
2021-11-02/20:47:25.32           139.36576      -109.12207      -45.923259
2021-11-02/20:47:25.35           139.45886      -109.07398      -45.937713
2021-11-02/20:47:25.38           139.56438      -109.03635      -45.957070
2021-11-02/20:47:25.41           139.65035      -109.00100      -45.962976
2021-11-02/20:47:25.44           139.75296      -108.95750      -45.964214
2021-11-02/20:47:25.47           139.85251      -108.91096      -45.970407
2021-11-02/20:47:25.51           139.94429      -108.87387      -45.972607
2021-11-02/20:47:25.54           140.04229      -108.82254      -45.981624
2021-11-02/20:47:25.57           140.14463      -108.77774      -45.988378
2021-11-02/20:47:25.60           140.23213      -108.73480      -45.999303
2021-11-02/20:47:25.63           140.32693      -108.69976      -46.006636
2021-11-02/20:47:25.66           140.41751      -108.65987      -46.012615
2021-11-02/20:47:25.69           140.52748      -108.61808      -46.033936
2021-11-02/20:47:25.72           140.62410      -108.58226      -46.050160
2021-11-02/20:47:25.76           140.71862      -108.54868      -46.067701
2021-11-02/20:47:25.79           140.81459      -108.49752      -46.079815
2021-11-02/20:47:25.82           140.91263      -108.45412      -46.090515
2021-11-02/20:47:25.85           141.01331      -108.40148      -46.101403
2021-11-02/20:47:25.88           141.11140      -108.35910      -46.102029
2021-11-02/20:47:25.91           141.20806      -108.30638      -46.106647
2021-11-02/20:47:25.94           141.31316      -108.25405      -46.109997
2021-11-02/20:47:25.97           141.40934      -108.20767      -46.117214
2021-11-02/20:47:26.01           141.50910      -108.15492      -46.128708
2021-11-02/20:47:26.04           141.60003      -108.11289      -46.128622
2021-11-02/20:47:26.07           141.70520      -108.07640      -46.135286
2021-11-02/20:47:26.10           141.81241      -108.03977      -46.138883
2021-11-02/20:47:26.13           141.91347      -107.99567      -46.150036
2021-11-02/20:47:26.16           142.01483      -107.95287      -46.155691
2021-11-02/20:47:26.19           142.12396      -107.91579      -46.162202
2021-11-02/20:47:26.22           142.22786      -107.87859      -46.170888
2021-11-02/20:47:26.26           142.32698      -107.83942      -46.169668
2021-11-02/20:47:26.29           142.42115      -107.80421      -46.169809
2021-11-02/20:47:26.32           142.52446      -107.74958      -46.176144
2021-11-02/20:47:26.35           142.61588      -107.70262      -46.175841
2021-11-02/20:47:26.38           142.71017      -107.64949      -46.184979
2021-11-02/20:47:26.41           142.79755      -107.59974      -46.202649
2021-11-02/20:47:26.44           142.89708      -107.54949      -46.214319
2021-11-02/20:47:26.47           142.98636      -107.50100      -46.220729
2021-11-02/20:47:26.51           143.07319      -107.45553      -46.232205
2021-11-02/20:47:26.54           143.16634      -107.39889      -46.249224
2021-11-02/20:47:26.57           143.27233      -107.33195      -46.267603
2021-11-02/20:47:26.60           143.36731      -107.28555      -46.283330
2021-11-02/20:47:26.63           143.46628      -107.23271      -46.306025
2021-11-02/20:47:26.66           143.56741      -107.17279      -46.324482
2021-11-02/20:47:26.69           143.65828      -107.12049      -46.330540
2021-11-02/20:47:26.72           143.74322      -107.06963      -46.346279
2021-11-02/20:47:26.76           143.83270      -107.01631      -46.360316
2021-11-02/20:47:26.79           143.93436      -106.96076      -46.382532
2021-11-02/20:47:26.82           144.03223      -106.90819      -46.407729
2021-11-02/20:47:26.85           144.11645      -106.86614      -46.426192
2021-11-02/20:47:26.88           144.21074      -106.81718      -46.442414
2021-11-02/20:47:26.91           144.30385      -106.77780      -46.454570
2021-11-02/20:47:26.94           144.38667      -106.75019      -46.461358
2021-11-02/20:47:26.97           144.48914      -106.70993      -46.469307
2021-11-02/20:47:27.01           144.58358      -106.66921      -46.481214
2021-11-02/20:47:27.04           144.67823      -106.62087      -46.496051
2021-11-02/20:47:27.07           144.76857      -106.58799      -46.492798
2021-11-02/20:47:27.10           144.85738      -106.54170      -46.494828
2021-11-02/20:47:27.13           144.95359      -106.49124      -46.495122
2021-11-02/20:47:27.16           145.04925      -106.43679      -46.504099
2021-11-02/20:47:27.19           145.15666      -106.38299      -46.523244
2021-11-02/20:47:27.22           145.26592      -106.33358      -46.548228
2021-11-02/20:47:27.26           145.35297      -106.29707      -46.561887
2021-11-02/20:47:27.29           145.45844      -106.24957      -46.570995
2021-11-02/20:47:27.32           145.56604      -106.20776      -46.580437
2021-11-02/20:47:27.35           145.67558      -106.16105      -46.602270
2021-11-02/20:47:27.38           145.78166      -106.11824      -46.609153
2021-11-02/20:47:27.41           145.88798      -106.07710      -46.622954
2021-11-02/20:47:27.44           145.99191      -106.03860      -46.629410
2021-11-02/20:47:27.47           146.07922      -105.98993      -46.626572
2021-11-02/20:47:27.51           146.16801      -105.93299      -46.622304
2021-11-02/20:47:27.54           146.26715      -105.86774      -46.634551
2021-11-02/20:47:27.57           146.36113      -105.82507      -46.635041
2021-11-02/20:47:27.60           146.45676      -105.78064      -46.643949
2021-11-02/20:47:27.63           146.54039      -105.72428      -46.648306
2021-11-02/20:47:27.66           146.63041      -105.67261      -46.661502
2021-11-02/20:47:27.69           146.71325      -105.62573      -46.664480
2021-11-02/20:47:27.72           146.81228      -105.57534      -46.679566
2021-11-02/20:47:27.76           146.91386      -105.52641      -46.690636
2021-11-02/20:47:27.79           147.01530      -105.47063      -46.708394
2021-11-02/20:47:27.82           147.11672      -105.41932      -46.716668
2021-11-02/20:47:27.85           147.21461      -105.34753      -46.738102
2021-11-02/20:47:27.88           147.31282      -105.29734      -46.747818
2021-11-02/20:47:27.91           147.41490      -105.24208      -46.756328
2021-11-02/20:47:27.94           147.49771      -105.19007      -46.762376
2021-11-02/20:47:27.97           147.58787      -105.13148      -46.774430
2021-11-02/20:47:28.01           147.65973      -105.08696      -46.789744
2021-11-02/20:47:28.04           147.75257      -105.04358      -46.802827
2021-11-02/20:47:28.07           147.83896      -105.00314      -46.814703
2021-11-02/20:47:28.10           147.93356      -104.95555      -46.825548
2021-11-02/20:47:28.13           148.02538      -104.92137      -46.832674
2021-11-02/20:47:28.16           148.11772      -104.87503      -46.844369
2021-11-02/20:47:28.19           148.21136      -104.82495      -46.863550
2021-11-02/20:47:28.22           148.31693      -104.77098      -46.884000
2021-11-02/20:47:28.26           148.42420      -104.72725      -46.892595
2021-11-02/20:47:28.29           148.53806      -104.67536      -46.887065
2021-11-02/20:47:28.32           148.63258      -104.61916      -46.889850
2021-11-02/20:47:28.35           148.72710      -104.56575      -46.897324
2021-11-02/20:47:28.38           148.82467      -104.51677      -46.902182
2021-11-02/20:47:28.41           148.93542      -104.46362      -46.916382
2021-11-02/20:47:28.44           149.03426      -104.40436      -46.929438
2021-11-02/20:47:28.47           149.12582      -104.36614      -46.937424
2021-11-02/20:47:28.51           149.22265      -104.32903      -46.933163
2021-11-02/20:47:28.54           149.31306      -104.28593      -46.946675
2021-11-02/20:47:28.57           149.40891      -104.23810      -46.965632
2021-11-02/20:47:28.60           149.49822      -104.19527      -46.981622
2021-11-02/20:47:28.63           149.59879      -104.14044      -46.989985
2021-11-02/20:47:28.66           149.70166      -104.07851      -47.004661
2021-11-02/20:47:28.69           149.78944      -104.02537      -47.014124
2021-11-02/20:47:28.72           149.88199      -103.97005      -47.026464
2021-11-02/20:47:28.76           149.97807      -103.91730      -47.024115
2021-11-02/20:47:28.79           150.06726      -103.86072      -47.035096
2021-11-02/20:47:28.82           150.16301      -103.82082      -47.045172
2021-11-02/20:47:28.85           150.24959      -103.77864      -47.052902
2021-11-02/20:47:28.88           150.34115      -103.72530      -47.064091
2021-11-02/20:47:28.91           150.43708      -103.68502      -47.072303
2021-11-02/20:47:28.94           150.52057      -103.65941      -47.072341
2021-11-02/20:47:28.97           150.61525      -103.62633      -47.084199
2021-11-02/20:47:29.01           150.71324      -103.57869      -47.094153
2021-11-02/20:47:29.04           150.79373      -103.53143      -47.101742
2021-11-02/20:47:29.07           150.89390      -103.48086      -47.114494
2021-11-02/20:47:29.10           150.98836      -103.39927      -47.126634
2021-11-02/20:47:29.13           151.08675      -103.32708      -47.138485
2021-11-02/20:47:29.16           151.18757      -103.25604      -47.152309
2021-11-02/20:47:29.19           151.27560      -103.20045      -47.161707
2021-11-02/20:47:29.22           151.36198      -103.13700      -47.175231
2021-11-02/20:47:29.26           151.44939      -103.07537      -47.184521
2021-11-02/20:47:29.29           151.53094      -103.02549      -47.197396
2021-11-02/20:47:29.32           151.63015      -102.96827      -47.211477
2021-11-02/20:47:29.35           151.71876      -102.91498      -47.226388
2021-11-02/20:47:29.38           151.81489      -102.88504      -47.239078
2021-11-02/20:47:29.41           151.91295      -102.83950      -47.257860
2021-11-02/20:47:29.44           151.99923      -102.80190      -47.264009
2021-11-02/20:47:29.47           152.09442      -102.74599      -47.274171
2021-11-02/20:47:29.51           152.19969      -102.68596      -47.286797
2021-11-02/20:47:29.54           152.28452      -102.63151      -47.297672
2021-11-02/20:47:29.57           152.37865      -102.58103      -47.307268
2021-11-02/20:47:29.60           152.46442      -102.52642      -47.334068
2021-11-02/20:47:29.63           152.55276      -102.48285      -47.344309
2021-11-02/20:47:29.66           152.63230      -102.42897      -47.353267
2021-11-02/20:47:29.69           152.71934      -102.37815      -47.366237
2021-11-02/20:47:29.72           152.81256      -102.32172      -47.383598
2021-11-02/20:47:29.76           152.90252      -102.28087      -47.392776
2021-11-02/20:47:29.79           152.99067      -102.24186      -47.411938
2021-11-02/20:47:29.82           153.09010      -102.18944      -47.421148
2021-11-02/20:47:29.85           153.18237      -102.13763      -47.413108
2021-11-02/20:47:29.88           153.28546      -102.08222      -47.408810
2021-11-02/20:47:29.91           153.39092      -102.01904      -47.414929
2021-11-02/20:47:29.94           153.49779      -101.95660      -47.429583
2021-11-02/20:47:29.97           153.59255      -101.90664      -47.429959
2021-11-02/20:47:30.01           153.68217      -101.86382      -47.438230
2021-11-02/20:47:30.04           153.77102      -101.81227      -47.460115
2021-11-02/20:47:30.07           153.86547      -101.75866      -47.473744
2021-11-02/20:47:30.10           153.96589      -101.70707      -47.488828
2021-11-02/20:47:30.13           154.05748      -101.65492      -47.519005
2021-11-02/20:47:30.16           154.14210      -101.61506      -47.538712
2021-11-02/20:47:30.19           154.23306      -101.57644      -47.556121
2021-11-02/20:47:30.22           154.31464      -101.53759      -47.558884
2021-11-02/20:47:30.26           154.39553      -101.48379      -47.569991
2021-11-02/20:47:30.29           154.48489      -101.42176      -47.582310
2021-11-02/20:47:30.32           154.58964      -101.36324      -47.584140
2021-11-02/20:47:30.35           154.67997      -101.30787      -47.595157
2021-11-02/20:47:30.38           154.76688      -101.25847      -47.599992
2021-11-02/20:47:30.41           154.86114      -101.20833      -47.603698
2021-11-02/20:47:30.44           154.96461      -101.15326      -47.614569
2021-11-02/20:47:30.47           155.05339      -101.10548      -47.620566
2021-11-02/20:47:30.51           155.15746      -101.04411      -47.639408
2021-11-02/20:47:30.54           155.26632      -100.99711      -47.660288
2021-11-02/20:47:30.57           155.37376      -100.95355      -47.679659
2021-11-02/20:47:30.60           155.45819      -100.91716      -47.689448
2021-11-02/20:47:30.63           155.56191      -100.87062      -47.690009
2021-11-02/20:47:30.66           155.65327      -100.81846      -47.699166
2021-11-02/20:47:30.69           155.75080      -100.76654      -47.705561
2021-11-02/20:47:30.72           155.84530      -100.71395      -47.709184
2021-11-02/20:47:30.76           155.94398      -100.66386      -47.721886
2021-11-02/20:47:30.79           156.03410      -100.61891      -47.734687
2021-11-02/20:47:30.82           156.11335      -100.56991      -47.725603
2021-11-02/20:47:30.85           156.19345      -100.52589      -47.718847
2021-11-02/20:47:30.88           156.28506      -100.46850      -47.723223
2021-11-02/20:47:30.91           156.36145      -100.42374      -47.735375
2021-11-02/20:47:30.94           156.45184      -100.38286      -47.747361
2021-11-02/20:47:30.97           156.54330      -100.33935      -47.764612
2021-11-02/20:47:31.01           156.63555      -100.29733      -47.773063
2021-11-02/20:47:31.04           156.71634      -100.24494      -47.776054
2021-11-02/20:47:31.07           156.80485      -100.19339      -47.766426
2021-11-02/20:47:31.10           156.89578      -100.13480      -47.773656
2021-11-02/20:47:31.13           157.00099      -100.07042      -47.785417
2021-11-02/20:47:31.16           157.10055      -100.00739      -47.799006
2021-11-02/20:47:31.19           157.19327      -99.940419      -47.796991
2021-11-02/20:47:31.22           157.27235      -99.878083      -47.795359
2021-11-02/20:47:31.26           157.35655      -99.829335      -47.791994
2021-11-02/20:47:31.29           157.45151      -99.769471      -47.803182
2021-11-02/20:47:31.32           157.55179      -99.715577      -47.815588
2021-11-02/20:47:31.35           157.64375      -99.652006      -47.835847
2021-11-02/20:47:31.38           157.74377      -99.604767      -47.855386
2021-11-02/20:47:31.41           157.83277      -99.564567      -47.861223
2021-11-02/20:47:31.44           157.92754      -99.509544      -47.864809
2021-11-02/20:47:31.47           158.01747      -99.455715      -47.875595
2021-11-02/20:47:31.51           158.12017      -99.408817      -47.882816
2021-11-02/20:47:31.54           158.22079      -99.344831      -47.887535
2021-11-02/20:47:31.57           158.30975      -99.275039      -47.895687
2021-11-02/20:47:31.60           158.39503      -99.208521      -47.900830
2021-11-02/20:47:31.63           158.47510      -99.163572      -47.904220
2021-11-02/20:47:31.66           158.56006      -99.116744      -47.904521
2021-11-02/20:47:31.69           158.64638      -99.065520      -47.916417
2021-11-02/20:47:31.72           158.73316      -99.031457      -47.936582
2021-11-02/20:47:31.76           158.83206      -98.988950      -47.949133
2021-11-02/20:47:31.79           158.92475      -98.933135      -47.965897
2021-11-02/20:47:31.82           159.00633      -98.890608      -47.974205
2021-11-02/20:47:31.85           159.09756      -98.848228      -47.989320
2021-11-02/20:47:31.88           159.18544      -98.786668      -48.001593
2021-11-02/20:47:31.91           159.27735      -98.723815      -48.017815
2021-11-02/20:47:31.94           159.36362      -98.658143      -48.028839
2021-11-02/20:47:31.97           159.45851      -98.592469      -48.036724
2021-11-02/20:47:32.01           159.54714      -98.519328      -48.041654
2021-11-02/20:47:32.04           159.62897      -98.460600      -48.055415
2021-11-02/20:47:32.07           159.71384      -98.409334      -48.054716
2021-11-02/20:47:32.10           159.80982      -98.336600      -48.077382
2021-11-02/20:47:32.13           159.89939      -98.286651      -48.080141
2021-11-02/20:47:32.16           159.99599      -98.230940      -48.092689
2021-11-02/20:47:32.19           160.09311      -98.174043      -48.099612
2021-11-02/20:47:32.22           160.19353      -98.119098      -48.103801
2021-11-02/20:47:32.26           160.28910      -98.056038      -48.111231
2021-11-02/20:47:32.29           160.38085      -97.992217      -48.127034
2021-11-02/20:47:32.32           160.48042      -97.932300      -48.128917
2021-11-02/20:47:32.35           160.57021      -97.865172      -48.147215
2021-11-02/20:47:32.38           160.66161      -97.811727      -48.154209
2021-11-02/20:47:32.41           160.74342      -97.735527      -48.178960
2021-11-02/20:47:32.44           160.81848      -97.682888      -48.187556
2021-11-02/20:47:32.47           160.90149      -97.634187      -48.192772
2021-11-02/20:47:32.51           160.98727      -97.580463      -48.215773
2021-11-02/20:47:32.54           161.07177      -97.524626      -48.238454
2021-11-02/20:47:32.57           161.15855      -97.469190      -48.246119
2021-11-02/20:47:32.60           161.25011      -97.396463      -48.259880
2021-11-02/20:47:32.63           161.34813      -97.335965      -48.271650
2021-11-02/20:47:32.66           161.44240      -97.269850      -48.288879
2021-11-02/20:47:32.69           161.53357      -97.205382      -48.285061
2021-11-02/20:47:32.72           161.62646      -97.147837      -48.297716
2021-11-02/20:47:32.76           161.72741      -97.082170      -48.308899
2021-11-02/20:47:32.79           161.82157      -97.014631      -48.313263
2021-11-02/20:47:32.82           161.90863      -96.960489      -48.315442
2021-11-02/20:47:32.85           161.98925      -96.904840      -48.325903
2021-11-02/20:47:32.88           162.06651      -96.866811      -48.326382
2021-11-02/20:47:32.91           162.14388      -96.822280      -48.338133
2021-11-02/20:47:32.94           162.21859      -96.773254      -48.355206
2021-11-02/20:47:32.97           162.30523      -96.734096      -48.368015
2021-11-02/20:47:33.01           162.40364      -96.679364      -48.375354
2021-11-02/20:47:33.04           162.48817      -96.621010      -48.376898
2021-11-02/20:47:33.07           162.58079      -96.560818      -48.392768
2021-11-02/20:47:33.10           162.66943      -96.493304      -48.407188
2021-11-02/20:47:33.13           162.75731      -96.428311      -48.408490
2021-11-02/20:47:33.16           162.85290      -96.366685      -48.418366
2021-11-02/20:47:33.19           162.94152      -96.292880      -48.417007
2021-11-02/20:47:33.22           163.03244      -96.224375      -48.414085
2021-11-02/20:47:33.26           163.12419      -96.163646      -48.418149
2021-11-02/20:47:33.29           163.21040      -96.105941      -48.420401
2021-11-02/20:47:33.32           163.30139      -96.060983      -48.438835
2021-11-02/20:47:33.35           163.38154      -96.018467      -48.434662
2021-11-02/20:47:33.38           163.47296      -95.965312      -48.425248
2021-11-02/20:47:33.41           163.56215      -95.919681      -48.432473
2021-11-02/20:47:33.44           163.65056      -95.867004      -48.439149
2021-11-02/20:47:33.47           163.75608      -95.811007      -48.457363
2021-11-02/20:47:33.51           163.85441      -95.751840      -48.463723
2021-11-02/20:47:33.54           163.93540      -95.692639      -48.465833
2021-11-02/20:47:33.57           164.03202      -95.624907      -48.469915
2021-11-02/20:47:33.60           164.11938      -95.561124      -48.476897
2021-11-02/20:47:33.63           164.21619      -95.491371      -48.493283
2021-11-02/20:47:33.66           164.29777      -95.432858      -48.515076
2021-11-02/20:47:33.69           164.38976      -95.375252      -48.528434
2021-11-02/20:47:33.72           164.47967      -95.326415      -48.542369
2021-11-02/20:47:33.76           164.56463      -95.277356      -48.550617
2021-11-02/20:47:33.79           164.65072      -95.223592      -48.565907
2021-11-02/20:47:33.82           164.75325      -95.163923      -48.593219
2021-11-02/20:47:33.85           164.83930      -95.120156      -48.608352
2021-11-02/20:47:33.88           164.93169      -95.063891      -48.626739
2021-11-02/20:47:33.91           165.00788      -95.015466      -48.623495
2021-11-02/20:47:33.94           165.08551      -94.968756      -48.618705
2021-11-02/20:47:33.97           165.16494      -94.912012      -48.618859
2021-11-02/20:47:34.01           165.25279      -94.844718      -48.627974
2021-11-02/20:47:34.04           165.33581      -94.780021      -48.646632
2021-11-02/20:47:34.07           165.41910      -94.730333      -48.654216
2021-11-02/20:47:34.10           165.49526      -94.687736      -48.643812
2021-11-02/20:47:34.13           165.58011      -94.640049      -48.643874
2021-11-02/20:47:34.16           165.67138      -94.577778      -48.648972
2021-11-02/20:47:34.19           165.76814      -94.511298      -48.682495
2021-11-02/20:47:34.22           165.86260      -94.450471      -48.707354
2021-11-02/20:47:34.26           165.95596      -94.399488      -48.722106
2021-11-02/20:47:34.29           166.04630      -94.349219      -48.736430
2021-11-02/20:47:34.32           166.13855      -94.298740      -48.737148
2021-11-02/20:47:34.35           166.23179      -94.239780      -48.739772
2021-11-02/20:47:34.38           166.31894      -94.175503      -48.758766
2021-11-02/20:47:34.41           166.40519      -94.117635      -48.777631
2021-11-02/20:47:34.44           166.48828      -94.064629      -48.792534
2021-11-02/20:47:34.47           166.57123      -94.015766      -48.803907
2021-11-02/20:47:34.51           166.67605      -93.964476      -48.817856
2021-11-02/20:47:34.54           166.77953      -93.905205      -48.828119
2021-11-02/20:47:34.57           166.87158      -93.850000      -48.833805
2021-11-02/20:47:34.60           166.95878      -93.800415      -48.837182
2021-11-02/20:47:34.63           167.04941      -93.740500      -48.856266
2021-11-02/20:47:34.66           167.14968      -93.693304      -48.857736
2021-11-02/20:47:34.69           167.24711      -93.634086      -48.864803
2021-11-02/20:47:34.72           167.33608      -93.580287      -48.865968
2021-11-02/20:47:34.76           167.42130      -93.519715      -48.853737
2021-11-02/20:47:34.79           167.50690      -93.453919      -48.847274
2021-11-02/20:47:34.82           167.59280      -93.398498      -48.855752
2021-11-02/20:47:34.85           167.67240      -93.336044      -48.873708
2021-11-02/20:47:34.88           167.75407      -93.266230      -48.893433
2021-11-02/20:47:34.91           167.83533      -93.218371      -48.889990
2021-11-02/20:47:34.94           167.92299      -93.160125      -48.898593
2021-11-02/20:47:34.97           168.00630      -93.099765      -48.899996
2021-11-02/20:47:35.01           168.09296      -93.044884      -48.909768
2021-11-02/20:47:35.04           168.19055      -92.989474      -48.922005
2021-11-02/20:47:35.07           168.27170      -92.942745      -48.926890
2021-11-02/20:47:35.10           168.35637      -92.890360      -48.932001
2021-11-02/20:47:35.13           168.44764      -92.831157      -48.925359
2021-11-02/20:47:35.16           168.53601      -92.772936      -48.912311
2021-11-02/20:47:35.19           168.62765      -92.709915      -48.913777
2021-11-02/20:47:35.22           168.71240      -92.643133      -48.928578
2021-11-02/20:47:35.26           168.80469      -92.589699      -48.941236
2021-11-02/20:47:35.29           168.88852      -92.532344      -48.944057
2021-11-02/20:47:35.32           168.96655      -92.481882      -48.947498
2021-11-02/20:47:35.35           169.05160      -92.425702      -48.960732
2021-11-02/20:47:35.38           169.14526      -92.366730      -48.966153
2021-11-02/20:47:35.41           169.23319      -92.313972      -48.976299
2021-11-02/20:47:35.44           169.32554      -92.253333      -48.993822
2021-11-02/20:47:35.47           169.41046      -92.198496      -48.998867
2021-11-02/20:47:35.51           169.50039      -92.131123      -49.005094
2021-11-02/20:47:35.54           169.58821      -92.058045      -49.011030
2021-11-02/20:47:35.57           169.67832      -91.979535      -49.009128
2021-11-02/20:47:35.60           169.76739      -91.900641      -49.013800
2021-11-02/20:47:35.63           169.85907      -91.834852      -49.010641
2021-11-02/20:47:35.66           169.94081      -91.766012      -49.020383
2021-11-02/20:47:35.69           170.02047      -91.696614      -49.026759
2021-11-02/20:47:35.72           170.09353      -91.642194      -49.029969
2021-11-02/20:47:35.76           170.17192      -91.580026      -49.039953
2021-11-02/20:47:35.79           170.25296      -91.536075      -49.039039
2021-11-02/20:47:35.82           170.32725      -91.490971      -49.037742
2021-11-02/20:47:35.85           170.40431      -91.451817      -49.043999
2021-11-02/20:47:35.88           170.49067      -91.411056      -49.039617
2021-11-02/20:47:35.91           170.57493      -91.352255      -49.042865
2021-11-02/20:47:35.94           170.65992      -91.289050      -49.033953
2021-11-02/20:47:35.97           170.74732      -91.220475      -49.027741
2021-11-02/20:47:36.01           170.83860      -91.153377      -49.019601
2021-11-02/20:47:36.04           170.94179      -91.090803      -49.026777
2021-11-02/20:47:36.07           171.03243      -91.035573      -49.019993
2021-11-02/20:47:36.10           171.12631      -90.962490      -49.029211
2021-11-02/20:47:36.13           171.22425      -90.891886      -49.036963
2021-11-02/20:47:36.16           171.31534      -90.829180      -49.054240
2021-11-02/20:47:36.19           171.40932      -90.769893      -49.068424
2021-11-02/20:47:36.22           171.50388      -90.711539      -49.085764
2021-11-02/20:47:36.26           171.59166      -90.657835      -49.095538
2021-11-02/20:47:36.29           171.68034      -90.611442      -49.099877
2021-11-02/20:47:36.32           171.75687      -90.553656      -49.085094
2021-11-02/20:47:36.35           171.84067      -90.475357      -49.087924
2021-11-02/20:47:36.38           171.91575      -90.417275      -49.077027
2021-11-02/20:47:36.41           172.00357      -90.347245      -49.071224
2021-11-02/20:47:36.44           172.09243      -90.280400      -49.063516
2021-11-02/20:47:36.47           172.18268      -90.214333      -49.064345
2021-11-02/20:47:36.51           172.25916      -90.144700      -49.069914
2021-11-02/20:47:36.54           172.34507      -90.084432      -49.065141
2021-11-02/20:47:36.57           172.43808      -90.014990      -49.069603
2021-11-02/20:47:36.60           172.53224      -89.956728      -49.084295
2021-11-02/20:47:36.63           172.62217      -89.905938      -49.089733
2021-11-02/20:47:36.66           172.71327      -89.844861      -49.092886
2021-11-02/20:47:36.69           172.79545      -89.797862      -49.084927
2021-11-02/20:47:36.72           172.88205      -89.730664      -49.092276
2021-11-02/20:47:36.76           172.96368      -89.655298      -49.092349
2021-11-02/20:47:36.79           173.05168      -89.587681      -49.089385
2021-11-02/20:47:36.82           173.14461      -89.512190      -49.107035
2021-11-02/20:47:36.85           173.22773      -89.443454      -49.119014
2021-11-02/20:47:36.88           173.31518      -89.370526      -49.122420
2021-11-02/20:47:36.91           173.40058      -89.299162      -49.131234
2021-11-02/20:47:36.94           173.49185      -89.229565      -49.147474
2021-11-02/20:47:36.97           173.57495      -89.165033      -49.166467
2021-11-02/20:47:37.01           173.65639      -89.115936      -49.171440
2021-11-02/20:47:37.04           173.74582      -89.064966      -49.180214
2021-11-02/20:47:37.07           173.83755      -89.007165      -49.178822
2021-11-02/20:47:37.10           173.92883      -88.947107      -49.182489
2021-11-02/20:47:37.13           174.02219      -88.879696      -49.187935
2021-11-02/20:47:37.16           174.11132      -88.818144      -49.198317
2021-11-02/20:47:37.19           174.19501      -88.743824      -49.214233
2021-11-02/20:47:37.22           174.28132      -88.687723      -49.219229
2021-11-02/20:47:37.26           174.37207      -88.619561      -49.224605
2021-11-02/20:47:37.29           174.45356      -88.553941      -49.230540
2021-11-02/20:47:37.32           174.53050      -88.498732      -49.239741
2021-11-02/20:47:37.35           174.60688      -88.441003      -49.259979
2021-11-02/20:47:37.38           174.68964      -88.386844      -49.270166
2021-11-02/20:47:37.41           174.77191      -88.337427      -49.297086
2021-11-02/20:47:37.44           174.84439      -88.270307      -49.317674
2021-11-02/20:47:37.47           174.92192      -88.206695      -49.326125
2021-11-02/20:47:37.51           175.00045      -88.139747      -49.333414
2021-11-02/20:47:37.54           175.08857      -88.084370      -49.349664
2021-11-02/20:47:37.57           175.17677      -88.014605      -49.375618
2021-11-02/20:47:37.60           175.24632      -87.941937      -49.390552
2021-11-02/20:47:37.63           175.32981      -87.873850      -49.401207
2021-11-02/20:47:37.66           175.40578      -87.808286      -49.417205
2021-11-02/20:47:37.69           175.48904      -87.749382      -49.410708
2021-11-02/20:47:37.72           175.58068      -87.699288      -49.416949
2021-11-02/20:47:37.76           175.67788      -87.643194      -49.436876
2021-11-02/20:47:37.79           175.77118      -87.579087      -49.459485
2021-11-02/20:47:37.82           175.86059      -87.504185      -49.480107
2021-11-02/20:47:37.85           175.94488      -87.437366      -49.498505
2021-11-02/20:47:37.88           176.04361      -87.369998      -49.528932
2021-11-02/20:47:37.91           176.11854      -87.314985      -49.541264
2021-11-02/20:47:37.94           176.21206      -87.252814      -49.554271
2021-11-02/20:47:37.97           176.29824      -87.183247      -49.583340
2021-11-02/20:47:38.01           176.38045      -87.104953      -49.608649
2021-11-02/20:47:38.04           176.44835      -87.039601      -49.624543
2021-11-02/20:47:38.07           176.52379      -86.986190      -49.635936
2021-11-02/20:47:38.10           176.59982      -86.933709      -49.650485
2021-11-02/20:47:38.13           176.69302      -86.876096      -49.661839
2021-11-02/20:47:38.16           176.77201      -86.823571      -49.672731
2021-11-02/20:47:38.19           176.86133      -86.764302      -49.702540
2021-11-02/20:47:38.22           176.92535      -86.705424      -49.721960
2021-11-02/20:47:38.26           177.01069      -86.641818      -49.738492
2021-11-02/20:47:38.29           177.08293      -86.591122      -49.737158
2021-11-02/20:47:38.32           177.17081      -86.550771      -49.729140
2021-11-02/20:47:38.35           177.26011      -86.477230      -49.741621
2021-11-02/20:47:38.38           177.34286      -86.408663      -49.751086
2021-11-02/20:47:38.41           177.41053      -86.335063      -49.760876
2021-11-02/20:47:38.44           177.48384      -86.263093      -49.757010
2021-11-02/20:47:38.47           177.56320      -86.199031      -49.757943
2021-11-02/20:47:38.51           177.65098      -86.146117      -49.763856
2021-11-02/20:47:38.54           177.72485      -86.085821      -49.769395
2021-11-02/20:47:38.57           177.80869      -86.020998      -49.799932
2021-11-02/20:47:38.60           177.88568      -85.944020      -49.829815
2021-11-02/20:47:38.63           177.96264      -85.883582      -49.858755
2021-11-02/20:47:38.66           178.04032      -85.818715      -49.875548
2021-11-02/20:47:38.69           178.13932      -85.757043      -49.891040
2021-11-02/20:47:38.72           178.23765      -85.692785      -49.907030
2021-11-02/20:47:38.76           178.32863      -85.630835      -49.909960
2021-11-02/20:47:38.79           178.41711      -85.560263      -49.921774
2021-11-02/20:47:38.82           178.49327      -85.489405      -49.922599
2021-11-02/20:47:38.85           178.57806      -85.423672      -49.917207
2021-11-02/20:47:38.88           178.67592      -85.361737      -49.912230
2021-11-02/20:47:38.91           178.75779      -85.307714      -49.906669
2021-11-02/20:47:38.94           178.84125      -85.251096      -49.919620
2021-11-02/20:47:38.97           178.91260      -85.195933      -49.928476
2021-11-02/20:47:39.01           178.98539      -85.142484      -49.935778
2021-11-02/20:47:39.04           179.06217      -85.084044      -49.952454
2021-11-02/20:47:39.07           179.14181      -85.014566      -49.965210
2021-11-02/20:47:39.10           179.23689      -84.941199      -49.988848
2021-11-02/20:47:39.13           179.32391      -84.871756      -50.006916
2021-11-02/20:47:39.16           179.40508      -84.809854      -50.021481
2021-11-02/20:47:39.19           179.48811      -84.748191      -50.034854
2021-11-02/20:47:39.22           179.56281      -84.680026      -50.027758
2021-11-02/20:47:39.26           179.63994      -84.612870      -50.039134
2021-11-02/20:47:39.29           179.72295      -84.544684      -50.053274
2021-11-02/20:47:39.32           179.80635      -84.480815      -50.060586
2021-11-02/20:47:39.35           179.88109      -84.433478      -50.070084
2021-11-02/20:47:39.38           179.94659      -84.384317      -50.089653
2021-11-02/20:47:39.41           180.01685      -84.329463      -50.101026
2021-11-02/20:47:39.44           180.09090      -84.262109      -50.122067
2021-11-02/20:47:39.47           180.17457      -84.191397      -50.138819
2021-11-02/20:47:39.51           180.25374      -84.123913      -50.163676
2021-11-02/20:47:39.54           180.33008      -84.055489      -50.167378
2021-11-02/20:47:39.57           180.41829      -83.986684      -50.172953
2021-11-02/20:47:39.60           180.49572      -83.909877      -50.189133
2021-11-02/20:47:39.63           180.57490      -83.823890      -50.189675
2021-11-02/20:47:39.66           180.65381      -83.746153      -50.183135
2021-11-02/20:47:39.69           180.73837      -83.665483      -50.188980
2021-11-02/20:47:39.72           180.81856      -83.596224      -50.198526
2021-11-02/20:47:39.76           180.89409      -83.526390      -50.211057
2021-11-02/20:47:39.79           180.98537      -83.460605      -50.211681
2021-11-02/20:47:39.82           181.07207      -83.392171      -50.217065
2021-11-02/20:47:39.85           181.15619      -83.326702      -50.216949
2021-11-02/20:47:39.88           181.24277      -83.259595      -50.214127
2021-11-02/20:47:39.91           181.32531      -83.185637      -50.222308
2021-11-02/20:47:39.94           181.41573      -83.119086      -50.227653
2021-11-02/20:47:39.97           181.49906      -83.060283      -50.221415
2021-11-02/20:47:40.01           181.58835      -82.987661      -50.213473
2021-11-02/20:47:40.04           181.66679      -82.913468      -50.204845
2021-11-02/20:47:40.07           181.74122      -82.837560      -50.204127
2021-11-02/20:47:40.10           181.81577      -82.768273      -50.213195
2021-11-02/20:47:40.13           181.89368      -82.701687      -50.225951
2021-11-02/20:47:40.16           181.97714      -82.640014      -50.242129
2021-11-02/20:47:40.19           182.05057      -82.592669      -50.249623
2021-11-02/20:47:40.22           182.13184      -82.528766      -50.266086
2021-11-02/20:47:40.26           182.21659      -82.456911      -50.290544
2021-11-02/20:47:40.29           182.29252      -82.399179      -50.314394
2021-11-02/20:47:40.32           182.38209      -82.328906      -50.336342
2021-11-02/20:47:40.35           182.45529      -82.262233      -50.364524
2021-11-02/20:47:40.38           182.53815      -82.194524      -50.380665
2021-11-02/20:47:40.41           182.61309      -82.121466      -50.397881
2021-11-02/20:47:40.44           182.68687      -82.038459      -50.423752
2021-11-02/20:47:40.47           182.76483      -81.963132      -50.455605
2021-11-02/20:47:40.51           182.83710      -81.897926      -50.470210
2021-11-02/20:47:40.54           182.91162      -81.852970      -50.496449
2021-11-02/20:47:40.57           182.98554      -81.792619      -50.518735
2021-11-02/20:47:40.60           183.05390      -81.738095      -50.543843
2021-11-02/20:47:40.63           183.14116      -81.682801      -50.561029
2021-11-02/20:47:40.66           183.21849      -81.635393      -50.580830
2021-11-02/20:47:40.69           183.29772      -81.582443      -50.606639
2021-11-02/20:47:40.72           183.36732      -81.534414      -50.622552
2021-11-02/20:47:40.76           183.44881      -81.475266      -50.634106
2021-11-02/20:47:40.79           183.51674      -81.417250      -50.645446
2021-11-02/20:47:40.82           183.59310      -81.342365      -50.650062
2021-11-02/20:47:40.85           183.66697      -81.265411      -50.662809
2021-11-02/20:47:40.88           183.73783      -81.203639      -50.675917
2021-11-02/20:47:40.91           183.80366      -81.146314      -50.702749
2021-11-02/20:47:40.94           183.87824      -81.085008      -50.713480
2021-11-02/20:47:40.97           183.94594      -81.026513      -50.736796
2021-11-02/20:47:41.01           184.01927      -80.961695      -50.744882
2021-11-02/20:47:41.04           184.09612      -80.891077      -50.769744
2021-11-02/20:47:41.07           184.18847      -80.825577      -50.780463
2021-11-02/20:47:41.10           184.25893      -80.773215      -50.794803
2021-11-02/20:47:41.13           184.33469      -80.710980      -50.807190
2021-11-02/20:47:41.16           184.41856      -80.644332      -50.812749
2021-11-02/20:47:41.19           184.49322      -80.576146      -50.795342
2021-11-02/20:47:41.22           184.57330      -80.504560      -50.802280
2021-11-02/20:47:41.26           184.66095      -80.423423      -50.792244
2021-11-02/20:47:41.29           184.75877      -80.350458      -50.803823
2021-11-02/20:47:41.32           184.83774      -80.298145      -50.787996
2021-11-02/20:47:41.35           184.90928      -80.241937      -50.788801
2021-11-02/20:47:41.38           184.98989      -80.170695      -50.775950
2021-11-02/20:47:41.41           185.07228      -80.112493      -50.766363
2021-11-02/20:47:41.44           185.14909      -80.044242      -50.756464
2021-11-02/20:47:41.47           185.24062      -79.975318      -50.750758
2021-11-02/20:47:41.51           185.32645      -79.905601      -50.738089
2021-11-02/20:47:41.54           185.39636      -79.854019      -50.718623
2021-11-02/20:47:41.57           185.46219      -79.794996      -50.687211
2021-11-02/20:47:41.60           185.53784      -79.721311      -50.659940
2021-11-02/20:47:41.63           185.62584      -79.651664      -50.638243
2021-11-02/20:47:41.66           185.70843      -79.582306      -50.620590
2021-11-02/20:47:41.69           185.79025      -79.515382      -50.589805
2021-11-02/20:47:41.72           185.87255      -79.465165      -50.554758
2021-11-02/20:47:41.76           185.95134      -79.408300      -50.527423
2021-11-02/20:47:41.79           186.04102      -79.358120      -50.497695
2021-11-02/20:47:41.82           186.13085      -79.295881      -50.469960
2021-11-02/20:47:41.85           186.21404      -79.242065      -50.439752
2021-11-02/20:47:41.88           186.31876      -79.186688      -50.415900
2021-11-02/20:47:41.91           186.40307      -79.142063      -50.370605
2021-11-02/20:47:41.94           186.49507      -79.097447      -50.306257
2021-11-02/20:47:41.97           186.58310      -79.046894      -50.242834
2021-11-02/20:47:42.01           186.67810      -78.982125      -50.164720
2021-11-02/20:47:42.04           186.78205      -78.927274      -50.085954
2021-11-02/20:47:42.07           186.87669      -78.866270      -49.999733
2021-11-02/20:47:42.10           186.96487      -78.822756      -49.896541
2021-11-02/20:47:42.13           187.06943      -78.767710      -49.785565
2021-11-02/20:47:42.16           187.15807      -78.720041      -49.661564
2021-11-02/20:47:42.19           187.26091      -78.654234      -49.539594
2021-11-02/20:47:42.22           187.35909      -78.598593      -49.426827
2021-11-02/20:47:42.26           187.46171      -78.546771      -49.317607
2021-11-02/20:47:42.29           187.56066      -78.503161      -49.218775
2021-11-02/20:47:42.32           187.66581      -78.463494      -49.111758
2021-11-02/20:47:42.35           187.75448      -78.412853      -48.999638
2021-11-02/20:47:42.38           187.85893      -78.349604      -48.893104
2021-11-02/20:47:42.41           187.95190      -78.298947      -48.779424
2021-11-02/20:47:42.44           188.04997      -78.240089      -48.684521
2021-11-02/20:47:42.47           188.14677      -78.180393      -48.608149
2021-11-02/20:47:42.51           188.23299      -78.117417      -48.537423
2021-11-02/20:47:42.54           188.32085      -78.054317      -48.460950
2021-11-02/20:47:42.57           188.41229      -77.995802      -48.378540
2021-11-02/20:47:42.60           188.49859      -77.922814      -48.308047
2021-11-02/20:47:42.63           188.59621      -77.860043      -48.248931
2021-11-02/20:47:42.66           188.69432      -77.793734      -48.191964
2021-11-02/20:47:42.69           188.79299      -77.739246      -48.127840
2021-11-02/20:47:42.72           188.88021      -77.677126      -48.062980
2021-11-02/20:47:42.76           188.97052      -77.621718      -47.987712
2021-11-02/20:47:42.79           189.07541      -77.553882      -47.909973
2021-11-02/20:47:42.82           189.17006      -77.486166      -47.841125
2021-11-02/20:47:42.85           189.26749      -77.412272      -47.771264
2021-11-02/20:47:42.88           189.36038      -77.345980      -47.699964
2021-11-02/20:47:42.91           189.45108      -77.269507      -47.627397
2021-11-02/20:47:42.94           189.53582      -77.198913      -47.554946
2021-11-02/20:47:42.97           189.63374      -77.119944      -47.501430
2021-11-02/20:47:43.01           189.73728      -77.045391      -47.438909
2021-11-02/20:47:43.04           189.83127      -76.962660      -47.395088
2021-11-02/20:47:43.07           189.91866      -76.884112      -47.341806
2021-11-02/20:47:43.10           190.01715      -76.809025      -47.279594
2021-11-02/20:47:43.13           190.10932      -76.739241      -47.218910
2021-11-02/20:47:43.16           190.19575      -76.667746      -47.161355
2021-11-02/20:47:43.19           190.28545      -76.601016      -47.105713
2021-11-02/20:47:43.22           190.37256      -76.532108      -47.047664
2021-11-02/20:47:43.26           190.46348      -76.450853      -46.982799
2021-11-02/20:47:43.29           190.55446      -76.378292      -46.925929
2021-11-02/20:47:43.32           190.63916      -76.314860      -46.848645
2021-11-02/20:47:43.35           190.72908      -76.254359      -46.773859
2021-11-02/20:47:43.38           190.82066      -76.187981      -46.700526
2021-11-02/20:47:43.41           190.92118      -76.123462      -46.641495
2021-11-02/20:47:43.44           191.02220      -76.046068      -46.580732
2021-11-02/20:47:43.47           191.11850      -75.965146      -46.507760
2021-11-02/20:47:43.51           191.22650      -75.890927      -46.421243
2021-11-02/20:47:43.54           191.31505      -75.818717      -46.348264
2021-11-02/20:47:43.57           191.40863      -75.744855      -46.266235
2021-11-02/20:47:43.60           191.49940      -75.657582      -46.187549
2021-11-02/20:47:43.63           191.59692      -75.575070      -46.120339
2021-11-02/20:47:43.66           191.68779      -75.497261      -46.056081
2021-11-02/20:47:43.69           191.76542      -75.416174      -45.976768
2021-11-02/20:47:43.72           191.84760      -75.352838      -45.889369
2021-11-02/20:47:43.76           191.93929      -75.289499      -45.814762
2021-11-02/20:47:43.79           192.02148      -75.229620      -45.754976
2021-11-02/20:47:43.82           192.11241      -75.176487      -45.685309
2021-11-02/20:47:43.85           192.20503      -75.113122      -45.626639
2021-11-02/20:47:43.88           192.30846      -75.051987      -45.564560
2021-11-02/20:47:43.91           192.39619      -74.992029      -45.494783
2021-11-02/20:47:43.94           192.49221      -74.920705      -45.417092
2021-11-02/20:47:43.97           192.59335      -74.855666      -45.358961
2021-11-02/20:47:44.01           192.69366      -74.777692      -45.297003
2021-11-02/20:47:44.04           192.78930      -74.703477      -45.228497
2021-11-02/20:47:44.07           192.89187      -74.620668      -45.154635
2021-11-02/20:47:44.10           192.99156      -74.539450      -45.097301
2021-11-02/20:47:44.13           193.08175      -74.461828      -45.038272
2021-11-02/20:47:44.16           193.17044      -74.391081      -44.978247
2021-11-02/20:47:44.19           193.26531      -74.325569      -44.928879
2021-11-02/20:47:44.22           193.35873      -74.256827      -44.895265
2021-11-02/20:47:44.25           193.44967      -74.179731      -44.837526
2021-11-02/20:47:44.29           193.53723      -74.112105      -44.784636
2021-11-02/20:47:44.32           193.61972      -74.040359      -44.720957
2021-11-02/20:47:44.35           193.70342      -73.968435      -44.665353
2021-11-02/20:47:44.38           193.78648      -73.899152      -44.590636
2021-11-02/20:47:44.41           193.88260      -73.816285      -44.527426
2021-11-02/20:47:44.44           193.97156      -73.736642      -44.451608
2021-11-02/20:47:44.47           194.05327      -73.647821      -44.360625
2021-11-02/20:47:44.50           194.14210      -73.580345      -44.266283
2021-11-02/20:47:44.54           194.23618      -73.510047      -44.181644
2021-11-02/20:47:44.57           194.33113      -73.431042      -44.104953
2021-11-02/20:47:44.60           194.42609      -73.363568      -44.040899
2021-11-02/20:47:44.63           194.52742      -73.302434      -43.971439
2021-11-02/20:47:44.66           194.61746      -73.233258      -43.899375
2021-11-02/20:47:44.69           194.70242      -73.178764      -43.807753
2021-11-02/20:47:44.72           194.78934      -73.118096      -43.726260
2021-11-02/20:47:44.75           194.89611      -73.053825      -43.648131
2021-11-02/20:47:44.79           194.99114      -72.990153      -43.562145
2021-11-02/20:47:44.82           195.08179      -72.928531      -43.475950
2021-11-02/20:47:44.85           195.17190      -72.861624      -43.396154
2021-11-02/20:47:44.88           195.26895      -72.792643      -43.310226
2021-11-02/20:47:44.91           195.35839      -72.724670      -43.216748
2021-11-02/20:47:44.94           195.46117      -72.657283      -43.144220
2021-11-02/20:47:44.97           195.55469      -72.585902      -43.073009
2021-11-02/20:47:45.00           195.65282      -72.525867      -43.005017
2021-11-02/20:47:45.04           195.74431      -72.467722      -42.935313
2021-11-02/20:47:45.07           195.82804      -72.398696      -42.867932
2021-11-02/20:47:45.10           195.92379      -72.306387      -42.814774
2021-11-02/20:47:45.13           196.00883      -72.235234      -42.740737
2021-11-02/20:47:45.16           196.09666      -72.170966      -42.664129
2021-11-02/20:47:45.19           196.18384      -72.090300      -42.610222
2021-11-02/20:47:45.22           196.26418      -72.014861      -42.544610
2021-11-02/20:47:45.25           196.34172      -71.948427      -42.484660
2021-11-02/20:47:45.29           196.41729      -71.873598      -42.430338
2021-11-02/20:47:45.32           196.49946      -71.807649      -42.383930
2021-11-02/20:47:45.35           196.58690      -71.735954      -42.359099
2021-11-02/20:47:45.38           196.65816      -71.682013      -42.322851
2021-11-02/20:47:45.41           196.74083      -71.616039      -42.306201
2021-11-02/20:47:45.44           196.81934      -71.555401      -42.282035
2021-11-02/20:47:45.47           196.91162      -71.480947      -42.264234
2021-11-02/20:47:45.50           196.99919      -71.400028      -42.246096
2021-11-02/20:47:45.54           197.09135      -71.310886      -42.233519
2021-11-02/20:47:45.57           197.18430      -71.232489      -42.216007
2021-11-02/20:47:45.60           197.25824      -71.145294      -42.208516
2021-11-02/20:47:45.63           197.32925      -71.063372      -42.185061
2021-11-02/20:47:45.66           197.40715      -70.985050      -42.164776
2021-11-02/20:47:45.69           197.48559      -70.905479      -42.138886
2021-11-02/20:47:45.72           197.56128      -70.810354      -42.134659
2021-11-02/20:47:45.75           197.63280      -70.736457      -42.125994
2021-11-02/20:47:45.79           197.70015      -70.666397      -42.124000
2021-11-02/20:47:45.82           197.76875      -70.601372      -42.110457
2021-11-02/20:47:45.85           197.83587      -70.532365      -42.106235
2021-11-02/20:47:45.88           197.91189      -70.463161      -42.091037
2021-11-02/20:47:45.91           197.99349      -70.386638      -42.087245
2021-11-02/20:47:45.94           198.05930      -70.321268      -42.075505
2021-11-02/20:47:45.97           198.13325      -70.256494      -42.070358
2021-11-02/20:47:46.00           198.19826      -70.199176      -42.054781
2021-11-02/20:47:46.04           198.25809      -70.133172      -42.043938
2021-11-02/20:47:46.07           198.32190      -70.065155      -42.030625
2021-11-02/20:47:46.10           198.39500      -69.990270      -42.026334
2021-11-02/20:47:46.13           198.47344      -69.923575      -42.031963
2021-11-02/20:47:46.16           198.53769      -69.862726      -42.043512
2021-11-02/20:47:46.19           198.59736      -69.808676      -42.047177
2021-11-02/20:47:46.22           198.66302      -69.737884      -42.061074
2021-11-02/20:47:46.25           198.72074      -69.666087      -42.066518
2021-11-02/20:47:46.29           198.80318      -69.585122      -42.077696
2021-11-02/20:47:46.32           198.87457      -69.504396      -42.092382
2021-11-02/20:47:46.35           198.94622      -69.421203      -42.106985
2021-11-02/20:47:46.38           199.01472      -69.330550      -42.125586
2021-11-02/20:47:46.41           199.07835      -69.240472      -42.128415
2021-11-02/20:47:46.44           199.15342      -69.144976      -42.133550
2021-11-02/20:47:46.47           199.22371      -69.037129      -42.135032
2021-11-02/20:47:46.50           199.29872      -68.950215      -42.137607
2021-11-02/20:47:46.54           199.38102      -68.866849      -42.146038
2021-11-02/20:47:46.57           199.43955      -68.796370      -42.159222
2021-11-02/20:47:46.60           199.49735      -68.729059      -42.165703
2021-11-02/20:47:46.63           199.55831      -68.669204      -42.168193
2021-11-02/20:47:46.66           199.62007      -68.609254      -42.176068
2021-11-02/20:47:46.69           199.68590      -68.540899      -42.192803
2021-11-02/20:47:46.72           199.75704      -68.478550      -42.210698
2021-11-02/20:47:46.75           199.82937      -68.426900      -42.226338
2021-11-02/20:47:46.79           199.90289      -68.358440      -42.240549
2021-11-02/20:47:46.82           199.96891      -68.289681      -42.255429
2021-11-02/20:47:46.85           200.04006      -68.217983      -42.269479
2021-11-02/20:47:46.88           200.11350      -68.137020      -42.297692
2021-11-02/20:47:46.91           200.18437      -68.054670      -42.329930
2021-11-02/20:47:46.94           200.24272      -67.999093      -42.345777
2021-11-02/20:47:46.97           200.30729      -67.930060      -42.364557
2021-11-02/20:47:47.00           200.36042      -67.851964      -42.380293
2021-11-02/20:47:47.04           200.41800      -67.779205      -42.385375
2021-11-02/20:47:47.07           200.49358      -67.694679      -42.393491
2021-11-02/20:47:47.10           200.55327      -67.618180      -42.411497
2021-11-02/20:47:47.13           200.62317      -67.521887      -42.439514
2021-11-02/20:47:47.16           200.68487      -67.443026      -42.445708
2021-11-02/20:47:47.19           200.75490      -67.348455      -42.453564
2021-11-02/20:47:47.22           200.83140      -67.237959      -42.464271
2021-11-02/20:47:47.25           200.90278      -67.149982      -42.473437
2021-11-02/20:47:47.29           200.97460      -67.062739      -42.491729
2021-11-02/20:47:47.32           201.03647      -66.980461      -42.524462
2021-11-02/20:47:47.35           201.08932      -66.914141      -42.560702
2021-11-02/20:47:47.38           201.15788      -66.840214      -42.588931
2021-11-02/20:47:47.41           201.21560      -66.769814      -42.613356
2021-11-02/20:47:47.44           201.27776      -66.696709      -42.642113
2021-11-02/20:47:47.47           201.33628      -66.634144      -42.673460
2021-11-02/20:47:47.50           201.39328      -66.579873      -42.706118
2021-11-02/20:47:47.54           201.44017      -66.516620      -42.737823
2021-11-02/20:47:47.57           201.48750      -66.445441      -42.754179
2021-11-02/20:47:47.60           201.54073      -66.365328      -42.771775
2021-11-02/20:47:47.63           201.58440      -66.288012      -42.781226
2021-11-02/20:47:47.66           201.63686      -66.194321      -42.799141
2021-11-02/20:47:47.69           201.67727      -66.118770      -42.805915
2021-11-02/20:47:47.72           201.71220      -66.044155      -42.812614
2021-11-02/20:47:47.75           201.76154      -65.969106      -42.831369
2021-11-02/20:47:47.79           201.80991      -65.898206      -42.857688
2021-11-02/20:47:47.82           201.86779      -65.818677      -42.872328
2021-11-02/20:47:47.85           201.92131      -65.738302      -42.898625
2021-11-02/20:47:47.88           201.98242      -65.658365      -42.934804
2021-11-02/20:47:47.91           202.03789      -65.576893      -42.984648
2021-11-02/20:47:47.94           202.08284      -65.518311      -43.020455
2021-11-02/20:47:47.97           202.13718      -65.432034      -43.075894
2021-11-02/20:47:48.00           202.19889      -65.348738      -43.124782
2021-11-02/20:47:48.04           202.24530      -65.266557      -43.168647
2021-11-02/20:47:48.07           202.28912      -65.182185      -43.210112
2021-11-02/20:47:48.10           202.32266      -65.100794      -43.265110
2021-11-02/20:47:48.13           202.35935      -65.028342      -43.301913
2021-11-02/20:47:48.16           202.39344      -64.956633      -43.324445
2021-11-02/20:47:48.19           202.44309      -64.873401      -43.350395
2021-11-02/20:47:48.22           202.49020      -64.787349      -43.378052
2021-11-02/20:47:48.25           202.51804      -64.700781      -43.392085
2021-11-02/20:47:48.29           202.52939      -64.608255      -43.414445
2021-11-02/20:47:48.32           202.53107      -64.522681      -43.408571
2021-11-02/20:47:48.35           202.53500      -64.438709      -43.406520
2021-11-02/20:47:48.38           202.54587      -64.330187      -43.412610
2021-11-02/20:47:48.41           202.56366      -64.227475      -43.430618
2021-11-02/20:47:48.44           202.58553      -64.122898      -43.456704
2021-11-02/20:47:48.47           202.59387      -64.039077      -43.463648
2021-11-02/20:47:48.50           202.60052      -63.953130      -43.484111
2021-11-02/20:47:48.54           202.63343      -63.877267      -43.508165
2021-11-02/20:47:48.57           202.69434      -63.804956      -43.541393
2021-11-02/20:47:48.60           202.77096      -63.741648      -43.592620
2021-11-02/20:47:48.63           202.85682      -63.657666      -43.648046
2021-11-02/20:47:48.66           202.94563      -63.589512      -43.702868
2021-11-02/20:47:48.69           203.02906      -63.525347      -43.756282
2021-11-02/20:47:48.72           203.11498      -63.471156      -43.803086
2021-11-02/20:47:48.75           203.20989      -63.398755      -43.854173
2021-11-02/20:47:48.79           203.29400      -63.329999      -43.868411
2021-11-02/20:47:48.82           203.38017      -63.272682      -43.875676
2021-11-02/20:47:48.85           203.45584      -63.220880      -43.880034
2021-11-02/20:47:48.88           203.52633      -63.156764      -43.878062
2021-11-02/20:47:48.91           203.58868      -63.103617      -43.882101
2021-11-02/20:47:48.94           203.64957      -63.042927      -43.867883
2021-11-02/20:47:48.97           203.71375      -62.977647      -43.851712
2021-11-02/20:47:49.00           203.78795      -62.898804      -43.823702
2021-11-02/20:47:49.04           203.86007      -62.812846      -43.793127
2021-11-02/20:47:49.07           203.94569      -62.708968      -43.786357
2021-11-02/20:47:49.10           204.02588      -62.616239      -43.773268
2021-11-02/20:47:49.13           204.11418      -62.527022      -43.754898
2021-11-02/20:47:49.16           204.19751      -62.432342      -43.750481
2021-11-02/20:47:49.19           204.28092      -62.343602      -43.732861
2021-11-02/20:47:49.22           204.36632      -62.273405      -43.719871
2021-11-02/20:47:49.25           204.45032      -62.202302      -43.714876
2021-11-02/20:47:49.29           204.51838      -62.134076      -43.739394
2021-11-02/20:47:49.32           204.58858      -62.085386      -43.768994
2021-11-02/20:47:49.35           204.64820      -62.049313      -43.807294
2021-11-02/20:47:49.38           204.71052      -61.991696      -43.870495
2021-11-02/20:47:49.41           204.76632      -61.936180      -43.925994
2021-11-02/20:47:49.44           204.83471      -61.875006      -43.964832
2021-11-02/20:47:49.47           204.89637      -61.811237      -44.000963
2021-11-02/20:47:49.50           204.96049      -61.742181      -44.023333
2021-11-02/20:47:49.54           205.03077      -61.664675      -44.018479
2021-11-02/20:47:49.57           205.10681      -61.590334      -43.996313
2021-11-02/20:47:49.60           205.17588      -61.502811      -43.973126
2021-11-02/20:47:49.63           205.25438      -61.405081      -43.925411
2021-11-02/20:47:49.66           205.32865      -61.313312      -43.866049
2021-11-02/20:47:49.69           205.41540      -61.216415      -43.818954
2021-11-02/20:47:49.72           205.49188      -61.126140      -43.796458
2021-11-02/20:47:49.75           205.58048      -61.038109      -43.789164
2021-11-02/20:47:49.79           205.66658      -60.951700      -43.801081
2021-11-02/20:47:49.82           205.75743      -60.889175      -43.845745
2021-11-02/20:47:49.85           205.83193      -60.831051      -43.903030
2021-11-02/20:47:49.88           205.90672      -60.772674      -43.968990
2021-11-02/20:47:49.91           205.97929      -60.725073      -44.050155
2021-11-02/20:47:49.94           206.04167      -60.687866      -44.117435
2021-11-02/20:47:49.97           206.09741      -60.646008      -44.183796
2021-11-02/20:47:50.00           206.15422      -60.603058      -44.241264
2021-11-02/20:47:50.04           206.20304      -60.551764      -44.284649
2021-11-02/20:47:50.07           206.24831      -60.498833      -44.305605
2021-11-02/20:47:50.10           206.28845      -60.429321      -44.313278
2021-11-02/20:47:50.13           206.34126      -60.360096      -44.291080
2021-11-02/20:47:50.16           206.39377      -60.279515      -44.264144
2021-11-02/20:47:50.19           206.46651      -60.181476      -44.238470
2021-11-02/20:47:50.22           206.55651      -60.074803      -44.225662
2021-11-02/20:47:50.25           206.64063      -59.977064      -44.211598
2021-11-02/20:47:50.29           206.72201      -59.878361      -44.203435
2021-11-02/20:47:50.32           206.80873      -59.787915      -44.188656
2021-11-02/20:47:50.35           206.89530      -59.711687      -44.197089
2021-11-02/20:47:50.38           206.98136      -59.630989      -44.218368
2021-11-02/20:47:50.41           207.05939      -59.558541      -44.268057
2021-11-02/20:47:50.44           207.13137      -59.494008      -44.316045
2021-11-02/20:47:50.47           207.18323      -59.448558      -44.359125
2021-11-02/20:47:50.50           207.22500      -59.407150      -44.399656
2021-11-02/20:47:50.54           207.27348      -59.361835      -44.443703
2021-11-02/20:47:50.57           207.33104      -59.312194      -44.480359
2021-11-02/20:47:50.60           207.39041      -59.255461      -44.510202
2021-11-02/20:47:50.63           207.45988      -59.191056      -44.531522
2021-11-02/20:47:50.66           207.51506      -59.130913      -44.545885
2021-11-02/20:47:50.69           207.57544      -59.046865      -44.543012
2021-11-02/20:47:50.72           207.63449      -58.972914      -44.548312
2021-11-02/20:47:50.75           207.70784      -58.894751      -44.544061
2021-11-02/20:47:50.79           207.78155      -58.814295      -44.550272
2021-11-02/20:47:50.82           207.84789      -58.733742      -44.551166
2021-11-02/20:47:50.85           207.91233      -58.662332      -44.557092
2021-11-02/20:47:50.88           207.96699      -58.585340      -44.565312
2021-11-02/20:47:50.91           208.01273      -58.521625      -44.582889
2021-11-02/20:47:50.94           208.08205      -58.448290      -44.602280
2021-11-02/20:47:50.97           208.15066      -58.393330      -44.638611
2021-11-02/20:47:51.00           208.22079      -58.332959      -44.661780
2021-11-02/20:47:51.04           208.28049      -58.276813      -44.706765
2021-11-02/20:47:51.07           208.34661      -58.227823      -44.736235
2021-11-02/20:47:51.10           208.40910      -58.168372      -44.768370
2021-11-02/20:47:51.13           208.47183      -58.097711      -44.792488
2021-11-02/20:47:51.16           208.54104      -58.027835      -44.828955
2021-11-02/20:47:51.19           208.61713      -57.944872      -44.859131
2021-11-02/20:47:51.22           208.66957      -57.870694      -44.897589
2021-11-02/20:47:51.25           208.71860      -57.789317      -44.931392
2021-11-02/20:47:51.29           208.76653      -57.713356      -44.964534
2021-11-02/20:47:51.32           208.83036      -57.630783      -44.990151
2021-11-02/20:47:51.35           208.88994      -57.547590      -45.021441
2021-11-02/20:47:51.38           208.96742      -57.457569      -45.058656
2021-11-02/20:47:51.41           209.02697      -57.377238      -45.094592
2021-11-02/20:47:51.44           209.08391      -57.317154      -45.113826
2021-11-02/20:47:51.47           209.14446      -57.250805      -45.137467
2021-11-02/20:47:51.50           209.22069      -57.182572      -45.145886
2021-11-02/20:47:51.54           209.29599      -57.107708      -45.155719
2021-11-02/20:47:51.57           209.37876      -57.032335      -45.158464
2021-11-02/20:47:51.60           209.44673      -56.961045      -45.157531
2021-11-02/20:47:51.63           209.51378      -56.888218      -45.154878
2021-11-02/20:47:51.66           209.56583      -56.821331      -45.152741
2021-11-02/20:47:51.69           209.63434      -56.755306      -45.145404
2021-11-02/20:47:51.72           209.70579      -56.677552      -45.154870
2021-11-02/20:47:51.75           209.76675      -56.608981      -45.155967
2021-11-02/20:47:51.79           209.81136      -56.538299      -45.170487
2021-11-02/20:47:51.82           209.85055      -56.470799      -45.177162
2021-11-02/20:47:51.85           209.89886      -56.403420      -45.193945
2021-11-02/20:47:51.88           209.94669      -56.338128      -45.206250
2021-11-02/20:47:51.91           209.99515      -56.250744      -45.240124
2021-11-02/20:47:51.94           210.04779      -56.168894      -45.254660
2021-11-02/20:47:51.97           210.08322      -56.085635      -45.273128
2021-11-02/20:47:52.00           210.12589      -56.011673      -45.290208
2021-11-02/20:47:52.04           210.16377      -55.934714      -45.307498
2021-11-02/20:47:52.07           210.22956      -55.851816      -45.319609
2021-11-02/20:47:52.10           210.28534      -55.783941      -45.329330
2021-11-02/20:47:52.13           210.33650      -55.716298      -45.348464
2021-11-02/20:47:52.16           210.38994      -55.645984      -45.380981
2021-11-02/20:47:52.19           210.44747      -55.586898      -45.403440
2021-11-02/20:47:52.22           210.49946      -55.527924      -45.435903
2021-11-02/20:47:52.25           210.57171      -55.468237      -45.462576
2021-11-02/20:47:52.29           210.63454      -55.402131      -45.487805
2021-11-02/20:47:52.32           210.69787      -55.325977      -45.516017
2021-11-02/20:47:52.35           210.74244      -55.254489      -45.540692
2021-11-02/20:47:52.38           210.80661      -55.181930      -45.568840
2021-11-02/20:47:52.41           210.87076      -55.100628      -45.589060
2021-11-02/20:47:52.44           210.93593      -55.018833      -45.596280
2021-11-02/20:47:52.47           210.99144      -54.941047      -45.587122
2021-11-02/20:47:52.50           211.06000      -54.854059      -45.580004
2021-11-02/20:47:52.54           211.11663      -54.779629      -45.579455
2021-11-02/20:47:52.57           211.18461      -54.709808      -45.580953
2021-11-02/20:47:52.60           211.25172      -54.632728      -45.587981
2021-11-02/20:47:52.63           211.31042      -54.571948      -45.589182
2021-11-02/20:47:52.66           211.36820      -54.500886      -45.580732
2021-11-02/20:47:52.69           211.42758      -54.442700      -45.581421
2021-11-02/20:47:52.72           211.47655      -54.393842      -45.600785
2021-11-02/20:47:52.75           211.53528      -54.338957      -45.621806
2021-11-02/20:47:52.79           211.57578      -54.300522      -45.632040
2021-11-02/20:47:52.82           211.63187      -54.244073      -45.646547
2021-11-02/20:47:52.85           211.66732      -54.173913      -45.663467
2021-11-02/20:47:52.88           211.71195      -54.117760      -45.678771
2021-11-02/20:47:52.91           211.76389      -54.047861      -45.711113
2021-11-02/20:47:52.94           211.81331      -53.986759      -45.741214
2021-11-02/20:47:52.97           211.85119      -53.934514      -45.769502
2021-11-02/20:47:53.00           211.90950      -53.863002      -45.794899
2021-11-02/20:47:53.04           211.95529      -53.804517      -45.826040
2021-11-02/20:47:53.07           212.00954      -53.729099      -45.867127
2021-11-02/20:47:53.10           212.06616      -53.662022      -45.905240
2021-11-02/20:47:53.13           212.13146      -53.605936      -45.940390
2021-11-02/20:47:53.16           212.18103      -53.540777      -45.974088
2021-11-02/20:47:53.19           212.22918      -53.475349      -45.995153
2021-11-02/20:47:53.22           212.28972      -53.395270      -46.030663
2021-11-02/20:47:53.25           212.34695      -53.313270      -46.068933
2021-11-02/20:47:53.29           212.39044      -53.232806      -46.108828
2021-11-02/20:47:53.32           212.44649      -53.153163      -46.147775
2021-11-02/20:47:53.35           212.50301      -53.077960      -46.190394
2021-11-02/20:47:53.38           212.55029      -53.008947      -46.228070
2021-11-02/20:47:53.41           212.59603      -52.930108      -46.271793
2021-11-02/20:47:53.44           212.64813      -52.844534      -46.311719
2021-11-02/20:47:53.47           212.70130      -52.761509      -46.353821
2021-11-02/20:47:53.50           212.75494      -52.692306      -46.386892
2021-11-02/20:47:53.54           212.82154      -52.610867      -46.423346
2021-11-02/20:47:53.57           212.88359      -52.536186      -46.435358
2021-11-02/20:47:53.60           212.93878      -52.448509      -46.456923
2021-11-02/20:47:53.63           212.99041      -52.372190      -46.454422
2021-11-02/20:47:53.66           213.05034      -52.296104      -46.456646
2021-11-02/20:47:53.69           213.11896      -52.224480      -46.456727
2021-11-02/20:47:53.72           213.17881      -52.167141      -46.466593
2021-11-02/20:47:53.75           213.24315      -52.115894      -46.472216
2021-11-02/20:47:53.79           213.29835      -52.064509      -46.484253
2021-11-02/20:47:53.82           213.35304      -52.007866      -46.486205
2021-11-02/20:47:53.85           213.40476      -51.944781      -46.492645
2021-11-02/20:47:53.88           213.46099      -51.891455      -46.489385
2021-11-02/20:47:53.91           213.52064      -51.830870      -46.506617
2021-11-02/20:47:53.94           213.56629      -51.761220      -46.527189
2021-11-02/20:47:53.97           213.60897      -51.687982      -46.540364
2021-11-02/20:47:54.00           213.65791      -51.611494      -46.550269
2021-11-02/20:47:54.04           213.69989      -51.528343      -46.558367
2021-11-02/20:47:54.07           213.75269      -51.443130      -46.572617
2021-11-02/20:47:54.10           213.79767      -51.359281      -46.597694
2021-11-02/20:47:54.13           213.84658      -51.286462      -46.635192
2021-11-02/20:47:54.16           213.90152      -51.211451      -46.667174
2021-11-02/20:47:54.19           213.96109      -51.138436      -46.698496
2021-11-02/20:47:54.22           214.01895      -51.067623      -46.733778
2021-11-02/20:47:54.25           214.07452      -50.998051      -46.769883
2021-11-02/20:47:54.29           214.12692      -50.933282      -46.801948
2021-11-02/20:47:54.32           214.18549      -50.862210      -46.832087
2021-11-02/20:47:54.35           214.23840      -50.792493      -46.864014
2021-11-02/20:47:54.38           214.29741      -50.721378      -46.880333
2021-11-02/20:47:54.41           214.35288      -50.649395      -46.897172
2021-11-02/20:47:54.44           214.40222      -50.571468      -46.924021
2021-11-02/20:47:54.47           214.45228      -50.486750      -46.946542
2021-11-02/20:47:54.50           214.50556      -50.404581      -46.978711
2021-11-02/20:47:54.54           214.54611      -50.327100      -47.010557
2021-11-02/20:47:54.57           214.59770      -50.247125      -47.030173
2021-11-02/20:47:54.60           214.65234      -50.175214      -47.058170
2021-11-02/20:47:54.63           214.70715      -50.097794      -47.087441
2021-11-02/20:47:54.66           214.75874      -50.028029      -47.117307
2021-11-02/20:47:54.69           214.80519      -49.944479      -47.138573
2021-11-02/20:47:54.72           214.85155      -49.867258      -47.148482
2021-11-02/20:47:54.75           214.90829      -49.797400      -47.165660
2021-11-02/20:47:54.79           214.95290      -49.717911      -47.162043
2021-11-02/20:47:54.82           215.01356      -49.631379      -47.165568
2021-11-02/20:47:54.85           215.06531      -49.547335      -47.188808
2021-11-02/20:47:54.88           215.12012      -49.461166      -47.210189
2021-11-02/20:47:54.91           215.16416      -49.388060      -47.225569
2021-11-02/20:47:54.94           215.21209      -49.309883      -47.239841
2021-11-02/20:47:54.97           215.26737      -49.234682      -47.264074
2021-11-02/20:47:55.00           215.32356      -49.154504      -47.290853
2021-11-02/20:47:55.04           215.37438      -49.076888      -47.313887
2021-11-02/20:47:55.07           215.43503      -48.999136      -47.341880
2021-11-02/20:47:55.10           215.48182      -48.921287      -47.375156
2021-11-02/20:47:55.13           215.53830      -48.837219      -47.399567
2021-11-02/20:47:55.16           215.58194      -48.752547      -47.416256
2021-11-02/20:47:55.19           215.63010      -48.663159      -47.439084
2021-11-02/20:47:55.22           215.68362      -48.559617      -47.469642
2021-11-02/20:47:55.25           215.72940      -48.463333      -47.497790
2021-11-02/20:47:55.29           215.78088      -48.378126      -47.526618
2021-11-02/20:47:55.32           215.81661      -48.291768      -47.555494
2021-11-02/20:47:55.35           215.86529      -48.198279      -47.601149
2021-11-02/20:47:55.38           215.91823      -48.113343      -47.626108
2021-11-02/20:47:55.41           215.96457      -48.042695      -47.651788
2021-11-02/20:47:55.44           216.02805      -47.969812      -47.695527
2021-11-02/20:47:55.47           216.08470      -47.887597      -47.743374
2021-11-02/20:47:55.50           216.13037      -47.811517      -47.781475
2021-11-02/20:47:55.54           216.18790      -47.732887      -47.812738
2021-11-02/20:47:55.57           216.23725      -47.651367      -47.845184
2021-11-02/20:47:55.60           216.28824      -47.555226      -47.887739
2021-11-02/20:47:55.63           216.33420      -47.468737      -47.924301
2021-11-02/20:47:55.66           216.38151      -47.384582      -47.971703
2021-11-02/20:47:55.69           216.43816      -47.279161      -48.027525
2021-11-02/20:47:55.72           216.47178      -47.187134      -48.072746
2021-11-02/20:47:55.75           216.50873      -47.089088      -48.113728
2021-11-02/20:47:55.79           216.54395      -47.011390      -48.153865
2021-11-02/20:47:55.82           216.58004      -46.921385      -48.207476
2021-11-02/20:47:55.85           216.61922      -46.835160      -48.262511
2021-11-02/20:47:55.88           216.66982      -46.758051      -48.320558
2021-11-02/20:47:55.91           216.70557      -46.672586      -48.372456
2021-11-02/20:47:55.94           216.74708      -46.578600      -48.410999
2021-11-02/20:47:55.97           216.77978      -46.500933      -48.440989
2021-11-02/20:47:56.00           216.83625      -46.410420      -48.482858
2021-11-02/20:47:56.04           216.88152      -46.324250      -48.524627
2021-11-02/20:47:56.07           216.93219      -46.218210      -48.581384
2021-11-02/20:47:56.10           216.98046      -46.139288      -48.625103
2021-11-02/20:47:56.13           217.02755      -46.044597      -48.674300
2021-11-02/20:47:56.16           217.06510      -45.951220      -48.713013
2021-11-02/20:47:56.19           217.10985      -45.867738      -48.746202
2021-11-02/20:47:56.22           217.15354      -45.789892      -48.805772
2021-11-02/20:47:56.25           217.20589      -45.706340      -48.869483
2021-11-02/20:47:56.29           217.24902      -45.621022      -48.926752
2021-11-02/20:47:56.32           217.30070      -45.537731      -48.979109
2021-11-02/20:47:56.35           217.35332      -45.444357      -49.020652
2021-11-02/20:47:56.38           217.40303      -45.353295      -49.058072
2021-11-02/20:47:56.41           217.45482      -45.265117      -49.107609
2021-11-02/20:47:56.44           217.50271      -45.165290      -49.165380
2021-11-02/20:47:56.47           217.54247      -45.068486      -49.227614
2021-11-02/20:47:56.50           217.58509      -44.970574      -49.269232
2021-11-02/20:47:56.54           217.62965      -44.873116      -49.320202
2021-11-02/20:47:56.57           217.67162      -44.779966      -49.367952
2021-11-02/20:47:56.60           217.70743      -44.680071      -49.419288
2021-11-02/20:47:56.63           217.74617      -44.607612      -49.465958
2021-11-02/20:47:56.66           217.79532      -44.521549      -49.520077
2021-11-02/20:47:56.69           217.83475      -44.446559      -49.552854
2021-11-02/20:47:56.72           217.88157      -44.368010      -49.579906
2021-11-02/20:47:56.75           217.93895      -44.286211      -49.602135
2021-11-02/20:47:56.79           217.98598      -44.214588      -49.632923
2021-11-02/20:47:56.82           218.02583      -44.140975      -49.654209
2021-11-02/20:47:56.85           218.06102      -44.065393      -49.692679
2021-11-02/20:47:56.88           218.10259      -44.001187      -49.706038
2021-11-02/20:47:56.91           218.13835      -43.925729      -49.724709
2021-11-02/20:47:56.94           218.16834      -43.847174      -49.760721
2021-11-02/20:47:56.97           218.20460      -43.762540      -49.805354
2021-11-02/20:47:57.00           218.24202      -43.695113      -49.846824
2021-11-02/20:47:57.04           218.27279      -43.629553      -49.886562
2021-11-02/20:47:57.07           218.31660      -43.551140      -49.933827
2021-11-02/20:47:57.10           218.36007      -43.477247      -49.979365
2021-11-02/20:47:57.13           218.40431      -43.396520      -50.004073
2021-11-02/20:47:57.16           218.44917      -43.313332      -50.047921
2021-11-02/20:47:57.19           218.48956      -43.229141      -50.092893
2021-11-02/20:47:57.22           218.52480      -43.150719      -50.126778
2021-11-02/20:47:57.25           218.56865      -43.072292      -50.157551
2021-11-02/20:47:57.29           218.59807      -42.991407      -50.204664
2021-11-02/20:47:57.32           218.63499      -42.910808      -50.251125
2021-11-02/20:47:57.35           218.66132      -42.831218      -50.293677
2021-11-02/20:47:57.38           218.70024      -42.736603      -50.348855
2021-11-02/20:47:57.41           218.74256      -42.646397      -50.420553
2021-11-02/20:47:57.44           218.78422      -42.558687      -50.489630
2021-11-02/20:47:57.47           218.82456      -42.473154      -50.565355
2021-11-02/20:47:57.50           218.88452      -42.379209      -50.622464
2021-11-02/20:47:57.54           218.92729      -42.274507      -50.696228
2021-11-02/20:47:57.57           218.97432      -42.178321      -50.749285
2021-11-02/20:47:57.60           219.01365      -42.088781      -50.804030
2021-11-02/20:47:57.63           219.06599      -41.990670      -50.856737
2021-11-02/20:47:57.66           219.10214      -41.917530      -50.903447
2021-11-02/20:47:57.69           219.14383      -41.834073      -50.946463
2021-11-02/20:47:57.72           219.17892      -41.751858      -50.991855
2021-11-02/20:47:57.75           219.22603      -41.668084      -51.030855
2021-11-02/20:47:57.79           219.25085      -41.601353      -51.092188
2021-11-02/20:47:57.82           219.28454      -41.541488      -51.137613
2021-11-02/20:47:57.85           219.32246      -41.464142      -51.198710
2021-11-02/20:47:57.88           219.37992      -41.389200      -51.247293
2021-11-02/20:47:57.91           219.41966      -41.322875      -51.296788
2021-11-02/20:47:57.94           219.46344      -41.245139      -51.340046
2021-11-02/20:47:57.97           219.49507      -41.166535      -51.386947
2021-11-02/20:47:58.00           219.54155      -41.092627      -51.428942
2021-11-02/20:47:58.04           219.57980      -41.025227      -51.475911
2021-11-02/20:47:58.07           219.62460      -40.950669      -51.517235
2021-11-02/20:47:58.10           219.67287      -40.876215      -51.568137
2021-11-02/20:47:58.13           219.71765      -40.805922      -51.599889
2021-11-02/20:47:58.16           219.74783      -40.729345      -51.659432
2021-11-02/20:47:58.19           219.78322      -40.652046      -51.710399
2021-11-02/20:47:58.22           219.82399      -40.574475      -51.773864
2021-11-02/20:47:58.25           219.86096      -40.518003      -51.818878
2021-11-02/20:47:58.29           219.89840      -40.437693      -51.878688
2021-11-02/20:47:58.32           219.94276      -40.369751      -51.933028
2021-11-02/20:47:58.35           219.98823      -40.294981      -51.985752
2021-11-02/20:47:58.38           220.01788      -40.227613      -52.035874
2021-11-02/20:47:58.41           220.05261      -40.161620      -52.092141
2021-11-02/20:47:58.44           220.09318      -40.103175      -52.132032
2021-11-02/20:47:58.47           220.13458      -40.036720      -52.175838
2021-11-02/20:47:58.50           220.16415      -39.974223      -52.212282
2021-11-02/20:47:58.54           220.19980      -39.906090      -52.259222
2021-11-02/20:47:58.57           220.24059      -39.859658      -52.299686
2021-11-02/20:47:58.60           220.26968      -39.793601      -52.355429
2021-11-02/20:47:58.63           220.30320      -39.726324      -52.417843
2021-11-02/20:47:58.66           220.33766      -39.655476      -52.468614
2021-11-02/20:47:58.69           220.38398      -39.584324      -52.521290
2021-11-02/20:47:58.72           220.42339      -39.517491      -52.572291
2021-11-02/20:47:58.75           220.47024      -39.450181      -52.632733
2021-11-02/20:47:58.79           220.50641      -39.372045      -52.682722
2021-11-02/20:47:58.82           220.55244      -39.290938      -52.733049
2021-11-02/20:47:58.85           220.58695      -39.217233      -52.779218
2021-11-02/20:47:58.88           220.63193      -39.146558      -52.809185
2021-11-02/20:47:58.91           220.66919      -39.075194      -52.835253
2021-11-02/20:47:58.94           220.70886      -39.015245      -52.873475
2021-11-02/20:47:58.97           220.74384      -38.951077      -52.920148
2021-11-02/20:47:59.00           220.77641      -38.879188      -52.965720
2021-11-02/20:47:59.04           220.80899      -38.809587      -53.020035
2021-11-02/20:47:59.07           220.85422      -38.752652      -53.079951
2021-11-02/20:47:59.10           220.89175      -38.690759      -53.145546
2021-11-02/20:47:59.13           220.92882      -38.615628      -53.199600
2021-11-02/20:47:59.16           220.96316      -38.541834      -53.268297
2021-11-02/20:47:59.19           220.99484      -38.467862      -53.332807
2021-11-02/20:47:59.22           221.02808      -38.379071      -53.396926
2021-11-02/20:47:59.25           221.05920      -38.295343      -53.450413
2021-11-02/20:47:59.29           221.09901      -38.215554      -53.522372
2021-11-02/20:47:59.32           221.13230      -38.132690      -53.589772
2021-11-02/20:47:59.35           221.15507      -38.040880      -53.670109
2021-11-02/20:47:59.38           221.17627      -37.964440      -53.730214
2021-11-02/20:47:59.41           221.20798      -37.883437      -53.816228
2021-11-02/20:47:59.44           221.23689      -37.799820      -53.895290
2021-11-02/20:47:59.47           221.27203      -37.718096      -53.984459
2021-11-02/20:47:59.50           221.31226      -37.640561      -54.067873
2021-11-02/20:47:59.54           221.33861      -37.567189      -54.146980
2021-11-02/20:47:59.57           221.37148      -37.483006      -54.225921
2021-11-02/20:47:59.60           221.39296      -37.397600      -54.286830
2021-11-02/20:47:59.63           221.42791      -37.319683      -54.345357
2021-11-02/20:47:59.66           221.46865      -37.237775      -54.408027
2021-11-02/20:47:59.69           221.49932      -37.158433      -54.465808
2021-11-02/20:47:59.72           221.53003      -37.082196      -54.538755
2021-11-02/20:47:59.75           221.55669      -37.009117      -54.589409
2021-11-02/20:47:59.79           221.57849      -36.942432      -54.644065
2021-11-02/20:47:59.82           221.61603      -36.866741      -54.705006
2021-11-02/20:47:59.85           221.64787      -36.798092      -54.760451
2021-11-02/20:47:59.88           221.69811      -36.730780      -54.820052
2021-11-02/20:47:59.91           221.74222      -36.658116      -54.869053
2021-11-02/20:47:59.94           221.77723      -36.582437      -54.919835
2021-11-02/20:47:59.97           221.82020      -36.509243      -54.964876
2021-11-02/20:48:00.00           221.85855      -36.438232      -54.984490
2021-11-02/20:48:00.04           221.89699      -36.362385      -55.017803
2021-11-02/20:48:00.07           221.94118      -36.284512      -55.036941
2021-11-02/20:48:00.10           221.97378      -36.218334      -55.058844
2021-11-02/20:48:00.13           222.01150      -36.148390      -55.073531
2021-11-02/20:48:00.16           222.03441      -36.084759      -55.093238
2021-11-02/20:48:00.19           222.07066      -36.023887      -55.099072
2021-11-02/20:48:00.22           222.11074      -35.962271      -55.110753
2021-11-02/20:48:00.25           222.15113      -35.909188      -55.122476
2021-11-02/20:48:00.29           222.19440      -35.847898      -55.135064
2021-11-02/20:48:00.32           222.24601      -35.790504      -55.146919
2021-11-02/20:48:00.35           222.29069      -35.727255      -55.163413
2021-11-02/20:48:00.38           222.34834      -35.661123      -55.170616
2021-11-02/20:48:00.41           222.38968      -35.587777      -55.177879
2021-11-02/20:48:00.44           222.44639      -35.516455      -55.188847
2021-11-02/20:48:00.47           222.48409      -35.459556      -55.201868
2021-11-02/20:48:00.50           222.53283      -35.401584      -55.204984
2021-11-02/20:48:00.54           222.57342      -35.341570      -55.215714
2021-11-02/20:48:00.57           222.61710      -35.280256      -55.231023
2021-11-02/20:48:00.60           222.64877      -35.223310      -55.240826
2021-11-02/20:48:00.63           222.69294      -35.170093      -55.254312
2021-11-02/20:48:00.66           222.73702      -35.117558      -55.280201
2021-11-02/20:48:00.69           222.79138      -35.060588      -55.306819
2021-11-02/20:48:00.72           222.81941      -35.006235      -55.317662
2021-11-02/20:48:00.75           222.86708      -34.921155      -55.340877
2021-11-02/20:48:00.79           222.90572      -34.849994      -55.369241
2021-11-02/20:48:00.82           222.94518      -34.772781      -55.383213
2021-11-02/20:48:00.85           222.98951      -34.696542      -55.398764
2021-11-02/20:48:00.88           223.02571      -34.628408      -55.415606
2021-11-02/20:48:00.91           223.06727      -34.547604      -55.442537
2021-11-02/20:48:00.94           223.09599      -34.475450      -55.448994
2021-11-02/20:48:00.97           223.12650      -34.407837      -55.461196
2021-11-02/20:48:01.00           223.17361      -34.333387      -55.477288
2021-11-02/20:48:01.04           223.21622      -34.273260      -55.501529
2021-11-02/20:48:01.07           223.25705      -34.202067      -55.520889
2021-11-02/20:48:01.10           223.30137      -34.129556      -55.547513
2021-11-02/20:48:01.13           223.34134      -34.051138      -55.572442
2021-11-02/20:48:01.16           223.38840      -33.962908      -55.600353
2021-11-02/20:48:01.19           223.42825      -33.889922      -55.607473
2021-11-02/20:48:01.22           223.47261      -33.806665      -55.644554
2021-11-02/20:48:01.25           223.51564      -33.715442      -55.694602
2021-11-02/20:48:01.29           223.55191      -33.624467      -55.746577
2021-11-02/20:48:01.32           223.59894      -33.544192      -55.775963
2021-11-02/20:48:01.35           223.64272      -33.470197      -55.820113
2021-11-02/20:48:01.38           223.68749      -33.389208      -55.868637
2021-11-02/20:48:01.41           223.72569      -33.319622      -55.913208
2021-11-02/20:48:01.44           223.77023      -33.259131      -55.940411
2021-11-02/20:48:01.47           223.82235      -33.194122      -55.980664
2021-11-02/20:48:01.50           223.86546      -33.128228      -55.998403
2021-11-02/20:48:01.54           223.90122      -33.067282      -56.007659
2021-11-02/20:48:01.57           223.95328      -33.011268      -56.008118
2021-11-02/20:48:01.60           223.98560      -32.945947      -56.017389
2021-11-02/20:48:01.63           224.02942      -32.872407      -56.024417
2021-11-02/20:48:01.66           224.06687      -32.808404      -56.023315
2021-11-02/20:48:01.69           224.10839      -32.745422      -56.018413
2021-11-02/20:48:01.72           224.15363      -32.675016      -56.026191
2021-11-02/20:48:01.75           224.20241      -32.608296      -56.021554
2021-11-02/20:48:01.79           224.25505      -32.536608      -56.032353
2021-11-02/20:48:01.82           224.31389      -32.473851      -56.031764
2021-11-02/20:48:01.85           224.36508      -32.406989      -56.043294
2021-11-02/20:48:01.88           224.40829      -32.352024      -56.044651
2021-11-02/20:48:01.91           224.46634      -32.289330      -56.038694
2021-11-02/20:48:01.94           224.51951      -32.215493      -56.037491
2021-11-02/20:48:01.97           224.57431      -32.150270      -56.038412
2021-11-02/20:48:02.00           224.61487      -32.076173      -56.034041
2021-11-02/20:48:02.04           224.64769      -31.992137      -56.055044
2021-11-02/20:48:02.07           224.68881      -31.916235      -56.065718
2021-11-02/20:48:02.10           224.71860      -31.845836      -56.068038
2021-11-02/20:48:02.13           224.75434      -31.778970      -56.074090
2021-11-02/20:48:02.16           224.80045      -31.691271      -56.098599
2021-11-02/20:48:02.19           224.82962      -31.618627      -56.128517
2021-11-02/20:48:02.22           224.85697      -31.556756      -56.159717
2021-11-02/20:48:02.25           224.88646      -31.491204      -56.187361
2021-11-02/20:48:02.29           224.92855      -31.432441      -56.217324
2021-11-02/20:48:02.32           224.97236      -31.369165      -56.234614
2021-11-02/20:48:02.35           225.01012      -31.295677      -56.255007
2021-11-02/20:48:02.38           225.05374      -31.206013      -56.287690
2021-11-02/20:48:02.41           225.09775      -31.130723      -56.307148
2021-11-02/20:48:02.44           225.14875      -31.049085      -56.330105
2021-11-02/20:48:02.47           225.19431      -30.974790      -56.335591
2021-11-02/20:48:02.50           225.24575      -30.895830      -56.332830
2021-11-02/20:48:02.54           225.29228      -30.808629      -56.339441
2021-11-02/20:48:02.57           225.33549      -30.736167      -56.341631
2021-11-02/20:48:02.60           225.37848      -30.667031      -56.350309
2021-11-02/20:48:02.63           225.42617      -30.602938      -56.356957
2021-11-02/20:48:02.66           225.47485      -30.538881      -56.346501
2021-11-02/20:48:02.69           225.52062      -30.457643      -56.351007
2021-11-02/20:48:02.72           225.56602      -30.387424      -56.352909
2021-11-02/20:48:02.75           225.60767      -30.305762      -56.357114
2021-11-02/20:48:02.79           225.64881      -30.227604      -56.359133
2021-11-02/20:48:02.82           225.69952      -30.148102      -56.355142
2021-11-02/20:48:02.85           225.75528      -30.056207      -56.369101
2021-11-02/20:48:02.88           225.80312      -29.973323      -56.368265
2021-11-02/20:48:02.91           225.84264      -29.886547      -56.368181
2021-11-02/20:48:02.94           225.88409      -29.800244      -56.377446
2021-11-02/20:48:02.97           225.92788      -29.723708      -56.385992
2021-11-02/20:48:03.00           225.97262      -29.650924      -56.388471
2021-11-02/20:48:03.04           226.01376      -29.576497      -56.401557
2021-11-02/20:48:03.07           226.06256      -29.489505      -56.409741
2021-11-02/20:48:03.10           226.10193      -29.406299      -56.426695
2021-11-02/20:48:03.13           226.14693      -29.318599      -56.426729
2021-11-02/20:48:03.16           226.17278      -29.231294      -56.430071
2021-11-02/20:48:03.19           226.21046      -29.132698      -56.435241
2021-11-02/20:48:03.22           226.24798      -29.052051      -56.441504
2021-11-02/20:48:03.25           226.29268      -28.977565      -56.431157
2021-11-02/20:48:03.29           226.32360      -28.906034      -56.424718
2021-11-02/20:48:03.32           226.36459      -28.819511      -56.420797
2021-11-02/20:48:03.35           226.39591      -28.756752      -56.424924
2021-11-02/20:48:03.38           226.42372      -28.699520      -56.412194
2021-11-02/20:48:03.41           226.45259      -28.642081      -56.413527
2021-11-02/20:48:03.44           226.50754      -28.565576      -56.429185
2021-11-02/20:48:03.47           226.55142      -28.508759      -56.429218
2021-11-02/20:48:03.50           226.59632      -28.431063      -56.428935
2021-11-02/20:48:03.54           226.63801      -28.342911      -56.434098
2021-11-02/20:48:03.57           226.68376      -28.248400      -56.429897
2021-11-02/20:48:03.60           226.72323      -28.168737      -56.424918
2021-11-02/20:48:03.63           226.76793      -28.073961      -56.427303
2021-11-02/20:48:03.66           226.82820      -27.971517      -56.444285
2021-11-02/20:48:03.69           226.87211      -27.881374      -56.458753
2021-11-02/20:48:03.72           226.91751      -27.795107      -56.463861
2021-11-02/20:48:03.75           226.95490      -27.725905      -56.472125
2021-11-02/20:48:03.79           226.99605      -27.668163      -56.478092
2021-11-02/20:48:03.82           227.03622      -27.610888      -56.480538
2021-11-02/20:48:03.85           227.07695      -27.556893      -56.494849
2021-11-02/20:48:03.88           227.12953      -27.485104      -56.511856
2021-11-02/20:48:03.91           227.17662      -27.423536      -56.516001
2021-11-02/20:48:03.94           227.21696      -27.375115      -56.503821
2021-11-02/20:48:03.97           227.26458      -27.313666      -56.504676
2021-11-02/20:48:04.00           227.30614      -27.256371      -56.492712
2021-11-02/20:48:04.04           227.35061      -27.189431      -56.479323
2021-11-02/20:48:04.07           227.39546      -27.118833      -56.474112
2021-11-02/20:48:04.10           227.43487      -27.057371      -56.480783
2021-11-02/20:48:04.13           227.47536      -26.984585      -56.484919
2021-11-02/20:48:04.16           227.50815      -26.933669      -56.481197
2021-11-02/20:48:04.19           227.55162      -26.863088      -56.490425
2021-11-02/20:48:04.22           227.58864      -26.779535      -56.511973
2021-11-02/20:48:04.25           227.63229      -26.696076      -56.516955
2021-11-02/20:48:04.29           227.66134      -26.611976      -56.525937
2021-11-02/20:48:04.32           227.70455      -26.517058      -56.548792
2021-11-02/20:48:04.35           227.74280      -26.429709      -56.567396
2021-11-02/20:48:04.38           227.78293      -26.333772      -56.576950
2021-11-02/20:48:04.41           227.81375      -26.239494      -56.580568
2021-11-02/20:48:04.44           227.84779      -26.133938      -56.589133
2021-11-02/20:48:04.47           227.88586      -26.052580      -56.585809
2021-11-02/20:48:04.50           227.92021      -25.975841      -56.581703
2021-11-02/20:48:04.54           227.94605      -25.897949      -56.588945
2021-11-02/20:48:04.57           227.98988      -25.827947      -56.596784
2021-11-02/20:48:04.60           228.02012      -25.763222      -56.594761
2021-11-02/20:48:04.63           228.05694      -25.698698      -56.592683
2021-11-02/20:48:04.66           228.09313      -25.625946      -56.598437
2021-11-02/20:48:04.69           228.14268      -25.548936      -56.611816
2021-11-02/20:48:04.72           228.17402      -25.487633      -56.618380
2021-11-02/20:48:04.75           228.21376      -25.415758      -56.623625
2021-11-02/20:48:04.79           228.25693      -25.343191      -56.632029
2021-11-02/20:48:04.82           228.31419      -25.257249      -56.635046
2021-11-02/20:48:04.85           228.34699      -25.181451      -56.626634
2021-11-02/20:48:04.88           228.40064      -25.104025      -56.633920
2021-11-02/20:48:04.91           228.45025      -25.031516      -56.648258
2021-11-02/20:48:04.94           228.50075      -24.967068      -56.663445
2021-11-02/20:48:04.97           228.54231      -24.898318      -56.672139
2021-11-02/20:48:05.00           228.60108      -24.830993      -56.676911
2021-11-02/20:48:05.04           228.64027      -24.765523      -56.684608
2021-11-02/20:48:05.07           228.68655      -24.701825      -56.691268
2021-11-02/20:48:05.10           228.72254      -24.660054      -56.696397
2021-11-02/20:48:05.13           228.76863      -24.596792      -56.704927
2021-11-02/20:48:05.16           228.80733      -24.532517      -56.701711
2021-11-02/20:48:05.19           228.85131      -24.458080      -56.686186
2021-11-02/20:48:05.22           228.88630      -24.379461      -56.680676
2021-11-02/20:48:05.25           228.92593      -24.325430      -56.670518
2021-11-02/20:48:05.29           228.96487      -24.262440      -56.678296
2021-11-02/20:48:05.32           229.01651      -24.212894      -56.681530
2021-11-02/20:48:05.35           229.06459      -24.142176      -56.697991
2021-11-02/20:48:05.38           229.10869      -24.068874      -56.699436
2021-11-02/20:48:05.41           229.15787      -24.002054      -56.703846
2021-11-02/20:48:05.44           229.20512      -23.949476      -56.710018
2021-11-02/20:48:05.47           229.24787      -23.894571      -56.731513
2021-11-02/20:48:05.50           229.28847      -23.836446      -56.730381
2021-11-02/20:48:05.54           229.33415      -23.777440      -56.726662
2021-11-02/20:48:05.57           229.37547      -23.721775      -56.708479
2021-11-02/20:48:05.60           229.41151      -23.639792      -56.701914
2021-11-02/20:48:05.63           229.44977      -23.581192      -56.688760
2021-11-02/20:48:05.66           229.48644      -23.519904      -56.676744
2021-11-02/20:48:05.69           229.52694      -23.470329      -56.672951
2021-11-02/20:48:05.72           229.56356      -23.411924      -56.665548
2021-11-02/20:48:05.75           229.60505      -23.362341      -56.644643
2021-11-02/20:48:05.79           229.64933      -23.317713      -56.639411
2021-11-02/20:48:05.82           229.68706      -23.256212      -56.641467
2021-11-02/20:48:05.85           229.73067      -23.193781      -56.646317
2021-11-02/20:48:05.88           229.77480      -23.145375      -56.652556
2021-11-02/20:48:05.91           229.81014      -23.091368      -56.644008
2021-11-02/20:48:05.94           229.84512      -23.030850      -56.633654
2021-11-02/20:48:05.97           229.87713      -22.968989      -56.624644
2021-11-02/20:48:06.00           229.91777      -22.896977      -56.618880
2021-11-02/20:48:06.04           229.95358      -22.820648      -56.627567
2021-11-02/20:48:06.07           229.99173      -22.735119      -56.634025
2021-11-02/20:48:06.10           230.03344      -22.675821      -56.624064
2021-11-02/20:48:06.13           230.07369      -22.611211      -56.621169
2021-11-02/20:48:06.16           230.11145      -22.545980      -56.612223
2021-11-02/20:48:06.19           230.16518      -22.474973      -56.602259
2021-11-02/20:48:06.22           230.21707      -22.401841      -56.611812
2021-11-02/20:48:06.25           230.27426      -22.325925      -56.614609
2021-11-02/20:48:06.29           230.32772      -22.249571      -56.619794
2021-11-02/20:48:06.32           230.37759      -22.170588      -56.612658
2021-11-02/20:48:06.35           230.42758      -22.093194      -56.601848
2021-11-02/20:48:06.38           230.47742      -21.995390      -56.609747
2021-11-02/20:48:06.41           230.52191      -21.899103      -56.590937
2021-11-02/20:48:06.44           230.56037      -21.799971      -56.580803
2021-11-02/20:48:06.47           230.59237      -21.701778      -56.587684
2021-11-02/20:48:06.50           230.63097      -21.615237      -56.573940
2021-11-02/20:48:06.54           230.66005      -21.527153      -56.561606
2021-11-02/20:48:06.57           230.69960      -21.434210      -56.548152
2021-11-02/20:48:06.60           230.74440      -21.346000      -56.550005
2021-11-02/20:48:06.63           230.78210      -21.250080      -56.549659
2021-11-02/20:48:06.66           230.81683      -21.172226      -56.531515
2021-11-02/20:48:06.69           230.86116      -21.086057      -56.528874
2021-11-02/20:48:06.72           230.90519      -20.999185      -56.511144
2021-11-02/20:48:06.75           230.95030      -20.900121      -56.484483
2021-11-02/20:48:06.79           230.99226      -20.802474      -56.469763
2021-11-02/20:48:06.82           231.03592      -20.706350      -56.462134
2021-11-02/20:48:06.85           231.07948      -20.608634      -56.458191
2021-11-02/20:48:06.88           231.10523      -20.511834      -56.439007
2021-11-02/20:48:06.91           231.14202      -20.438833      -56.414659
2021-11-02/20:48:06.94           231.18689      -20.345415      -56.403223
2021-11-02/20:48:06.97           231.23046      -20.265212      -56.398475
2021-11-02/20:48:07.00           231.27988      -20.183217      -56.390098
2021-11-02/20:48:07.04           231.31795      -20.117833      -56.389921
2021-11-02/20:48:07.07           231.35296      -20.044876      -56.377320
2021-11-02/20:48:07.10           231.40233      -19.963460      -56.364847
2021-11-02/20:48:07.13           231.44371      -19.900420      -56.341277
2021-11-02/20:48:07.16           231.49091      -19.821848      -56.325933
2021-11-02/20:48:07.19           231.53124      -19.739592      -56.307458
2021-11-02/20:48:07.22           231.56869      -19.665544      -56.288086
2021-11-02/20:48:07.25           231.60004      -19.586928      -56.264549
2021-11-02/20:48:07.29           231.63096      -19.507034      -56.252539
2021-11-02/20:48:07.32           231.67226      -19.423445      -56.231184
2021-11-02/20:48:07.35           231.71186      -19.348017      -56.217002
2021-11-02/20:48:07.38           231.74779      -19.291824      -56.196585
2021-11-02/20:48:07.41           231.78162      -19.218488      -56.196575
2021-11-02/20:48:07.44           231.81165      -19.159600      -56.178864
2021-11-02/20:48:07.47           231.84455      -19.091206      -56.176277
2021-11-02/20:48:07.50           231.88067      -19.029506      -56.157198
2021-11-02/20:48:07.54           231.91947      -18.958752      -56.155106
2021-11-02/20:48:07.57           231.95573      -18.884306      -56.148332
2021-11-02/20:48:07.60           231.99536      -18.804680      -56.143784
2021-11-02/20:48:07.63           232.03936      -18.739666      -56.132249
2021-11-02/20:48:07.66           232.06942      -18.654008      -56.128178
2021-11-02/20:48:07.69           232.10225      -18.590392      -56.111885
2021-11-02/20:48:07.72           232.14545      -18.515277      -56.101340
2021-11-02/20:48:07.75           232.19419      -18.443735      -56.091835
2021-11-02/20:48:07.79           232.24367      -18.372321      -56.104234
2021-11-02/20:48:07.82           232.29406      -18.315342      -56.100066
2021-11-02/20:48:07.85           232.33359      -18.256711      -56.095203
2021-11-02/20:48:07.88           232.37178      -18.209563      -56.084182
2021-11-02/20:48:07.91           232.41294      -18.142057      -56.082251
2021-11-02/20:48:07.94           232.46666      -18.080482      -56.076202
2021-11-02/20:48:07.97           232.51845      -18.004069      -56.076793
2021-11-02/20:48:08.00           232.55869      -17.929057      -56.069935
2021-11-02/20:48:08.04           232.59294      -17.863526      -56.057590
2021-11-02/20:48:08.07           232.62068      -17.802691      -56.025592
2021-11-02/20:48:08.10           232.65148      -17.736973      -56.003669
2021-11-02/20:48:08.13           232.69712      -17.673212      -55.988740
2021-11-02/20:48:08.16           232.73202      -17.611711      -55.978164
2021-11-02/20:48:08.19           232.77399      -17.557044      -55.963367
2021-11-02/20:48:08.22           232.80750      -17.503395      -55.952122
2021-11-02/20:48:08.25           232.84448      -17.440218      -55.936188
2021-11-02/20:48:08.29           232.88100      -17.385029      -55.918994
2021-11-02/20:48:08.32           232.92271      -17.325453      -55.898720
2021-11-02/20:48:08.35           232.96814      -17.263576      -55.887970
2021-11-02/20:48:08.38           233.00698      -17.197881      -55.882770
2021-11-02/20:48:08.41           233.04090      -17.126719      -55.875071
2021-11-02/20:48:08.44           233.08826      -17.044659      -55.859375
2021-11-02/20:48:08.47           233.12518      -16.964129      -55.860821
2021-11-02/20:48:08.50           233.17328      -16.882207      -55.867034
2021-11-02/20:48:08.54           233.21260      -16.812169      -55.857643
2021-11-02/20:48:08.57           233.25040      -16.749839      -55.853545
2021-11-02/20:48:08.60           233.28935      -16.682986      -55.856599
2021-11-02/20:48:08.63           233.33109      -16.601286      -55.867441
2021-11-02/20:48:08.66           233.37712      -16.528848      -55.863929
2021-11-02/20:48:08.69           233.42267      -16.453378      -55.859104
2021-11-02/20:48:08.72           233.45673      -16.397116      -55.856525
2021-11-02/20:48:08.75           233.49452      -16.326533      -55.840495
2021-11-02/20:48:08.79           233.52625      -16.262390      -55.820352
2021-11-02/20:48:08.82           233.55673      -16.183235      -55.818212
2021-11-02/20:48:08.85           233.60106      -16.099123      -55.814010
2021-11-02/20:48:08.88           233.64008      -16.027054      -55.803770
2021-11-02/20:48:08.91           233.67790      -15.952291      -55.797362
2021-11-02/20:48:08.94           233.70891      -15.868203      -55.795142
2021-11-02/20:48:08.97           233.72950      -15.803569      -55.788579
2021-11-02/20:48:09.00           233.75520      -15.731521      -55.780316
2021-11-02/20:48:09.04           233.79530      -15.670295      -55.784192
2021-11-02/20:48:09.07           233.82576      -15.597655      -55.781184
2021-11-02/20:48:09.10           233.85635      -15.535281      -55.765832
2021-11-02/20:48:09.13           233.88599      -15.466441      -55.768479
2021-11-02/20:48:09.16           233.91183      -15.394542      -55.754250
2021-11-02/20:48:09.19           233.94681      -15.330134      -55.739168
2021-11-02/20:48:09.22           233.97611      -15.266207      -55.719422
2021-11-02/20:48:09.25           234.01815      -15.177395      -55.712835
2021-11-02/20:48:09.29           234.05655      -15.101307      -55.700880
2021-11-02/20:48:09.32           234.08114      -15.027271      -55.686386
2021-11-02/20:48:09.35           234.11608      -14.960709      -55.679117
2021-11-02/20:48:09.38           234.14115      -14.894756      -55.662757
2021-11-02/20:48:09.41           234.16700      -14.827919      -55.645367
2021-11-02/20:48:09.44           234.21101      -14.748309      -55.639465
2021-11-02/20:48:09.47           234.24345      -14.684874      -55.637166
2021-11-02/20:48:09.50           234.28113      -14.601298      -55.645488
2021-11-02/20:48:09.54           234.31385      -14.538137      -55.631243
2021-11-02/20:48:09.57           234.35494      -14.458058      -55.633119
2021-11-02/20:48:09.60           234.39298      -14.375457      -55.619392
2021-11-02/20:48:09.63           234.42852      -14.283532      -55.608292
2021-11-02/20:48:09.66           234.47199      -14.195135      -55.614381
2021-11-02/20:48:09.69           234.51181      -14.112053      -55.609572
2021-11-02/20:48:09.72           234.54349      -14.029271      -55.621100
2021-11-02/20:48:09.75           234.57321      -13.940027      -55.620060
2021-11-02/20:48:09.79           234.59448      -13.877988      -55.613034
2021-11-02/20:48:09.82           234.61835      -13.810785      -55.602857
2021-11-02/20:48:09.85           234.64753      -13.743989      -55.601069
2021-11-02/20:48:09.88           234.67960      -13.678710      -55.614454
2021-11-02/20:48:09.91           234.70234      -13.604057      -55.621861
2021-11-02/20:48:09.94           234.73091      -13.529049      -55.627947
2021-11-02/20:48:09.97           234.76648      -13.452789      -55.634365
2021-11-02/20:48:10.00           234.79693      -13.385798      -55.624156
2021-11-02/20:48:10.04           234.82087      -13.303722      -55.634117
2021-11-02/20:48:10.07           234.86146      -13.221204      -55.630615
2021-11-02/20:48:10.10           234.90775      -13.146476      -55.643728
2021-11-02/20:48:10.13           234.94654      -13.069098      -55.648771
2021-11-02/20:48:10.16           234.98029      -12.993906      -55.642188
2021-11-02/20:48:10.19           235.02196      -12.935083      -55.634492
2021-11-02/20:48:10.22           235.05982      -12.870045      -55.642471
2021-11-02/20:48:10.25           235.08954      -12.805711      -55.646161
2021-11-02/20:48:10.29           235.12846      -12.743254      -55.656294
2021-11-02/20:48:10.32           235.16449      -12.674212      -55.654453
2021-11-02/20:48:10.35           235.19569      -12.599992      -55.660654
2021-11-02/20:48:10.38           235.22537      -12.528839      -55.654705
2021-11-02/20:48:10.41           235.25721      -12.461392      -55.650753
2021-11-02/20:48:10.44           235.28690      -12.398513      -55.656758
2021-11-02/20:48:10.47           235.31457      -12.323400      -55.663486
2021-11-02/20:48:10.50           235.34430      -12.256740      -55.658479
2021-11-02/20:48:10.54           235.38055      -12.193207      -55.658022
2021-11-02/20:48:10.57           235.40257      -12.133178      -55.654634
2021-11-02/20:48:10.60           235.44372      -12.074240      -55.650267
2021-11-02/20:48:10.63           235.48139      -12.001383      -55.648205
2021-11-02/20:48:10.66           235.52807      -11.930853      -55.654459
2021-11-02/20:48:10.69           235.57000      -11.860896      -55.655446
2021-11-02/20:48:10.72           235.60994      -11.770746      -55.655759
2021-11-02/20:48:10.75           235.64888      -11.697685      -55.645274
2021-11-02/20:48:10.79           235.69042      -11.623081      -55.626147
2021-11-02/20:48:10.82           235.72558      -11.550142      -55.613934
2021-11-02/20:48:10.85           235.76919      -11.478525      -55.606898
2021-11-02/20:48:10.88           235.80153      -11.409430      -55.586860
2021-11-02/20:48:10.91           235.84423      -11.358829      -55.574068
2021-11-02/20:48:10.94           235.87494      -11.295887      -55.563010
2021-11-02/20:48:10.97           235.90251      -11.232054      -55.555169
2021-11-02/20:48:11.00           235.93699      -11.176383      -55.551376
2021-11-02/20:48:11.04           235.96971      -11.119357      -55.557010
2021-11-02/20:48:11.07           236.00412      -11.060656      -55.554602
2021-11-02/20:48:11.10           236.04952      -10.988568      -55.556499
2021-11-02/20:48:11.13           236.09230      -10.907424      -55.546378
2021-11-02/20:48:11.16           236.13228      -10.825565      -55.558683
2021-11-02/20:48:11.19           236.15931      -10.753325      -55.542201
2021-11-02/20:48:11.22           236.19108      -10.681959      -55.533282
2021-11-02/20:48:11.25           236.23209      -10.606841      -55.538127
2021-11-02/20:48:11.29           236.26527      -10.538626      -55.529938
2021-11-02/20:48:11.32           236.30638      -10.456812      -55.519171
2021-11-02/20:48:11.35           236.34879      -10.383953      -55.518322
2021-11-02/20:48:11.38           236.38326      -10.327403      -55.508139
2021-11-02/20:48:11.41           236.41483      -10.261170      -55.518548
2021-11-02/20:48:11.44           236.44559      -10.205059      -55.517179
2021-11-02/20:48:11.47           236.47996      -10.134095      -55.529004
2021-11-02/20:48:11.50           236.51736      -10.072570      -55.534899
2021-11-02/20:48:11.54           236.54734      -10.009088      -55.522630
2021-11-02/20:48:11.57           236.58781      -9.9380351      -55.521173
2021-11-02/20:48:11.60           236.61600      -9.8686898      -55.517412
2021-11-02/20:48:11.63           236.64384      -9.7937220      -55.518281
2021-11-02/20:48:11.66           236.68152      -9.7172864      -55.521825
2021-11-02/20:48:11.69           236.70993      -9.6409866      -55.517104
2021-11-02/20:48:11.72           236.74046      -9.5725537      -55.504759
2021-11-02/20:48:11.75           236.78335      -9.5077877      -55.502062
2021-11-02/20:48:11.79           236.81920      -9.4347296      -55.501313
2021-11-02/20:48:11.82           236.86034      -9.3635416      -55.511251
2021-11-02/20:48:11.85           236.88228      -9.2960022      -55.508439
2021-11-02/20:48:11.88           236.91744      -9.2369811      -55.500950
2021-11-02/20:48:11.91           236.95359      -9.1701178      -55.491471
2021-11-02/20:48:11.94           236.97841      -9.1036110      -55.476784
2021-11-02/20:48:11.97           237.01764      -9.0405429      -55.468702
2021-11-02/20:48:12.00           237.04828      -8.9709729      -55.464625
2021-11-02/20:48:12.04           237.07776      -8.9023153      -55.458890
2021-11-02/20:48:12.07           237.10123      -8.8582648      -55.438041
2021-11-02/20:48:12.10           237.11232      -8.8143430      -55.418565
2021-11-02/20:48:12.13           237.14160      -8.7562343      -55.408305
2021-11-02/20:48:12.16           237.16386      -8.6930632      -55.415126
2021-11-02/20:48:12.19           237.18290      -8.6521210      -55.416959
2021-11-02/20:48:12.22           237.20152      -8.6075777      -55.421597
2021-11-02/20:48:12.25           237.22681      -8.5538399      -55.422488
2021-11-02/20:48:12.29           237.25641      -8.5001054      -55.421823
2021-11-02/20:48:12.32           237.28150      -8.4385259      -55.412647
2021-11-02/20:48:12.35           237.31175      -8.3662495      -55.417818
2021-11-02/20:48:12.38           237.36186      -8.2896894      -55.420058
2021-11-02/20:48:12.41           237.39772      -8.2240411      -55.424887
2021-11-02/20:48:12.44           237.43339      -8.1716545      -55.413259
2021-11-02/20:48:12.47           237.47392      -8.1042134      -55.406391
2021-11-02/20:48:12.50           237.51809      -8.0365347      -55.407247
2021-11-02/20:48:12.54           237.54713      -7.9817993      -55.403475
2021-11-02/20:48:12.57           237.58531      -7.9286167      -55.395623
2021-11-02/20:48:12.60           237.62304      -7.8815818      -55.404806
2021-11-02/20:48:12.63           237.66709      -7.8146740      -55.418075
2021-11-02/20:48:12.66           237.68711      -7.7673490      -55.420250
2021-11-02/20:48:12.69           237.71829      -7.7154155      -55.412056
2021-11-02/20:48:12.72           237.74929      -7.6588719      -55.408931
2021-11-02/20:48:12.75           237.77739      -7.6054712      -55.408074
2021-11-02/20:48:12.79           237.80033      -7.5448963      -55.414389
2021-11-02/20:48:12.82           237.82913      -7.4751100      -55.411581
2021-11-02/20:48:12.85           237.85444      -7.4213734      -55.412517
2021-11-02/20:48:12.88           237.87342      -7.3691155      -55.403848
2021-11-02/20:48:12.91           237.89211      -7.3267434      -55.400741
2021-11-02/20:48:12.94           237.92248      -7.2634535      -55.407807
2021-11-02/20:48:12.97           237.94329      -7.2101674      -55.412168
2021-11-02/20:48:13.00           237.97431      -7.1595678      -55.412279
2021-11-02/20:48:13.04           238.00588      -7.0939340      -55.418715
2021-11-02/20:48:13.07           238.04517      -7.0294237      -55.408431
2021-11-02/20:48:13.10           238.07914      -6.9742292      -55.403985
2021-11-02/20:48:13.13           238.11297      -6.8954565      -55.403198
2021-11-02/20:48:13.16           238.15139      -6.8252300      -55.400832
2021-11-02/20:48:13.19           238.18796      -6.7574680      -55.387742
2021-11-02/20:48:13.22           238.21773      -6.6932148      -55.360526
2021-11-02/20:48:13.25           238.26298      -6.6225383      -55.339747
2021-11-02/20:48:13.29           238.29042      -6.5582798      -55.327554
2021-11-02/20:48:13.32           238.31819      -6.5120817      -55.313044
2021-11-02/20:48:13.35           238.34463      -6.4630683      -55.308352
2021-11-02/20:48:13.38           238.37104      -6.4081082      -55.300461
2021-11-02/20:48:13.41           238.40253      -6.3596708      -55.295502
2021-11-02/20:48:13.44           238.43923      -6.2994323      -55.281974
2021-11-02/20:48:13.47           238.46579      -6.2368356      -55.283227
2021-11-02/20:48:13.50           238.50289      -6.1688356      -55.287515
2021-11-02/20:48:13.54           238.53046      -6.0992867      -55.293205
2021-11-02/20:48:13.57           238.57094      -6.0261188      -55.299748
2021-11-02/20:48:13.60           238.60466      -5.9448885      -55.296276
2021-11-02/20:48:13.63           238.63010      -5.8743350      -55.288077
2021-11-02/20:48:13.66           238.65968      -5.8101829      -55.283403
2021-11-02/20:48:13.69           238.69503      -5.7435395      -55.285213
2021-11-02/20:48:13.72           238.72338      -5.6864326      -55.298607
2021-11-02/20:48:13.75           238.75597      -5.6179963      -55.299909
2021-11-02/20:48:13.79           238.77936      -5.5610279      -55.303502
2021-11-02/20:48:13.82           238.81118      -5.5095378      -55.302644
2021-11-02/20:48:13.85           238.84190      -5.4509821      -55.298739
2021-11-02/20:48:13.88           238.87775      -5.3960082      -55.293164
2021-11-02/20:48:13.91           238.91932      -5.3290246      -55.296377
2021-11-02/20:48:13.94           238.95419      -5.2533964      -55.293686
2021-11-02/20:48:13.97           238.98347      -5.1871952      -55.288164
2021-11-02/20:48:14.00           239.01680      -5.1211099      -55.272411
2021-11-02/20:48:14.04           239.04644      -5.0641330      -55.256762
2021-11-02/20:48:14.07           239.08034      -4.9999492      -55.250563
2021-11-02/20:48:14.10           239.10821      -4.9490132      -55.249858
2021-11-02/20:48:14.13           239.13727      -4.9058238      -55.242096
2021-11-02/20:48:14.16           239.16616      -4.8538885      -55.249034
2021-11-02/20:48:14.19           239.19153      -4.8087979      -55.241357
2021-11-02/20:48:14.22           239.22495      -4.7623489      -55.248102
2021-11-02/20:48:14.25           239.26226      -4.7099545      -55.247386
2021-11-02/20:48:14.29           239.29517      -4.6509478      -55.255121
2021-11-02/20:48:14.32           239.33381      -4.5986575      -55.256511
2021-11-02/20:48:14.35           239.36677      -4.5468272      -55.253239
2021-11-02/20:48:14.38           239.40863      -4.4773673      -55.256439
2021-11-02/20:48:14.41           239.45371      -4.4118426      -55.255051
2021-11-02/20:48:14.44           239.48673      -4.3410481      -55.250395
2021-11-02/20:48:14.47           239.51756      -4.2754148      -55.251566
2021-11-02/20:48:14.50           239.55321      -4.2223464      -55.250199
2021-11-02/20:48:14.54           239.57414      -4.1798573      -55.238170
2021-11-02/20:48:14.57           239.60339      -4.1335298      -55.240506
2021-11-02/20:48:14.60           239.62455      -4.0813725      -55.239447
2021-11-02/20:48:14.63           239.66644      -4.0256070      -55.230751
2021-11-02/20:48:14.66           239.69491      -3.9769386      -55.218998
2021-11-02/20:48:14.69           239.72199      -3.9233201      -55.224869
2021-11-02/20:48:14.72           239.76081      -3.8669956      -55.229931
2021-11-02/20:48:14.75           239.79608      -3.8115745      -55.217183
2021-11-02/20:48:14.79           239.82099      -3.7524719      -55.208253
2021-11-02/20:48:14.82           239.85804      -3.6915482      -55.207627
2021-11-02/20:48:14.85           239.88408      -3.6380491      -55.199446
2021-11-02/20:48:14.88           239.91599      -3.5708509      -55.212408
2021-11-02/20:48:14.91           239.93273      -3.5221953      -55.213405
2021-11-02/20:48:14.94           239.95882      -3.4731833      -55.206147
2021-11-02/20:48:14.97           239.98608      -3.4182186      -55.203760
2021-11-02/20:48:15.00           240.01030      -3.3740334      -55.194495
2021-11-02/20:48:15.04           240.04338      -3.3321001      -55.199511
2021-11-02/20:48:15.07           240.08059      -3.2822927      -55.192922
2021-11-02/20:48:15.10           240.11725      -3.2264330      -55.186410
2021-11-02/20:48:15.13           240.15877      -3.1605702      -55.181482
2021-11-02/20:48:15.16           240.19686      -3.1031380      -55.158270
2021-11-02/20:48:15.19           240.24025      -3.0324526      -55.155368
2021-11-02/20:48:15.22           240.27918      -2.9667059      -55.156793
2021-11-02/20:48:15.25           240.31174      -2.9190370      -55.141270
2021-11-02/20:48:15.29           240.33208      -2.8624052      -55.133968
2021-11-02/20:48:15.32           240.35661      -2.7982404      -55.125594
2021-11-02/20:48:15.35           240.38541      -2.7566302      -55.111549
2021-11-02/20:48:15.38           240.40828      -2.7027885      -55.102503
2021-11-02/20:48:15.41           240.43157      -2.6585058      -55.093861
2021-11-02/20:48:15.44           240.45052      -2.6207244      -55.085853
2021-11-02/20:48:15.47           240.47190      -2.5791297      -55.082999
2021-11-02/20:48:15.50           240.50573      -2.5234957      -55.074188
2021-11-02/20:48:15.54           240.53284      -2.4455401      -55.071419
2021-11-02/20:48:15.57           240.57104      -2.3869823      -55.056467
2021-11-02/20:48:15.60           240.60713      -2.3205726      -55.049171
2021-11-02/20:48:15.63           240.63969      -2.2431704      -55.048817
2021-11-02/20:48:15.66           240.66945      -2.1737499      -55.062184
2021-11-02/20:48:15.69           240.70038      -2.1052110      -55.058861
2021-11-02/20:48:15.72           240.73702      -2.0320714      -55.069840
2021-11-02/20:48:15.75           240.77393      -1.9692515      -55.062434
2021-11-02/20:48:15.79           240.79987      -1.9132898      -55.051602
2021-11-02/20:48:15.82           240.83663      -1.8554062      -55.046976
2021-11-02/20:48:15.85           240.87075      -1.7845144      -55.056508
2021-11-02/20:48:15.88           240.89782      -1.7231556      -55.046439
2021-11-02/20:48:15.91           240.92164      -1.6593418      -55.043273
2021-11-02/20:48:15.94           240.95562      -1.5978657      -55.025314
2021-11-02/20:48:15.97           240.98586      -1.5359395      -55.009744
2021-11-02/20:48:16.00           241.01745      -1.4768201      -54.984342
2021-11-02/20:48:16.04           241.03546      -1.4219837      -54.973778
2021-11-02/20:48:16.07           241.06568      -1.3698360      -54.972418
2021-11-02/20:48:16.10           241.08512      -1.3190398      -54.968987
2021-11-02/20:48:16.13           241.10909      -1.2773291      -54.959840
2021-11-02/20:48:16.16           241.13565      -1.2438201      -54.956276
2021-11-02/20:48:16.19           241.17237      -1.2108660      -54.956256
2021-11-02/20:48:16.22           241.20548      -1.1629856      -54.958150
2021-11-02/20:48:16.25           241.23212      -1.1087213      -54.971550
2021-11-02/20:48:16.29           241.26631      -1.0509718      -54.973307
2021-11-02/20:48:16.32           241.30161     -0.99465662      -54.954265
2021-11-02/20:48:16.35           241.33913     -0.93734345      -54.950954
2021-11-02/20:48:16.38           241.37311     -0.88417919      -54.944940
2021-11-02/20:48:16.41           241.40415     -0.82463781      -54.943499
2021-11-02/20:48:16.44           241.44020     -0.75342613      -54.955999
2021-11-02/20:48:16.47           241.46447     -0.68814954      -54.953262
2021-11-02/20:48:16.50           241.48732     -0.65687399      -54.940167
2021-11-02/20:48:16.54           241.51100     -0.60810636      -54.933395
2021-11-02/20:48:16.57           241.53947     -0.56562937      -54.941496
2021-11-02/20:48:16.60           241.57988     -0.52090434      -54.953350
[truncated: 320,133 more chars]
