# Supplementary material for: Miniature Dungey-like cycle at Mars
Source: Nat Commun. 2026 Jul 23;17:6129. doi: 10.1038/s41467-026-75019-3 (PMC13396348; doi:10.1038/s41467-026-75019-3)
Supplement: Supplementary file 3 — Source data [file 41467_2026_75019_MOESM3_ESM.zip › data_files/Fig_maven_20170225_221700_mvn_swe_spec.txt]

Panel        1:  swe_a4
ytitle=Energy!C[eV]
ztitle=Energy Flux
Time               Y=       4627.50      4118.51      3665.50      3262.32      2903.48      2584.12      2299.88      2046.91      1821.77      1621.38      1443.04      1284.32      1143.05      1017.32      905.424      805.833      717.197      638.310              568.100      505.613      449.999      400.502      356.449      317.242       282.35       251.29       223.65       199.05       177.16       157.67       140.33       124.89       111.16        98.93        88.05        78.36        69.74        62.07        55.24        49.17        43.76        38.95        34.66        30.85        27.46        24.44        21.75        19.36        17.23        15.33        13.65        12.15        10.81         9.62         8.56         7.62         6.78         6.04         5.37         4.78         4.26         3.79         3.37         3.00
2017-02-25/22:16:00.80          0.00000      0.00000      0.00000      0.00000      0.00000      0.00000      21786.9      0.00000      0.00000      0.00000      40651.5      0.00000      0.00000      0.00000      0.00000      0.00000      18736.8      0.00000                 0.00         0.00         0.00         0.00         0.00         0.00         0.00     34871.50         0.00     17293.40     34476.10     17191.70     51461.40     34245.80     17098.50    119560.00     34132.00     34113.60     51155.20    102304.00    289917.00    460648.00    478014.00    410097.00    496154.00    591221.00    867261.00   1007350.00   1823090.00   1414290.00    846113.00   1027580.00    930138.00   1244820.00   1479930.00   1505710.00   1841080.00   1892410.00   1637660.00   1878990.00   2252150.00   1748620.00   2533430.00   2715280.00   4194360.00   5886020.00
2017-02-25/22:16:02.80          0.00000      0.00000      23628.0      0.00000      0.00000      0.00000      0.00000      0.00000      0.00000      0.00000      0.00000      0.00000      0.00000      0.00000      0.00000      0.00000      0.00000      0.00000                 0.00         0.00         0.00         0.00     17741.20     35252.30         0.00     17435.70    104156.00         0.00         0.00     17191.70     34307.50     34245.80     51295.70         0.00    119464.00     85284.70    119364.00    170509.00    409302.00    588618.00    691439.00    692071.00    795599.00    968293.00   1331050.00   2092580.00   3517580.00   2976880.00   2434310.00   2732210.00   3748870.00   4363570.00   5951230.00   7831980.00   9215920.00  10251400.00  11903300.00  11088700.00  11719100.00  12566300.00  11431400.00  10913700.00   9345440.00   9080560.00
2017-02-25/22:16:04.80          0.00000      0.00000      23628.0      0.00000      0.00000      0.00000      0.00000      0.00000      0.00000      0.00000      0.00000      60041.7      0.00000      0.00000      0.00000      0.00000      0.00000      0.00000                 0.00     36343.50         0.00     17870.20         0.00     35252.30     35049.10         0.00     34718.10     34586.90         0.00    103152.00     34307.50     17122.90     85493.30    153721.00    119464.00    187630.00     85259.20     85253.30    358136.00    341214.00    256069.00    239216.00    307948.00    325585.00    377785.00    258263.00    345522.00    399058.00    279103.00    386399.00    354305.00    376080.00    490204.00    600349.00    585255.00    562759.00    773520.00    545750.00    809732.00    915851.00   1467910.00   2250530.00   3659450.00   4848110.00
2017-02-25/22:16:06.80          24707.9      0.00000      0.00000      0.00000      0.00000      0.00000      0.00000      85552.9      0.00000      0.00000      0.00000      0.00000      19721.7      0.00000      0.00000      0.00000      0.00000      0.00000                 0.00         0.00         0.00         0.00         0.00         0.00     35049.10         0.00     34718.10     86468.10     86191.00     51575.50    102924.00     68492.10    119691.00    119560.00    102397.00    119399.00     51155.20     85253.30    119374.00     85299.60     51212.00    102519.00     85537.80     34270.40     34342.10     68867.90    103652.00     52047.90     69773.40     17562.50     88572.20     71630.60     90772.60    110825.00    207659.00    213449.00    200897.00    209894.00    465852.00    428164.00    727401.00   2250530.00   2990880.00   5566650.00
2017-02-25/22:16:08.80          0.00000      0.00000      0.00000      0.00000      0.00000      0.00000      0.00000      0.00000      0.00000      0.00000      0.00000      0.00000      39443.6      0.00000      0.00000      0.00000      0.00000      0.00000                 0.00         0.00         0.00         0.00         0.00     35252.30         0.00         0.00     17359.00     51880.50     34476.10     34383.60     17153.70         0.00     17098.50     51239.40     51198.20     34113.60     17051.60         0.00     34106.30     34119.60     17070.60     17086.20     34214.80     68541.20     34342.10         0.00     34550.40     34698.50         0.00     17562.50     70857.60     71630.60    145238.00    110825.00    113267.00     77616.30    100447.00    209894.00    288378.00    380588.00    727401.00   2018170.00   3926900.00   6205400.00
2017-02-25/22:16:10.80          0.00000      0.00000      0.00000      0.00000      0.00000      66629.1      0.00000      21388.0      0.00000      0.00000      0.00000      0.00000      0.00000      0.00000      0.00000      18957.0      18736.8      0.00000             36689.50         0.00     18013.70     17870.20         0.00         0.00         0.00         0.00     52077.30     17293.40         0.00     17191.70         0.00     17122.90         0.00     51239.40         0.00         0.00     51155.20     17050.50         0.00     17059.70     34141.30     17086.20     17107.40     34270.40     17171.00         0.00     17275.20         0.00     69773.40     17562.50     70857.60     71630.60     54463.30         0.00    113267.00     97020.70    100447.00     83956.10    354930.00    237864.00    727401.00   2250530.00   3793180.00   5886020.00
2017-02-25/22:16:12.80          24707.9      0.00000      0.00000      23129.3      0.00000      0.00000      21786.9      0.00000      0.00000      0.00000      0.00000      0.00000      0.00000      19448.7      0.00000      18957.0      18736.8      0.00000                 0.00         0.00         0.00         0.00         0.00         0.00         0.00     17435.70         0.00         0.00     51714.30         0.00     34307.50     17122.90     34197.00         0.00         0.00     17056.70         0.00     34101.00         0.00         0.00         0.00         0.00         0.00     34270.40         0.00         0.00         0.00     17349.20     17443.20     70250.70     35428.60     71630.60     18154.30    110825.00     37755.20    135830.00    100447.00    167914.00    244011.00    356800.00    844316.00   2134350.00   3926900.00   5566650.00
2017-02-25/22:16:14.80          0.00000      0.00000      0.00000      23129.3      0.00000      22209.6      21786.9      0.00000      0.00000      0.00000      0.00000      0.00000      0.00000      0.00000      0.00000      0.00000      0.00000      18532.9                 0.00         0.00         0.00         0.00         0.00         0.00         0.00     34871.60     34718.10         0.00     17238.00         0.00     34307.50         0.00         0.00     17079.70         0.00     17056.70         0.00         0.00         0.00     51179.50         0.00         0.00         0.00     34270.40         0.00         0.00     17275.20     17349.20         0.00         0.00     35428.60     35815.10     54463.30     55412.10    113267.00     58212.10     80357.60    167914.00    199644.00    309225.00    844316.00   1756780.00   4060630.00   5886020.00
2017-02-25/22:16:16.80          0.00000      0.00000      0.00000      0.00000      0.00000      0.00000      0.00000      0.00000      0.00000      20658.2      0.00000      0.00000      0.00000      0.00000      19194.1      0.00000      0.00000      0.00000                 0.00         0.00         0.00         0.00         0.00         0.00     17524.50         0.00         0.00         0.00     34476.10     34383.60         0.00         0.00         0.00         0.00     34132.00         0.00     17051.60         0.00         0.00         0.00         0.00     34172.50         0.00         0.00         0.00         0.00         0.00         0.00         0.00     17562.50         0.00     35815.10     72617.90     55412.10     37755.20     38807.90     80357.60    230884.00    221827.00    499529.00    844316.00   2250530.00   3926900.00   5566650.00
2017-02-25/22:16:18.80          0.00000      24153.9      0.00000      0.00000      0.00000      0.00000      0.00000      0.00000      0.00000      0.00000      0.00000      0.00000      0.00000      19448.7      0.00000      0.00000      0.00000      0.00000                 0.00     18171.70         0.00         0.00         0.00         0.00         0.00     17435.70         0.00         0.00         0.00         0.00     34307.50         0.00     34197.00     17079.70         0.00         0.00         0.00     17050.50         0.00         0.00         0.00         0.00         0.00     17135.20         0.00         0.00         0.00         0.00     34886.50     35125.20     53143.00     53722.80     54463.30    129296.00     75510.80     58212.10     60268.00    104945.00    332746.00    356801.00    948242.00   2366710.00   4394970.00   6844220.00
2017-02-25/22:16:20.80          0.00000      0.00000      0.00000      0.00000      0.00000      0.00000      0.00000      0.00000      0.00000      0.00000      0.00000      0.00000      0.00000      38897.6      0.00000      0.00000      0.00000      18532.9                 0.00     18171.70         0.00         0.00         0.00         0.00         0.00     17435.70         0.00         0.00         0.00     17191.80     34307.50         0.00         0.00     17079.70         0.00     17056.70         0.00         0.00         0.00         0.00         0.00     51258.90     17107.40     17135.20         0.00     34433.80         0.00         0.00     34886.50     70250.80     53143.10     35815.10     90772.70     18470.60     75510.80     97020.70    200897.00    104945.00    110912.00    523318.00    649459.00   2134350.00   4194360.00   7163660.00
2017-02-25/22:16:22.80          24707.9      24153.9      0.00000      0.00000      0.00000      0.00000      0.00000      0.00000      0.00000      0.00000      0.00000      0.00000      0.00000      0.00000      0.00000      0.00000      0.00000      0.00000                 0.00         0.00         0.00         0.00         0.00         0.00     35049.10         0.00     17359.00     51880.50     34476.10     68767.60         0.00         0.00     34197.00     17079.70     17066.00         0.00     51155.20         0.00         0.00     17059.70     17070.60     51258.90     17107.40     17135.20         0.00         0.00         0.00         0.00         0.00     35125.20     70857.60     53722.80     36308.70    110825.00     94388.80     58212.10    100447.00    146925.00    177461.00    237864.00   1000210.00   2018170.00   4662450.00   7802570.00
2017-02-25/22:16:24.80          0.00000      0.00000      0.00000      0.00000      0.00000      0.00000      0.00000      0.00000      0.00000      0.00000      0.00000      0.00000      0.00000      0.00000      0.00000      37914.2      0.00000      0.00000             36689.50     18171.70     72055.30         0.00         0.00         0.00     17524.50         0.00         0.00         0.00     34476.10     85959.80     34307.50     17122.90     34197.00     51239.40     51198.20     34113.60     34103.40         0.00     34106.30     51179.50     34141.30     34172.50     34214.80    119948.00     68684.60    103303.00    172756.00    156147.00    174437.00    263449.00    407454.00    393989.00    699018.00    748146.00    877922.00   1212960.00   1215610.00   1710990.00   1897040.00   1843810.00   2637400.00   3528700.00   6000060.00   8122040.00
2017-02-25/22:16:26.80          0.00000      0.00000      0.00000      0.00000      0.00000      0.00000      0.00000      0.00000      0.00000      0.00000      0.00000      0.00000      0.00000      0.00000      0.00000      0.00000      0.00000      0.00000                 0.00         0.00         0.00         0.00         0.00         0.00         0.00         0.00         0.00         0.00     51714.30     17191.80         0.00     85615.40     34197.00     34159.50     34132.00     34113.60     51155.20     51151.70    136428.00    221784.00    136568.00    136693.00    290839.00    411271.00    429305.00    594039.00    803402.00    702725.00    566956.00    570835.00    646637.00    689515.00    916926.00   1727470.00   1387790.00   1271200.00   1476870.00   1312040.00   1541970.00   1938990.00   1701790.00   3412490.00   5464980.00   8122040.00
2017-02-25/22:16:28.80          0.00000      0.00000      0.00000      0.00000      0.00000      0.00000      0.00000      0.00000      0.00000      0.00000      0.00000      0.00000      0.00000      0.00000      0.00000      0.00000      0.00000      0.00000                 0.00         0.00         0.00         0.00         0.00         0.00     17524.50     17435.70     17359.00     17293.40     34476.10     17191.80     34307.50     68492.10     34197.10     51239.50     17066.00     17056.70     68207.20     34101.00     68213.10     68239.50     17070.60    119606.00    171078.00    274175.00    257576.00    344356.00    483743.00    347004.00    383774.00    316141.00    336588.00    447719.00    662702.00    785096.00    726865.00    747133.00    542450.00    976112.00    898480.00   1106180.00   1623830.00   3063880.00   4929950.00   8441540.00
2017-02-25/22:16:30.80          0.00000      0.00000      0.00000      0.00000      45313.6      88839.1      0.00000      0.00000      0.00000      0.00000      0.00000      0.00000      0.00000      0.00000      19194.1      18957.0      0.00000      0.00000                 0.00         0.00         0.00         0.00         0.00         0.00         0.00         0.00         0.00     51880.60     51714.30     51575.60     34307.50     17122.90         0.00     68319.50         0.00     34113.60         0.00     51151.70    119374.00    102360.00     34141.30     68345.50    136862.00    308448.00    240403.00    309918.00    224585.00    537873.00    261659.00    263449.00    248009.00    358170.00    508361.00    600350.00    764629.00    785949.00    934273.00    808160.00    854106.00    666053.00   1519880.00   3412490.00   5464980.00   8122040.00
2017-02-25/22:16:32.80          0.00000      0.00000      0.00000      0.00000      0.00000      0.00000      0.00000      21388.0      0.00000      0.00000      0.00000      0.00000      0.00000      0.00000      0.00000      0.00000      0.00000      0.00000                 0.00         0.00     18013.70         0.00     17741.20     17626.10     17524.50         0.00         0.00    103762.00     34476.10     17191.80    120078.00     51368.90     51295.70     85399.60     34132.00     68227.60     17051.60     68202.40     68213.10    102360.00     68283.00    187954.00    171078.00    239901.00    291921.00    292700.00    345522.00    381706.00    296548.00    386400.00    354305.00    483540.00    417576.00    858997.00    915688.00    902402.00   1014650.00    724186.00   1031610.00   1153770.00   1805730.00   2947680.00   4929950.00   8761040.00
2017-02-25/22:16:34.80          0.00000      0.00000      0.00000      0.00000      22656.8      0.00000      0.00000      0.00000      0.00000      0.00000      0.00000      0.00000      0.00000      0.00000      0.00000      0.00000      0.00000      0.00000             18344.70         0.00         0.00     35740.60         0.00         0.00         0.00     34871.60     17359.00     69174.30     68952.60    120344.00    102924.00    102739.00    188089.00     85399.60     85330.90    136457.00         0.00    102304.00    153482.00    153541.00    119496.00    170867.00    171078.00    205629.00    240403.00    430451.00    397354.00    468465.00    418665.00    439094.00    496038.00    483540.00    590070.00   1006810.00    877923.00    941221.00    934273.00    934123.00   1164740.00   1248940.00   1519880.00   3412490.00   6267620.00   8122040.00
2017-02-25/22:16:36.80          24707.9      24153.9      0.00000      0.00000      0.00000      0.00000      0.00000      21388.0      0.00000      0.00000      0.00000      0.00000      0.00000      19448.8      0.00000      0.00000      0.00000      55599.1                 0.00         0.00         0.00         0.00         0.00     17626.10         0.00     34871.60     17359.00     86468.10     68952.60    103152.00    137232.00     85615.40    136791.00    102480.00    102397.00     85284.70    136416.00     85253.30    204644.00    221784.00    256069.00    358832.00    290839.00    308448.00    480826.00    464890.00    803402.00    806846.00    671637.00    605967.00    682074.00    761162.00    916926.00   1283960.00   1236710.00   1504140.00   1095030.00   1102080.00   1253490.00   1558260.00   1909680.00   3528710.00   5732510.00   8441540.00
2017-02-25/22:16:38.80          0.00000      0.00000      23628.1      0.00000      0.00000      22209.6      0.00000      0.00000      0.00000      0.00000      0.00000      0.00000      0.00000      0.00000      0.00000      0.00000      0.00000      18532.9                 0.00         0.00     36027.40         0.00     35482.50         0.00     35049.10     17435.70     34718.10     69174.30    120668.00    154729.00    137232.00    222605.00    222288.00    170802.00    238933.00     85284.70     51155.20    204612.00    358137.00    409461.00    341431.00    324655.00    239512.00    342722.00    592458.00    800690.00    907083.00    806846.00    601850.00    781633.00    788385.00    761162.00   1025890.00   1357880.00   1387790.00   1581790.00   1396480.00   1375030.00   1541970.00   2034180.00   2117590.00   3412490.00   6267620.00   9400100.00
2017-02-25/22:16:40.80          0.00000      0.00000      0.00000      23129.3      0.00000      0.00000      0.00000      21388.0      42024.2      20658.2      0.00000      40027.7      0.00000      0.00000      0.00000      0.00000      0.00000      0.00000                 0.00         0.00         0.00         0.00         0.00         0.00     70098.60         0.00     52077.30    103762.00     86191.00    137537.00     68615.40     85615.40     85493.40    170802.00    170664.00    204688.00    187574.00    170509.00    477525.00    460648.00    460941.00    290479.00    359276.00    531237.00    626807.00   1007350.00   1339130.00    980390.00    881010.00    887037.00   1036460.00    868635.00   1261980.00   1357880.00   1614430.00   1504140.00   1557260.00   1627000.00   1541970.00   1938990.00   2221550.00   3819250.00   5732520.00   9080570.00
2017-02-25/22:16:42.80          0.00000      0.00000      0.00000      0.00000      0.00000      0.00000      0.00000      0.00000      0.00000      0.00000      0.00000      40027.7      0.00000      58346.6      0.00000      0.00000      0.00000      0.00000                 0.00         0.00         0.00     17870.30         0.00     17626.10         0.00     17435.70    121515.00     86468.10    120668.00    103152.00     51461.40     85615.40    153890.00    153721.00     85330.90     68227.60     85259.20    187561.00    426358.00    554493.00    588993.00    375920.00    444824.00    556944.00    798558.00   1334600.00   1684800.00   1622590.00   1090400.00   1150560.00   1071900.00   1674810.00   1770550.00   2097100.00   1992190.00   2436080.00   2642740.00   2467030.00   2918070.00   2510160.00   2949310.00   4284150.00   6802780.00   9719660.00
2017-02-25/22:16:44.80          0.00000      0.00000      0.00000      23129.3      0.00000      0.00000      0.00000      0.00000      0.00000      0.00000      81303.5      0.00000      0.00000      0.00000      0.00000      0.00000      74948.1      0.00000             18344.70     18171.70         0.00         0.00         0.00     17626.10     35049.10     69743.50     17359.00    103762.00     68952.60     51575.60     51461.40     34245.90    102592.00     34159.50    204798.00     51170.50    119364.00    187561.00    477525.00    793384.00    725588.00    794615.00    761375.00    625498.00    970319.00   1541310.00   2168820.00   1692030.00   1282350.00   1501970.00   1656730.00   1746480.00   2969640.00   2873480.00   3087950.00   3640220.00   3768790.00   3937560.00   3628510.00   3129020.00   4457200.00   4981580.00   7873240.00   8441540.00
2017-02-25/22:16:46.80          0.00000      0.00000      0.00000      0.00000      0.00000      0.00000      0.00000      0.00000      21012.1      0.00000      0.00000      0.00000      0.00000      19448.8      0.00000      0.00000      18736.9      0.00000                 0.00     36343.60         0.00         0.00     17741.20     35252.30     35049.10     17435.70     17359.00     51880.60    103430.00    103152.00    137232.00    119862.00    153890.00    187882.00    136531.00    170572.00    136416.00    187561.00    656618.00    588619.00    623142.00    555353.00    829823.00    728333.00   1468480.00   1816930.00   3240860.00   2108670.00   1282350.00   1642540.00   1940330.00   2355740.00   2678910.00   3465130.00   3239120.00   3329430.00   3768790.00   3769470.00   4339080.00   3319460.00   4249190.00   4981580.00   7605600.00  10518600.00
2017-02-25/22:16:48.80          0.00000      0.00000      0.00000      0.00000      0.00000      0.00000      0.00000      0.00000      0.00000      0.00000      0.00000      0.00000      19721.7      0.00000      19194.1      0.00000      0.00000      0.00000                 0.00         0.00     18013.70     17870.30         0.00         0.00     35049.10     69743.60     52077.30    103762.00     51714.30    171922.00    171542.00    154110.00    119691.00    102480.00    170664.00    102342.00    221679.00    204612.00    554278.00    793384.00    588993.00    794615.00    795599.00    865451.00   1262340.00   2402720.00   3240860.00   2421200.00   1771010.00   1853420.00   1869430.00   2355740.00   3260410.00   3613060.00   3541470.00   3640220.00   4412410.00   4273770.00   4872100.00   4271770.00   3833190.00   5214080.00   7605600.00  10518600.00
2017-02-25/22:16:50.80          0.00000      24154.0      0.00000      0.00000      0.00000      0.00000      0.00000      0.00000      0.00000      0.00000      0.00000      20013.8      0.00000      0.00000      0.00000      37914.2      0.00000      0.00000                 0.00         0.00         0.00         0.00     17741.20         0.00         0.00     17435.70     17359.00     51880.60    120668.00    120344.00    102924.00     85615.40    222288.00    187882.00    119464.00    119399.00    238732.00    272819.00    554278.00    725127.00    896341.00    897162.00    898273.00   1002580.00   1537200.00   2092580.00   2825830.00   1969790.00   1352150.00   1783120.00   2011230.00   2355740.00   2969650.00   3465130.00   3995060.00   4106460.00   4251490.00   4441880.00   4339080.00   4081290.00   4457210.00   4749090.00   7070370.00   9719660.00
2017-02-25/22:16:52.80          0.00000      0.00000      0.00000      0.00000      0.00000      0.00000      0.00000      0.00000      0.00000      0.00000      0.00000      0.00000      0.00000      0.00000      0.00000      0.00000      0.00000      0.00000                 0.00         0.00     18013.70         0.00     17741.20         0.00     35049.10     52307.50     17359.00     17293.40    103430.00     17191.80    102924.00    154110.00    119691.00    136641.00    119464.00    119399.00    204626.00    272819.00    827192.00    759255.00    691439.00    897162.00   1000950.00    968294.00   1812100.00   2540570.00   2964170.00   2282300.00   1491760.00   1712830.00   2011230.00   2499110.00   2969650.00   3465130.00   4146270.00   3951040.00   4090580.00   4778130.00   4161420.00   3890820.00   4457210.00   5911640.00   7337980.00  10518600.00
2017-02-25/22:16:54.80          0.00000      0.00000      0.00000      0.00000      22656.8      0.00000      0.00000      0.00000      21012.1      0.00000      0.00000      0.00000      0.00000      0.00000      19194.1      0.00000      0.00000      18532.9                 0.00     18171.70     18013.70         0.00         0.00     17626.10         0.00         0.00     34718.10         0.00     86191.10     68767.60    102924.00    154110.00    205188.00    204963.00    102397.00    187630.00    170521.00    341028.00    690732.00    861642.00    930493.00    897162.00    898273.00   1191130.00   1537200.00   2264880.00   2825830.00   2421200.00   1771010.00   1572260.00   2011230.00   2499110.00   2969650.00   3169290.00   3692660.00   3640220.00   3607900.00   4273770.00   3983780.00   4271770.00   4249190.00   4981580.00   7070370.00   9719660.00
2017-02-25/22:16:56.80          24707.9      24154.0      0.00000      0.00000      0.00000      0.00000      0.00000      0.00000      63036.5      20658.2      0.00000      0.00000      0.00000      0.00000      19194.1      0.00000      0.00000      0.00000                 0.00     18171.70         0.00     17870.30         0.00         0.00     52573.80     17435.70     52077.30     86468.10    103430.00    120344.00    137232.00    102739.00    170989.00    170802.00    136531.00    136457.00    204626.00    392186.00    690732.00    895771.00    862190.00    623712.00    829824.00   1122570.00   1812100.00   2264880.00   2549180.00   2282300.00   1910640.00   1712830.00   2153040.00   2355740.00   2533560.00   3317210.00   3390290.00   3329430.00   3125290.00   3601390.00   3628510.00   4271770.00   4249190.00   5911640.00   7605600.00  10518600.00
2017-02-25/22:16:58.80          0.00000      0.00000      0.00000      0.00000      0.00000      0.00000      0.00000      0.00000      0.00000      0.00000      0.00000      0.00000      0.00000      0.00000      0.00000      0.00000      0.00000      37066.0                 0.00         0.00         0.00         0.00     17741.20         0.00     17524.50     17435.70     52077.30     34587.00     17238.00     85959.80    120078.00    102739.00    153890.00    136641.00    119464.00    255862.00    187574.00    255768.00    656618.00   1066430.00    964646.00    965528.00   1120750.00   1071140.00   1537200.00   1954760.00   3517580.00   2560110.00   1840820.00   1712830.00   1444050.00   2499110.00   2388210.00   2873480.00   3087950.00   3640220.00   3447020.00   3769470.00   3806140.00   3509900.00   4457210.00   5679110.00   7070380.00  10518600.00
2017-02-25/22:17:00.80          0.00000      0.00000      0.00000      0.00000      45313.6      0.00000      0.00000      0.00000      0.00000      0.00000      0.00000      0.00000      0.00000      0.00000      57582.7      0.00000      0.00000      0.00000             18344.70         0.00         0.00         0.00         0.00     17626.10     52573.80     17435.70         0.00    103762.00     86191.10    137537.00    120078.00     51369.00    188089.00    153721.00     68264.50    153514.00    272838.00    426292.00    758961.00   1117620.00    998798.00    828797.00    795599.00   1191130.00   1468480.00   2264880.00   2687500.00   2282300.00   1771010.00   1853420.00   1727630.00   2499110.00   2533560.00   3021380.00   3390290.00   3174050.00   3125290.00   3433310.00   3806140.00   3890820.00   3625200.00   4981580.00   7070380.00  10039200.00
2017-02-25/22:17:02.80          0.00000      0.00000      0.00000      0.00000      0.00000      0.00000      21787.0      0.00000      0.00000      0.00000      0.00000      0.00000      0.00000      0.00000      38388.3      0.00000      0.00000      0.00000             18344.70         0.00         0.00         0.00     17741.20         0.00         0.00     87179.70     34718.10     34587.00     68952.70     85959.80    137232.00    119862.00     68394.50    222044.00    187731.00    221746.00    272838.00    392186.00    690732.00   1066430.00   1032950.00    965529.00   1069400.00   1191130.00   1262340.00   1885840.00   2410860.00   2699030.00   1771010.00   1572260.00   2082140.00   1961500.00   2388210.00   3021380.00   3087950.00   3329430.00   3125290.00   3265250.00   3450880.00   3509900.00   3625200.00   5446590.00   7873240.00  10518600.00
2017-02-25/22:17:04.80          0.00000      0.00000      0.00000      0.00000      0.00000      0.00000      43574.1      0.00000      21012.1      0.00000      20325.7      0.00000      0.00000      0.00000      0.00000      0.00000      0.00000      0.00000                 0.00         0.00         0.00         0.00         0.00         0.00         0.00         0.00     34718.10     34587.00     86191.10     85959.80    102924.00    102739.00    170989.00    102480.00    119464.00    324095.00    136416.00    375133.00   1117190.00    998163.00   1391580.00   1033900.00   1189200.00   1191130.00   1674650.00   2264880.00   3102510.00   2282300.00   1980460.00   1783120.00   2223950.00   2499110.00   2388210.00   3021380.00   3692660.00   2863310.00   3768790.00   2929130.00   3628510.00   4081290.00   4249190.00   5214080.00   7873240.00  10518600.00
2017-02-25/22:17:06.80          0.00000      0.00000      0.00000      0.00000      0.00000      0.00000      0.00000      0.00000      0.00000      0.00000      40651.5      0.00000      0.00000      0.00000      0.00000      0.00000      0.00000      0.00000             18344.70     18171.70         0.00         0.00     35482.50         0.00         0.00     17435.70     34718.10     69174.30     51714.30     68767.70    154387.00    205481.00    153890.00    119560.00    238933.00    187630.00    306945.00    323976.00    963659.00    895772.00    964646.00    692072.00   1000950.00   1071140.00   1537200.00   1954760.00   2549180.00   2421200.00   1910640.00   1572260.00   1869430.00   2355740.00   2533560.00   3021380.00   3239120.00   3018680.00   3447020.00   3433310.00   3273270.00   3509900.00   4041180.00   5446590.00   8810060.00  11157800.00
2017-02-25/22:17:08.80          0.00000      48308.1      0.00000      0.00000      0.00000      0.00000      0.00000      0.00000      0.00000      0.00000      20325.7      0.00000      0.00000      0.00000      0.00000      0.00000      0.00000      0.00000                 0.00     18171.70         0.00         0.00         0.00     35252.30         0.00     69743.60     86796.10     69174.30     34476.10     34383.60    154387.00    102739.00    136791.00    204963.00    238933.00    187630.00    289892.00    477451.00   1185430.00   1254160.00   1186640.00    862980.00   1257660.00   1534000.00   1880820.00   1885840.00   2687500.00   2837950.00   1701190.00   1853420.00   2011230.00   2499110.00   2678910.00   2873480.00   3239120.00   3329430.00   2964430.00   3601390.00   3450880.00   3319460.00   4041180.00   5679110.00   8140890.00  10518600.00
2017-02-25/22:17:10.80          0.00000      0.00000      0.00000      0.00000      0.00000      0.00000      0.00000      0.00000      0.00000      0.00000      0.00000      0.00000      0.00000      0.00000      0.00000      0.00000      0.00000      0.00000                 0.00         0.00     54041.40         0.00     17741.20     17626.10         0.00         0.00     86796.10     86468.20    120668.00    154730.00     85769.50    136986.00    222288.00    153721.00    119464.00    238804.00    306945.00    528611.00    963659.00   1066430.00   1186640.00    862980.00   1000950.00   1465420.00   1674650.00   1954760.00   2410860.00   2699030.00   1840820.00   2310360.00   2330320.00   3072670.00   2969650.00   3169290.00   3390290.00   3795630.00   3286150.00   3769470.00   3450880.00   3129020.00   4873270.00   5679110.00   7873240.00  11797100.00
2017-02-25/22:17:12.80          0.00000      0.00000      23628.1      23129.3      0.00000      0.00000      0.00000      0.00000      0.00000      0.00000      40651.6      0.00000      19721.8      0.00000      0.00000      0.00000      0.00000      18532.9                 0.00         0.00         0.00         0.00         0.00         0.00         0.00     52307.50         0.00     51880.60     51714.40    154730.00     85769.50    102739.00     85493.40    136641.00    187731.00    170572.00    289892.00    554191.00   1321910.00   1185890.00   1186640.00   1187730.00   1326120.00   1739730.00   1949550.00   2264880.00   3240860.00   2837950.00   1980460.00   1712830.00   2472140.00   2499110.00   3260410.00   3613060.00   3541480.00   3951040.00   3607900.00   4105660.00   3806140.00   4271770.00   4249190.00   5679110.00   8140890.00  12436500.00
2017-02-25/22:17:14.80          0.00000      0.00000      0.00000      0.00000      0.00000      0.00000      0.00000      0.00000      0.00000      0.00000      0.00000      0.00000      19721.8      19448.8      0.00000      0.00000      0.00000      0.00000                 0.00     36343.60         0.00     53611.10         0.00         0.00     17524.50     17435.70         0.00     34587.00    120668.00    103152.00    102924.00    119862.00    307788.00    187883.00    153597.00    289978.00    272838.00    460398.00   1117190.00   1254160.00   1186640.00   1187730.00   1463040.00   1534000.00   1949550.00   2264880.00   2687510.00   2699030.00   1980460.00   2204900.00   2223950.00   2929270.00   3260410.00   3317210.00   3692660.00   4417320.00   3929680.00   4105660.00   4339080.00   4271770.00   5497430.00   7307060.00   8810060.00  11797100.00
2017-02-25/22:17:16.80          0.00000      0.00000      0.00000      0.00000      67970.7      44419.3      0.00000      0.00000      0.00000      0.00000      0.00000      0.00000      19721.8      0.00000      19194.1      18957.0      0.00000      18532.9                 0.00         0.00     36027.50         0.00     17741.20     17626.10         0.00     34871.60         0.00     69174.30    103430.00    154730.00    120078.00    188357.00    136791.00    136641.00    204798.00    221746.00    409267.00    656515.00   1185430.00   1390700.00   1459900.00   1256100.00   1531510.00   1534000.00   1880820.00   2264880.00   2687510.00   2837950.00   1980460.00   2591590.00   2613980.00   3072670.00   3405800.00   3908940.00   4297490.00   4417320.00   4573330.00   4441880.00   4516750.00   4652760.00   4665230.00   7074460.00   8810060.00  11797100.00
2017-02-25/22:17:18.80          0.00000      0.00000      0.00000      0.00000      0.00000      0.00000      21787.0      0.00000      0.00000      20658.2      0.00000      0.00000      19721.8      0.00000      0.00000      18957.0      18736.9      0.00000                 0.00     18171.70         0.00     17870.30         0.00         0.00     17524.50         0.00     52077.40     17293.40    155146.00     85959.80    137232.00    102739.00    136791.00     85399.70    290135.00    221746.00    289892.00    792953.00   1390160.00   1663800.00   1118340.00   1666380.00   1531510.00   2014070.00   1949550.00   2264880.00   2964170.00   2837950.00   1910640.00   2732210.00   2897660.00   3216080.00   3696600.00   3761000.00   4448720.00   4728210.00   4573330.00   4778140.00   5049790.00   4652760.00   5705510.00   7655980.00  10951900.00  13075900.00
2017-02-25/22:17:20.80          0.00000      0.00000      47256.3      0.00000      0.00000      0.00000      0.00000      0.00000      0.00000      0.00000      0.00000      0.00000      0.00000      0.00000      0.00000      0.00000      0.00000      0.00000             36689.50         0.00         0.00         0.00         0.00         0.00     17524.50     17435.70         0.00     34587.00    120668.00    189115.00    102924.00    119862.00     68394.60    204963.00    136531.00    238804.00    306945.00    758843.00   1458400.00   1663800.00   1186650.00   1461230.00   1805380.00   2014070.00   2155750.00   2678430.00   3379220.00   2837950.00   2294660.00   2732210.00   3039510.00   3646340.00   4423720.00   5166750.00   5280580.00   5116870.00   5297590.00   5534820.00   5227490.00   5224310.00   5705510.00   8586540.00   9880900.00  13075900.00
2017-02-25/22:17:22.80          0.00000      0.00000      0.00000      0.00000      0.00000      0.00000      0.00000      0.00000      0.00000      0.00000      0.00000      0.00000      0.00000      0.00000      0.00000      0.00000      18736.9      0.00000                 0.00     36343.60     18013.70         0.00         0.00     17626.10         0.00     34871.60     86796.10     17293.40     34476.10     85959.90    154387.00    102739.00    359089.00    187883.00    187731.00    324096.00    306945.00    758843.00   1458400.00   1527240.00   1459900.00   1529610.00   1736910.00   2528520.00   2396330.00   2678430.00   3517580.00   3254760.00   2434320.00   3013480.00   3039510.00   3933220.00   4423720.00   5166750.00   5583130.00   5116870.00   5297590.00   6207560.00   5227490.00   5986510.00   5913590.00   8121240.00  10951900.00  13075900.00
2017-02-25/22:17:24.80          0.00000      24154.0      23628.1      0.00000      0.00000      22209.6      21787.0      0.00000      0.00000      0.00000      0.00000      0.00000      0.00000      0.00000      0.00000      0.00000      0.00000      0.00000             18344.70         0.00         0.00         0.00         0.00         0.00     17524.50     17435.70    156235.00     69174.30    120668.00     85959.90    137232.00    222605.00    239388.00    136641.00    273068.00    272920.00    511593.00    861174.00   1458400.00   1663800.00   1596530.00   1392860.00   2147760.00   2665720.00   2671300.00   2954160.00   3102520.00   3115820.00   2713650.00   3154130.00   3323240.00   4507050.00   5369240.00   5166750.00   6793610.00   6360870.00   5941490.00   6543980.00   6916030.00   6653540.00   8099070.00   9051890.00  12023200.00  14354900.00
2017-02-25/22:17:26.80          0.00000      0.00000      0.00000      0.00000      0.00000      0.00000      0.00000      0.00000      0.00000      0.00000      0.00000      0.00000      0.00000      0.00000      0.00000      0.00000      18736.9      0.00000                 0.00         0.00     18013.70         0.00     17741.20         0.00     17524.50     17435.80     86796.10     51880.60    155146.00    120344.00    154387.00    102739.00    153890.00    170802.00    273068.00    187630.00    443376.00    690624.00   1321910.00   1595520.00   1733180.00   1803150.00   1873850.00   2391330.00   2671300.00   3367810.00   3932710.00   3671630.00   3132700.00   3716770.00   4032670.00   5009240.00   5951230.00   6351020.00   7096300.00   6983040.00   6585520.00   7216910.00   6916030.00   7034760.00   7266380.00   9051890.00  12023200.00  14354900.00
2017-02-25/22:17:28.80          0.00000      0.00000      0.00000      0.00000      0.00000      22209.6      21787.0      42776.2      0.00000      0.00000      0.00000      0.00000      0.00000      0.00000      0.00000      18957.1      0.00000      0.00000                 0.00         0.00     18013.70         0.00         0.00         0.00     17524.50         0.00     69436.70     69174.40     34476.10    120344.00    154387.00    136986.00    119692.00    239125.00    221866.00    358213.00    341052.00    724733.00   1526650.00   1663800.00   1596530.00   1598000.00   2010800.00   2665720.00   2946300.00   3643610.00   3932710.00   3671630.00   3551800.00   4420220.00   4671300.00   4722260.00   6242270.00   6351020.00   6793610.00   6983040.00   7873940.00   7553430.00   7982860.00   7797290.00   8931910.00   9982720.00  12558900.00  15634100.00
2017-02-25/22:17:30.80          0.00000      24154.0      0.00000      0.00000      0.00000      0.00000      0.00000      21388.1      0.00000      0.00000      20325.7      0.00000      0.00000      0.00000      0.00000      0.00000      0.00000      0.00000                 0.00         0.00     18013.70         0.00         0.00         0.00         0.00         0.00     34718.20     86468.20     68952.70    103152.00     85769.60     85615.50    136791.00    170802.00    170664.00    238804.00    392214.00    827063.00   1458400.00   2005200.00   1801500.00   2008320.00   2147760.00   2802930.00   3083810.00   3643610.00   4071100.00   4088550.00   3551800.00   3857450.00   4671300.00   5583270.00   6533340.00   7831990.00   7399020.00   8850270.00   7551790.00   8563160.00   7982860.00   8559960.00   9348390.00   9982720.00  13630400.00  16273800.00
2017-02-25/22:17:32.80          0.00000      48308.1      0.00000      23129.3      0.00000      0.00000      21787.0      0.00000      0.00000      0.00000      40651.6      0.00000      0.00000      0.00000      0.00000      0.00000      0.00000      0.00000                 0.00         0.00         0.00         0.00         0.00     17626.10     17524.50     17435.80     69436.70     51880.60     86191.10     51575.60     68615.50    171234.00    222288.00    136641.00    187731.00    272920.00    426322.00    997621.00   1458400.00   1800350.00   1733180.00   1871540.00   2524420.00   3077370.00   3496380.00   4195280.00   4832350.00   3810600.00   3551800.00   4420220.00   4671300.00   6157410.00   7406710.00   8424570.00   8004550.00   8850270.00   8518330.00   9236470.00   8694250.00   8941350.00   9348390.00  11379300.00  12558900.00  16913600.00
2017-02-25/22:17:34.80          0.00000      24154.0      23628.1      0.00000      0.00000      44419.3      0.00000      0.00000      0.00000      20658.2      40651.6      0.00000      0.00000      0.00000      0.00000      0.00000      0.00000      0.00000                 0.00     18171.70         0.00         0.00         0.00         0.00         0.00     52307.60     52077.40     34587.00    120668.00    137537.00    154387.00    154110.00    188089.00    153721.00    256000.00    255862.00    375160.00    792953.00   1663150.00   1732070.00   1938150.00   2247700.00   2661400.00   3626320.00   4184110.00   4540130.00   5386110.00   4575040.00   4110700.00   4912740.00   5806970.00   7018820.00   7989090.00   9017260.00   9973280.00   9784270.00  10613400.00  11088700.00   9405780.00  10848800.00  11848100.00  13707800.00  13630400.00  16913600.00
2017-02-25/22:17:36.80          0.00000      0.00000      0.00000      23129.3      0.00000      22209.6      0.00000      0.00000      0.00000      0.00000      0.00000      0.00000      0.00000      0.00000      0.00000      0.00000      0.00000      0.00000             18344.70         0.00     18013.70         0.00     17741.20         0.00         0.00     34871.60     86796.20     34587.00     86191.10     85959.90    154387.00    256854.00    256488.00    187883.00    307203.00    153514.00    409268.00    827063.00   1867910.00   2653990.00   2245640.00   2384500.00   2661400.00   3626320.00   4321680.00   4816040.00   5663040.00   5409200.00   4599820.00   4631290.00   5239080.00   7018820.00   7697890.00   8720910.00   9518850.00  10251400.00   9485140.00  10246700.00   9405780.00  10467300.00   9348390.00  11844900.00  15238100.00  17553400.00
2017-02-25/22:17:38.80          0.00000      0.00000      0.00000      0.00000      0.00000      0.00000      0.00000      0.00000      0.00000      0.00000      0.00000      20013.8      0.00000      0.00000      0.00000      0.00000      0.00000      0.00000             18344.70         0.00     18013.70         0.00         0.00         0.00     17524.50     17435.80     69436.70     69174.40    120668.00    103152.00    188696.00    136986.00    290688.00    222044.00    187731.00    187630.00    477484.00   1065850.00   1253670.00   2244220.00   2519000.00   2931750.00   2798390.00   4175380.00   4184110.00   5367930.00   7325100.00   7913110.00   7676150.00   6883610.00   8363800.00  10035700.00  10756900.00  12724100.00  13611000.00  13990600.00  14484700.00  15133300.00  14568300.00  13329900.00  13723800.00  16270400.00  17650500.00  19473200.00
2017-02-25/22:17:40.80          0.00000      0.00000      0.00000      0.00000      0.00000      0.00000      0.00000      21388.1      0.00000      0.00000      40651.6      0.00000      0.00000      0.00000      0.00000      0.00000      0.00000      0.00000             18344.70     36343.60     18013.70         0.00     17741.20     35252.40     17524.50     34871.60    121515.00    155645.00    137907.00    189115.00    274472.00    205481.00    273588.00    290369.00    443748.00    426449.00    861234.00   1321710.00   2789520.00   3063830.00   4022890.00   3889700.00   4511270.00   5891840.00   7556360.00   9095910.00  12455700.00  13066700.00  10895700.00  11534400.00  12772300.00  14638500.00  16591900.00  17475200.00  18467700.00  18982700.00  21269900.00  18507300.00  18846100.00  17914400.00  17060300.00  18134900.00  19795700.00  22354000.00
2017-02-25/22:17:42.80          0.00000      0.00000      0.00000      0.00000      0.00000      0.00000      0.00000      0.00000      0.00000      61975.0      0.00000      0.00000      19721.8      0.00000      0.00000      0.00000      0.00000      0.00000                 0.00         0.00         0.00     35740.70     35482.50     17626.10     35049.20     34871.60     52077.40     51880.60    103430.00    206308.00    205851.00    205481.00    376190.00    478271.00    443748.00    409390.00    409268.00   1185250.00   2926080.00   4157000.00   3749400.00   5053340.00   5882290.00   6990900.00   7831820.00  11307300.00  15232700.00  18368800.00  13137400.00  13227300.00  14480500.00  15790300.00  17760200.00  20745800.00  21202900.00  21794100.00  21269900.00  21208800.00  20986800.00  18678900.00  18729500.00  20000100.00  19795700.00  23634700.00
2017-02-25/22:17:44.80          49416.0      0.00000      0.00000      0.00000      0.00000      22209.6      0.00000      21388.1      0.00000      0.00000      0.00000      0.00000      0.00000      0.00000      0.00000      0.00000      0.00000      0.00000             18344.70     36343.60     18013.70     35740.70     70965.50         0.00     17524.50     17435.80     69436.70    103762.00    120668.00    154730.00    205851.00    188357.00    239388.00    358696.00    290136.00    511746.00    511593.00   1458180.00   2789520.00   4157000.00   4296410.00   4779500.00   5882290.00   7540590.00   8658350.00  12967000.00  18290400.00  18368800.00  14819900.00  14356500.00  15050100.00  16942500.00  18344600.00  21935900.00  22419200.00  23044300.00  22563800.00  22222400.00  20273100.00  20208500.00  17894900.00  21866100.00  21941700.00  22354000.00
2017-02-25/22:17:46.80          0.00000      0.00000      23628.1      0.00000      0.00000      0.00000      0.00000      0.00000      0.00000      0.00000      20325.7      0.00000      0.00000      0.00000      0.00000      0.00000      0.00000      0.00000             18344.70         0.00     18013.70         0.00     17741.20     52878.70     35049.20     34871.60     69436.70    103762.00    103430.00     51575.60    188696.00    205481.00    239388.00    307451.00    477886.00    460568.00    511593.00   1253480.00   2516420.00   3883670.00   4022890.00   4026570.00   5333800.00   6166570.00   8658350.00  11307300.00  16344200.00  17531000.00  13137400.00  12662900.00  13911000.00  15790300.00  18344600.00  20745800.00  21202900.00  20544300.00  20299700.00  19182500.00  19559500.00  18678900.00  18729500.00  20000100.00  21941700.00  24915700.00
2017-02-25/22:17:48.80          0.00000      0.00000      0.00000      0.00000      0.00000      0.00000      0.00000      0.00000      0.00000      0.00000      0.00000      0.00000      0.00000      0.00000      0.00000      0.00000      0.00000      0.00000                 0.00         0.00         0.00     17870.30         0.00         0.00         0.00         0.00     17359.00     51880.60     68952.70    137537.00     85769.60    239730.00    256488.00    307451.00    238933.00    554396.00    554230.00   1065850.00   2789520.00   4157000.00   3475930.00   4300340.00   4785420.00   6716100.00   7556360.00  11307300.00  14677100.00  14740000.00  11456000.00  11534400.00  12203100.00  14638500.00  16007900.00  18664100.00  19987000.00  20544300.00  19653100.00  19857800.00  18132800.00  17914400.00  17060300.00  19067400.00  21941700.00  23634700.00
2017-02-25/22:17:50.80          0.00000      0.00000      0.00000      0.00000      0.00000      0.00000      0.00000      0.00000      0.00000      0.00000      0.00000      0.00000      0.00000      38897.7      19194.1      0.00000      18736.9      0.00000                 0.00         0.00         0.00     17870.30     17741.20         0.00     52573.90     34871.60     69436.70     34587.00    103430.00    120345.00    137233.00    205481.00    256488.00    307451.00    256000.00    409390.00    426322.00   1253480.00   2072690.00   3337080.00   3065780.00   3752830.00   4785420.00   6166570.00   6730150.00   9095910.00  11900600.00  12509100.00  10335500.00   9278550.00  11065000.00  12911600.00  14256600.00  16881000.00  17252900.00  18358300.00  17714000.00  19182500.00  17419600.00  17149900.00  16226000.00  18134900.00  19795700.00  23634700.00
2017-02-25/22:17:52.80          24707.9      0.00000      23628.1      0.00000      0.00000      0.00000      0.00000      0.00000      0.00000      0.00000      0.00000      0.00000      0.00000      19448.8      19194.1      0.00000      0.00000      0.00000                 0.00     18171.70         0.00         0.00     88707.10         0.00         0.00     34871.60     17359.00    103762.00     34476.20     51575.60    257316.00    154110.00    188089.00    375777.00    221866.00    375272.00    554230.00   1117020.00   2243350.00   3337080.00   2929070.00   3752830.00   4305670.00   5891840.00   6730150.00   9648610.00  11345600.00  10837000.00   8235830.00   9278550.00  10496100.00  11760900.00  14256600.00  16286800.00  16645600.00  17734000.00  17714000.00  17157300.00  16706600.00  16385600.00  16226000.00  18134900.00  20868600.00  23634700.00
2017-02-25/22:17:54.80          0.00000      0.00000      0.00000      0.00000      0.00000      0.00000      0.00000      0.00000      0.00000      0.00000      0.00000      20013.8      0.00000      0.00000      0.00000      0.00000      0.00000      0.00000                 0.00         0.00     18013.70         0.00     17741.20         0.00     70098.70     52307.60     52077.40     69174.40    137907.00    103152.00    137233.00    136986.00    205189.00    273288.00    221866.00    341154.00    477485.00   1185250.00   2243350.00   2927210.00   2519000.00   3615970.00   4305670.00   5891840.00   6730150.00   8681460.00  10236000.00   9165850.00   8235830.00   8573960.00   9927370.00  11760900.00  13089600.00  15692700.00  16645600.00  17109800.00  17067900.00  17157300.00  16706600.00  16385600.00  17060300.00  18134900.00  19795700.00  23634700.00
2017-02-25/22:17:56.80          0.00000      0.00000      23628.1      0.00000      0.00000      0.00000      0.00000      0.00000      0.00000      0.00000      0.00000      0.00000      0.00000      0.00000      0.00000      0.00000      0.00000      0.00000                 0.00         0.00         0.00         0.00         0.00     17626.10     35049.20     17435.80         0.00     69174.40     86191.20     85959.90    120078.00    171234.00    290688.00    239126.00    341339.00    272920.00    460430.00   1031730.00   2379880.00   2790600.00   2382320.00   3068580.00   4168610.00   5617140.00   6454800.00   7852730.00   9681300.00   7913110.00   7116590.00   8292170.00   9927370.00  11185700.00  14256600.00  15692700.00  16038500.00  17734000.00  17067900.00  17157300.00  15993700.00  16385600.00  17894900.00  19067400.00  21941700.00  24915700.00
2017-02-25/22:17:58.80          0.00000      0.00000      23628.1      0.00000      0.00000      0.00000      0.00000      0.00000      0.00000      0.00000      40651.6      0.00000      19721.8      19448.8      19194.1      0.00000      0.00000      37066.0             18344.70    163550.00     36027.50    107223.00    195159.00    229148.00    420617.00    383610.00    451368.00    700466.00    698221.00    412630.00    377405.00    410977.00    359090.00    375778.00    426680.00    443508.00    511594.00   1662890.00   2379880.00   2790600.00   2792370.00   3205420.00   3757480.00   5342470.00   6454800.00   7576540.00   8710870.00   9722800.00   7955980.00   9842350.00  11065000.00  15214300.00  18344600.00  20745800.00  23636000.00  28050100.00  27744400.00  27632900.00  26343800.00  23269400.00  22069900.00  21866100.00  25162200.00  24915700.00
2017-02-25/22:18:00.80          0.00000      0.00000      0.00000      0.00000      0.00000      66629.2      0.00000      21388.1      21012.1      0.00000      0.00000      0.00000      0.00000      19448.8      0.00000      0.00000      18736.9      0.00000             73379.50     72687.60    234186.00    196579.00    248387.00    352542.00    385563.00    523117.00    486091.00    501551.00    560288.00    593175.00    729122.00    830577.00    966222.00   1187280.00   1869320.00   1800040.00   2516200.00   2789080.00   3062640.00   3473720.00   4501570.00   4505690.00   4785420.00   6441320.00   8107310.00   9648610.00  10236000.00   8748220.00   9215510.00  10406200.00  12203100.00  14638500.00  17760200.00  20745800.00  21202900.00  24295100.00  23858200.00  23574200.00  24914500.00  22504000.00  22905300.00  23732700.00  28384600.00  36455200.00
2017-02-25/22:18:02.80          0.00000      0.00000      0.00000      0.00000      0.00000      0.00000      43574.1      21388.1      0.00000      61975.0      0.00000      0.00000      0.00000      0.00000      0.00000      18957.1      0.00000      37066.0             91724.70     90859.80     54041.40    160836.00    141933.00    193893.00    385563.00    296422.00    486091.00    328593.00    379260.00    326661.00    308782.00    410977.00    410392.00    461188.00    930243.00    963864.00   1390040.00   2072370.00   2789520.00   3610360.00   4501570.00   6422920.00   7528370.00  10703300.00  12380600.00  14073900.00  15788400.00  16972600.00  17064600.00  17746600.00  17329700.00  18959900.00  21560300.00  23126500.00  23636000.00  23044300.00  22563800.00  22222400.00  20986800.00  18678900.00  18729600.00  20000100.00  23015000.00  23634700.00
2017-02-25/22:18:04.80          0.00000      0.00000      0.00000      23129.3      0.00000      0.00000      21787.0      0.00000      0.00000      0.00000      81303.6      0.00000      0.00000      19448.8      0.00000      0.00000      18736.9      0.00000             36689.60     90859.80    180142.00     35740.70    212902.00    176266.00    280405.00    540556.00    538177.00    735061.00    732705.00    730740.00    935024.00   1001860.00   1325430.00   1460680.00   1391210.00   1526980.00   1936000.00   2379510.00   2516420.00   2927210.00   3612660.00   4779500.00   6430880.00   8640280.00   8658350.00   9095920.00   9681300.00  10279900.00  10335500.00  12662900.00  12203100.00  13487100.00  14840300.00  15692700.00  15431500.00  15861700.00  16421900.00  15807900.00  14568300.00  16385600.00  17060300.00  19067400.00  20868600.00  23634700.00
2017-02-25/22:18:06.80          0.00000      0.00000      0.00000      0.00000      0.00000      0.00000      0.00000      0.00000      0.00000      0.00000      20325.7      40027.8      0.00000      0.00000      0.00000      0.00000      0.00000      18533.0             36689.60     72687.60     90069.50    142965.00     70965.50    229148.00    245353.00    261547.00    486092.00    449663.00    801675.00    902705.00    591862.00    830577.00    829393.00   1067680.00   1186330.00   1322200.00    997691.00   1662890.00   2243350.00   2790600.00   3475930.00   3479110.00   4511270.00   5891840.00   6730150.00   6748120.00   7048030.00   7913110.00   9215510.00  10406200.00  11065000.00  15214300.00  17760200.00  18069600.00  17860300.00  19607200.00  17714100.00  17832300.00  16706600.00  17149900.00  17060300.00  19067400.00  21941700.00  26196900.00
2017-02-25/22:18:08.80          0.00000      0.00000      47256.3      23129.3      22656.8      0.00000      0.00000      0.00000      0.00000      0.00000      0.00000      0.00000      0.00000      0.00000      38388.4      18957.1      56211.0      55599.2                 0.00     72687.60    126098.00    107223.00    159675.00    123385.00    350510.00    191799.00    451368.00    501551.00    517185.00    696348.00    763438.00    830577.00    863600.00   1033500.00   1032670.00    963864.00   1185330.00   1731130.00   2072690.00   2790600.00   2245640.00   2658110.00   4031560.00   5617140.00   5628890.00   5643920.00   5663040.00   6800010.00   7396360.00   8010410.00   9358710.00  11185700.00  13673000.00  15692700.00  16038500.00  17734000.00  15776100.00  17832300.00  15993700.00  16385600.00  16226000.00  18134900.00  20868600.00  24915700.00
2017-02-25/22:18:10.80          0.00000      0.00000      0.00000      46258.8      0.00000      0.00000      0.00000      0.00000      0.00000      0.00000      0.00000      0.00000      39443.7      58346.7      38388.4      18957.1      0.00000      18533.0             73379.50     90859.80    108084.00     71481.80    195159.00    141012.00    245353.00    191799.00    434006.00    466959.00    698221.00    661956.00    660491.00    693558.00    624160.00    725978.00    930243.00    861492.00   1321800.00   1799380.00   2379880.00   2927210.00   2655680.00   3205420.00   3620450.00   5617140.00   5078420.00   5919930.00   5939980.00   6243610.00   6277430.00   8292170.00   9358710.00  12336200.00  14256600.00  16286800.00  16645600.00  17734000.00  17067900.00  15807900.00  15993700.00  17149900.00  17894900.00  20000100.00  20868600.00  24915700.00
2017-02-25/22:18:12.80          0.00000      0.00000      0.00000      0.00000      0.00000      0.00000      0.00000      0.00000      0.00000      0.00000      0.00000      0.00000      39443.7      0.00000      0.00000      18957.1      0.00000      55599.2             18344.70     72687.60     54041.40     89352.50    141933.00    317286.00    315457.00    453363.00    451368.00    536144.00    465462.00    558784.00    729122.00    864832.00    760980.00   1067680.00   1391210.00   1066240.00   1458280.00   2004120.00   3062640.00   3200450.00   3065780.00   3479110.00   4305670.00   6441320.00   6454800.00   8405190.00   8156490.00   8191450.00   7676150.00   9842350.00  12772300.00  15790300.00  18344600.00  21935900.00  22419200.00  23044300.00  23858200.00  26279500.00  26343800.00  26715600.00  26248800.00  27468100.00  31608700.00  31324100.00
2017-02-25/22:18:14.80          24707.9      0.00000      0.00000      0.00000      0.00000      0.00000      0.00000      0.00000      0.00000      0.00000      20325.7      0.00000      0.00000      0.00000      0.00000      37914.2      18736.9      18533.0             55034.50    109032.00    108084.00    125094.00    195159.00    264403.00    297931.00    435925.00    598946.00    700466.00    836161.00    902705.00   1123780.00   1464370.00   1530710.00   2075920.00   1596100.00   1595240.00   1799500.00   2516030.00   4018780.00   3883670.00   4501570.00   5875020.00   6979570.00  10153000.00  12380600.00  13520400.00  15232700.00  15298000.00  16503200.00  19725900.00  23321700.00  27042900.00  32107900.00  41637800.00  47455500.00  53823300.00  60954900.00  60951100.00  61529600.00  62884700.00  58558300.00  53225000.00  54768400.00  49942700.00
2017-02-25/22:18:16.80          0.00000      0.00000      0.00000      23129.3      0.00000      0.00000      0.00000      0.00000      0.00000      20658.2      0.00000      40027.8      0.00000      0.00000      0.00000      0.00000      0.00000      18533.0             73379.60     72687.60    126098.00    250194.00    248387.00    317286.00    438144.00    566715.00    564221.00    942641.00   1129300.00   1195070.00   1672960.00   1875550.00   2249310.00   2383590.00   3338300.00   3199890.00   3745240.00   5042770.00   9009420.00  13945500.00  23575500.00  22494900.00  22522800.00  23664700.00  27039600.00  36579400.00  41184300.00  45867900.00  50654600.00  57868100.00  67627500.00  76579000.00  87178100.00  98436300.00 110589000.00 118816000.00 123013000.00 122958000.00 112364000.00 107964000.00  99170300.00  88090900.00  79647800.00  75707000.00
2017-02-25/22:18:18.80          0.00000      0.00000      0.00000      0.00000      0.00000      0.00000      0.00000      0.00000      0.00000      0.00000      0.00000      0.00000      0.00000      0.00000      0.00000      56871.5      0.00000      55599.2             73379.60     54515.60    180142.00    268065.00    425818.00    713941.00    604656.00    985281.00   1415100.00   1340540.00   1888160.00   2089540.00   2805970.00   3486580.00   4782930.00   6146620.00  10112000.00  21356300.00  49517500.00  58406400.00  69570600.00  72953600.00  73000000.00  73066900.00  73157400.00  77776700.00  77939400.00  78147400.00  78412200.00  78748300.00  79174900.00  88963100.00  99086500.00 114407000.00 130486000.00 147582000.00 163511000.00 168070000.00 174006000.00 167703000.00 165361000.00 145648000.00 138438000.00 124154000.00 110082000.00 100273000.00
2017-02-25/22:18:20.80          24707.9      24154.0      47256.3      0.00000      0.00000      0.00000      0.00000      0.00000      0.00000      0.00000      20325.7      0.00000      19721.8      19448.8      0.00000      37914.3      37473.9      74132.5            183452.00    254414.00    306247.00    446789.00    550026.00    749202.00   1148070.00   1700470.00   2422570.00   3105800.00   4062350.00   5084560.00   7548750.00  12896200.00  34666500.00  82017800.00 122663000.00 136285000.00 140820000.00 140810000.00 127126000.00 118069000.00 113599000.00 109160000.00 104754000.00 100382000.00  96047800.00  96304200.00 101202000.00 106235000.00 111441000.00 121549000.00 136793000.00 155109000.00 176852000.00 200002000.00 204409000.00 220699000.00 228494000.00 227270000.00 216089000.00 206024000.00 186709000.00 170080000.00 151644000.00 136637000.00
2017-02-25/22:18:22.80          0.00000      0.00000      0.00000      0.00000      22656.8      0.00000      0.00000      0.00000      0.00000      41316.6      0.00000      20013.8      39443.7      0.00000      0.00000      94786.5      56211.0      55599.2            128415.00    109032.00    324263.00    357426.00    718603.00   1101830.00   1709130.00   2433280.00   3395630.00   4837460.00   6479990.00  10738600.00  21477600.00  69855200.00 166566000.00 231844000.00 250608000.00 222106000.00 193945000.00 166098000.00 156902000.00 147766000.00 147860000.00 136520000.00 136690000.00 136912000.00 141805000.00 142184000.00 149632000.00 150273000.00 160491000.00 171087000.00 191812000.00 203679000.00 226397000.00 250724000.00 266713000.00 263393000.00 272696000.00 261745000.00 252299000.00 231710000.00 200596000.00 185483000.00 169234000.00 157503000.00
2017-02-25/22:18:24.80          0.00000      24154.0      0.00000      0.00000      22656.8      0.00000      0.00000      0.00000      21012.1      0.00000      20325.7      0.00000      0.00000      0.00000      0.00000      75829.0      131161.      129733.            128415.00    181722.00    450374.00    428916.00    718603.00   1154730.00   1568850.00   2188990.00   3117580.00   4560330.00   7032870.00  10186500.00  20372000.00  63129700.00 157319000.00 222405000.00 231657000.00 212709000.00 184638000.00 166098000.00 156902000.00 147766000.00 140976000.00 141105000.00 136690000.00 141509000.00 141805000.00 137564000.00 149632000.00 159626000.00 169924000.00 171087000.00 182174000.00 193905000.00 216426000.00 230341000.00 245816000.00 241980000.00 250526000.00 238726000.00 228122000.00 218847000.00 200596000.00 177776000.00 160432000.00 147062000.00
2017-02-25/22:18:26.80          0.00000      0.00000      0.00000      0.00000      0.00000      22209.6      21787.0      0.00000      0.00000      0.00000      0.00000      0.00000      0.00000      19448.8      0.00000      37914.3      37473.9      74132.5            110070.00    308934.00    234186.00    464662.00    718603.00    819725.00   1358460.00   1630690.00   2839550.00   3659820.00   5927210.00   9634560.00  18161800.00  51954400.00 141206000.00 222405000.00 231657000.00 212709000.00 184638000.00 166098000.00 147708000.00 140886000.00 140976000.00 136520000.00 141280000.00 136912000.00 141805000.00 149127000.00 158945000.00 159626000.00 169924000.00 190170000.00 201481000.00 223319000.00 246431000.00 271235000.00 287741000.00 306622000.00 317452000.00 308215000.00 301105000.00 270538000.00 239005000.00 216429000.00 186877000.00 170576000.00
2017-02-25/22:18:28.80          0.00000      24154.0      0.00000      0.00000      45313.7      0.00000      0.00000      0.00000      0.00000      0.00000      0.00000      0.00000      0.00000      0.00000      0.00000      56871.6      93685.6      55599.2            275182.00    381629.00    585499.00    688082.00   1304260.00   1789580.00   2445670.00   3689940.00   6247130.00   9691530.00  17418600.00  40985500.00 176409000.00 363124000.00 422428000.00 421965000.00 421625000.00 381487000.00 341980000.00 303064000.00 269475000.00 250517000.00 241183000.00 222490000.00 222765000.00 232596000.00 252151000.00 252824000.00 282681000.00 308374000.00 329876000.00 332133000.00 355269000.00 400515000.00 427206000.00 456327000.00 488680000.00 502306000.00 520047000.00 518542000.00 496120000.00 422780000.00 395948000.00 362056000.00 325457000.00 286700000.00
2017-02-25/22:18:30.80          24707.9      0.00000      0.00000      0.00000      0.00000      0.00000      0.00000      0.00000      21012.1      0.00000      0.00000      0.00000      19721.8      0.00000      0.00000      56871.6      74948.2      37066.0            183452.00    272588.00    450374.00    688082.00   1162270.00   1719040.00   2585980.00   4388310.00   6803840.00  11357600.00  22694700.00  70136100.00 223368000.00 343409000.00 362607000.00 382000000.00 381693000.00 342082000.00 303085000.00 279004000.00 361645000.00 401448000.00 222286000.00 422125000.00 463195000.00 484451000.00 526962000.00 549377000.00 509216000.00 490504000.00 472288000.00 454639000.00 458566000.00 463569000.00 469958000.00 456327000.00 466381000.00 456611000.00 426032000.00 396929000.00 375467000.00 336059000.00 309679000.00 282823000.00 257991000.00 223118000.00
2017-02-25/22:18:32.80          0.00000      0.00000      23628.1      23129.3      0.00000      44419.4      0.00000      0.00000      0.00000      0.00000      20325.7      0.00000      0.00000      0.00000      19194.1      132702.      93685.6      203869.            220144.00    254414.00    486407.00    723831.00   1446250.00   1719040.00   3006960.00   4597860.00   7082240.00  12468900.00  27145100.00  78033600.00 141662000.00  45269500.00    932015.00    862653.00    554696.00    622637.00    963577.00   2072370.00   5043560.00   6686540.00   6690800.00   7793160.00   9038090.00  11804200.00  16798300.00  22666900.00  24972800.00  19486300.00  16503200.00  17746600.00  19896300.00  24731300.00  29760900.00  32667200.00  35829300.00  35572900.00  36829300.00  35764100.00  34930700.00  31315200.00  30850100.00  32608800.00  30533800.00  35172100.00
2017-02-25/22:18:34.80          0.00000      0.00000      23628.1      0.00000      0.00000      0.00000      0.00000      0.00000      0.00000      0.00000      0.00000      0.00000      0.00000      0.00000      0.00000      0.00000      18736.9      0.00000                 0.00     72687.70     72055.50     17870.30     53224.00     70505.20     17524.50    104616.00     52077.40    103762.00    137907.00    240694.00    325938.00    342477.00    512999.00    461189.00    494955.00    690880.00    724784.00   2072370.00   4770250.00   6412970.00   6417060.00   7519060.00   9038090.00  11804200.00  16245700.00  22666900.00  24972800.00  20604200.00  17626000.00  17181300.00  19896300.00  24731300.00  28588100.00  32667200.00  32166500.00  34317900.00  35530000.00  35764100.00  33498200.00  32849500.00  29176300.00  30738900.00  30533800.00  36455300.00
2017-02-25/22:18:36.80          0.00000      0.00000      23628.1      0.00000      0.00000      0.00000      21787.0      0.00000      0.00000      20658.2      0.00000      0.00000      0.00000      0.00000      0.00000      0.00000      0.00000      0.00000             18344.70     72687.70     72055.50     17870.30     35482.60         0.00     52573.90     17435.80     86796.20    138350.00    120668.00    206308.00    240161.00    496605.00    555753.00    444106.00    494955.00    588517.00    929462.00   1935870.00   5590250.00   6686540.00   6690800.00   7519060.00   9038090.00  11804200.00  18180100.00  23777500.00  27203600.00  20604200.00  17626000.00  19725900.00  21037700.00  24731300.00  29760900.00  31473100.00  34607900.00  36828300.00  35530000.00  35764100.00  33498200.00  31315200.00  30850100.00  30738900.00  31608700.00  31324200.00
2017-02-25/22:18:38.80          0.00000      0.00000      0.00000      0.00000      0.00000      22209.6      43574.1      0.00000      0.00000      0.00000      0.00000      20013.8      0.00000      0.00000      19194.1      0.00000      0.00000      0.00000                 0.00     18171.80     18013.70     71481.80     35482.60         0.00     70098.80     69743.70     86796.30    103762.00    155146.00    292274.00    240161.00    462354.00    290688.00    409942.00    529093.00    622637.00   1185330.00   2243000.00   5316890.00   7233760.00   7238360.00   7519060.00   9587270.00  12354800.00  16798300.00  22666900.00  27203600.00  21722500.00  17626000.00  18594700.00  21037700.00  23576200.00  29760900.00  32667200.00  35829300.00  36828300.00  36829300.00  37121100.00  34930700.00  32849500.00  30850100.00  30738900.00  30533800.00  35172100.00
2017-02-25/22:18:40.80          0.00000      0.00000      0.00000      0.00000      0.00000      0.00000      43574.1      0.00000      0.00000      0.00000      0.00000      0.00000      0.00000      0.00000      0.00000      0.00000      0.00000      0.00000                 0.00     36343.60     36027.50     35740.70         0.00     70505.20     87623.80    104616.00    104156.00    138350.00    206863.00    275081.00    274472.00    308228.00    376190.00    512436.00    725394.00    656758.00   1185330.00   2379510.00   5590250.00   8054780.00   7512180.00   8341430.00  10685900.00  11804200.00  16798300.00  23777500.00  28319700.00  21722500.00  18468400.00  20857500.00  22179500.00  25886900.00  30934200.00  35056900.00  35829300.00  39340700.00  38129100.00  37121100.00  34930700.00  34384400.00  32524500.00  32608800.00  32683800.00  35172100.00
2017-02-25/22:18:42.80          0.00000      0.00000      0.00000      0.00000      0.00000      0.00000      0.00000      0.00000      0.00000      0.00000      0.00000      0.00000      0.00000      0.00000      0.00000      0.00000      0.00000      0.00000                 0.00     36343.60     72055.50     53611.20     17741.20     17626.20     70098.80     69743.70     52077.50    138351.00    344780.00    292274.00    291627.00    462354.00    359090.00    529519.00    622974.00    656758.00    827122.00   2072370.00   5590250.00   6960140.00   6690800.00   8067280.00   9587270.00  12354800.00  17350900.00  23777500.00  28319700.00  22841200.00  17626000.00  18594700.00  22179500.00  25886900.00  30934200.00  32667200.00  34607900.00  35572900.00  38129100.00  37121100.00  36363800.00  34384400.00  30850100.00  29336800.00  32683800.00  33889200.00
2017-02-25/22:18:44.80          0.00000      0.00000      23628.1      46258.8      0.00000      0.00000      0.00000      0.00000      0.00000      0.00000      0.00000      0.00000      0.00000      0.00000      0.00000      0.00000      0.00000      0.00000                 0.00     90859.90     54041.40     53611.20         0.00     70505.20     70098.80     34871.60    190955.00    138351.00    155146.00    206308.00    257317.00    308228.00    461695.00    589310.00    554697.00    656758.00   1117100.00   2379510.00   6137050.00   7507410.00   7512180.00   8341430.00  10136600.00  12905500.00  19286100.00  25999900.00  29436100.00  22841200.00  19591900.00  20857500.00  23321800.00  27042900.00  32107900.00  36252400.00  38273500.00  36828300.00  38129100.00  38478500.00  34930800.00  35919900.00  34199500.00  32608800.00  35372500.00  36455300.00
2017-02-25/22:18:46.80          0.00000      0.00000      0.00000      0.00000      0.00000      0.00000      0.00000      0.00000      0.00000      0.00000      20325.8      0.00000      0.00000      0.00000      0.00000      0.00000      0.00000      0.00000                 0.00     18171.80     18013.70         0.00     53224.00     70505.20     70098.80     87179.90    156235.00    121056.00    103430.00    395437.00    274472.00    479480.00    512999.00    623476.00    512024.00    827369.00    861235.00   2379510.00   6410490.00   7233760.00   7238370.00   8341430.00  10685900.00  13456300.00  19286100.00  25999900.00  30553000.00  23960300.00  18468400.00  20857500.00  23321800.00  28199400.00  30934200.00  36252400.00  37051200.00  39340700.00  39429300.00  39836500.00  37797400.00  35919900.00  30850100.00  32608800.00  32683800.00  35172100.00
2017-02-25/22:18:48.80          0.00000      0.00000      0.00000      0.00000      0.00000      0.00000      0.00000      0.00000      0.00000      0.00000      20325.8      0.00000      0.00000      0.00000      0.00000      0.00000      0.00000      0.00000                 0.00     18171.80     54041.40     17870.30     70965.60     17626.20     17524.50     52307.60    104156.00    155645.00    189624.00    257888.00    394561.00    445229.00    478796.00    555143.00    588835.00    554397.00    861235.00   2516030.00   6137050.00   7781080.00   7786030.00   8615600.00  11235400.00  13456300.00  20392500.00  27111800.00  31670300.00  25079900.00  19591900.00  20857500.00  23321800.00  28199400.00  33282000.00  39243200.00  40107800.00  41226100.00  42682200.00  41195100.00  39231500.00  35919900.00  35875200.00  34479500.00  35372500.00  37738600.00
2017-02-25/22:18:50.80          0.00000      0.00000      0.00000      0.00000      0.00000      0.00000      0.00000      0.00000      0.00000      0.00000      0.00000      0.00000      0.00000      0.00000      0.00000      0.00000      0.00000      18533.0                 0.00     36343.60     54041.40     35740.70     53224.00         0.00     35049.20    104616.00    121515.00    155645.00    155146.00    326661.00    343094.00    359602.00    512999.00    444106.00    477886.00    528807.00    929462.00   2243000.00   5863640.00   7781080.00   7238370.00   9575420.00  10685900.00  13456300.00  20392500.00  27111800.00  33906100.00  23960300.00  19591900.00  21989600.00  24464400.00  29356300.00  36807200.00  39243200.00  42555200.00  43741800.00  42682200.00  44593600.00  40666200.00  37456000.00  34199500.00  34479500.00  35372500.00  37738600.00
2017-02-25/22:18:52.80          0.00000      0.00000      0.00000      0.00000      0.00000      44419.4      21787.0      0.00000      0.00000      0.00000      40651.6      0.00000      0.00000      0.00000      0.00000      0.00000      0.00000      18533.0             18344.70     18171.80     54041.50     53611.20     17741.20         0.00         0.00     69743.70     86796.30    121056.00    155146.00    257888.00    325938.00    445229.00    444594.00    495354.00    691254.00    622637.00    793009.00   2379510.00   6410490.00   7781080.00   8333800.00   9575420.00  11235400.00  15109300.00  22606500.00  29336700.00  33906100.00  25079900.00  21840100.00  24254900.00  26751100.00  32829600.00  36807200.00  41637800.00  45004400.00  46259300.00  47893100.00  47314700.00  43537100.00  42067600.00  37551500.00  36350900.00  35372500.00  35172100.00
2017-02-25/22:18:54.80          0.00000      72462.5      0.00000      0.00000      0.00000      44419.4      0.00000      21388.1      42024.3      0.00000      20325.8      0.00000      0.00000      0.00000      0.00000      0.00000      0.00000      0.00000                 0.00     54515.60         0.00     35740.70     35482.60     35252.40         0.00     69743.70    156235.00     86468.30    258581.00    257888.00    257317.00    428103.00    512999.00    623476.00    477886.00    759124.00   1117100.00   2379510.00   6683960.00   8602250.00   8607720.00   9575420.00  11235400.00  14558200.00  21499300.00  30449800.00  35024700.00  25079900.00  22964900.00  24254900.00  26751100.00  33988200.00  38571200.00  44034300.00  47455500.00  48778800.00  50501500.00  47314700.00  44973400.00  42067600.00  40905900.00  38223000.00  35372500.00  39022300.00
2017-02-25/22:18:56.80          49416.1      0.00000      0.00000      0.00000      45313.8      0.00000      0.00000      0.00000      0.00000      20658.2      20325.8      0.00000      0.00000      0.00000      76777.3      0.00000      0.00000      0.00000                 0.00     54515.60     90069.60     35740.70     35482.60     35252.40     35049.20    104616.00    138875.00    121056.00    189624.00    223501.00    377406.00    376728.00    427493.00    512436.00    588835.00    759124.00   1065920.00   2379510.00   6410490.00   9012920.00   9018660.00   9575420.00  12334700.00  15109300.00  22606500.00  32677300.00  36703300.00  26199900.00  24090100.00  25388200.00  29039500.00  35147300.00  40924900.00  46432500.00  49908500.00  53823300.00  53111900.00  52763100.00  52882700.00  46684500.00  42584100.00  40095800.00  37524400.00  42232400.00
2017-02-25/22:18:58.80          24708.0      0.00000      23628.1      0.00000      0.00000      0.00000      0.00000      0.00000      0.00000      0.00000      0.00000      0.00000      0.00000      0.00000      0.00000      0.00000      0.00000      0.00000                 0.00         0.00     36027.50         0.00     70965.60     52878.80    122674.00     87179.90    208315.00    190234.00    155146.00    240694.00    394561.00    393853.00    530101.00    623476.00    494955.00    690880.00    963577.00   2925620.00   6137050.00   8602250.00   7786030.00   9575420.00  11785000.00  15660500.00  23714200.00  32677300.00  36703300.00  27320200.00  25215700.00  26522000.00  29039500.00  36306800.00  43280300.00  48832600.00  52363300.00  53823300.00  55724300.00  55490400.00  52882700.00  50535900.00  42584100.00  38223000.00  39677100.00  42232400.00
2017-02-25/22:19:00.80          0.00000      0.00000      0.00000      0.00000      0.00000      0.00000      0.00000      0.00000      0.00000      20658.2      0.00000      0.00000      0.00000      0.00000      38388.4      0.00000      0.00000      0.00000                 0.00     36343.60     54041.50     35740.70     17741.20     17626.20     70098.80     87179.90    156235.00    172939.00    172385.00    275081.00    205852.00    530857.00    555753.00    495354.00    622974.00    725002.00    963577.00   2652550.00   6957450.00   9012920.00   9018660.00  10124000.00  12334700.00  15660500.00  23714200.00  34906500.00  36703300.00  28441100.00  25215700.00  27656200.00  31329600.00  40368500.00  47996400.00  53638200.00  57278400.00  61404500.00  63573200.00  60951100.00  55762800.00  50535900.00  45942400.00  41969300.00  39677100.00  42232400.00
2017-02-25/22:19:02.80          0.00000      0.00000      0.00000      0.00000      0.00000      22209.6      0.00000      0.00000      0.00000      0.00000      0.00000      0.00000      19721.8      0.00000      0.00000      0.00000      0.00000      37066.1             18344.70         0.00     18013.70     17870.30     35482.60     17626.20    122674.00    174362.00    243036.00     86468.30    224103.00    223501.00    377406.00    445229.00    393291.00    555144.00    512024.00    725002.00   1065920.00   3062170.00   6410490.00   8328500.00   8607730.00  11221500.00  12884500.00  15660500.00  25930700.00  36579400.00  38943000.00  27320300.00  26341800.00  28790800.00  32475300.00  42691900.00  50357200.00  58451000.00  62201000.00  69002900.00  71440000.00  69157800.00  61529700.00  59794100.00  50984500.00  45718400.00  43984800.00  44801500.00
2017-02-25/22:19:04.80          0.00000      0.00000      0.00000      0.00000      22656.8      0.00000      21787.0      0.00000      0.00000      0.00000      0.00000      0.00000      0.00000      19448.8      0.00000      0.00000      0.00000      0.00000                 0.00         0.00     18013.70         0.00         0.00     52878.80     17524.60     52307.60     86796.30    190234.00    258581.00    343855.00    274472.00    496606.00    589957.00    725978.00    725394.00    725002.00   1031810.00   2925620.00   6957450.00   9012920.00   9018660.00  10672700.00  13434400.00  16763200.00  27039600.00  41045300.00  41184300.00  28441100.00  26341800.00  31061300.00  35915000.00  47343900.00  59818000.00  65683900.00  72068600.00  82978200.00  85908900.00  80128900.00  73089600.00  65977800.00  55190600.00  49470300.00  46139900.00  49942800.00
2017-02-25/22:19:06.80          0.00000      0.00000      0.00000      0.00000      0.00000      0.00000      0.00000      0.00000      0.00000      0.00000      0.00000      0.00000      0.00000      0.00000      0.00000      0.00000      0.00000      0.00000                 0.00     18171.80     36027.50     35740.70     17741.20     52878.80     52574.00     52307.60     52077.50    155645.00    258581.00    292274.00    377406.00    496606.00    555753.00    725978.00    477886.00    793246.00    997692.00   3062170.00   7230960.00   9560580.00   9566660.00  11221500.00  12884500.00  19245900.00  28148900.00  41045300.00  41184400.00  28441100.00  27468300.00  33333500.00  37636300.00  49672600.00  62187700.00  70515000.00  85685400.00  93178800.00  91185300.00  89756000.00  81782500.00  69073200.00  55190600.00  49470300.00  50452500.00  49942800.00
2017-02-25/22:19:08.80          0.00000      24154.0      0.00000      23129.3      0.00000      0.00000      0.00000      0.00000      0.00000      0.00000      0.00000      0.00000      0.00000      0.00000      0.00000      0.00000      0.00000      0.00000             18344.70         0.00     90069.70     35740.70     17741.20         0.00         0.00    122053.00     69436.80    328593.00    275821.00    343855.00    411718.00    530857.00    555753.00    512437.00    759535.00    793246.00   1253570.00   2516030.00   7230960.00   9012930.00   9566660.00  11221500.00  13434400.00  18142200.00  28148900.00  41045300.00  41184400.00  28441100.00  29722500.00  33333500.00  42231100.00  54335200.00  66932500.00  75353400.00  85685400.00  93178800.00 101762000.00  95268700.00  84684500.00  69073200.00  58558400.00  53225000.00  50452500.00  52514800.00
2017-02-25/22:19:10.80          0.00000      0.00000      23628.1      0.00000      0.00000      22209.6      0.00000      0.00000      0.00000      0.00000      0.00000      20013.9      0.00000      0.00000      0.00000      37914.3      0.00000      0.00000                 0.00     36343.70     36027.50         0.00     35482.60     35252.40     87623.80     52307.70    225676.00    103762.00    258581.00    189115.00    394562.00    410978.00    658366.00    828484.00    691254.00    759124.00   1390040.00   2652550.00   7778070.00   9012930.00   9566660.00  11770500.00  13434400.00  18142200.00  28148900.00  41045300.00  41184400.00  29562300.00  29722500.00  33333500.00  39932800.00  56669100.00  66932500.00  78987000.00  85685400.00  98290700.00 101762000.00  95268700.00  87588700.00  72170900.00  58558400.00  53225000.00  48295800.00  52514900.00
2017-02-25/22:19:12.80          0.00000      0.00000      47256.4      0.00000      0.00000      0.00000      0.00000      0.00000      0.00000      0.00000      0.00000      0.00000      0.00000      0.00000      0.00000      0.00000      0.00000      0.00000             18344.70         0.00     72055.50     17870.30     35482.60     35252.40     17524.60    104616.00    138875.00     86468.40    189624.00    326661.00    343094.00    393853.00    692570.00    725978.00    588836.00    759124.00   1321800.00   3062170.00   7230960.00   8602250.00   9018660.00  12319500.00  13984400.00  18142200.00  30368800.00  43280800.00  43427400.00  30684000.00  29722500.00  35607400.00  42231100.00  56669100.00  69307600.00  83838300.00  95624400.00 103410000.00 107063000.00 100790000.00  90495200.00  72170900.00  61928700.00  55103500.00  50452600.00  52514900.00
2017-02-25/22:19:14.80          0.00000      24154.0      0.00000      0.00000      0.00000      0.00000      0.00000      0.00000      0.00000      0.00000      0.00000      0.00000      0.00000      0.00000      0.00000      18957.1      0.00000      0.00000                 0.00     54515.60     54041.50     53611.20     70965.60         0.00     35049.20    122053.00    104156.00    242118.00    293061.00    326661.00    291627.00    496606.00    495898.00    657643.00    759535.00   1032120.00   1321800.00   3471840.00   7230960.00   9560580.00   9018660.00  11770500.00  14534600.00  19245900.00  30368800.00  41045300.00  41184400.00  31806100.00  30850200.00  34470200.00  44531200.00  56669100.00  71684500.00  83838300.00  95624400.00 103410000.00 107063000.00 106319000.00  90495200.00  75271000.00  61928700.00  56982600.00  52610100.00  52514900.00
2017-02-25/22:19:16.80          0.00000      0.00000      0.00000      0.00000      0.00000      0.00000      0.00000      0.00000      0.00000      0.00000      0.00000      20013.9      0.00000      0.00000      0.00000      0.00000      0.00000      18533.0             18344.70     18171.80     54041.50     17870.30     17741.20     17626.20     35049.20     69743.80    104156.00    172939.00    172385.00    343855.00    274472.00    410978.00    589957.00    589310.00    588836.00    759124.00   1253570.00   3335270.00   7504500.00   9012930.00   9018660.00  11221500.00  13984400.00  19245900.00  30368800.00  43280800.00  41184400.00  30684000.00  30850200.00  37313900.00  42231200.00  59004800.00  74063200.00  83838300.00 100605000.00 108538000.00 112371000.00 100790000.00  90495200.00  75271000.00  65301500.00  56982600.00  52610100.00  55087900.00
2017-02-25/22:19:18.80          0.00000      0.00000      0.00000      0.00000      0.00000      44419.4      21787.0      0.00000      0.00000      0.00000      0.00000      0.00000      19721.8      0.00000      0.00000      0.00000      56211.1      0.00000                 0.00         0.00     36027.50     71481.90         0.00     52878.80    140199.00     34871.70    190955.00    224823.00    224103.00    240694.00    446030.00    530858.00    512999.00    623476.00    460818.00    929741.00   1390040.00   3062170.00   7504500.00   9012930.00   9566660.00  11770500.00  14534600.00  19245900.00  29258600.00  43280800.00  43427400.00  31806100.00  29722500.00  37313900.00  44531200.00  56669100.00  71684500.00  83838300.00  95624400.00 108538000.00 112371000.00 106319000.00  94859000.00  78373400.00  65301500.00  56982600.00  54768400.00  55087900.00
2017-02-25/22:19:20.80          0.00000      0.00000      0.00000      0.00000      22656.8      22209.7      0.00000      0.00000      0.00000      0.00000      0.00000      0.00000      19721.8      0.00000      0.00000      0.00000      0.00000      0.00000             36689.60         0.00     90069.70     35740.70     70965.60     70505.30     52574.00    104616.00    104156.00    224823.00    172385.00    223501.00    377406.00    625052.00    589957.00    555144.00    554697.00    725002.00   1031810.00   3471840.00   7230960.00   9012930.00   9018660.00  11770500.00  14534600.00  19245900.00  28148900.00  43280800.00  43427400.00  30684000.00  30850200.00  37313900.00  44531200.00  61342300.00  74063200.00  83838300.00  95624400.00 108538000.00 112371000.00 111857000.00  94859000.00  81478200.00  65301500.00  56982600.00  54768400.00  55087900.00
2017-02-25/22:19:22.80          0.00000      0.00000      0.00000      0.00000      0.00000      0.00000      0.00000      0.00000      0.00000      0.00000      20325.8      0.00000      0.00000      0.00000      0.00000      0.00000      0.00000      0.00000                 0.00     36343.70     36027.60     35740.70     17741.20     70505.30     87623.80    104616.00    208315.00    155645.00    189624.00    257888.00    377406.00    445229.00    461695.00    555144.00    691254.00    827370.00    997692.00   3062170.00   6957450.00   8602260.00   9018660.00  11770500.00  14534600.00  19245900.00  30368800.00  43280800.00  43427400.00  29562300.00  30850200.00  37313900.00  44531200.00  59004800.00  74063200.00  88697000.00 100605000.00 113673000.00 112371000.00 111857000.00  94859000.00  81478200.00  68676900.00  55103500.00  54768400.00  55087900.00
2017-02-25/22:19:24.80          0.00000      24154.0      0.00000      23129.4      22656.8      0.00000      0.00000      21388.1      0.00000      0.00000      0.00000      0.00000      0.00000      0.00000      0.00000      0.00000      0.00000      0.00000                 0.00     36343.70     36027.60     89352.60     53224.10     52878.80     70098.90     52307.70    156235.00    155645.00    241342.00    412631.00    291627.00    479480.00    624161.00    725979.00    657114.00    895617.00   1185330.00   3198720.00   7504500.00   9560580.00   9566670.00  10672700.00  13984500.00  18142200.00  31479400.00  43280800.00  43427400.00  30684000.00  29722500.00  37313900.00  44531200.00  61342300.00  71684500.00  88697000.00 100605000.00 113673000.00 117688000.00 111857000.00 100685000.00  81478200.00  65301500.00  58862500.00  52610100.00  57661900.00
2017-02-25/22:19:26.80          0.00000      0.00000      0.00000      0.00000      0.00000      0.00000      43574.2      0.00000      0.00000      0.00000      0.00000      0.00000      0.00000      0.00000      38388.4      0.00000      0.00000      0.00000             18344.80     36343.70     36027.60     53611.20     53224.10     70505.30     35049.20    104616.00    190955.00    242118.00    120669.00    309468.00    428874.00    462354.00    589957.00    589310.00    657114.00    690880.00   1253570.00   3335270.00   7230960.00   9012930.00   9566670.00  12868600.00  14534600.00  19245900.00  30368800.00  43280800.00  43427400.00  30684000.00  30850200.00  37313900.00  44531200.00  59004800.00  74063200.00  88697000.00 100605000.00 113673000.00 117688000.00 111857000.00 100685000.00  81478200.00  68676900.00  56982600.00  56927600.00  57661900.00
2017-02-25/22:19:28.80          0.00000      0.00000      0.00000      0.00000      0.00000      0.00000      0.00000      0.00000      0.00000      0.00000      20325.8      20013.9      0.00000      19448.8      0.00000      0.00000      0.00000      18533.0                 0.00     72687.80     72055.50     35740.70     70965.60     70505.30     70098.90    104616.00    138875.00    190234.00    224103.00    292274.00    497500.00    428103.00    726776.00    478272.00    691254.00    725002.00   1321800.00   3062170.00   7230960.00   9012930.00   9566670.00  11221500.00  15084800.00  19245900.00  29258600.00  43280800.00  41184400.00  31806100.00  31978400.00  37313900.00  46833000.00  59004800.00  77634600.00  88697000.00 100605000.00 108538000.00 117688000.00 111857000.00 100685000.00  84585300.00  65301500.00  56982600.00  54768400.00  57661900.00
2017-02-25/22:19:30.80          0.00000      72462.5      0.00000      23129.4      0.00000      0.00000      0.00000      0.00000      42024.4      0.00000      0.00000      0.00000      0.00000      0.00000      0.00000      0.00000      18736.9      0.00000                 0.00     72687.80     72055.50         0.00     35482.60     52878.80     70098.90     69743.80    104156.00    207528.00    275821.00    189115.00    394562.00    479480.00    530101.00    691811.00    827818.00    725002.00   1117100.00   3608410.00   7778070.00   9560580.00   9018670.00  11221600.00  14534600.00  19245900.00  30368800.00  43280800.00  43427400.00  31806100.00  30850200.00  37313900.00  46833000.00  61342300.00  71684500.00  83838300.00 100605000.00 113673000.00 117688000.00 111857000.00 100685000.00  81478200.00  65301500.00  58862500.00  52610100.00  57661900.00
2017-02-25/22:19:32.80          0.00000      48308.2      0.00000      0.00000      0.00000      0.00000      0.00000      0.00000      0.00000      0.00000      0.00000      0.00000      0.00000      0.00000      19194.2      0.00000      0.00000      0.00000             18344.80     72687.80     54041.50         0.00     70965.60     70505.30    122674.00     87180.00     69436.90    172939.00    293061.00    206308.00    308783.00    462354.00    658366.00    589310.00    622975.00    861493.00   1117100.00   3335280.00   7504500.00   9012930.00   9566670.00  10672700.00  14534600.00  20350000.00  31479400.00  43280800.00  43427400.00  32928600.00  31978400.00  37313900.00  44531200.00  59004800.00  74063200.00  88697000.00 100605000.00 113673000.00 117688000.00 111857000.00  94859000.00  78373400.00  65301500.00  56982600.00  52610100.00  55087900.00
2017-02-25/22:19:34.80          24708.0      0.00000      0.00000      0.00000      0.00000      44419.4      0.00000      0.00000      0.00000      20658.3      20325.8      0.00000      0.00000      19448.8      0.00000      0.00000      0.00000      18533.0                 0.00     36343.70         0.00     71481.90     35482.60     52878.80     70098.90     87180.00     86796.40    155645.00    275821.00    326662.00    291627.00    590799.00    530101.00    657644.00    622975.00    929741.00   1390040.00   3198720.00   8325280.00   9560580.00   9018670.00  12319500.00  14534600.00  20350000.00  30368800.00  43280800.00  43427400.00  31806100.00  31978400.00  37313900.00  46833000.00  61342300.00  74063200.00  88697000.00 100605000.00 108538000.00 112371000.00 106319000.00  94859000.00  81478200.00  65301500.00  58862500.00  52610100.00  57661900.00
2017-02-25/22:19:36.80          0.00000      0.00000      0.00000      0.00000      0.00000      0.00000      0.00000      0.00000      0.00000      0.00000      0.00000      0.00000      0.00000      0.00000      0.00000      0.00000      0.00000      0.00000                 0.00    109032.00         0.00     17870.30     70965.60     17626.20     87623.80    139489.00    138875.00    138351.00    172385.00    361049.00    394562.00    479480.00    495898.00    760147.00    725394.00    827370.00   1321800.00   3335280.00   7778070.00   9012930.00  10114800.00  12319500.00  15635100.00  19245900.00  31479400.00  45517900.00  43427400.00  31806100.00  31978400.00  37313900.00  44531200.00  61342300.00  74063200.00  83838300.00  95624400.00 108538000.00 112371000.00 106319000.00  94859000.00  81478200.00  65301500.00  58862500.00  54768400.00  55087900.00
2017-02-25/22:19:38.80          0.00000      0.00000      0.00000      0.00000      0.00000      0.00000      0.00000      0.00000      42024.4      0.00000      0.00000      0.00000      0.00000      0.00000      0.00000      0.00000      37474.0      0.00000                 0.00     36343.70         0.00     35740.70     53224.10     35252.40    105149.00    104616.00    121516.00    155645.00    293061.00    257888.00    411718.00    496606.00    555754.00    589310.00    896102.00    690880.00   1390040.00   3062170.00   8051660.00   9560580.00  10663000.00  12319500.00  15084800.00  19245900.00  31479400.00  45517900.00  45672100.00  31806100.00  33107000.00  37313900.00  44531200.00  59004800.00  77634600.00  83838400.00  95624400.00 108538000.00 107063000.00 106319000.00  94859000.00  78373400.00  65301500.00  56982600.00  54768500.00  55087900.00
2017-02-25/22:19:40.80          0.00000      0.00000      0.00000      0.00000      0.00000      0.00000      0.00000      0.00000      0.00000      20658.3      20325.8      0.00000      0.00000      0.00000      0.00000      0.00000      0.00000      0.00000                 0.00    109032.00     36027.60     17870.30     17741.30     52878.80     17524.60    104616.00    156235.00    190234.00    206863.00    223501.00    291627.00    625052.00    760982.00    623477.00    657114.00    725002.00   1117100.00   3198720.00   7778070.00   9560580.00  10663000.00  12868600.00  15084800.00  20350000.00  31479400.00  45517900.00  45672100.00  31806100.00  31978400.00  37313900.00  44531200.00  56669100.00  71684500.00  78987100.00  95624400.00 103410000.00 107063000.00 100790000.00  90495200.00  75271000.00  61928700.00  56982600.00  52610100.00  55087900.00
2017-02-25/22:19:42.80          0.00000      0.00000      0.00000      0.00000      0.00000      0.00000      0.00000      0.00000      0.00000      0.00000      0.00000      0.00000      0.00000      0.00000      0.00000      0.00000      0.00000      0.00000                 0.00     72687.80         0.00     53611.30     35482.60     17626.20     87623.90    156926.00    173595.00    121056.00    275821.00    257888.00    480343.00    496606.00    589957.00    555144.00    691254.00    725002.00    963578.00   3335280.00   8325280.00  10108300.00  10114800.00  12319500.00  15084800.00  19245900.00  30368800.00  43280800.00  45672100.00  31806100.00  31978400.00  35607400.00  42231200.00  59004800.00  69307600.00  78987100.00  90651200.00  98290800.00 101762000.00 100790000.00  87588800.00  75271000.00  65301500.00  55103500.00  52610100.00  52514900.00
2017-02-25/22:19:44.80          0.00000      0.00000      0.00000      0.00000      0.00000      0.00000      0.00000      0.00000      0.00000      0.00000      0.00000      0.00000      0.00000      0.00000      19194.2      18957.1      0.00000      0.00000                 0.00     54515.70     72055.60     17870.30     53224.10         0.00     87623.90    139489.00    190955.00    121056.00    327540.00    275081.00    325938.00    428104.00    624161.00    691811.00    759535.00    759124.00   1390040.00   3335280.00   8325280.00  10108300.00   9566670.00  12319500.00  15084800.00  20350000.00  31479400.00  47756800.00  45672200.00  31806100.00  31978400.00  37313900.00  44531200.00  56669100.00  69307600.00  78987100.00  85685500.00  98290800.00  96469800.00  95268800.00  87588800.00  75271000.00  61928700.00  56982600.00  54768500.00  52514900.00
2017-02-25/22:19:46.80          0.00000      0.00000      0.00000      0.00000      0.00000      0.00000      0.00000      0.00000      0.00000      0.00000      0.00000      20013.9      0.00000      0.00000      0.00000      0.00000      0.00000      0.00000             18344.80     54515.70     72055.60     53611.30     35482.60     70505.30     70098.90    122053.00    225676.00    155645.00    224103.00    257888.00    360250.00    479480.00    726776.00    691811.00    691254.00    963866.00   1458280.00   3198720.00   7778070.00  10656200.00  10114800.00  12868600.00  15084800.00  20350000.00  32590300.00  45517900.00  47918600.00  34051500.00  30850200.00  37313900.00  42231200.00  52003000.00  66932500.00  78987100.00  80727300.00  93178900.00  91185400.00  89756100.00  81782600.00  72171000.00  61928700.00  53225100.00  50452600.00  52514900.00
2017-02-25/22:19:48.80          0.00000      0.00000      0.00000      0.00000      0.00000      0.00000      0.00000      0.00000      0.00000      0.00000      20325.8      0.00000      0.00000      0.00000      0.00000      0.00000      0.00000      0.00000                 0.00     36343.70     72055.60     35740.70     70965.70     88131.90    122674.00     52307.70    243036.00    190234.00    396501.00    464214.00    394562.00    556547.00    530101.00    495354.00    588836.00    963866.00   1390040.00   3608410.00   8325280.00  10656200.00  10663000.00  12868600.00  15084800.00  21454500.00  31479400.00  47756800.00  47918600.00  32928600.00  30850200.00  35607400.00  42231200.00  52003000.00  64559300.00  72933400.00  80727400.00  88074700.00  85909000.00  85627100.00  75985100.00  69073300.00  58558400.00  53225100.00  50452600.00  49942800.00
2017-02-25/22:19:50.80          0.00000      0.00000      0.00000      0.00000      22656.8      22209.7      0.00000      0.00000      0.00000      0.00000      0.00000      0.00000      0.00000      0.00000      0.00000      0.00000      0.00000      0.00000             18344.80     36343.70     36027.60     53611.30     35482.60     70505.30    105149.00     52307.70     52077.50    138351.00    293061.00    309468.00    308783.00    513732.00    624161.00    623477.00    588836.00    793247.00   1321800.00   3335280.00   7778070.00  10656200.00  10663000.00  12868600.00  16736000.00  20350000.00  30368800.00  45518000.00  47918600.00  34051500.00  31978400.00  34470200.00  42231200.00  54335200.00  62187800.00  68098600.00  80727400.00  82978300.00  85909000.00  82877000.00  75985100.00  69073300.00  58558400.00  53225100.00  48295900.00  49942800.00
2017-02-25/22:19:52.80          0.00000      0.00000      23628.1      0.00000      0.00000      22209.7      21787.0      0.00000      0.00000      20658.3      0.00000      0.00000      0.00000      0.00000      57582.8      0.00000      18736.9      0.00000             18344.80     36343.70     54041.50     17870.30     35482.60         0.00     35049.20    122053.00    208316.00    172939.00    310301.00    343855.00    428874.00    513732.00    495898.00    589310.00    554697.00    622638.00   1321800.00   3335280.00   8325280.00  11204200.00  11211300.00  13417800.00  16185500.00  20350000.00  31479400.00  47756800.00  50166700.00  34051500.00  30850200.00  34470200.00  42231200.00  52003000.00  62187800.00  68098600.00  74540200.00  82978300.00  81956900.00  80129000.00  70196400.00  65977900.00  58558400.00  51347300.00  50452600.00  49942800.00
2017-02-25/22:19:54.80          0.00000      0.00000      0.00000      0.00000      0.00000      0.00000      0.00000      0.00000      0.00000      0.00000      0.00000      0.00000      0.00000      0.00000      0.00000      0.00000      0.00000      0.00000                 0.00     72687.80     72055.60         0.00     17741.30    141012.00     17524.60    122053.00    156235.00    190234.00    293061.00    171923.00    497500.00    556547.00    530101.00    725979.00    896102.00    725002.00   1390040.00   3335280.00   8598930.00  10108300.00  10663000.00  12868600.00  15084800.00  20350000.00  32590400.00  47756800.00  47918600.00  34051500.00  30850200.00  34470200.00  39932900.00  52003000.00  59818100.00  68098600.00  72068700.00  79161100.00  79324700.00  77383100.00  70196400.00  65977900.00  55190700.00  51347300.00  48295900.00  47371700.00
2017-02-25/22:19:56.80          0.00000      0.00000      0.00000      23129.4      0.00000      0.00000      0.00000      0.00000      0.00000      0.00000      0.00000      0.00000      0.00000      0.00000      0.00000      18957.1      0.00000      0.00000                 0.00    109032.00     72055.60     35740.70     70965.70     88131.90     17524.60    104616.00     86796.40    242118.00    275821.00    223501.00    394562.00    625052.00    555754.00    828485.00    588836.00    929742.00   1321800.00   3335280.00   8051670.00  10656200.00  10663000.00  13417800.00  15635100.00  20350000.00  31479400.00  47756800.00  50166700.00  32928600.00  31978400.00  37314000.00  39932900.00  49672600.00  57450200.00  65684000.00  72068700.00  76618700.00  74066300.00  74639300.00  67305300.00  59794100.00  55190700.00  51347300.00  46140000.00  47371700.00
2017-02-25/22:19:58.80          49416.1      0.00000      0.00000      23129.4      0.00000      0.00000      0.00000      0.00000      0.00000      0.00000      0.00000      20013.9      0.00000      0.00000      0.00000      0.00000      0.00000      0.00000             18344.80     36343.70     54041.50     89352.70     88707.40     35252.50     17524.60    104616.00    173595.00    276708.00    275821.00    326662.00    308783.00    462355.00    513000.00    828485.00    588836.00    827370.00   1185330.00   3335280.00   8325290.00  10108300.00  10663000.00  11770500.00  16736000.00  19245900.00  31479400.00  45518000.00  50166700.00  32928600.00  30850200.00  33333500.00  37636300.00  45017100.00  55084100.00  63271200.00  67131100.00  66468300.00  68815800.00  66420200.00  61529800.00  56705700.00  50984500.00  47594000.00  43984900.00  47371700.00
2017-02-25/22:20:00.80          0.00000      0.00000      0.00000      0.00000      0.00000      0.00000      0.00000      21388.1      0.00000      0.00000      0.00000      0.00000      0.00000      19448.8      19194.2      0.00000      0.00000      0.00000                 0.00     54515.70         0.00     89352.70     70965.70         0.00    122674.00    104616.00    156235.00    172939.00    258582.00    343856.00    557549.00    625052.00    726776.00    657644.00    622975.00    929742.00   1185330.00   3198720.00   8325290.00  11204200.00  10114800.00  12868600.00  15635100.00  19245900.00  31479400.00  45518000.00  52416500.00  35174900.00  29722500.00  32197200.00  37636300.00  45017100.00  52719800.00  58451100.00  59738900.00  63935500.00  63573300.00  60951200.00  55762900.00  53619700.00  45942400.00  45718400.00  43984900.00  44801600.00
2017-02-25/22:20:02.80          0.00000      0.00000      0.00000      0.00000      0.00000      0.00000      0.00000      0.00000      0.00000      0.00000      0.00000      0.00000      19721.8      0.00000      0.00000      0.00000      0.00000      0.00000                 0.00     36343.70     36027.60         0.00         0.00     70505.30     70098.90    104616.00    121516.00    121057.00    155146.00    395437.00    325939.00    410978.00    624162.00    794316.00    861960.00    997991.00   1117100.00   3744990.00   8325290.00  10656200.00  10663000.00  12868600.00  15635100.00  19245900.00  30368800.00  43280800.00  47918600.00  36860700.00  29722500.00  32197200.00  37636300.00  42691900.00  50357200.00  56043700.00  57278500.00  58875600.00  60955000.00  58219800.00  55762900.00  50536000.00  44263000.00  43843500.00  41830600.00  44801600.00
2017-02-25/22:20:04.80          0.00000      48308.2      0.00000      46258.9      22656.8      22209.7      0.00000      21388.1      0.00000      0.00000      20325.8      20013.9      0.00000      0.00000      19194.2      0.00000      0.00000      0.00000                 0.00         0.00     36027.60     53611.30     70965.70     35252.50     35049.20     69743.80    138875.00    224823.00    275821.00    206308.00    446030.00    428104.00    795188.00    930994.00    657115.00    759125.00   1185330.00   3335280.00   8598930.00  10108300.00  10114800.00  12319500.00  15635100.00  19245900.00  29258700.00  45518000.00  47918600.00  35174900.00  29722500.00  32197200.00  35915000.00  42691900.00  47996500.00  56043700.00  59738900.00  58875600.00  58338700.00  58219800.00  52882700.00  50536000.00  44263000.00  41969300.00  41830600.00  42232400.00
2017-02-25/22:20:06.80          0.00000      0.00000      0.00000      0.00000      0.00000      0.00000      0.00000      0.00000      0.00000      0.00000      0.00000      0.00000      0.00000      0.00000      0.00000      0.00000      0.00000      0.00000                 0.00     54515.70         0.00     89352.70     17741.30     17626.20    140199.00    104616.00    121516.00    190234.00    189624.00    412632.00    308783.00    513732.00    589958.00    725979.00    622975.00    793247.00   1321800.00   3198720.00   8325290.00  11204200.00  11211300.00  13417800.00  17286700.00  20350000.00  30368800.00  45518000.00  47918600.00  36860700.00  30850200.00  32197200.00  35915000.00  40368500.00  52719800.00  53638200.00  54820000.00  58875600.00  58338700.00  55490400.00  52882700.00  48224700.00  45942400.00  41969300.00  41830600.00  42232400.00
2017-02-25/22:20:08.80          49416.1      0.00000      0.00000      0.00000      0.00000      0.00000      0.00000      0.00000      0.00000      0.00000      0.00000      0.00000      0.00000      19448.8      0.00000      0.00000      0.00000      0.00000                 0.00         0.00         0.00     53611.30     53224.10     52878.80     17524.60     69743.80     69436.90    138351.00    241342.00    361049.00    274472.00    496606.00    624162.00    760147.00    759536.00    725002.00   1321800.00   3198720.00   8598930.00  10108300.00  11211300.00  11770500.00  15635100.00  21454500.00  30368800.00  45518000.00  50166700.00  35174900.00  29722500.00  32197200.00  35915000.00  42691900.00  47996500.00  53638200.00  57278500.00  58875600.00  60955000.00  58219800.00  55762900.00  48224700.00  44263000.00  41969300.00  41830600.00  44801600.00
2017-02-25/22:20:10.80          0.00000      0.00000      0.00000      0.00000      22656.8      22209.7      21787.0      0.00000      0.00000      0.00000      0.00000      0.00000      19721.8      0.00000      0.00000      0.00000      0.00000      0.00000                 0.00         0.00     90069.80     53611.30     53224.10     70505.30     70098.90     34871.70    225676.00    242118.00    206864.00    412632.00    343094.00    445229.00    530101.00    657644.00    657115.00    963866.00   1031810.00   3335280.00   8325290.00  10108300.00  11211300.00  13967200.00  16185500.00  20350000.00  30368800.00  45518000.00  50166700.00  34051600.00  29722500.00  33333500.00  33621400.00  42691900.00  47996500.00  53638200.00  54820000.00  58875600.00  58338700.00  55490400.00  55762900.00  50536000.00  44263000.00  43843500.00  41830600.00  42232400.00
2017-02-25/22:20:12.80          0.00000      0.00000      0.00000      0.00000      0.00000      0.00000      0.00000      0.00000      42024.4      20658.3      0.00000      20013.9      0.00000      19448.8      0.00000      0.00000      0.00000      18533.0                 0.00         0.00     36027.60     53611.30     70965.70         0.00     17524.60    104616.00     86796.40    155645.00    172385.00    257888.00    531813.00    590800.00    624162.00    691812.00    588836.00    759125.00   1321800.00   3335280.00   9009440.00  10656200.00  11211300.00  13967200.00  16736100.00  19245900.00  31479400.00  45518000.00  50166700.00  34051600.00  28595200.00  32197200.00  34768000.00  42691900.00  47996500.00  53638200.00  57278500.00  58875600.00  55724400.00  58219800.00  52882700.00  50536000.00  44263000.00  43843500.00  41830600.00  44801600.00
2017-02-25/22:20:14.80          0.00000      48308.2      0.00000      0.00000      0.00000      0.00000      0.00000      0.00000      0.00000      0.00000      20325.8      0.00000      19721.8      0.00000      0.00000      18957.1      74948.4      0.00000             18344.80         0.00     90069.80     35740.80    106449.00    105759.00     35049.30    104616.00     69436.90    276708.00    293061.00    240695.00    514657.00    479480.00    555754.00    657644.00    622975.00    929742.00   1526520.00   3198720.00   8598930.00  11204200.00  10114800.00  13417800.00  15635100.00  19245900.00  29258700.00  45518000.00  47918600.00  34051600.00  29722500.00  32197200.00  34768000.00  42691900.00  47996500.00  53638200.00  57278500.00  58875600.00  55724400.00  55490400.00  52882700.00  50536000.00  44263000.00  43843500.00  39677100.00  47371700.00
2017-02-25/22:20:16.80          24708.0      24154.0      0.00000      0.00000      0.00000      0.00000      0.00000      0.00000      0.00000      0.00000      0.00000      0.00000      19721.8      0.00000      0.00000      0.00000      0.00000      74132.7                 0.00     54515.70     18013.70     35740.80     35482.60     35252.50     70098.90    104616.00    104156.00    172939.00    241342.00    343856.00    394562.00    428104.00    495898.00    657644.00    622975.00    827370.00   1185330.00   3198720.00   8051670.00  10108300.00  11211300.00  11770500.00  15084800.00  20350000.00  28149000.00  45518000.00  47918600.00  35174900.00  28595200.00  31061300.00  35915000.00  42691900.00  47996500.00  53638200.00  57278500.00  58875600.00  58338700.00  55490500.00  55762900.00  50536000.00  45942400.00  43843500.00  41830600.00  44801600.00
2017-02-25/22:20:18.80          0.00000      0.00000      0.00000      0.00000      0.00000      0.00000      0.00000      0.00000      0.00000      0.00000      0.00000      40027.9      0.00000      0.00000      0.00000      0.00000      37474.0      0.00000                 0.00     18171.80     72055.60     71481.90     88707.40     35252.50     70098.90     69743.80    208316.00    121057.00    310301.00    343856.00    428874.00    556547.00    624162.00    691812.00    896102.00    725003.00   1185330.00   3062170.00   8598930.00  10656200.00  10663000.00  12868600.00  15635100.00  19245900.00  29258700.00  43280800.00  45672200.00  32928600.00  29722500.00  31061300.00  34768000.00  40368500.00  47996500.00  51234500.00  57278500.00  58875600.00  58338700.00  58219800.00  55762900.00  50536000.00  44263000.00  43843500.00  43984900.00  44801600.00
2017-02-25/22:20:20.80          0.00000      0.00000      0.00000      0.00000      0.00000      0.00000      0.00000      0.00000      0.00000      0.00000      0.00000      0.00000      0.00000      0.00000      0.00000      0.00000      0.00000      37066.1                 0.00     36343.70     36027.60     35740.80     88707.40     88131.90     52574.00    139489.00    173595.00    172939.00     86191.40    292275.00    325939.00    428104.00    658366.00    657644.00    622975.00    997992.00   1253570.00   3198720.00   8051670.00  10656200.00  10663000.00  12868600.00  15084800.00  19245900.00  28149000.00  43280800.00  47918600.00  34051600.00  28595200.00  31061300.00  33621400.00  42691900.00  47996500.00  53638200.00  54820000.00  58875600.00  58338700.00  58219800.00  52882700.00  50536000.00  44263000.00  43843500.00  41830600.00  42232400.00
2017-02-25/22:20:22.80          0.00000      0.00000      0.00000      0.00000      0.00000      0.00000      0.00000      0.00000      21012.1      0.00000      0.00000      0.00000      0.00000      0.00000      19194.2      0.00000      0.00000      0.00000                 0.00     54515.70     18013.70         0.00     17741.30         0.00     35049.30    139489.00    156235.00     86468.50    224103.00    378243.00    463187.00    428104.00    692571.00    691812.00    657115.00    588518.00   1253570.00   3881570.00   7504510.00  10108300.00  10663000.00  12319500.00  15635100.00  19245900.00  28149000.00  43280800.00  47918600.00  35174900.00  28595200.00  29925800.00  33621400.00  40368500.00  47996500.00  53638200.00  54820000.00  58875600.00  58338700.00  55490500.00  52882700.00  50536000.00  44263000.00  43843500.00  39677100.00  44801600.00
2017-02-25/22:20:24.80          0.00000      0.00000      0.00000      0.00000      0.00000      0.00000      0.00000      21388.1      0.00000      0.00000      0.00000      20013.9      0.00000      0.00000      0.00000      18957.1      0.00000      0.00000                 0.00     18171.80     72055.60     35740.80     70965.70     52878.90     35049.30     34871.70     86796.40    103762.00    172385.00    240695.00    257317.00    393853.00    624162.00    589311.00    725395.00    827371.00   1321800.00   3471840.00   7778080.00   9560590.00  10663000.00  11770500.00  15635100.00  19245900.00  29258700.00  43280800.00  45672200.00  31806100.00  28595200.00  31061300.00  33621400.00  40368500.00  47996500.00  51234600.00  57278500.00  56348600.00  60955000.00  58219800.00  52882700.00  50536000.00  45942400.00  43843500.00  43984900.00  42232400.00
2017-02-25/22:20:26.80          0.00000      0.00000      0.00000      46258.9      0.00000      0.00000      0.00000      0.00000      0.00000      0.00000      0.00000      0.00000      0.00000      0.00000      0.00000      0.00000      0.00000      18533.0                 0.00     36343.70     54041.60         0.00     35482.60     52878.90    105149.00     69743.80    104156.00    138351.00    206864.00    326662.00    394562.00    496606.00    658366.00    794316.00    657115.00    793248.00   1117100.00   3335280.00   7230970.00  10656200.00  10663000.00  12868600.00  15084800.00  19245900.00  29258700.00  43280800.00  45672200.00  32928600.00  28595200.00  29925800.00  33621400.00  42691900.00  47996500.00  53638300.00  54820000.00  58875600.00  58338700.00  58219800.00  52882800.00  48224700.00  44263000.00  41969300.00  41830600.00  44801600.00
2017-02-25/22:20:28.80          24708.0      0.00000      0.00000      0.00000      0.00000      0.00000      0.00000      0.00000      0.00000      0.00000      0.00000      0.00000      0.00000      0.00000      0.00000      18957.1      0.00000      0.00000                 0.00     54515.70     54041.60     17870.30         0.00     70505.40     17524.60     69743.80     69436.90    207529.00    224103.00    206309.00    325939.00    530858.00    624162.00    691812.00    725395.00    963867.00   1185330.00   3198720.00   8051670.00  10108300.00  10114800.00  12319500.00  15635100.00  19245900.00  29258700.00  43280800.00  45672200.00  32928600.00  28595200.00  31061300.00  34768000.00  40368600.00  45637500.00  51234600.00  52363400.00  56348600.00  58338700.00  55490500.00  52882800.00  50536000.00  44263000.00  43843500.00  41830600.00  42232400.00
2017-02-25/22:20:30.80          0.00000      0.00000      0.00000      0.00000      0.00000      22209.7      65361.5      0.00000      0.00000      20658.3      0.00000      0.00000      0.00000      0.00000      19194.2      18957.1      0.00000      0.00000                 0.00     54515.70     90069.80    107224.00     35482.60     70505.40     35049.30    174363.00    208316.00    138351.00    206864.00    223502.00    343094.00    376728.00    624162.00    725979.00    554698.00    895618.00    997693.00   3062170.00   8051670.00   9560590.00  10114800.00  11221600.00  15084800.00  18142200.00  28149000.00  43280800.00  45672200.00  32928600.00  28595200.00  28790800.00  32475300.00  40368600.00  45637500.00  51234600.00  52363400.00  56348600.00  55724400.00  55490500.00  52882800.00  48224700.00  44263000.00  41969300.00  39677100.00  42232400.00
2017-02-25/22:20:32.80          0.00000      0.00000      0.00000      0.00000      0.00000      0.00000      21787.0      0.00000      0.00000      0.00000      0.00000      0.00000      0.00000      0.00000      19194.2      37914.3      0.00000      0.00000             18344.80     54515.70     36027.60         0.00         0.00         0.00     87623.90    104616.00    121516.00    172940.00     86191.40    292275.00    257317.00    590800.00    589958.00    589311.00    691255.00    622639.00    895350.00   2789090.00   7230970.00   9560590.00  10114800.00  11221600.00  15084800.00  18142200.00  28149000.00  41045400.00  43427400.00  31806100.00  27468300.00  28790800.00  31329600.00  38046900.00  45637500.00  48832700.00  52363400.00  53823400.00  55724400.00  55490500.00  52882800.00  48224700.00  42584200.00  41969300.00  41830600.00  42232400.00
2017-02-25/22:20:34.80          24708.0      0.00000      0.00000      23129.4      0.00000      0.00000      0.00000      21388.1      0.00000      0.00000      0.00000      0.00000      0.00000      0.00000      0.00000      0.00000      0.00000      0.00000                 0.00     18171.80     18013.70     53611.30     17741.30     52878.90    122674.00    104616.00     86796.40    172940.00    206864.00    206309.00    308783.00    496606.00    624162.00    623477.00    793677.00    759125.00   1117100.00   3062170.00   7504520.00   9012940.00   9566680.00  11770500.00  15084800.00  18142200.00  28149000.00  41045400.00  45672200.00  30684000.00  28595200.00  28790800.00  30184400.00  38046900.00  43280400.00  48832700.00  52363400.00  53823400.00  53112000.00  52763200.00  50004800.00  46684600.00  42584200.00  40095800.00  39677100.00  40306200.00
2017-02-25/22:20:36.80          24708.0      0.00000      23628.2      23129.4      0.00000      22209.7      43574.2      0.00000      21012.1      0.00000      0.00000      20013.9      0.00000      0.00000      0.00000      0.00000      0.00000      0.00000                 0.00     36343.70     18013.70     71482.00     35482.70     35252.50     70099.00     87180.10    121516.00    190234.00    241342.00    206309.00    360250.00    393853.00    589958.00    691812.00    588837.00    622639.00   1065920.00   3062170.00   7504520.00   9012940.00   9566680.00  11221600.00  14534600.00  18142200.00  28149000.00  38811600.00  41184400.00  29562400.00  26341800.00  28790800.00  31329600.00  38046900.00  43280400.00  48832700.00  47455600.00  51300200.00  53112000.00  52763200.00  47128900.00  46684600.00  40906000.00  40095800.00  39677100.00  42232400.00
2017-02-25/22:20:38.80          0.00000      0.00000      0.00000      0.00000      0.00000      22209.7      0.00000      0.00000      21012.1      0.00000      20325.8      0.00000      0.00000      0.00000      0.00000      0.00000      0.00000      0.00000                 0.00     36343.70     18013.70    107224.00         0.00     35252.50         0.00     34871.70    104156.00    207529.00    241342.00    240695.00    325939.00    342478.00    555754.00    760148.00    725395.00    725003.00    861237.00   2652560.00   6683970.00  10108400.00   9566680.00  11221600.00  13434500.00  18142200.00  25930800.00  38811600.00  41184400.00  29562400.00  26341800.00  26522000.00  30184400.00  38046900.00  40924900.00  48832700.00  47455600.00  51300200.00  53112000.00  52763200.00  47128900.00  45145100.00  40906000.00  38223000.00  37524500.00  42232400.00
2017-02-25/22:20:40.80          24708.0      0.00000      0.00000      0.00000      45313.8      0.00000      0.00000      0.00000      0.00000      0.00000      0.00000      0.00000      0.00000      19448.8      0.00000      0.00000      0.00000      0.00000                 0.00         0.00     18013.80         0.00     35482.70     17626.20     70099.00    104616.00    121516.00    138351.00    224103.00    154730.00    343095.00    359603.00    530102.00    794316.00    657115.00    895618.00   1117100.00   2925630.00   7230970.00   9012940.00   9566680.00  10672800.00  13434500.00  17314800.00  25930800.00  36579500.00  38943100.00  29562400.00  25215800.00  26522000.00  30184400.00  35147300.00  40925000.00  46432600.00  49908600.00  51300200.00  50501600.00  47314800.00  47128900.00  45145100.00  39228500.00  41969300.00  37524500.00  40306200.00
2017-02-25/22:20:42.80          0.00000      0.00000      0.00000      23129.4      0.00000      0.00000      0.00000      0.00000      0.00000      20658.3      0.00000      0.00000      19721.8      0.00000      19194.2      18957.1      37474.0      0.00000             18344.80     18171.80     36027.60     71482.00     88707.40     70505.40     35049.30     69743.90     52077.60    155645.00    224103.00    171923.00    394562.00    428104.00    410393.00    495355.00    588837.00    511748.00   1031810.00   3062170.00   6957460.00   9012940.00   8607740.00  11221600.00  11785100.00  15660500.00  23714200.00  34906500.00  38943100.00  27320300.00  25215800.00  27656200.00  27895100.00  35147300.00  40925000.00  44034400.00  47455600.00  48778900.00  47893200.00  47314800.00  44973500.00  40529900.00  39228500.00  38223000.00  37524500.00  40306200.00
2017-02-25/22:20:44.80          0.00000      0.00000      0.00000      0.00000      0.00000      0.00000      21787.1      0.00000      21012.1      0.00000      0.00000      0.00000      0.00000      0.00000      0.00000      0.00000      0.00000      0.00000             18344.80     18171.80     72055.60     53611.30     17741.30         0.00     35049.30     69743.90    121516.00    190234.00    155146.00    206309.00    394562.00    428104.00    495899.00    555145.00    691255.00    793248.00    929464.00   2652560.00   6683970.00   8328520.00   9018680.00  11221600.00  12884600.00  16211800.00  24822300.00  34906500.00  36703400.00  27320300.00  25215800.00  25388300.00  27895100.00  33988300.00  40925000.00  44034400.00  45004500.00  46259400.00  47893200.00  44593700.00  44973500.00  40529900.00  37551500.00  38223000.00  37524500.00  42232400.00
2017-02-25/22:20:46.80          0.00000      24154.1      0.00000      0.00000      0.00000      0.00000      0.00000      0.00000      0.00000      0.00000      0.00000      0.00000      0.00000      0.00000      0.00000      0.00000      0.00000      0.00000                 0.00     36343.70     54041.60     35740.80     35482.70     17626.20     17524.60     87180.10    208316.00    103762.00    206864.00    429826.00    257317.00    308229.00    393292.00    409943.00    588837.00    725003.00   1185330.00   2516030.00   6137070.00   8328520.00   8059920.00  10124000.00  12334800.00  15660500.00  23714200.00  33791700.00  35024800.00  27320300.00  22965000.00  24255000.00  27895100.00  33988300.00  36807300.00  41637900.00  42555300.00  46259400.00  45286800.00  47314800.00  43537200.00  40529900.00  37551500.00  38223100.00  35372600.00  40306200.00
2017-02-25/22:20:48.80          0.00000      0.00000      0.00000      0.00000      0.00000      0.00000      0.00000      0.00000      0.00000      20658.3      0.00000      100071.      0.00000      0.00000      0.00000      0.00000      0.00000      0.00000                 0.00     36343.70     18013.80         0.00     35482.70     35252.50     17524.60     69743.90     52077.60    121057.00    275821.00    275081.00    411718.00    325353.00    461696.00    725980.00    512025.00    588518.00    929465.00   2789090.00   5863650.00   8054800.00   8333820.00  10124000.00  11785100.00  16211800.00  22606600.00  32677400.00  35024800.00  27320300.00  24090200.00  25388300.00  26751200.00  31671400.00  36807300.00  41637900.00  40107900.00  43741900.00  42682300.00  42554200.00  42101500.00  38992700.00  34199600.00  36351000.00  35372600.00  39022300.00
2017-02-25/22:20:50.80          0.00000      0.00000      0.00000      0.00000      0.00000      0.00000      0.00000      21388.1      42024.4      0.00000      0.00000      0.00000      0.00000      19448.8      0.00000      0.00000      0.00000      0.00000                 0.00     18171.80     36027.60     17870.30     35482.70     17626.20     52574.10    104616.00     34718.30    155645.00    172385.00    240695.00    360250.00    291104.00    555754.00    623478.00    588837.00    554398.00   1065920.00   2379520.00   6137070.00   8054800.00   9018680.00   9575440.00  11785100.00  15109300.00  20392600.00  30449900.00  35024800.00  26199900.00  24090200.00  24255000.00  25607600.00  30513700.00  34456700.00  39243300.00  40107900.00  41226200.00  39429400.00  42554200.00  39231600.00  35920000.00  35875300.00  36351000.00  37524500.00  37738700.00
2017-02-25/22:20:52.80          24708.0      0.00000      0.00000      0.00000      0.00000      0.00000      0.00000      0.00000      0.00000      0.00000      0.00000      0.00000      0.00000      0.00000      19194.2      0.00000      0.00000      0.00000             18344.80     36343.70     18013.80     53611.30     35482.70     35252.50     70099.00     87180.10     86796.50    155645.00    172385.00    292275.00    325939.00    479481.00    555754.00    589311.00    512025.00    622639.00    861237.00   2652560.00   5863660.00   7781100.00   8059920.00   9575440.00  11785100.00  14558200.00  22606600.00  29336800.00  33906200.00  27320300.00  21840200.00  23122100.00  25607600.00  28199500.00  34456700.00  37448500.00  40107900.00  41226200.00  40730200.00  41195100.00  39231600.00  37456100.00  35875300.00  34479600.00  37524500.00  37738700.00
2017-02-25/22:20:54.80          0.00000      0.00000      0.00000      0.00000      0.00000      0.00000      0.00000      42776.4      0.00000      0.00000      0.00000      40027.9      0.00000      0.00000      0.00000      0.00000      18736.9      0.00000                 0.00     36343.70     18013.80     89352.80     17741.30     35252.50     70099.00     52307.80     69437.00    172940.00    137908.00    154730.00    308783.00    410979.00    495899.00    427025.00    657115.00    759125.00   1117100.00   2789090.00   5316910.00   7233780.00   8333820.00   9026930.00  11785100.00  14558200.00  20392600.00  28224100.00  31670400.00  25079900.00  21840200.00  23122100.00  25607600.00  29356400.00  33282100.00  36252500.00  38273600.00  41226200.00  38129100.00  38478600.00  36363900.00  35920000.00  32524600.00  34479600.00  35372600.00  36455300.00
2017-02-25/22:20:56.80          0.00000      0.00000      0.00000      0.00000      45313.9      0.00000      0.00000      0.00000      0.00000      0.00000      0.00000      0.00000      0.00000      0.00000      0.00000      0.00000      18736.9      0.00000                 0.00     54515.70     36027.60     53611.30     70965.70    123386.00     17524.60    122053.00    104156.00    121057.00    172385.00    275081.00    325939.00    325353.00    658367.00    555145.00    691255.00    759125.00    997694.00   2379520.00   5590270.00   7781100.00   7786050.00   9026930.00  11235500.00  14558200.00  20392600.00  28224100.00  31670400.00  25079900.00  20715800.00  21989600.00  24464500.00  28199500.00  34456700.00  35057000.00  37051200.00  41226200.00  39429400.00  39836600.00  36363900.00  34384500.00  32524600.00  34479600.00  35372600.00  37738700.00
2017-02-25/22:20:58.80          0.00000      0.00000      23628.2      0.00000      0.00000      22209.7      0.00000      0.00000      0.00000      20658.3      0.00000      0.00000      0.00000      0.00000      0.00000      18957.1      0.00000      0.00000                 0.00     36343.70     36027.60     89352.80     35482.70     17626.20     70099.00    156926.00    121516.00    103763.00    103430.00    171923.00    240162.00    291104.00    478797.00    444107.00    588837.00    528808.00   1031810.00   2072370.00   5590270.00   6960160.00   7512200.00   8067300.00  10136600.00  13456300.00  19286200.00  26000000.00  31670400.00  23960400.00  20715800.00  21989600.00  23321800.00  28199500.00  32108000.00  35057000.00  37051200.00  38084400.00  39429400.00  39836600.00  37797500.00  34384500.00  34199600.00  34479600.00  35372600.00  39022300.00
2017-02-25/22:21:00.80          0.00000      0.00000      0.00000      0.00000      45313.9      0.00000      0.00000      0.00000      0.00000      20658.3      20325.8      40027.9      0.00000      0.00000      0.00000      0.00000      0.00000      18533.0                 0.00     54515.70     54041.60     17870.30    159675.00    105759.00     70099.00    139489.00    121516.00    259413.00    241342.00    395438.00    291628.00    530858.00    555754.00    725980.00    725396.00    588518.00    963579.00   1935870.00   5316910.00   6686560.00   6690820.00   7793180.00  10136600.00  13456300.00  19286200.00  26000000.00  29436200.00  23960400.00  19591900.00  21989600.00  23321800.00  29356400.00  33282100.00  39243300.00  42555300.00  43741900.00  50501700.00  52763200.00  52882800.00  53619700.00  52666600.00  55103600.00  54768500.00  57662000.00
2017-02-25/22:21:02.80          49416.2      0.00000      0.00000      0.00000      0.00000      0.00000      0.00000      21388.1      0.00000      0.00000      0.00000      40027.9      0.00000      0.00000      19194.2      56871.7      93685.8      352146.            596260.00   1063230.00   1612650.00   2350850.00   3470400.00   5213040.00   7711960.00  15374300.00  35194800.00  68285200.00 105554000.00 123568000.00 132464000.00 132226000.00 118337000.00 113660000.00 113568000.00 113507000.00 104413000.00  95373800.00  90882400.00  86416400.00  81974200.00  82049200.00  82150900.00  82284300.00  82456400.00  87212200.00  92065700.00  97045000.00 106811000.00 126233000.00 153435000.00 184162000.00 216427000.00 230341000.00 245816000.00 252671000.00 250527000.00 250219000.00 240192000.00 231711000.00 225001000.00 216430000.00 204575000.00 212578000.00
2017-02-25/22:21:04.80          0.00000      0.00000      0.00000      0.00000      0.00000      0.00000      0.00000      0.00000      0.00000      0.00000      20325.8      60042.0      0.00000      58346.9      38388.5      151660.      281066.      824825.           1348630.00   2681490.00   4533780.00   8150790.00  16214400.00  27756300.00  34395600.00  66564400.00 150358000.00 327044000.00 487361000.00 465481000.00 403661000.00 363125000.00 342920000.00 323003000.00 303340000.00 303176000.00 303086000.00 288606000.00 279048000.00 269580000.00 260199000.00 250906000.00 260760000.00 261184000.00 271338000.00 281727000.00 307059000.00 347949000.00 390131000.00 413281000.00 437643000.00 463570000.00 469960000.00 500107000.00 511125000.00 479387000.00 472739000.00 445111000.00 394278000.00 349287000.00 309680000.00 282824000.00 249055000.00 223119000.00
2017-02-25/22:21:06.80          24708.0      0.00000      0.00000      0.00000      0.00000      22209.7      0.00000      64164.8      21012.2      0.00000      0.00000      0.00000      0.00000      116695.      76777.5      94786.8      187374.      315076.            999947.00   1099590.00   1612650.00   3781910.00   6384690.00  11576200.00  20812400.00  43831100.00  92512600.00 196695000.00 385542000.00 465481000.00 423794000.00 363125000.00 323358000.00 289101000.00 269679000.00 250474000.00 231464000.00 212631000.00 203299000.00 184726000.00 184843000.00 175715000.00 175933000.00 176219000.00 185931000.00 195824000.00 205946000.00 216357000.00 236779000.00 257901000.00 289867000.00 338658000.00 384999000.00 413110000.00 444226000.00 456613000.00 449311000.00 420944000.00 394278000.00 349287000.00 309680000.00 267124000.00 240132000.00 212578000.00
2017-02-25/22:21:08.80          0.00000      0.00000      0.00000      0.00000      22656.9      0.00000      87149.0      0.00000      0.00000      0.00000      20325.8      0.00000      39443.8      0.00000      19194.2      75829.2      112423.      296541.            348569.00    663340.00    945865.00   2028950.00   2475910.00   5213040.00   7993090.00  14252900.00  26214700.00  54725900.00 110130000.00 204952000.00 324402000.00 363125000.00 342920000.00 289101000.00 241119000.00 194003000.00 166110000.00 147686000.00 140832000.00 136309000.00 131823000.00 131943000.00 132107000.00 136912000.00 148730000.00 158409000.00 177659000.00 197330000.00 217529000.00 248135000.00 279923000.00 318298000.00 364096000.00 391706000.00 422211000.00 411499000.00 402902000.00 373068000.00 350525000.00 309729000.00 281279000.00 251471000.00 231222000.00 202054000.00
2017-02-25/22:21:10.80          0.00000      0.00000      0.00000      0.00000      0.00000      0.00000      0.00000      0.00000      0.00000      0.00000      0.00000      0.00000      19721.8      19448.9      57582.9      37914.4      18737.0      203869.            238491.00    454327.00    693606.00   1170730.00   1659260.00   2742110.00   3147310.00   5156730.00   7360680.00  10802200.00  15200000.00  23742900.00  38669300.00  77721200.00 166566000.00 222406000.00 212825000.00 175412000.00 156889000.00 136235000.00 127126000.00 122619000.00 122697000.00 113703000.00 118399000.00 123161000.00 132598000.00 137565000.00 149632000.00 159627000.00 179387000.00 190170000.00 220909000.00 243081000.00 276718000.00 302243000.00 319532000.00 317516000.00 328730000.00 308215000.00 288848000.00 270539000.00 239005000.00 208675000.00 186878000.00 170577000.00
2017-02-25/22:21:12.80          0.00000      0.00000      0.00000      0.00000      0.00000      0.00000      0.00000      0.00000      0.00000      0.00000      0.00000      0.00000      19721.8      0.00000      19194.2      18957.1      74948.5      222403.            146761.00    327109.00    504425.00    938335.00   1002550.00   1436870.00   2305360.00   2852110.00   4369020.00   5946280.00   8415550.00  11290900.00  18161900.00  28070100.00  42983300.00  69679300.00 109031000.00 136285000.00 140820000.00 127106000.00 113483000.00  99940600.00 100004000.00  95573800.00  95692200.00 100382000.00 105144000.00 114572000.00 124167000.00 133974000.00 144054000.00 152121000.00 172565000.00 203680000.00 226397000.00 250725000.00 266714000.00 274151000.00 272696000.00 261746000.00 240192000.00 218848000.00 200596000.00 177776000.00 160433000.00 141848000.00
2017-02-25/22:21:14.80          0.00000      0.00000      0.00000      0.00000      0.00000      0.00000      0.00000      21388.2      0.00000      0.00000      0.00000      0.00000      19721.8      58346.9      57582.9      0.00000      18737.0      111200.            110070.00    272588.00    414343.00    518282.00   1109030.00   1154730.00   1849410.00   2293690.00   3673710.00   4213960.00   5650880.00   8392980.00  11817000.00  21439100.00  38544800.00  69679300.00 113568000.00 147740000.00 156889000.00 166099000.00 156903000.00 136309000.00 113599000.00  91058800.00  86657800.00  86798500.00  91510600.00  96304500.00 105782000.00 115453000.00 120723000.00 130924000.00 146292000.00 164764000.00 186700000.00 210084000.00 225049000.00 231324000.00 239494000.00 227271000.00 204094000.00 190051000.00 172865000.00 154725000.00 131920000.00 121029000.00
2017-02-25/22:21:16.80          0.00000      0.00000      0.00000      0.00000      0.00000      0.00000      0.00000      0.00000      0.00000      0.00000      20325.8      0.00000      0.00000      0.00000      19194.2      56871.7      0.00000      92666.2            275183.00    308935.00    432359.00    688084.00   1038040.00   1366340.00   1919550.00   2712500.00   3256610.00   4837480.00   6203600.00  10186600.00  14022300.00  28070100.00  51880500.00  82018100.00 109031000.00 113507000.00 108939000.00 108932000.00 108949000.00 104462000.00 104529000.00 104625000.00  95692200.00  86798500.00  86980100.00  91754900.00  96630700.00  97045000.00 106811000.00 116873000.00 136793000.00 155109000.00 176852000.00 200003000.00 204409000.00 220700000.00 206599000.00 204465000.00 183190000.00 170963000.00 152178000.00 131780000.00 118807000.00 110644000.00
2017-02-25/22:21:18.80          24708.0      0.00000      23628.2      0.00000      0.00000      0.00000      0.00000      0.00000      21012.2      0.00000      0.00000      0.00000      19721.8      0.00000      19194.2      18957.1      37474.0      129733.            220145.00    218069.00    504425.00    500409.00    931558.00   1295800.00   2059840.00   2433280.00   3534670.00   5391830.00   6480010.00   8668840.00  11817000.00  18129300.00  36328000.00  82018100.00 147820000.00 156936000.00 136245000.00 108932000.00  95388700.00  86416500.00  86471500.00  77554800.00  73157600.00  73276400.00  77939600.00  87212300.00  92065800.00  97045000.00 102187000.00 121549000.00 132055000.00 155109000.00 176852000.00 200003000.00 204409000.00 210109000.00 217530000.00 204465000.00 192135000.00 170963000.00 152178000.00 131780000.00 118807000.00 110644000.00
2017-02-25/22:21:20.80          0.00000      24154.1      0.00000      0.00000      45313.9      0.00000      21787.1      0.00000      21012.2      20658.3      0.00000      0.00000      0.00000      0.00000      0.00000      18957.1      74948.5      129733.            348569.00    399804.00    621536.00    795332.00   1162270.00   1577950.00   2305370.00   3271000.00   4577640.00   5669040.00   8138970.00  13500700.00  21477700.00  43044700.00  95642400.00 131893000.00 127222000.00 122597000.00 118013000.00 108932000.00  99901900.00  86416500.00  81974200.00  73067100.00  69792100.00  73276400.00  77939600.00  87212300.00  96630700.00 101637000.00 111441000.00 126233000.00 146292000.00 174448000.00 196578000.00 210085000.00 225049000.00 231324000.00 228495000.00 215850000.00 204094000.00 177316000.00 159063000.00 139417000.00 118807000.00 105457000.00
2017-02-25/22:21:22.80          49416.2      0.00000      0.00000      0.00000      0.00000      0.00000      0.00000      21388.2      42024.4      0.00000      0.00000      0.00000      0.00000      19448.9      0.00000      75829.2      74948.5      129733.            256837.00    290762.00    621536.00    723833.00   1073530.00   1860130.00   2129990.00   3410650.00   4577640.00   5946280.00   8692170.00  12395600.00  19266700.00  32499100.00  77610400.00 118208000.00 113568000.00  90901700.00  81883300.00  81877600.00  81890400.00  72953900.00  69642100.00  67467100.00  65310800.00  69905500.00  73429700.00  78147700.00  87507700.00  92460500.00 102187000.00 112203000.00 127323000.00 143083000.00 167035000.00 179933000.00 194138000.00 199551000.00 195701000.00 193115000.00 177238000.00 158286000.00 138439000.00 124154000.00 114443000.00  95094300.00
2017-02-25/22:21:24.80          0.00000      24154.1      0.00000      0.00000      0.00000      0.00000      0.00000      0.00000      21012.2      0.00000      0.00000      20013.9      59165.9      38897.8      0.00000      37914.4      74948.5      55599.4            201799.00    327109.00    621536.00    795332.00   1233270.00   1930680.00   2445670.00   3829610.00   5412280.00   7332870.00  11321300.00  18202200.00  31447700.00  43044700.00  65276800.00  86517700.00  90950900.00  95409000.00 104413000.00  95373800.00  86383000.00  77434600.00  73000300.00  69705800.00  67550600.00  69905500.00  73429700.00  78147700.00  82956600.00  83312300.00  88359000.00 102886000.00 117882000.00 133495000.00 157247000.00 169945000.00 183897000.00 189025000.00 184837000.00 181799000.00 165361000.00 151962000.00 124741000.00 114639000.00 101370000.00  89919100.00
2017-02-25/22:21:26.80          0.00000      24154.1      0.00000      0.00000      0.00000      0.00000      0.00000      0.00000      42024.4      0.00000      60977.8      20013.9      39443.8      0.00000      19194.2      18957.1      168637.      129733.            220145.00    272588.00    540459.00    580840.00   1375260.00   1366340.00   1919550.00   2852110.00   4229940.00   5391830.00   7585880.00  10738700.00  16781400.00  30283800.00  49653700.00  69679300.00  81952100.00  81907800.00  81883300.00  81877600.00  77404600.00  72953900.00  69642100.00  65230000.00  63072700.00  63175100.00  67801900.00  73625700.00  73875100.00  74191800.00  79175200.00  88963400.00  99086800.00 114407000.00 130486000.00 142634000.00 155899000.00 160246000.00 160515000.00 156466000.00 141717000.00 133048000.00 111086000.00  99451600.00  88327200.00  80871800.00
2017-02-25/22:21:28.80          0.00000      0.00000      0.00000      46259.0      0.00000      0.00000      0.00000      0.00000      0.00000      0.00000      0.00000      0.00000      0.00000      0.00000      57582.9      94786.8      74948.5      92666.2            146761.00    381630.00    378311.00    580840.00   1109030.00   1577950.00   1919550.00   2991740.00   3673710.00   5114640.00   7309370.00   9634590.00  14573900.00  22543300.00  34666600.00  49599200.00  69623200.00  69585600.00  72919300.00  72914200.00  77404600.00  72953900.00  67405400.00  62994700.00  60836300.00  60935100.00  65553700.00  65728700.00  65951400.00  66234100.00  68876700.00  75104100.00  85065200.00  95435800.00 111165000.00 122916000.00 125624000.00 129127000.00 128346000.00 128522000.00 118217000.00 107964000.00  95772200.00  88091200.00  79648100.00  70546600.00
2017-02-25/22:21:30.80          24708.0      0.00000      23628.2      0.00000      0.00000      0.00000      21787.1      0.00000      0.00000      0.00000      0.00000      0.00000      0.00000      38897.8      0.00000      56871.7      93685.9      55599.4            146761.00    254415.00    396327.00    554030.00    683115.00   1154730.00   1919550.00   2572890.00   3534670.00   4837480.00   6203610.00   8117130.00  11817000.00  17302400.00  25821300.00  38502500.00  51781900.00  62886000.00  62867200.00  62862900.00  67336400.00  72953900.00  73000300.00  69705800.00  65310800.00  63175100.00  61062600.00  63476300.00  63691300.00  61696300.00  64310900.00  69347900.00  75752800.00  81282700.00  96751200.00 103318000.00 105594000.00 103411000.00 107063000.00 106320000.00 100685000.00  90806800.00  85592300.00  76756600.00  70982100.00  65389900.00
2017-02-25/22:21:32.80          0.00000      24154.1      47256.5      23129.4      0.00000      0.00000      0.00000      0.00000      0.00000      20658.3      20325.8      0.00000      0.00000      0.00000      19194.2      75829.2      74948.5      129734.            220145.00    290762.00    414343.00    464663.00    576645.00    890252.00   1095480.00   1700470.00   2283590.00   2828840.00   3095860.00   4326920.00   5623240.00   7535220.00   9033420.00  12863700.00  19168200.00  38450700.00  53960800.00  53957100.00  42869300.00  38457500.00  33504700.00  38517200.00  47453300.00  58696700.00  61062600.00  58976500.00  52416600.00  45868000.00  43849900.00  46432000.00  51441900.00  59005000.00  64559400.00  70515200.00  72068800.00  71539800.00  71440200.00  69157900.00  64416600.00  59794200.00  58558500.00  53225200.00  54768600.00  52515000.00
2017-02-25/22:21:34.80          0.00000      0.00000      0.00000      0.00000      0.00000      44419.5      0.00000      0.00000      0.00000      41316.7      20325.8      0.00000      0.00000      0.00000      19194.2      0.00000      56211.2      74132.8            183453.00    145378.00    378311.00    321682.00    319359.00    819728.00    955240.00   1351580.00   1901430.00   2551890.00   2405690.00   3087550.00   4798400.00   5887640.00   6975970.00   8338280.00  10660100.00  12298300.00  19152100.00  29053300.00  38442600.00  38457500.00  36268800.00  38517200.00  47453300.00  60935100.00  58819500.00  49997400.00  45672200.00  48124100.00  43849900.00  44149900.00  42231300.00  47344000.00  50357300.00  53638300.00  54820100.00  53823500.00  53112100.00  52763200.00  52882800.00  46684700.00  45942500.00  45718500.00  46140000.00  47371800.00
2017-02-25/22:21:36.80          0.00000      0.00000      0.00000      0.00000      0.00000      22209.7      0.00000      0.00000      0.00000      82633.9      0.00000      20013.9      59165.9      0.00000      0.00000      18957.1      18737.0      74132.8            128416.00    218069.00    306248.00    411045.00    612135.00   1066570.00   1060420.00   1491130.00   2422580.00   2101900.00   3233910.00   3500620.00   4042490.00   5613140.00   7250210.00  10668700.00  17244900.00  27961700.00  45081300.00  58406600.00  65103700.00  53986400.00  47351200.00  38517200.00  34684600.00  36406000.00  36482100.00  38811600.00  38943100.00  43613700.00  48384800.00  48715800.00  51441900.00  56669300.00  62187900.00  60860300.00  57278600.00  53823500.00  50501700.00  50038000.00  44973500.00  43606100.00  40906000.00  40095900.00  41830700.00  42232500.00
2017-02-25/22:21:38.80          0.00000      0.00000      0.00000      0.00000      0.00000      22209.7      0.00000      0.00000      21012.2      0.00000      0.00000      0.00000      19721.8      38897.8      0.00000      37914.4      56211.2      74132.8            110070.00    181723.00    288233.00    375299.00    612135.00    572905.00    955240.00   1142260.00   1206700.00   1755810.00   2405690.00   2949870.00   3355480.00   4035230.00   4782950.00   6694400.00  11208300.00  16137600.00  21349900.00  32361600.00  45085200.00  42885900.00  36268800.00  32429500.00  28044700.00  25876700.00  25930800.00  23777600.00  24972900.00  23960400.00  26341900.00  28790900.00  29039600.00  32829700.00  33282100.00  36252500.00  34608000.00  35573000.00  35530100.00  34407700.00  33498400.00  32849600.00  32524600.00  34479600.00  35372600.00  40306200.00
2017-02-25/22:21:40.80          0.00000      0.00000      23628.2      0.00000      0.00000      0.00000      43574.3      0.00000      0.00000      0.00000      20325.8      20013.9      19721.8      38897.8      19194.2      18957.1      37474.0      37066.2             91725.10    199896.00    180142.00    303810.00    372589.00    572905.00    674771.00    985284.00   1206700.00   1340550.00   1681190.00   1951920.00   2393920.00   2081180.00   2933870.00   3067430.00   3611700.00   4771280.00   5589790.00   7503350.00  10104400.00  11752200.00  12856900.00  15615800.00  17286700.00  21454500.00  28149000.00  33791800.00  43427500.00  43613700.00  35365500.00  27656200.00  25607600.00  31671500.00  33282100.00  35057000.00  35829400.00  33063500.00  32932900.00  33051800.00  30635000.00  31315300.00  29176400.00  30739000.00  35372600.00  39022400.00
2017-02-25/22:21:42.80          24708.0      48308.3      0.00000      0.00000      0.00000      0.00000      0.00000      0.00000      0.00000      20658.3      0.00000      0.00000      0.00000      0.00000      0.00000      37914.4      37474.0      0.00000             73379.80     36343.80     72055.70     53611.40     88707.50    105759.00    140200.00    226674.00    312480.00    380481.00    482705.00    593177.00    557550.00    428105.00    658367.00    555145.00    657116.00    656760.00   1253570.00   1799380.00   2652980.00   2654000.00   3065790.00   3205430.00   3757490.00   5617160.00   6179500.00   7024260.00   7325130.00   8469860.00   8795640.00  10406300.00  11065100.00  15790400.00  17176100.00  21936000.00  23636100.00  24295200.00  26448600.00  27633000.00  24914600.00  26715700.00  25412800.00  27468200.00  29459200.00  33889300.00
2017-02-25/22:21:44.80          0.00000      0.00000      0.00000      0.00000      22656.9      0.00000      0.00000      0.00000      21012.2      0.00000      20325.8      0.00000      0.00000      0.00000      19194.2      0.00000      0.00000      0.00000             18344.80         0.00     18013.80     71482.10     53224.20     35252.50     70099.00    174363.00    138876.00    207529.00    224103.00    275082.00    360251.00    342479.00    555755.00    512438.00    426682.00    528808.00    997695.00   2379520.00   5316910.00   6960160.00   6690820.00   8341460.00  10686000.00  14007200.00  20392600.00  27111900.00  27203700.00  19486400.00  18468400.00  21989600.00  26751200.00  32829700.00  40925000.00  48832700.00  57278600.00  58875700.00  60955100.00  60951300.00  52882800.00  50536100.00  49303300.00  53225200.00  48296000.00  47371800.00
2017-02-25/22:21:46.80          0.00000      0.00000      0.00000      0.00000      0.00000      0.00000      0.00000      0.00000      0.00000      0.00000      0.00000      0.00000      0.00000      0.00000      0.00000      0.00000      18737.0      0.00000                 0.00         0.00     18013.80     35740.80     17741.30     35252.50     35049.30    122053.00    138876.00    121057.00    327541.00    412632.00    360251.00    410979.00    530102.00    794317.00    759537.00    554398.00   1253570.00   2379520.00   6410510.00   7507430.00   7512210.00   9026940.00  10686000.00  14558200.00  20392600.00  27111900.00  30553100.00  25080000.00  21840200.00  23122100.00  27895200.00  32829700.00  38571400.00  44034400.00  47455700.00  48778900.00  53112100.00  55490500.00  50004800.00  43606200.00  40906100.00  40095900.00  37524500.00  40306300.00
2017-02-25/22:21:48.80          49416.2      72462.7      0.00000      0.00000      22656.9      0.00000      0.00000      0.00000      0.00000      0.00000      0.00000      0.00000      0.00000      0.00000      0.00000      0.00000      0.00000      37066.2                 0.00     18171.80     54041.60     53611.40     17741.30     88132.10     70099.00    104617.00    156236.00    155645.00    155147.00    171923.00    343095.00    428105.00    478798.00    495355.00    588837.00    443510.00   1065930.00   2652560.00   6410510.00   8054800.00   8333830.00  10124100.00  11785100.00  15109300.00  22606600.00  31563500.00  33906300.00  26199900.00  22965000.00  27656300.00  31329700.00  36306900.00  45637600.00  51234600.00  54820100.00  58875700.00  58338800.00  58219900.00  55763000.00  50536100.00  44263100.00  41969400.00  43985000.00  42232500.00
2017-02-25/22:21:50.80          0.00000      24154.1      0.00000      0.00000      0.00000      0.00000      0.00000      0.00000      21012.2      0.00000      0.00000      20013.9      0.00000      0.00000      19194.2      0.00000      0.00000      0.00000                 0.00     54515.80     54041.60     53611.40         0.00     35252.50     17524.60     34871.80     86796.60    138351.00    137908.00    206309.00    308784.00    291104.00    478798.00    691813.00    512026.00    759126.00   1253570.00   2789090.00   6410510.00   8054800.00   8059930.00  10124100.00  12884600.00  15660500.00  23714300.00  33791800.00  36703500.00  27320300.00  26341900.00  28790900.00  33621500.00  40368600.00  47996600.00  56043800.00  57278600.00  61404700.00  63573400.00  60951300.00  58645400.00  53619800.00  47622600.00  45718500.00  43985000.00  44801700.00
2017-02-25/22:21:52.80          24708.0      0.00000      23628.2      0.00000      0.00000      0.00000      0.00000      0.00000      0.00000      20658.3      0.00000      20013.9      0.00000      0.00000      0.00000      0.00000      0.00000      0.00000             18344.80     54515.80     36027.70         0.00         0.00     35252.50     70099.00     52307.80    121516.00    224824.00    241343.00    378244.00    360251.00    556548.00    624163.00    409943.00    691256.00    759126.00   1065930.00   2652560.00   6683980.00   7781110.00   9018690.00  10672800.00  12884600.00  16763300.00  25930800.00  36579500.00  41184500.00  30684100.00  27468300.00  31061400.00  35915100.00  42692000.00  52719900.00  60860300.00  64665300.00  69003100.00  71440200.00  71897700.00  64416600.00  59794200.00  52666600.00  47594100.00  46140100.00  47371800.00
2017-02-25/22:21:54.80          0.00000      0.00000      47256.5      0.00000      0.00000      0.00000      0.00000      0.00000      0.00000      0.00000      0.00000      40027.9      0.00000      0.00000      0.00000      37914.4      0.00000      0.00000             18344.80     54515.80     36027.70     17870.40         0.00         0.00         0.00     69744.00    138876.00    172940.00    172386.00    275082.00    274473.00    256855.00    624163.00    657645.00    725396.00    759126.00    963580.00   2379520.00   6683980.00   8328530.00   9018690.00  10672800.00  13434500.00  17314800.00  25930800.00  36579500.00  41184500.00  31806200.00  28595200.00  32197200.00  37636400.00  45017200.00  55084200.00  65684100.00  69599100.00  74078400.00  79324900.00  77383300.00  73089800.00  65978000.00  55190800.00  51347500.00  46140100.00  49942900.00
2017-02-25/22:21:56.80          0.00000      0.00000      0.00000      0.00000      0.00000      0.00000      0.00000      0.00000      0.00000      0.00000      0.00000      0.00000      59165.9      0.00000      0.00000      0.00000      0.00000      0.00000                 0.00     90860.20     36027.70     53611.40     53224.20     70505.50     35049.30     69744.00    138876.00    207529.00    241343.00    257888.00    411719.00    479481.00    513001.00    691813.00    622976.00    895619.00   1117100.00   2652560.00   6957470.00   9012960.00   8607760.00  10672800.00  12884600.00  16763300.00  25930800.00  36579500.00  43427500.00  31806200.00  27468300.00  31061400.00  37636400.00  47344100.00  57450300.00  65684100.00  72068800.00  76618800.00  79324900.00  80129200.00  73089800.00  69073400.00  58558500.00  55103600.00  48296000.00  49942900.00
2017-02-25/22:21:58.80          0.00000      0.00000      0.00000      0.00000      0.00000      0.00000      0.00000      0.00000      0.00000      0.00000      0.00000      0.00000      0.00000      0.00000      0.00000      0.00000      0.00000      0.00000                 0.00         0.00     90069.90     17870.40     35482.70     52878.90     87624.10     69744.00    121516.00    190234.00    293062.00    292275.00    394563.00    479481.00    513001.00    529521.00    622976.00    511749.00   1253570.00   3198730.00   6410510.00   8328530.00   8059930.00  11221600.00  13434500.00  16763300.00  27039700.00  36579500.00  43427500.00  32928700.00  28595200.00  31061400.00  37636400.00  47344100.00  57450300.00  68098800.00  74540400.00  82978500.00  81957100.00  80129200.00  75985300.00  69073400.00  61928900.00  53225200.00  52610200.00  52515000.00
2017-02-25/22:22:00.80          0.00000      0.00000      0.00000      0.00000      0.00000      0.00000      21787.1      0.00000      0.00000      20658.3      0.00000      0.00000      0.00000      0.00000      0.00000      0.00000      0.00000      0.00000             18344.80     90860.20     54041.60     35740.80         0.00     17626.20     35049.30     69744.00     69437.10    138351.00    155147.00    206309.00    291628.00    556548.00    530102.00    623478.00    588837.00    622640.00   1031810.00   2652560.00   6957470.00   8602280.00   9566690.00  11221600.00  13434500.00  18142300.00  25930800.00  38811600.00  43427500.00  32928700.00  29722600.00  33333600.00  37636400.00  49672700.00  59818200.00  70515200.00  77013900.00  82978500.00  85909200.00  85627300.00  78882900.00  72171200.00  61928900.00  55103600.00  52610200.00  52515000.00
2017-02-25/22:22:02.80          24708.0      0.00000      0.00000      0.00000      0.00000      0.00000      0.00000      0.00000      63036.9      0.00000      0.00000      0.00000      19721.9      0.00000      0.00000      0.00000      0.00000      0.00000                 0.00     18171.80     72055.70    107224.00     17741.30    158640.00     35049.30     69744.00    156236.00    190234.00    258582.00    120345.00    188697.00    445230.00    624163.00    657645.00    793678.00    656761.00    929466.00   2789090.00   6957470.00   8602280.00   9018690.00  11221600.00  13984500.00  18142300.00  28149000.00  38811700.00  45672300.00  32928700.00  29722600.00  34470300.00  42231300.00  47344100.00  62187900.00  70515200.00  77013900.00  82978500.00  85909200.00  85627300.00  81782800.00  75271200.00  65301700.00  56982800.00  52610200.00  52515000.00
2017-02-25/22:22:04.80          0.00000      0.00000      0.00000      0.00000      0.00000      0.00000      0.00000      0.00000      0.00000      0.00000      0.00000      0.00000      19721.9      0.00000      0.00000      0.00000      0.00000      0.00000                 0.00    127205.00     36027.70     35740.80         0.00     35252.50     87624.10     34871.80    121516.00    172940.00    224103.00    292275.00    308784.00    410979.00    555755.00    657645.00    930247.00    895619.00   1031810.00   3335280.00   6957470.00   8602280.00   9018690.00  10672800.00  13984500.00  16763300.00  25930800.00  38811700.00  45672300.00  32928700.00  28595200.00  33333600.00  39933000.00  49672700.00  59818200.00  70515200.00  80727600.00  88074900.00  85909200.00  89756300.00  78882900.00  72171200.00  65301700.00  58862600.00  52610200.00  52515000.00
2017-02-25/22:22:06.80          0.00000      0.00000      0.00000      0.00000      0.00000      0.00000      0.00000      0.00000      42024.5      20658.3      0.00000      0.00000      0.00000      0.00000      0.00000      0.00000      0.00000      0.00000                 0.00     36343.80     72055.80     53611.40         0.00     35252.50    105149.00    139490.00    121516.00    121057.00    241343.00    412632.00    394563.00    530859.00    376192.00    555146.00    657116.00    622640.00   1117100.00   2925630.00   7230990.00   8328530.00   9566690.00  11221600.00  12884600.00  18142300.00  27039700.00  38811700.00  45672300.00  34051600.00  29722600.00  34470300.00  39933000.00  47344100.00  59818200.00  68098800.00  77013900.00  88074900.00  85909200.00  85627300.00  81782800.00  72171200.00  61928900.00  56982800.00  52610300.00  47371800.00
2017-02-25/22:22:08.80          0.00000      0.00000      0.00000      0.00000      22656.9      0.00000      0.00000      0.00000      0.00000      0.00000      0.00000      0.00000      0.00000      0.00000      0.00000      0.00000      0.00000      0.00000                 0.00     36343.80     90070.00     71482.10     53224.20     35252.50     52574.10    122053.00     69437.10    103763.00    241343.00    309469.00    377407.00    479482.00    478798.00    589312.00    793678.00    622640.00   1117100.00   2652560.00   7230990.00   8602280.00   9566690.00  11221600.00  13984500.00  17314800.00  28149000.00  36579600.00  45672300.00  32928700.00  30850300.00  35607500.00  42231300.00  49672700.00  62187900.00  70515200.00  77013900.00  82978500.00  85909200.00  85627300.00  81782800.00  72171200.00  61928900.00  53225200.00  52610300.00  52515000.00
2017-02-25/22:22:10.80          0.00000      0.00000      0.00000      0.00000      0.00000      0.00000      0.00000      0.00000      0.00000      0.00000      0.00000      0.00000      0.00000      19448.9      0.00000      0.00000      0.00000      0.00000                 0.00         0.00     54041.70     71482.10     35482.70     52879.00    105149.00    122053.00    138876.00    190234.00    327541.00    309469.00    411719.00    496607.00    495900.00    529521.00    691256.00    929744.00   1253570.00   3198730.00   6957470.00   9012960.00  10114800.00  11221600.00  13984500.00  17314800.00  29258700.00  38811700.00  43427500.00  32928700.00  29722600.00  34470300.00  37636400.00  49672700.00  59818300.00  68098800.00  74540400.00  82978500.00  85909200.00  82877200.00  78882900.00  69073400.00  61928900.00  53225200.00  52610300.00  49942900.00
2017-02-25/22:22:12.80          0.00000      0.00000      0.00000      0.00000      22656.9      0.00000      0.00000      0.00000      21012.2      61975.3      0.00000      40028.0      0.00000      38897.9      0.00000      0.00000      0.00000      0.00000                 0.00     18171.80     36027.70     71482.10     35482.70     52879.00     87624.10     87180.20    121516.00    103763.00    241343.00    326663.00    428875.00    325354.00    410394.00    725981.00    793678.00    690882.00   1185330.00   2652560.00   6410520.00   8602280.00  10114800.00  11770500.00  13434500.00  18142300.00  28149000.00  38811700.00  45672300.00  34051600.00  28595200.00  35607500.00  39933000.00  49672700.00  62188000.00  68098800.00  77013900.00  82978500.00  85909200.00  85627300.00  78882900.00  69073400.00  61928900.00  55103600.00  52610300.00  49942900.00
2017-02-25/22:22:14.80          0.00000      0.00000      0.00000      0.00000      0.00000      0.00000      0.00000      0.00000      0.00000      0.00000      0.00000      0.00000      78888.1      38897.9      0.00000      18957.2      0.00000      0.00000             36689.70         0.00     54041.70     71482.10     53224.20     88132.10     87624.10    156926.00     34718.30    172940.00    172386.00    343856.00    446031.00    530859.00    495900.00    794318.00    554699.00    656761.00   1117100.00   3062180.00   6683980.00   8602280.00   9566700.00  11221600.00  13984500.00  18142300.00  27039700.00  38811700.00  43427500.00  34051600.00  29722600.00  33333600.00  42231300.00  49672700.00  59818300.00  68098800.00  77013900.00  82978500.00  81957100.00  82877200.00  75985300.00  69073400.00  61928900.00  55103600.00  50452700.00  52515000.00
2017-02-25/22:22:16.80          49416.2      0.00000      0.00000      0.00000      0.00000      0.00000      0.00000      0.00000      21012.2      0.00000      0.00000      0.00000      0.00000      0.00000      0.00000      0.00000      18737.0      0.00000                 0.00     18171.80    108084.00     89352.90     53224.20     35252.50     35049.30     69744.00    173596.00    155645.00    189625.00    223502.00    343095.00    445230.00    589959.00    478273.00    588838.00    656761.00   1185330.00   3062180.00   7504530.00   9012960.00   9566700.00  10672800.00  13434500.00  18142300.00  28149000.00  41045400.00  45672300.00  32928700.00  30850300.00  32197300.00  39933000.00  49672700.00  57450400.00  68098800.00  74540400.00  79161300.00  81957100.00  85627300.00  75985300.00  69073400.00  58558600.00  53225200.00  50452700.00  49943000.00
2017-02-25/22:22:18.80          0.00000      48308.3      0.00000      0.00000      22656.9      0.00000      0.00000      0.00000      0.00000      20658.3      0.00000      0.00000      19721.9      0.00000      0.00000      0.00000      0.00000      0.00000                 0.00     18171.80     18013.80     35740.80     35482.70     35252.50     70099.10     52307.80     52077.70    155645.00    258582.00    309469.00    291628.00    462356.00    513001.00    444108.00    529095.00    861496.00   1185330.00   3062180.00   6683980.00   8602280.00   9018690.00  11770500.00  13434500.00  17314800.00  27039700.00  41045400.00  45672300.00  32928700.00  29722600.00  34470300.00  39933000.00  49672700.00  59818300.00  68098800.00  72068800.00  79161300.00  81957100.00  82877200.00  75985300.00  69073400.00  61928900.00  56982800.00  50452700.00  47371800.00
2017-02-25/22:22:20.80          0.00000      0.00000      0.00000      0.00000      0.00000      0.00000      0.00000      0.00000      0.00000      0.00000      0.00000      0.00000      39443.8      0.00000      0.00000      0.00000      0.00000      18533.0             55034.80     36343.80     72055.80     71482.10     17741.30     52879.00     70099.10    104617.00    121516.00    224824.00    224103.00    378244.00    411719.00    556548.00    513001.00    529521.00    691256.00    963869.00   1321810.00   3062180.00   7504530.00   9012960.00  10114800.00  11221600.00  13984500.00  18142300.00  28149000.00  38811700.00  43427500.00  34051600.00  29722600.00  33333600.00  39933000.00  49672700.00  57450400.00  68098800.00  74540400.00  79161300.00  81957100.00  82877200.00  75985300.00  69073500.00  58558600.00  55103700.00  50452700.00  49943000.00
2017-02-25/22:22:22.80          0.00000      0.00000      0.00000      23129.4      0.00000      0.00000      21787.1      0.00000      0.00000      0.00000      0.00000      0.00000      39443.8      0.00000      0.00000      0.00000      0.00000      0.00000                 0.00         0.00     54041.70     53611.40     88707.60     17626.20     35049.30    104617.00     69437.10    190234.00    258582.00    447021.00    428875.00    445230.00    555755.00    495356.00    657116.00    622640.00   1253570.00   2789100.00   7504530.00   9012960.00  10114800.00  10672800.00  14534600.00  18142300.00  28149000.00  38811700.00  45672300.00  34051600.00  29722600.00  33333600.00  39933000.00  47344100.00  57450400.00  68098800.00  74540400.00  76618900.00  81957100.00  77383300.00  75985300.00  65978100.00  58558600.00  53225200.00  50452700.00  47371900.00
2017-02-25/22:22:24.80          0.00000      0.00000      0.00000      0.00000      22656.9      0.00000      0.00000      0.00000      0.00000      0.00000      0.00000      60042.1      0.00000      0.00000      0.00000      0.00000      0.00000      0.00000                 0.00     18171.80     72055.80     17870.40     53224.20     17626.20    122674.00     52307.80    138876.00    190234.00    172386.00    309469.00    308784.00    428105.00    444596.00    691813.00    725397.00    793249.00   1526530.00   3471850.00   6957470.00   8602280.00   9566700.00  11770500.00  14534600.00  18142300.00  27039700.00  38811700.00  45672300.00  34051600.00  29722600.00  33333600.00  37636400.00  49672700.00  57450400.00  68098800.00  74540400.00  82978500.00  85909200.00  82877200.00  73089900.00  65978100.00  58558600.00  55103700.00  50452700.00  47371900.00
2017-02-25/22:22:26.80          0.00000      0.00000      0.00000      0.00000      0.00000      0.00000      0.00000      0.00000      0.00000      0.00000      0.00000      0.00000      0.00000      0.00000      0.00000      0.00000      0.00000      37066.2                 0.00     54515.80     54041.70     35740.80     35482.70     35252.60     70099.10     87180.20    121516.00    155645.00    206864.00    240695.00    274473.00    325354.00    410394.00    623479.00    691256.00    861496.00   1117100.00   2652560.00   7230990.00   9560610.00  10663000.00  11221600.00  13984500.00  19245900.00  28149000.00  41045500.00  45672300.00  32928700.00  30850300.00  33333600.00  39933000.00  47344100.00  57450400.00  68098800.00  77013900.00  79161300.00  81957200.00  80129200.00  75985300.00  65978100.00  61928900.00  53225200.00  50452700.00  49943000.00
2017-02-25/22:22:28.80          0.00000      0.00000      0.00000      23129.4      0.00000      0.00000      0.00000      21388.2      21012.2      0.00000      0.00000      0.00000      0.00000      0.00000      0.00000      0.00000      0.00000      0.00000                 0.00     54515.80     36027.70     17870.40         0.00     70505.50     87624.10     52307.80     69437.10    190234.00    155147.00    240695.00    480345.00    590801.00    495900.00    623479.00    460819.00    895620.00   1321810.00   2925630.00   7230990.00   9012960.00   9018700.00  11770500.00  14534600.00  18142300.00  29258700.00  41045500.00  45672300.00  34051600.00  29722600.00  32197300.00  39933000.00  47344100.00  57450400.00  68098800.00  72068900.00  76618900.00  79324900.00  80129200.00  73089900.00  65978100.00  61928900.00  53225200.00  52610300.00  49943000.00
2017-02-25/22:22:30.80          0.00000      0.00000      0.00000      0.00000      0.00000      0.00000      21787.1      0.00000      0.00000      20658.3      0.00000      0.00000      19721.9      0.00000      0.00000      18957.2      0.00000      37066.2                 0.00     18171.80     36027.70    107224.00    106449.00     88132.20     52574.20     69744.00    156236.00    190234.00    327542.00    257889.00    257318.00    462356.00    589959.00    623479.00    725397.00    827373.00   1253570.00   3062180.00   7230990.00   9012960.00  10114800.00  11770500.00  13984500.00  19245900.00  27039700.00  38811700.00  45672300.00  32928700.00  30850300.00  33333600.00  39933000.00  47344100.00  57450400.00  68098800.00  74540500.00  79161300.00  79324900.00  77383300.00  73089900.00  65978100.00  58558600.00  53225200.00  50452700.00  52515000.00
2017-02-25/22:22:32.80          24708.1      0.00000      0.00000      0.00000      0.00000      0.00000      0.00000      0.00000      0.00000      0.00000      0.00000      0.00000      0.00000      38897.9      0.00000      0.00000      0.00000      0.00000                 0.00     36343.80     72055.80     71482.10     35482.70     70505.50    157725.00     52307.80     86796.60    138351.00    258582.00    240695.00    514658.00    410980.00    589959.00    512438.00    657117.00    793250.00    929466.00   3062180.00   7230990.00   9012960.00   9566700.00  11770500.00  14534600.00  18142300.00  28149000.00  38811700.00  45672300.00  34051600.00  30850300.00  33333600.00  37636400.00  47344100.00  57450400.00  65684200.00  72068900.00  79161300.00  79324900.00  80129300.00  73089900.00  65978100.00  58558600.00  53225200.00  52610300.00  49943000.00
2017-02-25/22:22:34.80          0.00000      0.00000      0.00000      0.00000      22656.9      0.00000      21787.1      0.00000      0.00000      0.00000      0.00000      0.00000      0.00000      0.00000      0.00000      18957.2      0.00000      18533.1             36689.70     54515.80     90070.00     35740.80         0.00     88132.20     70099.10     52307.90    104156.00    224824.00    172386.00    343856.00    480345.00    590801.00    555755.00    725981.00    793679.00    759127.00   1253570.00   3062180.00   6957470.00   9012960.00   9566700.00  11770500.00  13984500.00  18142300.00  28149000.00  38811700.00  45672300.00  32928700.00  30850300.00  34470300.00  39933000.00  49672800.00  57450400.00  65684200.00  74540500.00  76618900.00  79324900.00  77383300.00  70196600.00  65978100.00  58558600.00  53225200.00  50452700.00  47371900.00
2017-02-25/22:22:36.80          0.00000      0.00000      0.00000      0.00000      0.00000      22209.7      0.00000      0.00000      0.00000      0.00000      0.00000      0.00000      0.00000      0.00000      0.00000      0.00000      0.00000      0.00000                 0.00     36343.80     54041.70     17870.40     17741.30     70505.50         0.00     87180.30    208316.00    155645.00    224103.00    206309.00    428875.00    625054.00    478798.00    512439.00    622977.00    656761.00   1321810.00   3335290.00   7230990.00   9560620.00   9566700.00  11221600.00  14534600.00  18142300.00  27039700.00  41045500.00  45672300.00  35175000.00  30850300.00  32197300.00  39933000.00  47344100.00  57450400.00  70515300.00  72068900.00  79161300.00  79324900.00  80129300.00  75985300.00  65978100.00  58558600.00  55103700.00  48296000.00  47371900.00
2017-02-25/22:22:38.80          24708.1      0.00000      0.00000      0.00000      0.00000      0.00000      0.00000      0.00000      0.00000      0.00000      20325.8      0.00000      0.00000      0.00000      0.00000      0.00000      0.00000      0.00000             36689.70     18171.80    126099.00     53611.40     70965.90     70505.50         0.00     52307.90    138876.00    224824.00    379262.00    223502.00    428875.00    625054.00    495900.00    725981.00    725397.00    622640.00   1185330.00   2925630.00   7504530.00   9012960.00   9566700.00  12319500.00  14534600.00  19245900.00  28149000.00  41045500.00  45672300.00  34051700.00  30850300.00  34470300.00  39933000.00  49672800.00  59818300.00  65684200.00  74540500.00  79161300.00  81957200.00  77383300.00  75985300.00  69073500.00  58558600.00  53225200.00  52610300.00  49943000.00
2017-02-25/22:22:40.80          0.00000      0.00000      0.00000      0.00000      0.00000      0.00000      0.00000      64164.9      0.00000      0.00000      0.00000      0.00000      0.00000      0.00000      0.00000      18957.2      0.00000      0.00000                 0.00     72688.00     18013.80     53611.40     17741.30     35252.60     70099.10    156926.00     86796.60    172940.00    189625.00    378244.00    514658.00    428105.00    555755.00    760150.00    657117.00    759127.00    997696.00   3062180.00   7504530.00   9012960.00  10114800.00  11221600.00  14534600.00  18142300.00  29258800.00  41045500.00  43427600.00  32928700.00  30850300.00  33333600.00  39933000.00  49672800.00  59818300.00  65684200.00  72068900.00  79161300.00  81957200.00  80129300.00  75985300.00  69073500.00  55190800.00  53225200.00  50452700.00  49943000.00
2017-02-25/22:22:42.80          0.00000      0.00000      0.00000      0.00000      0.00000      66629.6      0.00000      0.00000      0.00000      0.00000      0.00000      0.00000      0.00000      0.00000      0.00000      0.00000      0.00000      0.00000                 0.00     18171.80     18013.80     17870.40     35482.70     17626.20     17524.60     87180.30    138876.00    138351.00    189625.00    326663.00    446032.00    513733.00    692573.00    427026.00    759538.00    895620.00   1031810.00   3198730.00   7230990.00   9012960.00   9018700.00  11770500.00  13984500.00  18142300.00  28149000.00  41045500.00  45672300.00  34051700.00  31978500.00  34470300.00  39933000.00  47344100.00  57450400.00  65684200.00  72068900.00  79161300.00  85909200.00  80129300.00  75985300.00  69073500.00  58558600.00  53225200.00  50452700.00  49943000.00
2017-02-25/22:22:44.80          24708.1      0.00000      0.00000      0.00000      0.00000      66629.6      0.00000      0.00000      0.00000      0.00000      0.00000      0.00000      0.00000      0.00000      0.00000      18957.2      0.00000      0.00000                 0.00     54515.80     72055.80     53611.40     17741.30         0.00     87624.20     69744.00    156236.00    224824.00    172386.00    378244.00    411719.00    445231.00    589959.00    691813.00    691257.00    725005.00    963581.00   2789100.00   6957470.00   9012960.00  10114800.00  11221600.00  14534600.00  18142300.00  29258800.00  38811700.00  47918700.00  34051700.00  30850300.00  33333600.00  39933000.00  49672800.00  59818300.00  68098800.00  74540500.00  82978600.00  81957200.00  82877300.00  75985300.00  65978100.00  58558600.00  55103700.00  52610300.00  49943000.00
2017-02-25/22:22:46.80          0.00000      0.00000      47256.6      0.00000      0.00000      0.00000      0.00000      0.00000      0.00000      0.00000      0.00000      0.00000      0.00000      0.00000      0.00000      0.00000      0.00000      0.00000                 0.00         0.00     90070.00     71482.10     70965.90     88132.20     35049.40    156926.00     86796.70    207529.00    224103.00    257889.00    257318.00    428105.00    829397.00    623479.00    657117.00    690883.00   1321810.00   3335290.00   7230990.00   9012960.00  10114800.00  11770500.00  13984500.00  19246000.00  28149000.00  41045500.00  45672300.00  34051700.00  30850300.00  34470300.00  39933000.00  47344100.00  59818300.00  68098800.00  77013900.00  82978600.00  81957200.00  80129300.00  75985300.00  65978100.00  58558600.00  53225200.00  50452800.00  49943000.00
2017-02-25/22:22:48.80          0.00000      0.00000      0.00000      0.00000      0.00000      0.00000      0.00000      21388.2      0.00000      0.00000      0.00000      0.00000      0.00000      0.00000      0.00000      0.00000      0.00000      0.00000                 0.00         0.00     18013.80     35740.90     53224.30         0.00     87624.20     34871.80    173596.00    103763.00    258582.00    378244.00    394563.00    410980.00    589959.00    691813.00    827821.00    656761.00    963581.00   3608420.00   7504530.00   9560620.00   9566700.00  11221600.00  14534600.00  19246000.00  28149000.00  43280900.00  45672300.00  34051700.00  30850300.00  35607500.00  39933000.00  47344100.00  59818300.00  68098800.00  74540500.00  82978600.00  81957200.00  82877300.00  75985300.00  69073500.00  58558600.00  55103700.00  50452800.00  49943000.00
2017-02-25/22:22:50.80          0.00000      0.00000      0.00000      0.00000      0.00000      0.00000      0.00000      0.00000      0.00000      20658.3      0.00000      0.00000      0.00000      19448.9      0.00000      37914.4      0.00000      0.00000                 0.00     36343.80     54041.70     17870.40     35482.70     52879.00     17524.60     87180.30    156236.00    190234.00    189625.00    257889.00    446032.00    428105.00    624164.00    657646.00    691257.00    793250.00   1117100.00   2789100.00   7230990.00   9012960.00  10663000.00  11770500.00  14534600.00  19246000.00  30368900.00  41045500.00  47918700.00  32928700.00  30850300.00  33333600.00  39933000.00  49672800.00  57450400.00  68098800.00  74540500.00  79161300.00  85909200.00  80129300.00  75985300.00  65978100.00  58558600.00  55103700.00  52610300.00  49943000.00
2017-02-25/22:22:52.80          0.00000      0.00000      0.00000      0.00000      0.00000      0.00000      0.00000      64164.9      0.00000      0.00000      0.00000      0.00000      0.00000      0.00000      0.00000      0.00000      0.00000      18533.1                 0.00     54515.90         0.00     17870.40     35482.70     35252.60     17524.60     87180.30    190956.00    224824.00    293062.00    309469.00    394563.00    556549.00    495900.00    589312.00    691257.00    793250.00   1117100.00   2925630.00   7230990.00   9012960.00   9566700.00  12319500.00  15084800.00  19246000.00  29258800.00  41045500.00  45672300.00  34051700.00  30850300.00  34470300.00  39933000.00  52003200.00  62188000.00  70515300.00  74540500.00  82978600.00  81957200.00  82877300.00  78883000.00  69073500.00  61928900.00  53225200.00  50452800.00  47371900.00
2017-02-25/22:22:54.80          0.00000      0.00000      0.00000      0.00000      0.00000      0.00000      0.00000      42776.5      0.00000      20658.3      0.00000      0.00000      0.00000      0.00000      0.00000      0.00000      37474.1      0.00000                 0.00     54515.90    144113.00     35740.90     35482.70     52879.00    105149.00    156926.00     86796.70    190234.00    482706.00    292276.00    325940.00    556549.00    555756.00    657646.00    725397.00    997994.00   1321810.00   3198730.00   7504530.00   9560620.00  10114800.00  11770500.00  13984500.00  19246000.00  29258800.00  43280900.00  45672300.00  34051700.00  30850300.00  34470300.00  42231300.00  49672800.00  62188000.00  70515300.00  77013900.00  79161400.00  81957200.00  80129300.00  78883000.00  72171200.00  58558600.00  55103700.00  50452800.00  49943000.00
2017-02-25/22:22:56.80          0.00000      0.00000      0.00000      0.00000      0.00000      0.00000      0.00000      21388.2      0.00000      0.00000      0.00000      0.00000      0.00000      0.00000      0.00000      0.00000      0.00000      0.00000                 0.00     18171.80     54041.70     17870.40     17741.30         0.00     52574.20         0.00    121516.00    121057.00    224104.00    223502.00    446032.00    342479.00    376192.00    862657.00    657117.00    861496.00   1321810.00   3335290.00   7230990.00   9560620.00  10114800.00  12319500.00  15084800.00  19246000.00  29258800.00  41045500.00  45672300.00  34051700.00  33107100.00  33333600.00  39933000.00  49672800.00  59818300.00  68098800.00  77013900.00  82978600.00  85909200.00  82877300.00  75985400.00  69073500.00  61928900.00  56982800.00  50452800.00  52515100.00
2017-02-25/22:22:58.80          0.00000      0.00000      0.00000      0.00000      0.00000      0.00000      0.00000      21388.2      0.00000      0.00000      20325.8      0.00000      0.00000      0.00000      0.00000      0.00000      0.00000      0.00000             18344.80     72688.00     72055.80     71482.20     17741.30     35252.60     70099.10    104617.00    156236.00    190235.00    258582.00    292276.00    531815.00    445231.00    495900.00    725981.00    657117.00    690883.00   1031810.00   3335290.00   7504530.00   9560620.00  10114800.00  12319500.00  16185600.00  18142300.00  29258800.00  41045500.00  47918800.00  34051700.00  31978500.00  34470300.00  39933000.00  49672800.00  62188000.00  70515300.00  77013900.00  82978600.00  85909300.00  82877300.00  78883000.00  69073500.00  61928900.00  55103700.00  52610300.00  47371900.00
                               
