# Supplementary material for: Miniature Dungey-like cycle at Mars
Source: Nat Commun. 2026 Jul 23;17:6129. doi: 10.1038/s41467-026-75019-3 (PMC13396348; doi:10.1038/s41467-026-75019-3)
Supplement: Supplementary file 3 — Source data [file 41467_2026_75019_MOESM3_ESM.zip › data_files/Fig_maven_20190310_182200_mvn_sta_ca_Anode.txt]

Panel        1:  mvn_sta_ca_A
ytitle=STA ca!CPhi [deg]
ztitle=Energy Flux
Time               Y=      -157.500     -135.000     -112.500     -90.0000     -67.5000     -45.0000     -22.5000      0.00000      22.5000      45.0000      67.5000      90.0000      112.500      135.000      157.500      180.000
2019-03-10/18:21:04.92          0.00000      0.00000      0.00000      126076.      52486.0      930653.  1.01076e+07  8.00296e+07  1.70805e+07  1.41623e+06      104887.      63483.4      68662.8      0.00000      0.00000      62164.1
2019-03-10/18:21:08.92          0.00000      55454.0      66311.5      0.00000      290675.  1.27013e+06  1.04285e+07  8.72424e+07  1.92921e+07  1.57202e+06      55475.5      0.00000      54734.0      0.00000      54745.5      119045.
2019-03-10/18:21:12.92          178741.      0.00000      0.00000      8707.61      374934.  1.20968e+06  1.04374e+07  8.64794e+07  2.18529e+07  1.54137e+06      154944.      0.00000      0.00000      0.00000      0.00000      55882.7
2019-03-10/18:21:16.92          0.00000      0.00000      55916.8      5761.31      117368.  1.59849e+06  1.30617e+07  8.85690e+07  2.37124e+07  2.17147e+06      0.00000      55882.8      55824.7      0.00000      0.00000      121684.
2019-03-10/18:21:20.92          175504.      0.00000      0.00000      130274.      172546.  1.25614e+06  1.29302e+07  9.20573e+07  2.77081e+07  2.30660e+06      0.00000      65054.0      0.00000      0.00000      172082.      175600.
2019-03-10/18:21:24.92          240469.      0.00000      0.00000      0.00000      313925.  1.64459e+06  1.36860e+07  9.81407e+07  3.20169e+07  3.02491e+06      54439.1      174730.      54327.5      0.00000      0.00000      119369.
2019-03-10/18:21:28.92          116941.      5753.88      0.00000      129101.      287292.  1.69781e+06  1.55778e+07  1.10724e+08  3.56476e+07  3.11845e+06      170692.      0.00000      64161.9      52865.7      58411.1      232732.
2019-03-10/18:21:32.92          118604.      0.00000      54793.4      0.00000      281823.  2.69792e+06  2.16546e+07  1.35179e+08  4.92639e+07  3.13256e+06      386356.      54088.5      0.00000      0.00000      178699.      119017.
2019-03-10/18:21:36.92          308249.      0.00000      82255.0      56553.8      539083.  3.74196e+06  4.27741e+07  1.74071e+08  6.90706e+07  4.49527e+06      248867.      156753.      201809.      0.00000      124106.      374344.
2019-03-10/18:21:40.92          114741.      133638.      137860.      150827.  1.04536e+06  4.66463e+06  2.31275e+07  1.17117e+08  1.19619e+08  6.73875e+06      794350.      255894.      74011.8      0.00000      58262.6      58577.0
2019-03-10/18:21:44.92          280650.      111394.      53682.8      183816.      66844.5  1.31450e+06  7.00675e+06  2.77862e+07  1.82867e+07  8.05514e+06      467008.      76568.3      0.00000      0.00000      60219.8      0.00000
2019-03-10/18:21:48.92          110623.      109750.      7541.78      115220.      499016.  1.82786e+06  1.23969e+07  2.86734e+07  1.83254e+07  3.26940e+06      556296.      219321.      106839.      0.00000      55000.4      55873.9
2019-03-10/18:21:52.92          227643.      56187.6      51376.7      0.00000      717910.  3.66277e+06  2.34363e+07  1.18889e+08  5.58308e+07  7.62264e+06      687700.      113619.      138190.      51312.2      112375.      224472.
2019-03-10/18:21:56.92          645157.      107685.      0.00000      189456.      167719.  2.58457e+06  2.45857e+07  1.43753e+08  6.13092e+07  7.33300e+06      561061.      156584.      0.00000      52216.9      58169.4      513038.
2019-03-10/18:22:00.92          239843.      0.00000      0.00000      59138.7      285701.  2.11608e+06  1.75889e+07  1.21544e+08  3.92308e+07  4.57891e+06      293145.      118091.      0.00000      0.00000      116485.      128756.
2019-03-10/18:22:04.92          227782.      0.00000      0.00000      0.00000      250425.  1.41704e+06  1.46770e+07  1.13311e+08  3.78090e+07  4.24194e+06      374641.      240724.      0.00000      0.00000      0.00000      113712.
2019-03-10/18:22:08.92          355065.      53626.8      77627.7      0.00000      175917.  1.25672e+06  1.42161e+07  1.13509e+08  3.38227e+07  3.01609e+06      118549.      192064.      113464.      0.00000      169708.      114879.
2019-03-10/18:22:12.92          330793.      7292.74      60617.5      70292.6      73261.9  2.00428e+06  1.32740e+07  1.09170e+08  2.80267e+07  2.88137e+06      125535.      111594.      66498.8      0.00000      8453.62      178666.
2019-03-10/18:22:16.92          214967.      0.00000      7813.54      61918.6      51095.3  1.18611e+06  1.14225e+07  1.01773e+08  2.40942e+07  3.06930e+06      123565.      83213.3      0.00000      0.00000      0.00000      169067.
2019-03-10/18:22:20.92          116653.      0.00000      0.00000      7363.16      211306.  1.72610e+06  1.33886e+07  1.03010e+08  2.22423e+07  2.78279e+06      112560.      0.00000      111740.      0.00000      0.00000      60722.3
2019-03-10/18:22:24.92          64208.1      0.00000      64208.1      0.00000      64009.8  1.21892e+06  1.37181e+07  9.97772e+07  2.04148e+07  2.09032e+06      133420.      0.00000      0.00000      0.00000      62519.4      513467.
2019-03-10/18:22:28.92          126457.      0.00000      0.00000      131467.      202799.      817772.  1.19413e+07  9.98245e+07  2.24370e+07  2.18582e+06      121221.      57935.3      0.00000      8846.85      63228.5      127546.
2019-03-10/18:22:32.92          112237.      0.00000      61436.8      0.00000      185719.      860205.  1.32518e+07  9.78026e+07  2.01884e+07  1.85156e+06      54253.7      0.00000      54241.8      0.00000      60506.2      117762.
2019-03-10/18:22:36.92          0.00000      0.00000      0.00000      0.00000      0.00000  1.00410e+06  1.41947e+07  9.96656e+07  2.15129e+07  1.88568e+06      187409.      58490.8      0.00000      0.00000      64301.1      64301.1
2019-03-10/18:22:40.92          110537.      0.00000      0.00000      61418.9      163593.  1.75461e+06  1.38996e+07  9.02966e+07  2.20767e+07  2.09791e+06      174120.      0.00000      0.00000      0.00000      0.00000      222153.
2019-03-10/18:22:44.92          128843.      0.00000      0.00000      0.00000      0.00000  1.37870e+06  1.46327e+07  9.68469e+07  2.65387e+07  3.37112e+06      197355.      57682.1      11567.3      84664.9      125539.      62769.4
2019-03-10/18:22:48.92          67292.6      0.00000      53999.1      0.00000      121685.      888181.  1.54831e+07  9.97293e+07  2.84599e+07  3.03219e+06      120038.      0.00000      0.00000      59030.7      60404.5      288875.
2019-03-10/18:22:52.92          177324.      54723.5      0.00000      139449.      161904.  1.66285e+06  1.55047e+07  1.17136e+08  3.68300e+07  3.43010e+06      173409.      0.00000      0.00000      65339.1      0.00000      60774.0
2019-03-10/18:22:56.92          180697.      54446.3      5823.56      0.00000      251673.  1.70692e+06  1.52217e+07  1.27744e+08  4.50840e+07  4.38512e+06      202051.      76497.4      0.00000      0.00000      59647.2      198374.
2019-03-10/18:23:00.92          364897.      0.00000      0.00000      56030.2      348340.  1.94624e+06  1.73750e+07  1.41256e+08  4.95261e+07  3.64784e+06      170055.      55284.1      0.00000      0.00000      0.00000      308072.
2019-03-10/18:23:04.92          245610.      63606.3      78086.1      166713.      468729.  3.74332e+06  1.99373e+07  1.59193e+08  7.32813e+07  6.77898e+06      577154.      55637.1      0.00000      0.00000      8360.91      191623.
2019-03-10/18:23:08.92          130075.      64783.6      56685.7      0.00000      365172.  1.37460e+06  1.57808e+07  1.35636e+08  3.65095e+07  4.31935e+06      244188.      0.00000      0.00000      61846.9      0.00000      189723.
2019-03-10/18:23:12.92          68742.0      154580.      162206.      65390.8      452416.  3.34703e+06  2.64249e+07  3.52163e+08  3.89803e+07  5.81850e+06      168330.      0.00000      0.00000      0.00000      0.00000      624709.
2019-03-10/18:23:16.92          0.00000      0.00000      0.00000      0.00000      0.00000      0.00000      0.00000      0.00000      0.00000      0.00000      0.00000      0.00000      0.00000      0.00000      0.00000      0.00000
2019-03-10/18:23:20.92          4989.93      5672.62      33373.0      187571.  2.71702e+07  4.87248e+07  3.22169e+08  1.34818e+08  1.87693e+06      0.00000      0.00000      0.00000      9689.41      5585.71      0.00000      0.00000
2019-03-10/18:23:24.92          0.00000      0.00000      18913.8      78758.8      447023.  4.61580e+06  1.28308e+08  1.20343e+08  3.20834e+06      0.00000      0.00000      0.00000      0.00000      0.00000      0.00000      0.00000
2019-03-10/18:23:28.92          0.00000      6639.31      25628.6      20439.8      439147.  1.04323e+06  4.29645e+07  5.17271e+07  1.71714e+06      0.00000      0.00000      0.00000      0.00000      0.00000      0.00000      0.00000
2019-03-10/18:23:32.92          0.00000      6530.15      4663.86      101774.      482031.  1.09275e+06  1.40428e+07  5.75041e+07  2.49488e+06      0.00000      0.00000      0.00000      0.00000      0.00000      0.00000      0.00000
2019-03-10/18:23:36.92          0.00000      11040.6      5349.61      77697.2      726630.  1.40381e+06  1.00514e+08  1.99570e+08  5.21855e+06      0.00000      0.00000      0.00000      0.00000      0.00000      4430.02      9224.55
2019-03-10/18:23:40.92          111552.      184512.      193387.      841993.  8.17158e+06  2.67653e+06  2.71426e+07  8.28224e+07      426427.      0.00000      153266.      0.00000      296566.  1.78703e+06  3.68610e+06  2.73784e+06
2019-03-10/18:23:44.92          6482.63      12746.4      35801.5      262098.  2.54610e+06      0.00000  9.43045e+06  6.20597e+07  4.86951e+06      372137.      124846.      0.00000      7086.34      4478.21      0.00000      6263.76
2019-03-10/18:23:48.92          4753.28      6755.91      0.00000      0.00000      0.00000      359168.  6.93473e+06  4.46685e+07  1.83459e+06      0.00000      130433.      0.00000      0.00000      0.00000      0.00000      0.00000
2019-03-10/18:23:52.92          0.00000      4788.86      9529.18      31565.4      587273.      746441.  4.44920e+07  3.22562e+08  1.69534e+07      746142.      0.00000      0.00000      0.00000      4783.05      0.00000      0.00000
2019-03-10/18:23:56.92          4819.83      0.00000      0.00000      15925.1      193174.      346742.  6.24462e+07  2.93118e+08  1.22103e+07      719506.      0.00000      0.00000      0.00000      4762.27      0.00000      0.00000
2019-03-10/18:24:00.92          0.00000      4846.22      0.00000      32334.7      383911.      385982.  7.28439e+07  2.73810e+08  8.76328e+06      362353.      0.00000      0.00000      12274.7      0.00000      4918.83      0.00000
2019-03-10/18:24:04.92          0.00000      0.00000      20477.2      34326.0  1.00895e+06  1.16388e+06  7.74804e+07  2.13333e+08  4.67585e+06      388965.      0.00000      0.00000      0.00000      0.00000      0.00000      0.00000
2019-03-10/18:24:08.92          0.00000      0.00000      4832.72      65681.4      494760.      752973.  7.27216e+07  1.69243e+08  6.29880e+06      369731.      0.00000      0.00000      6409.20      0.00000      9989.56      0.00000
2019-03-10/18:24:12.92          0.00000      0.00000      19875.4      101067.  1.41596e+06  2.34649e+06  6.49790e+07  1.24053e+08  4.98749e+06      0.00000      0.00000      51431.4      19662.1      0.00000      5130.53      0.00000
2019-03-10/18:24:16.92          0.00000      5106.20      4994.80      50858.2      504683.  1.14556e+06  6.79014e+07  1.14177e+08  5.02041e+06      381941.      0.00000      0.00000      0.00000      5040.33      0.00000      0.00000
2019-03-10/18:24:20.92          0.00000      0.00000      5128.30      69924.5      843042.  1.20213e+06  7.63800e+07  7.83514e+07  4.74325e+06      0.00000      0.00000      0.00000      0.00000      10422.7      0.00000      0.00000
2019-03-10/18:24:24.92          0.00000      4392.82      4540.63      73391.8      446677.  1.36197e+06  6.66856e+07  7.00192e+07  4.70865e+06      0.00000      0.00000      0.00000      5474.99      0.00000      4274.48      0.00000
2019-03-10/18:24:28.92          0.00000      0.00000      9410.05      77528.9      282500.  1.03844e+06  4.61664e+07  5.27494e+07  2.13474e+06      0.00000      0.00000      0.00000      0.00000      0.00000      0.00000      4607.66
2019-03-10/18:24:32.92          0.00000      0.00000      0.00000      15541.6      0.00000      356744.  4.84192e+07  7.33063e+07  3.20057e+06      0.00000      0.00000      0.00000      0.00000      4744.49      0.00000      0.00000
2019-03-10/18:24:36.92          0.00000      0.00000      0.00000      26981.8      0.00000      0.00000  3.51898e+07  9.38121e+07  2.58248e+06      0.00000      0.00000      0.00000      5486.38      0.00000      0.00000      0.00000
2019-03-10/18:24:40.92          0.00000      0.00000      0.00000      0.00000      93370.0      0.00000  2.46574e+07  1.11602e+08  3.85664e+06      342247.      0.00000      0.00000      0.00000      0.00000      0.00000      0.00000
2019-03-10/18:24:44.92          0.00000      0.00000      0.00000      0.00000      0.00000      0.00000  1.62583e+07  1.12853e+08  3.78567e+06      392572.      0.00000      0.00000      0.00000      3612.73      0.00000      0.00000
2019-03-10/18:24:48.92          0.00000      0.00000      0.00000      0.00000      0.00000      0.00000  1.12520e+07  7.29565e+07  4.23870e+06      0.00000      0.00000      0.00000      5926.61      4683.84      0.00000      0.00000
2019-03-10/18:24:52.92          0.00000      0.00000      0.00000      0.00000      92325.1      0.00000  1.50551e+07  3.02934e+07      351659.      0.00000      0.00000      0.00000      0.00000      0.00000      0.00000      0.00000
2019-03-10/18:24:56.92          0.00000      0.00000      0.00000      0.00000      87006.8      0.00000  1.43159e+07  3.81349e+07      0.00000      0.00000      0.00000      0.00000      0.00000      0.00000      0.00000      0.00000
2019-03-10/18:25:00.92          0.00000      0.00000      0.00000      0.00000      0.00000      0.00000  7.62708e+06  2.63241e+07      344939.      0.00000      0.00000      0.00000      0.00000      0.00000      0.00000      0.00000
2019-03-10/18:25:04.92          0.00000      0.00000      0.00000      0.00000      0.00000      0.00000  6.04466e+06  1.35020e+07      0.00000      0.00000      0.00000      0.00000      0.00000      0.00000      0.00000      0.00000
2019-03-10/18:25:08.92          0.00000      0.00000      4441.27      0.00000      0.00000      0.00000  2.93101e+06  9.10329e+06      0.00000      0.00000      0.00000      0.00000      0.00000      0.00000      0.00000      0.00000
2019-03-10/18:25:12.92          0.00000      0.00000      0.00000      0.00000      0.00000      0.00000      738947.  3.31254e+06      0.00000      0.00000      0.00000      0.00000      0.00000      0.00000      0.00000      0.00000
2019-03-10/18:25:16.92          0.00000      0.00000      0.00000      0.00000      0.00000      0.00000  1.00428e+06  3.01668e+06      0.00000      0.00000      0.00000      0.00000      0.00000      0.00000      0.00000      0.00000
2019-03-10/18:25:20.92          0.00000      0.00000      0.00000      0.00000      0.00000      0.00000      416408.  1.23721e+06      0.00000      0.00000      0.00000      0.00000      0.00000      0.00000      0.00000      0.00000
2019-03-10/18:25:24.92          0.00000      0.00000      0.00000      0.00000      0.00000      0.00000      377109.  2.67696e+06      0.00000      0.00000      0.00000      0.00000      0.00000      0.00000      0.00000      0.00000
2019-03-10/18:25:28.92          0.00000      0.00000      0.00000      0.00000      0.00000      0.00000  1.18632e+06  1.18615e+06      0.00000      0.00000      0.00000      0.00000      0.00000      0.00000      0.00000      0.00000
2019-03-10/18:25:32.92          0.00000      0.00000      0.00000      0.00000      0.00000      0.00000      738648.      727055.      0.00000      0.00000      0.00000      0.00000      0.00000      0.00000      0.00000      0.00000
2019-03-10/18:25:36.92          0.00000      0.00000      0.00000      0.00000      0.00000      0.00000  6.38535e+06  1.98423e+06      0.00000      0.00000      0.00000      0.00000      0.00000      0.00000      0.00000      0.00000
2019-03-10/18:25:40.92          0.00000      0.00000      0.00000      0.00000      0.00000      0.00000  6.08329e+06  7.64609e+06      0.00000      0.00000      0.00000      0.00000      0.00000      0.00000      0.00000      0.00000
2019-03-10/18:25:44.92          0.00000      0.00000      0.00000      0.00000      0.00000      0.00000  3.35549e+06  2.15670e+07      366773.      0.00000      0.00000      0.00000      0.00000      0.00000      0.00000      0.00000
2019-03-10/18:25:48.92          0.00000      0.00000      0.00000      0.00000      0.00000      0.00000  9.26448e+06  1.43456e+07  1.11717e+06      0.00000      0.00000      0.00000      0.00000      0.00000      0.00000      0.00000
2019-03-10/18:25:52.92          0.00000      0.00000      0.00000      0.00000      0.00000      0.00000      825620.  4.56723e+06      0.00000      0.00000      0.00000      0.00000      0.00000      0.00000      0.00000      0.00000
2019-03-10/18:25:56.92          0.00000      0.00000      0.00000      0.00000      0.00000      0.00000  2.38791e+06  3.96934e+06      385753.      0.00000      0.00000      0.00000      0.00000      0.00000      0.00000      0.00000
2019-03-10/18:26:00.92          0.00000      0.00000      0.00000      0.00000      0.00000      0.00000  2.75197e+06  2.75210e+06      0.00000      0.00000      0.00000      0.00000      0.00000      0.00000      0.00000      0.00000
                               
