# Supplementary material for: Miniature Dungey-like cycle at Mars
Source: Nat Commun. 2026 Jul 23;17:6129. doi: 10.1038/s41467-026-75019-3 (PMC13396348; doi:10.1038/s41467-026-75019-3)
Supplement: Supplementary file 3 — Source data [file 41467_2026_75019_MOESM3_ESM.zip › data_files/Fig_maven_20170225_221700_Bmaven_local.txt]

Panel        1:  B_local
ytitle=B_local [nT]
B!Dr!N B!DNS!N B!DEW!N
2017-02-25/22:15:30.01          -38.333022      -73.579323      -17.892903
2017-02-25/22:15:30.04          -38.357754      -73.433704      -17.807524
2017-02-25/22:15:30.08          -38.412733      -73.408143      -17.809743
2017-02-25/22:15:30.11          -38.482844      -73.262579      -17.749742
2017-02-25/22:15:30.14          -38.554800      -73.203518      -17.759812
2017-02-25/22:15:30.17          -38.609413      -73.112254      -17.720796
2017-02-25/22:15:30.20          -38.667723      -73.038086      -17.688278
2017-02-25/22:15:30.23          -38.724580      -72.963075      -17.653102
2017-02-25/22:15:30.26          -38.785557      -72.897816      -17.622802
2017-02-25/22:15:30.29          -38.834621      -72.841993      -17.592303
2017-02-25/22:15:30.33          -38.890393      -72.774850      -17.560807
2017-02-25/22:15:30.36          -38.936358      -72.710508      -17.517052
2017-02-25/22:15:30.39          -38.985378      -72.647725      -17.482288
2017-02-25/22:15:30.42          -39.035222      -72.582292      -17.446056
2017-02-25/22:15:30.45          -39.090365      -72.525703      -17.406906
2017-02-25/22:15:30.48          -39.147122      -72.459795      -17.375417
2017-02-25/22:15:30.51          -39.201866      -72.390483      -17.340535
2017-02-25/22:15:30.54          -39.254758      -72.315634      -17.302849
2017-02-25/22:15:30.58          -39.311853      -72.232470      -17.259003
2017-02-25/22:15:30.61          -39.370964      -72.161676      -17.234299
2017-02-25/22:15:30.64          -39.439163      -72.091678      -17.218319
2017-02-25/22:15:30.67          -39.504126      -72.024265      -17.195849
2017-02-25/22:15:30.70          -39.564107      -71.950818      -17.161292
2017-02-25/22:15:30.73          -39.627850      -71.873333      -17.144563
2017-02-25/22:15:30.76          -39.682621      -71.798940      -17.128970
2017-02-25/22:15:30.79          -39.740533      -71.720088      -17.104708
2017-02-25/22:15:30.83          -39.796584      -71.641717      -17.078527
2017-02-25/22:15:30.86          -39.851080      -71.578559      -17.066025
2017-02-25/22:15:30.89          -39.895275      -71.507612      -17.028165
2017-02-25/22:15:30.92          -39.930963      -71.440437      -16.977022
2017-02-25/22:15:30.95          -39.974302      -71.363176      -16.933274
2017-02-25/22:15:30.98          -40.019914      -71.289063      -16.908669
2017-02-25/22:15:31.01          -40.062957      -71.225046      -16.871099
2017-02-25/22:15:31.04          -40.110990      -71.158094      -16.829870
2017-02-25/22:15:31.08          -40.157750      -71.091108      -16.801441
2017-02-25/22:15:31.11          -40.208263      -71.033195      -16.767142
2017-02-25/22:15:31.14          -40.268196      -70.954809      -16.731415
2017-02-25/22:15:31.17          -40.327349      -70.869042      -16.690092
2017-02-25/22:15:31.20          -40.385327      -70.793149      -16.672311
2017-02-25/22:15:31.23          -40.444519      -70.712337      -16.640554
2017-02-25/22:15:31.26          -40.511546      -70.633354      -16.604859
2017-02-25/22:15:31.29          -40.565779      -70.547452      -16.572788
2017-02-25/22:15:31.33          -40.622032      -70.464954      -16.544113
2017-02-25/22:15:31.36          -40.681027      -70.386284      -16.520160
2017-02-25/22:15:31.39          -40.736916      -70.300034      -16.503110
2017-02-25/22:15:31.42          -40.791571      -70.224851      -16.463683
2017-02-25/22:15:31.45          -40.849930      -70.148705      -16.436490
2017-02-25/22:15:31.48          -40.910770      -70.068615      -16.402688
2017-02-25/22:15:31.51          -40.956388      -70.000538      -16.378976
2017-02-25/22:15:31.54          -40.990575      -69.932533      -16.341965
2017-02-25/22:15:31.58          -41.042248      -69.869712      -16.310479
2017-02-25/22:15:31.61          -41.084209      -69.798579      -16.268356
2017-02-25/22:15:31.64          -41.120684      -69.728765      -16.232540
2017-02-25/22:15:31.67          -41.157624      -69.655616      -16.184511
2017-02-25/22:15:31.70          -41.198596      -69.581248      -16.147687
2017-02-25/22:15:31.73          -41.239652      -69.509825      -16.108953
2017-02-25/22:15:31.76          -41.280875      -69.428240      -16.075225
2017-02-25/22:15:31.79          -41.332246      -69.346677      -16.030355
2017-02-25/22:15:31.83          -41.389766      -69.256195      -16.001707
2017-02-25/22:15:31.86          -41.432807      -69.172128      -15.983590
2017-02-25/22:15:31.89          -41.497016      -69.093354      -15.966153
2017-02-25/22:15:31.92          -41.559016      -69.012372      -15.932957
2017-02-25/22:15:31.95          -41.622308      -68.930356      -15.904040
2017-02-25/22:15:31.98          -41.674709      -68.845893      -15.890238
2017-02-25/22:15:32.01          -41.725429      -68.765793      -15.867596
2017-02-25/22:15:32.04          -41.780543      -68.696259      -15.840113
2017-02-25/22:15:32.08          -41.831745      -68.615774      -15.820126
2017-02-25/22:15:32.11          -41.884006      -68.551508      -15.791602
2017-02-25/22:15:32.14          -41.932588      -68.474151      -15.754387
2017-02-25/22:15:32.17          -41.972462      -68.394672      -15.716104
2017-02-25/22:15:32.20          -42.020420      -68.325856      -15.668141
2017-02-25/22:15:32.23          -42.060044      -68.262565      -15.642510
2017-02-25/22:15:32.26          -42.102572      -68.189041      -15.591586
2017-02-25/22:15:32.29          -42.146351      -68.114492      -15.553322
2017-02-25/22:15:32.33          -42.180694      -68.042354      -15.530621
2017-02-25/22:15:32.36          -42.214034      -67.968038      -15.496145
2017-02-25/22:15:32.39          -42.251488      -67.895454      -15.470957
2017-02-25/22:15:32.42          -42.303206      -67.815648      -15.428171
2017-02-25/22:15:32.45          -42.347355      -67.741786      -15.400659
2017-02-25/22:15:32.48          -42.391345      -67.649994      -15.383603
2017-02-25/22:15:32.51          -42.442577      -67.552519      -15.352306
2017-02-25/22:15:32.54          -42.489368      -67.477541      -15.336724
2017-02-25/22:15:32.58          -42.543023      -67.403160      -15.317199
2017-02-25/22:15:32.61          -42.600768      -67.316580      -15.281655
2017-02-25/22:15:32.64          -42.653752      -67.235751      -15.251536
2017-02-25/22:15:32.67          -42.687992      -67.155721      -15.221189
2017-02-25/22:15:32.70          -42.724217      -67.079100      -15.202626
2017-02-25/22:15:32.73          -42.760035      -66.998842      -15.166844
2017-02-25/22:15:32.76          -42.795734      -66.927684      -15.134737
2017-02-25/22:15:32.79          -42.825961      -66.859850      -15.103635
2017-02-25/22:15:32.83          -42.867650      -66.776956      -15.069206
2017-02-25/22:15:32.86          -42.891972      -66.696769      -15.036913
2017-02-25/22:15:32.89          -42.922508      -66.623717      -14.995222
2017-02-25/22:15:32.92          -42.963729      -66.552194      -14.968585
2017-02-25/22:15:32.95          -43.018021      -66.465379      -14.924794
2017-02-25/22:15:32.98          -43.058461      -66.388475      -14.895658
2017-02-25/22:15:33.01          -43.105433      -66.304404      -14.868027
2017-02-25/22:15:33.04          -43.147028      -66.225542      -14.856560
2017-02-25/22:15:33.08          -43.194082      -66.145368      -14.847179
2017-02-25/22:15:33.11          -43.237869      -66.062813      -14.821748
2017-02-25/22:15:33.14          -43.290928      -65.980931      -14.800330
2017-02-25/22:15:33.17          -43.343392      -65.896498      -14.786562
2017-02-25/22:15:33.20          -43.387353      -65.811807      -14.761724
2017-02-25/22:15:33.23          -43.429756      -65.734310      -14.754980
2017-02-25/22:15:33.26          -43.482905      -65.651364      -14.733862
2017-02-25/22:15:33.29          -43.526931      -65.571630      -14.710201
2017-02-25/22:15:33.33          -43.575345      -65.487463      -14.673464
2017-02-25/22:15:33.36          -43.620751      -65.408691      -14.632004
2017-02-25/22:15:33.39          -43.664532      -65.336173      -14.605250
2017-02-25/22:15:33.42          -43.703882      -65.265140      -14.585097
2017-02-25/22:15:33.45          -43.730084      -65.190500      -14.555627
2017-02-25/22:15:33.48          -43.761889      -65.114424      -14.531923
2017-02-25/22:15:33.51          -43.804882      -65.040545      -14.500462
2017-02-25/22:15:33.54          -43.839216      -64.963478      -14.476620
2017-02-25/22:15:33.58          -43.883401      -64.887636      -14.454442
2017-02-25/22:15:33.61          -43.924448      -64.811294      -14.422980
2017-02-25/22:15:33.64          -43.966503      -64.733122      -14.405504
2017-02-25/22:15:33.67          -44.009964      -64.652850      -14.384209
2017-02-25/22:15:33.70          -44.063532      -64.565634      -14.347511
2017-02-25/22:15:33.73          -44.112588      -64.480966      -14.317121
2017-02-25/22:15:33.76          -44.161000      -64.398821      -14.283490
2017-02-25/22:15:33.79          -44.200834      -64.316430      -14.255563
2017-02-25/22:15:33.83          -44.248062      -64.232236      -14.214866
2017-02-25/22:15:33.86          -44.292790      -64.154001      -14.183868
2017-02-25/22:15:33.89          -44.329892      -64.067776      -14.151228
2017-02-25/22:15:33.92          -44.358429      -63.987323      -14.116781
2017-02-25/22:15:33.95          -44.396315      -63.899507      -14.073992
2017-02-25/22:15:33.98          -44.428073      -63.826513      -14.044705
2017-02-25/22:15:34.01          -44.470347      -63.750217      -14.017228
2017-02-25/22:15:34.04          -44.507068      -63.674297      -13.992672
2017-02-25/22:15:34.08          -44.548638      -63.595569      -13.960777
2017-02-25/22:15:34.11          -44.578918      -63.521733      -13.937222
2017-02-25/22:15:34.14          -44.613948      -63.444156      -13.911335
2017-02-25/22:15:34.17          -44.649172      -63.369407      -13.895598
2017-02-25/22:15:34.20          -44.696896      -63.293815      -13.873291
2017-02-25/22:15:34.23          -44.736380      -63.228701      -13.866098
2017-02-25/22:15:34.26          -44.768379      -63.148499      -13.848296
2017-02-25/22:15:34.29          -44.804938      -63.068705      -13.830658
2017-02-25/22:15:34.33          -44.851103      -62.989330      -13.816002
2017-02-25/22:15:34.36          -44.889098      -62.901408      -13.793673
2017-02-25/22:15:34.39          -44.935476      -62.826863      -13.783872
2017-02-25/22:15:34.42          -44.970174      -62.747548      -13.764316
2017-02-25/22:15:34.45          -45.023567      -62.668509      -13.736303
2017-02-25/22:15:34.48          -45.059909      -62.585897      -13.716910
2017-02-25/22:15:34.51          -45.093108      -62.506793      -13.686024
2017-02-25/22:15:34.54          -45.132906      -62.421469      -13.660027
2017-02-25/22:15:34.58          -45.177982      -62.349009      -13.628891
2017-02-25/22:15:34.61          -45.206201      -62.263856      -13.585929
2017-02-25/22:15:34.64          -45.234099      -62.200932      -13.564874
2017-02-25/22:15:34.67          -45.258846      -62.116496      -13.533822
2017-02-25/22:15:34.70          -45.295945      -62.042330      -13.502957
2017-02-25/22:15:34.73          -45.334672      -61.962866      -13.477552
2017-02-25/22:15:34.76          -45.367583      -61.884015      -13.439320
2017-02-25/22:15:34.79          -45.406912      -61.799080      -13.410683
2017-02-25/22:15:34.83          -45.448216      -61.725587      -13.389404
2017-02-25/22:15:34.86          -45.476901      -61.647036      -13.370141
2017-02-25/22:15:34.89          -45.520191      -61.572950      -13.362853
2017-02-25/22:15:34.92          -45.565247      -61.485509      -13.331891
2017-02-25/22:15:34.95          -45.615073      -61.407312      -13.303737
2017-02-25/22:15:34.98          -45.655687      -61.323362      -13.282471
2017-02-25/22:15:35.01          -45.682636      -61.240201      -13.255412
2017-02-25/22:15:35.04          -45.722918      -61.171511      -13.243400
2017-02-25/22:15:35.08          -45.757402      -61.091397      -13.225202
2017-02-25/22:15:35.11          -45.786724      -61.005363      -13.199633
2017-02-25/22:15:35.14          -45.816547      -60.916936      -13.173628
2017-02-25/22:15:35.17          -45.843266      -60.838980      -13.140386
2017-02-25/22:15:35.20          -45.872278      -60.755206      -13.110546
2017-02-25/22:15:35.23          -45.894214      -60.674025      -13.075379
2017-02-25/22:15:35.26          -45.914578      -60.597081      -13.043439
2017-02-25/22:15:35.29          -45.942497      -60.517166      -13.019480
2017-02-25/22:15:35.33          -45.962848      -60.427235      -12.982407
2017-02-25/22:15:35.36          -45.988951      -60.349785      -12.942840
2017-02-25/22:15:35.39          -46.021614      -60.274150      -12.912128
2017-02-25/22:15:35.42          -46.053432      -60.188184      -12.877744
2017-02-25/22:15:35.45          -46.093089      -60.100039      -12.841631
2017-02-25/22:15:35.48          -46.122201      -60.026188      -12.822533
2017-02-25/22:15:35.51          -46.156957      -59.946885      -12.803024
2017-02-25/22:15:35.54          -46.199814      -59.864208      -12.777367
2017-02-25/22:15:35.58          -46.239685      -59.780897      -12.746110
2017-02-25/22:15:35.61          -46.286652      -59.692985      -12.717095
2017-02-25/22:15:35.64          -46.330890      -59.608215      -12.696012
2017-02-25/22:15:35.67          -46.367888      -59.524163      -12.671221
2017-02-25/22:15:35.70          -46.406980      -59.446462      -12.647905
2017-02-25/22:15:35.73          -46.440365      -59.363247      -12.631345
2017-02-25/22:15:35.76          -46.477746      -59.259911      -12.591133
2017-02-25/22:15:35.79          -46.514874      -59.170769      -12.560466
2017-02-25/22:15:35.83          -46.540128      -59.089978      -12.538282
2017-02-25/22:15:35.86          -46.560605      -59.001950      -12.516385
2017-02-25/22:15:35.89          -46.583315      -58.913175      -12.486994
2017-02-25/22:15:35.92          -46.603889      -58.815094      -12.449657
2017-02-25/22:15:35.95          -46.627152      -58.721903      -12.408354
2017-02-25/22:15:35.98          -46.656742      -58.631722      -12.371929
2017-02-25/22:15:36.01          -46.680827      -58.544868      -12.344898
2017-02-25/22:15:36.04          -46.716367      -58.465992      -12.318341
2017-02-25/22:15:36.08          -46.744730      -58.382758      -12.298975
2017-02-25/22:15:36.11          -46.774341      -58.284556      -12.266978
2017-02-25/22:15:36.14          -46.810367      -58.205297      -12.243075
2017-02-25/22:15:36.17          -46.845732      -58.126557      -12.221226
2017-02-25/22:15:36.20          -46.877501      -58.046645      -12.204520
2017-02-25/22:15:36.23          -46.906372      -57.972009      -12.195155
2017-02-25/22:15:36.26          -46.927059      -57.890828      -12.181208
2017-02-25/22:15:36.29          -46.951436      -57.804775      -12.144468
2017-02-25/22:15:36.33          -46.972930      -57.726964      -12.129929
2017-02-25/22:15:36.36          -47.001868      -57.635306      -12.100871
2017-02-25/22:15:36.39          -47.026972      -57.554656      -12.083409
2017-02-25/22:15:36.42          -47.047983      -57.470251      -12.053575
2017-02-25/22:15:36.45          -47.071185      -57.383111      -12.029939
2017-02-25/22:15:36.48          -47.095201      -57.295328      -12.007928
2017-02-25/22:15:36.51          -47.121956      -57.200393      -11.980198
2017-02-25/22:15:36.54          -47.145021      -57.109367      -11.955097
2017-02-25/22:15:36.58          -47.175274      -57.029672      -11.935457
2017-02-25/22:15:36.61          -47.195015      -56.942277      -11.903574
2017-02-25/22:15:36.64          -47.212773      -56.856439      -11.877866
2017-02-25/22:15:36.67          -47.240763      -56.759539      -11.851033
2017-02-25/22:15:36.70          -47.269340      -56.670165      -11.834496
2017-02-25/22:15:36.73          -47.291112      -56.589153      -11.820865
2017-02-25/22:15:36.76          -47.315513      -56.508079      -11.802095
2017-02-25/22:15:36.79          -47.338254      -56.421322      -11.775821
2017-02-25/22:15:36.83          -47.368135      -56.336934      -11.756048
2017-02-25/22:15:36.86          -47.390443      -56.247506      -11.741113
2017-02-25/22:15:36.89          -47.415819      -56.161657      -11.729864
2017-02-25/22:15:36.92          -47.445072      -56.077778      -11.703762
2017-02-25/22:15:36.95          -47.467848      -55.995017      -11.666893
2017-02-25/22:15:36.98          -47.484657      -55.913954      -11.633679
2017-02-25/22:15:37.01          -47.506444      -55.814970      -11.596980
2017-02-25/22:15:37.04          -47.525709      -55.712972      -11.562633
2017-02-25/22:15:37.08          -47.545182      -55.626796      -11.543568
2017-02-25/22:15:37.11          -47.560170      -55.525182      -11.499347
2017-02-25/22:15:37.14          -47.575198      -55.430533      -11.459382
2017-02-25/22:15:37.17          -47.599712      -55.343412      -11.422972
2017-02-25/22:15:37.20          -47.617098      -55.254890      -11.400227
2017-02-25/22:15:37.23          -47.637514      -55.173972      -11.387344
2017-02-25/22:15:37.26          -47.664327      -55.075028      -11.361857
2017-02-25/22:15:37.29          -47.686984      -54.989355      -11.343692
2017-02-25/22:15:37.33          -47.711553      -54.916180      -11.324190
2017-02-25/22:15:37.36          -47.742744      -54.827801      -11.293851
2017-02-25/22:15:37.39          -47.770692      -54.753951      -11.287611
2017-02-25/22:15:37.42          -47.794704      -54.672210      -11.274894
2017-02-25/22:15:37.45          -47.814048      -54.580149      -11.259678
2017-02-25/22:15:37.48          -47.839694      -54.486131      -11.239781
2017-02-25/22:15:37.51          -47.862189      -54.389600      -11.215904
2017-02-25/22:15:37.54          -47.878153      -54.302224      -11.185219
2017-02-25/22:15:37.58          -47.900899      -54.212509      -11.152505
2017-02-25/22:15:37.61          -47.918405      -54.118909      -11.132288
2017-02-25/22:15:37.64          -47.941501      -54.031908      -11.113406
2017-02-25/22:15:37.67          -47.966310      -53.937574      -11.080124
2017-02-25/22:15:37.70          -47.994928      -53.843235      -11.054069
2017-02-25/22:15:37.73          -48.011866      -53.755093      -11.028696
2017-02-25/22:15:37.76          -48.026191      -53.669012      -11.003165
2017-02-25/22:15:37.79          -48.049239      -53.583066      -10.975606
2017-02-25/22:15:37.83          -48.072435      -53.501981      -10.969674
2017-02-25/22:15:37.86          -48.092984      -53.421995      -10.951811
2017-02-25/22:15:37.89          -48.124017      -53.337765      -10.923988
2017-02-25/22:15:37.92          -48.131418      -53.254145      -10.896813
2017-02-25/22:15:37.95          -48.148704      -53.172729      -10.883065
2017-02-25/22:15:37.98          -48.170751      -53.089574      -10.861687
2017-02-25/22:15:38.01          -48.202294      -53.009937      -10.846078
2017-02-25/22:15:38.04          -48.229795      -52.918502      -10.814140
2017-02-25/22:15:38.08          -48.258910      -52.829794      -10.783235
2017-02-25/22:15:38.11          -48.278320      -52.743730      -10.752146
2017-02-25/22:15:38.14          -48.302986      -52.652513      -10.738454
2017-02-25/22:15:38.17          -48.309782      -52.561382      -10.709391
2017-02-25/22:15:38.20          -48.333158      -52.477195      -10.683910
2017-02-25/22:15:38.23          -48.349932      -52.382214      -10.650628
2017-02-25/22:15:38.26          -48.366626      -52.301293      -10.622176
2017-02-25/22:15:38.29          -48.375830      -52.201274      -10.593733
2017-02-25/22:15:38.33          -48.391792      -52.117929      -10.569259
2017-02-25/22:15:38.36          -48.397798      -52.035400      -10.571388
2017-02-25/22:15:38.39          -48.417192      -51.943350      -10.556216
2017-02-25/22:15:38.42          -48.425646      -51.854931      -10.519805
2017-02-25/22:15:38.45          -48.441481      -51.774682      -10.506513
2017-02-25/22:15:38.48          -48.457805      -51.683057      -10.485445
2017-02-25/22:15:38.51          -48.480424      -51.606477      -10.462606
2017-02-25/22:15:38.54          -48.497451      -51.515295      -10.451253
2017-02-25/22:15:38.58          -48.516925      -51.436196      -10.424436
2017-02-25/22:15:38.61          -48.535486      -51.354812      -10.406304
2017-02-25/22:15:38.64          -48.557943      -51.273377      -10.370232
2017-02-25/22:15:38.67          -48.582740      -51.195099      -10.336516
2017-02-25/22:15:38.70          -48.610463      -51.108508      -10.317841
2017-02-25/22:15:38.73          -48.629580      -51.014693      -10.300626
2017-02-25/22:15:38.76          -48.649870      -50.925966      -10.268098
2017-02-25/22:15:38.79          -48.658139      -50.835693      -10.250100
2017-02-25/22:15:38.83          -48.664697      -50.746785      -10.208404
2017-02-25/22:15:38.86          -48.680028      -50.654964      -10.178664
2017-02-25/22:15:38.89          -48.691860      -50.569889      -10.161703
2017-02-25/22:15:38.92          -48.702656      -50.469641      -10.136233
2017-02-25/22:15:38.95          -48.709686      -50.370355      -10.115314
2017-02-25/22:15:38.98          -48.721659      -50.282182      -10.087179
2017-02-25/22:15:39.01          -48.749808      -50.206281      -10.052746
2017-02-25/22:15:39.04          -48.763186      -50.114993      -10.046257
2017-02-25/22:15:39.08          -48.780513      -50.028607      -10.022996
2017-02-25/22:15:39.11          -48.795410      -49.945124      -10.015025
2017-02-25/22:15:39.14          -48.811746      -49.859520      -9.9948506
2017-02-25/22:15:39.17          -48.831654      -49.770116      -9.9599793
2017-02-25/22:15:39.20          -48.852183      -49.697214      -9.9343480
2017-02-25/22:15:39.23          -48.874531      -49.618883      -9.9094722
2017-02-25/22:15:39.26          -48.887089      -49.531266      -9.8789908
2017-02-25/22:15:39.29          -48.902189      -49.438650      -9.8505874
2017-02-25/22:15:39.33          -48.919906      -49.349978      -9.8148313
2017-02-25/22:15:39.36          -48.931232      -49.262331      -9.7887651
2017-02-25/22:15:39.39          -48.949136      -49.180507      -9.7609439
2017-02-25/22:15:39.42          -48.962630      -49.098153      -9.7366411
2017-02-25/22:15:39.45          -48.966544      -49.005340      -9.7190993
2017-02-25/22:15:39.48          -48.977133      -48.906283      -9.6896779
2017-02-25/22:15:39.51          -48.988312      -48.816757      -9.6652426
2017-02-25/22:15:39.54          -49.009518      -48.728345      -9.6377490
2017-02-25/22:15:39.58          -49.011218      -48.644275      -9.6148920
2017-02-25/22:15:39.61          -49.013349      -48.567862      -9.5986431
2017-02-25/22:15:39.64          -49.027156      -48.476272      -9.5743765
2017-02-25/22:15:39.67          -49.039623      -48.374743      -9.5521894
2017-02-25/22:15:39.70          -49.054772      -48.278104      -9.5260298
2017-02-25/22:15:39.73          -49.071257      -48.189409      -9.5030981
2017-02-25/22:15:39.76          -49.076265      -48.098746      -9.4805721
2017-02-25/22:15:39.79          -49.081978      -48.010528      -9.4624583
2017-02-25/22:15:39.83          -49.084575      -47.926759      -9.4446203
2017-02-25/22:15:39.86          -49.094051      -47.828591      -9.4146254
2017-02-25/22:15:39.89          -49.109120      -47.739020      -9.3806587
2017-02-25/22:15:39.92          -49.116619      -47.657400      -9.3566545
2017-02-25/22:15:39.95          -49.122106      -47.570367      -9.3345728
2017-02-25/22:15:39.98          -49.121625      -47.485028      -9.3161442
2017-02-25/22:15:40.01          -49.130764      -47.391131      -9.2849658
2017-02-25/22:15:40.04          -49.147190      -47.299501      -9.2639616
2017-02-25/22:15:40.08          -49.155531      -47.202238      -9.2333779
2017-02-25/22:15:40.11          -49.160832      -47.106365      -9.2086701
2017-02-25/22:15:40.14          -49.165798      -47.023746      -9.1901093
2017-02-25/22:15:40.17          -49.175254      -46.918617      -9.1558699
2017-02-25/22:15:40.20          -49.195825      -46.821740      -9.1231216
2017-02-25/22:15:40.23          -49.210574      -46.732441      -9.0901898
2017-02-25/22:15:40.26          -49.228776      -46.638429      -9.0559597
2017-02-25/22:15:40.29          -49.239910      -46.549974      -9.0312568
2017-02-25/22:15:40.33          -49.246409      -46.464165      -9.0007943
2017-02-25/22:15:40.36          -49.256117      -46.372836      -8.9703582
2017-02-25/22:15:40.39          -49.269439      -46.285661      -8.9496380
2017-02-25/22:15:40.42          -49.280572      -46.188218      -8.9176039
2017-02-25/22:15:40.45          -49.292948      -46.112781      -8.8936167
2017-02-25/22:15:40.48          -49.297056      -46.029854      -8.8700625
2017-02-25/22:15:40.51          -49.298341      -45.942151      -8.8468059
2017-02-25/22:15:40.54          -49.295651      -45.863569      -8.8283681
2017-02-25/22:15:40.58          -49.305628      -45.767039      -8.8041354
2017-02-25/22:15:40.61          -49.312343      -45.677072      -8.7711930
2017-02-25/22:15:40.64          -49.319248      -45.587953      -8.7537029
2017-02-25/22:15:40.67          -49.319574      -45.499012      -8.7304488
2017-02-25/22:15:40.70          -49.334988      -45.399213      -8.7219940
2017-02-25/22:15:40.73          -49.336774      -45.296135      -8.7015821
2017-02-25/22:15:40.76          -49.333815      -45.205778      -8.6908363
2017-02-25/22:15:40.79          -49.339996      -45.122232      -8.6645026
2017-02-25/22:15:40.83          -49.360319      -45.019581      -8.6319408
2017-02-25/22:15:40.86          -49.362056      -44.939530      -8.6153026
2017-02-25/22:15:40.89          -49.365405      -44.847219      -8.5998797
2017-02-25/22:15:40.92          -49.377736      -44.759846      -8.5704932
2017-02-25/22:15:40.95          -49.391163      -44.673611      -8.5531780
2017-02-25/22:15:40.98          -49.390069      -44.587795      -8.5166836
2017-02-25/22:15:41.01          -49.404786      -44.506544      -8.4961234
2017-02-25/22:15:41.04          -49.416012      -44.414048      -8.4652815
2017-02-25/22:15:41.08          -49.426789      -44.320908      -8.4488650
2017-02-25/22:15:41.11          -49.432126      -44.225050      -8.4325868
2017-02-25/22:15:41.14          -49.433648      -44.142181      -8.4142026
2017-02-25/22:15:41.17          -49.448224      -44.055056      -8.3974911
2017-02-25/22:15:41.20          -49.458997      -43.967921      -8.3735578
2017-02-25/22:15:41.23          -49.461725      -43.869121      -8.3391828
2017-02-25/22:15:41.26          -49.468447      -43.786170      -8.3272960
2017-02-25/22:15:41.29          -49.473357      -43.702647      -8.3221745
2017-02-25/22:15:41.33          -49.482119      -43.608106      -8.3054716
2017-02-25/22:15:41.36          -49.487566      -43.515169      -8.2788962
2017-02-25/22:15:41.39          -49.484742      -43.436725      -8.2652054
2017-02-25/22:15:41.42          -49.492717      -43.340809      -8.2437958
2017-02-25/22:15:41.45          -49.495243      -43.255167      -8.2276446
2017-02-25/22:15:41.48          -49.487209      -43.161836      -8.2160452
2017-02-25/22:15:41.51          -49.492270      -43.075203      -8.1997622
2017-02-25/22:15:41.54          -49.495095      -42.995324      -8.1834544
2017-02-25/22:15:41.58          -49.501766      -42.895438      -8.1482339
2017-02-25/22:15:41.61          -49.511369      -42.819225      -8.1223773
2017-02-25/22:15:41.64          -49.515146      -42.733603      -8.1018288
2017-02-25/22:15:41.67          -49.524183      -42.641854      -8.0785198
2017-02-25/22:15:41.70          -49.532551      -42.556622      -8.0497502
2017-02-25/22:15:41.73          -49.532680      -42.470870      -8.0256648
2017-02-25/22:15:41.76          -49.541409      -42.392350      -8.0001165
2017-02-25/22:15:41.79          -49.541228      -42.302850      -7.9792806
2017-02-25/22:15:41.83          -49.550205      -42.208157      -7.9579037
2017-02-25/22:15:41.86          -49.546742      -42.119239      -7.9442705
2017-02-25/22:15:41.89          -49.547287      -42.021178      -7.9174336
2017-02-25/22:15:41.92          -49.557391      -41.927604      -7.8997386
2017-02-25/22:15:41.95          -49.554883      -41.834941      -7.8765569
2017-02-25/22:15:41.98          -49.553930      -41.729071      -7.8512103
2017-02-25/22:15:42.01          -49.558623      -41.623762      -7.8179331
2017-02-25/22:15:42.04          -49.561287      -41.524047      -7.7969932
2017-02-25/22:15:42.08          -49.570795      -41.437939      -7.7772161
2017-02-25/22:15:42.11          -49.570964      -41.348176      -7.7553594
2017-02-25/22:15:42.14          -49.574116      -41.265061      -7.7315800
2017-02-25/22:15:42.17          -49.572656      -41.174582      -7.7117782
2017-02-25/22:15:42.20          -49.576604      -41.092845      -7.6927047
2017-02-25/22:15:42.23          -49.582517      -41.011563      -7.6705488
2017-02-25/22:15:42.26          -49.586716      -40.939622      -7.6574863
2017-02-25/22:15:42.29          -49.578689      -40.867290      -7.6465940
2017-02-25/22:15:42.33          -49.580103      -40.775559      -7.6256363
2017-02-25/22:15:42.36          -49.586676      -40.682775      -7.5994009
2017-02-25/22:15:42.39          -49.586890      -40.592984      -7.5691624
2017-02-25/22:15:42.42          -49.576836      -40.501266      -7.5433132
2017-02-25/22:15:42.45          -49.574163      -40.412747      -7.5226339
2017-02-25/22:15:42.48          -49.567276      -40.317554      -7.5082936
2017-02-25/22:15:42.51          -49.570461      -40.228439      -7.4920545
2017-02-25/22:15:42.54          -49.559306      -40.138594      -7.4773916
2017-02-25/22:15:42.58          -49.563738      -40.041516      -7.4695747
2017-02-25/22:15:42.61          -49.551713      -39.960349      -7.4572457
2017-02-25/22:15:42.64          -49.537089      -39.879221      -7.4416730
2017-02-25/22:15:42.67          -49.533887      -39.791135      -7.4351366
2017-02-25/22:15:42.70          -49.538689      -39.704754      -7.4199405
2017-02-25/22:15:42.73          -49.535381      -39.619750      -7.4161957
2017-02-25/22:15:42.76          -49.526190      -39.538350      -7.3856357
2017-02-25/22:15:42.79          -49.514136      -39.458200      -7.3562406
2017-02-25/22:15:42.83          -49.524264      -39.376621      -7.3235385
2017-02-25/22:15:42.86          -49.524238      -39.290031      -7.2924389
2017-02-25/22:15:42.89          -49.524655      -39.209086      -7.2648579
2017-02-25/22:15:42.92          -49.518298      -39.113491      -7.2448063
2017-02-25/22:15:42.95          -49.513801      -39.023423      -7.2191524
2017-02-25/22:15:42.98          -49.514656      -38.935152      -7.1983686
2017-02-25/22:15:43.01          -49.509460      -38.842637      -7.1683069
2017-02-25/22:15:43.04          -49.502188      -38.750759      -7.1494217
2017-02-25/22:15:43.08          -49.495709      -38.642276      -7.1205868
2017-02-25/22:15:43.11          -49.476325      -38.544926      -7.1063930
2017-02-25/22:15:43.14          -49.460451      -38.458804      -7.0940907
2017-02-25/22:15:43.17          -49.461048      -38.351768      -7.0683627
2017-02-25/22:15:43.20          -49.461257      -38.255020      -7.0423104
2017-02-25/22:15:43.23          -49.451800      -38.163863      -7.0225414
2017-02-25/22:15:43.26          -49.442630      -38.067488      -7.0005821
2017-02-25/22:15:43.29          -49.437621      -37.977844      -6.9890643
2017-02-25/22:15:43.33          -49.440897      -37.891689      -6.9793304
2017-02-25/22:15:43.36          -49.446268      -37.816881      -6.9806045
2017-02-25/22:15:43.39          -49.445041      -37.739243      -6.9612643
2017-02-25/22:15:43.42          -49.436675      -37.655230      -6.9460428
2017-02-25/22:15:43.45          -49.423823      -37.575725      -6.9234395
2017-02-25/22:15:43.48          -49.418464      -37.498332      -6.8979080
2017-02-25/22:15:43.51          -49.418742      -37.408528      -6.8677252
2017-02-25/22:15:43.54          -49.406838      -37.321296      -6.8461793
2017-02-25/22:15:43.58          -49.405537      -37.228731      -6.8065826
2017-02-25/22:15:43.61          -49.399981      -37.115540      -6.7648337
2017-02-25/22:15:43.64          -49.388346      -37.007123      -6.7295268
2017-02-25/22:15:43.67          -49.380562      -36.894689      -6.6952747
2017-02-25/22:15:43.70          -49.380585      -36.779118      -6.6475205
2017-02-25/22:15:43.73          -49.364984      -36.671831      -6.6298619
2017-02-25/22:15:43.76          -49.351920      -36.565547      -6.6067634
2017-02-25/22:15:43.79          -49.335009      -36.465269      -6.5773066
2017-02-25/22:15:43.83          -49.333381      -36.365003      -6.5599660
2017-02-25/22:15:43.86          -49.317283      -36.260109      -6.5427459
2017-02-25/22:15:43.89          -49.303700      -36.167226      -6.5304990
2017-02-25/22:15:43.92          -49.282767      -36.089092      -6.5193586
2017-02-25/22:15:43.95          -49.281305      -36.001677      -6.5024261
2017-02-25/22:15:43.98          -49.260308      -35.920600      -6.4932172
2017-02-25/22:15:44.01          -49.249336      -35.840644      -6.4809505
2017-02-25/22:15:44.04          -49.239182      -35.760050      -6.4703105
2017-02-25/22:15:44.08          -49.237242      -35.680011      -6.4633721
2017-02-25/22:15:44.11          -49.218371      -35.592265      -6.4421369
2017-02-25/22:15:44.14          -49.205428      -35.506862      -6.4234176
2017-02-25/22:15:44.17          -49.202227      -35.429792      -6.3985179
2017-02-25/22:15:44.20          -49.199305      -35.321562      -6.3779951
2017-02-25/22:15:44.23          -49.173831      -35.230023      -6.3700060
2017-02-25/22:15:44.26          -49.168031      -35.127044      -6.3484276
2017-02-25/22:15:44.29          -49.158885      -35.014707      -6.3233385
2017-02-25/22:15:44.33          -49.142248      -34.909252      -6.3085026
2017-02-25/22:15:44.36          -49.117598      -34.808083      -6.2948086
2017-02-25/22:15:44.39          -49.106983      -34.696901      -6.2701561
2017-02-25/22:15:44.42          -49.091080      -34.602856      -6.2586751
2017-02-25/22:15:44.45          -49.061257      -34.506746      -6.2480433
2017-02-25/22:15:44.48          -49.042428      -34.423980      -6.2363702
2017-02-25/22:15:44.51          -49.036049      -34.326452      -6.2096270
2017-02-25/22:15:44.54          -49.026075      -34.234758      -6.2006645
2017-02-25/22:15:44.58          -49.020045      -34.161935      -6.1917933
2017-02-25/22:15:44.61          -49.018203      -34.086823      -6.1776477
2017-02-25/22:15:44.64          -49.025020      -34.001918      -6.1507584
2017-02-25/22:15:44.67          -49.015362      -33.926943      -6.1352684
2017-02-25/22:15:44.70          -49.011061      -33.837772      -6.1046852
2017-02-25/22:15:44.73          -49.013083      -33.742646      -6.0716419
2017-02-25/22:15:44.76          -48.996565      -33.644079      -6.0359090
2017-02-25/22:15:44.79          -48.982112      -33.558881      -6.0142657
2017-02-25/22:15:44.83          -48.976740      -33.473545      -5.9811694
2017-02-25/22:15:44.86          -48.956967      -33.373543      -5.9495578
2017-02-25/22:15:44.89          -48.939681      -33.263622      -5.9272624
2017-02-25/22:15:44.92          -48.910307      -33.146205      -5.9065811
2017-02-25/22:15:44.95          -48.893219      -33.050120      -5.8964543
2017-02-25/22:15:44.98          -48.880228      -32.957828      -5.8986899
2017-02-25/22:15:45.01          -48.857110      -32.858497      -5.8994515
2017-02-25/22:15:45.04          -48.849499      -32.767973      -5.8981687
2017-02-25/22:15:45.08          -48.842907      -32.663669      -5.8886968
2017-02-25/22:15:45.11          -48.820858      -32.570466      -5.8738433
2017-02-25/22:15:45.14          -48.816738      -32.488170      -5.8595914
2017-02-25/22:15:45.17          -48.804320      -32.408370      -5.8360374
2017-02-25/22:15:45.20          -48.801481      -32.329070      -5.8238399
2017-02-25/22:15:45.23          -48.796955      -32.243079      -5.7923840
2017-02-25/22:15:45.26          -48.787391      -32.146058      -5.7561008
2017-02-25/22:15:45.29          -48.780160      -32.063184      -5.7241888
2017-02-25/22:15:45.33          -48.774075      -31.979416      -5.6928710
2017-02-25/22:15:45.36          -48.755191      -31.903691      -5.6734091
2017-02-25/22:15:45.39          -48.750561      -31.816807      -5.6553574
2017-02-25/22:15:45.42          -48.737192      -31.724780      -5.6297954
2017-02-25/22:15:45.45          -48.723385      -31.625118      -5.6060261
2017-02-25/22:15:45.48          -48.701318      -31.541901      -5.5814393
2017-02-25/22:15:45.51          -48.674808      -31.440219      -5.5625049
2017-02-25/22:15:45.54          -48.659860      -31.348458      -5.5507778
2017-02-25/22:15:45.58          -48.651718      -31.248383      -5.5445474
2017-02-25/22:15:45.61          -48.635960      -31.144287      -5.5344858
2017-02-25/22:15:45.64          -48.626879      -31.042940      -5.5198717
2017-02-25/22:15:45.67          -48.611363      -30.948645      -5.5158107
2017-02-25/22:15:45.70          -48.596091      -30.855156      -5.5104217
2017-02-25/22:15:45.73          -48.581963      -30.771752      -5.5076507
2017-02-25/22:15:45.76          -48.571120      -30.685773      -5.5029865
2017-02-25/22:15:45.79          -48.558598      -30.618071      -5.4979534
2017-02-25/22:15:45.83          -48.544913      -30.546278      -5.4827787
2017-02-25/22:15:45.86          -48.527097      -30.461750      -5.4647018
2017-02-25/22:15:45.89          -48.514810      -30.378881      -5.4467831
2017-02-25/22:15:45.92          -48.497836      -30.293683      -5.4219442
2017-02-25/22:15:45.95          -48.485155      -30.212110      -5.3963668
2017-02-25/22:15:45.98          -48.468425      -30.125732      -5.3755100
2017-02-25/22:15:46.01          -48.440706      -30.036986      -5.3577222
2017-02-25/22:15:46.04          -48.425349      -29.945528      -5.3265905
2017-02-25/22:15:46.08          -48.416096      -29.843308      -5.2965493
2017-02-25/22:15:46.11          -48.394091      -29.743108      -5.2775044
2017-02-25/22:15:46.14          -48.375544      -29.653155      -5.2485696
2017-02-25/22:15:46.17          -48.351913      -29.556210      -5.2209745
2017-02-25/22:15:46.20          -48.340016      -29.465073      -5.2064885
2017-02-25/22:15:46.23          -48.319075      -29.365044      -5.1877466
2017-02-25/22:15:46.26          -48.313686      -29.263834      -5.1767089
2017-02-25/22:15:46.29          -48.312526      -29.165292      -5.1615536
2017-02-25/22:15:46.33          -48.297361      -29.065742      -5.1469511
2017-02-25/22:15:46.36          -48.283827      -28.968891      -5.1249863
2017-02-25/22:15:46.39          -48.268246      -28.876623      -5.0951992
2017-02-25/22:15:46.42          -48.252725      -28.792319      -5.0814236
2017-02-25/22:15:46.45          -48.243065      -28.709415      -5.0667761
2017-02-25/22:15:46.48          -48.224513      -28.617505      -5.0515526
2017-02-25/22:15:46.51          -48.216398      -28.536381      -5.0345510
2017-02-25/22:15:46.54          -48.190250      -28.453380      -5.0038197
2017-02-25/22:15:46.58          -48.168661      -28.370805      -4.9732472
2017-02-25/22:15:46.61          -48.146414      -28.286762      -4.9500389
2017-02-25/22:15:46.64          -48.130490      -28.201792      -4.9423055
2017-02-25/22:15:46.67          -48.116399      -28.111400      -4.9353378
2017-02-25/22:15:46.70          -48.092713      -28.013523      -4.9127730
2017-02-25/22:15:46.73          -48.067853      -27.927558      -4.9000188
2017-02-25/22:15:46.76          -48.039735      -27.842143      -4.8860792
2017-02-25/22:15:46.79          -48.014781      -27.741267      -4.8614680
2017-02-25/22:15:46.83          -48.000440      -27.643092      -4.8515936
2017-02-25/22:15:46.86          -47.986216      -27.541827      -4.8389379
2017-02-25/22:15:46.89          -47.961618      -27.441709      -4.8334624
2017-02-25/22:15:46.92          -47.937859      -27.344892      -4.8106109
2017-02-25/22:15:46.95          -47.917838      -27.256147      -4.7989213
2017-02-25/22:15:46.98          -47.899094      -27.170396      -4.7892877
2017-02-25/22:15:47.01          -47.883337      -27.073299      -4.7630811
2017-02-25/22:15:47.04          -47.863992      -26.977013      -4.7367165
2017-02-25/22:15:47.08          -47.842064      -26.889721      -4.7060400
2017-02-25/22:15:47.11          -47.811287      -26.800363      -4.6706431
2017-02-25/22:15:47.14          -47.786257      -26.715491      -4.6371582
2017-02-25/22:15:47.17          -47.772131      -26.630086      -4.6109193
2017-02-25/22:15:47.20          -47.752968      -26.538676      -4.5977920
2017-02-25/22:15:47.23          -47.729165      -26.442875      -4.5662760
2017-02-25/22:15:47.26          -47.710852      -26.341794      -4.5390674
2017-02-25/22:15:47.29          -47.693513      -26.237979      -4.5224708
2017-02-25/22:15:47.33          -47.681089      -26.132311      -4.5019217
2017-02-25/22:15:47.36          -47.665977      -26.028796      -4.5063788
2017-02-25/22:15:47.39          -47.655575      -25.931547      -4.4987542
2017-02-25/22:15:47.42          -47.643265      -25.827818      -4.4933627
2017-02-25/22:15:47.45          -47.633030      -25.721460      -4.4821010
2017-02-25/22:15:47.48          -47.610868      -25.629415      -4.4717786
2017-02-25/22:15:47.51          -47.594351      -25.531978      -4.4694449
2017-02-25/22:15:47.54          -47.573865      -25.441637      -4.4688374
2017-02-25/22:15:47.58          -47.551417      -25.354812      -4.4607036
2017-02-25/22:15:47.61          -47.524580      -25.276410      -4.4550274
2017-02-25/22:15:47.64          -47.502002      -25.191642      -4.4295229
2017-02-25/22:15:47.67          -47.473102      -25.108855      -4.4170928
2017-02-25/22:15:47.70          -47.443216      -25.021820      -4.3898141
2017-02-25/22:15:47.73          -47.416594      -24.954178      -4.3646704
2017-02-25/22:15:47.76          -47.399487      -24.868133      -4.3412521
2017-02-25/22:15:47.79          -47.372178      -24.787052      -4.3096910
2017-02-25/22:15:47.83          -47.347330      -24.693088      -4.2809908
2017-02-25/22:15:47.86          -47.319048      -24.599820      -4.2558143
2017-02-25/22:15:47.89          -47.296104      -24.501385      -4.2312625
2017-02-25/22:15:47.92          -47.259339      -24.413794      -4.2247310
2017-02-25/22:15:47.95          -47.235256      -24.312285      -4.2102003
2017-02-25/22:15:47.98          -47.208545      -24.219840      -4.2081343
2017-02-25/22:15:48.01          -47.184162      -24.114584      -4.1968594
2017-02-25/22:15:48.04          -47.160035      -24.019098      -4.1831886
2017-02-25/22:15:48.08          -47.138012      -23.914993      -4.1711817
2017-02-25/22:15:48.11          -47.115442      -23.828266      -4.1593925
2017-02-25/22:15:48.14          -47.098121      -23.737439      -4.1479306
2017-02-25/22:15:48.17          -47.085086      -23.654205      -4.1251148
2017-02-25/22:15:48.20          -47.073970      -23.553538      -4.1097410
2017-02-25/22:15:48.23          -47.050079      -23.471821      -4.0914553
2017-02-25/22:15:48.26          -47.027680      -23.395928      -4.0769753
2017-02-25/22:15:48.29          -47.005142      -23.309161      -4.0568053
2017-02-25/22:15:48.33          -46.980835      -23.228771      -4.0392520
2017-02-25/22:15:48.36          -46.969936      -23.154840      -4.0159670
2017-02-25/22:15:48.39          -46.950582      -23.079532      -3.9903126
2017-02-25/22:15:48.42          -46.929781      -23.001375      -3.9673183
2017-02-25/22:15:48.45          -46.904772      -22.907581      -3.9517440
2017-02-25/22:15:48.48          -46.878102      -22.823023      -3.9200854
2017-02-25/22:15:48.51          -46.858379      -22.732069      -3.9006908
2017-02-25/22:15:48.54          -46.842865      -22.625859      -3.8793182
2017-02-25/22:15:48.58          -46.815969      -22.532562      -3.8702222
2017-02-25/22:15:48.61          -46.789301      -22.435072      -3.8502579
2017-02-25/22:15:48.64          -46.754899      -22.341673      -3.8471819
2017-02-25/22:15:48.67          -46.732839      -22.243620      -3.8444557
2017-02-25/22:15:48.70          -46.705693      -22.160501      -3.8387065
2017-02-25/22:15:48.73          -46.676779      -22.083754      -3.8355752
2017-02-25/22:15:48.76          -46.657556      -22.008406      -3.8304030
2017-02-25/22:15:48.79          -46.634196      -21.931302      -3.8243467
2017-02-25/22:15:48.83          -46.609308      -21.861381      -3.8195795
2017-02-25/22:15:48.86          -46.591748      -21.795672      -3.8028916
2017-02-25/22:15:48.89          -46.567578      -21.719198      -3.7952156
2017-02-25/22:15:48.92          -46.549657      -21.646806      -3.7837112
2017-02-25/22:15:48.95          -46.525230      -21.566514      -3.7625146
2017-02-25/22:15:48.98          -46.498107      -21.478349      -3.7388466
2017-02-25/22:15:49.01          -46.477312      -21.402200      -3.7189646
2017-02-25/22:15:49.04          -46.457197      -21.314543      -3.6950183
2017-02-25/22:15:49.08          -46.446736      -21.223329      -3.6678740
2017-02-25/22:15:49.11          -46.430047      -21.129972      -3.6308642
2017-02-25/22:15:49.14          -46.415171      -21.020290      -3.6093909
2017-02-25/22:15:49.17          -46.394755      -20.919925      -3.5897730
2017-02-25/22:15:49.20          -46.373818      -20.814974      -3.5663487
2017-02-25/22:15:49.23          -46.352577      -20.724241      -3.5524244
2017-02-25/22:15:49.26          -46.333365      -20.632937      -3.5441024
2017-02-25/22:15:49.29          -46.308642      -20.530963      -3.5283124
2017-02-25/22:15:49.33          -46.277016      -20.436374      -3.5120307
2017-02-25/22:15:49.36          -46.238436      -20.353211      -3.5014200
2017-02-25/22:15:49.39          -46.200775      -20.275328      -3.4969696
2017-02-25/22:15:49.42          -46.165523      -20.205496      -3.4792413
2017-02-25/22:15:49.45          -46.147268      -20.139340      -3.4612461
2017-02-25/22:15:49.48          -46.119873      -20.074346      -3.4460214
2017-02-25/22:15:49.51          -46.093566      -20.005521      -3.4333219
2017-02-25/22:15:49.54          -46.067958      -19.927128      -3.4028652
2017-02-25/22:15:49.58          -46.034259      -19.841111      -3.3765470
2017-02-25/22:15:49.61          -45.997596      -19.764422      -3.3637195
2017-02-25/22:15:49.64          -45.975947      -19.678973      -3.3399353
2017-02-25/22:15:49.67          -45.950407      -19.590590      -3.3192485
2017-02-25/22:15:49.70          -45.913958      -19.507766      -3.3092537
2017-02-25/22:15:49.73          -45.878277      -19.414349      -3.2901895
2017-02-25/22:15:49.76          -45.848324      -19.309480      -3.2698721
2017-02-25/22:15:49.79          -45.814885      -19.209355      -3.2592382
2017-02-25/22:15:49.83          -45.798449      -19.124931      -3.2704992
2017-02-25/22:15:49.86          -45.785599      -19.043656      -3.2713080
2017-02-25/22:15:49.89          -45.771322      -18.959491      -3.2663878
2017-02-25/22:15:49.92          -45.743542      -18.878928      -3.2742224
2017-02-25/22:15:49.95          -45.725080      -18.797052      -3.2745815
2017-02-25/22:15:49.98          -45.702323      -18.715506      -3.2650692
2017-02-25/22:15:50.01          -45.664747      -18.633563      -3.2544944
2017-02-25/22:15:50.04          -45.632100      -18.565709      -3.2431270
2017-02-25/22:15:50.08          -45.603643      -18.495569      -3.2264835
2017-02-25/22:15:50.11          -45.560747      -18.420725      -3.2015878
2017-02-25/22:15:50.14          -45.529515      -18.341795      -3.1874858
2017-02-25/22:15:50.17          -45.509600      -18.264984      -3.1692818
2017-02-25/22:15:50.20          -45.476509      -18.179488      -3.1406398
2017-02-25/22:15:50.23          -45.435561      -18.094190      -3.1274332
2017-02-25/22:15:50.26          -45.411026      -17.996082      -3.1131539
2017-02-25/22:15:50.29          -45.392573      -17.909191      -3.1039861
2017-02-25/22:15:50.33          -45.366383      -17.814369      -3.0895424
2017-02-25/22:15:50.36          -45.335812      -17.718964      -3.0702351
2017-02-25/22:15:50.39          -45.311738      -17.615523      -3.0574608
2017-02-25/22:15:50.42          -45.278345      -17.524338      -3.0457819
2017-02-25/22:15:50.45          -45.249384      -17.420730      -3.0338832
2017-02-25/22:15:50.48          -45.224182      -17.323183      -3.0300606
2017-02-25/22:15:50.51          -45.203167      -17.234291      -3.0145792
2017-02-25/22:15:50.54          -45.171848      -17.156458      -3.0085851
2017-02-25/22:15:50.58          -45.137416      -17.072082      -3.0008503
2017-02-25/22:15:50.61          -45.101567      -16.991794      -2.9916216
2017-02-25/22:15:50.64          -45.073019      -16.906800      -2.9799348
2017-02-25/22:15:50.67          -45.032001      -16.833501      -2.9600663
2017-02-25/22:15:50.70          -44.997856      -16.749840      -2.9342323
2017-02-25/22:15:50.73          -44.945807      -16.678201      -2.9236026
2017-02-25/22:15:50.76          -44.908990      -16.600631      -2.9037691
2017-02-25/22:15:50.79          -44.872166      -16.516075      -2.8797057
2017-02-25/22:15:50.83          -44.833690      -16.432827      -2.8607827
2017-02-25/22:15:50.86          -44.802476      -16.341892      -2.8329423
2017-02-25/22:15:50.89          -44.775802      -16.242467      -2.8147244
2017-02-25/22:15:50.92          -44.740408      -16.142875      -2.7985490
2017-02-25/22:15:50.95          -44.705412      -16.043978      -2.7847257
2017-02-25/22:15:50.98          -44.660802      -15.942652      -2.7816399
2017-02-25/22:15:51.01          -44.629260      -15.848056      -2.7738411
2017-02-25/22:15:51.04          -44.581297      -15.750319      -2.7639624
2017-02-25/22:15:51.08          -44.541680      -15.655080      -2.7645380
2017-02-25/22:15:51.11          -44.503432      -15.547762      -2.7506127
2017-02-25/22:15:51.14          -44.455132      -15.457310      -2.7543856
2017-02-25/22:15:51.17          -44.408811      -15.367268      -2.7466833
2017-02-25/22:15:51.20          -44.374417      -15.282874      -2.7389800
2017-02-25/22:15:51.23          -44.340083      -15.192450      -2.7304273
2017-02-25/22:15:51.26          -44.313344      -15.112003      -2.7097735
2017-02-25/22:15:51.29          -44.275927      -15.030933      -2.6942501
2017-02-25/22:15:51.33          -44.251577      -14.956598      -2.6740134
2017-02-25/22:15:51.36          -44.218618      -14.880982      -2.6477326
2017-02-25/22:15:51.39          -44.182090      -14.809197      -2.6361423
2017-02-25/22:15:51.42          -44.154185      -14.731662      -2.6179795
2017-02-25/22:15:51.45          -44.124870      -14.647276      -2.6047087
2017-02-25/22:15:51.48          -44.090928      -14.554515      -2.5836744
2017-02-25/22:15:51.51          -44.054965      -14.463411      -2.5855895
2017-02-25/22:15:51.54          -44.015945      -14.361712      -2.5796093
2017-02-25/22:15:51.58          -43.988654      -14.253828      -2.5645649
2017-02-25/22:15:51.61          -43.948627      -14.143994      -2.5711392
2017-02-25/22:15:51.64          -43.908901      -14.037898      -2.5744584
2017-02-25/22:15:51.67          -43.873324      -13.935495      -2.5649660
2017-02-25/22:15:51.70          -43.841964      -13.828781      -2.5471197
2017-02-25/22:15:51.73          -43.807364      -13.734600      -2.5418582
2017-02-25/22:15:51.76          -43.767766      -13.650320      -2.5444811
2017-02-25/22:15:51.79          -43.735509      -13.570206      -2.5267894
2017-02-25/22:15:51.83          -43.707144      -13.496100      -2.5292374
2017-02-25/22:15:51.86          -43.667854      -13.419467      -2.5096010
2017-02-25/22:15:51.89          -43.631652      -13.351403      -2.4947835
2017-02-25/22:15:51.92          -43.592941      -13.282295      -2.4770240
2017-02-25/22:15:51.95          -43.555252      -13.201418      -2.4541799
2017-02-25/22:15:51.98          -43.519022      -13.128392      -2.4382157
2017-02-25/22:15:52.01          -43.474229      -13.055090      -2.4279749
2017-02-25/22:15:52.04          -43.429906      -12.969428      -2.4066190
2017-02-25/22:15:52.08          -43.383816      -12.879204      -2.3942614
2017-02-25/22:15:52.11          -43.337294      -12.785300      -2.3730954
2017-02-25/22:15:52.14          -43.296229      -12.688199      -2.3677083
2017-02-25/22:15:52.17          -43.256228      -12.586220      -2.3446909
2017-02-25/22:15:52.20          -43.220380      -12.482046      -2.3331736
2017-02-25/22:15:52.23          -43.184397      -12.389967      -2.3317479
2017-02-25/22:15:52.26          -43.144339      -12.290102      -2.3285917
2017-02-25/22:15:52.29          -43.102088      -12.192885      -2.3108465
2017-02-25/22:15:52.33          -43.070095      -12.109658      -2.3108558
2017-02-25/22:15:52.36          -43.040812      -12.022219      -2.2827873
2017-02-25/22:15:52.39          -43.001585      -11.941573      -2.2654050
2017-02-25/22:15:52.42          -42.958414      -11.871001      -2.2561995
2017-02-25/22:15:52.45          -42.922774      -11.791525      -2.2336683
2017-02-25/22:15:52.48          -42.872444      -11.713554      -2.2168399
2017-02-25/22:15:52.51          -42.829784      -11.626615      -2.1987549
2017-02-25/22:15:52.54          -42.775109      -11.544050      -2.1792967
2017-02-25/22:15:52.58          -42.735531      -11.458696      -2.1618018
2017-02-25/22:15:52.61          -42.696783      -11.374639      -2.1322343
2017-02-25/22:15:52.64          -42.654621      -11.294308      -2.1210370
2017-02-25/22:15:52.67          -42.610852      -11.213210      -2.1035140
2017-02-25/22:15:52.70          -42.580337      -11.118798      -2.0840356
2017-02-25/22:15:52.73          -42.536373      -11.023928      -2.0711571
2017-02-25/22:15:52.76          -42.499622      -10.925422      -2.0555201
2017-02-25/22:15:52.79          -42.460116      -10.827044      -2.0329616
2017-02-25/22:15:52.83          -42.424343      -10.727799      -2.0226317
2017-02-25/22:15:52.86          -42.382610      -10.628253      -2.0212713
2017-02-25/22:15:52.89          -42.336414      -10.534191      -2.0242851
2017-02-25/22:15:52.92          -42.288768      -10.439258      -2.0246535
2017-02-25/22:15:52.95          -42.240302      -10.337970      -2.0191712
2017-02-25/22:15:52.98          -42.178625      -10.252979      -2.0221052
2017-02-25/22:15:53.01          -42.133318      -10.175191      -2.0332765
2017-02-25/22:15:53.04          -42.082360      -10.097712      -2.0185327
2017-02-25/22:15:53.08          -42.032804      -10.025156      -2.0125945
2017-02-25/22:15:53.11          -41.988404      -9.9515505      -2.0013774
2017-02-25/22:15:53.14          -41.935533      -9.8805045      -1.9771778
2017-02-25/22:15:53.17          -41.880375      -9.7863321      -1.9497233
2017-02-25/22:15:53.20          -41.827436      -9.6964517      -1.9326986
2017-02-25/22:15:53.23          -41.778535      -9.6113706      -1.9109469
2017-02-25/22:15:53.26          -41.734877      -9.5171922      -1.8799886
2017-02-25/22:15:53.29          -41.682594      -9.4217721      -1.8513755
2017-02-25/22:15:53.33          -41.638003      -9.3204214      -1.8363543
2017-02-25/22:15:53.36          -41.585435      -9.2122967      -1.8120870
2017-02-25/22:15:53.39          -41.531611      -9.1061791      -1.7953136
2017-02-25/22:15:53.42          -41.491316      -8.9994938      -1.7806334
2017-02-25/22:15:53.45          -41.445028      -8.9034981      -1.7769177
2017-02-25/22:15:53.48          -41.392777      -8.8111030      -1.7631634
2017-02-25/22:15:53.51          -41.350811      -8.7147332      -1.7609350
2017-02-25/22:15:53.54          -41.295017      -8.6171622      -1.7545663
2017-02-25/22:15:53.58          -41.251832      -8.5227022      -1.7430565
2017-02-25/22:15:53.61          -41.195934      -8.4371317      -1.7299982
2017-02-25/22:15:53.64          -41.143992      -8.3624391      -1.7214486
2017-02-25/22:15:53.67          -41.085176      -8.2860568      -1.6967072
2017-02-25/22:15:53.70          -41.021822      -8.2052903      -1.6824324
2017-02-25/22:15:53.73          -40.957897      -8.1208928      -1.6472823
2017-02-25/22:15:53.76          -40.902758      -8.0306404      -1.6092427
2017-02-25/22:15:53.79          -40.833349      -7.9335776      -1.5719519
2017-02-25/22:15:53.83          -40.782568      -7.8389558      -1.5376305
2017-02-25/22:15:53.86          -40.713384      -7.7427417      -1.5074028
2017-02-25/22:15:53.89          -40.662636      -7.6352031      -1.4847893
2017-02-25/22:15:53.92          -40.602409      -7.5271518      -1.4796748
2017-02-25/22:15:53.95          -40.546161      -7.4139839      -1.4675360
2017-02-25/22:15:53.98          -40.489272      -7.3012860      -1.4490687
2017-02-25/22:15:54.01          -40.440703      -7.1931245      -1.4441322
2017-02-25/22:15:54.04          -40.394910      -7.0778026      -1.4335071
2017-02-25/22:15:54.08          -40.354083      -6.9864973      -1.4243691
2017-02-25/22:15:54.11          -40.298760      -6.8925850      -1.4268466
2017-02-25/22:15:54.14          -40.253812      -6.7905511      -1.4179179
2017-02-25/22:15:54.17          -40.205198      -6.6973204      -1.4043678
2017-02-25/22:15:54.20          -40.164404      -6.6148721      -1.3773776
2017-02-25/22:15:54.23          -40.126186      -6.5344272      -1.3567111
2017-02-25/22:15:54.26          -40.070004      -6.4510107      -1.3310246
2017-02-25/22:15:54.29          -40.021277      -6.3717512      -1.3054772
2017-02-25/22:15:54.33          -39.957647      -6.2981489      -1.2881085
2017-02-25/22:15:54.36          -39.895324      -6.2095757      -1.2665682
2017-02-25/22:15:54.39          -39.837670      -6.1203195      -1.2370942
2017-02-25/22:15:54.42          -39.773834      -6.0368953      -1.2137563
2017-02-25/22:15:54.45          -39.704196      -5.9530680      -1.2030686
2017-02-25/22:15:54.48          -39.632179      -5.8421615      -1.1792976
2017-02-25/22:15:54.51          -39.563345      -5.7437744      -1.1701761
2017-02-25/22:15:54.54          -39.497234      -5.6422782      -1.1615234
2017-02-25/22:15:54.58          -39.432166      -5.5340196      -1.1573289
2017-02-25/22:15:54.61          -39.366336      -5.4153464      -1.1411327
2017-02-25/22:15:54.64          -39.303851      -5.3040287      -1.1253419
2017-02-25/22:15:54.67          -39.235755      -5.1920998      -1.1091064
2017-02-25/22:15:54.70          -39.170711      -5.0907705      -1.1007596
2017-02-25/22:15:54.73          -39.106901      -4.9754829      -1.0795526
2017-02-25/22:15:54.76          -39.045710      -4.8810852      -1.0658770
2017-02-25/22:15:54.79          -38.977888      -4.7749133      -1.0494670
2017-02-25/22:15:54.83          -38.917349      -4.6959365      -1.0368773
2017-02-25/22:15:54.86          -38.835760      -4.6073818      -1.0091509
2017-02-25/22:15:54.89          -38.765308      -4.5281027     -0.98624653
2017-02-25/22:15:54.92          -38.677749      -4.4482047     -0.96640502
2017-02-25/22:15:54.95          -38.608955      -4.3676108     -0.93836222
2017-02-25/22:15:54.98          -38.535697      -4.2785235     -0.90624518
2017-02-25/22:15:55.01          -38.465968      -4.2016477     -0.87935948
2017-02-25/22:15:55.04          -38.388564      -4.1108446     -0.85475480
2017-02-25/22:15:55.08          -38.308359      -4.0222415     -0.83469379
2017-02-25/22:15:55.11          -38.235769      -3.9027569     -0.79733042
2017-02-25/22:15:55.14          -38.171001      -3.7901522     -0.76553211
2017-02-25/22:15:55.17          -38.100441      -3.6821564     -0.75591947
2017-02-25/22:15:55.20          -38.038620      -3.5672980     -0.73165039
2017-02-25/22:15:55.23          -37.955215      -3.4592765     -0.70950757
2017-02-25/22:15:55.26          -37.881059      -3.3470607     -0.69020558
2017-02-25/22:15:55.29          -37.809271      -3.2429309     -0.66600275
2017-02-25/22:15:55.33          -37.737103      -3.1450378     -0.63528625
2017-02-25/22:15:55.36          -37.661794      -3.0515760     -0.60483281
2017-02-25/22:15:55.39          -37.580117      -2.9660736     -0.57991080
2017-02-25/22:15:55.42          -37.504521      -2.8847691     -0.54747151
2017-02-25/22:15:55.45          -37.424440      -2.7989151     -0.50033601
2017-02-25/22:15:55.48          -37.345985      -2.7207571     -0.45536458
2017-02-25/22:15:55.51          -37.271992      -2.6421823     -0.42394618
2017-02-25/22:15:55.54          -37.187088      -2.5710814     -0.38951934
2017-02-25/22:15:55.58          -37.101157      -2.4977772     -0.35172020
2017-02-25/22:15:55.61          -37.028043      -2.4145143     -0.31577749
2017-02-25/22:15:55.64          -36.955804      -2.3265707     -0.27530560
2017-02-25/22:15:55.67          -36.887729      -2.2383637     -0.23263899
2017-02-25/22:15:55.70          -36.813114      -2.1512884     -0.19598768
2017-02-25/22:15:55.73          -36.750997      -2.0595351     -0.17175539
2017-02-25/22:15:55.76          -36.680251      -1.9735284     -0.15409421
2017-02-25/22:15:55.79          -36.617585      -1.8741922     -0.11961094
2017-02-25/22:15:55.83          -36.561272      -1.7809253    -0.096434186
2017-02-25/22:15:55.86          -36.500615      -1.6830594    -0.070631472
2017-02-25/22:15:55.89          -36.425976      -1.6030723    -0.054991916
2017-02-25/22:15:55.92          -36.370077      -1.5263379    -0.020529557
2017-02-25/22:15:55.95          -36.301097      -1.4518712    0.0019029910
2017-02-25/22:15:55.98          -36.228364      -1.3852903     0.023951188
2017-02-25/22:15:56.01          -36.147664      -1.3328403     0.050961573
2017-02-25/22:15:56.04          -36.075350      -1.2618267     0.096964900
2017-02-25/22:15:56.08          -36.003311      -1.2016012      0.13362086
2017-02-25/22:15:56.11          -35.933750      -1.1343629      0.19171501
2017-02-25/22:15:56.14          -35.863975      -1.0693535      0.23362956
2017-02-25/22:15:56.17          -35.796938      -1.0011797      0.28346279
2017-02-25/22:15:56.20          -35.712597     -0.92758555      0.32667245
2017-02-25/22:15:56.23          -35.644254     -0.85848419      0.36708235
2017-02-25/22:15:56.26          -35.580852     -0.78359851      0.40082941
2017-02-25/22:15:56.29          -35.525181     -0.68368798      0.45573342
2017-02-25/22:15:56.33          -35.470044     -0.59841283      0.48777564
2017-02-25/22:15:56.36          -35.402634     -0.51864951      0.52515585
2017-02-25/22:15:56.39          -35.339716     -0.43644810      0.55207389
2017-02-25/22:15:56.42          -35.273859     -0.34951012      0.59074004
2017-02-25/22:15:56.45          -35.219110     -0.26689996      0.62573234
2017-02-25/22:15:56.48          -35.163334     -0.18207399      0.66409503
2017-02-25/22:15:56.51          -35.099261     -0.10464290      0.71061201
2017-02-25/22:15:56.54          -35.038668    -0.024419863      0.77210558
2017-02-25/22:15:56.58          -34.974686     0.038188546      0.82355776
2017-02-25/22:15:56.61          -34.906492      0.10156356      0.88458272
2017-02-25/22:15:56.64          -34.853428      0.16972981      0.94674325
2017-02-25/22:15:56.67          -34.794011      0.23698497       1.0159650
2017-02-25/22:15:56.70          -34.746361      0.29344930       1.0793480
2017-02-25/22:15:56.73          -34.689149      0.35443266       1.1434562
2017-02-25/22:15:56.76          -34.633990      0.40402169       1.1965929
2017-02-25/22:15:56.79          -34.588180      0.46585105       1.2508112
2017-02-25/22:15:56.83          -34.535959      0.52462477       1.2922575
2017-02-25/22:15:56.86          -34.483805      0.58244061       1.3303314
2017-02-25/22:15:56.89          -34.441892      0.64522388       1.3686366
2017-02-25/22:15:56.92          -34.401798      0.71641151       1.4126186
2017-02-25/22:15:56.95          -34.357858      0.78754579       1.4470422
2017-02-25/22:15:56.98          -34.307370      0.86257078       1.4849877
2017-02-25/22:15:57.01          -34.267651      0.93802349       1.5277662
2017-02-25/22:15:57.04          -34.228249       1.0117672       1.5768806
2017-02-25/22:15:57.08          -34.192732       1.0844866       1.6153973
2017-02-25/22:15:57.11          -34.160814       1.1649985       1.6579762
2017-02-25/22:15:57.14          -34.123926       1.2376937       1.7041491
2017-02-25/22:15:57.17          -34.082950       1.3022353       1.7489127
2017-02-25/22:15:57.20          -34.045761       1.3557821       1.7928579
2017-02-25/22:15:57.23          -34.008121       1.4040631       1.8466994
2017-02-25/22:15:57.26          -33.974773       1.4506784       1.8959815
2017-02-25/22:15:57.29          -33.936646       1.4985983       1.9524735
2017-02-25/22:15:57.33          -33.907410       1.5484112       2.0020235
2017-02-25/22:15:57.36          -33.865001       1.5929831       2.0535417
2017-02-25/22:15:57.39          -33.828770       1.6294055       2.1027461
2017-02-25/22:15:57.42          -33.790912       1.6804700       2.1499391
2017-02-25/22:15:57.45          -33.762916       1.7391739       2.1944143
2017-02-25/22:15:57.48          -33.725682       1.8095928       2.2364670
2017-02-25/22:15:57.51          -33.697565       1.8810417       2.2645154
2017-02-25/22:15:57.54          -33.665222       1.9531939       2.2937385
2017-02-25/22:15:57.58          -33.639911       2.0287560       2.3126248
2017-02-25/22:15:57.61          -33.603623       2.1048128       2.3421200
2017-02-25/22:15:57.64          -33.587881       2.1828502       2.3645031
2017-02-25/22:15:57.67          -33.574340       2.2685324       2.3818234
2017-02-25/22:15:57.70          -33.560197       2.3438254       2.4031888
2017-02-25/22:15:57.73          -33.548406       2.4179645       2.4252925
2017-02-25/22:15:57.76          -33.531393       2.4850334       2.4412723
2017-02-25/22:15:57.79          -33.514566       2.5523212       2.4703473
2017-02-25/22:15:57.83          -33.497043       2.6081547       2.5037717
2017-02-25/22:15:57.86          -33.470400       2.6578839       2.5332768
2017-02-25/22:15:57.89          -33.453880       2.7113969       2.5465485
2017-02-25/22:15:57.92          -33.427303       2.7721764       2.5864236
2017-02-25/22:15:57.95          -33.398227       2.8150662       2.6196587
2017-02-25/22:15:57.98          -33.373629       2.8584210       2.6477299
2017-02-25/22:15:58.01          -33.343477       2.9083644       2.6686994
2017-02-25/22:15:58.04          -33.316612       2.9658944       2.7010868
2017-02-25/22:15:58.08          -33.296663       3.0307278       2.7245807
2017-02-25/22:15:58.11          -33.272074       3.1038412       2.7390441
2017-02-25/22:15:58.14          -33.251453       3.1820159       2.7521406
2017-02-25/22:15:58.17          -33.226658       3.2579640       2.7683489
2017-02-25/22:15:58.20          -33.200305       3.3216527       2.7653646
2017-02-25/22:15:58.23          -33.168966       3.4034019       2.7713839
2017-02-25/22:15:58.26          -33.151932       3.4823184       2.7759282
2017-02-25/22:15:58.29          -33.128308       3.5611267       2.7862208
2017-02-25/22:15:58.33          -33.102974       3.6206434       2.7851734
2017-02-25/22:15:58.36          -33.065922       3.6671159       2.7876219
2017-02-25/22:15:58.39          -33.037094       3.7199723       2.7906001
2017-02-25/22:15:58.42          -33.010273       3.7694402       2.7986012
2017-02-25/22:15:58.45          -32.984179       3.8184699       2.8052798
2017-02-25/22:15:58.48          -32.956439       3.8712706       2.8247367
2017-02-25/22:15:58.51          -32.931214       3.9160868       2.8454234
2017-02-25/22:15:58.54          -32.892521       3.9663334       2.8606462
2017-02-25/22:15:58.58          -32.863115       4.0038395       2.8665262
2017-02-25/22:15:58.61          -32.838276       4.0599100       2.8902201
2017-02-25/22:15:58.64          -32.812903       4.1204579       2.9009300
2017-02-25/22:15:58.67          -32.795617       4.1823238       2.9147078
2017-02-25/22:15:58.70          -32.774798       4.2493593       2.9210955
2017-02-25/22:15:58.73          -32.742186       4.3181770       2.9260134
2017-02-25/22:15:58.76          -32.724241       4.3883595       2.9198603
2017-02-25/22:15:58.79          -32.703908       4.4696218       2.9152483
2017-02-25/22:15:58.83          -32.680699       4.5426565       2.9052541
2017-02-25/22:15:58.86          -32.656269       4.6207913       2.9087631
2017-02-25/22:15:58.89          -32.618327       4.6883463       2.8952959
2017-02-25/22:15:58.92          -32.584012       4.7517985       2.8889168
2017-02-25/22:15:58.95          -32.539231       4.8111517       2.8893519
2017-02-25/22:15:58.98          -32.494549       4.8646408       2.8936538
2017-02-25/22:15:59.01          -32.467449       4.9158890       2.9036849
2017-02-25/22:15:59.04          -32.428577       4.9759722       2.9248515
2017-02-25/22:15:59.08          -32.381292       5.0155308       2.9323465
2017-02-25/22:15:59.11          -32.335218       5.0531072       2.9495663
2017-02-25/22:15:59.14          -32.284579       5.1030840       2.9722931
2017-02-25/22:15:59.17          -32.244574       5.1623464       3.0024405
2017-02-25/22:15:59.20          -32.200470       5.2184798       3.0407101
2017-02-25/22:15:59.23          -32.156053       5.2763202       3.0726374
2017-02-25/22:15:59.26          -32.108024       5.3383275       3.1058625
2017-02-25/22:15:59.29          -32.049977       5.4065281       3.1455315
2017-02-25/22:15:59.33          -31.988464       5.4599873       3.1648566
2017-02-25/22:15:59.36          -31.928919       5.5320034       3.2052326
2017-02-25/22:15:59.39          -31.862644       5.6076915       3.2360235
2017-02-25/22:15:59.42          -31.794502       5.6709796       3.2633759
2017-02-25/22:15:59.45          -31.717689       5.7195073       3.2768673
2017-02-25/22:15:59.48          -31.631695       5.7768252       3.2898648
2017-02-25/22:15:59.51          -31.545554       5.8341098       3.3149300
2017-02-25/22:15:59.54          -31.453002       5.8795024       3.3450966
2017-02-25/22:15:59.58          -31.359486       5.9071918       3.3656817
2017-02-25/22:15:59.61          -31.264081       5.9444865       3.4072427
2017-02-25/22:15:59.64          -31.168306       5.9725007       3.4404839
2017-02-25/22:15:59.67          -31.074604       6.0012549       3.4932899
2017-02-25/22:15:59.70          -30.980470       6.0406377       3.5507249
2017-02-25/22:15:59.73          -30.892648       6.0700030       3.6074899
2017-02-25/22:15:59.76          -30.805310       6.1047593       3.6711289
2017-02-25/22:15:59.79          -30.713026       6.1356415       3.7277393
2017-02-25/22:15:59.83          -30.623433       6.1795542       3.7861599
2017-02-25/22:15:59.86          -30.540925       6.2428820       3.8457475
2017-02-25/22:15:59.89          -30.470049       6.2923077       3.8967385
2017-02-25/22:15:59.92          -30.396824       6.3498212       3.9428127
2017-02-25/22:15:59.95          -30.328239       6.4078916       3.9800447
2017-02-25/22:15:59.98          -30.251291       6.4633586       4.0014108
2017-02-25/22:16:00.01          -30.181255       6.5361702       4.0329369
2017-02-25/22:16:00.04          -30.119632       6.5985433       4.0548147
2017-02-25/22:16:00.08          -30.059339       6.6569403       4.0712730
2017-02-25/22:16:00.11          -30.000245       6.7202248       4.0848937
2017-02-25/22:16:00.14          -29.946844       6.7750557       4.1072527
2017-02-25/22:16:00.17          -29.875404       6.8268746       4.1337805
2017-02-25/22:16:00.20          -29.816941       6.8728942       4.1684267
2017-02-25/22:16:00.23          -29.751194       6.9162610       4.2036910
2017-02-25/22:16:00.26          -29.696770       6.9455893       4.2461095
2017-02-25/22:16:00.29          -29.637961       6.9893864       4.2850362
2017-02-25/22:16:00.33          -29.578209       7.0294645       4.3228153
2017-02-25/22:16:00.36          -29.520960       7.0804436       4.3630084
2017-02-25/22:16:00.39          -29.468128       7.1189871       4.4097646
2017-02-25/22:16:00.42          -29.406926       7.1599521       4.4501842
2017-02-25/22:16:00.45          -29.348075       7.2136192       4.4829960
2017-02-25/22:16:00.48          -29.291698       7.2761566       4.5151455
2017-02-25/22:16:00.51          -29.250393       7.3444342       4.5517915
2017-02-25/22:16:00.54          -29.205820       7.4310654       4.5908008
2017-02-25/22:16:00.58          -29.159801       7.4996944       4.6312743
2017-02-25/22:16:00.61          -29.109870       7.5742611       4.6750903
2017-02-25/22:16:00.64          -29.070835       7.6403892       4.7211640
2017-02-25/22:16:00.67          -29.032403       7.7099121       4.7589676
2017-02-25/22:16:00.70          -28.997981       7.7745644       4.7931228
2017-02-25/22:16:00.73          -28.967418       7.8343151       4.8356980
2017-02-25/22:16:00.76          -28.936367       7.8937054       4.8809249
2017-02-25/22:16:00.79          -28.896055       7.9438370       4.9110763
2017-02-25/22:16:00.83          -28.862050       7.9770162       4.9447350
2017-02-25/22:16:00.86          -28.825776       8.0173823       4.9784867
2017-02-25/22:16:00.89          -28.790314       8.0564760       5.0243148
2017-02-25/22:16:00.92          -28.753911       8.0987779       5.0648200
2017-02-25/22:16:00.95          -28.719161       8.1423939       5.1104627
2017-02-25/22:16:00.98          -28.677506       8.1876177       5.1555134
2017-02-25/22:16:01.01          -28.643564       8.2437527       5.1964939
2017-02-25/22:16:01.04          -28.611847       8.2956353       5.2354437
2017-02-25/22:16:01.08          -28.578051       8.3568325       5.2738811
2017-02-25/22:16:01.11          -28.556912       8.4258906       5.3194513
2017-02-25/22:16:01.14          -28.527484       8.4845138       5.3583432
2017-02-25/22:16:01.17          -28.496962       8.5481478       5.3818905
2017-02-25/22:16:01.20          -28.463193       8.6062865       5.4054851
2017-02-25/22:16:01.23          -28.437220       8.6694070       5.4204929
2017-02-25/22:16:01.26          -28.410045       8.7396024       5.4436867
2017-02-25/22:16:01.29          -28.383164       8.8061324       5.4785351
2017-02-25/22:16:01.33          -28.349497       8.8533825       5.4964715
2017-02-25/22:16:01.36          -28.317939       8.9053090       5.5233442
2017-02-25/22:16:01.39          -28.271725       8.9527637       5.5380552
2017-02-25/22:16:01.42          -28.239583       9.0032669       5.5678816
2017-02-25/22:16:01.45          -28.223321       9.0531328       5.5963665
2017-02-25/22:16:01.48          -28.200951       9.1082971       5.6374723
2017-02-25/22:16:01.51          -28.164894       9.1508865       5.6789883
2017-02-25/22:16:01.54          -28.143010       9.1806020       5.7204402
2017-02-25/22:16:01.58          -28.113455       9.2102673       5.7511565
2017-02-25/22:16:01.61          -28.081515       9.2560485       5.7929312
2017-02-25/22:16:01.64          -28.061696       9.3053320       5.8467286
2017-02-25/22:16:01.67          -28.052477       9.3498375       5.8911303
2017-02-25/22:16:01.70          -28.041050       9.4074221       5.9196801
2017-02-25/22:16:01.73          -28.020114       9.4666107       5.9508765
2017-02-25/22:16:01.76          -28.008703       9.5311929       5.9836357
2017-02-25/22:16:01.79          -28.002892       9.6001118       6.0170879
2017-02-25/22:16:01.83          -27.983681       9.6785363       6.0512150
2017-02-25/22:16:01.86          -27.975773       9.7428503       6.0841163
2017-02-25/22:16:01.89          -27.973033       9.8032455       6.1211628
2017-02-25/22:16:01.92          -27.960145       9.8547253       6.1481376
2017-02-25/22:16:01.95          -27.939657       9.9102840       6.1789147
2017-02-25/22:16:01.98          -27.912025       9.9475419       6.2286874
2017-02-25/22:16:02.01          -27.885265       9.9894202       6.2745940
2017-02-25/22:16:02.04          -27.842797       10.020148       6.3211984
2017-02-25/22:16:02.08          -27.800995       10.046371       6.3603328
2017-02-25/22:16:02.11          -27.764241       10.072508       6.3966655
2017-02-25/22:16:02.14          -27.719405       10.104261       6.4257509
2017-02-25/22:16:02.17          -27.673264       10.141958       6.4549363
2017-02-25/22:16:02.20          -27.629202       10.182300       6.4899839
2017-02-25/22:16:02.23          -27.589071       10.218667       6.5163758
2017-02-25/22:16:02.26          -27.559451       10.268073       6.5348470
2017-02-25/22:16:02.29          -27.523833       10.306924       6.5591506
2017-02-25/22:16:02.33          -27.505384       10.362971       6.5759327
2017-02-25/22:16:02.36          -27.477771       10.415923       6.5952523
2017-02-25/22:16:02.39          -27.447072       10.458449       6.6014146
2017-02-25/22:16:02.42          -27.407448       10.509037       6.6167920
2017-02-25/22:16:02.45          -27.357970       10.553974       6.6295769
2017-02-25/22:16:02.48          -27.313468       10.592864       6.6471142
2017-02-25/22:16:02.51          -27.265191       10.628900       6.6738037
2017-02-25/22:16:02.54          -27.204455       10.659283       6.7011413
2017-02-25/22:16:02.58          -27.151682       10.687878       6.7287773
2017-02-25/22:16:02.61          -27.095702       10.708053       6.7583989
2017-02-25/22:16:02.64          -27.034219       10.724960       6.7870230
2017-02-25/22:16:02.67          -26.974806       10.754578       6.8405578
2017-02-25/22:16:02.70          -26.935587       10.776976       6.8954521
2017-02-25/22:16:02.73          -26.892726       10.789557       6.9432203
2017-02-25/22:16:02.76          -26.836897       10.807944       6.9828594
2017-02-25/22:16:02.79          -26.769934       10.833691       7.0326046
2017-02-25/22:16:02.83          -26.713290       10.856562       7.0917801
2017-02-25/22:16:02.86          -26.646429       10.888482       7.1591329
2017-02-25/22:16:02.89          -26.580351       10.912068       7.2259650
2017-02-25/22:16:02.92          -26.529800       10.949777       7.3106159
2017-02-25/22:16:02.95          -26.485871       10.977651       7.3872464
2017-02-25/22:16:02.98          -26.435934       11.006862       7.4666691
2017-02-25/22:16:03.01          -26.396622       11.038354       7.5492977
2017-02-25/22:16:03.04          -26.367276       11.071601       7.6330769
2017-02-25/22:16:03.08          -26.345315       11.101708       7.7285003
2017-02-25/22:16:03.11          -26.319763       11.120959       7.8050334
2017-02-25/22:16:03.14          -26.315169       11.141505       7.8805011
2017-02-25/22:16:03.17          -26.300809       11.162500       7.9625987
2017-02-25/22:16:03.20          -26.288024       11.173750       8.0394780
2017-02-25/22:16:03.23          -26.267024       11.173743       8.1230845
2017-02-25/22:16:03.26          -26.241279       11.160170       8.2104903
2017-02-25/22:16:03.29          -26.218280       11.154876       8.3237262
2017-02-25/22:16:03.33          -26.198209       11.131033       8.4419723
2017-02-25/22:16:03.36          -26.178733       11.101836       8.5782187
2017-02-25/22:16:03.39          -26.147973       11.068089       8.7396840
2017-02-25/22:16:03.42          -26.113052       11.020383       8.9240846
2017-02-25/22:16:03.45          -26.079633       10.968937       9.1161692
2017-02-25/22:16:03.48          -26.064536       10.926892       9.3347937
2017-02-25/22:16:03.51          -26.057236       10.889818       9.5448329
2017-02-25/22:16:03.54          -26.049521       10.853308       9.7404451
2017-02-25/22:16:03.58          -26.043582       10.833104       9.9409204
2017-02-25/22:16:03.61          -26.040618       10.851012       10.149898
2017-02-25/22:16:03.64          -26.056453       10.858322       10.319504
2017-02-25/22:16:03.67          -26.081943       10.887826       10.468305
2017-02-25/22:16:03.70          -26.095072       10.921416       10.582793
2017-02-25/22:16:03.73          -26.129294       10.954432       10.697852
2017-02-25/22:16:03.76          -26.139574       10.973575       10.768902
2017-02-25/22:16:03.79          -26.127845       11.027349       10.840560
2017-02-25/22:16:03.83          -26.134882       11.100589       10.913208
2017-02-25/22:16:03.86          -26.136884       11.135042       10.966179
2017-02-25/22:16:03.89          -26.128253       11.143370       11.013645
2017-02-25/22:16:03.92          -26.073693       11.170856       11.064967
2017-02-25/22:16:03.95          -26.048644       11.228147       11.124387
2017-02-25/22:16:03.98          -26.027974       11.284745       11.170561
2017-02-25/22:16:04.01          -25.998283       11.356946       11.183200
2017-02-25/22:16:04.04          -25.969475       11.450762       11.206835
2017-02-25/22:16:04.08          -25.962410       11.520604       11.222410
2017-02-25/22:16:04.11          -25.939149       11.585872       11.237157
2017-02-25/22:16:04.14          -25.913510       11.674044       11.241992
2017-02-25/22:16:04.17          -25.880000       11.765002       11.237832
2017-02-25/22:16:04.20          -25.873776       11.861135       11.231978
2017-02-25/22:16:04.23          -25.839066       11.930291       11.224177
2017-02-25/22:16:04.26          -25.801666       11.998455       11.228308
2017-02-25/22:16:04.29          -25.748557       12.072480       11.248002
2017-02-25/22:16:04.33          -25.685349       12.141585       11.255384
2017-02-25/22:16:04.36          -25.629181       12.212250       11.274519
2017-02-25/22:16:04.39          -25.578712       12.288311       11.294042
2017-02-25/22:16:04.42          -25.518800       12.353130       11.315878
2017-02-25/22:16:04.45          -25.470426       12.421838       11.330603
2017-02-25/22:16:04.48          -25.418702       12.483994       11.345683
2017-02-25/22:16:04.51          -25.366293       12.548704       11.373542
2017-02-25/22:16:04.54          -25.315804       12.610928       11.401421
2017-02-25/22:16:04.58          -25.276234       12.661696       11.425120
2017-02-25/22:16:04.61          -25.232178       12.717063       11.463499
2017-02-25/22:16:04.64          -25.179794       12.771853       11.489086
2017-02-25/22:16:04.67          -25.116047       12.829778       11.513918
2017-02-25/22:16:04.70          -25.066335       12.900527       11.539359
2017-02-25/22:16:04.73          -25.017479       12.968895       11.556724
2017-02-25/22:16:04.76          -24.962296       13.033378       11.574716
2017-02-25/22:16:04.79          -24.916091       13.093782       11.581255
2017-02-25/22:16:04.83          -24.871287       13.161193       11.584345
2017-02-25/22:16:04.86          -24.810828       13.216502       11.584760
2017-02-25/22:16:04.89          -24.770527       13.262542       11.583471
2017-02-25/22:16:04.92          -24.713599       13.307725       11.590151
2017-02-25/22:16:04.95          -24.671768       13.353737       11.608582
2017-02-25/22:16:04.98          -24.616233       13.387193       11.627432
2017-02-25/22:16:05.01          -24.564217       13.415485       11.653683
2017-02-25/22:16:05.04          -24.517001       13.437559       11.679984
2017-02-25/22:16:05.08          -24.461096       13.456756       11.689392
2017-02-25/22:16:05.11          -24.389644       13.476878       11.701160
2017-02-25/22:16:05.14          -24.335725       13.514586       11.723204
2017-02-25/22:16:05.17          -24.276051       13.542907       11.747103
2017-02-25/22:16:05.20          -24.224216       13.578224       11.765485
2017-02-25/22:16:05.23          -24.161281       13.600983       11.781045
2017-02-25/22:16:05.26          -24.115395       13.647819       11.796961
2017-02-25/22:16:05.29          -24.052923       13.697643       11.801826
2017-02-25/22:16:05.33          -23.992961       13.768370       11.819745
2017-02-25/22:16:05.36          -23.929390       13.831387       11.842004
2017-02-25/22:16:05.39          -23.898387       13.903708       11.870624
2017-02-25/22:16:05.42          -23.849906       13.967480       11.896244
2017-02-25/22:16:05.45          -23.806107       14.038937       11.934005
2017-02-25/22:16:05.48          -23.760304       14.106856       11.970915
2017-02-25/22:16:05.51          -23.720452       14.169441       12.007279
2017-02-25/22:16:05.54          -23.669557       14.223463       12.038577
2017-02-25/22:16:05.58          -23.643179       14.270666       12.078156
2017-02-25/22:16:05.61          -23.607844       14.301949       12.107878
2017-02-25/22:16:05.64          -23.567325       14.335198       12.138763
2017-02-25/22:16:05.67          -23.507472       14.361416       12.163252
2017-02-25/22:16:05.70          -23.455216       14.383541       12.183944
2017-02-25/22:16:05.73          -23.399018       14.409504       12.196508
2017-02-25/22:16:05.76          -23.350264       14.426316       12.207825
2017-02-25/22:16:05.79          -23.292043       14.458670       12.221803
2017-02-25/22:16:05.83          -23.237579       14.480097       12.243383
2017-02-25/22:16:05.86          -23.170431       14.508649       12.269618
2017-02-25/22:16:05.89          -23.109598       14.545974       12.287965
2017-02-25/22:16:05.92          -23.059264       14.582474       12.306752
2017-02-25/22:16:05.95          -23.006987       14.619503       12.330833
2017-02-25/22:16:05.98          -22.957427       14.674602       12.366225
2017-02-25/22:16:06.01          -22.903957       14.718722       12.398483
2017-02-25/22:16:06.04          -22.846326       14.762593       12.428539
2017-02-25/22:16:06.08          -22.798575       14.802178       12.458919
2017-02-25/22:16:06.11          -22.744342       14.844634       12.481036
2017-02-25/22:16:06.14          -22.691874       14.879544       12.505723
2017-02-25/22:16:06.17          -22.644839       14.911847       12.547354
2017-02-25/22:16:06.20          -22.599005       14.937140       12.589197
2017-02-25/22:16:06.23          -22.545143       14.960085       12.616202
2017-02-25/22:16:06.26          -22.487384       14.967165       12.647329
2017-02-25/22:16:06.29          -22.436570       14.986551       12.679073
2017-02-25/22:16:06.33          -22.390278       15.013531       12.726636
2017-02-25/22:16:06.36          -22.335457       15.042770       12.763146
2017-02-25/22:16:06.39          -22.283411       15.072177       12.801123
2017-02-25/22:16:06.42          -22.226502       15.108780       12.842421
2017-02-25/22:16:06.45          -22.173265       15.135193       12.869534
2017-02-25/22:16:06.48          -22.109153       15.191964       12.901963
2017-02-25/22:16:06.51          -22.051007       15.238512       12.941105
2017-02-25/22:16:06.54          -22.004888       15.294258       12.971613
2017-02-25/22:16:06.58          -21.947889       15.341617       13.001765
2017-02-25/22:16:06.61          -21.889635       15.381909       13.014910
2017-02-25/22:16:06.64          -21.829671       15.421935       13.034680
2017-02-25/22:16:06.67          -21.770122       15.456448       13.067746
2017-02-25/22:16:06.70          -21.716575       15.494582       13.099152
2017-02-25/22:16:06.73          -21.654063       15.548700       13.138951
2017-02-25/22:16:06.76          -21.596481       15.572837       13.172845
2017-02-25/22:16:06.79          -21.536351       15.600975       13.207733
2017-02-25/22:16:06.83          -21.467222       15.621163       13.240347
2017-02-25/22:16:06.86          -21.400334       15.644094       13.275140
2017-02-25/22:16:06.89          -21.336123       15.671173       13.321224
2017-02-25/22:16:06.92          -21.282158       15.691300       13.370603
2017-02-25/22:16:06.95          -21.226885       15.722259       13.412815
2017-02-25/22:16:06.98          -21.174309       15.759245       13.452613
2017-02-25/22:16:07.01          -21.113945       15.788115       13.477774
2017-02-25/22:16:07.04          -21.054125       15.831344       13.508685
2017-02-25/22:16:07.08          -21.003237       15.888460       13.546374
2017-02-25/22:16:07.11          -20.950373       15.939030       13.576768
2017-02-25/22:16:07.14          -20.898553       15.999351       13.609127
2017-02-25/22:16:07.17          -20.846935       16.051791       13.630229
2017-02-25/22:16:07.20          -20.791249       16.110011       13.649952
2017-02-25/22:16:07.23          -20.731448       16.160091       13.668284
2017-02-25/22:16:07.26          -20.672944       16.204225       13.686523
2017-02-25/22:16:07.29          -20.620195       16.245938       13.714346
2017-02-25/22:16:07.33          -20.568444       16.283480       13.744120
2017-02-25/22:16:07.36          -20.508928       16.303139       13.773776
2017-02-25/22:16:07.39          -20.448674       16.338218       13.816530
2017-02-25/22:16:07.42          -20.389489       16.358143       13.847211
2017-02-25/22:16:07.45          -20.332769       16.394984       13.893181
2017-02-25/22:16:07.48          -20.265231       16.422467       13.935421
2017-02-25/22:16:07.51          -20.207558       16.450546       13.970731
2017-02-25/22:16:07.54          -20.138077       16.473521       14.008746
2017-02-25/22:16:07.58          -20.072388       16.504458       14.055512
2017-02-25/22:16:07.61          -20.012198       16.543542       14.096013
2017-02-25/22:16:07.64          -19.964506       16.590215       14.130545
2017-02-25/22:16:07.67          -19.915569       16.629979       14.164848
2017-02-25/22:16:07.70          -19.862754       16.677569       14.188776
2017-02-25/22:16:07.73          -19.802182       16.724127       14.210657
2017-02-25/22:16:07.76          -19.752900       16.768433       14.228283
2017-02-25/22:16:07.79          -19.699547       16.828531       14.255177
2017-02-25/22:16:07.83          -19.656605       16.881848       14.290077
2017-02-25/22:16:07.86          -19.606134       16.933252       14.315874
2017-02-25/22:16:07.89          -19.550691       16.978904       14.348351
2017-02-25/22:16:07.92          -19.482583       17.021846       14.391606
2017-02-25/22:16:07.95          -19.426583       17.063073       14.420592
2017-02-25/22:16:07.98          -19.363730       17.103160       14.467696
2017-02-25/22:16:08.01          -19.305257       17.120801       14.510747
2017-02-25/22:16:08.04          -19.238524       17.146985       14.556663
2017-02-25/22:16:08.08          -19.178135       17.167120       14.599688
2017-02-25/22:16:08.11          -19.099056       17.185651       14.631114
2017-02-25/22:16:08.14          -19.032254       17.212734       14.672014
2017-02-25/22:16:08.17          -18.969183       17.233693       14.704875
2017-02-25/22:16:08.20          -18.923233       17.260805       14.728246
2017-02-25/22:16:08.23          -18.858730       17.294543       14.760687
2017-02-25/22:16:08.26          -18.810762       17.333098       14.794983
2017-02-25/22:16:08.29          -18.767363       17.382996       14.817684
2017-02-25/22:16:08.33          -18.722644       17.431839       14.836275
2017-02-25/22:16:08.36          -18.671401       17.469712       14.854977
2017-02-25/22:16:08.39          -18.626809       17.526625       14.877459
2017-02-25/22:16:08.42          -18.581505       17.569090       14.897876
2017-02-25/22:16:08.45          -18.532368       17.611488       14.908727
2017-02-25/22:16:08.48          -18.466599       17.653058       14.927544
2017-02-25/22:16:08.51          -18.413688       17.682783       14.953680
2017-02-25/22:16:08.54          -18.359333       17.698421       14.970684
2017-02-25/22:16:08.58          -18.296884       17.727741       14.996387
2017-02-25/22:16:08.61          -18.235630       17.755101       15.031821
2017-02-25/22:16:08.64          -18.174385       17.777582       15.074514
2017-02-25/22:16:08.67          -18.126017       17.795052       15.111950
2017-02-25/22:16:08.70          -18.067012       17.815144       15.138916
2017-02-25/22:16:08.73          -18.012670       17.836007       15.182207
2017-02-25/22:16:08.76          -17.959977       17.863159       15.231763
2017-02-25/22:16:08.79          -17.893608       17.891528       15.264976
2017-02-25/22:16:08.83          -17.830299       17.933187       15.300998
2017-02-25/22:16:08.86          -17.772938       17.969504       15.336480
2017-02-25/22:16:08.89          -17.723961       18.000297       15.363476
2017-02-25/22:16:08.92          -17.673218       18.053533       15.391278
2017-02-25/22:16:08.95          -17.622976       18.097194       15.414170
2017-02-25/22:16:08.98          -17.574484       18.143241       15.441893
2017-02-25/22:16:09.01          -17.530807       18.194948       15.466612
2017-02-25/22:16:09.04          -17.489809       18.235743       15.482461
2017-02-25/22:16:09.08          -17.454293       18.277845       15.504620
2017-02-25/22:16:09.11          -17.413708       18.313221       15.542157
2017-02-25/22:16:09.14          -17.356684       18.339803       15.568015
2017-02-25/22:16:09.17          -17.299727       18.370461       15.600013
2017-02-25/22:16:09.20          -17.245554       18.386391       15.630095
2017-02-25/22:16:09.23          -17.192374       18.408164       15.672776
2017-02-25/22:16:09.26          -17.133445       18.437413       15.715383
2017-02-25/22:16:09.29          -17.062470       18.457315       15.749847
2017-02-25/22:16:09.33          -16.998656       18.481714       15.782054
2017-02-25/22:16:09.36          -16.932297       18.510115       15.815251
2017-02-25/22:16:09.39          -16.876367       18.538567       15.843879
2017-02-25/22:16:09.42          -16.824262       18.576935       15.875936
2017-02-25/22:16:09.45          -16.771006       18.609456       15.907464
2017-02-25/22:16:09.48          -16.708040       18.646368       15.934977
2017-02-25/22:16:09.51          -16.653716       18.693886       15.961788
2017-02-25/22:16:09.54          -16.612402       18.734526       15.984983
2017-02-25/22:16:09.58          -16.576406       18.781348       16.019296
2017-02-25/22:16:09.61          -16.524665       18.816978       16.045930
2017-02-25/22:16:09.64          -16.485173       18.854154       16.077840
2017-02-25/22:16:09.67          -16.430458       18.882358       16.085711
2017-02-25/22:16:09.70          -16.388362       18.919546       16.120857
2017-02-25/22:16:09.73          -16.333619       18.960870       16.154201
2017-02-25/22:16:09.76          -16.292480       18.986799       16.178718
2017-02-25/22:16:09.79          -16.241977       19.002657       16.213643
2017-02-25/22:16:09.83          -16.178136       19.020083       16.241640
2017-02-25/22:16:09.86          -16.119250       19.031459       16.274406
2017-02-25/22:16:09.89          -16.060001       19.050551       16.313715
2017-02-25/22:16:09.92          -16.003420       19.078590       16.348663
2017-02-25/22:16:09.95          -15.942123       19.112058       16.396949
2017-02-25/22:16:09.98          -15.881981       19.136392       16.433994
2017-02-25/22:16:10.01          -15.829725       19.164774       16.467461
2017-02-25/22:16:10.04          -15.776079       19.203007       16.502445
2017-02-25/22:16:10.08          -15.718004       19.244633       16.523561
2017-02-25/22:16:10.11          -15.668253       19.291809       16.558595
2017-02-25/22:16:10.14          -15.616844       19.342544       16.581230
2017-02-25/22:16:10.17          -15.566462       19.396113       16.610016
2017-02-25/22:16:10.20          -15.512256       19.444821       16.644885
2017-02-25/22:16:10.23          -15.465014       19.495896       16.678108
2017-02-25/22:16:10.26          -15.416844       19.540150       16.695358
2017-02-25/22:16:10.29          -15.370164       19.580674       16.720299
2017-02-25/22:16:10.33          -15.324910       19.618442       16.756305
2017-02-25/22:16:10.36          -15.264970       19.639961       16.791602
2017-02-25/22:16:10.39          -15.214344       19.657804       16.833262
2017-02-25/22:16:10.42          -15.150877       19.677657       16.873727
2017-02-25/22:16:10.45          -15.093977       19.690567       16.904253
2017-02-25/22:16:10.48          -15.027538       19.703079       16.934344
2017-02-25/22:16:10.51          -14.966216       19.724525       16.968901
2017-02-25/22:16:10.54          -14.901070       19.751131       17.020184
2017-02-25/22:16:10.58          -14.842986       19.776110       17.060001
2017-02-25/22:16:10.61          -14.774301       19.815684       17.094664
2017-02-25/22:16:10.64          -14.718620       19.868236       17.130216
2017-02-25/22:16:10.67          -14.656038       19.912399       17.154524
2017-02-25/22:16:10.70          -14.607952       19.960840       17.186287
2017-02-25/22:16:10.73          -14.550557       20.013051       17.220073
2017-02-25/22:16:10.76          -14.508114       20.067767       17.247204
2017-02-25/22:16:10.79          -14.457154       20.104966       17.267161
2017-02-25/22:16:10.83          -14.407250       20.136931       17.277311
2017-02-25/22:16:10.86          -14.349590       20.172921       17.294928
2017-02-25/22:16:10.89          -14.297247       20.200111       17.311898
2017-02-25/22:16:10.92          -14.248205       20.224892       17.329627
2017-02-25/22:16:10.95          -14.204087       20.251603       17.359696
2017-02-25/22:16:10.98          -14.148609       20.271452       17.378362
2017-02-25/22:16:11.01          -14.100235       20.296946       17.414920
2017-02-25/22:16:11.04          -14.041790       20.309629       17.439989
2017-02-25/22:16:11.08          -13.989950       20.327516       17.477216
2017-02-25/22:16:11.11          -13.929460       20.344647       17.509008
2017-02-25/22:16:11.14          -13.873458       20.372134       17.537892
2017-02-25/22:16:11.17          -13.822343       20.409354       17.569907
2017-02-25/22:16:11.20          -13.771360       20.434780       17.601312
2017-02-25/22:16:11.23          -13.702712       20.461357       17.618874
2017-02-25/22:16:11.26          -13.643179       20.497026       17.646785
2017-02-25/22:16:11.29          -13.593110       20.523782       17.642703
2017-02-25/22:16:11.33          -13.544466       20.557715       17.651935
2017-02-25/22:16:11.36          -13.481033       20.599082       17.658001
2017-02-25/22:16:11.39          -13.442924       20.639265       17.680262
2017-02-25/22:16:11.42          -13.393856       20.667088       17.704423
2017-02-25/22:16:11.45          -13.342310       20.678075       17.721699
2017-02-25/22:16:11.48          -13.287664       20.708498       17.740974
2017-02-25/22:16:11.51          -13.252692       20.731292       17.764299
2017-02-25/22:16:11.54          -13.212439       20.750033       17.787962
2017-02-25/22:16:11.58          -13.155393       20.772940       17.832777
2017-02-25/22:16:11.61          -13.105279       20.796259       17.881265
2017-02-25/22:16:11.64          -13.058100       20.804934       17.924168
2017-02-25/22:16:11.67          -12.998111       20.822449       17.953292
2017-02-25/22:16:11.70          -12.931454       20.835832       17.982018
2017-02-25/22:16:11.73          -12.883723       20.869967       18.036567
2017-02-25/22:16:11.76          -12.826181       20.892444       18.075642
2017-02-25/22:16:11.79          -12.760287       20.922232       18.101099
2017-02-25/22:16:11.83          -12.701260       20.953317       18.125214
2017-02-25/22:16:11.86          -12.649063       20.978695       18.143796
2017-02-25/22:16:11.89          -12.587592       21.009795       18.159079
2017-02-25/22:16:11.92          -12.538103       21.046066       18.167974
2017-02-25/22:16:11.95          -12.489940       21.088455       18.190489
2017-02-25/22:16:11.98          -12.455776       21.139644       18.215849
2017-02-25/22:16:12.01          -12.404896       21.165814       18.213372
2017-02-25/22:16:12.04          -12.363658       21.193627       18.227801
2017-02-25/22:16:12.08          -12.320674       21.219236       18.254175
2017-02-25/22:16:12.11          -12.272138       21.234587       18.275363
2017-02-25/22:16:12.14          -12.227397       21.247879       18.294660
2017-02-25/22:16:12.17          -12.183977       21.257358       18.325330
2017-02-25/22:16:12.20          -12.144186       21.264599       18.349401
2017-02-25/22:16:12.23          -12.093962       21.266842       18.376913
2017-02-25/22:16:12.26          -12.039478       21.262812       18.401403
2017-02-25/22:16:12.29          -11.984936       21.274751       18.441025
2017-02-25/22:16:12.33          -11.924882       21.288313       18.472387
2017-02-25/22:16:12.36          -11.867007       21.305501       18.500913
2017-02-25/22:16:12.39          -11.819273       21.334523       18.537548
2017-02-25/22:16:12.42          -11.762096       21.364124       18.565053
2017-02-25/22:16:12.45          -11.716308       21.392514       18.588005
2017-02-25/22:16:12.48          -11.670264       21.434653       18.618312
2017-02-25/22:16:12.51          -11.623287       21.460123       18.638794
2017-02-25/22:16:12.54          -11.572092       21.496261       18.662689
2017-02-25/22:16:12.58          -11.528786       21.531470       18.681882
2017-02-25/22:16:12.61          -11.489833       21.559119       18.700421
2017-02-25/22:16:12.64          -11.441307       21.584336       18.715456
2017-02-25/22:16:12.67          -11.390370       21.601857       18.739257
2017-02-25/22:16:12.70          -11.344257       21.625119       18.768440
2017-02-25/22:16:12.73          -11.289056       21.631494       18.796485
2017-02-25/22:16:12.76          -11.225635       21.633569       18.827081
2017-02-25/22:16:12.79          -11.157398       21.644805       18.855663
2017-02-25/22:16:12.83          -11.104540       21.645147       18.891721
2017-02-25/22:16:12.86          -11.039398       21.641915       18.919430
2017-02-25/22:16:12.89          -10.980011       21.656038       18.952833
2017-02-25/22:16:12.92          -10.934817       21.666184       18.985100
2017-02-25/22:16:12.95          -10.878998       21.684016       19.016399
2017-02-25/22:16:12.98          -10.834576       21.710752       19.062168
2017-02-25/22:16:13.01          -10.775797       21.746070       19.088709
2017-02-25/22:16:13.04          -10.718510       21.787595       19.125187
2017-02-25/22:16:13.08          -10.679714       21.833458       19.166618
2017-02-25/22:16:13.11          -10.633157       21.878112       19.189223
2017-02-25/22:16:13.14          -10.590201       21.923734       19.228448
2017-02-25/22:16:13.17          -10.537529       21.953793       19.250774
2017-02-25/22:16:13.20          -10.489777       21.985690       19.277051
2017-02-25/22:16:13.23          -10.440730       22.008450       19.283267
2017-02-25/22:16:13.26          -10.385808       22.030809       19.302291
2017-02-25/22:16:13.29          -10.337086       22.044092       19.324065
2017-02-25/22:16:13.33          -10.290702       22.051152       19.337077
2017-02-25/22:16:13.36          -10.237921       22.065257       19.356338
2017-02-25/22:16:13.39          -10.179025       22.069732       19.376444
2017-02-25/22:16:13.42          -10.116691       22.068551       19.391904
2017-02-25/22:16:13.45          -10.054694       22.072790       19.426289
2017-02-25/22:16:13.48          -9.9975252       22.087738       19.467175
2017-02-25/22:16:13.51          -9.9497352       22.107865       19.504912
2017-02-25/22:16:13.54          -9.8920301       22.115269       19.527485
2017-02-25/22:16:13.58          -9.8458956       22.141501       19.554702
2017-02-25/22:16:13.61          -9.7917777       22.172668       19.596434
2017-02-25/22:16:13.64          -9.7352981       22.184849       19.607767
2017-02-25/22:16:13.67          -9.6848137       22.218647       19.635634
2017-02-25/22:16:13.70          -9.6395190       22.260305       19.656199
2017-02-25/22:16:13.73          -9.5988036       22.293412       19.660671
2017-02-25/22:16:13.76          -9.5440846       22.317826       19.670687
2017-02-25/22:16:13.79          -9.4833912       22.340777       19.693818
2017-02-25/22:16:13.83          -9.4421488       22.371687       19.714648
2017-02-25/22:16:13.86          -9.3871267       22.388043       19.732848
2017-02-25/22:16:13.89          -9.3435122       22.390225       19.737815
2017-02-25/22:16:13.92          -9.2909339       22.406674       19.773233
2017-02-25/22:16:13.95          -9.2452532       22.421393       19.800868
2017-02-25/22:16:13.98          -9.1958558       22.419374       19.825604
2017-02-25/22:16:14.01          -9.1497058       22.430918       19.866227
2017-02-25/22:16:14.04          -9.0927879       22.437017       19.892488
2017-02-25/22:16:14.08          -9.0408854       22.440956       19.912886
2017-02-25/22:16:14.11          -8.9772652       22.445854       19.936804
2017-02-25/22:16:14.14          -8.9311842       22.461299       19.966783
2017-02-25/22:16:14.17          -8.8825403       22.488644       19.996918
2017-02-25/22:16:14.20          -8.8363997       22.509847       20.014612
2017-02-25/22:16:14.23          -8.7751381       22.528296       20.025860
2017-02-25/22:16:14.26          -8.7281545       22.561746       20.045472
2017-02-25/22:16:14.29          -8.6700348       22.582570       20.053896
2017-02-25/22:16:14.33          -8.6269132       22.612884       20.059854
2017-02-25/22:16:14.36          -8.5858686       22.640981       20.078936
2017-02-25/22:16:14.39          -8.5395025       22.662990       20.095291
2017-02-25/22:16:14.42          -8.4909599       22.686250       20.107215
2017-02-25/22:16:14.45          -8.4384717       22.693666       20.123295
2017-02-25/22:16:14.48          -8.3883551       22.696993       20.142072
2017-02-25/22:16:14.51          -8.3533319       22.706096       20.173733
2017-02-25/22:16:14.54          -8.3026269       22.713077       20.204977
2017-02-25/22:16:14.58          -8.2602188       22.728437       20.239802
2017-02-25/22:16:14.61          -8.2117990       22.740298       20.284675
2017-02-25/22:16:14.64          -8.1495960       22.737413       20.310145
2017-02-25/22:16:14.67          -8.0943679       22.741946       20.343476
2017-02-25/22:16:14.70          -8.0387752       22.744173       20.372711
2017-02-25/22:16:14.73          -7.9850703       22.751797       20.401149
2017-02-25/22:16:14.76          -7.9409829       22.768764       20.428889
2017-02-25/22:16:14.79          -7.8841103       22.776847       20.449814
2017-02-25/22:16:14.83          -7.8407806       22.790249       20.461403
2017-02-25/22:16:14.86          -7.7892517       22.819228       20.480022
2017-02-25/22:16:14.89          -7.7364463       22.831267       20.487800
2017-02-25/22:16:14.92          -7.7093423       22.859218       20.510847
2017-02-25/22:16:14.95          -7.6777790       22.883542       20.515832
2017-02-25/22:16:14.98          -7.6269913       22.899120       20.524451
2017-02-25/22:16:15.01          -7.5861732       22.916512       20.542616
2017-02-25/22:16:15.04          -7.5379989       22.937237       20.565892
2017-02-25/22:16:15.08          -7.4955582       22.950479       20.589255
2017-02-25/22:16:15.11          -7.4310189       22.953752       20.615089
2017-02-25/22:16:15.14          -7.3887295       22.934451       20.638392
2017-02-25/22:16:15.17          -7.3383416       22.931792       20.668417
2017-02-25/22:16:15.20          -7.2791471       22.933267       20.697804
2017-02-25/22:16:15.23          -7.2160505       22.930778       20.728268
2017-02-25/22:16:15.26          -7.1741536       22.933659       20.760142
2017-02-25/22:16:15.29          -7.1211437       22.943786       20.785306
2017-02-25/22:16:15.33          -7.0729330       22.939786       20.811372
2017-02-25/22:16:15.36          -7.0207787       22.947506       20.828468
2017-02-25/22:16:15.39          -6.9835536       22.960721       20.845353
2017-02-25/22:16:15.42          -6.9378439       22.973368       20.861509
2017-02-25/22:16:15.45          -6.9086161       22.991675       20.874507
2017-02-25/22:16:15.48          -6.8678926       23.005082       20.882851
2017-02-25/22:16:15.51          -6.8323557       23.021574       20.899548
2017-02-25/22:16:15.54          -6.7818975       23.037542       20.917573
2017-02-25/22:16:15.58          -6.7445074       23.050584       20.929746
2017-02-25/22:16:15.61          -6.6926544       23.061409       20.937527
2017-02-25/22:16:15.64          -6.6559165       23.070017       20.950635
2017-02-25/22:16:15.67          -6.6153758       23.075826       20.972899
2017-02-25/22:16:15.70          -6.5643395       23.082502       20.994709
2017-02-25/22:16:15.73          -6.5082914       23.073520       21.020973
2017-02-25/22:16:15.76          -6.4526556       23.073759       21.047126
2017-02-25/22:16:15.79          -6.4129875       23.069472       21.078928
2017-02-25/22:16:15.83          -6.3780686       23.061772       21.100468
2017-02-25/22:16:15.86          -6.3182548       23.051940       21.130567
2017-02-25/22:16:15.89          -6.2802556       23.058818       21.161352
2017-02-25/22:16:15.92          -6.2332734       23.064984       21.210836
2017-02-25/22:16:15.95          -6.1870939       23.074487       21.239968
2017-02-25/22:16:15.98          -6.1402618       23.088428       21.268165
2017-02-25/22:16:16.01          -6.0959918       23.113164       21.290346
2017-02-25/22:16:16.04          -6.0606567       23.132004       21.323196
2017-02-25/22:16:16.08          -6.0068677       23.148468       21.345769
2017-02-25/22:16:16.11          -5.9468164       23.170026       21.367839
2017-02-25/22:16:16.14          -5.9079311       23.194905       21.388253
2017-02-25/22:16:16.17          -5.8590007       23.214187       21.418152
2017-02-25/22:16:16.20          -5.8075980       23.213402       21.417972
2017-02-25/22:16:16.23          -5.7587736       23.215721       21.429384
2017-02-25/22:16:16.26          -5.7151013       23.218979       21.437693
2017-02-25/22:16:16.29          -5.6604195       23.212821       21.445967
2017-02-25/22:16:16.33          -5.5997686       23.210084       21.460084
2017-02-25/22:16:16.36          -5.5416237       23.206263       21.471271
2017-02-25/22:16:16.39          -5.4982131       23.193149       21.499352
2017-02-25/22:16:16.42          -5.4468962       23.188873       21.531299
2017-02-25/22:16:16.45          -5.3982830       23.180471       21.541805
2017-02-25/22:16:16.48          -5.3490407       23.191612       21.571504
2017-02-25/22:16:16.51          -5.3018281       23.193329       21.593368
2017-02-25/22:16:16.54          -5.2570463       23.208006       21.632736
2017-02-25/22:16:16.58          -5.2216149       23.225705       21.657497
2017-02-25/22:16:16.61          -5.1788205       23.241572       21.669473
2017-02-25/22:16:16.64          -5.1362257       23.259670       21.689222
2017-02-25/22:16:16.67          -5.0893904       23.286299       21.700919
2017-02-25/22:16:16.70          -5.0423805       23.307881       21.715176
2017-02-25/22:16:16.73          -4.9885546       23.322334       21.734670
2017-02-25/22:16:16.76          -4.9434538       23.341423       21.748957
2017-02-25/22:16:16.79          -4.8956145       23.362497       21.773228
2017-02-25/22:16:16.83          -4.8415292       23.362953       21.796422
2017-02-25/22:16:16.86          -4.7808523       23.368238       21.818085
2017-02-25/22:16:16.89          -4.7247723       23.362238       21.842388
2017-02-25/22:16:16.92          -4.6663837       23.372207       21.860901
2017-02-25/22:16:16.95          -4.6172821       23.373625       21.893062
2017-02-25/22:16:16.98          -4.5640134       23.369732       21.913513
2017-02-25/22:16:17.01          -4.5057845       23.362064       21.935333
2017-02-25/22:16:17.04          -4.4483552       23.358034       21.961966
2017-02-25/22:16:17.08          -4.3934711       23.354964       21.988735
2017-02-25/22:16:17.11          -4.3439063       23.352809       22.000335
2017-02-25/22:16:17.14          -4.3003823       23.351425       22.020610
2017-02-25/22:16:17.17          -4.2559425       23.353232       22.035548
2017-02-25/22:16:17.20          -4.2286480       23.361320       22.057770
2017-02-25/22:16:17.23          -4.1843054       23.377051       22.072683
2017-02-25/22:16:17.26          -4.1446653       23.382350       22.073154
2017-02-25/22:16:17.29          -4.1145685       23.405959       22.083852
2017-02-25/22:16:17.33          -4.0792996       23.418699       22.095417
2017-02-25/22:16:17.36          -4.0385015       23.423124       22.096487
2017-02-25/22:16:17.39          -3.9906304       23.424144       22.099510
2017-02-25/22:16:17.42          -3.9438476       23.427233       22.122082
2017-02-25/22:16:17.45          -3.9086662       23.436176       22.140610
2017-02-25/22:16:17.48          -3.8579664       23.430442       22.171530
2017-02-25/22:16:17.51          -3.8154624       23.426845       22.188444
2017-02-25/22:16:17.54          -3.7704842       23.426485       22.219740
2017-02-25/22:16:17.58          -3.7265440       23.415901       22.240124
2017-02-25/22:16:17.61          -3.6748295       23.399442       22.265730
2017-02-25/22:16:17.64          -3.6336431       23.397017       22.295138
2017-02-25/22:16:17.67          -3.5892994       23.400118       22.326537
2017-02-25/22:16:17.70          -3.5582885       23.401528       22.356488
2017-02-25/22:16:17.73          -3.5065165       23.403885       22.386863
2017-02-25/22:16:17.76          -3.4561363       23.406116       22.401195
2017-02-25/22:16:17.79          -3.4122764       23.417460       22.429104
2017-02-25/22:16:17.83          -3.3729991       23.425302       22.450434
2017-02-25/22:16:17.86          -3.3289409       23.434314       22.462181
2017-02-25/22:16:17.89          -3.2904163       23.451434       22.467647
2017-02-25/22:16:17.92          -3.2402903       23.462705       22.477155
2017-02-25/22:16:17.95          -3.2071339       23.475100       22.488127
2017-02-25/22:16:17.98          -3.1574556       23.479705       22.490801
2017-02-25/22:16:18.01          -3.1217919       23.480331       22.504421
2017-02-25/22:16:18.04          -3.0871971       23.472882       22.518584
2017-02-25/22:16:18.08          -3.0455945       23.461048       22.531326
2017-02-25/22:16:18.11          -2.9960236       23.446183       22.551022
2017-02-25/22:16:18.14          -2.9543188       23.438573       22.590352
2017-02-25/22:16:18.17          -2.9157573       23.420470       22.626577
2017-02-25/22:16:18.20          -2.8768527       23.409995       22.660939
2017-02-25/22:16:18.23          -2.8326015       23.401432       22.700133
2017-02-25/22:16:18.26          -2.7845370       23.397758       22.730874
2017-02-25/22:16:18.29          -2.7379265       23.393077       22.750589
2017-02-25/22:16:18.33          -2.6931908       23.396609       22.759162
2017-02-25/22:16:18.36          -2.6494022       23.399105       22.784527
2017-02-25/22:16:18.39          -2.6073451       23.406811       22.804382
2017-02-25/22:16:18.42          -2.5599131       23.401312       22.808947
2017-02-25/22:16:18.45          -2.5124701       23.416565       22.812954
2017-02-25/22:16:18.48          -2.4726319       23.424859       22.823528
2017-02-25/22:16:18.51          -2.4209196       23.433737       22.816133
2017-02-25/22:16:18.54          -2.3888685       23.440016       22.822320
2017-02-25/22:16:18.58          -2.3511530       23.453017       22.841811
2017-02-25/22:16:18.61          -2.3040183       23.451033       22.870615
2017-02-25/22:16:18.64          -2.2621059       23.448892       22.884556
2017-02-25/22:16:18.67          -2.2197032       23.438623       22.910376
2017-02-25/22:16:18.70          -2.1759368       23.438320       22.946076
2017-02-25/22:16:18.73          -2.1313037       23.422501       22.980060
2017-02-25/22:16:18.76          -2.0893851       23.407612       23.002111
2017-02-25/22:16:18.79          -2.0441393       23.385420       23.037942
2017-02-25/22:16:18.83          -1.9850296       23.375396       23.075082
2017-02-25/22:16:18.86          -1.9410264       23.357854       23.091279
2017-02-25/22:16:18.89          -1.9002672       23.356707       23.113007
2017-02-25/22:16:18.92          -1.8534751       23.359973       23.143948
2017-02-25/22:16:18.95          -1.8137126       23.372379       23.160645
2017-02-25/22:16:18.98          -1.7712755       23.385796       23.183952
2017-02-25/22:16:19.01          -1.7378753       23.407024       23.201128
2017-02-25/22:16:19.04          -1.6905025       23.426607       23.228032
2017-02-25/22:16:19.08          -1.6540878       23.456474       23.249951
2017-02-25/22:16:19.11          -1.6220465       23.454882       23.256971
2017-02-25/22:16:19.14          -1.5826095       23.467666       23.283083
2017-02-25/22:16:19.17          -1.5450289       23.470940       23.305049
2017-02-25/22:16:19.20          -1.5045917       23.464888       23.309912
2017-02-25/22:16:19.23          -1.4630840       23.467020       23.322618
2017-02-25/22:16:19.26          -1.4155616       23.465460       23.328598
2017-02-25/22:16:19.29          -1.3675284       23.450914       23.353731
2017-02-25/22:16:19.33          -1.3243286       23.429142       23.375574
2017-02-25/22:16:19.36          -1.2865334       23.404580       23.397603
2017-02-25/22:16:19.39          -1.2399498       23.402101       23.428763
2017-02-25/22:16:19.42          -1.1870721       23.389711       23.447684
2017-02-25/22:16:19.45          -1.1394470       23.379423       23.471584
2017-02-25/22:16:19.48          -1.1051823       23.377370       23.496267
2017-02-25/22:16:19.51          -1.0637437       23.370748       23.514823
2017-02-25/22:16:19.54          -1.0313627       23.369123       23.537587
2017-02-25/22:16:19.58         -0.98670597       23.376689       23.543887
2017-02-25/22:16:19.61         -0.93920267       23.392972       23.551250
2017-02-25/22:16:19.64         -0.89523302       23.398041       23.553168
2017-02-25/22:16:19.67         -0.85421437       23.408428       23.562376
2017-02-25/22:16:19.70         -0.81788661       23.421556       23.582588
2017-02-25/22:16:19.73         -0.77579697       23.427163       23.590974
2017-02-25/22:16:19.76         -0.72626019       23.427169       23.605610
2017-02-25/22:16:19.79         -0.69112122       23.430362       23.628012
2017-02-25/22:16:19.83         -0.65313547       23.429306       23.642814
2017-02-25/22:16:19.86         -0.61030578       23.422729       23.669019
2017-02-25/22:16:19.89         -0.57469663       23.422552       23.687637
2017-02-25/22:16:19.92         -0.52776993       23.427834       23.725312
2017-02-25/22:16:19.95         -0.48008292       23.418445       23.744191
2017-02-25/22:16:19.98         -0.43208751       23.405868       23.763994
2017-02-25/22:16:20.01         -0.39633201       23.402696       23.788244
2017-02-25/22:16:20.04         -0.34669365       23.393871       23.812413
2017-02-25/22:16:20.08         -0.29134363       23.384652       23.837320
2017-02-25/22:16:20.11         -0.24981051       23.382072       23.865679
2017-02-25/22:16:20.14         -0.21875323       23.381425       23.884158
2017-02-25/22:16:20.17         -0.17232052       23.374093       23.910515
2017-02-25/22:16:20.20         -0.14607783       23.369029       23.915366
2017-02-25/22:16:20.23         -0.11679468       23.375635       23.931395
2017-02-25/22:16:20.26        -0.083482071       23.380036       23.938472
2017-02-25/22:16:20.29        -0.039990894       23.380614       23.945005
2017-02-25/22:16:20.33       -0.0054400633       23.380158       23.954941
2017-02-25/22:16:20.36         0.028694759       23.376061       23.964485
2017-02-25/22:16:20.39         0.075346197       23.348453       23.964911
2017-02-25/22:16:20.42          0.12037959       23.333099       23.976069
2017-02-25/22:16:20.45          0.15889288       23.313895       23.992137
2017-02-25/22:16:20.48          0.21026694       23.299774       24.013429
2017-02-25/22:16:20.51          0.25222514       23.287881       24.033521
2017-02-25/22:16:20.54          0.29095054       23.266664       24.058594
2017-02-25/22:16:20.58          0.33026698       23.256903       24.086900
2017-02-25/22:16:20.61          0.36892396       23.247676       24.117261
2017-02-25/22:16:20.64          0.41458818       23.233957       24.137816
2017-02-25/22:16:20.67          0.45319809       23.239638       24.171512
2017-02-25/22:16:20.70          0.49926346       23.234531       24.193571
2017-02-25/22:16:20.73          0.53723496       23.230586       24.210321
2017-02-25/22:16:20.76          0.57233121       23.227863       24.228234
2017-02-25/22:16:20.79          0.61477475       23.228385       24.242860
2017-02-25/22:16:20.83          0.65759195       23.234485       24.252554
2017-02-25/22:16:20.86          0.69954860       23.230271       24.255028
2017-02-25/22:16:20.89          0.74323934       23.220745       24.254628
2017-02-25/22:16:20.92          0.78246329       23.214645       24.255510
2017-02-25/22:16:20.95          0.82717242       23.207356       24.258463
2017-02-25/22:16:20.98          0.86615979       23.197766       24.279408
2017-02-25/22:16:21.01          0.90487792       23.189316       24.296363
2017-02-25/22:16:21.04          0.95405298       23.176022       24.325151
2017-02-25/22:16:21.08          0.99844220       23.153561       24.355977
2017-02-25/22:16:21.11           1.0421073       23.130648       24.385486
2017-02-25/22:16:21.14           1.0874793       23.112473       24.422730
2017-02-25/22:16:21.17           1.1328095       23.096235       24.454650
2017-02-25/22:16:21.20           1.1812504       23.095354       24.482386
2017-02-25/22:16:21.23           1.2210143       23.084292       24.509972
2017-02-25/22:16:21.26           1.2642750       23.081304       24.528174
2017-02-25/22:16:21.29           1.3092098       23.072129       24.548519
2017-02-25/22:16:21.33           1.3478896       23.065628       24.560148
2017-02-25/22:16:21.36           1.3877181       23.063335       24.581875
2017-02-25/22:16:21.39           1.4190684       23.077374       24.602651
2017-02-25/22:16:21.42           1.4525321       23.078702       24.606966
2017-02-25/22:16:21.45           1.4762368       23.087604       24.620604
2017-02-25/22:16:21.48           1.5063814       23.088789       24.645528
2017-02-25/22:16:21.51           1.5390269       23.090956       24.664992
2017-02-25/22:16:21.54           1.5733237       23.091792       24.679320
2017-02-25/22:16:21.58           1.6041666       23.090401       24.699127
2017-02-25/22:16:21.61           1.6375725       23.083086       24.717689
2017-02-25/22:16:21.64           1.6760946       23.076898       24.742413
2017-02-25/22:16:21.67           1.7274074       23.045949       24.753629
2017-02-25/22:16:21.70           1.7744530       23.021498       24.784629
2017-02-25/22:16:21.73           1.8239028       22.999204       24.818249
2017-02-25/22:16:21.76           1.8688898       22.975139       24.835263
2017-02-25/22:16:21.79           1.9111889       22.947251       24.856012
2017-02-25/22:16:21.83           1.9552139       22.934913       24.881698
2017-02-25/22:16:21.86           2.0008090       22.925227       24.899988
2017-02-25/22:16:21.89           2.0466982       22.925214       24.919471
2017-02-25/22:16:21.92           2.0845233       22.924196       24.922195
2017-02-25/22:16:21.95           2.1235033       22.935393       24.942559
2017-02-25/22:16:21.98           2.1696819       22.952833       24.954001
2017-02-25/22:16:22.01           2.2145248       22.963222       24.953617
2017-02-25/22:16:22.04           2.2582125       22.966712       24.961865
2017-02-25/22:16:22.08           2.3032431       22.979950       24.963206
2017-02-25/22:16:22.11           2.3491893       22.975508       24.951394
2017-02-25/22:16:22.14           2.3887311       22.982045       24.951506
2017-02-25/22:16:22.17           2.4358099       22.971121       24.960974
2017-02-25/22:16:22.20           2.4916576       22.961318       24.963355
2017-02-25/22:16:22.23           2.5453752       22.948220       24.967107
2017-02-25/22:16:22.26           2.5880985       22.918797       24.970357
2017-02-25/22:16:22.29           2.6394711       22.893952       24.994437
2017-02-25/22:16:22.33           2.6817440       22.876148       25.025785
2017-02-25/22:16:22.36           2.7370951       22.856228       25.053474
2017-02-25/22:16:22.39           2.7849265       22.846230       25.097811
2017-02-25/22:16:22.42           2.8451876       22.821677       25.131888
2017-02-25/22:16:22.45           2.8925208       22.806708       25.147299
2017-02-25/22:16:22.48           2.9396994       22.799936       25.174960
2017-02-25/22:16:22.51           2.9863153       22.800409       25.195751
2017-02-25/22:16:22.54           3.0244360       22.814406       25.225930
2017-02-25/22:16:22.58           3.0629053       22.817852       25.227701
2017-02-25/22:16:22.61           3.1087011       22.821624       25.228137
2017-02-25/22:16:22.64           3.1516214       22.826616       25.229736
2017-02-25/22:16:22.67           3.1969392       22.817872       25.227255
2017-02-25/22:16:22.70           3.2331370       22.821137       25.233152
2017-02-25/22:16:22.73           3.2814485       22.826124       25.244902
2017-02-25/22:16:22.76           3.3175703       22.817709       25.258614
2017-02-25/22:16:22.79           3.3511081       22.804408       25.276370
2017-02-25/22:16:22.83           3.4027624       22.781016       25.277324
2017-02-25/22:16:22.86           3.4510163       22.777247       25.294936
2017-02-25/22:16:22.89           3.5031577       22.766491       25.307195
2017-02-25/22:16:22.92           3.5466526       22.756476       25.324897
2017-02-25/22:16:22.95           3.5909762       22.745855       25.344225
2017-02-25/22:16:22.98           3.6399901       22.732491       25.352548
2017-02-25/22:16:23.01           3.6827805       22.717056       25.367823
2017-02-25/22:16:23.04           3.7319875       22.714546       25.385414
2017-02-25/22:16:23.08           3.7781238       22.710296       25.394053
2017-02-25/22:16:23.11           3.8207049       22.712768       25.407017
2017-02-25/22:16:23.14           3.8623652       22.711824       25.408548
2017-02-25/22:16:23.17           3.9007230       22.713548       25.420348
2017-02-25/22:16:23.20           3.9385146       22.722517       25.425274
2017-02-25/22:16:23.23           3.9766783       22.721280       25.426959
2017-02-25/22:16:23.26           4.0169150       22.722469       25.432288
2017-02-25/22:16:23.29           4.0562317       22.720242       25.426185
2017-02-25/22:16:23.33           4.0944104       22.706032       25.419220
2017-02-25/22:16:23.36           4.1324938       22.693001       25.420334
2017-02-25/22:16:23.39           4.1733128       22.673975       25.423885
2017-02-25/22:16:23.42           4.2224007       22.645836       25.437271
2017-02-25/22:16:23.45           4.2619447       22.625948       25.450255
2017-02-25/22:16:23.48           4.3122569       22.597925       25.467613
2017-02-25/22:16:23.51           4.3584926       22.581936       25.487749
2017-02-25/22:16:23.54           4.4015033       22.564515       25.512030
2017-02-25/22:16:23.58           4.4480296       22.550312       25.534202
2017-02-25/22:16:23.61           4.4925236       22.531632       25.549669
2017-02-25/22:16:23.64           4.5444835       22.518059       25.560201
2017-02-25/22:16:23.67           4.5937631       22.524569       25.588702
2017-02-25/22:16:23.70           4.6284765       22.521116       25.595867
2017-02-25/22:16:23.73           4.6653657       22.519027       25.606987
2017-02-25/22:16:23.76           4.6980638       22.514017       25.605493
2017-02-25/22:16:23.79           4.7340047       22.513361       25.597900
2017-02-25/22:16:23.83           4.7820891       22.512268       25.584707
2017-02-25/22:16:23.86           4.8224143       22.512174       25.573568
2017-02-25/22:16:23.89           4.8696784       22.511808       25.567137
2017-02-25/22:16:23.92           4.9152545       22.506937       25.569750
2017-02-25/22:16:23.95           4.9568691       22.492054       25.559260
2017-02-25/22:16:23.98           5.0174178       22.484779       25.568515
2017-02-25/22:16:24.01           5.0704291       22.471291       25.570947
2017-02-25/22:16:24.04           5.1259157       22.461074       25.587753
2017-02-25/22:16:24.08           5.1828236       22.440721       25.593221
2017-02-25/22:16:24.11           5.2307551       22.421374       25.605159
2017-02-25/22:16:24.14           5.2809538       22.407420       25.630853
2017-02-25/22:16:24.17           5.3346857       22.399607       25.652481
2017-02-25/22:16:24.20           5.3826396       22.391195       25.670000
2017-02-25/22:16:24.23           5.4287982       22.387230       25.695406
2017-02-25/22:16:24.26           5.4603478       22.383235       25.701693
2017-02-25/22:16:24.29           5.5089616       22.392871       25.705118
2017-02-25/22:16:24.33           5.5475652       22.398353       25.713615
2017-02-25/22:16:24.36           5.5846995       22.415905       25.728123
2017-02-25/22:16:24.39           5.6229685       22.429545       25.736798
2017-02-25/22:16:24.42           5.6690678       22.437966       25.728908
2017-02-25/22:16:24.45           5.6943677       22.447442       25.723672
2017-02-25/22:16:24.48           5.7235838       22.452968       25.719520
2017-02-25/22:16:24.51           5.7539834       22.452652       25.714862
2017-02-25/22:16:24.54           5.7929589       22.455822       25.719271
2017-02-25/22:16:24.58           5.8265221       22.445385       25.726676
2017-02-25/22:16:24.61           5.8654279       22.428870       25.731369
2017-02-25/22:16:24.64           5.9017476       22.415357       25.739259
2017-02-25/22:16:24.67           5.9474879       22.399634       25.748349
2017-02-25/22:16:24.70           5.9780573       22.396571       25.766102
2017-02-25/22:16:24.73           6.0221003       22.392124       25.782537
2017-02-25/22:16:24.76           6.0692233       22.392225       25.797579
2017-02-25/22:16:24.79           6.1083852       22.398246       25.803711
2017-02-25/22:16:24.83           6.1453632       22.410792       25.805041
2017-02-25/22:16:24.86           6.1819868       22.420564       25.800966
2017-02-25/22:16:24.89           6.2191284       22.443604       25.786394
2017-02-25/22:16:24.92           6.2632053       22.458363       25.768991
2017-02-25/22:16:24.95           6.2987877       22.473546       25.743936
2017-02-25/22:16:24.98           6.3526119       22.477820       25.719168
2017-02-25/22:16:25.01           6.4074678       22.487255       25.695794
2017-02-25/22:16:25.04           6.4706876       22.494293       25.673330
2017-02-25/22:16:25.08           6.5450659       22.493808       25.649195
2017-02-25/22:16:25.11           6.6208867       22.483427       25.630502
2017-02-25/22:16:25.14           6.7083259       22.477921       25.604661
2017-02-25/22:16:25.17           6.7908504       22.474368       25.591159
2017-02-25/22:16:25.20           6.8765807       22.469333       25.575466
2017-02-25/22:16:25.23           6.9555038       22.474557       25.569345
2017-02-25/22:16:25.26           7.0407742       22.467811       25.547939
2017-02-25/22:16:25.29           7.1139559       22.454358       25.519577
2017-02-25/22:16:25.33           7.1777734       22.451994       25.492533
2017-02-25/22:16:25.36           7.2394725       22.457142       25.464058
2017-02-25/22:16:25.39           7.2866329       22.471371       25.435761
2017-02-25/22:16:25.42           7.3243414       22.481972       25.410174
2017-02-25/22:16:25.45           7.3692992       22.491794       25.371491
2017-02-25/22:16:25.48           7.3966184       22.511119       25.335484
2017-02-25/22:16:25.51           7.4185345       22.522300       25.273403
2017-02-25/22:16:25.54           7.4416785       22.549625       25.230364
2017-02-25/22:16:25.58           7.4814186       22.580861       25.171206
2017-02-25/22:16:25.61           7.5219954       22.598261       25.088258
2017-02-25/22:16:25.64           7.5598943       22.606618       24.991169
2017-02-25/22:16:25.67           7.6134376       22.612169       24.907055
2017-02-25/22:16:25.70           7.6687667       22.613147       24.806669
2017-02-25/22:16:25.73           7.7135065       22.584905       24.721297
2017-02-25/22:16:25.76           7.7442844       22.523781       24.631570
2017-02-25/22:16:25.79           7.7805083       22.450051       24.568518
2017-02-25/22:16:25.83           7.8066395       22.341423       24.496866
2017-02-25/22:16:25.86           7.8011295       22.189973       24.440605
2017-02-25/22:16:25.89           7.7778370       22.026976       24.422511
2017-02-25/22:16:25.92           7.7520131       21.795362       24.437084
2017-02-25/22:16:25.95           7.6904777       21.498364       24.466799
2017-02-25/22:16:25.98           7.6084972       21.159408       24.542940
2017-02-25/22:16:26.01           7.5034041       20.793737       24.627015
2017-02-25/22:16:26.04           7.3836576       20.413794       24.726929
2017-02-25/22:16:26.08           7.2364748       20.026261       24.838029
2017-02-25/22:16:26.11           7.0512951       19.626451       24.967762
2017-02-25/22:16:26.14           6.8614340       19.245414       25.123575
2017-02-25/22:16:26.17           6.6670641       18.843013       25.271474
2017-02-25/22:16:26.20           6.4659525       18.492049       25.414650
2017-02-25/22:16:26.23           6.2842630       18.169622       25.549440
2017-02-25/22:16:26.26           6.1076810       17.848087       25.673621
2017-02-25/22:16:26.29           5.9462952       17.548871       25.817330
2017-02-25/22:16:26.33           5.8041701       17.248886       25.963830
2017-02-25/22:16:26.36           5.6763890       16.931266       26.120739
2017-02-25/22:16:26.39           5.5537155       16.614536       26.267039
2017-02-25/22:16:26.42           5.4376845       16.284825       26.410440
2017-02-25/22:16:26.45           5.3134157       15.959363       26.551292
2017-02-25/22:16:26.48           5.1938330       15.625566       26.701836
2017-02-25/22:16:26.51           5.0585865       15.299538       26.840514
2017-02-25/22:16:26.54           4.9183923       14.990992       26.973056
2017-02-25/22:16:26.58           4.7892058       14.688597       27.087099
2017-02-25/22:16:26.61           4.6649374       14.400276       27.203875
2017-02-25/22:16:26.64           4.5342619       14.131187       27.293148
2017-02-25/22:16:26.67           4.4209159       13.879830       27.401421
2017-02-25/22:16:26.70           4.3138258       13.647189       27.496016
2017-02-25/22:16:26.73           4.2214154       13.418260       27.594370
2017-02-25/22:16:26.76           4.1140643       13.197556       27.682174
2017-02-25/22:16:26.79           4.0206261       12.982161       27.775479
2017-02-25/22:16:26.83           3.9362968       12.775765       27.876589
2017-02-25/22:16:26.86           3.8447882       12.568583       27.957559
2017-02-25/22:16:26.89           3.7584028       12.362546       28.044693
2017-02-25/22:16:26.92           3.6833415       12.154016       28.143335
2017-02-25/22:16:26.95           3.6103820       11.940390       28.207909
2017-02-25/22:16:26.98           3.5431101       11.717755       28.287481
2017-02-25/22:16:27.01           3.4735481       11.510714       28.369475
2017-02-25/22:16:27.04           3.4181805       11.302631       28.443081
2017-02-25/22:16:27.08           3.3644051       11.092220       28.508187
2017-02-25/22:16:27.11           3.3080502       10.887602       28.566147
2017-02-25/22:16:27.14           3.2536213       10.685740       28.640848
2017-02-25/22:16:27.17           3.2063152       10.499936       28.700433
2017-02-25/22:16:27.20           3.1581422       10.316791       28.761455
2017-02-25/22:16:27.23           3.1118175       10.143299       28.834990
2017-02-25/22:16:27.26           3.0652952       9.9694947       28.879685
2017-02-25/22:16:27.29           3.0305626       9.7896925       28.923724
2017-02-25/22:16:27.33           2.9962834       9.6114796       28.965092
2017-02-25/22:16:27.36           2.9632180       9.4492907       29.017111
2017-02-25/22:16:27.39           2.9303462       9.2739163       29.055792
2017-02-25/22:16:27.42           2.9056891       9.0991397       29.089747
2017-02-25/22:16:27.45           2.8652281       8.9165450       29.118251
2017-02-25/22:16:27.48           2.8388794       8.7262084       29.147300
2017-02-25/22:16:27.51           2.8119926       8.5382623       29.176759
2017-02-25/22:16:27.54           2.7959530       8.3512114       29.221502
2017-02-25/22:16:27.58           2.7736480       8.1640146       29.267877
2017-02-25/22:16:27.61           2.7529706       7.9804510       29.310224
2017-02-25/22:16:27.64           2.7340100       7.7937544       29.361157
2017-02-25/22:16:27.67           2.7178499       7.6099486       29.417050
2017-02-25/22:16:27.70           2.6963705       7.4352656       29.482087
2017-02-25/22:16:27.73           2.6904914       7.2597195       29.554773
2017-02-25/22:16:27.76           2.6783381       7.0838988       29.620705
2017-02-25/22:16:27.79           2.6588416       6.9074822       29.671204
2017-02-25/22:16:27.83           2.6328369       6.7460313       29.731347
2017-02-25/22:16:27.86           2.6039612       6.5885849       29.782310
2017-02-25/22:16:27.89           2.5789550       6.4263314       29.839380
2017-02-25/22:16:27.92           2.5591957       6.2618544       29.883085
2017-02-25/22:16:27.95           2.5371957       6.1030311       29.927004
2017-02-25/22:16:27.98           2.5124620       5.9341614       29.953422
2017-02-25/22:16:28.01           2.4773475       5.7633220       29.980623
2017-02-25/22:16:28.04           2.4365492       5.5986955       30.003177
2017-02-25/22:16:28.08           2.4067705       5.4349011       30.044694
2017-02-25/22:16:28.11           2.3702179       5.2631463       30.069271
2017-02-25/22:16:28.14           2.3432810       5.0840234       30.089243
2017-02-25/22:16:28.17           2.3161440       4.9151728       30.124514
2017-02-25/22:16:28.20           2.2769559       4.7346251       30.151743
2017-02-25/22:16:28.23           2.2444641       4.5499782       30.178588
2017-02-25/22:16:28.26           2.2095371       4.3813850       30.229330
2017-02-25/22:16:28.29           2.1864848       4.2054761       30.262951
2017-02-25/22:16:28.33           2.1639734       4.0351955       30.303701
2017-02-25/22:16:28.36           2.1377446       3.8638168       30.345947
2017-02-25/22:16:28.39           2.1151879       3.6926728       30.391721
2017-02-25/22:16:28.42           2.0928430       3.5329977       30.424956
2017-02-25/22:16:28.45           2.0583942       3.3635476       30.444821
2017-02-25/22:16:28.48           2.0308383       3.2147185       30.477164
2017-02-25/22:16:28.51           2.0032860       3.0658889       30.509512
2017-02-25/22:16:28.54           1.9752234       2.9010963       30.507374
2017-02-25/22:16:28.58           1.9400880       2.7398047       30.511672
2017-02-25/22:16:28.61           1.9111248       2.5878726       30.529949
2017-02-25/22:16:28.64           1.8768984       2.4379047       30.544820
2017-02-25/22:16:28.67           1.8458717       2.2835356       30.559464
2017-02-25/22:16:28.70           1.8121176       2.1216937       30.593218
2017-02-25/22:16:28.73           1.7860689       1.9688045       30.627120
2017-02-25/22:16:28.76           1.7539083       1.8046305       30.652377
2017-02-25/22:16:28.79           1.7271773       1.6382928       30.676339
2017-02-25/22:16:28.83           1.7011459       1.4745985       30.713068
2017-02-25/22:16:28.86           1.6809445       1.3204016       30.756414
2017-02-25/22:16:28.89           1.6513169       1.1602501       30.782648
2017-02-25/22:16:28.92           1.6292530       1.0013642       30.814594
2017-02-25/22:16:28.95           1.6015024      0.84868928       30.841892
2017-02-25/22:16:28.98           1.5665031      0.68864674       30.866375
2017-02-25/22:16:29.01           1.5302393      0.53053690       30.889949
2017-02-25/22:16:29.04           1.5065736      0.38452595       30.910816
2017-02-25/22:16:29.08           1.4632444      0.24642523       30.925702
2017-02-25/22:16:29.11           1.4256029      0.11291907       30.942424
2017-02-25/22:16:29.14           1.3852996    -0.021493606       30.960933
2017-02-25/22:16:29.17           1.3535037     -0.16153970       30.969218
2017-02-25/22:16:29.20           1.3158803     -0.30306292       30.978421
2017-02-25/22:16:29.23           1.2886521     -0.45341809       30.989664
2017-02-25/22:16:29.26           1.2640872     -0.59484558       31.006653
2017-02-25/22:16:29.29           1.2367637     -0.73320308       31.023160
2017-02-25/22:16:29.33           1.2010490     -0.88594511       31.037111
2017-02-25/22:16:29.36           1.1775037      -1.0388494       31.062236
2017-02-25/22:16:29.39           1.1608679      -1.1951869       31.077252
2017-02-25/22:16:29.42           1.1362925      -1.3533857       31.092607
2017-02-25/22:16:29.45           1.1062760      -1.5043176       31.118750
2017-02-25/22:16:29.48           1.0814411      -1.6612563       31.138506
2017-02-25/22:16:29.51           1.0517804      -1.8038420       31.149362
2017-02-25/22:16:29.54           1.0301722      -1.9456271       31.160196
2017-02-25/22:16:29.58           1.0044227      -2.0870479       31.181630
2017-02-25/22:16:29.61          0.98816537      -2.2159484       31.202854
2017-02-25/22:16:29.64          0.96199183      -2.3503442       31.212702
2017-02-25/22:16:29.67          0.91982095      -2.4793826       31.230440
2017-02-25/22:16:29.70          0.88226877      -2.6041480       31.241335
2017-02-25/22:16:29.73          0.85070949      -2.7276348       31.246610
2017-02-25/22:16:29.76          0.80903723      -2.8434226       31.253841
2017-02-25/22:16:29.79          0.76586488      -2.9747100       31.268241
2017-02-25/22:16:29.83          0.72980597      -3.0898108       31.275899
2017-02-25/22:16:29.86          0.70784106      -3.2156910       31.277675
2017-02-25/22:16:29.89          0.67366263      -3.3587790       31.288430
2017-02-25/22:16:29.92          0.64621831      -3.4890574       31.308835
2017-02-25/22:16:29.95          0.62863026      -3.6257717       31.331686
2017-02-25/22:16:29.98          0.61145027      -3.7588453       31.354922
2017-02-25/22:16:30.01          0.58746070      -3.9006192       31.374630
2017-02-25/22:16:30.04          0.57262211      -4.0434568       31.391547
2017-02-25/22:16:30.08          0.55838608      -4.1659481       31.414175
2017-02-25/22:16:30.11          0.53716833      -4.2970728       31.429594
2017-02-25/22:16:30.14          0.49704053      -4.4248111       31.439250
2017-02-25/22:16:30.17          0.46317359      -4.5415939       31.444456
2017-02-25/22:16:30.20          0.43210528      -4.6554792       31.454617
2017-02-25/22:16:30.23          0.40169685      -4.7671205       31.452379
2017-02-25/22:16:30.26          0.37768498      -4.8738396       31.444903
2017-02-25/22:16:30.29          0.35614005      -4.9773945       31.443410
2017-02-25/22:16:30.33          0.32958009      -5.0779255       31.453948
2017-02-25/22:16:30.36          0.30116277      -5.1802381       31.451124
2017-02-25/22:16:30.39          0.26541437      -5.2858110       31.451605
2017-02-25/22:16:30.42          0.24381785      -5.3931438       31.457098
2017-02-25/22:16:30.45          0.21422641      -5.5004193       31.457602
2017-02-25/22:16:30.48          0.19015513      -5.6110533       31.448732
2017-02-25/22:16:30.51          0.16401037      -5.7188838       31.454101
2017-02-25/22:16:30.54          0.14136733      -5.8401277       31.464097
2017-02-25/22:16:30.58          0.12665563      -5.9596415       31.465372
2017-02-25/22:16:30.61          0.10541782      -6.0832891       31.454804
2017-02-25/22:16:30.64         0.078985536      -6.2095437       31.464895
2017-02-25/22:16:30.67         0.063770374      -6.3344210       31.475831
2017-02-25/22:16:30.70         0.043212889      -6.4393705       31.493079
2017-02-25/22:16:30.73         0.030129442      -6.5470951       31.506241
2017-02-25/22:16:30.76         0.011184058      -6.6513301       31.521418
2017-02-25/22:16:30.79       -0.0061132993      -6.7431858       31.526678
2017-02-25/22:16:30.83        -0.033269931      -6.8315231       31.531459
2017-02-25/22:16:30.86        -0.064825028      -6.9153173       31.549275
2017-02-25/22:16:30.89        -0.097414992      -6.9934731       31.562881
2017-02-25/22:16:30.92         -0.11445974      -7.0896458       31.557328
2017-02-25/22:16:30.95         -0.14999935      -7.1786582       31.554783
2017-02-25/22:16:30.98         -0.18079177      -7.2832872       31.541004
2017-02-25/22:16:31.01         -0.20337391      -7.3873144       31.522493
2017-02-25/22:16:31.04         -0.23002116      -7.4980049       31.510429
2017-02-25/22:16:31.08         -0.25717130      -7.6140551       31.508023
2017-02-25/22:16:31.11         -0.28816851      -7.7331984       31.500377
2017-02-25/22:16:31.14         -0.31831131      -7.8580527       31.484876
2017-02-25/22:16:31.17         -0.33490981      -7.9832670       31.471423
2017-02-25/22:16:31.20         -0.36327213      -8.0912837       31.480966
2017-02-25/22:16:31.23         -0.36755103      -8.1978817       31.487063
2017-02-25/22:16:31.26         -0.38841882      -8.3028420       31.488600
2017-02-25/22:16:31.29         -0.41785527      -8.4031657       31.496996
2017-02-25/22:16:31.33         -0.43512555      -8.5008554       31.506213
2017-02-25/22:16:31.36         -0.45967009      -8.6061967       31.495846
2017-02-25/22:16:31.39         -0.48343938      -8.6992809       31.487340
2017-02-25/22:16:31.42         -0.50869525      -8.7830642       31.495171
2017-02-25/22:16:31.45         -0.54297463      -8.8691821       31.486278
2017-02-25/22:16:31.48         -0.55779597      -8.9582883       31.472399
2017-02-25/22:16:31.51         -0.59255541      -9.0491836       31.451371
2017-02-25/22:16:31.54         -0.61591138      -9.1386265       31.443255
2017-02-25/22:16:31.58         -0.63664703      -9.2389592       31.432814
2017-02-25/22:16:31.61         -0.66925634      -9.3401375       31.423586
2017-02-25/22:16:31.64         -0.70436717      -9.4342657       31.427349
2017-02-25/22:16:31.67         -0.72816969      -9.5339038       31.436190
2017-02-25/22:16:31.70         -0.75694768      -9.6407368       31.438095
2017-02-25/22:16:31.73         -0.78135020      -9.7417590       31.454323
2017-02-25/22:16:31.76         -0.81053933      -9.8442103       31.463372
2017-02-25/22:16:31.79         -0.83677454      -9.9439652       31.472668
2017-02-25/22:16:31.83         -0.86944930      -10.051975       31.464009
2017-02-25/22:16:31.86         -0.89394361      -10.157187       31.462063
2017-02-25/22:16:31.89         -0.91661641      -10.252862       31.464227
2017-02-25/22:16:31.92         -0.92769971      -10.349481       31.463150
2017-02-25/22:16:31.95         -0.95555860      -10.436377       31.461354
2017-02-25/22:16:31.98         -0.97201336      -10.516125       31.460156
2017-02-25/22:16:32.01         -0.99995392      -10.598908       31.464477
2017-02-25/22:16:32.04          -1.0332416      -10.680872       31.453635
2017-02-25/22:16:32.08          -1.0576329      -10.762491       31.452782
2017-02-25/22:16:32.11          -1.0850568      -10.828840       31.461396
2017-02-25/22:16:32.14          -1.1192710      -10.898066       31.462566
2017-02-25/22:16:32.17          -1.1473114      -10.974103       31.454272
2017-02-25/22:16:32.20          -1.1815020      -11.054132       31.458273
2017-02-25/22:16:32.23          -1.2060441      -11.149410       31.458539
2017-02-25/22:16:32.26          -1.2420849      -11.239694       31.471842
2017-02-25/22:16:32.29          -1.2613034      -11.336070       31.470501
2017-02-25/22:16:32.33          -1.2891836      -11.426609       31.484093
2017-02-25/22:16:32.36          -1.3202367      -11.534496       31.495185
2017-02-25/22:16:32.39          -1.3425952      -11.642253       31.495810
2017-02-25/22:16:32.42          -1.3671899      -11.744221       31.505030
2017-02-25/22:16:32.45          -1.4021409      -11.831262       31.525060
2017-02-25/22:16:32.48          -1.4253532      -11.916674       31.526792
2017-02-25/22:16:32.51          -1.4526038      -11.991835       31.544995
2017-02-25/22:16:32.54          -1.4755320      -12.072681       31.538411
2017-02-25/22:16:32.58          -1.4956212      -12.152681       31.533724
2017-02-25/22:16:32.61          -1.5066278      -12.234736       31.522875
2017-02-25/22:16:32.64          -1.5273392      -12.299627       31.510434
2017-02-25/22:16:32.67          -1.5562040      -12.369956       31.510023
2017-02-25/22:16:32.70          -1.5826826      -12.438249       31.503836
2017-02-25/22:16:32.73          -1.5973799      -12.512660       31.488604
2017-02-25/22:16:32.76          -1.6254420      -12.592474       31.487325
2017-02-25/22:16:32.79          -1.6447944      -12.680183       31.468060
2017-02-25/22:16:32.83          -1.6695275      -12.773481       31.459352
2017-02-25/22:16:32.86          -1.6992780      -12.849896       31.466266
2017-02-25/22:16:32.89          -1.7380227      -12.928374       31.473234
2017-02-25/22:16:32.92          -1.7715238      -13.014777       31.479149
2017-02-25/22:16:32.95          -1.7923056      -13.103702       31.495831
2017-02-25/22:16:32.98          -1.8207195      -13.183967       31.508996
2017-02-25/22:16:33.01          -1.8436223      -13.287278       31.513122
2017-02-25/22:16:33.04          -1.8649537      -13.371043       31.519860
2017-02-25/22:16:33.08          -1.9033778      -13.444681       31.535292
2017-02-25/22:16:33.11          -1.9294014      -13.522916       31.542684
2017-02-25/22:16:33.14          -1.9547238      -13.598060       31.532655
2017-02-25/22:16:33.17          -1.9801587      -13.675059       31.524279
2017-02-25/22:16:33.20          -2.0034587      -13.748617       31.522907
2017-02-25/22:16:33.23          -2.0206652      -13.824440       31.488004
2017-02-25/22:16:33.26          -2.0354210      -13.902920       31.463005
2017-02-25/22:16:33.29          -2.0632157      -13.967526       31.442213
2017-02-25/22:16:33.33          -2.0922764      -14.035889       31.432822
2017-02-25/22:16:33.36          -2.1151248      -14.116037       31.412875
2017-02-25/22:16:33.39          -2.1397610      -14.185896       31.396881
2017-02-25/22:16:33.42          -2.1757487      -14.270656       31.389551
2017-02-25/22:16:33.45          -2.2084953      -14.350925       31.384497
2017-02-25/22:16:33.48          -2.2344703      -14.431370       31.380464
2017-02-25/22:16:33.51          -2.2776452      -14.506316       31.397126
2017-02-25/22:16:33.54          -2.3208884      -14.585175       31.412384
2017-02-25/22:16:33.58          -2.3595985      -14.658416       31.437253
2017-02-25/22:16:33.61          -2.3945188      -14.734817       31.446127
2017-02-25/22:16:33.64          -2.4270058      -14.800158       31.460107
2017-02-25/22:16:33.67          -2.4629875      -14.865809       31.474248
2017-02-25/22:16:33.70          -2.4824910      -14.929250       31.482287
2017-02-25/22:16:33.73          -2.5110982      -14.976927       31.491694
2017-02-25/22:16:33.76          -2.5512968      -15.034754       31.490405
2017-02-25/22:16:33.79          -2.5774431      -15.098519       31.475945
2017-02-25/22:16:33.83          -2.5960097      -15.152254       31.461301
2017-02-25/22:16:33.86          -2.6189705      -15.206699       31.441821
2017-02-25/22:16:33.89          -2.6343793      -15.273858       31.416070
2017-02-25/22:16:33.92          -2.6511956      -15.335827       31.400536
2017-02-25/22:16:33.95          -2.6808141      -15.407934       31.378726
2017-02-25/22:16:33.98          -2.7150870      -15.485167       31.368790
2017-02-25/22:16:34.01          -2.7466974      -15.561492       31.357068
2017-02-25/22:16:34.04          -2.7691712      -15.627926       31.348105
2017-02-25/22:16:34.08          -2.8036629      -15.697777       31.355418
2017-02-25/22:16:34.11          -2.8408223      -15.779628       31.350579
2017-02-25/22:16:34.14          -2.8752319      -15.864688       31.337843
2017-02-25/22:16:34.17          -2.9196807      -15.938005       31.336849
2017-02-25/22:16:34.20          -2.9538225      -16.016155       31.335626
2017-02-25/22:16:34.23          -2.9811789      -16.077561       31.345437
2017-02-25/22:16:34.26          -3.0218097      -16.139893       31.348815
2017-02-25/22:16:34.29          -3.0501019      -16.224589       31.339161
2017-02-25/22:16:34.33          -3.0865093      -16.286150       31.343697
2017-02-25/22:16:34.36          -3.1135762      -16.337172       31.341263
2017-02-25/22:16:34.39          -3.1468181      -16.381384       31.348293
2017-02-25/22:16:34.42          -3.1839337      -16.426493       31.361530
2017-02-25/22:16:34.45          -3.2229087      -16.473400       31.361408
2017-02-25/22:16:34.48          -3.2568090      -16.528166       31.356555
2017-02-25/22:16:34.51          -3.2903762      -16.591380       31.334775
2017-02-25/22:16:34.54          -3.3263769      -16.651800       31.311481
2017-02-25/22:16:34.58          -3.3707720      -16.696557       31.312662
2017-02-25/22:16:34.61          -3.4001765      -16.771509       31.304917
2017-02-25/22:16:34.64          -3.4391946      -16.852968       31.298189
2017-02-25/22:16:34.67          -3.4708231      -16.933075       31.293484
2017-02-25/22:16:34.70          -3.5001296      -17.001058       31.293571
2017-02-25/22:16:34.73          -3.5266936      -17.078080       31.289689
2017-02-25/22:16:34.76          -3.5604325      -17.141803       31.286033
2017-02-25/22:16:34.79          -3.5958307      -17.201833       31.307340
2017-02-25/22:16:34.83          -3.6097499      -17.251732       31.316066
2017-02-25/22:16:34.86          -3.6162674      -17.311225       31.321264
2017-02-25/22:16:34.89          -3.6409288      -17.363143       31.315035
2017-02-25/22:16:34.92          -3.6644147      -17.399011       31.319417
2017-02-25/22:16:34.95          -3.6948870      -17.432587       31.322156
2017-02-25/22:16:34.98          -3.7236046      -17.471482       31.322039
2017-02-25/22:16:35.01          -3.7566556      -17.513004       31.322421
2017-02-25/22:16:35.04          -3.7895062      -17.556795       31.315041
2017-02-25/22:16:35.08          -3.8241201      -17.589589       31.298200
2017-02-25/22:16:35.11          -3.8630014      -17.635516       31.301469
2017-02-25/22:16:35.14          -3.9056620      -17.691727       31.286970
2017-02-25/22:16:35.17          -3.9437078      -17.738255       31.291869
2017-02-25/22:16:35.20          -3.9670922      -17.795021       31.288529
2017-02-25/22:16:35.23          -3.9865239      -17.852658       31.292703
2017-02-25/22:16:35.26          -4.0174866      -17.925285       31.293485
2017-02-25/22:16:35.29          -4.0401658      -17.976471       31.300941
2017-02-25/22:16:35.33          -4.0746149      -18.035403       31.313858
2017-02-25/22:16:35.36          -4.0945745      -18.101601       31.312889
2017-02-25/22:16:35.39          -4.1228758      -18.153635       31.311543
2017-02-25/22:16:35.42          -4.1436365      -18.199254       31.325378
2017-02-25/22:16:35.45          -4.1636439      -18.246618       31.329088
2017-02-25/22:16:35.48          -4.1978973      -18.291048       31.335867
2017-02-25/22:16:35.51          -4.2284902      -18.329547       31.333851
2017-02-25/22:16:35.54          -4.2493792      -18.365661       31.324710
2017-02-25/22:16:35.58          -4.2688438      -18.398641       31.329642
2017-02-25/22:16:35.61          -4.2797565      -18.442228       31.323264
2017-02-25/22:16:35.64          -4.3130709      -18.471544       31.333609
2017-02-25/22:16:35.67          -4.3349118      -18.506556       31.344326
2017-02-25/22:16:35.70          -4.3626399      -18.552240       31.336700
2017-02-25/22:16:35.73          -4.3896785      -18.586664       31.327549
2017-02-25/22:16:35.76          -4.4091815      -18.628679       31.321608
2017-02-25/22:16:35.79          -4.4311929      -18.674727       31.314714
2017-02-25/22:16:35.83          -4.4537734      -18.713262       31.317700
2017-02-25/22:16:35.86          -4.4744233      -18.768271       31.307579
2017-02-25/22:16:35.89          -4.4950103      -18.814098       31.316725
2017-02-25/22:16:35.92          -4.5048225      -18.868293       31.313487
2017-02-25/22:16:35.95          -4.5117726      -18.926759       31.302665
2017-02-25/22:16:35.98          -4.5333565      -18.952096       31.314544
2017-02-25/22:16:36.01          -4.5538958      -18.988891       31.334571
2017-02-25/22:16:36.04          -4.5673447      -19.020446       31.342274
2017-02-25/22:16:36.08          -4.5821318      -19.065084       31.333728
2017-02-25/22:16:36.11          -4.5877285      -19.101736       31.333263
2017-02-25/22:16:36.14          -4.6066870      -19.132292       31.330511
2017-02-25/22:16:36.17          -4.6161815      -19.161401       31.313583
2017-02-25/22:16:36.20          -4.6285602      -19.195126       31.301748
2017-02-25/22:16:36.23          -4.6506359      -19.228327       31.295077
2017-02-25/22:16:36.26          -4.6487718      -19.270809       31.284104
2017-02-25/22:16:36.29          -4.6568651      -19.316771       31.264825
2017-02-25/22:16:36.33          -4.6674836      -19.355815       31.250140
2017-02-25/22:16:36.36          -4.6804373      -19.387855       31.252115
2017-02-25/22:16:36.39          -4.7112413      -19.427316       31.243076
2017-02-25/22:16:36.42          -4.7246529      -19.461089       31.239344
2017-02-25/22:16:36.45          -4.7462623      -19.489647       31.236422
2017-02-25/22:16:36.48          -4.7611284      -19.530171       31.233994
2017-02-25/22:16:36.51          -4.7722064      -19.559852       31.227538
2017-02-25/22:16:36.54          -4.7899074      -19.601225       31.223220
2017-02-25/22:16:36.58          -4.7933598      -19.645526       31.215835
2017-02-25/22:16:36.61          -4.8053460      -19.690170       31.214216
2017-02-25/22:16:36.64          -4.8202556      -19.728630       31.214848
2017-02-25/22:16:36.67          -4.8163190      -19.768660       31.207521
2017-02-25/22:16:36.70          -4.8195499      -19.812168       31.198801
2017-02-25/22:16:36.73          -4.8239263      -19.851749       31.195901
2017-02-25/22:16:36.76          -4.8241173      -19.876841       31.189347
2017-02-25/22:16:36.79          -4.8227952      -19.919843       31.180757
2017-02-25/22:16:36.83          -4.8317773      -19.952194       31.168468
2017-02-25/22:16:36.86          -4.8461441      -19.981545       31.152457
2017-02-25/22:16:36.89          -4.8579421      -20.011687       31.144698
2017-02-25/22:16:36.92          -4.8614010      -20.044491       31.121071
2017-02-25/22:16:36.95          -4.8668217      -20.078442       31.113957
2017-02-25/22:16:36.98          -4.8780680      -20.110976       31.105800
2017-02-25/22:16:37.01          -4.8956912      -20.145526       31.100931
2017-02-25/22:16:37.04          -4.9079487      -20.203068       31.083366
2017-02-25/22:16:37.08          -4.9209313      -20.249971       31.078418
2017-02-25/22:16:37.11          -4.9227672      -20.299385       31.072902
2017-02-25/22:16:37.14          -4.9249296      -20.342707       31.064480
2017-02-25/22:16:37.17          -4.9291106      -20.387631       31.047407
2017-02-25/22:16:37.20          -4.9285245      -20.428889       31.048952
2017-02-25/22:16:37.23          -4.9339824      -20.463697       31.046861
2017-02-25/22:16:37.26          -4.9321379      -20.501210       31.037001
2017-02-25/22:16:37.29          -4.9207064      -20.544010       31.025598
2017-02-25/22:16:37.33          -4.9259158      -20.563316       31.020727
2017-02-25/22:16:37.36          -4.9240229      -20.580142       31.013880
2017-02-25/22:16:37.39          -4.9248929      -20.596275       30.986714
2017-02-25/22:16:37.42          -4.9292435      -20.624217       30.975963
2017-02-25/22:16:37.45          -4.9232149      -20.650156       30.964417
2017-02-25/22:16:37.48          -4.9200434      -20.680011       30.944558
2017-02-25/22:16:37.51          -4.9172429      -20.721550       30.916818
2017-02-25/22:16:37.54          -4.9147782      -20.754628       30.906000
2017-02-25/22:16:37.58          -4.9153447      -20.800301       30.889090
2017-02-25/22:16:37.61          -4.9077809      -20.841084       30.881934
2017-02-25/22:16:37.64          -4.9072289      -20.891383       30.872614
2017-02-25/22:16:37.67          -4.9028129      -20.938421       30.876915
2017-02-25/22:16:37.70          -4.8905219      -20.981663       30.875537
2017-02-25/22:16:37.73          -4.8779024      -21.028087       30.875099
2017-02-25/22:16:37.76          -4.8742084      -21.072675       30.876121
2017-02-25/22:16:37.79          -4.8695529      -21.098928       30.895500
2017-02-25/22:16:37.83          -4.8522472      -21.131189       30.894059
2017-02-25/22:16:37.86          -4.8435414      -21.144958       30.903045
2017-02-25/22:16:37.89          -4.8302814      -21.175146       30.902165
2017-02-25/22:16:37.92          -4.8168238      -21.190679       30.903519
2017-02-25/22:16:37.95          -4.8140270      -21.210010       30.903643
2017-02-25/22:16:37.98          -4.8036232      -21.224275       30.902480
2017-02-25/22:16:38.01          -4.8007608      -21.236781       30.902037
2017-02-25/22:16:38.04          -4.7904857      -21.255963       30.896107
2017-02-25/22:16:38.08          -4.7805327      -21.285980       30.877278
2017-02-25/22:16:38.11          -4.7740367      -21.313093       30.873417
2017-02-25/22:16:38.14          -4.7535760      -21.344922       30.864458
2017-02-25/22:16:38.17          -4.7384154      -21.375508       30.865499
2017-02-25/22:16:38.20          -4.7177512      -21.415433       30.852717
2017-02-25/22:16:38.23          -4.6882111      -21.449847       30.859390
2017-02-25/22:16:38.26          -4.6778390      -21.490622       30.859159
2017-02-25/22:16:38.29          -4.6532819      -21.535321       30.852492
2017-02-25/22:16:38.33          -4.6269683      -21.574231       30.856902
2017-02-25/22:16:38.36          -4.6060222      -21.604167       30.862042
2017-02-25/22:16:38.39          -4.5901314      -21.640109       30.868336
2017-02-25/22:16:38.42          -4.5726755      -21.672733       30.853810
2017-02-25/22:16:38.45          -4.5472413      -21.691514       30.847843
2017-02-25/22:16:38.48          -4.5240737      -21.707563       30.844037
2017-02-25/22:16:38.51          -4.5036055      -21.727744       30.827214
2017-02-25/22:16:38.54          -4.4651317      -21.749431       30.822594
2017-02-25/22:16:38.58          -4.4425559      -21.763937       30.824209
2017-02-25/22:16:38.61          -4.4222668      -21.772954       30.817631
2017-02-25/22:16:38.64          -4.3919211      -21.802447       30.805227
2017-02-25/22:16:38.67          -4.3619243      -21.831825       30.785462
2017-02-25/22:16:38.70          -4.3370519      -21.860017       30.779377
2017-02-25/22:16:38.73          -4.3113635      -21.897693       30.772435
2017-02-25/22:16:38.76          -4.2962894      -21.941234       30.761212
2017-02-25/22:16:38.79          -4.2707924      -21.987741       30.748107
2017-02-25/22:16:38.83          -4.2556325      -22.024298       30.744705
2017-02-25/22:16:38.86          -4.2349502      -22.070043       30.735866
2017-02-25/22:16:38.89          -4.2054031      -22.124444       30.726138
2017-02-25/22:16:38.92          -4.1801040      -22.162851       30.716859
2017-02-25/22:16:38.95          -4.1532887      -22.199324       30.713577
2017-02-25/22:16:38.98          -4.1223245      -22.230732       30.725941
2017-02-25/22:16:39.01          -4.0966578      -22.260359       30.726509
2017-02-25/22:16:39.04          -4.0638889      -22.290415       30.727070
2017-02-25/22:16:39.08          -4.0317602      -22.313950       30.734136
2017-02-25/22:16:39.11          -3.9927896      -22.344837       30.729693
2017-02-25/22:16:39.14          -3.9527195      -22.371769       30.718552
2017-02-25/22:16:39.17          -3.9147260      -22.384224       30.713769
2017-02-25/22:16:39.20          -3.8725239      -22.410606       30.711593
2017-02-25/22:16:39.23          -3.8281201      -22.443636       30.705857
2017-02-25/22:16:39.26          -3.7865265      -22.479740       30.686789
2017-02-25/22:16:39.29          -3.7414318      -22.524260       30.673465
2017-02-25/22:16:39.33          -3.7013265      -22.567961       30.660729
2017-02-25/22:16:39.36          -3.6633759      -22.612899       30.652436
2017-02-25/22:16:39.39          -3.6222132      -22.659314       30.641956
2017-02-25/22:16:39.42          -3.5777094      -22.705199       30.636021
2017-02-25/22:16:39.45          -3.5400827      -22.755686       30.632693
2017-02-25/22:16:39.48          -3.5066395      -22.797908       30.639081
2017-02-25/22:16:39.51          -3.4687134      -22.831891       30.636324
2017-02-25/22:16:39.54          -3.4231917      -22.881337       30.637666
2017-02-25/22:16:39.58          -3.3843622      -22.914910       30.639904
2017-02-25/22:16:39.61          -3.3443999      -22.932575       30.644341
2017-02-25/22:16:39.64          -3.2986918      -22.958634       30.642004
2017-02-25/22:16:39.67          -3.2549064      -22.970430       30.641315
2017-02-25/22:16:39.70          -3.2161061      -22.987228       30.645150
2017-02-25/22:16:39.73          -3.1751179      -23.019565       30.642942
2017-02-25/22:16:39.76          -3.1216407      -23.048969       30.618715
2017-02-25/22:16:39.79          -3.0697157      -23.089884       30.599420
2017-02-25/22:16:39.83          -3.0258166      -23.125648       30.584613
2017-02-25/22:16:39.86          -2.9708328      -23.167824       30.567838
2017-02-25/22:16:39.89          -2.9118226      -23.215671       30.565880
2017-02-25/22:16:39.92          -2.8600427      -23.265099       30.557199
2017-02-25/22:16:39.95          -2.7971059      -23.325753       30.553856
2017-02-25/22:16:39.98          -2.7373998      -23.387999       30.546283
2017-02-25/22:16:40.01          -2.6717127      -23.448958       30.533079
2017-02-25/22:16:40.04          -2.6183973      -23.493376       30.536815
2017-02-25/22:16:40.08          -2.5627688      -23.539678       30.533370
2017-02-25/22:16:40.11          -2.4992701      -23.585095       30.526210
2017-02-25/22:16:40.14          -2.4382578      -23.628565       30.522551
2017-02-25/22:16:40.17          -2.3731571      -23.670351       30.511344
2017-02-25/22:16:40.20          -2.3050242      -23.708261       30.512128
2017-02-25/22:16:40.23          -2.2428679      -23.749839       30.498718
2017-02-25/22:16:40.26          -2.1713278      -23.785685       30.485617
2017-02-25/22:16:40.29          -2.1015969      -23.814146       30.478417
2017-02-25/22:16:40.33          -2.0199093      -23.860565       30.465345
2017-02-25/22:16:40.36          -1.9519309      -23.895346       30.468868
2017-02-25/22:16:40.39          -1.8832506      -23.926909       30.463348
2017-02-25/22:16:40.42          -1.8137331      -23.959064       30.459458
2017-02-25/22:16:40.45          -1.7413398      -24.006611       30.434069
2017-02-25/22:16:40.48          -1.6565693      -24.053602       30.410108
2017-02-25/22:16:40.51          -1.5833542      -24.108246       30.403694
2017-02-25/22:16:40.54          -1.5107582      -24.158595       30.392341
2017-02-25/22:16:40.58          -1.4379598      -24.211746       30.395026
2017-02-25/22:16:40.61          -1.3687457      -24.263472       30.384150
2017-02-25/22:16:40.64          -1.2915465      -24.318280       30.371841
2017-02-25/22:16:40.67          -1.2090027      -24.374012       30.366306
2017-02-25/22:16:40.70          -1.1266771      -24.430009       30.340317
2017-02-25/22:16:40.73          -1.0371714      -24.477056       30.341958
2017-02-25/22:16:40.76         -0.96518543      -24.526014       30.327637
2017-02-25/22:16:40.79         -0.88401640      -24.566433       30.299587
2017-02-25/22:16:40.83         -0.80250298      -24.618760       30.278389
2017-02-25/22:16:40.86         -0.71449941      -24.655414       30.252752
2017-02-25/22:16:40.89         -0.61753858      -24.699552       30.237981
2017-02-25/22:16:40.92         -0.50993278      -24.745858       30.219985
2017-02-25/22:16:40.95         -0.41527318      -24.793401       30.194542
2017-02-25/22:16:40.98         -0.31213654      -24.850850       30.187667
2017-02-25/22:16:41.01         -0.21594364      -24.910478       30.156271
2017-02-25/22:16:41.04         -0.11456284      -24.967902       30.134387
2017-02-25/22:16:41.08        -0.011226888      -25.021806       30.115818
2017-02-25/22:16:41.11         0.097715838      -25.074997       30.097663
2017-02-25/22:16:41.14          0.20713246      -25.137561       30.071297
2017-02-25/22:16:41.17          0.30589299      -25.203934       30.043710
2017-02-25/22:16:41.20          0.39809944      -25.266451       30.011798
2017-02-25/22:16:41.23          0.50587086      -25.327659       29.990565
2017-02-25/22:16:41.26          0.60453530      -25.384074       29.965143
2017-02-25/22:16:41.29          0.70981850      -25.440426       29.945443
2017-02-25/22:16:41.33          0.81219991      -25.495729       29.918519
2017-02-25/22:16:41.36          0.92241829      -25.542097       29.895374
2017-02-25/22:16:41.39           1.0376728      -25.588433       29.866623
2017-02-25/22:16:41.42           1.1469495      -25.636051       29.843506
2017-02-25/22:16:41.45           1.2555568      -25.674400       29.816532
2017-02-25/22:16:41.48           1.3638276      -25.724278       29.790078
2017-02-25/22:16:41.51           1.4773330      -25.776407       29.750257
2017-02-25/22:16:41.54           1.5973275      -25.830483       29.709427
2017-02-25/22:16:41.58           1.7061583      -25.885653       29.684547
2017-02-25/22:16:41.61           1.8261257      -25.934587       29.653186
2017-02-25/22:16:41.64           1.9319165      -26.002524       29.613842
2017-02-25/22:16:41.67           2.0334648      -26.071409       29.564960
2017-02-25/22:16:41.70           2.1422466      -26.138699       29.522800
2017-02-25/22:16:41.73           2.2610809      -26.209519       29.484803
2017-02-25/22:16:41.76           2.3800979      -26.268591       29.450993
2017-02-25/22:16:41.79           2.4884175      -26.332317       29.420983
2017-02-25/22:16:41.83           2.5939176      -26.390918       29.393532
2017-02-25/22:16:41.86           2.7094902      -26.452368       29.356836
2017-02-25/22:16:41.89           2.8221996      -26.524247       29.329182
2017-02-25/22:16:41.92           2.9473857      -26.587895       29.297361
2017-02-25/22:16:41.95           3.0686089      -26.645391       29.275883
2017-02-25/22:16:41.98           3.1856532      -26.702828       29.248231
2017-02-25/22:16:42.01           3.2919673      -26.759268       29.212053
2017-02-25/22:16:42.04           3.4095865      -26.818412       29.170597
2017-02-25/22:16:42.08           3.5220760      -26.870541       29.138883
2017-02-25/22:16:42.11           3.6358307      -26.930573       29.103639
2017-02-25/22:16:42.14           3.7477271      -26.983547       29.057517
2017-02-25/22:16:42.17           3.8565995      -27.040913       29.021205
2017-02-25/22:16:42.20           3.9596368      -27.105763       28.981377
2017-02-25/22:16:42.23           4.0770600      -27.174412       28.947178
2017-02-25/22:16:42.26           4.1857794      -27.245752       28.895244
2017-02-25/22:16:42.29           4.3013889      -27.321210       28.846612
2017-02-25/22:16:42.33           4.4029683      -27.392969       28.799713
2017-02-25/22:16:42.36           4.5129804      -27.472045       28.752640
2017-02-25/22:16:42.39           4.6213567      -27.546184       28.695319
2017-02-25/22:16:42.42           4.7322384      -27.616793       28.660737
2017-02-25/22:16:42.45           4.8519582      -27.687485       28.610973
2017-02-25/22:16:42.48           4.9714025      -27.751082       28.561658
2017-02-25/22:16:42.51           5.0781006      -27.804013       28.517467
2017-02-25/22:16:42.54           5.1936032      -27.861292       28.486880
2017-02-25/22:16:42.58           5.3009704      -27.903471       28.462937
2017-02-25/22:16:42.61           5.4156385      -27.948355       28.431225
2017-02-25/22:16:42.64           5.5302792      -27.990493       28.389154
2017-02-25/22:16:42.67           5.6512855      -28.037101       28.361138
2017-02-25/22:16:42.70           5.7710435      -28.086925       28.322738
2017-02-25/22:16:42.73           5.8756367      -28.140242       28.277972
2017-02-25/22:16:42.76           5.9850342      -28.186102       28.244822
2017-02-25/22:16:42.79           6.0961823      -28.240353       28.202412
2017-02-25/22:16:42.83           6.2056593      -28.293417       28.156746
2017-02-25/22:16:42.86           6.3272941      -28.358504       28.113344
2017-02-25/22:16:42.89           6.4404190      -28.420863       28.082129
2017-02-25/22:16:42.92           6.5441498      -28.480238       28.044701
2017-02-25/22:16:42.95           6.6451193      -28.544771       27.990897
2017-02-25/22:16:42.98           6.7457829      -28.608866       27.946507
2017-02-25/22:16:43.01           6.8520764      -28.660277       27.911419
2017-02-25/22:16:43.04           6.9551944      -28.718260       27.871024
2017-02-25/22:16:43.08           7.0570832      -28.776386       27.826663
2017-02-25/22:16:43.11           7.1661860      -28.835988       27.782604
2017-02-25/22:16:43.14           7.2768576      -28.889222       27.724138
2017-02-25/22:16:43.17           7.3856806      -28.950616       27.678057
2017-02-25/22:16:43.20           7.4993979      -29.005776       27.635520
2017-02-25/22:16:43.23           7.6189561      -29.056356       27.598469
2017-02-25/22:16:43.26           7.7289011      -29.104740       27.556544
2017-02-25/22:16:43.29           7.8426499      -29.165040       27.504542
2017-02-25/22:16:43.33           7.9465221      -29.221865       27.452059
2017-02-25/22:16:43.36           8.0610626      -29.280685       27.404737
2017-02-25/22:16:43.39           8.1661612      -29.334454       27.354250
2017-02-25/22:16:43.42           8.2634226      -29.391854       27.317842
2017-02-25/22:16:43.45           8.3563109      -29.440423       27.265669
2017-02-25/22:16:43.48           8.4615599      -29.503300       27.208005
2017-02-25/22:16:43.51           8.5627295      -29.558962       27.160366
2017-02-25/22:16:43.54           8.6675137      -29.618270       27.114851
2017-02-25/22:16:43.58           8.7656747      -29.672336       27.081469
2017-02-25/22:16:43.61           8.8730359      -29.732410       27.044206
2017-02-25/22:16:43.64           8.9702297      -29.787899       27.002466
2017-02-25/22:16:43.67           9.0650580      -29.836519       26.968985
2017-02-25/22:16:43.70           9.1711221      -29.885940       26.924890
2017-02-25/22:16:43.73           9.2798195      -29.932211       26.890440
2017-02-25/22:16:43.76           9.3720711      -29.965855       26.869032
2017-02-25/22:16:43.79           9.4634616      -29.999073       26.837608
2017-02-25/22:16:43.83           9.5591116      -30.039552       26.799842
2017-02-25/22:16:43.86           9.6618099      -30.075469       26.763141
2017-02-25/22:16:43.89           9.7604424      -30.109990       26.740409
2017-02-25/22:16:43.92           9.8650157      -30.149377       26.699210
2017-02-25/22:16:43.95           9.9732590      -30.206275       26.656587
2017-02-25/22:16:43.98           10.059405      -30.240304       26.632112
2017-02-25/22:16:44.01           10.151996      -30.297306       26.586885
2017-02-25/22:16:44.04           10.244703      -30.346474       26.544443
2017-02-25/22:16:44.08           10.331621      -30.408776       26.510823
2017-02-25/22:16:44.11           10.416681      -30.466938       26.468292
2017-02-25/22:16:44.14           10.501748      -30.528004       26.427733
2017-02-25/22:16:44.17           10.584726      -30.579902       26.375661
2017-02-25/22:16:44.20           10.650854      -30.632382       26.347205
2017-02-25/22:16:44.23           10.720459      -30.687616       26.312170
2017-02-25/22:16:44.26           10.804814      -30.752053       26.272274
2017-02-25/22:16:44.29           10.889461      -30.808706       26.238845
2017-02-25/22:16:44.33           10.969270      -30.864767       26.201298
2017-02-25/22:16:44.36           11.056093      -30.913527       26.154456
2017-02-25/22:16:44.39           11.137910      -30.962147       26.121611
2017-02-25/22:16:44.42           11.217160      -31.004015       26.084956
2017-02-25/22:16:44.45           11.286996      -31.061359       26.050559
2017-02-25/22:16:44.48           11.368316      -31.112564       26.017031
2017-02-25/22:16:44.51           11.450201      -31.160171       25.987551
2017-02-25/22:16:44.54           11.516639      -31.221977       25.947218
2017-02-25/22:16:44.58           11.582156      -31.273066       25.915797
2017-02-25/22:16:44.61           11.660764      -31.337992       25.880201
2017-02-25/22:16:44.64           11.725233      -31.401081       25.847995
2017-02-25/22:16:44.67           11.786981      -31.466093       25.814217
2017-02-25/22:16:44.70           11.849166      -31.529525       25.777757
2017-02-25/22:16:44.73           11.910803      -31.593478       25.743664
2017-02-25/22:16:44.76           11.968899      -31.655683       25.712786
2017-02-25/22:16:44.79           12.034269      -31.715442       25.683603
2017-02-25/22:16:44.83           12.101083      -31.780248       25.652607
2017-02-25/22:16:44.86           12.161970      -31.839518       25.626667
2017-02-25/22:16:44.89           12.218429      -31.903273       25.602894
2017-02-25/22:16:44.92           12.269904      -31.960234       25.584150
2017-02-25/22:16:44.95           12.332302      -32.014645       25.562232
2017-02-25/22:16:44.98           12.396326      -32.077061       25.544153
2017-02-25/22:16:45.01           12.458419      -32.131028       25.531651
2017-02-25/22:16:45.04           12.520640      -32.194280       25.503588
2017-02-25/22:16:45.08           12.569375      -32.262221       25.472427
2017-02-25/22:16:45.11           12.623240      -32.322966       25.451850
2017-02-25/22:16:45.14           12.674932      -32.394008       25.424868
2017-02-25/22:16:45.17           12.726303      -32.458792       25.403354
2017-02-25/22:16:45.20           12.787993      -32.534354       25.377175
2017-02-25/22:16:45.23           12.845340      -32.606743       25.347559
2017-02-25/22:16:45.26           12.884476      -32.681881       25.330862
2017-02-25/22:16:45.29           12.941133      -32.759886       25.290472
2017-02-25/22:16:45.33           12.992602      -32.823481       25.280716
2017-02-25/22:16:45.36           13.048981      -32.883081       25.263061
2017-02-25/22:16:45.39           13.099782      -32.943227       25.253385
2017-02-25/22:16:45.42           13.157178      -32.994571       25.243508
2017-02-25/22:16:45.45           13.215391      -33.055569       25.224409
2017-02-25/22:16:45.48           13.275647      -33.117182       25.202518
2017-02-25/22:16:45.51           13.314250      -33.169060       25.197570
2017-02-25/22:16:45.54           13.369005      -33.220651       25.176081
2017-02-25/22:16:45.58           13.425128      -33.267653       25.185112
2017-02-25/22:16:45.61           13.486618      -33.329114       25.167192
2017-02-25/22:16:45.64           13.540944      -33.379863       25.168211
2017-02-25/22:16:45.67           13.600994      -33.436273       25.152107
2017-02-25/22:16:45.70           13.656817      -33.499462       25.130415
2017-02-25/22:16:45.73           13.709315      -33.560118       25.110596
2017-02-25/22:16:45.76           13.749574      -33.613344       25.100525
2017-02-25/22:16:45.79           13.808733      -33.673080       25.081405
2017-02-25/22:16:45.82           13.857041      -33.734352       25.068827
2017-02-25/22:16:45.86           13.892015      -33.800542       25.048445
2017-02-25/22:16:45.89           13.934004      -33.857014       25.038586
2017-02-25/22:16:45.92           13.978852      -33.923758       25.016714
2017-02-25/22:16:45.95           14.022784      -33.982690       25.005724
2017-02-25/22:16:45.98           14.074428      -34.046490       24.991279
2017-02-25/22:16:46.01           14.129289      -34.096884       24.981550
2017-02-25/22:16:46.04           14.185645      -34.154396       24.966961
2017-02-25/22:16:46.07           14.236602      -34.212503       24.964029
2017-02-25/22:16:46.11           14.299998      -34.262538       24.948527
2017-02-25/22:16:46.14           14.370265      -34.316854       24.927941
2017-02-25/22:16:46.17           14.432590      -34.385050       24.898836
2017-02-25/22:16:46.20           14.484185      -34.449856       24.881029
2017-02-25/22:16:46.23           14.546419      -34.513908       24.858023
2017-02-25/22:16:46.26           14.601307      -34.567199       24.850271
2017-02-25/22:16:46.29           14.652726      -34.631954       24.828785
2017-02-25/22:16:46.32           14.703119      -34.696732       24.815401
2017-02-25/22:16:46.36           14.755750      -34.761509       24.789499
2017-02-25/22:16:46.39           14.802586      -34.827621       24.772916
2017-02-25/22:16:46.42           14.846734      -34.889495       24.767589
2017-02-25/22:16:46.45           14.888704      -34.943882       24.760790
2017-02-25/22:16:46.48           14.934263      -34.993189       24.750194
2017-02-25/22:16:46.51           14.971235      -35.052756       24.739547
2017-02-25/22:16:46.54           15.004489      -35.119425       24.725970
2017-02-25/22:16:46.57           15.051988      -35.189641       24.722728
2017-02-25/22:16:46.61           15.100867      -35.251034       24.721212
2017-02-25/22:16:46.64           15.147976      -35.316002       24.720072
2017-02-25/22:16:46.67           15.192343      -35.377082       24.713414
2017-02-25/22:16:46.70           15.238798      -35.431952       24.703381
2017-02-25/22:16:46.73           15.292910      -35.495606       24.688506
2017-02-25/22:16:46.76           15.348861      -35.563569       24.674157
2017-02-25/22:16:46.79           15.417175      -35.634028       24.654817
2017-02-25/22:16:46.82           15.482234      -35.694951       24.645151
2017-02-25/22:16:46.86           15.524418      -35.745633       24.635050
2017-02-25/22:16:46.89           15.572894      -35.807277       24.609409
2017-02-25/22:16:46.92           15.626147      -35.855630       24.591422
2017-02-25/22:16:46.95           15.678487      -35.919948       24.574952
2017-02-25/22:16:46.98           15.734473      -35.990151       24.549174
2017-02-25/22:16:47.01           15.777377      -36.052340       24.531512
2017-02-25/22:16:47.04           15.828340      -36.116583       24.515780
2017-02-25/22:16:47.07           15.859229      -36.164567       24.510958
2017-02-25/22:16:47.11           15.897756      -36.230407       24.490444
2017-02-25/22:16:47.14           15.951267      -36.292676       24.472602
2017-02-25/22:16:47.17           15.995643      -36.345507       24.481823
2017-02-25/22:16:47.20           16.051074      -36.413976       24.469845
2017-02-25/22:16:47.23           16.097765      -36.468702       24.471887
2017-02-25/22:16:47.26           16.139735      -36.532801       24.467664
2017-02-25/22:16:47.29           16.192665      -36.591086       24.475061
2017-02-25/22:16:47.32           16.239110      -36.652765       24.465623
2017-02-25/22:16:47.36           16.285509      -36.712371       24.459234
2017-02-25/22:16:47.39           16.339791      -36.767996       24.455532
2017-02-25/22:16:47.42           16.380591      -36.822336       24.453172
2017-02-25/22:16:47.45           16.436871      -36.887823       24.427447
2017-02-25/22:16:47.48           16.477736      -36.947135       24.424019
2017-02-25/22:16:47.51           16.518313      -37.020227       24.409698
2017-02-25/22:16:47.54           16.560932      -37.079048       24.399485
2017-02-25/22:16:47.57           16.597573      -37.151133       24.386044
2017-02-25/22:16:47.61           16.632015      -37.213480       24.382562
2017-02-25/22:16:47.64           16.672138      -37.288321       24.362547
2017-02-25/22:16:47.67           16.710820      -37.352121       24.348781
2017-02-25/22:16:47.70           16.758273      -37.435473       24.324953
2017-02-25/22:16:47.73           16.798028      -37.501975       24.313454
2017-02-25/22:16:47.76           16.840690      -37.565941       24.293794
2017-02-25/22:16:47.79           16.894946      -37.624809       24.275314
2017-02-25/22:16:47.82           16.945891      -37.678059       24.265116
2017-02-25/22:16:47.86           17.006443      -37.736562       24.253382
2017-02-25/22:16:47.89           17.066424      -37.789772       24.240064
2017-02-25/22:16:47.92           17.135153      -37.839407       24.239448
2017-02-25/22:16:47.95           17.194382      -37.902815       24.227383
2017-02-25/22:16:47.98           17.255177      -37.945462       24.229590
2017-02-25/22:16:48.01           17.306249      -38.008664       24.217253
2017-02-25/22:16:48.04           17.357272      -38.069793       24.207963
2017-02-25/22:16:48.07           17.406007      -38.131276       24.194420
2017-02-25/22:16:48.11           17.454488      -38.200368       24.182808
2017-02-25/22:16:48.14           17.493851      -38.252722       24.175873
2017-02-25/22:16:48.17           17.543376      -38.312720       24.167007
2017-02-25/22:16:48.20           17.581181      -38.379842       24.150236
2017-02-25/22:16:48.23           17.616873      -38.432476       24.139789
2017-02-25/22:16:48.26           17.650187      -38.490215       24.128721
2017-02-25/22:16:48.29           17.695385      -38.543959       24.122830
2017-02-25/22:16:48.32           17.741297      -38.594326       24.116275
2017-02-25/22:16:48.36           17.790746      -38.637539       24.108967
2017-02-25/22:16:48.39           17.842365      -38.685332       24.101162
2017-02-25/22:16:48.42           17.892040      -38.736653       24.090054
2017-02-25/22:16:48.45           17.937782      -38.790528       24.095207
2017-02-25/22:16:48.48           17.989538      -38.836288       24.094133
2017-02-25/22:16:48.51           18.051520      -38.894668       24.090057
2017-02-25/22:16:48.54           18.110770      -38.952071       24.082437
2017-02-25/22:16:48.57           18.161628      -38.998254       24.076371
2017-02-25/22:16:48.61           18.220179      -39.058377       24.056007
2017-02-25/22:16:48.64           18.271353      -39.123454       24.049024
2017-02-25/22:16:48.67           18.326672      -39.179847       24.042282
2017-02-25/22:16:48.70           18.373032      -39.240607       24.024183
2017-02-25/22:16:48.73           18.414817      -39.302072       23.997580
2017-02-25/22:16:48.76           18.455095      -39.363059       23.984809
2017-02-25/22:16:48.79           18.492415      -39.414960       23.972293
2017-02-25/22:16:48.82           18.528894      -39.472265       23.953716
2017-02-25/22:16:48.86           18.573268      -39.528485       23.939800
2017-02-25/22:16:48.89           18.611052      -39.594167       23.939507
2017-02-25/22:16:48.92           18.653205      -39.643736       23.929136
2017-02-25/22:16:48.95           18.684608      -39.698995       23.919220
2017-02-25/22:16:48.98           18.734576      -39.751581       23.903739
2017-02-25/22:16:49.01           18.785530      -39.810974       23.880749
2017-02-25/22:16:49.04           18.842168      -39.865537       23.867940
2017-02-25/22:16:49.07           18.897534      -39.927078       23.851755
2017-02-25/22:16:49.11           18.959840      -39.985889       23.838287
2017-02-25/22:16:49.14           19.019998      -40.045931       23.829269
2017-02-25/22:16:49.17           19.081617      -40.092396       23.818334
2017-02-25/22:16:49.20           19.145801      -40.154680       23.800375
2017-02-25/22:16:49.23           19.212857      -40.215258       23.779280
2017-02-25/22:16:49.26           19.260525      -40.280828       23.764102
2017-02-25/22:16:49.29           19.315809      -40.341123       23.755996
2017-02-25/22:16:49.32           19.362282      -40.406015       23.731829
2017-02-25/22:16:49.36           19.405013      -40.466859       23.718630
2017-02-25/22:16:49.39           19.439888      -40.521965       23.700179
2017-02-25/22:16:49.42           19.470594      -40.579943       23.677537
2017-02-25/22:16:49.45           19.501037      -40.642626       23.654852
2017-02-25/22:16:49.48           19.541953      -40.701417       23.629691
2017-02-25/22:16:49.51           19.574245      -40.762413       23.611967
2017-02-25/22:16:49.54           19.625843      -40.817175       23.596396
2017-02-25/22:16:49.57           19.669286      -40.877727       23.576122
2017-02-25/22:16:49.61           19.721186      -40.933588       23.564549
2017-02-25/22:16:49.64           19.770339      -40.979579       23.551884
2017-02-25/22:16:49.67           19.820671      -41.041964       23.546346
2017-02-25/22:16:49.70           19.879580      -41.106064       23.531983
2017-02-25/22:16:49.73           19.937207      -41.168243       23.516701
2017-02-25/22:16:49.76           19.978153      -41.230581       23.506926
2017-02-25/22:16:49.79           20.036822      -41.289656       23.489953
2017-02-25/22:16:49.82           20.081923      -41.352207       23.477962
2017-02-25/22:16:49.86           20.124977      -41.398605       23.462240
2017-02-25/22:16:49.89           20.157869      -41.458894       23.450539
2017-02-25/22:16:49.92           20.201145      -41.526033       23.435567
2017-02-25/22:16:49.95           20.237246      -41.584244       23.406293
2017-02-25/22:16:49.98           20.274862      -41.646487       23.378579
2017-02-25/22:16:50.01           20.312446      -41.696929       23.351341
2017-02-25/22:16:50.04           20.351388      -41.751823       23.343777
2017-02-25/22:16:50.07           20.380312      -41.811293       23.324574
2017-02-25/22:16:50.11           20.418818      -41.864208       23.304314
2017-02-25/22:16:50.14           20.460528      -41.925237       23.290845
2017-02-25/22:16:50.17           20.502490      -41.978654       23.275444
2017-02-25/22:16:50.20           20.546675      -42.032727       23.260934
2017-02-25/22:16:50.23           20.604160      -42.094666       23.250382
2017-02-25/22:16:50.26           20.653385      -42.146266       23.250081
2017-02-25/22:16:50.29           20.699608      -42.214229       23.250742
2017-02-25/22:16:50.32           20.750291      -42.276224       23.230794
2017-02-25/22:16:50.36           20.805621      -42.336486       23.222718
2017-02-25/22:16:50.39           20.845737      -42.392232       23.215772
2017-02-25/22:16:50.42           20.888661      -42.453283       23.197895
2017-02-25/22:16:50.45           20.938065      -42.513359       23.177030
2017-02-25/22:16:50.48           20.980765      -42.584277       23.149658
2017-02-25/22:16:50.51           21.013506      -42.647417       23.136281
2017-02-25/22:16:50.54           21.053352      -42.710954       23.122888
2017-02-25/22:16:50.57           21.085537      -42.765709       23.114332
2017-02-25/22:16:50.61           21.119821      -42.829145       23.095512
2017-02-25/22:16:50.64           21.150429      -42.886875       23.077608
2017-02-25/22:16:50.67           21.192314      -42.954115       23.055017
2017-02-25/22:16:50.70           21.236623      -43.018323       23.029996
2017-02-25/22:16:50.73           21.279650      -43.074617       23.008485
2017-02-25/22:16:50.76           21.318509      -43.133789       22.982784
2017-02-25/22:16:50.79           21.359775      -43.199655       22.957226
2017-02-25/22:16:50.82           21.388304      -43.266039       22.922892
2017-02-25/22:16:50.86           21.441657      -43.336190       22.890322
2017-02-25/22:16:50.89           21.481290      -43.397605       22.876301
2017-02-25/22:16:50.92           21.533961      -43.458957       22.861644
2017-02-25/22:16:50.95           21.579151      -43.523559       22.846646
2017-02-25/22:16:50.98           21.614107      -43.588176       22.839196
2017-02-25/22:16:51.01           21.649492      -43.657214       22.824628
2017-02-25/22:16:51.04           21.683610      -43.708615       22.810998
2017-02-25/22:16:51.07           21.719178      -43.759071       22.799993
2017-02-25/22:16:51.11           21.768263      -43.803968       22.787050
2017-02-25/22:16:51.14           21.800065      -43.861908       22.756354
2017-02-25/22:16:51.17           21.835660      -43.926613       22.725061
2017-02-25/22:16:51.20           21.864549      -43.996169       22.691693
2017-02-25/22:16:51.23           21.898315      -44.053476       22.666280
2017-02-25/22:16:51.26           21.933051      -44.109337       22.649221
2017-02-25/22:16:51.29           21.974944      -44.173663       22.624673
2017-02-25/22:16:51.32           22.014679      -44.242313       22.598168
2017-02-25/22:16:51.36           22.050263      -44.304752       22.578314
2017-02-25/22:16:51.39           22.085039      -44.378408       22.556358
2017-02-25/22:16:51.42           22.129271      -44.439094       22.550860
2017-02-25/22:16:51.45           22.171311      -44.492300       22.543879
2017-02-25/22:16:51.48           22.216126      -44.551641       22.530991
2017-02-25/22:16:51.51           22.255950      -44.622175       22.509834
2017-02-25/22:16:51.54           22.304904      -44.684821       22.488321
2017-02-25/22:16:51.57           22.326481      -44.749412       22.474165
2017-02-25/22:16:51.61           22.361789      -44.814293       22.465709
2017-02-25/22:16:51.64           22.398420      -44.879623       22.439740
2017-02-25/22:16:51.67           22.427230      -44.936581       22.436724
2017-02-25/22:16:51.70           22.442058      -45.003311       22.410132
2017-02-25/22:16:51.73           22.461272      -45.072371       22.381959
2017-02-25/22:16:51.76           22.472952      -45.129979       22.351936
2017-02-25/22:16:51.79           22.498342      -45.185612       22.339044
2017-02-25/22:16:51.82           22.515943      -45.252484       22.310977
2017-02-25/22:16:51.86           22.549868      -45.325741       22.279023
2017-02-25/22:16:51.89           22.575892      -45.388102       22.251267
2017-02-25/22:16:51.92           22.605085      -45.462489       22.228926
2017-02-25/22:16:51.95           22.629315      -45.556331       22.182459
2017-02-25/22:16:51.98           22.658683      -45.633849       22.157395
2017-02-25/22:16:52.01           22.684242      -45.707699       22.126519
2017-02-25/22:16:52.04           22.719596      -45.793465       22.106771
2017-02-25/22:16:52.07           22.750999      -45.874691       22.072509
2017-02-25/22:16:52.11           22.778529      -45.954536       22.055897
2017-02-25/22:16:52.14           22.813687      -46.018731       22.030365
2017-02-25/22:16:52.17           22.844402      -46.100875       22.016592
2017-02-25/22:16:52.20           22.870799      -46.173039       21.998782
2017-02-25/22:16:52.23           22.907361      -46.228212       21.983349
2017-02-25/22:16:52.26           22.942490      -46.287236       21.967271
2017-02-25/22:16:52.29           22.978452      -46.362567       21.950974
2017-02-25/22:16:52.32           23.006931      -46.435155       21.938765
2017-02-25/22:16:52.36           23.032065      -46.502307       21.926447
2017-02-25/22:16:52.39           23.060797      -46.572644       21.894462
2017-02-25/22:16:52.42           23.073307      -46.642024       21.887101
2017-02-25/22:16:52.45           23.092251      -46.713710       21.861958
2017-02-25/22:16:52.48           23.111192      -46.780035       21.854657
2017-02-25/22:16:52.51           23.137028      -46.859533       21.839828
2017-02-25/22:16:52.54           23.158779      -46.943798       21.826156
2017-02-25/22:16:52.57           23.188666      -47.019992       21.828612
2017-02-25/22:16:52.61           23.220042      -47.093773       21.815260
2017-02-25/22:16:52.64           23.249308      -47.174591       21.810321
2017-02-25/22:16:52.67           23.277817      -47.256710       21.809097
2017-02-25/22:16:52.70           23.311039      -47.334797       21.796283
2017-02-25/22:16:52.73           23.343913      -47.403710       21.786944
2017-02-25/22:16:52.76           23.378650      -47.473199       21.771134
2017-02-25/22:16:52.79           23.399659      -47.543039       21.763040
2017-02-25/22:16:52.82           23.427164      -47.614805       21.753937
2017-02-25/22:16:52.86           23.458485      -47.689600       21.737236
2017-02-25/22:16:52.89           23.474160      -47.761465       21.724355
2017-02-25/22:16:52.92           23.489011      -47.829017       21.702841
2017-02-25/22:16:52.95           23.502261      -47.891288       21.687838
2017-02-25/22:16:52.98           23.524419      -47.962174       21.671970
2017-02-25/22:16:53.01           23.541085      -48.028859       21.660442
2017-02-25/22:16:53.04           23.555880      -48.104060       21.644554
2017-02-25/22:16:53.07           23.579690      -48.176942       21.636970
2017-02-25/22:16:53.11           23.601405      -48.240499       21.626239
2017-02-25/22:16:53.14           23.614714      -48.304845       21.608197
2017-02-25/22:16:53.17           23.644309      -48.371032       21.609126
2017-02-25/22:16:53.20           23.677661      -48.453898       21.603654
2017-02-25/22:16:53.23           23.708287      -48.526704       21.605471
2017-02-25/22:16:53.26           23.737553      -48.608340       21.605583
2017-02-25/22:16:53.29           23.770397      -48.691526       21.610870
2017-02-25/22:16:53.32           23.796445      -48.765061       21.604185
2017-02-25/22:16:53.36           23.819956      -48.833938       21.590634
2017-02-25/22:16:53.39           23.840637      -48.909692       21.570775
2017-02-25/22:16:53.42           23.858021      -48.982723       21.561172
2017-02-25/22:16:53.45           23.870398      -49.057422       21.532343
2017-02-25/22:16:53.48           23.881727      -49.117230       21.518488
2017-02-25/22:16:53.51           23.898667      -49.188299       21.496185
2017-02-25/22:16:53.54           23.911333      -49.252101       21.480210
2017-02-25/22:16:53.57           23.921384      -49.321993       21.456584
2017-02-25/22:16:53.61           23.941576      -49.394339       21.440487
2017-02-25/22:16:53.64           23.967040      -49.465677       21.425818
2017-02-25/22:16:53.67           23.991015      -49.548514       21.416133
2017-02-25/22:16:53.70           24.020024      -49.621597       21.398255
2017-02-25/22:16:53.73           24.055016      -49.706645       21.392705
2017-02-25/22:16:53.76           24.078051      -49.784112       21.374072
2017-02-25/22:16:53.79           24.104981      -49.867129       21.366594
2017-02-25/22:16:53.82           24.133104      -49.953272       21.348292
2017-02-25/22:16:53.86           24.164938      -50.038924       21.341890
2017-02-25/22:16:53.89           24.190645      -50.128731       21.339437
2017-02-25/22:16:53.92           24.200037      -50.218159       21.336451
2017-02-25/22:16:53.95           24.222836      -50.297236       21.324194
2017-02-25/22:16:53.98           24.239412      -50.376307       21.321973
2017-02-25/22:16:54.01           24.250509      -50.446821       21.303677
2017-02-25/22:16:54.04           24.263576      -50.523325       21.299644
2017-02-25/22:16:54.07           24.277907      -50.592213       21.285568
2017-02-25/22:16:54.11           24.283407      -50.657463       21.271296
2017-02-25/22:16:54.14           24.287278      -50.723624       21.250722
2017-02-25/22:16:54.17           24.302261      -50.790151       21.232616
2017-02-25/22:16:54.20           24.325743      -50.863137       21.209329
2017-02-25/22:16:54.23           24.334620      -50.930090       21.188170
2017-02-25/22:16:54.26           24.349229      -51.009990       21.172294
2017-02-25/22:16:54.29           24.365660      -51.095016       21.161980
2017-02-25/22:16:54.32           24.380291      -51.162723       21.163340
2017-02-25/22:16:54.36           24.394036      -51.243489       21.164277
2017-02-25/22:16:54.39           24.417299      -51.331338       21.165341
2017-02-25/22:16:54.42           24.451666      -51.428648       21.158046
2017-02-25/22:16:54.45           24.468999      -51.516961       21.159737
2017-02-25/22:16:54.48           24.485763      -51.596260       21.152831
2017-02-25/22:16:54.51           24.506880      -51.679337       21.162778
2017-02-25/22:16:54.54           24.520724      -51.758263       21.162060
2017-02-25/22:16:54.57           24.532814      -51.831044       21.159146
2017-02-25/22:16:54.61           24.555044      -51.920742       21.135096
2017-02-25/22:16:54.64           24.560306      -51.990702       21.120810
2017-02-25/22:16:54.67           24.564181      -52.045496       21.122515
2017-02-25/22:16:54.70           24.561122      -52.103038       21.121517
2017-02-25/22:16:54.73           24.560812      -52.157190       21.103649
2017-02-25/22:16:54.76           24.567177      -52.223654       21.104446
2017-02-25/22:16:54.79           24.574074      -52.292703       21.096469
2017-02-25/22:16:54.82           24.585148      -52.364864       21.088256
2017-02-25/22:16:54.86           24.592636      -52.439827       21.095289
2017-02-25/22:16:54.89           24.601444      -52.515882       21.098220
2017-02-25/22:16:54.92           24.626801      -52.604148       21.104907
2017-02-25/22:16:54.95           24.649301      -52.699490       21.096905
2017-02-25/22:16:54.98           24.659265      -52.783220       21.101049
2017-02-25/22:16:55.01           24.681441      -52.878915       21.107486
2017-02-25/22:16:55.04           24.700950      -52.962902       21.111158
2017-02-25/22:16:55.07           24.713613      -53.041793       21.114885
2017-02-25/22:16:55.11           24.726230      -53.118603       21.121659
2017-02-25/22:16:55.14           24.750409      -53.202482       21.112360
2017-02-25/22:16:55.17           24.758319      -53.282694       21.117321
2017-02-25/22:16:55.20           24.762545      -53.356580       21.109783
2017-02-25/22:16:55.23           24.771549      -53.426040       21.107424
2017-02-25/22:16:55.26           24.782159      -53.500788       21.098560
2017-02-25/22:16:55.29           24.790674      -53.572840       21.095529
2017-02-25/22:16:55.32           24.794661      -53.647708       21.080956
2017-02-25/22:16:55.36           24.799441      -53.721078       21.071057
2017-02-25/22:16:55.39           24.815636      -53.801906       21.063202
2017-02-25/22:16:55.42           24.827449      -53.870684       21.054346
2017-02-25/22:16:55.45           24.849273      -53.953671       21.048879
2017-02-25/22:16:55.48           24.879312      -54.038919       21.040639
2017-02-25/22:16:55.51           24.899298      -54.124227       21.043629
2017-02-25/22:16:55.54           24.931547      -54.207849       21.047711
2017-02-25/22:16:55.57           24.957556      -54.294567       21.055426
2017-02-25/22:16:55.61           24.982220      -54.381013       21.072271
2017-02-25/22:16:55.64           25.009935      -54.471174       21.071821
2017-02-25/22:16:55.67           25.037449      -54.548671       21.063124
2017-02-25/22:16:55.70           25.052655      -54.626397       21.069795
2017-02-25/22:16:55.73           25.071946      -54.689627       21.072722
2017-02-25/22:16:55.76           25.079128      -54.755402       21.083266
2017-02-25/22:16:55.79           25.093924      -54.821251       21.083035
2017-02-25/22:16:55.82           25.101112      -54.891783       21.062339
2017-02-25/22:16:55.86           25.105854      -54.956446       21.046522
2017-02-25/22:16:55.89           25.112856      -55.021562       21.039980
2017-02-25/22:16:55.92           25.113845      -55.085890       21.042131
2017-02-25/22:16:55.95           25.112152      -55.151958       21.051106
2017-02-25/22:16:55.98           25.118139      -55.217076       21.052668
2017-02-25/22:16:56.01           25.121130      -55.295045       21.039827
2017-02-25/22:16:56.04           25.138245      -55.372526       21.035013
2017-02-25/22:16:56.07           25.149598      -55.453616       21.028101
2017-02-25/22:16:56.11           25.166917      -55.528654       21.046784
2017-02-25/22:16:56.14           25.185818      -55.606079       21.056979
2017-02-25/22:16:56.17           25.214156      -55.688700       21.061959
2017-02-25/22:16:56.20           25.247533      -55.768190       21.067726
2017-02-25/22:16:56.23           25.270221      -55.849472       21.075350
2017-02-25/22:16:56.26           25.283908      -55.929993       21.081078
2017-02-25/22:16:56.29           25.305725      -56.002414       21.102921
2017-02-25/22:16:56.32           25.315150      -56.068222       21.100957
2017-02-25/22:16:56.36           25.337319      -56.142573       21.096939
2017-02-25/22:16:56.39           25.341068      -56.204145       21.095636
2017-02-25/22:16:56.42           25.359304      -56.273781       21.085487
2017-02-25/22:16:56.45           25.362063      -56.333913       21.073851
2017-02-25/22:16:56.48           25.366844      -56.405203       21.067043
2017-02-25/22:16:56.51           25.375670      -56.481646       21.053276
2017-02-25/22:16:56.54           25.390518      -56.559497       21.044233
2017-02-25/22:16:56.57           25.403205      -56.644777       21.026841
2017-02-25/22:16:56.61           25.411724      -56.727565       21.023101
2017-02-25/22:16:56.64           25.417653      -56.800527       21.021934
2017-02-25/22:16:56.67           25.433985      -56.890044       21.020095
2017-02-25/22:16:56.70           25.439327      -56.971159       21.026934
2017-02-25/22:16:56.73           25.452668      -57.054700       21.018934
2017-02-25/22:16:56.76           25.470750      -57.134634       21.021132
2017-02-25/22:16:56.79           25.494365      -57.218565       21.027380
2017-02-25/22:16:56.82           25.511565      -57.301840       21.026574
2017-02-25/22:16:56.86           25.521844      -57.384148       21.016061
2017-02-25/22:16:56.89           25.539420      -57.472879       21.004788
2017-02-25/22:16:56.92           25.548089      -57.563343       21.010379
2017-02-25/22:16:56.95           25.557994      -57.639579       20.996926
2017-02-25/22:16:56.98           25.580010      -57.713266       20.975854
2017-02-25/22:16:57.01           25.583458      -57.787382       20.971798
2017-02-25/22:16:57.04           25.582114      -57.872132       20.949766
2017-02-25/22:16:57.07           25.579853      -57.942214       20.937983
2017-02-25/22:16:57.11           25.582010      -58.017520       20.926604
2017-02-25/22:16:57.14           25.594199      -58.090485       20.915420
2017-02-25/22:16:57.17           25.599740      -58.165014       20.916962
2017-02-25/22:16:57.20           25.611535      -58.251552       20.899632
2017-02-25/22:16:57.23           25.623232      -58.343651       20.890978
2017-02-25/22:16:57.26           25.620037      -58.444983       20.892032
2017-02-25/22:16:57.29           25.633083      -58.541692       20.894673
2017-02-25/22:16:57.32           25.659781      -58.633058       20.890652
2017-02-25/22:16:57.36           25.674861      -58.723761       20.881515
2017-02-25/22:16:57.39           25.693652      -58.813958       20.884273
2017-02-25/22:16:57.42           25.702160      -58.902100       20.897627
2017-02-25/22:16:57.45           25.720170      -58.980971       20.899528
2017-02-25/22:16:57.48           25.738700      -59.047322       20.907899
2017-02-25/22:16:57.51           25.751980      -59.117594       20.916828
2017-02-25/22:16:57.54           25.771276      -59.188655       20.917068
2017-02-25/22:16:57.57           25.782862      -59.260868       20.916339
2017-02-25/22:16:57.61           25.784299      -59.325261       20.925919
2017-02-25/22:16:57.64           25.780556      -59.397941       20.921589
2017-02-25/22:16:57.67           25.775978      -59.466321       20.908623
2017-02-25/22:16:57.70           25.778174      -59.534810       20.896662
2017-02-25/22:16:57.73           25.788704      -59.615720       20.871428
2017-02-25/22:16:57.76           25.792161      -59.708873       20.850792
2017-02-25/22:16:57.79           25.801992      -59.793162       20.826234
2017-02-25/22:16:57.82           25.810012      -59.882667       20.812118
2017-02-25/22:16:57.86           25.822827      -59.974358       20.812172
2017-02-25/22:16:57.89           25.837905      -60.066493       20.821500
2017-02-25/22:16:57.92           25.861803      -60.159352       20.829045
2017-02-25/22:16:57.95           25.884453      -60.255486       20.826224
2017-02-25/22:16:57.98           25.903920      -60.340220       20.831388
2017-02-25/22:16:58.01           25.919485      -60.420040       20.838804
2017-02-25/22:16:58.04           25.939670      -60.494576       20.842689
2017-02-25/22:16:58.07           25.954962      -60.567093       20.858914
2017-02-25/22:16:58.11           25.967234      -60.630737       20.866989
2017-02-25/22:16:58.14           25.980886      -60.690120       20.853904
2017-02-25/22:16:58.17           25.993847      -60.758271       20.823668
2017-02-25/22:16:58.20           26.001744      -60.821265       20.808494
2017-02-25/22:16:58.23           26.010520      -60.888349       20.810351
2017-02-25/22:16:58.26           26.024069      -60.969221       20.795742
2017-02-25/22:16:58.29           26.031645      -61.045380       20.791202
2017-02-25/22:16:58.32           26.026622      -61.116960       20.791022
2017-02-25/22:16:58.36           26.026084      -61.201844       20.783793
2017-02-25/22:16:58.39           26.034038      -61.283463       20.768791
2017-02-25/22:16:58.42           26.049103      -61.378899       20.763375
2017-02-25/22:16:58.45           26.055891      -61.463993       20.768192
2017-02-25/22:16:58.48           26.064426      -61.548610       20.766221
2017-02-25/22:16:58.51           26.081699      -61.628971       20.763516
2017-02-25/22:16:58.54           26.097206      -61.706908       20.765616
2017-02-25/22:16:58.57           26.095022      -61.794149       20.770525
2017-02-25/22:16:58.61           26.113144      -61.875090       20.769451
2017-02-25/22:16:58.64           26.131429      -61.958564       20.752244
2017-02-25/22:16:58.67           26.134010      -62.040764       20.748911
2017-02-25/22:16:58.70           26.124171      -62.114094       20.733193
2017-02-25/22:16:58.73           26.125487      -62.192955       20.710501
2017-02-25/22:16:58.76           26.135366      -62.268137       20.696806
2017-02-25/22:16:58.79           26.141625      -62.345705       20.676564
2017-02-25/22:16:58.82           26.138858      -62.432449       20.648640
2017-02-25/22:16:58.86           26.147683      -62.507224       20.621256
2017-02-25/22:16:58.89           26.145049      -62.591919       20.600056
2017-02-25/22:16:58.92           26.145628      -62.672687       20.594499
2017-02-25/22:16:58.95           26.157720      -62.758446       20.575915
2017-02-25/22:16:58.98           26.176454      -62.840961       20.569444
2017-02-25/22:16:59.01           26.187844      -62.924700       20.569367
2017-02-25/22:16:59.04           26.189364      -63.020749       20.566991
2017-02-25/22:16:59.07           26.187148      -63.114415       20.550737
2017-02-25/22:16:59.11           26.198058      -63.200743       20.549999
2017-02-25/22:16:59.14           26.211344      -63.300790       20.541642
2017-02-25/22:16:59.17           26.223776      -63.390536       20.529061
2017-02-25/22:16:59.20           26.228736      -63.483555       20.516155
2017-02-25/22:16:59.23           26.233926      -63.568967       20.501296
2017-02-25/22:16:59.26           26.232166      -63.651136       20.488153
2017-02-25/22:16:59.29           26.235815      -63.735632       20.465329
2017-02-25/22:16:59.32           26.243395      -63.811398       20.439033
2017-02-25/22:16:59.36           26.251779      -63.882553       20.423811
2017-02-25/22:16:59.39           26.242816      -63.956467       20.409765
2017-02-25/22:16:59.42           26.241224      -64.032057       20.391313
2017-02-25/22:16:59.45           26.239676      -64.116552       20.370435
2017-02-25/22:16:59.48           26.240899      -64.188355       20.351880
2017-02-25/22:16:59.51           26.229413      -64.271675       20.353984
2017-02-25/22:16:59.54           26.230974      -64.376838       20.340825
2017-02-25/22:16:59.57           26.233946      -64.472140       20.332713
2017-02-25/22:16:59.61           26.236107      -64.569759       20.324961
2017-02-25/22:16:59.64           26.238523      -64.675500       20.313434
2017-02-25/22:16:59.67           26.251286      -64.773156       20.305488
2017-02-25/22:16:59.70           26.257208      -64.866333       20.311006
2017-02-25/22:16:59.73           26.261001      -64.957019       20.313972
2017-02-25/22:16:59.76           26.266667      -65.058011       20.313064
2017-02-25/22:16:59.79           26.281535      -65.145536       20.303095
2017-02-25/22:16:59.82           26.287706      -65.229687       20.288224
2017-02-25/22:16:59.86           26.294892      -65.312153       20.290092
2017-02-25/22:16:59.89           26.297509      -65.401383       20.279048
2017-02-25/22:16:59.92           26.302149      -65.472395       20.273427
2017-02-25/22:16:59.95           26.298539      -65.545077       20.269212
2017-02-25/22:16:59.98           26.296809      -65.624348       20.254118
2017-02-25/22:17:00.01           26.290566      -65.700245       20.240284
2017-02-25/22:17:00.04           26.291098      -65.772532       20.220443
2017-02-25/22:17:00.07           26.288355      -65.860917       20.202643
2017-02-25/22:17:00.11           26.297141      -65.942671       20.202443
2017-02-25/22:17:00.14           26.295342      -66.022974       20.183998
2017-02-25/22:17:00.17           26.309954      -66.105490       20.171427
2017-02-25/22:17:00.20           26.314379      -66.204365       20.178012
2017-02-25/22:17:00.23           26.326444      -66.306212       20.175809
2017-02-25/22:17:00.26           26.328261      -66.398372       20.178561
2017-02-25/22:17:00.29           26.343013      -66.495378       20.175931
2017-02-25/22:17:00.32           26.345374      -66.587028       20.176315
2017-02-25/22:17:00.36           26.359769      -66.668032       20.176527
2017-02-25/22:17:00.39           26.362068      -66.753282       20.159529
2017-02-25/22:17:00.42           26.360265      -66.835005       20.159539
2017-02-25/22:17:00.45           26.353247      -66.919837       20.155090
2017-02-25/22:17:00.48           26.350175      -66.994520       20.128730
2017-02-25/22:17:00.51           26.344150      -67.069037       20.100171
2017-02-25/22:17:00.54           26.346298      -67.140612       20.078275
2017-02-25/22:17:00.57           26.340106      -67.211988       20.052439
2017-02-25/22:17:00.61           26.348351      -67.287639       20.045640
2017-02-25/22:17:00.64           26.356418      -67.368668       20.017338
2017-02-25/22:17:00.67           26.366158      -67.448556       20.003723
2017-02-25/22:17:00.70           26.377982      -67.544787       19.985510
2017-02-25/22:17:00.73           26.387382      -67.634330       19.967144
2017-02-25/22:17:00.76           26.394537      -67.724645       19.966325
2017-02-25/22:17:00.79           26.410322      -67.826176       19.967668
2017-02-25/22:17:00.82           26.420425      -67.923479       19.969666
2017-02-25/22:17:00.86           26.434604      -68.019716       19.977512
2017-02-25/22:17:00.89           26.437669      -68.108197       19.968869
2017-02-25/22:17:00.92           26.434541      -68.203277       19.979268
2017-02-25/22:17:00.95           26.429571      -68.280418       19.987896
2017-02-25/22:17:00.98           26.432470      -68.346104       19.985157
2017-02-25/22:17:01.01           26.430326      -68.421756       19.982253
2017-02-25/22:17:01.04           26.439722      -68.501584       19.961295
2017-02-25/22:17:01.07           26.433688      -68.567200       19.935188
2017-02-25/22:17:01.11           26.434166      -68.643843       19.897263
2017-02-25/22:17:01.14           26.436275      -68.719561       19.865635
2017-02-25/22:17:01.17           26.430805      -68.810329       19.829569
2017-02-25/22:17:01.20           26.429774      -68.892672       19.792679
2017-02-25/22:17:01.23           26.428226      -68.985242       19.760767
2017-02-25/22:17:01.26           26.424288      -69.090568       19.733901
2017-02-25/22:17:01.29           26.422892      -69.174864       19.721506
2017-02-25/22:17:01.32           26.414597      -69.268536       19.715420
2017-02-25/22:17:01.36           26.415125      -69.362923       19.707549
2017-02-25/22:17:01.39           26.406222      -69.464955       19.701095
2017-02-25/22:17:01.42           26.397422      -69.562035       19.699373
2017-02-25/22:17:01.45           26.406665      -69.656680       19.702809
2017-02-25/22:17:01.48           26.405921      -69.749756       19.707432
2017-02-25/22:17:01.51           26.405386      -69.842051       19.710711
2017-02-25/22:17:01.54           26.404572      -69.928737       19.697950
2017-02-25/22:17:01.57           26.404414      -70.022791       19.683757
2017-02-25/22:17:01.61           26.405649      -70.106382       19.661198
2017-02-25/22:17:01.64           26.404528      -70.195093       19.638045
2017-02-25/22:17:01.67           26.408577      -70.271786       19.621777
2017-02-25/22:17:01.70           26.396288      -70.338430       19.602384
2017-02-25/22:17:01.73           26.383735      -70.400061       19.580364
2017-02-25/22:17:01.76           26.381305      -70.477147       19.553689
2017-02-25/22:17:01.79           26.371776      -70.557570       19.534054
2017-02-25/22:17:01.82           26.362546      -70.645903       19.519040
2017-02-25/22:17:01.86           26.359947      -70.730377       19.502722
2017-02-25/22:17:01.89           26.356709      -70.824023       19.491058
2017-02-25/22:17:01.92           26.362038      -70.913968       19.488389
2017-02-25/22:17:01.95           26.352552      -71.004711       19.484780
2017-02-25/22:17:01.98           26.365832      -71.118369       19.474151
2017-02-25/22:17:02.01           26.367127      -71.231934       19.464459
2017-02-25/22:17:02.04           26.359573      -71.325945       19.464758
2017-02-25/22:17:02.07           26.359099      -71.422846       19.445225
2017-02-25/22:17:02.11           26.359606      -71.518266       19.434046
2017-02-25/22:17:02.14           26.351581      -71.623997       19.422878
2017-02-25/22:17:02.17           26.343946      -71.713029       19.424234
2017-02-25/22:17:02.20           26.327054      -71.798612       19.409646
2017-02-25/22:17:02.23           26.322729      -71.883564       19.400140
2017-02-25/22:17:02.26           26.314969      -71.964125       19.387150
2017-02-25/22:17:02.29           26.315301      -72.052700       19.371681
2017-02-25/22:17:02.32           26.310659      -72.135975       19.344763
2017-02-25/22:17:02.36           26.309858      -72.219773       19.330065
2017-02-25/22:17:02.39           26.307053      -72.292210       19.318909
2017-02-25/22:17:02.42           26.308697      -72.369051       19.303139
2017-02-25/22:17:02.45           26.308490      -72.450720       19.276019
2017-02-25/22:17:02.48           26.308077      -72.543700       19.257884
2017-02-25/22:17:02.51           26.309459      -72.648827       19.237554
2017-02-25/22:17:02.54           26.307301      -72.745391       19.219817
2017-02-25/22:17:02.57           26.301132      -72.836578       19.217422
2017-02-25/22:17:02.61           26.303526      -72.930881       19.224639
2017-02-25/22:17:02.64           26.311416      -73.025674       19.220508
2017-02-25/22:17:02.67           26.313532      -73.118081       19.218699
2017-02-25/22:17:02.70           26.309245      -73.199921       19.215618
2017-02-25/22:17:02.73           26.306827      -73.286056       19.213087
2017-02-25/22:17:02.76           26.302544      -73.367896       19.210009
2017-02-25/22:17:02.79           26.301682      -73.423948       19.205953
2017-02-25/22:17:02.82           26.294553      -73.493850       19.204791
2017-02-25/22:17:02.86           26.288609      -73.570020       19.186419
2017-02-25/22:17:02.89           26.278734      -73.654330       19.158118
2017-02-25/22:17:02.92           26.266992      -73.722105       19.146474
2017-02-25/22:17:02.95           26.256897      -73.798073       19.130325
2017-02-25/22:17:02.98           26.254361      -73.875740       19.113451
2017-02-25/22:17:03.01           26.247297      -73.959972       19.092056
2017-02-25/22:17:03.04           26.247294      -74.039371       19.080071
2017-02-25/22:17:03.07           26.247284      -74.132414       19.069325
2017-02-25/22:17:03.11           26.260194      -74.224284       19.057606
2017-02-25/22:17:03.14           26.277680      -74.318502       19.047986
2017-02-25/22:17:03.17           26.285907      -74.407567       19.047255
2017-02-25/22:17:03.20           26.288193      -74.507049       19.041378
2017-02-25/22:17:03.23           26.294660      -74.605925       19.028255
2017-02-25/22:17:03.26           26.300521      -74.706340       19.014144
2017-02-25/22:17:03.29           26.302463      -74.792717       19.013084
2017-02-25/22:17:03.32           26.304574      -74.885353       19.002913
2017-02-25/22:17:03.36           26.303766      -74.963372       18.984279
2017-02-25/22:17:03.39           26.297936      -75.041422       18.971265
2017-02-25/22:17:03.42           26.287863      -75.110580       18.954507
2017-02-25/22:17:03.45           26.283600      -75.185020       18.937421
2017-02-25/22:17:03.48           26.285947      -75.261830       18.906237
2017-02-25/22:17:03.51           26.287291      -75.328690       18.888930
2017-02-25/22:17:03.54           26.281018      -75.394882       18.868996
2017-02-25/22:17:03.57           26.273758      -75.486137       18.836185
2017-02-25/22:17:03.61           26.271221      -75.567737       18.817972
2017-02-25/22:17:03.64           26.269602      -75.671656       18.795188
2017-02-25/22:17:03.67           26.262362      -75.770320       18.776421
2017-02-25/22:17:03.70           26.254718      -75.860611       18.766124
2017-02-25/22:17:03.73           26.255848      -75.954947       18.739259
2017-02-25/22:17:03.76           26.254401      -76.052881       18.724573
2017-02-25/22:17:03.79           26.245487      -76.160920       18.710192
2017-02-25/22:17:03.82           26.237125      -76.258515       18.699217
2017-02-25/22:17:03.86           26.238958      -76.340937       18.695894
2017-02-25/22:17:03.89           26.241424      -76.433257       18.671333
2017-02-25/22:17:03.92           26.242197      -76.512182       18.660710
2017-02-25/22:17:03.95           26.231271      -76.587811       18.634600
2017-02-25/22:17:03.98           26.223954      -76.667266       18.602245
2017-02-25/22:17:04.01           26.203418      -76.745096       18.591701
2017-02-25/22:17:04.04           26.190729      -76.818296       18.570398
2017-02-25/22:17:04.07           26.183402      -76.888625       18.548846
2017-02-25/22:17:04.11           26.176287      -76.964993       18.526573
2017-02-25/22:17:04.14           26.159620      -77.051074       18.499008
2017-02-25/22:17:04.17           26.140702      -77.137322       18.475583
2017-02-25/22:17:04.20           26.123853      -77.237020       18.445585
2017-02-25/22:17:04.23           26.123105      -77.335507       18.428878
2017-02-25/22:17:04.26           26.121364      -77.446815       18.416491
2017-02-25/22:17:04.29           26.126055      -77.557352       18.392717
2017-02-25/22:17:04.32           26.120520      -77.667924       18.376505
2017-02-25/22:17:04.36           26.123230      -77.779930       18.352492
2017-02-25/22:17:04.39           26.118206      -77.887098       18.331921
2017-02-25/22:17:04.42           26.126954      -77.990548       18.318401
2017-02-25/22:17:04.45           26.121928      -78.085470       18.315029
2017-02-25/22:17:04.48           26.115240      -78.171612       18.302752
2017-02-25/22:17:04.51           26.114075      -78.267966       18.281737
2017-02-25/22:17:04.54           26.107013      -78.354060       18.262101
2017-02-25/22:17:04.57           26.102477      -78.424535       18.239094
2017-02-25/22:17:04.61           26.092650      -78.510494       18.220946
2017-02-25/22:17:04.64           26.072584      -78.585966       18.202717
2017-02-25/22:17:04.67           26.071234      -78.668659       18.176786
2017-02-25/22:17:04.70           26.059213      -78.748662       18.140680
2017-02-25/22:17:04.73           26.048381      -78.833217       18.112203
2017-02-25/22:17:04.76           26.042055      -78.915718       18.100283
2017-02-25/22:17:04.79           26.034701      -78.997618       18.083055
2017-02-25/22:17:04.82           26.022505      -79.089513       18.069359
2017-02-25/22:17:04.86           26.017398      -79.196220       18.061914
2017-02-25/22:17:04.89           26.011896      -79.290043       18.050890
2017-02-25/22:17:04.92           26.010646      -79.399575       18.044241
2017-02-25/22:17:04.95           25.999621      -79.496830       18.043203
2017-02-25/22:17:04.98           25.994274      -79.589174       18.052318
2017-02-25/22:17:05.01           25.990680      -79.683365       18.043217
2017-02-25/22:17:05.04           25.984488      -79.776863       18.025868
2017-02-25/22:17:05.07           25.972981      -79.873012       18.017159
2017-02-25/22:17:05.11           25.961299      -79.945552       18.009296
2017-02-25/22:17:05.14           25.947104      -80.022383       17.992138
2017-02-25/22:17:05.17           25.935968      -80.084477       17.987676
2017-02-25/22:17:05.20           25.926375      -80.142380       17.965724
2017-02-25/22:17:05.23           25.923421      -80.213761       17.950729
2017-02-25/22:17:05.26           25.906384      -80.290910       17.918291
2017-02-25/22:17:05.29           25.892871      -80.370608       17.887673
2017-02-25/22:17:05.32           25.883105      -80.455773       17.864545
2017-02-25/22:17:05.36           25.873508      -80.541768       17.850132
2017-02-25/22:17:05.39           25.867386      -80.640479       17.823378
2017-02-25/22:17:05.42           25.860657      -80.735296       17.813456
2017-02-25/22:17:05.45           25.847757      -80.843861       17.779937
2017-02-25/22:17:05.48           25.840305      -80.955921       17.763565
2017-02-25/22:17:05.51           25.822704      -81.062479       17.746063
2017-02-25/22:17:05.54           25.818649      -81.163779       17.748375
2017-02-25/22:17:05.57           25.819928      -81.256191       17.754837
2017-02-25/22:17:05.61           25.810563      -81.351934       17.746722
2017-02-25/22:17:05.64           25.809484      -81.430740       17.725887
2017-02-25/22:17:05.67           25.805782      -81.517871       17.720895
2017-02-25/22:17:05.70           25.801971      -81.599438       17.703534
2017-02-25/22:17:05.73           25.805611      -81.685343       17.692146
2017-02-25/22:17:05.76           25.794022      -81.755483       17.669219
2017-02-25/22:17:05.79           25.795708      -81.837550       17.640512
2017-02-25/22:17:05.82           25.792712      -81.925358       17.598588
2017-02-25/22:17:05.86           25.783200      -82.018891       17.563334
2017-02-25/22:17:05.89           25.774699      -82.103890       17.544185
2017-02-25/22:17:05.92           25.758787      -82.204210       17.515920
2017-02-25/22:17:05.95           25.747902      -82.294559       17.487805
2017-02-25/22:17:05.98           25.723989      -82.385033       17.460354
2017-02-25/22:17:06.01           25.701943      -82.472981       17.432826
2017-02-25/22:17:06.04           25.682021      -82.580976       17.407747
2017-02-25/22:17:06.07           25.653869      -82.677594       17.396244
2017-02-25/22:17:06.11           25.635384      -82.768665       17.383959
2017-02-25/22:17:06.14           25.616988      -82.857899       17.370006
2017-02-25/22:17:06.17           25.615546      -82.951913       17.353155
2017-02-25/22:17:06.20           25.604233      -83.045433       17.337816
2017-02-25/22:17:06.23           25.594719      -83.140577       17.312652
2017-02-25/22:17:06.26           25.587555      -83.237422       17.288700
2017-02-25/22:17:06.29           25.584142      -83.329787       17.278007
2017-02-25/22:17:06.32           25.574733      -83.416857       17.263964
2017-02-25/22:17:06.36           25.563530      -83.504037       17.234921
2017-02-25/22:17:06.39           25.542778      -83.584180       17.205735
2017-02-25/22:17:06.42           25.531042      -83.678689       17.179691
2017-02-25/22:17:06.45           25.509163      -83.764577       17.158915
2017-02-25/22:17:06.48           25.491116      -83.857212       17.137573
2017-02-25/22:17:06.51           25.467706      -83.952729       17.116483
2017-02-25/22:17:06.54           25.445177      -84.041772       17.104784
2017-02-25/22:17:06.57           25.423958      -84.144980       17.076830
2017-02-25/22:17:06.61           25.414915      -84.245167       17.058012
2017-02-25/22:17:06.64           25.394684      -84.340643       17.051193
2017-02-25/22:17:06.67           25.382729      -84.448651       17.057632
2017-02-25/22:17:06.70           25.356468      -84.532815       17.051866
2017-02-25/22:17:06.73           25.327840      -84.642792       17.039019
2017-02-25/22:17:06.76           25.300498      -84.731094       17.031609
2017-02-25/22:17:06.79           25.290080      -84.818157       17.025700
2017-02-25/22:17:06.82           25.280581      -84.911580       17.025408
2017-02-25/22:17:06.86           25.261150      -84.995600       17.029039
2017-02-25/22:17:06.89           25.237002      -85.072532       17.023224
2017-02-25/22:17:06.92           25.230320      -85.154540       17.017165
2017-02-25/22:17:06.95           25.213654      -85.230498       17.000246
2017-02-25/22:17:06.98           25.204529      -85.318893       16.981864
2017-02-25/22:17:07.01           25.192668      -85.391907       16.953650
2017-02-25/22:17:07.04           25.180989      -85.479387       16.935401
2017-02-25/22:17:07.07           25.150368      -85.576632       16.907654
2017-02-25/22:17:07.11           25.129614      -85.670669       16.871378
2017-02-25/22:17:07.14           25.105169      -85.762716       16.843015
2017-02-25/22:17:07.17           25.090327      -85.868391       16.823809
2017-02-25/22:17:07.20           25.069243      -85.976602       16.794841
2017-02-25/22:17:07.23           25.048661      -86.085913       16.773562
2017-02-25/22:17:07.26           25.028156      -86.196513       16.744218
2017-02-25/22:17:07.29           25.001554      -86.292767       16.748818
2017-02-25/22:17:07.32           24.986904      -86.381704       16.738435
2017-02-25/22:17:07.36           24.970684      -86.465107       16.742930
2017-02-25/22:17:07.39           24.956820      -86.555651       16.730824
2017-02-25/22:17:07.42           24.943035      -86.637539       16.716420
2017-02-25/22:17:07.45           24.931159      -86.715293       16.691885
2017-02-25/22:17:07.48           24.920314      -86.806708       16.660516
2017-02-25/22:17:07.51           24.919218      -86.897559       16.627315
2017-02-25/22:17:07.54           24.911089      -86.973951       16.609658
2017-02-25/22:17:07.57           24.909528      -87.059775       16.570147
2017-02-25/22:17:07.61           24.898546      -87.160882       16.537741
2017-02-25/22:17:07.64           24.890615      -87.252687       16.500206
2017-02-25/22:17:07.67           24.881695      -87.343666       16.465751
2017-02-25/22:17:07.70           24.875456      -87.451059       16.437777
2017-02-25/22:17:07.73           24.854479      -87.555121       16.418627
2017-02-25/22:17:07.76           24.837343      -87.638417       16.404773
2017-02-25/22:17:07.79           24.816057      -87.721513       16.393146
2017-02-25/22:17:07.82           24.795758      -87.819880       16.384735
2017-02-25/22:17:07.86           24.786845      -87.929802       16.368638
2017-02-25/22:17:07.89           24.767709      -88.015376       16.359577
2017-02-25/22:17:07.92           24.755352      -88.110977       16.345754
2017-02-25/22:17:07.95           24.733597      -88.198045       16.351915
2017-02-25/22:17:07.98           24.715760      -88.278704       16.343158
2017-02-25/22:17:08.01           24.708571      -88.360090       16.312720
2017-02-25/22:17:08.04           24.700513      -88.446204       16.297728
2017-02-25/22:17:08.07           24.685492      -88.532218       16.278058
2017-02-25/22:17:08.11           24.680068      -88.613714       16.254241
2017-02-25/22:17:08.14           24.663550      -88.694111       16.222941
2017-02-25/22:17:08.17           24.658207      -88.786846       16.185300
2017-02-25/22:17:08.20           24.647113      -88.873275       16.151342
2017-02-25/22:17:08.23           24.625464      -88.962593       16.119585
2017-02-25/22:17:08.26           24.608453      -89.056338       16.086895
2017-02-25/22:17:08.29           24.591091      -89.155106       16.072311
2017-02-25/22:17:08.32           24.565310      -89.257869       16.044045
2017-02-25/22:17:08.36           24.540684      -89.365406       16.015027
2017-02-25/22:17:08.39           24.503111      -89.458175       15.997150
2017-02-25/22:17:08.42           24.471599      -89.548382       15.985355
2017-02-25/22:17:08.45           24.435658      -89.643334       15.967386
2017-02-25/22:17:08.48           24.410206      -89.734105       15.955285
2017-02-25/22:17:08.51           24.389651      -89.833739       15.931478
2017-02-25/22:17:08.54           24.370179      -89.929237       15.909317
2017-02-25/22:17:08.57           24.341145      -90.025327       15.892674
2017-02-25/22:17:08.61           24.320468      -90.117087       15.867918
2017-02-25/22:17:08.64           24.295888      -90.197688       15.858181
2017-02-25/22:17:08.67           24.285855      -90.284726       15.829554
2017-02-25/22:17:08.70           24.272853      -90.382358       15.798002
2017-02-25/22:17:08.73           24.253149      -90.465804       15.780962
2017-02-25/22:17:08.76           24.229446      -90.556125       15.762075
2017-02-25/22:17:08.79           24.207787      -90.647067       15.740399
2017-02-25/22:17:08.82           24.181518      -90.744098       15.727311
2017-02-25/22:17:08.86           24.161711      -90.833310       15.710590
2017-02-25/22:17:08.89           24.129737      -90.923803       15.709574
2017-02-25/22:17:08.92           24.108607      -91.024991       15.684804
2017-02-25/22:17:08.95           24.079586      -91.141787       15.661694
2017-02-25/22:17:08.98           24.051430      -91.238459       15.646710
2017-02-25/22:17:09.01           24.035594      -91.342296       15.630390
2017-02-25/22:17:09.04           24.012420      -91.445997       15.602035
2017-02-25/22:17:09.07           23.988672      -91.551803       15.586115
2017-02-25/22:17:09.11           23.956187      -91.643765       15.557640
2017-02-25/22:17:09.14           23.929626      -91.739727       15.540584
2017-02-25/22:17:09.17           23.913050      -91.843487       15.509565
2017-02-25/22:17:09.20           23.890915      -91.937835       15.492301
2017-02-25/22:17:09.23           23.874568      -92.021484       15.484870
2017-02-25/22:17:09.26           23.855935      -92.112354       15.473824
2017-02-25/22:17:09.29           23.832424      -92.193561       15.469456
2017-02-25/22:17:09.32           23.807440      -92.279666       15.461112
2017-02-25/22:17:09.36           23.798303      -92.364162       15.440572
2017-02-25/22:17:09.39           23.789642      -92.450555       15.432742
2017-02-25/22:17:09.42           23.767902      -92.537328       15.417191
2017-02-25/22:17:09.45           23.742700      -92.620525       15.403179
2017-02-25/22:17:09.48           23.723037      -92.721556       15.386111
2017-02-25/22:17:09.51           23.695594      -92.814866       15.370482
2017-02-25/22:17:09.54           23.678686      -92.909213       15.351292
2017-02-25/22:17:09.57           23.655481      -93.018455       15.331674
2017-02-25/22:17:09.61           23.643191      -93.115697       15.328003
2017-02-25/22:17:09.64           23.616229      -93.214034       15.318699
2017-02-25/22:17:09.67           23.583721      -93.318365       15.299582
2017-02-25/22:17:09.70           23.570535      -93.418404       15.279504
2017-02-25/22:17:09.73           23.556979      -93.509818       15.276265
2017-02-25/22:17:09.76           23.541572      -93.588527       15.261783
2017-02-25/22:17:09.79           23.526569      -93.676422       15.243879
2017-02-25/22:17:09.82           23.492242      -93.763152       15.244748
2017-02-25/22:17:09.86           23.479010      -93.843533       15.227806
2017-02-25/22:17:09.89           23.460410      -93.933057       15.198341
2017-02-25/22:17:09.92           23.439425      -94.019359       15.184114
2017-02-25/22:17:09.95           23.431756      -94.100571       15.177623
2017-02-25/22:17:09.98           23.404670      -94.184220       15.166749
2017-02-25/22:17:10.01           23.384410      -94.273167       15.147449
2017-02-25/22:17:10.04           23.356993      -94.356544       15.137602
2017-02-25/22:17:10.07           23.336503      -94.450202       15.118295
2017-02-25/22:17:10.11           23.315811      -94.540150       15.088290
2017-02-25/22:17:10.14           23.283099      -94.631633       15.069291
2017-02-25/22:17:10.17           23.253816      -94.728289       15.058814
2017-02-25/22:17:10.20           23.233567      -94.817240       15.039534
2017-02-25/22:17:10.23           23.205797      -94.910530       15.016595
2017-02-25/22:17:10.26           23.177708      -94.997288       15.007458
2017-02-25/22:17:10.29           23.152078      -95.083104       14.992835
2017-02-25/22:17:10.32           23.133932      -95.182388       14.973404
2017-02-25/22:17:10.36           23.116391      -95.267050       14.967104
2017-02-25/22:17:10.39           23.101550      -95.352885       14.955962
2017-02-25/22:17:10.42           23.094036      -95.440622       14.932026
2017-02-25/22:17:10.45           23.075195      -95.518898       14.912746
2017-02-25/22:17:10.48           23.054810      -95.600778       14.897556
2017-02-25/22:17:10.51           23.033561      -95.682888       14.885764
2017-02-25/22:17:10.54           23.025044      -95.773726       14.863552
2017-02-25/22:17:10.57           22.999739      -95.863753       14.846565
2017-02-25/22:17:10.61           22.972869      -95.953695       14.826645
2017-02-25/22:17:10.64           22.941449      -96.047331       14.800229
2017-02-25/22:17:10.67           22.912427      -96.145552       14.777026
2017-02-25/22:17:10.70           22.878911      -96.236480       14.756439
2017-02-25/22:17:10.73           22.858155      -96.339824       14.732461
2017-02-25/22:17:10.76           22.836667      -96.446788       14.700786
2017-02-25/22:17:10.79           22.813038      -96.548150       14.672941
2017-02-25/22:17:10.82           22.778828      -96.643255       14.658080
2017-02-25/22:17:10.86           22.758717      -96.751084       14.630704
2017-02-25/22:17:10.89           22.738828      -96.848742       14.621142
2017-02-25/22:17:10.92           22.718899      -96.943511       14.609586
2017-02-25/22:17:10.95           22.701776      -97.036818       14.586490
2017-02-25/22:17:10.98           22.685195      -97.134106       14.573082
2017-02-25/22:17:11.01           22.657387      -97.216174       14.564009
2017-02-25/22:17:11.04           22.628054      -97.297918       14.560385
2017-02-25/22:17:11.07           22.600780      -97.379486       14.548942
2017-02-25/22:17:11.11           22.582623      -97.472211       14.520547
2017-02-25/22:17:11.14           22.560906      -97.557733       14.513166
2017-02-25/22:17:11.17           22.532460      -97.651542       14.488984
2017-02-25/22:17:11.20           22.503182      -97.751601       14.463811
2017-02-25/22:17:11.23           22.468722      -97.842277       14.459749
2017-02-25/22:17:11.26           22.439253      -97.936855       14.448704
2017-02-25/22:17:11.29           22.403203      -98.044464       14.428208
2017-02-25/22:17:11.32           22.372054      -98.147857       14.408155
2017-02-25/22:17:11.36           22.339708      -98.254333       14.386142
2017-02-25/22:17:11.39           22.297448      -98.357443       14.363645
2017-02-25/22:17:11.42           22.259913      -98.450053       14.350685
2017-02-25/22:17:11.45           22.232758      -98.533485       14.344620
2017-02-25/22:17:11.48           22.202023      -98.625373       14.327634
2017-02-25/22:17:11.51           22.178363      -98.724669       14.302869
2017-02-25/22:17:11.54           22.143603      -98.817416       14.288433
2017-02-25/22:17:11.57           22.111200      -98.904239       14.269545
2017-02-25/22:17:11.61           22.079115      -98.992134       14.254668
2017-02-25/22:17:11.64           22.058473      -99.088208       14.246880
2017-02-25/22:17:11.67           22.041602      -99.171363       14.241644
2017-02-25/22:17:11.70           22.010980      -99.260626       14.217965
2017-02-25/22:17:11.73           21.976225      -99.359643       14.190767
2017-02-25/22:17:11.76           21.959925      -99.459067       14.178054
2017-02-25/22:17:11.79           21.939269      -99.551459       14.163249
2017-02-25/22:17:11.82           21.911398      -99.644786       14.136736
2017-02-25/22:17:11.86           21.891517      -99.739583       14.125244
2017-02-25/22:17:11.89           21.873947      -99.833180       14.112966
2017-02-25/22:17:11.92           21.842390      -99.924511       14.094372
2017-02-25/22:17:11.95           21.807281      -100.02485       14.078271
2017-02-25/22:17:11.98           21.782588      -100.12517       14.058288
2017-02-25/22:17:12.01           21.749975      -100.21438       14.050835
2017-02-25/22:17:12.04           21.709909      -100.29928       14.037412
2017-02-25/22:17:12.07           21.683839      -100.39191       14.012504
2017-02-25/22:17:12.11           21.665966      -100.48524       14.001267
2017-02-25/22:17:12.14           21.641663      -100.57797       13.982982
2017-02-25/22:17:12.17           21.612761      -100.66918       13.967624
2017-02-25/22:17:12.20           21.586322      -100.75632       13.953168
2017-02-25/22:17:12.23           21.566754      -100.83855       13.944425
2017-02-25/22:17:12.26           21.543587      -100.92691       13.936173
2017-02-25/22:17:12.29           21.520904      -101.01814       13.910778
2017-02-25/22:17:12.32           21.492548      -101.10885       13.893058
2017-02-25/22:17:12.36           21.455155      -101.20045       13.883519
2017-02-25/22:17:12.39           21.419361      -101.29368       13.860473
2017-02-25/22:17:12.42           21.380890      -101.38180       13.843625
2017-02-25/22:17:12.45           21.339977      -101.47321       13.820853
2017-02-25/22:17:12.48           21.306900      -101.56448       13.799364
2017-02-25/22:17:12.51           21.265964      -101.67056       13.774522
2017-02-25/22:17:12.54           21.221240      -101.75892       13.759346
2017-02-25/22:17:12.57           21.190057      -101.84507       13.757579
2017-02-25/22:17:12.61           21.152886      -101.93276       13.753098
2017-02-25/22:17:12.64           21.117709      -102.01057       13.738157
2017-02-25/22:17:12.67           21.082110      -102.09835       13.736617
2017-02-25/22:17:12.70           21.053315      -102.19849       13.718913
2017-02-25/22:17:12.73           21.026590      -102.29532       13.699780
2017-02-25/22:17:12.76           20.992713      -102.39967       13.677963
2017-02-25/22:17:12.79           20.971117      -102.49519       13.664949
2017-02-25/22:17:12.82           20.945604      -102.60203       13.635654
2017-02-25/22:17:12.86           20.920464      -102.71516       13.600949
2017-02-25/22:17:12.89           20.888904      -102.82145       13.571970
2017-02-25/22:17:12.92           20.855580      -102.94053       13.559133
2017-02-25/22:17:12.95           20.812252      -103.04285       13.536146
2017-02-25/22:17:12.98           20.766401      -103.13406       13.527429
2017-02-25/22:17:13.01           20.717081      -103.22931       13.525916
2017-02-25/22:17:13.04           20.668199      -103.31595       13.529449
2017-02-25/22:17:13.07           20.601131      -103.40037       13.520509
2017-02-25/22:17:13.11           20.554438      -103.48789       13.516552
2017-02-25/22:17:13.14           20.496734      -103.57697       13.515501
2017-02-25/22:17:13.17           20.456340      -103.66716       13.511880
2017-02-25/22:17:13.20           20.409290      -103.75072       13.501920
2017-02-25/22:17:13.23           20.374458      -103.84798       13.495979
2017-02-25/22:17:13.26           20.336764      -103.95323       13.480424
2017-02-25/22:17:13.29           20.302726      -104.05445       13.461345
2017-02-25/22:17:13.32           20.270814      -104.15445       13.437803
2017-02-25/22:17:13.36           20.246764      -104.25799       13.422572
2017-02-25/22:17:13.39           20.214347      -104.36219       13.408437
2017-02-25/22:17:13.42           20.181204      -104.47000       13.386612
2017-02-25/22:17:13.45           20.140929      -104.57380       13.357792
2017-02-25/22:17:13.48           20.105841      -104.68677       13.342766
2017-02-25/22:17:13.51           20.067523      -104.79068       13.324250
2017-02-25/22:17:13.54           20.027043      -104.89291       13.308205
2017-02-25/22:17:13.57           19.990380      -104.99820       13.284573
2017-02-25/22:17:13.61           19.943775      -105.10172       13.270524
2017-02-25/22:17:13.64           19.905367      -105.20064       13.253051
2017-02-25/22:17:13.67           19.856883      -105.29987       13.238447
2017-02-25/22:17:13.70           19.811790      -105.39376       13.224698
2017-02-25/22:17:13.73           19.766047      -105.49785       13.212292
2017-02-25/22:17:13.76           19.722049      -105.58680       13.195157
2017-02-25/22:17:13.79           19.677935      -105.68232       13.183373
2017-02-25/22:17:13.82           19.639448      -105.76999       13.179720
2017-02-25/22:17:13.86           19.597878      -105.86487       13.184253
2017-02-25/22:17:13.89           19.563899      -105.95983       13.177995
2017-02-25/22:17:13.92           19.525424      -106.05511       13.180019
2017-02-25/22:17:13.95           19.489800      -106.14870       13.178888
2017-02-25/22:17:13.98           19.460169      -106.24387       13.174094
2017-02-25/22:17:14.01           19.431982      -106.33808       13.171911
2017-02-25/22:17:14.04           19.396584      -106.44084       13.163695
2017-02-25/22:17:14.07           19.353794      -106.53513       13.159247
2017-02-25/22:17:14.11           19.315257      -106.62699       13.145872
2017-02-25/22:17:14.14           19.269363      -106.71640       13.131879
2017-02-25/22:17:14.17           19.227440      -106.81360       13.117653
2017-02-25/22:17:14.20           19.181365      -106.91375       13.099272
2017-02-25/22:17:14.23           19.143323      -107.01062       13.092234
2017-02-25/22:17:14.26           19.092952      -107.10797       13.092203
2017-02-25/22:17:14.29           19.044869      -107.20043       13.084358
2017-02-25/22:17:14.32           19.000659      -107.29256       13.083697
2017-02-25/22:17:14.36           18.961878      -107.38311       13.074718
2017-02-25/22:17:14.39           18.927314      -107.48356       13.066153
2017-02-25/22:17:14.42           18.897418      -107.57375       13.058729
2017-02-25/22:17:14.45           18.861340      -107.66548       13.044914
2017-02-25/22:17:14.48           18.823751      -107.75374       13.042937
2017-02-25/22:17:14.51           18.778981      -107.84584       13.031252
2017-02-25/22:17:14.54           18.750724      -107.93821       13.023750
2017-02-25/22:17:14.57           18.714767      -108.02864       13.021688
2017-02-25/22:17:14.61           18.678022      -108.12375       13.008587
2017-02-25/22:17:14.64           18.627834      -108.21744       13.005240
2017-02-25/22:17:14.67           18.576679      -108.30637       13.006326
2017-02-25/22:17:14.70           18.527058      -108.39798       12.990551
2017-02-25/22:17:14.73           18.471920      -108.48305       12.990522
2017-02-25/22:17:14.76           18.422438      -108.57806       12.963665
2017-02-25/22:17:14.79           18.375165      -108.66689       12.937053
2017-02-25/22:17:14.82           18.318209      -108.75527       12.915640
2017-02-25/22:17:14.86           18.261081      -108.85124       12.896229
2017-02-25/22:17:14.89           18.207940      -108.93718       12.885031
2017-02-25/22:17:14.92           18.171332      -109.03336       12.872278
2017-02-25/22:17:14.95           18.134658      -109.13371       12.849786
2017-02-25/22:17:14.98           18.088607      -109.23547       12.841533
2017-02-25/22:17:15.01           18.049279      -109.33755       12.825884
2017-02-25/22:17:15.04           18.015938      -109.43573       12.824366
2017-02-25/22:17:15.07           17.981510      -109.54198       12.819861
2017-02-25/22:17:15.11           17.941056      -109.64375       12.817028
2017-02-25/22:17:15.14           17.910192      -109.74021       12.804993
2017-02-25/22:17:15.17           17.871570      -109.84966       12.787951
2017-02-25/22:17:15.20           17.820067      -109.94486       12.768937
2017-02-25/22:17:15.23           17.774015      -110.03981       12.760048
2017-02-25/22:17:15.26           17.733799      -110.14237       12.739426
2017-02-25/22:17:15.29           17.697443      -110.24539       12.731019
2017-02-25/22:17:15.32           17.647564      -110.34671       12.710570
2017-02-25/22:17:15.36           17.591713      -110.43175       12.695855
2017-02-25/22:17:15.39           17.542800      -110.52709       12.671690
2017-02-25/22:17:15.42           17.485013      -110.61650       12.658740
2017-02-25/22:17:15.45           17.435814      -110.70056       12.644696
2017-02-25/22:17:15.48           17.395496      -110.79893       12.630153
2017-02-25/22:17:15.51           17.340602      -110.88954       12.616052
2017-02-25/22:17:15.54           17.293233      -110.98104       12.622697
2017-02-25/22:17:15.57           17.244375      -111.07613       12.606934
2017-02-25/22:17:15.61           17.205219      -111.16225       12.605130
2017-02-25/22:17:15.64           17.166442      -111.26229       12.603597
2017-02-25/22:17:15.67           17.128236      -111.36236       12.613108
2017-02-25/22:17:15.70           17.085256      -111.47400       12.609748
2017-02-25/22:17:15.73           17.038595      -111.57209       12.609982
2017-02-25/22:17:15.76           16.991180      -111.66386       12.608262
2017-02-25/22:17:15.79           16.949751      -111.76876       12.607200
2017-02-25/22:17:15.82           16.891832      -111.86107       12.592606
2017-02-25/22:17:15.86           16.839952      -111.94922       12.600531
2017-02-25/22:17:15.89           16.783495      -112.05131       12.587849
2017-02-25/22:17:15.92           16.725995      -112.14732       12.587655
2017-02-25/22:17:15.95           16.661531      -112.23487       12.572083
2017-02-25/22:17:15.98           16.610516      -112.32070       12.553146
2017-02-25/22:17:16.01           16.551285      -112.41505       12.536282
2017-02-25/22:17:16.04           16.492420      -112.51336       12.525429
2017-02-25/22:17:16.07           16.430896      -112.60813       12.504328
2017-02-25/22:17:16.11           16.376783      -112.70823       12.485854
2017-02-25/22:17:16.14           16.320958      -112.80485       12.475529
2017-02-25/22:17:16.17           16.275138      -112.89985       12.470399
2017-02-25/22:17:16.20           16.229826      -113.00457       12.448777
2017-02-25/22:17:16.23           16.191931      -113.11147       12.436166
2017-02-25/22:17:16.26           16.139731      -113.21719       12.436708
2017-02-25/22:17:16.29           16.094442      -113.32088       12.444954
2017-02-25/22:17:16.32           16.055369      -113.42695       12.431739
2017-02-25/22:17:16.36           16.017117      -113.52127       12.437309
2017-02-25/22:17:16.39           15.984539      -113.61297       12.441585
2017-02-25/22:17:16.42           15.948818      -113.71317       12.415808
2017-02-25/22:17:16.45           15.895294      -113.80178       12.404071
2017-02-25/22:17:16.48           15.849942      -113.88737       12.398974
2017-02-25/22:17:16.51           15.800510      -113.97723       12.381660
2017-02-25/22:17:16.54           15.751838      -114.05873       12.368358
2017-02-25/22:17:16.57           15.707221      -114.14619       12.353155
2017-02-25/22:17:16.61           15.648008      -114.23061       12.342076
2017-02-25/22:17:16.64           15.590263      -114.32716       12.321491
2017-02-25/22:17:16.67           15.527775      -114.42191       12.308539
2017-02-25/22:17:16.70           15.470759      -114.50619       12.319824
2017-02-25/22:17:16.73           15.422232      -114.59715       12.317575
2017-02-25/22:17:16.76           15.365239      -114.68614       12.306038
2017-02-25/22:17:16.79           15.311959      -114.78159       12.298654
2017-02-25/22:17:16.82           15.269296      -114.88463       12.296741
2017-02-25/22:17:16.86           15.225803      -114.98632       12.288172
2017-02-25/22:17:16.89           15.180922      -115.08794       12.280346
2017-02-25/22:17:16.92           15.138266      -115.17944       12.274112
2017-02-25/22:17:16.95           15.095672      -115.27305       12.264851
2017-02-25/22:17:16.98           15.042884      -115.37456       12.233962
2017-02-25/22:17:17.01           14.986813      -115.47251       12.208281
2017-02-25/22:17:17.04           14.936144      -115.56731       12.190717
2017-02-25/22:17:17.07           14.876773      -115.64860       12.182367
2017-02-25/22:17:17.11           14.819536      -115.73417       12.151758
2017-02-25/22:17:17.14           14.752800      -115.82560       12.117262
2017-02-25/22:17:17.17           14.699096      -115.91134       12.099887
2017-02-25/22:17:17.20           14.641156      -116.00817       12.067272
2017-02-25/22:17:17.23           14.581465      -116.09861       12.040809
2017-02-25/22:17:17.26           14.527586      -116.18960       12.036854
2017-02-25/22:17:17.29           14.476001      -116.28333       12.030761
2017-02-25/22:17:17.32           14.418861      -116.38701       12.013529
2017-02-25/22:17:17.36           14.364532      -116.49450       12.001850
2017-02-25/22:17:17.39           14.319113      -116.59690       11.988044
2017-02-25/22:17:17.42           14.271266      -116.69317       11.987465
2017-02-25/22:17:17.45           14.220601      -116.80424       11.977941
2017-02-25/22:17:17.48           14.172542      -116.91675       11.981703
2017-02-25/22:17:17.51           14.119397      -117.02194       11.977024
2017-02-25/22:17:17.54           14.061986      -117.12825       11.962838
2017-02-25/22:17:17.57           14.003974      -117.23925       11.941295
2017-02-25/22:17:17.61           13.944151      -117.33863       11.935314
2017-02-25/22:17:17.64           13.877887      -117.43745       11.922288
2017-02-25/22:17:17.67           13.798909      -117.53751       11.913947
2017-02-25/22:17:17.70           13.728145      -117.63140       11.892117
2017-02-25/22:17:17.73           13.655180      -117.71995       11.865724
2017-02-25/22:17:17.76           13.579134      -117.80416       11.843192
2017-02-25/22:17:17.79           13.507239      -117.90325       11.816384
2017-02-25/22:17:17.82           13.441745      -117.99923       11.789590
2017-02-25/22:17:17.86           13.374275      -118.08805       11.786742
2017-02-25/22:17:17.89           13.315051      -118.19219       11.769001
2017-02-25/22:17:17.92           13.272840      -118.30394       11.750362
2017-02-25/22:17:17.95           13.223468      -118.41012       11.741169
2017-02-25/22:17:17.98           13.170252      -118.52424       11.730485
2017-02-25/22:17:18.01           13.119400      -118.63691       11.727395
2017-02-25/22:17:18.04           13.067309      -118.74663       11.726728
2017-02-25/22:17:18.07           13.017769      -118.86119       11.724576
2017-02-25/22:17:18.11           12.962272      -118.97260       11.716039
2017-02-25/22:17:18.14           12.908764      -119.08488       11.696324
2017-02-25/22:17:18.17           12.859088      -119.18764       11.694550
2017-02-25/22:17:18.20           12.795565      -119.28216       11.694523
2017-02-25/22:17:18.23           12.731319      -119.38346       11.680434
2017-02-25/22:17:18.26           12.669503      -119.48461       11.665883
2017-02-25/22:17:18.29           12.614087      -119.58580       11.644964
2017-02-25/22:17:18.32           12.547179      -119.68043       11.627008
2017-02-25/22:17:18.36           12.485320      -119.76717       11.606131
2017-02-25/22:17:18.39           12.435001      -119.86336       11.584295
2017-02-25/22:17:18.42           12.376154      -119.96466       11.571950
2017-02-25/22:17:18.45           12.312738      -120.06522       11.541061
2017-02-25/22:17:18.48           12.259285      -120.15812       11.519743
2017-02-25/22:17:18.51           12.211582      -120.25260       11.517580
2017-02-25/22:17:18.54           12.166607      -120.35586       11.516263
2017-02-25/22:17:18.57           12.112486      -120.45502       11.524154
2017-02-25/22:17:18.61           12.078977      -120.55802       11.519231
2017-02-25/22:17:18.64           12.026096      -120.67559       11.527694
2017-02-25/22:17:18.67           11.968356      -120.77170       11.546857
2017-02-25/22:17:18.70           11.924611      -120.86716       11.543827
2017-02-25/22:17:18.73           11.864080      -120.95632       11.563831
2017-02-25/22:17:18.76           11.798507      -121.05287       11.546842
2017-02-25/22:17:18.79           11.735195      -121.14533       11.527062
2017-02-25/22:17:18.82           11.671726      -121.22992       11.506305
2017-02-25/22:17:18.86           11.619479      -121.32368       11.485623
2017-02-25/22:17:18.89           11.546237      -121.41673       11.464019
2017-02-25/22:17:18.92           11.493461      -121.49553       11.442725
2017-02-25/22:17:18.95           11.428536      -121.58504       11.418018
2017-02-25/22:17:18.98           11.351500      -121.67110       11.405361
2017-02-25/22:17:19.01           11.288335      -121.76699       11.374520
2017-02-25/22:17:19.04           11.237549      -121.86817       11.367182
2017-02-25/22:17:19.07           11.185230      -121.97294       11.363946
2017-02-25/22:17:19.11           11.126596      -122.07899       11.359032
2017-02-25/22:17:19.14           11.060102      -122.17761       11.347160
2017-02-25/22:17:19.17           11.007926      -122.27951       11.345611
2017-02-25/22:17:19.20           10.950344      -122.38536       11.340985
2017-02-25/22:17:19.23           10.898739      -122.49987       11.324966
2017-02-25/22:17:19.26           10.849415      -122.61791       11.311842
2017-02-25/22:17:19.29           10.804576      -122.73326       11.301846
2017-02-25/22:17:19.32           10.743983      -122.83688       11.298063
2017-02-25/22:17:19.36           10.683822      -122.93737       11.281524
2017-02-25/22:17:19.39           10.623486      -123.03078       11.269031
2017-02-25/22:17:19.42           10.559244      -123.11458       11.255084
2017-02-25/22:17:19.45           10.488847      -123.21068       11.234056
2017-02-25/22:17:19.48           10.423512      -123.29495       11.211450
2017-02-25/22:17:19.51           10.355270      -123.38198       11.188651
2017-02-25/22:17:19.54           10.290121      -123.46705       11.174754
2017-02-25/22:17:19.57           10.219908      -123.55556       11.151723
2017-02-25/22:17:19.61           10.158577      -123.64763       11.128899
2017-02-25/22:17:19.64           10.091474      -123.74886       11.112729
2017-02-25/22:17:19.67           10.036674      -123.85119       11.099608
2017-02-25/22:17:19.70           9.9795174      -123.96731       11.088263
2017-02-25/22:17:19.73           9.9274209      -124.07159       11.075342
2017-02-25/22:17:19.76           9.8644597      -124.19006       11.070003
2017-02-25/22:17:19.79           9.8067484      -124.29041       11.079524
2017-02-25/22:17:19.82           9.7493527      -124.39813       11.080295
2017-02-25/22:17:19.86           9.6938695      -124.50619       11.082986
2017-02-25/22:17:19.89           9.6336726      -124.61011       11.078211
2017-02-25/22:17:19.92           9.5750653      -124.71017       11.077724
2017-02-25/22:17:19.95           9.4992767      -124.81022       11.080149
2017-02-25/22:17:19.98           9.4388191      -124.90050       11.070397
2017-02-25/22:17:20.01           9.3551827      -124.99235       11.060846
2017-02-25/22:17:20.04           9.2873111      -125.07102       11.061236
2017-02-25/22:17:20.07           9.2139972      -125.17095       11.036717
2017-02-25/22:17:20.11           9.1394812      -125.26245       11.005911
2017-02-25/22:17:20.14           9.0691863      -125.34915       10.977578
2017-02-25/22:17:20.17           9.0011388      -125.44802       10.954481
2017-02-25/22:17:20.20           8.9341081      -125.53671       10.937392
2017-02-25/22:17:20.23           8.8809201      -125.63520       10.928634
2017-02-25/22:17:20.26           8.8156371      -125.74415       10.924847
2017-02-25/22:17:20.29           8.7703166      -125.84929       10.918014
2017-02-25/22:17:20.32           8.7145114      -125.96577       10.897624
2017-02-25/22:17:20.36           8.6568692      -126.07218       10.902849
2017-02-25/22:17:20.39           8.6010649      -126.17998       10.906632
2017-02-25/22:17:20.42           8.5484222      -126.28715       10.911260
2017-02-25/22:17:20.45           8.4866446      -126.38944       10.920064
2017-02-25/22:17:20.48           8.4288988      -126.49087       10.926312
2017-02-25/22:17:20.51           8.3610050      -126.58135       10.922704
2017-02-25/22:17:20.54           8.2972129      -126.66285       10.927616
2017-02-25/22:17:20.57           8.2316449      -126.74820       10.924564
2017-02-25/22:17:20.61           8.1698135      -126.84239       10.914262
2017-02-25/22:17:20.64           8.1005784      -126.93047       10.896300
2017-02-25/22:17:20.67           8.0377700      -127.02305       10.884034
2017-02-25/22:17:20.70           7.9716244      -127.11232       10.868592
2017-02-25/22:17:20.73           7.9076062      -127.19724       10.855064
2017-02-25/22:17:20.76           7.8384400      -127.29059       10.827702
2017-02-25/22:17:20.79           7.7768822      -127.38927       10.806646
2017-02-25/22:17:20.82           7.7127303      -127.49568       10.788064
2017-02-25/22:17:20.86           7.6446409      -127.59483       10.783126
2017-02-25/22:17:20.89           7.5753072      -127.68789       10.786982
2017-02-25/22:17:20.92           7.5243546      -127.79647       10.786503
2017-02-25/22:17:20.95           7.4667923      -127.89426       10.789407
2017-02-25/22:17:20.98           7.4032995      -127.99335       10.797994
2017-02-25/22:17:21.01           7.3468478      -128.09381       10.803191
2017-02-25/22:17:21.04           7.2921022      -128.19224       10.818032
2017-02-25/22:17:21.07           7.2292514      -128.28036       10.820229
2017-02-25/22:17:21.11           7.1753569      -128.37019       10.820959
2017-02-25/22:17:21.14           7.1250035      -128.46255       10.823512
2017-02-25/22:17:21.17           7.0706711      -128.55265       10.808497
2017-02-25/22:17:21.20           7.0040014      -128.63170       10.796157
2017-02-25/22:17:21.23           6.9372305      -128.70814       10.773435
2017-02-25/22:17:21.26           6.8796891      -128.79600       10.755582
2017-02-25/22:17:21.29           6.8116238      -128.88839       10.723512
2017-02-25/22:17:21.32           6.7469992      -128.97437       10.695634
2017-02-25/22:17:21.36           6.6863075      -129.06604       10.670573
2017-02-25/22:17:21.39           6.6187379      -129.16420       10.649886
2017-02-25/22:17:21.42           6.5581500      -129.26164       10.628836
2017-02-25/22:17:21.45           6.4950423      -129.36499       10.608588
2017-02-25/22:17:21.48           6.4369235      -129.47066       10.597817
2017-02-25/22:17:21.51           6.3826517      -129.58068       10.597907
2017-02-25/22:17:21.54           6.3173634      -129.68077       10.596581
2017-02-25/22:17:21.57           6.2532263      -129.78720       10.604587
2017-02-25/22:17:21.61           6.1976086      -129.88929       10.608138
2017-02-25/22:17:21.64           6.1353257      -129.99318       10.616061
2017-02-25/22:17:21.67           6.0698001      -130.08723       10.615448
2017-02-25/22:17:21.70           5.9931137      -130.17423       10.611742
2017-02-25/22:17:21.73           5.9242237      -130.25425       10.608650
2017-02-25/22:17:21.76           5.8476438      -130.33708       10.588177
2017-02-25/22:17:21.79           5.7757187      -130.42195       10.578195
2017-02-25/22:17:21.82           5.7096642      -130.50657       10.559186
2017-02-25/22:17:21.86           5.6444052      -130.57341       10.536808
2017-02-25/22:17:21.89           5.5676167      -130.66411       10.509973
2017-02-25/22:17:21.92           5.5006213      -130.75788       10.488329
2017-02-25/22:17:21.95           5.4243410      -130.85358       10.467840
2017-02-25/22:17:21.98           5.3668577      -130.96010       10.446696
2017-02-25/22:17:22.01           5.3026593      -131.06238       10.434288
2017-02-25/22:17:22.04           5.2510206      -131.16468       10.431956
2017-02-25/22:17:22.07           5.1837940      -131.26866       10.419030
2017-02-25/22:17:22.11           5.1227186      -131.38365       10.413492
2017-02-25/22:17:22.14           5.0581559      -131.50139       10.396721
2017-02-25/22:17:22.17           4.9956550      -131.60635       10.397632
2017-02-25/22:17:22.20           4.9243854      -131.70045       10.387941
2017-02-25/22:17:22.23           4.8687001      -131.80312       10.374749
2017-02-25/22:17:22.26           4.8003910      -131.89735       10.367255
2017-02-25/22:17:22.29           4.7326782      -131.99003       10.360739
2017-02-25/22:17:22.32           4.6596686      -132.07305       10.353506
2017-02-25/22:17:22.36           4.5962182      -132.15545       10.340750
2017-02-25/22:17:22.39           4.5243140      -132.22489       10.327772
2017-02-25/22:17:22.42           4.4565127      -132.30473       10.324972
2017-02-25/22:17:22.45           4.3838032      -132.38043       10.311032
2017-02-25/22:17:22.48           4.3209936      -132.47442       10.287174
2017-02-25/22:17:22.51           4.2516877      -132.55552       10.273397
2017-02-25/22:17:22.54           4.1841314      -132.64456       10.263552
2017-02-25/22:17:22.57           4.1219409      -132.74222       10.257785
2017-02-25/22:17:22.61           4.0611537      -132.85226       10.260666
2017-02-25/22:17:22.64           3.9924314      -132.94962       10.265983
2017-02-25/22:17:22.67           3.9216537      -133.05660       10.260001
2017-02-25/22:17:22.70           3.8552850      -133.15957       10.265203
2017-02-25/22:17:22.73           3.7964580      -133.25898       10.252576
2017-02-25/22:17:22.76           3.7307250      -133.34782       10.257761
2017-02-25/22:17:22.79           3.6659396      -133.42753       10.265588
2017-02-25/22:17:22.82           3.6068948      -133.51226       10.251308
2017-02-25/22:17:22.86           3.5377188      -133.59521       10.242934
2017-02-25/22:17:22.89           3.4670009      -133.66867       10.224247
2017-02-25/22:17:22.92           3.4072559      -133.75234       10.198605
2017-02-25/22:17:22.95           3.3378524      -133.82454       10.187234
2017-02-25/22:17:22.98           3.2795215      -133.90356       10.157167
2017-02-25/22:17:23.01           3.2001720      -133.98109       10.147657
2017-02-25/22:17:23.04           3.1365620      -134.06275       10.126248
2017-02-25/22:17:23.07           3.0592956      -134.16428       10.087764
2017-02-25/22:17:23.11           2.9853316      -134.25359       10.075959
2017-02-25/22:17:23.14           2.9136289      -134.33803       10.056317
2017-02-25/22:17:23.17           2.8469701      -134.42766       10.048149
2017-02-25/22:17:23.20           2.7703510      -134.52971       10.034124
2017-02-25/22:17:23.23           2.7088179      -134.62902       10.023007
2017-02-25/22:17:23.26           2.6353094      -134.72122       10.020571
2017-02-25/22:17:23.29           2.5843067      -134.81838       10.012257
2017-02-25/22:17:23.32           2.5140902      -134.91099       10.010994
2017-02-25/22:17:23.36           2.4612225      -134.98653       10.023935
2017-02-25/22:17:23.39           2.3925325      -135.07949       10.017230
2017-02-25/22:17:23.42           2.3274959      -135.16056       10.009673
2017-02-25/22:17:23.45           2.2593883      -135.24205       9.9831558
2017-02-25/22:17:23.48           2.1923656      -135.30521       9.9737116
2017-02-25/22:17:23.51           2.1262969      -135.38416       9.9507891
2017-02-25/22:17:23.54           2.0568208      -135.45772       9.9277190
2017-02-25/22:17:23.57           1.9785769      -135.53667       9.9020907
2017-02-25/22:17:23.61           1.9036275      -135.61603       9.8776441
2017-02-25/22:17:23.64           1.8284686      -135.69932       9.8481715
2017-02-25/22:17:23.67           1.7572564      -135.78041       9.8242041
2017-02-25/22:17:23.70           1.6866042      -135.87255       9.8022169
2017-02-25/22:17:23.73           1.6118734      -135.96028       9.7921994
2017-02-25/22:17:23.76           1.5360521      -136.06081       9.7829001
2017-02-25/22:17:23.79           1.4460842      -136.15650       9.7834082
2017-02-25/22:17:23.82           1.3702133      -136.25099       9.7784802
2017-02-25/22:17:23.86           1.3001404      -136.34469       9.7776200
2017-02-25/22:17:23.89           1.2264436      -136.43771       9.7766096
2017-02-25/22:17:23.92           1.1516876      -136.53487       9.7739800
2017-02-25/22:17:23.95           1.0761009      -136.62045       9.7787779
2017-02-25/22:17:23.98           1.0015740      -136.70897       9.7774896
2017-02-25/22:17:24.01          0.92889348      -136.79812       9.7697229
2017-02-25/22:17:24.04          0.84688821      -136.88162       9.7574190
2017-02-25/22:17:24.07          0.78411780      -136.96496       9.7343765
2017-02-25/22:17:24.11          0.71238178      -137.05522       9.7151644
2017-02-25/22:17:24.14          0.62830063      -137.13368       9.6935787
2017-02-25/22:17:24.17          0.55170993      -137.22270       9.6652249
2017-02-25/22:17:24.20          0.47630278      -137.30941       9.6438555
2017-02-25/22:17:24.23          0.40681311      -137.40347       9.6191618
2017-02-25/22:17:24.26          0.32943116      -137.49482       9.5911891
2017-02-25/22:17:24.29          0.25328912      -137.59306       9.5594650
2017-02-25/22:17:24.32          0.17982199      -137.69558       9.5430324
2017-02-25/22:17:24.36          0.10042959      -137.79940       9.5322873
2017-02-25/22:17:24.39         0.013995653      -137.90107       9.5198966
2017-02-25/22:17:24.42        -0.065422020      -138.01354       9.5114995
2017-02-25/22:17:24.45         -0.14429256      -138.11765       9.5034161
2017-02-25/22:17:24.48         -0.22624675      -138.22451       9.4914760
2017-02-25/22:17:24.51         -0.31567319      -138.31925       9.4762402
2017-02-25/22:17:24.54         -0.40471751      -138.41793       9.4670242
2017-02-25/22:17:24.57         -0.49000262      -138.51442       9.4596279
2017-02-25/22:17:24.61         -0.57071405      -138.60167       9.4499878
2017-02-25/22:17:24.64         -0.65911404      -138.68546       9.4357191
2017-02-25/22:17:24.67         -0.74144643      -138.76268       9.4288527
2017-02-25/22:17:24.70         -0.82632687      -138.83746       9.4120577
2017-02-25/22:17:24.73         -0.91290458      -138.90796       9.3983803
2017-02-25/22:17:24.76          -1.0020490      -138.97124       9.3975824
2017-02-25/22:17:24.79          -1.0872688      -139.05045       9.3855095
2017-02-25/22:17:24.82          -1.1685452      -139.13140       9.3775953
2017-02-25/22:17:24.86          -1.2543624      -139.20739       9.3873706
2017-02-25/22:17:24.89          -1.3359771      -139.29593       9.3778022
2017-02-25/22:17:24.92          -1.4146324      -139.38461       9.3704286
2017-02-25/22:17:24.95          -1.4924415      -139.47145       9.3760925
2017-02-25/22:17:24.98          -1.5738129      -139.56443       9.3822889
2017-02-25/22:17:25.01          -1.6574182      -139.65602       9.3825559
2017-02-25/22:17:25.04          -1.7368402      -139.76248       9.3785816
2017-02-25/22:17:25.07          -1.8167712      -139.85764       9.3810082
2017-02-25/22:17:25.11          -1.8945184      -139.95370       9.3759436
2017-02-25/22:17:25.14          -1.9730330      -140.04505       9.3524647
2017-02-25/22:17:25.17          -2.0469925      -140.12479       9.3381386
2017-02-25/22:17:25.20          -2.1197104      -140.20193       9.3391791
2017-02-25/22:17:25.23          -2.1930820      -140.29431       9.3104063
2017-02-25/22:17:25.26          -2.2707209      -140.37759       9.2862148
2017-02-25/22:17:25.29          -2.3380470      -140.46496       9.2749017
2017-02-25/22:17:25.32          -2.4232939      -140.52952       9.2648670
2017-02-25/22:17:25.36          -2.4975559      -140.59795       9.2606363
2017-02-25/22:17:25.39          -2.5841620      -140.65381       9.2489981
2017-02-25/22:17:25.42          -2.6592281      -140.72851       9.2438035
2017-02-25/22:17:25.45          -2.7420655      -140.80944       9.2329842
2017-02-25/22:17:25.48          -2.8314219      -140.89322       9.2268787
2017-02-25/22:17:25.51          -2.9191296      -140.97446       9.2169976
2017-02-25/22:17:25.54          -2.9945945      -141.04755       9.2208984
2017-02-25/22:17:25.57          -3.0764483      -141.12693       9.2184354
2017-02-25/22:17:25.61          -3.1420687      -141.23040       9.2000354
2017-02-25/22:17:25.64          -3.2202422      -141.31652       9.1933610
2017-02-25/22:17:25.67          -3.2929309      -141.41462       9.2062007
2017-02-25/22:17:25.70          -3.3775531      -141.49149       9.2166462
2017-02-25/22:17:25.73          -3.4569614      -141.57073       9.2137437
2017-02-25/22:17:25.76          -3.5202928      -141.64574       9.1955652
2017-02-25/22:17:25.79          -3.5908115      -141.72064       9.1955458
2017-02-25/22:17:25.82          -3.6661447      -141.81139       9.1729762
2017-02-25/22:17:25.86          -3.7411080      -141.88274       9.1560915
2017-02-25/22:17:25.89          -3.8213948      -141.94836       9.1371357
2017-02-25/22:17:25.92          -3.9010428      -142.02635       9.1121111
2017-02-25/22:17:25.95          -3.9778598      -142.11367       9.0748662
2017-02-25/22:17:25.98          -4.0558433      -142.19306       9.0447323
2017-02-25/22:17:26.01          -4.1364951      -142.27724       9.0415715
2017-02-25/22:17:26.04          -4.2286565      -142.36515       9.0272783
2017-02-25/22:17:26.07          -4.3179126      -142.44714       9.0195420
2017-02-25/22:17:26.11          -4.3971592      -142.52822       9.0220195
2017-02-25/22:17:26.14          -4.4761684      -142.62322       9.0211264
2017-02-25/22:17:26.17          -4.5692477      -142.70763       9.0296947
2017-02-25/22:17:26.20          -4.6604168      -142.80264       9.0260935
2017-02-25/22:17:26.23          -4.7519512      -142.88268       9.0255315
2017-02-25/22:17:26.26          -4.8291031      -142.97276       9.0359500
2017-02-25/22:17:26.29          -4.9114303      -143.06295       9.0218223
2017-02-25/22:17:26.32          -4.9888738      -143.13863       9.0221919
2017-02-25/22:17:26.36          -5.0706417      -143.21258       9.0110553
2017-02-25/22:17:26.39          -5.1593149      -143.28468       8.9935664
2017-02-25/22:17:26.42          -5.2476565      -143.35390       8.9814312
2017-02-25/22:17:26.45          -5.3232925      -143.42185       8.9646003
2017-02-25/22:17:26.48          -5.4008365      -143.49024       8.9508999
2017-02-25/22:17:26.51          -5.4774003      -143.55630       8.9404941
2017-02-25/22:17:26.54          -5.5634524      -143.63141       8.9198640
2017-02-25/22:17:26.57          -5.6429903      -143.70523       8.9045964
2017-02-25/22:17:26.61          -5.7328154      -143.79513       8.8831812
2017-02-25/22:17:26.64          -5.8197544      -143.87988       8.8733481
2017-02-25/22:17:26.67          -5.9101164      -143.96002       8.8683945
2017-02-25/22:17:26.70          -6.0004807      -144.04649       8.8506975
2017-02-25/22:17:26.73          -6.0852531      -144.13369       8.8434499
2017-02-25/22:17:26.76          -6.1733775      -144.21445       8.8393911
2017-02-25/22:17:26.79          -6.2509154      -144.30302       8.8324348
2017-02-25/22:17:26.82          -6.3410682      -144.38479       8.8147363
2017-02-25/22:17:26.86          -6.4241029      -144.45660       8.8110866
2017-02-25/22:17:26.89          -6.5089788      -144.52308       8.8102102
2017-02-25/22:17:26.92          -6.5918810      -144.59834       8.7954830
2017-02-25/22:17:26.95          -6.6748547      -144.67304       8.7938448
2017-02-25/22:17:26.98          -6.7515580      -144.74355       8.7918830
2017-02-25/22:17:27.01          -6.8382649      -144.81891       8.7783691
2017-02-25/22:17:27.04          -6.9256843      -144.88374       8.7726016
2017-02-25/22:17:27.07          -7.0215034      -144.94089       8.7572091
2017-02-25/22:17:27.11          -7.1082528      -145.01021       8.7480653
2017-02-25/22:17:27.14          -7.2055426      -145.08958       8.7334465
2017-02-25/22:17:27.17          -7.2902582      -145.17134       8.7174960
2017-02-25/22:17:27.20          -7.3783345      -145.25529       8.7070928
2017-02-25/22:17:27.23          -7.4585590      -145.33752       8.6878946
2017-02-25/22:17:27.26          -7.5547230      -145.41323       8.6883150
2017-02-25/22:17:27.29          -7.6543764      -145.49959       8.6748457
2017-02-25/22:17:27.32          -7.7529807      -145.58967       8.6603197
2017-02-25/22:17:27.36          -7.8442181      -145.68370       8.6564871
2017-02-25/22:17:27.39          -7.9377528      -145.76713       8.6574573
2017-02-25/22:17:27.42          -8.0238258      -145.84097       8.6449423
2017-02-25/22:17:27.45          -8.1217472      -145.91271       8.6401006
2017-02-25/22:17:27.48          -8.2154415      -145.97570       8.6390651
2017-02-25/22:17:27.51          -8.3043534      -146.06229       8.6206866
2017-02-25/22:17:27.54          -8.3905488      -146.14775       8.5823738
2017-02-25/22:17:27.57          -8.4718077      -146.21524       8.5733079
2017-02-25/22:17:27.61          -8.5435873      -146.29182       8.5577211
2017-02-25/22:17:27.64          -8.6268292      -146.36868       8.5457550
2017-02-25/22:17:27.67          -8.7071604      -146.43491       8.5366487
2017-02-25/22:17:27.70          -8.7998705      -146.49952       8.5375929
2017-02-25/22:17:27.73          -8.8884285      -146.57460       8.5222347
2017-02-25/22:17:27.76          -8.9852295      -146.65612       8.5120121
2017-02-25/22:17:27.79          -9.0946633      -146.72998       8.5125185
2017-02-25/22:17:27.82          -9.1923856      -146.80644       8.5150937
2017-02-25/22:17:27.86          -9.2917491      -146.89178       8.5087162
2017-02-25/22:17:27.89          -9.3960541      -146.97531       8.5062845
2017-02-25/22:17:27.92          -9.4974513      -147.05849       8.4926324
2017-02-25/22:17:27.95          -9.6059722      -147.15711       8.4736748
2017-02-25/22:17:27.98          -9.7009934      -147.25368       8.4597105
2017-02-25/22:17:28.01          -9.8054296      -147.34482       8.4593217
2017-02-25/22:17:28.04          -9.9047183      -147.43544       8.4435668
2017-02-25/22:17:28.07          -9.9981908      -147.50481       8.4335224
2017-02-25/22:17:28.11          -10.102132      -147.58000       8.4277392
2017-02-25/22:17:28.14          -10.198637      -147.65578       8.4208899
2017-02-25/22:17:28.17          -10.293428      -147.72874       8.4186469
2017-02-25/22:17:28.20          -10.380849      -147.80411       8.4170269
2017-02-25/22:17:28.23          -10.469105      -147.86711       8.4177936
2017-02-25/22:17:28.26          -10.569882      -147.94560       8.4115256
2017-02-25/22:17:28.29          -10.657032      -148.02232       8.4055417
2017-02-25/22:17:28.32          -10.747470      -148.09547       8.4047624
2017-02-25/22:17:28.36          -10.837850      -148.17303       8.4160709
2017-02-25/22:17:28.39          -10.934685      -148.25479       8.4240334
2017-02-25/22:17:28.42          -11.039216      -148.33386       8.4324028
2017-02-25/22:17:28.45          -11.143472      -148.41274       8.4263326
2017-02-25/22:17:28.48          -11.256024      -148.49595       8.4284292
2017-02-25/22:17:28.51          -11.361873      -148.58418       8.4268146
2017-02-25/22:17:28.54          -11.464554      -148.65995       8.4300467
2017-02-25/22:17:28.57          -11.566902      -148.73523       8.4272212
2017-02-25/22:17:28.61          -11.664520      -148.81539       8.4369026
2017-02-25/22:17:28.64          -11.773792      -148.90295       8.4388178
2017-02-25/22:17:28.67          -11.864363      -148.98294       8.4350359
2017-02-25/22:17:28.70          -11.947815      -149.05777       8.4224781
2017-02-25/22:17:28.73          -12.039706      -149.14135       8.4264909
2017-02-25/22:17:28.76          -12.130865      -149.21186       8.4307778
2017-02-25/22:17:28.79          -12.228090      -149.29442       8.4364155
2017-02-25/22:17:28.82          -12.323068      -149.37290       8.4392440
2017-02-25/22:17:28.86          -12.410197      -149.44572       8.4346110
2017-02-25/22:17:28.89          -12.501018      -149.52679       8.4238114
2017-02-25/22:17:28.92          -12.588609      -149.60145       8.4135037
2017-02-25/22:17:28.95          -12.687463      -149.68109       8.4142057
2017-02-25/22:17:28.98          -12.787173      -149.76881       8.4156493
2017-02-25/22:17:29.01          -12.885561      -149.84586       8.4170073
2017-02-25/22:17:29.04          -12.979536      -149.92125       8.4181343
2017-02-25/22:17:29.07          -13.071328      -149.99362       8.4131089
2017-02-25/22:17:29.11          -13.158910      -150.07059       8.4179441
2017-02-25/22:17:29.14          -13.261443      -150.14898       8.4316263
2017-02-25/22:17:29.17          -13.362521      -150.21457       8.4519279
2017-02-25/22:17:29.20          -13.462469      -150.28053       8.4594302
2017-02-25/22:17:29.23          -13.552734      -150.34768       8.4667638
2017-02-25/22:17:29.26          -13.639382      -150.40764       8.4769115
2017-02-25/22:17:29.29          -13.727210      -150.46993       8.4800825
2017-02-25/22:17:29.32          -13.815901      -150.54425       8.4826490
2017-02-25/22:17:29.36          -13.898003      -150.61227       8.4952631
2017-02-25/22:17:29.39          -13.994196      -150.68390       8.5019196
2017-02-25/22:17:29.42          -14.079724      -150.75757       8.5053315
2017-02-25/22:17:29.45          -14.165701      -150.83155       8.4929990
2017-02-25/22:17:29.48          -14.258256      -150.90310       8.4947683
2017-02-25/22:17:29.51          -14.354617      -150.96774       8.4789382
2017-02-25/22:17:29.54          -14.448750      -151.04711       8.4750897
2017-02-25/22:17:29.57          -14.546962      -151.12524       8.4768214
2017-02-25/22:17:29.61          -14.643774      -151.20191       8.4677454
2017-02-25/22:17:29.64          -14.746120      -151.27832       8.4616367
2017-02-25/22:17:29.67          -14.834303      -151.34777       8.4497321
2017-02-25/22:17:29.70          -14.931039      -151.41080       8.4429647
2017-02-25/22:17:29.73          -15.018298      -151.48128       8.4461133
2017-02-25/22:17:29.76          -15.103648      -151.54662       8.4424371
2017-02-25/22:17:29.79          -15.186442      -151.61910       8.4523945
2017-02-25/22:17:29.82          -15.285476      -151.66837       8.4568015
2017-02-25/22:17:29.86          -15.366268      -151.72766       8.4444983
2017-02-25/22:17:29.89          -15.452735      -151.78401       8.4512740
2017-02-25/22:17:29.92          -15.529648      -151.83897       8.4474772
2017-02-25/22:17:29.95          -15.610647      -151.90057       8.4465954
2017-02-25/22:17:29.98          -15.693160      -151.96575       8.4498410
2017-02-25/22:17:30.01          -15.790620      -152.03401       8.4455028
2017-02-25/22:17:30.04          -15.877486      -152.10296       8.4459796
2017-02-25/22:17:30.07          -15.974949      -152.16728       8.4429939
2017-02-25/22:17:30.11          -16.060564      -152.24311       8.4397500
2017-02-25/22:17:30.14          -16.164615      -152.30741       8.4394788
2017-02-25/22:17:30.17          -16.263008      -152.37377       8.4416025
2017-02-25/22:17:30.20          -16.373839      -152.43729       8.4353314
2017-02-25/22:17:30.23          -16.485784      -152.49891       8.4318146
2017-02-25/22:17:30.26          -16.592731      -152.56127       8.4276902
2017-02-25/22:17:30.29          -16.691778      -152.62555       8.4218132
2017-02-25/22:17:30.32          -16.790561      -152.69117       8.4115618
2017-02-25/22:17:30.36          -16.883678      -152.75251       8.4164419
2017-02-25/22:17:30.39          -16.989829      -152.80862       8.4132773
2017-02-25/22:17:30.42          -17.082949      -152.86921       8.4131217
2017-02-25/22:17:30.45          -17.183893      -152.92529       8.4080071
2017-02-25/22:17:30.48          -17.277069      -152.98059       8.4172428
2017-02-25/22:17:30.51          -17.371555      -153.02854       8.4167920
2017-02-25/22:17:30.54          -17.465974      -153.07937       8.4183564
2017-02-25/22:17:30.57          -17.557686      -153.12745       8.4164110
2017-02-25/22:17:30.61          -17.657156      -153.17784       8.4101906
2017-02-25/22:17:30.64          -17.765312      -153.23576       8.3984000
2017-02-25/22:17:30.67          -17.866426      -153.29657       8.3932860
2017-02-25/22:17:30.70          -17.969573      -153.35600       8.3859260
2017-02-25/22:17:30.73          -18.074554      -153.41328       8.3749734
2017-02-25/22:17:30.76          -18.183415      -153.48199       8.3478084
2017-02-25/22:17:30.79          -18.292880      -153.54744       8.3424759
2017-02-25/22:17:30.82          -18.403782      -153.61237       8.3244761
2017-02-25/22:17:30.86          -18.518498      -153.66635       8.3167297
2017-02-25/22:17:30.89          -18.632896      -153.72289       8.3230571
2017-02-25/22:17:30.92          -18.741762      -153.77893       8.3213754
2017-02-25/22:17:30.95          -18.850562      -153.84496       8.3140098
2017-02-25/22:17:30.98          -18.962711      -153.90771       8.3034734
2017-02-25/22:17:31.01          -19.063482      -153.96883       8.2973555
2017-02-25/22:17:31.04          -19.165648      -154.02113       8.3161222
2017-02-25/22:17:31.07          -19.269580      -154.08291       8.3091750
2017-02-25/22:17:31.11          -19.375421      -154.14512       8.3053573
2017-02-25/22:17:31.14          -19.484821      -154.21271       8.2970443
2017-02-25/22:17:31.17          -19.590994      -154.28100       8.2815199
2017-02-25/22:17:31.20          -19.703746      -154.35167       8.2572972
2017-02-25/22:17:31.23          -19.807870      -154.40801       8.2379587
2017-02-25/22:17:31.26          -19.914840      -154.46440       8.2382261
2017-02-25/22:17:31.29          -20.040430      -154.52032       8.2287506
2017-02-25/22:17:31.32          -20.169894      -154.58222       8.1943365
2017-02-25/22:17:31.36          -20.289025      -154.64182       8.1855434
2017-02-25/22:17:31.39          -20.408225      -154.70173       8.1683625
2017-02-25/22:17:31.42          -20.526373      -154.75900       8.1628641
2017-02-25/22:17:31.45          -20.650635      -154.82240       8.1365728
2017-02-25/22:17:31.48          -20.772268      -154.87765       8.1426753
2017-02-25/22:17:31.51          -20.894104      -154.93684       8.1437618
2017-02-25/22:17:31.54          -21.016654      -154.99895       8.1321486
2017-02-25/22:17:31.57          -21.129466      -155.06983       8.1260788
2017-02-25/22:17:31.61          -21.235231      -155.14042       8.1330630
2017-02-25/22:17:31.64          -21.345476      -155.21144       8.1218342
2017-02-25/22:17:31.67          -21.454273      -155.29162       8.1256520
2017-02-25/22:17:31.70          -21.566228      -155.36306       8.1212302
2017-02-25/22:17:31.73          -21.681868      -155.43083       8.1411620
2017-02-25/22:17:31.76          -21.797836      -155.49921       8.1406464
2017-02-25/22:17:31.79          -21.913475      -155.56863       8.1441434
2017-02-25/22:17:31.82          -22.036092      -155.63564       8.1543802
2017-02-25/22:17:31.86          -22.164296      -155.69800       8.1555191
2017-02-25/22:17:31.89          -22.289212      -155.75923       8.1477555
2017-02-25/22:17:31.92          -22.429523      -155.82845       8.1468725
2017-02-25/22:17:31.95          -22.570162      -155.88404       8.1409418
2017-02-25/22:17:31.98          -22.708748      -155.94649       8.1460006
2017-02-25/22:17:32.01          -22.846080      -156.01354       8.1322113
2017-02-25/22:17:32.04          -22.983343      -156.07635       8.1281337
2017-02-25/22:17:32.07          -23.127047      -156.14808       8.1244275
2017-02-25/22:17:32.11          -23.262642      -156.22564       8.1213184
2017-02-25/22:17:32.14          -23.393233      -156.30713       8.1112367
2017-02-25/22:17:32.17          -23.525537      -156.38344       8.1257245
2017-02-25/22:17:32.20          -23.653232      -156.44946       8.1412817
2017-02-25/22:17:32.23          -23.787564      -156.52122       8.1599017
2017-02-25/22:17:32.26          -23.924661      -156.59997       8.1723094
2017-02-25/22:17:32.29          -24.051629      -156.66702       8.1992432
2017-02-25/22:17:32.32          -24.178453      -156.75558       8.2248887
2017-02-25/22:17:32.36          -24.306258      -156.83707       8.2398390
2017-02-25/22:17:32.39          -24.444865      -156.91155       8.2590366
2017-02-25/22:17:32.42          -24.581366      -156.97847       8.2864909
2017-02-25/22:17:32.45          -24.725760      -157.05302       8.2966096
2017-02-25/22:17:32.48          -24.867386      -157.14027       8.3062907
2017-02-25/22:17:32.51          -25.010998      -157.21643       8.3147012
2017-02-25/22:17:32.54          -25.153034      -157.29583       8.3196857
2017-02-25/22:17:32.57          -25.303497      -157.37851       8.3325137
2017-02-25/22:17:32.61          -25.450598      -157.46141       8.3284000
2017-02-25/22:17:32.64          -25.597120      -157.54505       8.3403601
2017-02-25/22:17:32.67          -25.734163      -157.63382       8.3471320
2017-02-25/22:17:32.70          -25.876803      -157.73206       8.3559132
2017-02-25/22:17:32.73          -26.017331      -157.83531       8.3739973
2017-02-25/22:17:32.76          -26.152207      -157.92411       8.3947533
2017-02-25/22:17:32.79          -26.281021      -158.02601       8.4162354
2017-02-25/22:17:32.82          -26.416025      -158.11922       8.4454041
2017-02-25/22:17:32.86          -26.554244      -158.21734       8.4640339
2017-02-25/22:17:32.89          -26.689452      -158.29633       8.5049239
2017-02-25/22:17:32.92          -26.821956      -158.38045       8.5396455
2017-02-25/22:17:32.95          -26.962682      -158.46557       8.5707899
2017-02-25/22:17:32.98          -27.100496      -158.55262       8.6058186
2017-02-25/22:17:33.01          -27.243250      -158.62772       8.6323504
2017-02-25/22:17:33.04          -27.389944      -158.70974       8.6571069
2017-02-25/22:17:33.07          -27.542039      -158.78228       8.6992344
2017-02-25/22:17:33.11          -27.684108      -158.86265       8.7274442
2017-02-25/22:17:33.14          -27.816698      -158.94332       8.7732601
2017-02-25/22:17:33.17          -27.962378      -159.02302       8.8013221
2017-02-25/22:17:33.20          -28.117398      -159.09713       8.8248412
2017-02-25/22:17:33.23          -28.253391      -159.17014       8.8553982
2017-02-25/22:17:33.26          -28.389458      -159.23711       8.8903008
2017-02-25/22:17:33.29          -28.528413      -159.31624       8.9324433
2017-02-25/22:17:33.32          -28.660314      -159.40537       8.9735710
2017-02-25/22:17:33.36          -28.792148      -159.48480       9.0156809
2017-02-25/22:17:33.39          -28.934187      -159.56747       9.0590141
2017-02-25/22:17:33.42          -29.072932      -159.64901       9.0934471
2017-02-25/22:17:33.45          -29.205221      -159.73893       9.1322586
2017-02-25/22:17:33.48          -29.333498      -159.82314       9.1913096
2017-02-25/22:17:33.51          -29.474821      -159.89502       9.2500055
2017-02-25/22:17:33.54          -29.623381      -159.97268       9.3007189
2017-02-25/22:17:33.57          -29.772083      -160.03595       9.3450202
2017-02-25/22:17:33.61          -29.926314      -160.09034       9.3899326
2017-02-25/22:17:33.64          -30.067501      -160.16660       9.4160900
2017-02-25/22:17:33.67          -30.205147      -160.22643       9.4557606
2017-02-25/22:17:33.70          -30.347671      -160.28340       9.5027285
2017-02-25/22:17:33.73          -30.486774      -160.33075       9.5602292
2017-02-25/22:17:33.76          -30.624945      -160.39273       9.5858463
2017-02-25/22:17:33.79          -30.761979      -160.47313       9.6084450
2017-02-25/22:17:33.82          -30.894814      -160.53688       9.6374770
2017-02-25/22:17:33.86          -31.018420      -160.61141       9.6845123
2017-02-25/22:17:33.89          -31.142563      -160.68021       9.7201451
2017-02-25/22:17:33.92          -31.269465      -160.74799       9.7787399
2017-02-25/22:17:33.95          -31.388396      -160.82616       9.8198359
2017-02-25/22:17:33.98          -31.513567      -160.90382       9.8575889
2017-02-25/22:17:34.01          -31.643864      -160.99228       9.8966591
2017-02-25/22:17:34.04          -31.772328      -161.06941       9.9597573
2017-02-25/22:17:34.07          -31.904291      -161.13435       10.022007
2017-02-25/22:17:34.11          -32.029584      -161.21082       10.085963
2017-02-25/22:17:34.14          -32.155018      -161.27927       10.130779
2017-02-25/22:17:34.17          -32.285848      -161.34853       10.178910
2017-02-25/22:17:34.20          -32.428337      -161.40720       10.209525
2017-02-25/22:17:34.23          -32.574042      -161.46274       10.258763
2017-02-25/22:17:34.26          -32.715805      -161.51772       10.297050
2017-02-25/22:17:34.29          -32.851449      -161.56988       10.323259
2017-02-25/22:17:34.32          -32.989985      -161.62481       10.349300
2017-02-25/22:17:34.36          -33.131271      -161.68355       10.375510
2017-02-25/22:17:34.39          -33.262228      -161.74404       10.399490
2017-02-25/22:17:34.42          -33.397127      -161.81056       10.443164
2017-02-25/22:17:34.45          -33.525436      -161.88179       10.487843
2017-02-25/22:17:34.48          -33.649390      -161.95714       10.532645
2017-02-25/22:17:34.51          -33.771774      -162.02784       10.576668
2017-02-25/22:17:34.54          -33.898751      -162.10884       10.619632
2017-02-25/22:17:34.57          -34.022440      -162.18629       10.665087
2017-02-25/22:17:34.61          -34.146125      -162.25905       10.706845
2017-02-25/22:17:34.64          -34.264349      -162.33464       10.752335
2017-02-25/22:17:34.67          -34.399957      -162.40243       10.799740
2017-02-25/22:17:34.70          -34.532993      -162.47354       10.835612
2017-02-25/22:17:34.73          -34.673334      -162.53801       10.880583
2017-02-25/22:17:34.76          -34.813611      -162.60309       10.912465
2017-02-25/22:17:34.79          -34.954284      -162.67062       10.925590
2017-02-25/22:17:34.82          -35.094367      -162.73266       10.941016
2017-02-25/22:17:34.86          -35.235819      -162.79933       10.960904
2017-02-25/22:17:34.89          -35.376884      -162.86447       10.978075
2017-02-25/22:17:34.92          -35.512751      -162.92639       10.999659
2017-02-25/22:17:34.95          -35.647291      -162.99656       11.009459
2017-02-25/22:17:34.98          -35.785366      -163.07288       11.019818
2017-02-25/22:17:35.01          -35.903631      -163.15214       11.024086
2017-02-25/22:17:35.04          -36.024393      -163.23565       11.045617
2017-02-25/22:17:35.07          -36.145286      -163.31568       11.078221
2017-02-25/22:17:35.11          -36.267165      -163.39094       11.115229
2017-02-25/22:17:35.14          -36.395756      -163.47149       11.141880
2017-02-25/22:17:35.17          -36.521524      -163.54640       11.166680
2017-02-25/22:17:35.20          -36.645565      -163.63271       11.180697
2017-02-25/22:17:35.23          -36.771960      -163.72207       11.197215
2017-02-25/22:17:35.26          -36.898258      -163.79127       11.210625
2017-02-25/22:17:35.29          -37.037001      -163.85598       11.232072
2017-02-25/22:17:35.32          -37.170745      -163.91673       11.249213
2017-02-25/22:17:35.36          -37.304675      -163.98068       11.256317
2017-02-25/22:17:35.39          -37.446708      -164.04518       11.250102
2017-02-25/22:17:35.42          -37.588093      -164.09993       11.255892
2017-02-25/22:17:35.45          -37.730126      -164.16124       11.256043
2017-02-25/22:17:35.48          -37.884804      -164.21340       11.256850
2017-02-25/22:17:35.51          -38.025864      -164.26769       11.256589
2017-02-25/22:17:35.54          -38.165993      -164.32858       11.253625
2017-02-25/22:17:35.57          -38.305985      -164.39053       11.250995
2017-02-25/22:17:35.61          -38.446237      -164.45281       11.236310
2017-02-25/22:17:35.64          -38.585632      -164.51791       11.238362
2017-02-25/22:17:35.67          -38.711588      -164.59378       11.238058
2017-02-25/22:17:35.70          -38.834390      -164.66506       11.239917
2017-02-25/22:17:35.73          -38.961520      -164.74163       11.249086
2017-02-25/22:17:35.76          -39.084786      -164.80839       11.258003
2017-02-25/22:17:35.79          -39.213782      -164.87099       11.267549
2017-02-25/22:17:35.82          -39.339817      -164.93295       11.274252
2017-02-25/22:17:35.86          -39.472751      -165.00022       11.266931
2017-02-25/22:17:35.89          -39.606694      -165.05558       11.271688
2017-02-25/22:17:35.92          -39.751503      -165.10985       11.254550
2017-02-25/22:17:35.95          -39.891710      -165.15609       11.253574
2017-02-25/22:17:35.98          -40.037034      -165.20936       11.228752
2017-02-25/22:17:36.01          -40.172755      -165.26168       11.206757
2017-02-25/22:17:36.04          -40.307867      -165.32033       11.183077
2017-02-25/22:17:36.07          -40.447608      -165.36490       11.161267
2017-02-25/22:17:36.11          -40.586274      -165.41638       11.132054
2017-02-25/22:17:36.14          -40.726326      -165.46613       11.120011
2017-02-25/22:17:36.17          -40.860476      -165.54004       11.096008
2017-02-25/22:17:36.20          -40.992061      -165.60923       11.089630
2017-02-25/22:17:36.23          -41.117904      -165.68427       11.066200
2017-02-25/22:17:36.26          -41.251737      -165.74498       11.061593
2017-02-25/22:17:36.29          -41.383440      -165.82026       11.047200
2017-02-25/22:17:36.32          -41.520488      -165.88908       11.025691
2017-02-25/22:17:36.36          -41.652041      -165.97178       10.998923
2017-02-25/22:17:36.39          -41.786829      -166.05061       10.985729
2017-02-25/22:17:36.42          -41.915508      -166.12267       10.961775
2017-02-25/22:17:36.45          -42.057251      -166.17773       10.933765
2017-02-25/22:17:36.48          -42.183175      -166.24296       10.889527
2017-02-25/22:17:36.51          -42.332154      -166.29987       10.854878
2017-02-25/22:17:36.54          -42.476453      -166.36361       10.807934
2017-02-25/22:17:36.57          -42.622287      -166.41441       10.765390
2017-02-25/22:17:36.61          -42.751656      -166.46715       10.728689
2017-02-25/22:17:36.64          -42.891495      -166.52029       10.687521
2017-02-25/22:17:36.67          -43.034358      -166.57759       10.634458
2017-02-25/22:17:36.70          -43.178049      -166.65085       10.579505
2017-02-25/22:17:36.73          -43.314427      -166.72195       10.539593
2017-02-25/22:17:36.76          -43.458650      -166.78934       10.499748
2017-02-25/22:17:36.79          -43.584369      -166.86247       10.456583
2017-02-25/22:17:36.82          -43.707844      -166.93621       10.414308
2017-02-25/22:17:36.86          -43.843019      -167.01286       10.378727
2017-02-25/22:17:36.89          -43.990509      -167.09094       10.328713
2017-02-25/22:17:36.92          -44.137790      -167.17371       10.286089
2017-02-25/22:17:36.95          -44.273502      -167.24934       10.242813
2017-02-25/22:17:36.98          -44.407784      -167.31065       10.196051
2017-02-25/22:17:37.01          -44.545883      -167.37525       10.144132
2017-02-25/22:17:37.04          -44.687883      -167.42995       10.099090
2017-02-25/22:17:37.07          -44.839040      -167.47905       10.053173
2017-02-25/22:17:37.11          -44.993131      -167.53988       10.001100
2017-02-25/22:17:37.14          -45.137246      -167.59203       9.9353567
2017-02-25/22:17:37.17          -45.279261      -167.63812       9.8879237
2017-02-25/22:17:37.20          -45.416341      -167.68450       9.8264751
2017-02-25/22:17:37.23          -45.559406      -167.72856       9.7636660
2017-02-25/22:17:37.26          -45.700938      -167.78556       9.6964645
2017-02-25/22:17:37.29          -45.837930      -167.84439       9.6179568
2017-02-25/22:17:37.32          -45.974178      -167.91135       9.5431382
2017-02-25/22:17:37.36          -46.101113      -167.98967       9.4732518
2017-02-25/22:17:37.39          -46.223573      -168.06920       9.4051338
2017-02-25/22:17:37.42          -46.362493      -168.14438       9.3425834
2017-02-25/22:17:37.45          -46.492107      -168.23259       9.2685231
2017-02-25/22:17:37.48          -46.625095      -168.31041       9.1989720
2017-02-25/22:17:37.51          -46.758949      -168.38526       9.1391851
2017-02-25/22:17:37.54          -46.888147      -168.45192       9.0774376
2017-02-25/22:17:37.57          -47.025049      -168.51667       9.0211349
2017-02-25/22:17:37.61          -47.169727      -168.57514       8.9581878
2017-02-25/22:17:37.64          -47.315551      -168.62551       8.8841911
2017-02-25/22:17:37.67          -47.456015      -168.66175       8.8007902
2017-02-25/22:17:37.70          -47.588301      -168.70668       8.7200114
2017-02-25/22:17:37.73          -47.718134      -168.75783       8.6260576
2017-02-25/22:17:37.76          -47.854368      -168.80183       8.5461616
2017-02-25/22:17:37.79          -47.980276      -168.84531       8.4489355
2017-02-25/22:17:37.82          -48.122682      -168.90051       8.3435959
2017-02-25/22:17:37.86          -48.256719      -168.95577       8.2421771
2017-02-25/22:17:37.89          -48.382274      -169.01062       8.1349269
2017-02-25/22:17:37.92          -48.506167      -169.07232       8.0313122
2017-02-25/22:17:37.95          -48.633072      -169.13801       7.9423057
2017-02-25/22:17:37.98          -48.754571      -169.20533       7.8385959
2017-02-25/22:17:38.01          -48.889208      -169.25335       7.7603213
2017-02-25/22:17:38.04          -49.007487      -169.31650       7.6721791
2017-02-25/22:17:38.07          -49.139953      -169.39167       7.5851881
2017-02-25/22:17:38.11          -49.258755      -169.44895       7.5121458
2017-02-25/22:17:38.14          -49.378885      -169.50434       7.4381491
2017-02-25/22:17:38.17          -49.506116      -169.56021       7.3692346
2017-02-25/22:17:38.20          -49.636552      -169.59874       7.2896714
2017-02-25/22:17:38.23          -49.775328      -169.64117       7.2048838
2017-02-25/22:17:38.26          -49.912168      -169.66785       7.1356764
2017-02-25/22:17:38.29          -50.036795      -169.71268       7.0524793
2017-02-25/22:17:38.32          -50.181278      -169.74051       6.9642352
2017-02-25/22:17:38.36          -50.318783      -169.76194       6.8933747
2017-02-25/22:17:38.39          -50.459644      -169.78801       6.8166726
2017-02-25/22:17:38.42          -50.594942      -169.82689       6.7380570
2017-02-25/22:17:38.45          -50.733269      -169.86750       6.6589468
2017-02-25/22:17:38.48          -50.871574      -169.91281       6.5835623
2017-02-25/22:17:38.51          -51.003421      -169.96327       6.5189241
2017-02-25/22:17:38.54          -51.146768      -170.02226       6.4469032
2017-02-25/22:17:38.57          -51.299111      -170.06136       6.3930559
2017-02-25/22:17:38.61          -51.434616      -170.11919       6.3437734
2017-02-25/22:17:38.64          -51.575360      -170.16204       6.3067778
2017-02-25/22:17:38.67          -51.717252      -170.21814       6.2803179
2017-02-25/22:17:38.70          -51.872143      -170.26088       6.2568492
2017-02-25/22:17:38.73          -52.015883      -170.30677       6.2559552
2017-02-25/22:17:38.76          -52.164947      -170.35711       6.2654302
2017-02-25/22:17:38.79          -52.318852      -170.38849       6.2958752
2017-02-25/22:17:38.82          -52.478361      -170.41677       6.3272803
2017-02-25/22:17:38.86          -52.636854      -170.45379       6.3529813
2017-02-25/22:17:38.89          -52.804751      -170.49568       6.3782043
2017-02-25/22:17:38.92          -52.976929      -170.53634       6.4053314
2017-02-25/22:17:38.95          -53.151905      -170.56113       6.4392404
2017-02-25/22:17:38.98          -53.322442      -170.59364       6.4803394
2017-02-25/22:17:39.01          -53.494221      -170.63277       6.5047565
2017-02-25/22:17:39.04          -53.669352      -170.67091       6.5410942
2017-02-25/22:17:39.07          -53.837295      -170.71464       6.5680123
2017-02-25/22:17:39.11          -53.996825      -170.77174       6.6049543
2017-02-25/22:17:39.14          -54.163854      -170.83329       6.6382922
2017-02-25/22:17:39.17          -54.331062      -170.87239       6.6943394
2017-02-25/22:17:39.20          -54.486267      -170.92178       6.7353630
2017-02-25/22:17:39.23          -54.632974      -170.96906       6.7869915
2017-02-25/22:17:39.26          -54.790232      -171.01313       6.8270950
2017-02-25/22:17:39.29          -54.952258      -171.04357       6.8787951
2017-02-25/22:17:39.32          -55.098364      -171.07096       6.9299540
2017-02-25/22:17:39.36          -55.255447      -171.10245       6.9726804
2017-02-25/22:17:39.39          -55.413431      -171.12082       7.0126964
2017-02-25/22:17:39.42          -55.572726      -171.13881       7.0618428
2017-02-25/22:17:39.45          -55.731955      -171.15818       7.1029407
2017-02-25/22:17:39.48          -55.898151      -171.17832       7.1444282
2017-02-25/22:17:39.51          -56.080158      -171.19712       7.1780385
2017-02-25/22:17:39.54          -56.238831      -171.20237       7.2190303
2017-02-25/22:17:39.57          -56.399687      -171.22747       7.2575635
2017-02-25/22:17:39.61          -56.568587      -171.24493       7.2938156
2017-02-25/22:17:39.64          -56.725340      -171.25689       7.3240030
2017-02-25/22:17:39.67          -56.873869      -171.28937       7.3528491
2017-02-25/22:17:39.70          -57.012180      -171.30419       7.3776901
2017-02-25/22:17:39.73          -57.147996      -171.33856       7.3954656
2017-02-25/22:17:39.76          -57.289080      -171.37161       7.4232438
2017-02-25/22:17:39.79          -57.425248      -171.39857       7.4497159
2017-02-25/22:17:39.82          -57.571117      -171.43875       7.4791364
2017-02-25/22:17:39.86          -57.715581      -171.46067       7.5063796
2017-02-25/22:17:39.89          -57.862154      -171.48868       7.5153095
2017-02-25/22:17:39.92          -58.009178      -171.51685       7.5350062
2017-02-25/22:17:39.95          -58.165606      -171.52443       7.5604717
2017-02-25/22:17:39.98          -58.316672      -171.54165       7.5867166
2017-02-25/22:17:40.01          -58.473791      -171.54004       7.6118409
2017-02-25/22:17:40.04          -58.628324      -171.54645       7.6291550
2017-02-25/22:17:40.07          -58.778357      -171.56441       7.6342133
2017-02-25/22:17:40.11          -58.929652      -171.57547       7.6430048
2017-02-25/22:17:40.14          -59.075360      -171.58890       7.6457972
2017-02-25/22:17:40.17          -59.220918      -171.60562       7.6640373
2017-02-25/22:17:40.20          -59.375573      -171.61888       7.6783931
2017-02-25/22:17:40.23          -59.518502      -171.63393       7.6897802
2017-02-25/22:17:40.26          -59.671628      -171.65225       7.7024035
2017-02-25/22:17:40.29          -59.818086      -171.67739       7.7130301
2017-02-25/22:17:40.32          -59.966874      -171.69512       7.7220661
2017-02-25/22:17:40.36          -60.113143      -171.71312       7.7440626
2017-02-25/22:17:40.39          -60.262708      -171.73074       7.7648863
2017-02-25/22:17:40.42          -60.407406      -171.74803       7.7847738
2017-02-25/22:17:40.45          -60.548374      -171.75840       7.8027422
2017-02-25/22:17:40.48          -60.687294      -171.77015       7.8229586
2017-02-25/22:17:40.51          -60.833534      -171.78090       7.8345067
2017-02-25/22:17:40.54          -60.976571      -171.78522       7.8465135
2017-02-25/22:17:40.57          -61.126556      -171.77742       7.8662047
2017-02-25/22:17:40.61          -61.266209      -171.76741       7.8849934
2017-02-25/22:17:40.64          -61.416524      -171.75934       7.9057045
2017-02-25/22:17:40.67          -61.554071      -171.75527       7.9123235
2017-02-25/22:17:40.70          -61.705856      -171.74352       7.9267163
2017-02-25/22:17:40.73          -61.862486      -171.73679       7.9457754
2017-02-25/22:17:40.76          -62.012959      -171.74696       7.9461379
2017-02-25/22:17:40.79          -62.153493      -171.75401       7.9596949
2017-02-25/22:17:40.82          -62.303359      -171.76732       7.9647380
2017-02-25/22:17:40.86          -62.450294      -171.78969       7.9659938
2017-02-25/22:17:40.89          -62.599503      -171.81946       7.9818362
2017-02-25/22:17:40.92          -62.743241      -171.83540       7.9835502
2017-02-25/22:17:40.95          -62.896837      -171.85244       7.9968812
2017-02-25/22:17:40.98          -63.032687      -171.88073       8.0009398
2017-02-25/22:17:41.01          -63.176739      -171.89960       7.9973281
2017-02-25/22:17:41.04          -63.322395      -171.90809       8.0048200
2017-02-25/22:17:41.07          -63.475761      -171.91393       8.0127237
2017-02-25/22:17:41.11          -63.615221      -171.92324       8.0152086
2017-02-25/22:17:41.14          -63.756797      -171.92980       8.0234918
2017-02-25/22:17:41.17          -63.895037      -171.93269       8.0161430
2017-02-25/22:17:41.20          -64.036555      -171.93424       8.0290954
2017-02-25/22:17:41.23          -64.177697      -171.92957       8.0356265
2017-02-25/22:17:41.26          -64.332277      -171.92278       8.0468989
2017-02-25/22:17:41.29          -64.476189      -171.91800       8.0549196
2017-02-25/22:17:41.32          -64.621722      -171.91969       8.0654179
2017-02-25/22:17:41.36          -64.764085      -171.92637       8.0590023
2017-02-25/22:17:41.39          -64.907040      -171.93215       8.0630121
2017-02-25/22:17:41.42          -65.054146      -171.93456       8.0756172
2017-02-25/22:17:41.45          -65.210624      -171.93141       8.0836642
2017-02-25/22:17:41.48          -65.354741      -171.94426       8.0844303
2017-02-25/22:17:41.51          -65.501337      -171.96623       8.0796727
2017-02-25/22:17:41.54          -65.643907      -171.97369       8.0746045
2017-02-25/22:17:41.57          -65.794164      -171.98638       8.0672996
2017-02-25/22:17:41.61          -65.938629      -171.99501       8.0703977
2017-02-25/22:17:41.64          -66.075563      -171.99662       8.0703468
2017-02-25/22:17:41.67          -66.220007      -171.99555       8.0743759
2017-02-25/22:17:41.70          -66.351417      -171.99740       8.0713349
2017-02-25/22:17:41.73          -66.483527      -172.00446       8.0707212
2017-02-25/22:17:41.76          -66.617449      -172.00606       8.0547317
2017-02-25/22:17:41.79          -66.755991      -172.00051       8.0594214
2017-02-25/22:17:41.82          -66.887331      -172.00450       8.0533737
2017-02-25/22:17:41.86          -67.017790      -172.01052       8.0590437
2017-02-25/22:17:41.89          -67.162531      -172.00269       8.0586909
2017-02-25/22:17:41.92          -67.311619      -172.00984       8.0647087
2017-02-25/22:17:41.95          -67.467570      -172.01339       8.0626878
2017-02-25/22:17:41.98          -67.619612      -172.02291       8.0551337
2017-02-25/22:17:42.01          -67.768280      -172.02054       8.0429561
2017-02-25/22:17:42.04          -67.924941      -172.02216       8.0510364
2017-02-25/22:17:42.07          -68.079184      -172.02138       8.0435336
2017-02-25/22:17:42.11          -68.236209      -172.03020       8.0365887
2017-02-25/22:17:42.14          -68.391968      -172.02513       8.0358593
2017-02-25/22:17:42.17          -68.530756      -172.03437       8.0312732
2017-02-25/22:17:42.20          -68.680180      -172.03191       8.0308852
2017-02-25/22:17:42.23          -68.825191      -172.02533       8.0416520
2017-02-25/22:17:42.26          -68.974938      -172.02259       8.0422931
2017-02-25/22:17:42.29          -69.119739      -172.01994       8.0554151
2017-02-25/22:17:42.32          -69.270341      -172.02232       8.0366779
2017-02-25/22:17:42.36          -69.414614      -172.02410       8.0246472
2017-02-25/22:17:42.39          -69.560427      -172.02083       8.0143383
2017-02-25/22:17:42.42          -69.705190      -172.03493       8.0007290
2017-02-25/22:17:42.45          -69.858592      -172.04371       7.9889016
2017-02-25/22:17:42.48          -70.008121      -172.05057       7.9741772
2017-02-25/22:17:42.51          -70.155439      -172.07093       7.9530394
2017-02-25/22:17:42.54          -70.316717      -172.08965       7.9390314
2017-02-25/22:17:42.57          -70.478426      -172.11813       7.9167207
2017-02-25/22:17:42.61          -70.639100      -172.13679       7.9137664
2017-02-25/22:17:42.64          -70.800287      -172.16062       7.9169078
2017-02-25/22:17:42.67          -70.959299      -172.18613       7.9175967
2017-02-25/22:17:42.70          -71.118076      -172.20757       7.9051650
2017-02-25/22:17:42.73          -71.279285      -172.22918       7.8932135
2017-02-25/22:17:42.76          -71.450528      -172.25980       7.8865589
2017-02-25/22:17:42.79          -71.608841      -172.28013       7.8848364
2017-02-25/22:17:42.82          -71.762609      -172.30305       7.8768457
2017-02-25/22:17:42.86          -71.918161      -172.32030       7.8800004
2017-02-25/22:17:42.89          -72.070111      -172.33673       7.8732123
2017-02-25/22:17:42.92          -72.229377      -172.35217       7.8577593
2017-02-25/22:17:42.95          -72.390111      -172.35903       7.8587754
2017-02-25/22:17:42.98          -72.547511      -172.37737       7.8519757
2017-02-25/22:17:43.01          -72.707482      -172.39556       7.8503416
2017-02-25/22:17:43.04          -72.853166      -172.41567       7.8405653
2017-02-25/22:17:43.07          -73.017468      -172.44012       7.8247860
2017-02-25/22:17:43.11          -73.176036      -172.46232       7.8211042
2017-02-25/22:17:43.14          -73.339277      -172.48729       7.8106442
2017-02-25/22:17:43.17          -73.504014      -172.51584       7.8043176
2017-02-25/22:17:43.20          -73.669250      -172.55202       7.7927084
2017-02-25/22:17:43.23          -73.837970      -172.59106       7.7699073
2017-02-25/22:17:43.26          -74.015449      -172.62596       7.7636597
2017-02-25/22:17:43.29          -74.187975      -172.64900       7.7557206
2017-02-25/22:17:43.32          -74.364403      -172.68368       7.7497486
2017-02-25/22:17:43.36          -74.527355      -172.71152       7.7450220
2017-02-25/22:17:43.39          -74.703986      -172.74303       7.7417327
2017-02-25/22:17:43.42          -74.876810      -172.77369       7.7321911
2017-02-25/22:17:43.45          -75.042790      -172.82011       7.7183588
2017-02-25/22:17:43.48          -75.205947      -172.85919       7.7190952
2017-02-25/22:17:43.51          -75.373395      -172.89383       7.7280802
2017-02-25/22:17:43.54          -75.535345      -172.92083       7.7367093
2017-02-25/22:17:43.57          -75.701359      -172.96738       7.7410024
2017-02-25/22:17:43.61          -75.867755      -173.00033       7.7402003
2017-02-25/22:17:43.64          -76.052409      -173.04333       7.7411286
2017-02-25/22:17:43.67          -76.221739      -173.08409       7.7355028
2017-02-25/22:17:43.70          -76.408010      -173.13282       7.7338783
2017-02-25/22:17:43.73          -76.597418      -173.16367       7.7564702
2017-02-25/22:17:43.76          -76.784857      -173.20115       7.7501392
2017-02-25/22:17:43.79          -76.973783      -173.24294       7.7529798
2017-02-25/22:17:43.82          -77.159781      -173.29060       7.7583874
2017-02-25/22:17:43.86          -77.352248      -173.33387       7.7580908
2017-02-25/22:17:43.89          -77.548333      -173.39162       7.7654680
2017-02-25/22:17:43.92          -77.731712      -173.43761       7.7640171
2017-02-25/22:17:43.95          -77.924969      -173.48001       7.7704676
2017-02-25/22:17:43.98          -78.114187      -173.52624       7.7780802
2017-02-25/22:17:44.01          -78.294224      -173.58444       7.7738625
2017-02-25/22:17:44.04          -78.481981      -173.63433       7.7877953
2017-02-25/22:17:44.07          -78.661994      -173.69723       7.7873068
2017-02-25/22:17:44.11          -78.849341      -173.75201       7.7858376
2017-02-25/22:17:44.14          -79.025292      -173.80655       7.7988316
2017-02-25/22:17:44.17          -79.207783      -173.85780       7.8027744
2017-02-25/22:17:44.20          -79.397066      -173.91951       7.8098465
2017-02-25/22:17:44.23          -79.588711      -173.98278       7.8093565
2017-02-25/22:17:44.26          -79.774431      -174.04870       7.8018394
2017-02-25/22:17:44.29          -79.967296      -174.10327       7.8033618
2017-02-25/22:17:44.32          -80.160327      -174.16576       7.7985719
2017-02-25/22:17:44.36          -80.362705      -174.22418       7.7993146
2017-02-25/22:17:44.39          -80.567994      -174.28144       7.8012030
2017-02-25/22:17:44.42          -80.770630      -174.34492       7.7936034
2017-02-25/22:17:44.45          -80.972298      -174.39964       7.8019953
2017-02-25/22:17:44.48          -81.173614      -174.45859       7.8080605
2017-02-25/22:17:44.51          -81.368764      -174.52880       7.8131876
2017-02-25/22:17:44.54          -81.558951      -174.58863       7.8266975
2017-02-25/22:17:44.57          -81.757945      -174.65426       7.8293252
2017-02-25/22:17:44.61          -81.951435      -174.70979       7.8429970
2017-02-25/22:17:44.64          -82.146434      -174.76814       7.8557590
2017-02-25/22:17:44.67          -82.340837      -174.82815       7.8631326
2017-02-25/22:17:44.70          -82.536648      -174.88342       7.8675303
2017-02-25/22:17:44.73          -82.725721      -174.94370       7.8682475
2017-02-25/22:17:44.76          -82.927668      -174.99315       7.8823384
2017-02-25/22:17:44.79          -83.121416      -175.03689       7.8962821
2017-02-25/22:17:44.82          -83.321447      -175.08667       7.9122897
2017-02-25/22:17:44.86          -83.518393      -175.13291       7.9271026
2017-02-25/22:17:44.89          -83.718180      -175.19376       7.9378147
2017-02-25/22:17:44.92          -83.923105      -175.25285       7.9487986
2017-02-25/22:17:44.95          -84.118331      -175.30338       7.9605313
2017-02-25/22:17:44.98          -84.318462      -175.35681       7.9799461
2017-02-25/22:17:45.01          -84.528799      -175.41205       7.9905323
2017-02-25/22:17:45.04          -84.721711      -175.46459       7.9951111
2017-02-25/22:17:45.07          -84.917786      -175.51460       8.0052140
2017-02-25/22:17:45.11          -85.108664      -175.56137       8.0197160
2017-02-25/22:17:45.14          -85.301816      -175.61650       8.0273558
2017-02-25/22:17:45.17          -85.486865      -175.65664       8.0455088
2017-02-25/22:17:45.20          -85.665506      -175.68785       8.0632458
2017-02-25/22:17:45.23          -85.848697      -175.72692       8.0913703
2017-02-25/22:17:45.26          -86.034308      -175.75893       8.1094979
2017-02-25/22:17:45.29          -86.211734      -175.77880       8.1401775
2017-02-25/22:17:45.32          -86.399834      -175.81280       8.1604730
2017-02-25/22:17:45.36          -86.592808      -175.84320       8.1830348
2017-02-25/22:17:45.39          -86.774639      -175.86968       8.1911956
2017-02-25/22:17:45.42          -86.952085      -175.88810       8.2118029
2017-02-25/22:17:45.45          -87.146001      -175.90464       8.2265962
2017-02-25/22:17:45.48          -87.332343      -175.91959       8.2470102
2017-02-25/22:17:45.51          -87.520895      -175.93065       8.2547618
2017-02-25/22:17:45.54          -87.709446      -175.93924       8.2739113
2017-02-25/22:17:45.57          -87.899877      -175.95788       8.2771404
2017-02-25/22:17:45.61          -88.082724      -175.96201       8.2932785
2017-02-25/22:17:45.64          -88.257678      -175.95683       8.2985060
2017-02-25/22:17:45.67          -88.431761      -175.95540       8.2990170
2017-02-25/22:17:45.70          -88.621325      -175.95050       8.3020380
2017-02-25/22:17:45.73          -88.794138      -175.95204       8.3001744
2017-02-25/22:17:45.76          -88.965222      -175.95860       8.3002598
2017-02-25/22:17:45.79          -89.129817      -175.97275       8.2997126
2017-02-25/22:17:45.82          -89.297651      -175.98472       8.2963085
2017-02-25/22:17:45.86          -89.454112      -175.98855       8.3100063
2017-02-25/22:17:45.89          -89.612722      -176.00107       8.3121426
2017-02-25/22:17:45.92          -89.770531      -176.01274       8.3239595
2017-02-25/22:17:45.95          -89.946781      -176.02159       8.3411280
2017-02-25/22:17:45.98          -90.106999      -176.01329       8.3502462
2017-02-25/22:17:46.01          -90.275855      -176.00362       8.3598184
2017-02-25/22:17:46.04          -90.446463      -175.99066       8.3510113
2017-02-25/22:17:46.07          -90.631678      -175.97871       8.3450227
2017-02-25/22:17:46.11          -90.809614      -175.96159       8.3339043
2017-02-25/22:17:46.14          -90.993956      -175.94295       8.3190950
2017-02-25/22:17:46.17          -91.174818      -175.92392       8.3040854
2017-02-25/22:17:46.20          -91.357476      -175.90168       8.2888132
2017-02-25/22:17:46.23          -91.541881      -175.88167       8.2820577
2017-02-25/22:17:46.26          -91.721077      -175.87920       8.2697713
2017-02-25/22:17:46.29          -91.885533      -175.87677       8.2549981
2017-02-25/22:17:46.32          -92.063004      -175.86494       8.2418739
2017-02-25/22:17:46.36          -92.224647      -175.84396       8.2325150
2017-02-25/22:17:46.39          -92.386690      -175.83496       8.2299749
2017-02-25/22:17:46.42          -92.549636      -175.83045       8.2211453
2017-02-25/22:17:46.45          -92.711938      -175.82256       8.2115899
2017-02-25/22:17:46.48          -92.870855      -175.81792       8.2052319
2017-02-25/22:17:46.51          -93.027833      -175.80711       8.1953542
2017-02-25/22:17:46.54          -93.194997      -175.78593       8.1889771
2017-02-25/22:17:46.57          -93.369552      -175.76166       8.1769424
2017-02-25/22:17:46.61          -93.541069      -175.73640       8.1704397
2017-02-25/22:17:46.64          -93.723505      -175.71421       8.1588535
2017-02-25/22:17:46.67          -93.907453      -175.68295       8.1321789
2017-02-25/22:17:46.70          -94.093408      -175.65575       8.1120231
2017-02-25/22:17:46.73          -94.274283      -175.61527       8.1018852
2017-02-25/22:17:46.76          -94.458339      -175.57401       8.0808393
2017-02-25/22:17:46.79          -94.633577      -175.54947       8.0443457
2017-02-25/22:17:46.82          -94.811332      -175.53021       8.0217905
2017-02-25/22:17:46.86          -94.988030      -175.51074       7.9995158
2017-02-25/22:17:46.89          -95.152035      -175.50111       7.9816519
2017-02-25/22:17:46.92          -95.315586      -175.48962       7.9694518
2017-02-25/22:17:46.95          -95.487157      -175.47667       7.9687558
2017-02-25/22:17:46.98          -95.651158      -175.45167       7.9695634
2017-02-25/22:17:47.01          -95.813117      -175.44095       7.9653397
2017-02-25/22:17:47.04          -95.980768      -175.42500       7.9650784
2017-02-25/22:17:47.07          -96.152624      -175.39705       7.9709916
2017-02-25/22:17:47.11          -96.321898      -175.37319       7.9704331
2017-02-25/22:17:47.14          -96.496853      -175.34484       7.9788660
2017-02-25/22:17:47.17          -96.689684      -175.31064       7.9835392
2017-02-25/22:17:47.20          -96.869099      -175.27781       7.9784269
2017-02-25/22:17:47.23          -97.051653      -175.23597       7.9734225
2017-02-25/22:17:47.26          -97.239158      -175.20525       7.9650887
2017-02-25/22:17:47.29          -97.437761      -175.16866       7.9539571
2017-02-25/22:17:47.32          -97.625860      -175.15490       7.9259959
2017-02-25/22:17:47.36          -97.828782      -175.12212       7.9121248
2017-02-25/22:17:47.39          -98.013340      -175.09324       7.8895486
2017-02-25/22:17:47.42          -98.195038      -175.06809       7.8725548
2017-02-25/22:17:47.45          -98.369457      -175.04892       7.8595734
2017-02-25/22:17:47.48          -98.550628      -175.03374       7.8443172
2017-02-25/22:17:47.51          -98.717686      -175.03636       7.8301002
2017-02-25/22:17:47.54          -98.890585      -175.03123       7.8094314
2017-02-25/22:17:47.57          -99.055500      -175.02765       7.7953865
2017-02-25/22:17:47.61          -99.229943      -175.00858       7.8005383
2017-02-25/22:17:47.64          -99.403035      -174.99856       7.7989708
2017-02-25/22:17:47.67          -99.585591      -174.97766       7.8021915
2017-02-25/22:17:47.70          -99.773167      -174.95531       7.8009787
2017-02-25/22:17:47.73          -99.953666      -174.92782       7.7909542
2017-02-25/22:17:47.76          -100.14294      -174.90836       7.7851698
2017-02-25/22:17:47.79          -100.33870      -174.87161       7.7809393
2017-02-25/22:17:47.82          -100.53480      -174.82817       7.7904285
2017-02-25/22:17:47.86          -100.73300      -174.79087       7.7816401
2017-02-25/22:17:47.89          -100.94435      -174.75677       7.7719128
2017-02-25/22:17:47.92          -101.13322      -174.72683       7.7693711
2017-02-25/22:17:47.95          -101.32776      -174.70853       7.7622127
2017-02-25/22:17:47.98          -101.51797      -174.69934       7.7505432
2017-02-25/22:17:48.01          -101.72554      -174.68932       7.7596116
2017-02-25/22:17:48.04          -101.92391      -174.66545       7.7714115
2017-02-25/22:17:48.07          -102.12064      -174.66563       7.7699068
2017-02-25/22:17:48.11          -102.30827      -174.67172       7.7609136
2017-02-25/22:17:48.14          -102.50306      -174.67690       7.7650466
2017-02-25/22:17:48.17          -102.68048      -174.67943       7.7812910
2017-02-25/22:17:48.20          -102.87574      -174.68328       7.7861173
2017-02-25/22:17:48.23          -103.07494      -174.68693       7.7968742
2017-02-25/22:17:48.26          -103.27697      -174.68110       7.8016582
2017-02-25/22:17:48.29          -103.47553      -174.67416       7.8012085
2017-02-25/22:17:48.32          -103.68572      -174.66109       7.7953086
2017-02-25/22:17:48.36          -103.88758      -174.64334       7.7895901
2017-02-25/22:17:48.39          -104.10712      -174.62695       7.7942462
2017-02-25/22:17:48.42          -104.31578      -174.61573       7.7929851
2017-02-25/22:17:48.45          -104.54002      -174.59745       7.7871530
2017-02-25/22:17:48.48          -104.75055      -174.59062       7.7877180
2017-02-25/22:17:48.51          -104.96066      -174.59336       7.7765887
2017-02-25/22:17:48.54          -105.17298      -174.59770       7.7796803
2017-02-25/22:17:48.57          -105.37195      -174.61421       7.7687189
2017-02-25/22:17:48.61          -105.57396      -174.63574       7.7690491
2017-02-25/22:17:48.64          -105.77919      -174.65656       7.7765860
2017-02-25/22:17:48.67          -105.97679      -174.68037       7.7753390
2017-02-25/22:17:48.70          -106.18251      -174.69343       7.7962538
2017-02-25/22:17:48.73          -106.37707      -174.72668       7.8046604
2017-02-25/22:17:48.76          -106.57381      -174.74782       7.8113952
2017-02-25/22:17:48.79          -106.77555      -174.75607       7.8310463
2017-02-25/22:17:48.82          -106.98503      -174.75774       7.8524142
2017-02-25/22:17:48.86          -107.19543      -174.75675       7.8751626
2017-02-25/22:17:48.89          -107.40644      -174.76702       7.8960226
2017-02-25/22:17:48.92          -107.61335      -174.77206       7.9058751
2017-02-25/22:17:48.95          -107.82054      -174.77428       7.9100183
2017-02-25/22:17:48.98          -108.03495      -174.76944       7.9135065
2017-02-25/22:17:49.01          -108.25018      -174.74611       7.9272739
2017-02-25/22:17:49.04          -108.46660      -174.72197       7.9404343
2017-02-25/22:17:49.07          -108.67107      -174.70599       7.9416064
2017-02-25/22:17:49.11          -108.86439      -174.70378       7.9429720
2017-02-25/22:17:49.14          -109.06999      -174.69562       7.9459676
2017-02-25/22:17:49.17          -109.25945      -174.68828       7.9507705
2017-02-25/22:17:49.20          -109.45265      -174.67822       7.9765648
2017-02-25/22:17:49.23          -109.63279      -174.66859       8.0066870
2017-02-25/22:17:49.26          -109.80701      -174.67453       8.0225213
2017-02-25/22:17:49.29          -109.99171      -174.68816       8.0443738
2017-02-25/22:17:49.32          -110.18629      -174.70069       8.0627379
2017-02-25/22:17:49.36          -110.37775      -174.70465       8.0845532
2017-02-25/22:17:49.39          -110.58454      -174.69723       8.1151590
2017-02-25/22:17:49.42          -110.77590      -174.69508       8.1449602
2017-02-25/22:17:49.45          -110.97172      -174.68847       8.1612111
2017-02-25/22:17:49.48          -111.17750      -174.66893       8.1779009
2017-02-25/22:17:49.51          -111.38734      -174.66179       8.1979392
2017-02-25/22:17:49.54          -111.59736      -174.63994       8.2198631
2017-02-25/22:17:49.57          -111.79782      -174.62387       8.2235278
2017-02-25/22:17:49.61          -111.99640      -174.61140       8.2408850
2017-02-25/22:17:49.64          -112.20029      -174.58968       8.2708559
2017-02-25/22:17:49.67          -112.39454      -174.57982       8.2782543
2017-02-25/22:17:49.70          -112.59453      -174.56656       8.2913065
2017-02-25/22:17:49.73          -112.79497      -174.55270       8.3100917
2017-02-25/22:17:49.76          -112.99429      -174.56088       8.3293496
2017-02-25/22:17:49.79          -113.19588      -174.55731       8.3385606
2017-02-25/22:17:49.82          -113.39417      -174.56133       8.3594036
2017-02-25/22:17:49.86          -113.59297      -174.56335       8.3940251
2017-02-25/22:17:49.89          -113.78367      -174.56969       8.4191708
2017-02-25/22:17:49.92          -113.97674      -174.57513       8.4481298
2017-02-25/22:17:49.95          -114.17023      -174.57669       8.4710387
2017-02-25/22:17:49.98          -114.35877      -174.58006       8.4900089
2017-02-25/22:17:50.01          -114.56207      -174.58019       8.5178098
2017-02-25/22:17:50.04          -114.75793      -174.58013       8.5394890
2017-02-25/22:17:50.07          -114.95509      -174.56201       8.5557037
2017-02-25/22:17:50.11          -115.15461      -174.54621       8.5693948
2017-02-25/22:17:50.14          -115.35353      -174.53206       8.5776915
2017-02-25/22:17:50.17          -115.56057      -174.50965       8.5967677
2017-02-25/22:17:50.20          -115.77222      -174.50116       8.6001243
2017-02-25/22:17:50.23          -115.97409      -174.49418       8.6167198
2017-02-25/22:17:50.26          -116.19148      -174.47979       8.6371174
2017-02-25/22:17:50.29          -116.39600      -174.46981       8.6568451
2017-02-25/22:17:50.32          -116.59947      -174.45960       8.6768501
2017-02-25/22:17:50.36          -116.80778      -174.47061       8.7060558
2017-02-25/22:17:50.39          -117.00934      -174.48983       8.7252283
2017-02-25/22:17:50.42          -117.20866      -174.49994       8.7462103
2017-02-25/22:17:50.45          -117.41077      -174.51819       8.7576906
2017-02-25/22:17:50.48          -117.60592      -174.54214       8.7742205
2017-02-25/22:17:50.51          -117.80928      -174.55890       8.7981777
2017-02-25/22:17:50.54          -117.99687      -174.56902       8.8326086
2017-02-25/22:17:50.57          -118.18893      -174.58439       8.8525772
2017-02-25/22:17:50.61          -118.38977      -174.58443       8.8799451
2017-02-25/22:17:50.64          -118.59229      -174.59130       8.9014267
2017-02-25/22:17:50.67          -118.80087      -174.58476       8.9305069
2017-02-25/22:17:50.70          -119.01489      -174.58656       8.9468801
2017-02-25/22:17:50.73          -119.22452      -174.58348       8.9693488
2017-02-25/22:17:50.76          -119.42950      -174.57038       8.9881011
2017-02-25/22:17:50.79          -119.63056      -174.57223       8.9953736
2017-02-25/22:17:50.82          -119.83669      -174.58090       8.9872211
2017-02-25/22:17:50.86          -120.03856      -174.59013       8.9902641
2017-02-25/22:17:50.89          -120.24267      -174.60271       8.9911052
2017-02-25/22:17:50.92          -120.44242      -174.61293       9.0047706
2017-02-25/22:17:50.95          -120.64144      -174.62836       9.0019995
2017-02-25/22:17:50.98          -120.84177      -174.63695       9.0210544
2017-02-25/22:17:51.01          -121.02927      -174.64919       9.0343957
2017-02-25/22:17:51.04          -121.22222      -174.66013       9.0540664
2017-02-25/22:17:51.07          -121.42334      -174.65813       9.0807756
2017-02-25/22:17:51.11          -121.62264      -174.66255       9.1014162
2017-02-25/22:17:51.14          -121.81162      -174.65575       9.1270634
2017-02-25/22:17:51.17          -122.00140      -174.65305       9.1366932
2017-02-25/22:17:51.20          -122.19089      -174.64274       9.1479112
2017-02-25/22:17:51.23          -122.37973      -174.62008       9.1643501
2017-02-25/22:17:51.26          -122.56184      -174.59198       9.1729729
2017-02-25/22:17:51.29          -122.76030      -174.56961       9.1815535
2017-02-25/22:17:51.32          -122.96331      -174.54786       9.1900565
2017-02-25/22:17:51.36          -123.15355      -174.52693       9.1908231
2017-02-25/22:17:51.39          -123.34707      -174.49416       9.2077532
2017-02-25/22:17:51.42          -123.53895      -174.47501       9.2072785
2017-02-25/22:17:51.45          -123.72997      -174.45392       9.2198237
2017-02-25/22:17:51.48          -123.91516      -174.43838       9.2237253
2017-02-25/22:17:51.51          -124.10069      -174.42655       9.2454583
2017-02-25/22:17:51.54          -124.28801      -174.41225       9.2719650
2017-02-25/22:17:51.57          -124.46700      -174.40619       9.2913837
2017-02-25/22:17:51.61          -124.64303      -174.39626       9.3143034
2017-02-25/22:17:51.64          -124.82351      -174.38734       9.3505600
2017-02-25/22:17:51.67          -124.99837      -174.37751       9.3690486
2017-02-25/22:17:51.70          -125.19738      -174.35322       9.4095474
2017-02-25/22:17:51.73          -125.38730      -174.33411       9.4375093
2017-02-25/22:17:51.76          -125.57389      -174.31034       9.4712797
2017-02-25/22:17:51.79          -125.76502      -174.27998       9.4945001
2017-02-25/22:17:51.82          -125.96224      -174.25418       9.5134131
2017-02-25/22:17:51.86          -126.16797      -174.21516       9.5403801
2017-02-25/22:17:51.89          -126.36797      -174.17234       9.5512200
2017-02-25/22:17:51.92          -126.56386      -174.13223       9.5665572
2017-02-25/22:17:51.95          -126.76168      -174.10479       9.5908569
2017-02-25/22:17:51.98          -126.95076      -174.07831       9.6049441
2017-02-25/22:17:52.01          -127.14411      -174.04812       9.6323268
2017-02-25/22:17:52.04          -127.34233      -174.01828       9.6606502
2017-02-25/22:17:52.07          -127.54290      -174.00517       9.7073893
2017-02-25/22:17:52.11          -127.73830      -173.99704       9.7475109
2017-02-25/22:17:52.14          -127.92574      -173.98649       9.7955683
2017-02-25/22:17:52.17          -128.11366      -173.98757       9.8551695
2017-02-25/22:17:52.20          -128.30999      -173.98722       9.9007934
2017-02-25/22:17:52.23          -128.50543      -173.99135       9.9467440
2017-02-25/22:17:52.26          -128.70381      -173.99292       10.001910
2017-02-25/22:17:52.29          -128.89799      -173.99680       10.051822
2017-02-25/22:17:52.32          -129.10037      -173.99598       10.097777
2017-02-25/22:17:52.36          -129.29875      -173.99030       10.124340
2017-02-25/22:17:52.39          -129.49067      -173.98109       10.159243
2017-02-25/22:17:52.42          -129.68287      -173.97622       10.180770
2017-02-25/22:17:52.45          -129.88938      -173.96477       10.206726
2017-02-25/22:17:52.48          -130.09409      -173.95404       10.244337
2017-02-25/22:17:52.51          -130.30459      -173.93450       10.278839
2017-02-25/22:17:52.54          -130.50853      -173.93115       10.315149
2017-02-25/22:17:52.57          -130.72126      -173.93116       10.351988
2017-02-25/22:17:52.61          -130.92004      -173.93678       10.398520
2017-02-25/22:17:52.64          -131.12965      -173.93865       10.442940
2017-02-25/22:17:52.67          -131.34634      -173.95393       10.485202
2017-02-25/22:17:52.70          -131.56287      -173.96200       10.538799
2017-02-25/22:17:52.73          -131.77210      -173.97926       10.590069
2017-02-25/22:17:52.76          -131.97529      -173.99556       10.630937
2017-02-25/22:17:52.79          -132.17370      -174.01586       10.679296
2017-02-25/22:17:52.82          -132.37398      -174.02433       10.724948
2017-02-25/22:17:52.86          -132.57854      -174.02262       10.778457
2017-02-25/22:17:52.89          -132.79160      -174.03136       10.810409
2017-02-25/22:17:52.92          -132.98834      -174.04086       10.847826
2017-02-25/22:17:52.95          -133.18876      -174.03860       10.894059
2017-02-25/22:17:52.98          -133.39425      -174.04643       10.936649
2017-02-25/22:17:53.01          -133.60079      -174.05700       10.967594
2017-02-25/22:17:53.04          -133.81589      -174.05614       11.008289
2017-02-25/22:17:53.07          -134.03503      -174.06121       11.046919
2017-02-25/22:17:53.11          -134.25512      -174.06610       11.075541
2017-02-25/22:17:53.14          -134.46248      -174.08332       11.097214
2017-02-25/22:17:53.17          -134.67597      -174.08645       11.139542
2017-02-25/22:17:53.20          -134.89383      -174.09449       11.175797
2017-02-25/22:17:53.23          -135.10774      -174.10020       11.199388
2017-02-25/22:17:53.26          -135.32469      -174.09726       11.236496
2017-02-25/22:17:53.29          -135.53380      -174.09800       11.273535
2017-02-25/22:17:53.32          -135.75025      -174.11328       11.301406
2017-02-25/22:17:53.36          -135.96753      -174.11329       11.333189
2017-02-25/22:17:53.39          -136.18155      -174.10650       11.373785
2017-02-25/22:17:53.42          -136.39545      -174.10002       11.409677
2017-02-25/22:17:53.45          -136.60732      -174.08448       11.443680
2017-02-25/22:17:53.48          -136.81953      -174.06792       11.473662
2017-02-25/22:17:53.51          -137.03026      -174.05430       11.504941
2017-02-25/22:17:53.54          -137.22611      -174.03848       11.522267
2017-02-25/22:17:53.57          -137.42712      -174.01696       11.541161
2017-02-25/22:17:53.61          -137.61630      -173.97560       11.565555
2017-02-25/22:17:53.64          -137.80920      -173.94621       11.587270
2017-02-25/22:17:53.67          -138.00208      -173.91429       11.602232
2017-02-25/22:17:53.70          -138.19671      -173.87736       11.615222
2017-02-25/22:17:53.73          -138.39127      -173.85156       11.619265
2017-02-25/22:17:53.76          -138.58777      -173.81901       11.634092
2017-02-25/22:17:53.79          -138.78437      -173.78359       11.646871
2017-02-25/22:17:53.82          -138.98978      -173.75083       11.655137
2017-02-25/22:17:53.86          -139.19249      -173.71354       11.676292
2017-02-25/22:17:53.89          -139.39485      -173.68299       11.683751
2017-02-25/22:17:53.92          -139.58597      -173.64964       11.695243
2017-02-25/22:17:53.95          -139.78273      -173.61645       11.719472
2017-02-25/22:17:53.98          -139.97842      -173.57728       11.743571
2017-02-25/22:17:54.01          -140.16931      -173.52593       11.770645
2017-02-25/22:17:54.04          -140.35072      -173.48218       11.781150
2017-02-25/22:17:54.07          -140.54216      -173.43381       11.799219
2017-02-25/22:17:54.11          -140.72895      -173.37868       11.825338
2017-02-25/22:17:54.14          -140.91119      -173.31967       11.839769
2017-02-25/22:17:54.17          -141.09475      -173.26922       11.857373
2017-02-25/22:17:54.20          -141.28375      -173.20521       11.875474
2017-02-25/22:17:54.23          -141.46174      -173.14921       11.871568
2017-02-25/22:17:54.26          -141.64338      -173.09259       11.885658
2017-02-25/22:17:54.29          -141.81834      -173.04528       11.886375
2017-02-25/22:17:54.32          -142.00860      -172.98804       11.905963
2017-02-25/22:17:54.36          -142.18578      -172.93837       11.922218
2017-02-25/22:17:54.39          -142.37969      -172.88876       11.930695
2017-02-25/22:17:54.42          -142.57031      -172.83951       11.940317
2017-02-25/22:17:54.45          -142.75871      -172.78691       11.952135
2017-02-25/22:17:54.48          -142.94789      -172.73664       11.964357
2017-02-25/22:17:54.51          -143.14291      -172.68264       11.986942
2017-02-25/22:17:54.54          -143.32691      -172.62512       11.986717
2017-02-25/22:17:54.57          -143.51963      -172.56414       12.008082
2017-02-25/22:17:54.61          -143.69650      -172.51336       12.013240
2017-02-25/22:17:54.64          -143.87590      -172.45341       12.011397
2017-02-25/22:17:54.67          -144.04029      -172.39235       12.014067
2017-02-25/22:17:54.70          -144.21084      -172.32473       12.021373
2017-02-25/22:17:54.73          -144.38187      -172.25829       12.017980
2017-02-25/22:17:54.76          -144.55069      -172.20647       12.004906
2017-02-25/22:17:54.79          -144.71338      -172.14179       11.988986
2017-02-25/22:17:54.82          -144.88885      -172.08208       11.981217
2017-02-25/22:17:54.86          -145.05663      -172.01457       11.968903
2017-02-25/22:17:54.89          -145.23604      -171.93199       11.957080
2017-02-25/22:17:54.92          -145.40896      -171.86274       11.945040
2017-02-25/22:17:54.95          -145.58036      -171.79782       11.926245
2017-02-25/22:17:54.98          -145.75330      -171.73107       11.902824
2017-02-25/22:17:55.01          -145.93001      -171.66264       11.878928
2017-02-25/22:17:55.04          -146.10268      -171.59151       11.850739
2017-02-25/22:17:55.07          -146.28053      -171.52440       11.823225
2017-02-25/22:17:55.11          -146.44558      -171.44656       11.787152
2017-02-25/22:17:55.14          -146.61458      -171.37102       11.745635
2017-02-25/22:17:55.17          -146.76674      -171.30473       11.701251
2017-02-25/22:17:55.20          -146.92897      -171.22589       11.648900
2017-02-25/22:17:55.23          -147.08902      -171.13975       11.600040
2017-02-25/22:17:55.26          -147.24604      -171.06158       11.550769
2017-02-25/22:17:55.29          -147.39976      -170.97477       11.508593
2017-02-25/22:17:55.32          -147.54712      -170.88801       11.460021
2017-02-25/22:17:55.36          -147.68460      -170.80161       11.409888
2017-02-25/22:17:55.39          -147.83071      -170.72357       11.359338
2017-02-25/22:17:55.42          -147.98386      -170.63773       11.306734
2017-02-25/22:17:55.45          -148.15096      -170.55352       11.254929
2017-02-25/22:17:55.48          -148.31663      -170.46433       11.207014
2017-02-25/22:17:55.51          -148.47350      -170.38400       11.146296
2017-02-25/22:17:55.54          -148.62576      -170.29294       11.076805
2017-02-25/22:17:55.57          -148.78182      -170.21100       11.002598
2017-02-25/22:17:55.61          -148.94061      -170.12642       10.923141
2017-02-25/22:17:55.64          -149.10922      -170.04292       10.837213
2017-02-25/22:17:55.67          -149.27685      -169.95706       10.754550
2017-02-25/22:17:55.70          -149.43207      -169.88646       10.659618
2017-02-25/22:17:55.73          -149.57971      -169.81096       10.558506
2017-02-25/22:17:55.76          -149.72798      -169.72986       10.464084
2017-02-25/22:17:55.79          -149.88726      -169.64003       10.368490
2017-02-25/22:17:55.82          -150.05543      -169.55646       10.271787
2017-02-25/22:17:55.86          -150.20708      -169.46963       10.167409
2017-02-25/22:17:55.89          -150.37605      -169.36899       10.072911
2017-02-25/22:17:55.92          -150.53125      -169.28367       9.9653910
2017-02-25/22:17:55.95          -150.68632      -169.18969       9.8591048
2017-02-25/22:17:55.98          -150.85402      -169.08950       9.7554686
2017-02-25/22:17:56.01          -151.02024      -168.99473       9.6417466
2017-02-25/22:17:56.04          -151.19230      -168.90341       9.5307266
2017-02-25/22:17:56.07          -151.36287      -168.80925       9.4205978
2017-02-25/22:17:56.11          -151.54170      -168.71223       9.3082060
2017-02-25/22:17:56.14          -151.72777      -168.62041       9.2009849
2017-02-25/22:17:56.17          -151.90816      -168.53381       9.0898069
2017-02-25/22:17:56.20          -152.09527      -168.43071       8.9814957
2017-02-25/22:17:56.23          -152.29076      -168.32765       8.8692824
2017-02-25/22:17:56.26          -152.48326      -168.21891       8.7588563
2017-02-25/22:17:56.29          -152.67143      -168.11355       8.6616457
2017-02-25/22:17:56.32          -152.85480      -168.02691       8.5482716
2017-02-25/22:17:56.36          -153.03912      -167.93761       8.4362600
2017-02-25/22:17:56.39          -153.21667      -167.85403       8.3256281
2017-02-25/22:17:56.42          -153.40169      -167.75699       8.2233002
2017-02-25/22:17:56.45          -153.58636      -167.66419       8.1186477
2017-02-25/22:17:56.48          -153.77377      -167.57524       8.0141925
2017-02-25/22:17:56.51          -153.95436      -167.49918       7.9034836
2017-02-25/22:17:56.54          -154.13423      -167.43483       7.7817900
2017-02-25/22:17:56.57          -154.33203      -167.35823       7.6690049
2017-02-25/22:17:56.61          -154.52245      -167.27427       7.5577409
2017-02-25/22:17:56.64          -154.72744      -167.19531       7.4480329
2017-02-25/22:17:56.67          -154.92367      -167.11227       7.3327436
2017-02-25/22:17:56.70          -155.12279      -167.03778       7.2177174
2017-02-25/22:17:56.73          -155.31742      -166.94900       7.1049545
2017-02-25/22:17:56.76          -155.51189      -166.87099       6.9916488
2017-02-25/22:17:56.79          -155.70542      -166.79313       6.8883484
2017-02-25/22:17:56.82          -155.89889      -166.70845       6.8061041
2017-02-25/22:17:56.86          -156.08519      -166.62866       6.7094211
2017-02-25/22:17:56.89          -156.27651      -166.55071       6.6200975
2017-02-25/22:17:56.92          -156.44777      -166.47375       6.5266298
2017-02-25/22:17:56.95          -156.61715      -166.40286       6.4535984
2017-02-25/22:17:56.98          -156.78058      -166.31988       6.3790814
2017-02-25/22:17:57.01          -156.94460      -166.25071       6.3094695
2017-02-25/22:17:57.04          -157.11058      -166.17155       6.2569525
2017-02-25/22:17:57.07          -157.27738      -166.09582       6.2015036
2017-02-25/22:17:57.11          -157.44896      -166.01359       6.1318139
2017-02-25/22:17:57.14          -157.62022      -165.93418       6.0678610
2017-02-25/22:17:57.17          -157.78174      -165.84580       6.0129694
2017-02-25/22:17:57.20          -157.95249      -165.76341       5.9579970
2017-02-25/22:17:57.23          -158.13771      -165.67593       5.8957213
2017-02-25/22:17:57.26          -158.31425      -165.59699       5.8253522
2017-02-25/22:17:57.29          -158.50102      -165.51418       5.7638942
2017-02-25/22:17:57.32          -158.68698      -165.43876       5.6830174
2017-02-25/22:17:57.36          -158.87723      -165.34665       5.6045279
2017-02-25/22:17:57.39          -159.06786      -165.26831       5.5346192
2017-02-25/22:17:57.42          -159.24270      -165.17499       5.4679924
2017-02-25/22:17:57.45          -159.42718      -165.08774       5.3939312
2017-02-25/22:17:57.48          -159.61841      -164.99226       5.3117566
2017-02-25/22:17:57.51          -159.81005      -164.89185       5.2449874
2017-02-25/22:17:57.54          -160.00609      -164.79311       5.1784735
2017-02-25/22:17:57.57          -160.19412      -164.70233       5.1058933
2017-02-25/22:17:57.61          -160.37525      -164.61182       5.0295700
2017-02-25/22:17:57.64          -160.54241      -164.53839       4.9275089
2017-02-25/22:17:57.67          -160.68817      -164.46780       4.8222623
2017-02-25/22:17:57.70          -160.83366      -164.41980       4.6944547
2017-02-25/22:17:57.73          -160.96970      -164.36578       4.5522825
2017-02-25/22:17:57.76          -161.09074      -164.31386       4.4264154
2017-02-25/22:17:57.79          -161.19881      -164.25620       4.2728937
2017-02-25/22:17:57.82          -161.29522      -164.20138       4.1130458
2017-02-25/22:17:57.86          -161.37540      -164.13471       3.9393863
2017-02-25/22:17:57.89          -161.45716      -164.04753       3.7860418
2017-02-25/22:17:57.92          -161.54652      -163.93756       3.6516230
2017-02-25/22:17:57.95          -161.65275      -163.82412       3.5204592
2017-02-25/22:17:57.98          -161.76995      -163.69188       3.4155189
2017-02-25/22:17:58.01          -161.88648      -163.54871       3.3258502
2017-02-25/22:17:58.04          -162.00032      -163.39452       3.2436019
2017-02-25/22:17:58.07          -162.11829      -163.22938       3.1859442
2017-02-25/22:17:58.11          -162.24916      -163.02715       3.1825754
2017-02-25/22:17:58.14          -162.41495      -162.79736       3.2315134
2017-02-25/22:17:58.17          -162.61493      -162.55568       3.3385889
2017-02-25/22:17:58.20          -162.83448      -162.28953       3.5001487
2017-02-25/22:17:58.23          -163.09041      -161.98786       3.7173295
2017-02-25/22:17:58.26          -163.36530      -161.67562       3.9713559
2017-02-25/22:17:58.29          -163.64794      -161.38523       4.2556075
2017-02-25/22:17:58.32          -163.94804      -161.12243       4.5129942
2017-02-25/22:17:58.36          -164.23424      -160.89579       4.7475643
2017-02-25/22:17:58.39          -164.52751      -160.71714       4.9281053
2017-02-25/22:17:58.42          -164.80874      -160.56930       5.0704242
2017-02-25/22:17:58.45          -165.07109      -160.44788       5.1489224
2017-02-25/22:17:58.48          -165.32099      -160.38669       5.1674086
2017-02-25/22:17:58.51          -165.54754      -160.35492       5.1255705
2017-02-25/22:17:58.54          -165.75318      -160.33797       5.0293762
2017-02-25/22:17:58.57          -165.95797      -160.31041       4.8712585
2017-02-25/22:17:58.61          -166.15451      -160.27348       4.7095410
2017-02-25/22:17:58.64          -166.37118      -160.23092       4.5482251
2017-02-25/22:17:58.67          -166.56925      -160.17490       4.3987728
2017-02-25/22:17:58.70          -166.76025      -160.12416       4.2446273
2017-02-25/22:17:58.73          -166.93122      -160.07945       4.0817122
2017-02-25/22:17:58.76          -167.09099      -160.01825       3.9250158
2017-02-25/22:17:58.79          -167.23154      -159.95245       3.7671684
2017-02-25/22:17:58.82          -167.38108      -159.88755       3.6175562
2017-02-25/22:17:58.86          -167.51419      -159.82876       3.4821955
2017-02-25/22:17:58.89          -167.64473      -159.75932       3.3640124
2017-02-25/22:17:58.92          -167.76074      -159.68993       3.2396347
2017-02-25/22:17:58.95          -167.88846      -159.61881       3.1001190
2017-02-25/22:17:58.98          -168.01226      -159.54791       2.9727946
2017-02-25/22:17:59.01          -168.12427      -159.46290       2.8513401
2017-02-25/22:17:59.04          -168.24108      -159.37716       2.7341588
2017-02-25/22:17:59.07          -168.35774      -159.29570       2.6109749
2017-02-25/22:17:59.11          -168.45697      -159.22121       2.4808520
2017-02-25/22:17:59.14          -168.57001      -159.14941       2.3700019
2017-02-25/22:17:59.17          -168.68123      -159.08729       2.2648615
2017-02-25/22:17:59.20          -168.80501      -159.00957       2.1947865
2017-02-25/22:17:59.23          -168.93126      -158.93455       2.1500490
2017-02-25/22:17:59.26          -169.05428      -158.85270       2.1322321
2017-02-25/22:17:59.29          -169.20177      -158.78057       2.1310093
2017-02-25/22:17:59.32          -169.35952      -158.70384       2.1517803
2017-02-25/22:17:59.36          -169.51324      -158.62514       2.2095473
2017-02-25/22:17:59.39          -169.68857      -158.53284       2.3254125
2017-02-25/22:17:59.42          -169.86846      -158.43218       2.4471196
2017-02-25/22:17:59.45          -170.06128      -158.32574       2.5775380
2017-02-25/22:17:59.48          -170.25279      -158.22369       2.7156636
2017-02-25/22:17:59.51          -170.45564      -158.11262       2.8536558
2017-02-25/22:17:59.54          -170.66555      -158.00205       2.9605117
2017-02-25/22:17:59.57          -170.87968      -157.89240       3.0662818
2017-02-25/22:17:59.61          -171.08719      -157.78671       3.1499242
2017-02-25/22:17:59.64          -171.31097      -157.68751       3.2023700
2017-02-25/22:17:59.67          -171.52385      -157.59670       3.2244395
2017-02-25/22:17:59.70          -171.74589      -157.51009       3.2266180
2017-02-25/22:17:59.73          -171.96542      -157.42292       3.2367041
2017-02-25/22:17:59.76          -172.18104      -157.34032       3.2130807
2017-02-25/22:17:59.79          -172.38042      -157.27932       3.1814310
2017-02-25/22:17:59.82          -172.58347      -157.22850       3.1454155
2017-02-25/22:17:59.86          -172.77919      -157.17787       3.0949018
2017-02-25/22:17:59.89          -172.97672      -157.12404       3.0622440
2017-02-25/22:17:59.92          -173.15624      -157.07054       3.0463496
2017-02-25/22:17:59.95          -173.33807      -157.03556       3.0143812
2017-02-25/22:17:59.98          -173.51060      -156.99671       2.9976031
2017-02-25/22:18:00.01          -173.67510      -156.96007       2.9743621
2017-02-25/22:18:00.04          -173.85328      -156.92068       2.9652638
2017-02-25/22:18:00.07          -174.04580      -156.86575       2.9483737
2017-02-25/22:18:00.11          -174.22909      -156.80483       2.9315491
2017-02-25/22:18:00.14          -174.41376      -156.74387       2.9154746
2017-02-25/22:18:00.17          -174.59381      -156.68442       2.8783356
2017-02-25/22:18:00.20          -174.78389      -156.61965       2.8255784
2017-02-25/22:18:00.23          -174.98545      -156.53332       2.7715033
2017-02-25/22:18:00.26          -175.19768      -156.44180       2.7089102
2017-02-25/22:18:00.29          -175.40405      -156.36303       2.6300367
2017-02-25/22:18:00.32          -175.59828      -156.27944       2.5319567
2017-02-25/22:18:00.36          -175.79520      -156.20365       2.4327959
2017-02-25/22:18:00.39          -175.99257      -156.12402       2.3275774
2017-02-25/22:18:00.42          -176.18394      -156.05241       2.2241236
2017-02-25/22:18:00.45          -176.37636      -155.97529       2.1199879
2017-02-25/22:18:00.48          -176.56930      -155.90440       2.0186551
2017-02-25/22:18:00.51          -176.75906      -155.83353       1.9231982
2017-02-25/22:18:00.54          -176.94051      -155.77271       1.8223745
2017-02-25/22:18:00.57          -177.12693      -155.69464       1.7259699
2017-02-25/22:18:00.61          -177.31432      -155.62218       1.6380909
2017-02-25/22:18:00.64          -177.49286      -155.53950       1.5526037
2017-02-25/22:18:00.67          -177.67568      -155.45561       1.4690169
2017-02-25/22:18:00.70          -177.86936      -155.35000       1.3951603
2017-02-25/22:18:00.73          -178.05399      -155.23988       1.3277793
2017-02-25/22:18:00.76          -178.23170      -155.12751       1.2680398
2017-02-25/22:18:00.79          -178.40461      -155.01335       1.2153772
2017-02-25/22:18:00.82          -178.57958      -154.88955       1.1714179
2017-02-25/22:18:00.86          -178.75289      -154.76468       1.1337307
2017-02-25/22:18:00.89          -178.92732      -154.64114       1.0924416
2017-02-25/22:18:00.92          -179.09478      -154.52001       1.0625252
2017-02-25/22:18:00.95          -179.26368      -154.40640       1.0354710
2017-02-25/22:18:00.98          -179.41663      -154.29429       1.0115475
2017-02-25/22:18:01.01          -179.57854      -154.20110      0.98403260
2017-02-25/22:18:01.04          -179.74840      -154.09633      0.95914279
2017-02-25/22:18:01.07          -179.91329      -154.00308      0.92942203
2017-02-25/22:18:01.11          -180.07615      -153.90468      0.91460966
2017-02-25/22:18:01.14          -180.24002      -153.82524      0.89273150
2017-02-25/22:18:01.17          -180.40869      -153.73930      0.87471125
2017-02-25/22:18:01.20          -180.59248      -153.65743      0.85054745
2017-02-25/22:18:01.23          -180.75709      -153.56629      0.82147757
2017-02-25/22:18:01.26          -180.95208      -153.48802      0.78022144
2017-02-25/22:18:01.29          -181.14005      -153.40207      0.74146657
2017-02-25/22:18:01.32          -181.32115      -153.32397      0.70108768
2017-02-25/22:18:01.36          -181.50875      -153.24226      0.66001937
2017-02-25/22:18:01.39          -181.68405      -153.18125      0.61184088
2017-02-25/22:18:01.42          -181.86564      -153.10758      0.57255433
2017-02-25/22:18:01.45          -182.04492      -153.03662      0.54928352
2017-02-25/22:18:01.48          -182.20683      -152.96795      0.51533300
2017-02-25/22:18:01.51          -182.39772      -152.90138      0.49078783
2017-02-25/22:18:01.54          -182.55812      -152.83957      0.45685364
2017-02-25/22:18:01.57          -182.72588      -152.77941      0.42101377
2017-02-25/22:18:01.61          -182.90096      -152.71331      0.38115427
2017-02-25/22:18:01.64          -183.07744      -152.64646      0.33701420
2017-02-25/22:18:01.67          -183.25254      -152.57393      0.27357708
2017-02-25/22:18:01.70          -183.42897      -152.49377      0.20877205
2017-02-25/22:18:01.73          -183.60586      -152.41231      0.12653331
2017-02-25/22:18:01.76          -183.79012      -152.33826     0.042809733
2017-02-25/22:18:01.79          -183.96706      -152.26761    -0.043646860
2017-02-25/22:18:01.82          -184.14945      -152.18413     -0.12459785
2017-02-25/22:18:01.86          -184.33134      -152.09373     -0.21339213
2017-02-25/22:18:01.89          -184.51812      -152.01453     -0.32356645
2017-02-25/22:18:01.92          -184.70285      -151.92190     -0.42599234
2017-02-25/22:18:01.95          -184.89737      -151.82533     -0.53026855
2017-02-25/22:18:01.98          -185.09539      -151.74324     -0.64488680
2017-02-25/22:18:02.01          -185.29045      -151.65800     -0.76910701
2017-02-25/22:18:02.04          -185.48335      -151.57696     -0.88903817
2017-02-25/22:18:02.07          -185.66023      -151.49885      -1.0138643
2017-02-25/22:18:02.11          -185.84049      -151.43625      -1.1305670
2017-02-25/22:18:02.14          -186.02962      -151.38317      -1.2365580
2017-02-25/22:18:02.17          -186.20846      -151.31624      -1.3081007
2017-02-25/22:18:02.20          -186.39022      -151.27122      -1.3949466
2017-02-25/22:18:02.23          -186.57532      -151.21613      -1.4639596
2017-02-25/22:18:02.26          -186.75198      -151.16564      -1.5253222
2017-02-25/22:18:02.29          -186.92912      -151.12280      -1.5738081
2017-02-25/22:18:02.32          -187.10420      -151.05502      -1.6153781
2017-02-25/22:18:02.36          -187.29472      -150.98850      -1.6506797
2017-02-25/22:18:02.39          -187.48646      -150.90571      -1.6861381
2017-02-25/22:18:02.42          -187.67418      -150.81447      -1.7263168
2017-02-25/22:18:02.45          -187.85650      -150.72565      -1.7761603
2017-02-25/22:18:02.48          -188.03457      -150.63155      -1.8152543
2017-02-25/22:18:02.51          -188.20857      -150.54703      -1.8708819
2017-02-25/22:18:02.54          -188.38520      -150.44292      -1.9195948
2017-02-25/22:18:02.57          -188.55962      -150.33869      -1.9724721
2017-02-25/22:18:02.61          -188.73484      -150.24436      -2.0228128
2017-02-25/22:18:02.64          -188.90417      -150.14297      -2.0792935
2017-02-25/22:18:02.67          -189.07655      -150.04260      -2.1231828
2017-02-25/22:18:02.70          -189.24289      -149.95097      -2.1602400
2017-02-25/22:18:02.73          -189.41102      -149.87414      -2.2094105
2017-02-25/22:18:02.76          -189.58562      -149.78866      -2.2365093
2017-02-25/22:18:02.79          -189.74895      -149.70426      -2.2608872
2017-02-25/22:18:02.82          -189.91913      -149.63001      -2.2773579
2017-02-25/22:18:02.86          -190.08685      -149.54474      -2.2719701
2017-02-25/22:18:02.89          -190.25980      -149.46139      -2.2810219
2017-02-25/22:18:02.92          -190.43020      -149.38718      -2.2830441
2017-02-25/22:18:02.95          -190.60073      -149.30365      -2.2925782
2017-02-25/22:18:02.98          -190.76337      -149.22700      -2.2903803
2017-02-25/22:18:03.01          -190.93475      -149.12891      -2.2910066
2017-02-25/22:18:03.04          -191.09629      -149.03299      -2.3096208
2017-02-25/22:18:03.07          -191.27369      -148.93264      -2.3116279
2017-02-25/22:18:03.11          -191.44245      -148.84517      -2.3313916
2017-02-25/22:18:03.14          -191.61067      -148.75219      -2.3489106
2017-02-25/22:18:03.17          -191.78389      -148.66173      -2.3540380
2017-02-25/22:18:03.20          -191.95652      -148.56145      -2.3653827
2017-02-25/22:18:03.23          -192.11314      -148.46985      -2.3812043
2017-02-25/22:18:03.26          -192.28666      -148.36259      -2.3996396
2017-02-25/22:18:03.29          -192.46243      -148.27524      -2.4059256
2017-02-25/22:18:03.32          -192.63733      -148.18841      -2.4105773
2017-02-25/22:18:03.36          -192.81050      -148.10267      -2.4300788
2017-02-25/22:18:03.39          -192.97930      -148.00876      -2.4371779
2017-02-25/22:18:03.42          -193.15892      -147.92914      -2.4582386
2017-02-25/22:18:03.45          -193.32185      -147.84223      -2.4820248
2017-02-25/22:18:03.48          -193.49355      -147.75041      -2.4943151
2017-02-25/22:18:03.51          -193.68666      -147.66734      -2.5206820
2017-02-25/22:18:03.54          -193.87022      -147.57604      -2.5547731
2017-02-25/22:18:03.57          -194.04461      -147.48309      -2.5984680
2017-02-25/22:18:03.61          -194.22652      -147.39328      -2.6557823
2017-02-25/22:18:03.64          -194.40065      -147.29597      -2.7042352
2017-02-25/22:18:03.67          -194.57828      -147.19588      -2.7824116
2017-02-25/22:18:03.70          -194.75666      -147.08983      -2.8492202
2017-02-25/22:18:03.73          -194.94720      -146.99048      -2.9313483
2017-02-25/22:18:03.76          -195.13641      -146.89554      -3.0238843
2017-02-25/22:18:03.79          -195.31854      -146.79432      -3.1038365
2017-02-25/22:18:03.82          -195.50492      -146.70164      -3.2008685
2017-02-25/22:18:03.86          -195.69890      -146.60417      -3.2908269
2017-02-25/22:18:03.89          -195.88980      -146.50962      -3.3765482
2017-02-25/22:18:03.92          -196.08616      -146.42533      -3.4913579
2017-02-25/22:18:03.95          -196.29206      -146.33522      -3.5879174
2017-02-25/22:18:03.98          -196.49037      -146.24995      -3.7096717
2017-02-25/22:18:04.01          -196.68702      -146.15209      -3.8259915
2017-02-25/22:18:04.04          -196.88279      -146.06375      -3.9465919
2017-02-25/22:18:04.07          -197.07590      -145.97592      -4.0770697
2017-02-25/22:18:04.11          -197.26818      -145.88212      -4.1932527
2017-02-25/22:18:04.14          -197.45257      -145.78626      -4.3280272
2017-02-25/22:18:04.17          -197.63835      -145.67311      -4.4814443
2017-02-25/22:18:04.20          -197.83536      -145.56350      -4.6157138
2017-02-25/22:18:04.23          -198.02131      -145.44607      -4.7631457
2017-02-25/22:18:04.26          -198.21856      -145.32686      -4.9183434
2017-02-25/22:18:04.29          -198.41760      -145.21417      -5.0746970
2017-02-25/22:18:04.32          -198.60683      -145.09140      -5.2367863
2017-02-25/22:18:04.36          -198.80042      -144.96853      -5.4003149
2017-02-25/22:18:04.39          -199.00129      -144.85201      -5.5801139
2017-02-25/22:18:04.42          -199.20410      -144.73771      -5.7550751
2017-02-25/22:18:04.45          -199.41528      -144.63246      -5.9217103
2017-02-25/22:18:04.48          -199.61861      -144.52441      -6.0938699
2017-02-25/22:18:04.51          -199.83024      -144.43263      -6.2653094
2017-02-25/22:18:04.54          -200.02901      -144.34193      -6.4310945
2017-02-25/22:18:04.57          -200.22820      -144.24811      -6.5979166
2017-02-25/22:18:04.61          -200.44937      -144.14802      -6.7578806
2017-02-25/22:18:04.64          -200.66050      -144.04105      -6.9262322
2017-02-25/22:18:04.67          -200.86590      -143.93170      -7.0825337
2017-02-25/22:18:04.70          -201.07485      -143.81237      -7.2428131
2017-02-25/22:18:04.73          -201.27112      -143.68913      -7.3964995
2017-02-25/22:18:04.76          -201.47655      -143.56185      -7.5591085
2017-02-25/22:18:04.79          -201.67006      -143.43047      -7.7214669
2017-02-25/22:18:04.82          -201.87484      -143.28971      -7.8756071
2017-02-25/22:18:04.86          -202.07090      -143.14411      -8.0222592
2017-02-25/22:18:04.89          -202.24783      -143.00836      -8.1889816
2017-02-25/22:18:04.92          -202.43960      -142.86724      -8.3438693
2017-02-25/22:18:04.95          -202.63016      -142.72444      -8.5048951
2017-02-25/22:18:04.98          -202.82400      -142.59351      -8.6612033
2017-02-25/22:18:05.01          -203.02139      -142.45835      -8.8210532
2017-02-25/22:18:05.04          -203.21032      -142.33172      -8.9745559
2017-02-25/22:18:05.07          -203.40479      -142.19011      -9.1195845
2017-02-25/22:18:05.11          -203.58495      -142.05434      -9.2740687
2017-02-25/22:18:05.14          -203.77448      -141.92354      -9.4289455
2017-02-25/22:18:05.17          -203.97812      -141.78685      -9.5707030
2017-02-25/22:18:05.20          -204.17845      -141.65375      -9.7176328
2017-02-25/22:18:05.23          -204.37638      -141.51978      -9.8700857
2017-02-25/22:18:05.26          -204.57043      -141.37057      -10.028018
2017-02-25/22:18:05.29          -204.77127      -141.23296      -10.186070
2017-02-25/22:18:05.32          -204.96008      -141.07683      -10.343077
2017-02-25/22:18:05.36          -205.15436      -140.92769      -10.504703
2017-02-25/22:18:05.39          -205.35565      -140.77795      -10.657877
2017-02-25/22:18:05.42          -205.55529      -140.62461      -10.811548
2017-02-25/22:18:05.45          -205.75193      -140.46951      -10.964739
2017-02-25/22:18:05.48          -205.94668      -140.31652      -11.114320
2017-02-25/22:18:05.51          -206.14296      -140.15670      -11.263909
2017-02-25/22:18:05.54          -206.33618      -140.01385      -11.419792
2017-02-25/22:18:05.57          -206.53253      -139.86089      -11.572301
2017-02-25/22:18:05.61          -206.73528      -139.70716      -11.705327
2017-02-25/22:18:05.64          -206.94553      -139.55405      -11.840585
2017-02-25/22:18:05.67          -207.14577      -139.39660      -11.995625
2017-02-25/22:18:05.70          -207.34469      -139.25183      -12.153900
2017-02-25/22:18:05.73          -207.53325      -139.10368      -12.309799
2017-02-25/22:18:05.76          -207.73077      -138.95394      -12.464191
2017-02-25/22:18:05.79          -207.92739      -138.80867      -12.618248
2017-02-25/22:18:05.82          -208.12240      -138.65003      -12.753813
2017-02-25/22:18:05.86          -208.31666      -138.48333      -12.890213
2017-02-25/22:18:05.89          -208.49753      -138.33136      -13.051984
2017-02-25/22:18:05.92          -208.67298      -138.16594      -13.214620
2017-02-25/22:18:05.95          -208.86100      -138.01045      -13.351883
2017-02-25/22:18:05.98          -209.04968      -137.83206      -13.483762
2017-02-25/22:18:06.01          -209.24508      -137.66928      -13.635148
2017-02-25/22:18:06.04          -209.43062      -137.51007      -13.794445
2017-02-25/22:18:06.07          -209.61646      -137.35127      -13.947676
2017-02-25/22:18:06.11          -209.80715      -137.18778      -14.095339
2017-02-25/22:18:06.14          -209.98841      -137.03550      -14.237991
2017-02-25/22:18:06.17          -210.18270      -136.86953      -14.369388
2017-02-25/22:18:06.20          -210.37115      -136.71558      -14.503957
2017-02-25/22:18:06.23          -210.55150      -136.54871      -14.649261
2017-02-25/22:18:06.26          -210.72890      -136.39522      -14.789822
2017-02-25/22:18:06.29          -210.91188      -136.22924      -14.915167
2017-02-25/22:18:06.32          -211.09495      -136.05536      -15.037950
2017-02-25/22:18:06.36          -211.26733      -135.88088      -15.152630
2017-02-25/22:18:06.39          -211.43490      -135.70466      -15.278345
2017-02-25/22:18:06.42          -211.61199      -135.52660      -15.405236
2017-02-25/22:18:06.45          -211.78784      -135.35331      -15.532790
2017-02-25/22:18:06.48          -211.95153      -135.17907      -15.644615
2017-02-25/22:18:06.51          -212.11298      -135.01369      -15.748367
2017-02-25/22:18:06.54          -212.27657      -134.84808      -15.857715
2017-02-25/22:18:06.57          -212.43545      -134.66951      -15.951092
2017-02-25/22:18:06.61          -212.59287      -134.50141      -16.041025
2017-02-25/22:18:06.64          -212.76059      -134.33313      -16.136748
2017-02-25/22:18:06.67          -212.94301      -134.17135      -16.224490
2017-02-25/22:18:06.70          -213.11286      -134.01111      -16.318632
2017-02-25/22:18:06.73          -213.28611      -133.85090      -16.404190
2017-02-25/22:18:06.76          -213.46270      -133.67815      -16.496792
2017-02-25/22:18:06.79          -213.63644      -133.50515      -16.600647
2017-02-25/22:18:06.82          -213.81037      -133.32460      -16.692202
2017-02-25/22:18:06.86          -213.97116      -133.15809      -16.799729
2017-02-25/22:18:06.89          -214.13770      -132.98242      -16.902031
2017-02-25/22:18:06.92          -214.30199      -132.81308      -17.003025
2017-02-25/22:18:06.95          -214.46056      -132.63815      -17.103768
2017-02-25/22:18:06.98          -214.61164      -132.46261      -17.202270
2017-02-25/22:18:07.01          -214.76223      -132.28592      -17.308206
2017-02-25/22:18:07.04          -214.92200      -132.11920      -17.415489
2017-02-25/22:18:07.07          -215.08020      -131.95754      -17.524464
2017-02-25/22:18:07.11          -215.23231      -131.80028      -17.635060
2017-02-25/22:18:07.14          -215.39750      -131.63621      -17.737294
2017-02-25/22:18:07.17          -215.55279      -131.47640      -17.842390
2017-02-25/22:18:07.20          -215.70770      -131.31259      -17.956974
2017-02-25/22:18:07.23          -215.86174      -131.16081      -18.069071
2017-02-25/22:18:07.26          -216.02450      -131.00559      -18.177706
2017-02-25/22:18:07.29          -216.19169      -130.84555      -18.273416
2017-02-25/22:18:07.32          -216.35799      -130.68930      -18.373816
2017-02-25/22:18:07.36          -216.52741      -130.52108      -18.454434
2017-02-25/22:18:07.39          -216.69700      -130.35369      -18.551803
2017-02-25/22:18:07.42          -216.86528      -130.18489      -18.641899
2017-02-25/22:18:07.45          -217.04131      -130.02433      -18.735787
2017-02-25/22:18:07.48          -217.21190      -129.85346      -18.800621
2017-02-25/22:18:07.51          -217.38886      -129.67105      -18.859901
2017-02-25/22:18:07.54          -217.55432      -129.49865      -18.918676
2017-02-25/22:18:07.57          -217.71656      -129.34427      -18.983389
2017-02-25/22:18:07.61          -217.87481      -129.18895      -19.032576
2017-02-25/22:18:07.64          -218.04540      -129.03538      -19.096132
2017-02-25/22:18:07.67          -218.21667      -128.87789      -19.133211
2017-02-25/22:18:07.70          -218.38216      -128.72202      -19.177646
2017-02-25/22:18:07.73          -218.53946      -128.56432      -19.223589
2017-02-25/22:18:07.76          -218.70042      -128.40531      -19.274709
2017-02-25/22:18:07.79          -218.85238      -128.25441      -19.339984
2017-02-25/22:18:07.82          -219.01881      -128.10240      -19.395726
2017-02-25/22:18:07.86          -219.17829      -127.92972      -19.441801
2017-02-25/22:18:07.89          -219.34438      -127.75068      -19.508739
2017-02-25/22:18:07.92          -219.49588      -127.57049      -19.560427
2017-02-25/22:18:07.95          -219.65315      -127.38945      -19.617843
2017-02-25/22:18:07.98          -219.82198      -127.21683      -19.695938
2017-02-25/22:18:08.01          -219.99572      -127.03489      -19.772219
2017-02-25/22:18:08.04          -220.17532      -126.85245      -19.844491
2017-02-25/22:18:08.07          -220.35645      -126.67141      -19.909606
2017-02-25/22:18:08.11          -220.53075      -126.48351      -19.988985
2017-02-25/22:18:08.14          -220.70086      -126.29974      -20.071886
2017-02-25/22:18:08.17          -220.85870      -126.12109      -20.143333
2017-02-25/22:18:08.20          -221.02319      -125.94864      -20.220005
2017-02-25/22:18:08.23          -221.17951      -125.78776      -20.313737
2017-02-25/22:18:08.26          -221.32700      -125.61905      -20.380244
2017-02-25/22:18:08.29          -221.47210      -125.44371      -20.452715
2017-02-25/22:18:08.32          -221.61915      -125.27315      -20.531712
2017-02-25/22:18:08.36          -221.75808      -125.09611      -20.615981
2017-02-25/22:18:08.39          -221.89789      -124.92106      -20.695129
2017-02-25/22:18:08.42          -222.04713      -124.74384      -20.785195
2017-02-25/22:18:08.45          -222.19760      -124.56186      -20.874603
2017-02-25/22:18:08.48          -222.34699      -124.38109      -20.971779
2017-02-25/22:18:08.51          -222.51112      -124.18882      -21.049168
2017-02-25/22:18:08.54          -222.66420      -124.00847      -21.131705
2017-02-25/22:18:08.57          -222.82608      -123.82827      -21.207367
2017-02-25/22:18:08.61          -222.96436      -123.65002      -21.295432
2017-02-25/22:18:08.64          -223.11621      -123.47196      -21.385400
2017-02-25/22:18:08.67          -223.26554      -123.28254      -21.481421
2017-02-25/22:18:08.70          -223.41066      -123.11201      -21.586438
2017-02-25/22:18:08.73          -223.55742      -122.93753      -21.693109
2017-02-25/22:18:08.76          -223.70932      -122.75878      -21.788140
2017-02-25/22:18:08.79          -223.83928      -122.57478      -21.890907
2017-02-25/22:18:08.82          -223.97826      -122.38529      -22.009024
2017-02-25/22:18:08.86          -224.10488      -122.20558      -22.111909
2017-02-25/22:18:08.89          -224.24443      -122.03420      -22.216603
2017-02-25/22:18:08.92          -224.37844      -121.85291      -22.315073
2017-02-25/22:18:08.95          -224.51791      -121.68111      -22.411394
2017-02-25/22:18:08.98          -224.65614      -121.48920      -22.493690
2017-02-25/22:18:09.01          -224.79973      -121.30390      -22.572203
2017-02-25/22:18:09.04          -224.94052      -121.11440      -22.660686
2017-02-25/22:18:09.07          -225.09444      -120.92823      -22.750038
2017-02-25/22:18:09.11          -225.25438      -120.73725      -22.829390
2017-02-25/22:18:09.14          -225.41990      -120.53894      -22.916263
2017-02-25/22:18:09.17          -225.57612      -120.33162      -22.983347
2017-02-25/22:18:09.20          -225.74250      -120.14424      -23.052877
2017-02-25/22:18:09.23          -225.90059      -119.94887      -23.115971
2017-02-25/22:18:09.26          -226.07040      -119.76332      -23.175202
2017-02-25/22:18:09.29          -226.23378      -119.58495      -23.230323
2017-02-25/22:18:09.32          -226.39401      -119.40587      -23.284634
2017-02-25/22:18:09.36          -226.54488      -119.23584      -23.330943
2017-02-25/22:18:09.39          -226.70154      -119.06670      -23.363140
2017-02-25/22:18:09.42          -226.84734      -118.90699      -23.392794
2017-02-25/22:18:09.45          -227.01054      -118.75848      -23.445428
2017-02-25/22:18:09.48          -227.16304      -118.59852      -23.485787
2017-02-25/22:18:09.51          -227.32113      -118.44521      -23.526048
2017-02-25/22:18:09.54          -227.46554      -118.29209      -23.569113
2017-02-25/22:18:09.57          -227.61487      -118.12962      -23.610390
2017-02-25/22:18:09.61          -227.76924      -117.96321      -23.644739
2017-02-25/22:18:09.64          -227.92769      -117.79561      -23.691625
2017-02-25/22:18:09.67          -228.08308      -117.61439      -23.748667
2017-02-25/22:18:09.70          -228.23933      -117.42759      -23.802743
2017-02-25/22:18:09.73          -228.38627      -117.23762      -23.854718
2017-02-25/22:18:09.76          -228.53306      -117.04870      -23.906344
2017-02-25/22:18:09.79          -228.67426      -116.86464      -23.957215
2017-02-25/22:18:09.82          -228.83265      -116.67507      -24.005523
2017-02-25/22:18:09.86          -228.98564      -116.48786      -24.045380
2017-02-25/22:18:09.89          -229.12701      -116.31609      -24.094026
2017-02-25/22:18:09.92          -229.27012      -116.14570      -24.121083
2017-02-25/22:18:09.95          -229.40494      -115.98131      -24.134079
2017-02-25/22:18:09.98          -229.54290      -115.83173      -24.158389
2017-02-25/22:18:10.01          -229.68812      -115.67259      -24.172042
2017-02-25/22:18:10.04          -229.82973      -115.50832      -24.186001
2017-02-25/22:18:10.07          -229.97629      -115.34483      -24.207383
2017-02-25/22:18:10.11          -230.10979      -115.17408      -24.226615
2017-02-25/22:18:10.14          -230.24739      -114.99889      -24.252058
2017-02-25/22:18:10.17          -230.38808      -114.80673      -24.271249
2017-02-25/22:18:10.20          -230.52808      -114.61086      -24.300948
2017-02-25/22:18:10.23          -230.66831      -114.42587      -24.338513
2017-02-25/22:18:10.26          -230.81119      -114.22706      -24.368768
2017-02-25/22:18:10.29          -230.94926      -114.01560      -24.387785
2017-02-25/22:18:10.32          -231.08293      -113.82227      -24.417150
2017-02-25/22:18:10.36          -231.22391      -113.61790      -24.427828
2017-02-25/22:18:10.39          -231.36020      -113.43052      -24.441838
2017-02-25/22:18:10.42          -231.49839      -113.24604      -24.445966
2017-02-25/22:18:10.45          -231.63494      -113.07375      -24.441257
2017-02-25/22:18:10.48          -231.77223      -112.90456      -24.449207
2017-02-25/22:18:10.51          -231.91277      -112.73893      -24.441467
2017-02-25/22:18:10.54          -232.04430      -112.57883      -24.436509
2017-02-25/22:18:10.57          -232.17575      -112.43420      -24.431963
2017-02-25/22:18:10.61          -232.30451      -112.27989      -24.409956
2017-02-25/22:18:10.64          -232.43737      -112.13196      -24.398331
2017-02-25/22:18:10.67          -232.56920      -111.96719      -24.382712
2017-02-25/22:18:10.70          -232.69875      -111.80704      -24.385607
2017-02-25/22:18:10.73          -232.83134      -111.63962      -24.383086
2017-02-25/22:18:10.76          -232.96377      -111.47068      -24.368841
2017-02-25/22:18:10.79          -233.09333      -111.28888      -24.363388
2017-02-25/22:18:10.82          -233.23257      -111.09520      -24.353568
2017-02-25/22:18:10.86          -233.38100      -110.89750      -24.352682
2017-02-25/22:18:10.89          -233.52805      -110.70821      -24.363473
2017-02-25/22:18:10.92          -233.66334      -110.52129      -24.372231
2017-02-25/22:18:10.95          -233.80244      -110.34275      -24.372574
2017-02-25/22:18:10.98          -233.94524      -110.16471      -24.376383
2017-02-25/22:18:11.01          -234.09979      -109.99512      -24.386411
2017-02-25/22:18:11.04          -234.25205      -109.81923      -24.392670
2017-02-25/22:18:11.07          -234.39071      -109.65219      -24.402913
2017-02-25/22:18:11.11          -234.51878      -109.50150      -24.417173
2017-02-25/22:18:11.14          -234.64386      -109.35913      -24.422064
2017-02-25/22:18:11.17          -234.77840      -109.19724      -24.421058
2017-02-25/22:18:11.20          -234.91119      -109.02883      -24.418922
2017-02-25/22:18:11.23          -235.04013      -108.85849      -24.419730
2017-02-25/22:18:11.26          -235.16381      -108.68440      -24.407820
2017-02-25/22:18:11.29          -235.28190      -108.50434      -24.390970
2017-02-25/22:18:11.32          -235.40751      -108.32163      -24.370048
2017-02-25/22:18:11.36          -235.54469      -108.12822      -24.354700
2017-02-25/22:18:11.39          -235.68641      -107.91642      -24.342424
2017-02-25/22:18:11.42          -235.83379      -107.70662      -24.333826
2017-02-25/22:18:11.45          -235.97329      -107.51127      -24.329458
2017-02-25/22:18:11.48          -236.12043      -107.31876      -24.333999
2017-02-25/22:18:11.51          -236.27135      -107.13542      -24.343191
2017-02-25/22:18:11.54          -236.41021      -106.95148      -24.345047
2017-02-25/22:18:11.57          -236.54709      -106.76930      -24.353031
2017-02-25/22:18:11.61          -236.67220      -106.60358      -24.369458
2017-02-25/22:18:11.64          -236.80005      -106.44929      -24.383507
2017-02-25/22:18:11.67          -236.92511      -106.28745      -24.383097
2017-02-25/22:18:11.70          -237.04847      -106.12346      -24.391216
2017-02-25/22:18:11.73          -237.16503      -105.96515      -24.397945
2017-02-25/22:18:11.76          -237.28221      -105.80437      -24.386224
2017-02-25/22:18:11.79          -237.39436      -105.63422      -24.384034
2017-02-25/22:18:11.82          -237.52168      -105.46426      -24.386668
2017-02-25/22:18:11.86          -237.64691      -105.29057      -24.382451
2017-02-25/22:18:11.89          -237.77121      -105.10048      -24.382597
2017-02-25/22:18:11.92          -237.89382      -104.90240      -24.373598
2017-02-25/22:18:11.95          -238.02733      -104.72083      -24.367042
2017-02-25/22:18:11.98          -238.14589      -104.53915      -24.359335
2017-02-25/22:18:12.01          -238.28905      -104.33886      -24.345509
2017-02-25/22:18:12.04          -238.42235      -104.14145      -24.344626
2017-02-25/22:18:12.07          -238.56848      -103.94361      -24.326232
2017-02-25/22:18:12.11          -238.70499      -103.75379      -24.329068
2017-02-25/22:18:12.14          -238.84337      -103.55685      -24.330908
2017-02-25/22:18:12.17          -238.98038      -103.37576      -24.324171
2017-02-25/22:18:12.20          -239.11904      -103.19581      -24.323695
2017-02-25/22:18:12.23          -239.24960      -103.01694      -24.326354
2017-02-25/22:18:12.26          -239.39169      -102.83631      -24.322334
2017-02-25/22:18:12.29          -239.51863      -102.66304      -24.311349
2017-02-25/22:18:12.32          -239.65020      -102.49911      -24.301616
2017-02-25/22:18:12.36          -239.78073      -102.32669      -24.298805
2017-02-25/22:18:12.39          -239.91721      -102.15085      -24.275907
2017-02-25/22:18:12.42          -240.04355      -101.97997      -24.265266
2017-02-25/22:18:12.45          -240.18044      -101.78914      -24.254042
2017-02-25/22:18:12.48          -240.31099      -101.60590      -24.247078
2017-02-25/22:18:12.51          -240.45366      -101.41921      -24.228062
2017-02-25/22:18:12.54          -240.58471      -101.23213      -24.227189
2017-02-25/22:18:12.57          -240.72140      -101.03951      -24.232135
2017-02-25/22:18:12.61          -240.84879      -100.84628      -24.246354
2017-02-25/22:18:12.64          -240.97094      -100.66190      -24.250314
2017-02-25/22:18:12.67          -241.10476      -100.48046      -24.247509
2017-02-25/22:18:12.70          -241.24728      -100.30132      -24.240813
2017-02-25/22:18:12.73          -241.38119      -100.12854      -24.239203
2017-02-25/22:18:12.76          -241.52842      -99.961653      -24.235368
2017-02-25/22:18:12.79          -241.66117      -99.789001      -24.238185
2017-02-25/22:18:12.82          -241.80216      -99.632523      -24.222117
2017-02-25/22:18:12.86          -241.94386      -99.479853      -24.213657
2017-02-25/22:18:12.89          -242.09511      -99.321319      -24.186962
2017-02-25/22:18:12.92          -242.23207      -99.170404      -24.168015
2017-02-25/22:18:12.95          -242.36715      -99.005771      -24.154801
2017-02-25/22:18:12.98          -242.49806      -98.841988      -24.138790
2017-02-25/22:18:13.01          -242.64093      -98.684143      -24.121302
2017-02-25/22:18:13.04          -242.76232      -98.517109      -24.099532
2017-02-25/22:18:13.07          -242.89168      -98.352633      -24.085656
2017-02-25/22:18:13.11          -243.02166      -98.169887      -24.062677
2017-02-25/22:18:13.14          -243.14387      -97.977099      -24.037649
2017-02-25/22:18:13.17          -243.26348      -97.799167      -24.005119
2017-02-25/22:18:13.20          -243.39598      -97.622795      -23.989607
2017-02-25/22:18:13.23          -243.52549      -97.454708      -23.964721
2017-02-25/22:18:13.26          -243.64902      -97.284906      -23.937195
2017-02-25/22:18:13.29          -243.77251      -97.113196      -23.893265
2017-02-25/22:18:13.32          -243.90255      -96.953125      -23.863853
2017-02-25/22:18:13.36          -244.03261      -96.789687      -23.810000
2017-02-25/22:18:13.39          -244.15798      -96.640055      -23.771261
2017-02-25/22:18:13.42          -244.29386      -96.498555      -23.734798
2017-02-25/22:18:13.45          -244.44015      -96.345709      -23.695256
2017-02-25/22:18:13.48          -244.58365      -96.191074      -23.640803
2017-02-25/22:18:13.51          -244.71681      -96.029849      -23.595787
2017-02-25/22:18:13.54          -244.85892      -95.867720      -23.544233
2017-02-25/22:18:13.57          -244.99178      -95.709377      -23.511604
2017-02-25/22:18:13.61          -245.13457      -95.530099      -23.454278
2017-02-25/22:18:13.64          -245.28454      -95.355123      -23.424646
2017-02-25/22:18:13.67          -245.42465      -95.169613      -23.392431
2017-02-25/22:18:13.70          -245.55172      -94.989452      -23.360534
2017-02-25/22:18:13.73          -245.66548      -94.813558      -23.340067
2017-02-25/22:18:13.76          -245.79687      -94.626562      -23.324819
2017-02-25/22:18:13.79          -245.92449      -94.441223      -23.309106
2017-02-25/22:18:13.82          -246.04007      -94.260452      -23.308769
2017-02-25/22:18:13.86          -246.15867      -94.084030      -23.320267
2017-02-25/22:18:13.89          -246.27085      -93.917379      -23.339002
2017-02-25/22:18:13.92          -246.38008      -93.757524      -23.340339
2017-02-25/22:18:13.95          -246.49563      -93.596617      -23.350070
2017-02-25/22:18:13.98          -246.61837      -93.433362      -23.356763
2017-02-25/22:18:14.01          -246.74337      -93.267069      -23.371127
2017-02-25/22:18:14.04          -246.84984      -93.108110      -23.387123
2017-02-25/22:18:14.07          -246.96831      -92.954515      -23.424813
2017-02-25/22:18:14.11          -247.10309      -92.780041      -23.449544
2017-02-25/22:18:14.14          -247.23699      -92.601027      -23.468025
2017-02-25/22:18:14.17          -247.36905      -92.420901      -23.494700
2017-02-25/22:18:14.20          -247.49200      -92.235961      -23.542810
2017-02-25/22:18:14.23          -247.61503      -92.048873      -23.587931
2017-02-25/22:18:14.26          -247.74196      -91.863158      -23.653257
2017-02-25/22:18:14.29          -247.86432      -91.669892      -23.715615
2017-02-25/22:18:14.32          -247.98797      -91.471186      -23.782356
2017-02-25/22:18:14.36          -248.11794      -91.268056      -23.833047
2017-02-25/22:18:14.39          -248.23338      -91.089184      -23.909624
2017-02-25/22:18:14.42          -248.35562      -90.910403      -23.987160
2017-02-25/22:18:14.45          -248.48805      -90.723486      -24.064264
2017-02-25/22:18:14.48          -248.61233      -90.544076      -24.139022
2017-02-25/22:18:14.51          -248.75593      -90.369805      -24.220952
2017-02-25/22:18:14.54          -248.89424      -90.199981      -24.282975
2017-02-25/22:18:14.57          -249.04285      -90.027516      -24.357554
2017-02-25/22:18:14.61          -249.18911      -89.861051      -24.440551
2017-02-25/22:18:14.64          -249.31864      -89.696965      -24.527156
2017-02-25/22:18:14.67          -249.44395      -89.521766      -24.603497
2017-02-25/22:18:14.70          -249.56712      -89.336741      -24.683176
2017-02-25/22:18:14.73          -249.67879      -89.158545      -24.774139
2017-02-25/22:18:14.76          -249.80756      -88.979515      -24.858752
2017-02-25/22:18:14.79          -249.91347      -88.792116      -24.952915
2017-02-25/22:18:14.82          -250.02226      -88.591735      -25.056560
2017-02-25/22:18:14.86          -250.12842      -88.396181      -25.161607
2017-02-25/22:18:14.89          -250.24027      -88.203670      -25.255531
2017-02-25/22:18:14.92          -250.35261      -88.002247      -25.350947
2017-02-25/22:18:14.95          -250.48923      -87.800904      -25.443274
2017-02-25/22:18:14.98          -250.60303      -87.599763      -25.528200
2017-02-25/22:18:15.01          -250.73001      -87.398019      -25.612713
2017-02-25/22:18:15.04          -250.85156      -87.196791      -25.690486
2017-02-25/22:18:15.07          -250.97510      -86.998887      -25.766741
2017-02-25/22:18:15.11          -251.08879      -86.813916      -25.847025
2017-02-25/22:18:15.14          -251.19110      -86.629559      -25.916207
2017-02-25/22:18:15.17          -251.28931      -86.437115      -25.994849
2017-02-25/22:18:15.20          -251.40588      -86.246617      -26.064337
2017-02-25/22:18:15.23          -251.50306      -86.059009      -26.147324
2017-02-25/22:18:15.26          -251.63454      -85.875225      -26.230593
2017-02-25/22:18:15.29          -251.74968      -85.683670      -26.297511
2017-02-25/22:18:15.32          -251.86126      -85.486296      -26.369788
2017-02-25/22:18:15.36          -251.97276      -85.290294      -26.431983
2017-02-25/22:18:15.39          -252.08752      -85.086986      -26.474318
2017-02-25/22:18:15.42          -252.20027      -84.876077      -26.526661
2017-02-25/22:18:15.45          -252.32421      -84.666195      -26.566593
2017-02-25/22:18:15.48          -252.43569      -84.449914      -26.610395
2017-02-25/22:18:15.51          -252.56116      -84.238963      -26.649922
2017-02-25/22:18:15.54          -252.66733      -84.038773      -26.691042
2017-02-25/22:18:15.57          -252.77599      -83.839889      -26.735016
2017-02-25/22:18:15.61          -252.89293      -83.640709      -26.774493
2017-02-25/22:18:15.64          -253.01418      -83.445419      -26.816654
2017-02-25/22:18:15.67          -253.13629      -83.255487      -26.878144
2017-02-25/22:18:15.70          -253.26022      -83.067333      -26.926405
2017-02-25/22:18:15.73          -253.37787      -82.882819      -26.977650
2017-02-25/22:18:15.76          -253.49366      -82.704790      -27.034918
2017-02-25/22:18:15.79          -253.59454      -82.509896      -27.069220
2017-02-25/22:18:15.82          -253.70688      -82.302101      -27.102444
2017-02-25/22:18:15.86          -253.81632      -82.100534      -27.141427
2017-02-25/22:18:15.89          -253.92031      -81.900304      -27.186740
2017-02-25/22:18:15.92          -254.01996      -81.684249      -27.221884
2017-02-25/22:18:15.95          -254.11934      -81.472085      -27.254617
2017-02-25/22:18:15.98          -254.21423      -81.261046      -27.285580
2017-02-25/22:18:16.01          -254.30788      -81.053980      -27.304118
2017-02-25/22:18:16.04          -254.40876      -80.848829      -27.311136
2017-02-25/22:18:16.07          -254.50957      -80.664346      -27.341255
2017-02-25/22:18:16.11          -254.59165      -80.476297      -27.365148
2017-02-25/22:18:16.14          -254.68366      -80.281532      -27.392956
2017-02-25/22:18:16.17          -254.77541      -80.080615      -27.427289
2017-02-25/22:18:16.20          -254.88369      -79.895654      -27.456323
2017-02-25/22:18:16.23          -254.99639      -79.703375      -27.479211
2017-02-25/22:18:16.26          -255.11876      -79.505793      -27.510368
2017-02-25/22:18:16.29          -255.23615      -79.298040      -27.537992
2017-02-25/22:18:16.32          -255.34840      -79.093799      -27.564172
2017-02-25/22:18:16.36          -255.46577      -78.891806      -27.591355
2017-02-25/22:18:16.39          -255.59600      -78.699648      -27.628333
2017-02-25/22:18:16.42          -255.71593      -78.512590      -27.646020
2017-02-25/22:18:16.45          -255.83226      -78.330421      -27.655097
2017-02-25/22:18:16.48          -255.93348      -78.136512      -27.660258
2017-02-25/22:18:16.51          -256.03114      -77.939266      -27.664013
2017-02-25/22:18:16.54          -256.12831      -77.750770      -27.648168
2017-02-25/22:18:16.57          -256.22393      -77.566651      -27.639048
2017-02-25/22:18:16.61          -256.31902      -77.382746      -27.627275
[truncated: 752,133 more chars]
