# Supplementary material for: Miniature Dungey-like cycle at Mars
Source: Nat Commun. 2026 Jul 23;17:6129. doi: 10.1038/s41467-026-75019-3 (PMC13396348; doi:10.1038/s41467-026-75019-3)
Supplement: Supplementary file 3 — Source data [file 41467_2026_75019_MOESM3_ESM.zip › data_files/Fig_maven_20190303_112600_vel_o_unc_GEO_local.txt]

Panel        1:  dvel_o_corr_GEO_local
ytitle=dV(O+) [km/s]
dV!DEW!N dV!DNS!N dV!Dr!N
2019-03-03/11:26:01.64       -0.0077553101    -0.093379553    -0.037632012
2019-03-03/11:26:05.64       -0.0035218480    -0.075441205    -0.063207980
2019-03-03/11:26:09.64         0.011819721    -0.082447935    -0.045987300
2019-03-03/11:26:13.64         0.017123579    -0.065488727    -0.061555333
2019-03-03/11:26:17.64        0.0068505807    -0.096138234    -0.054070661
2019-03-03/11:26:21.64         0.078464463     -0.27127731     -0.10703183
2019-03-03/11:26:25.64       -0.0026129941     -0.26904838     -0.10659043
2019-03-03/11:26:29.64        -0.047136406     -0.45599942     -0.15987283
2019-03-03/11:26:33.64        0.0079840934     -0.22719234     -0.13082815
2019-03-03/11:26:37.64       0.00044500573     -0.22137852     -0.11489116
2019-03-03/11:26:41.64         0.028063348     -0.23271713     -0.15900443
2019-03-03/11:26:45.64        -0.048120886     -0.29453130    -0.084084916
2019-03-03/11:26:49.64         0.018907645     -0.24801697     -0.17152443
2019-03-03/11:26:53.64         0.012467200     -0.16136035    -0.099196161
2019-03-03/11:26:57.64         0.060697000     -0.13694562    -0.062620717
2019-03-03/11:27:01.64         0.011164375     -0.32766626    -0.082310012
2019-03-03/11:27:05.64        -0.012302876     -0.36726616     -0.25496712
2019-03-03/11:27:09.64          0.10525081     -0.35075329     -0.25748917
2019-03-03/11:27:13.64        0.0032513037     -0.18424358     -0.12769716
2019-03-03/11:27:17.64         0.050806257     -0.23232461     -0.19808180
2019-03-03/11:27:21.64         0.050430042     -0.28234424     -0.19913169
2019-03-03/11:27:25.64         0.023626136     -0.22816911     -0.15965672
2019-03-03/11:27:29.64         0.060764837     -0.28766279     -0.16668679
2019-03-03/11:27:33.64         0.011977456     -0.27987337     -0.18299255
2019-03-03/11:27:37.64         0.063156621     -0.23165408     -0.16718519
2019-03-03/11:27:41.64         0.081964582     -0.22142830     -0.10480877
2019-03-03/11:27:45.64          0.17060017     -0.29044948     -0.10304951
2019-03-03/11:27:49.64        -0.018777476     -0.60862176     -0.49683277
2019-03-03/11:27:53.64         0.010295528     -0.29415580     -0.19393279
2019-03-03/11:27:57.64         0.097510177     -0.34310560     -0.24922788
2019-03-03/11:28:01.64         0.025317994     -0.35584160     -0.21265064
2019-03-03/11:28:05.64          0.10958181     -0.36828833     -0.20795698
2019-03-03/11:28:09.64        0.0016582659     -0.33900345     -0.31471252
2019-03-03/11:28:13.64         0.017117700     -0.17577462     -0.12007320
2019-03-03/11:28:17.64         0.014801479    -0.093557128    -0.078183281
2019-03-03/11:28:21.64         0.051763360     -0.33873845     -0.31103525
2019-03-03/11:28:25.64        -0.040395427     -0.29441429     -0.16343948
2019-03-03/11:28:29.64          0.10789774     -0.49082305    -0.093608507
2019-03-03/11:28:33.64         0.028285262     -0.70281953     -0.23102273
2019-03-03/11:28:37.64          0.55067241      -2.4422533      -1.4513844
2019-03-03/11:28:41.64          0.29977475      -1.4773173     -0.55324200
2019-03-03/11:28:45.64         -0.22512350     -0.87987610     -0.68537170
2019-03-03/11:28:49.64         -0.34523138      -1.9395800      -1.5473853
2019-03-03/11:28:53.64         0.078964409      -1.3885125     -0.25466597
2019-03-03/11:28:57.64        -0.073320985      -1.0017482     -0.24596052
                               
