# Supplementary material for: Miniature Dungey-like cycle at Mars
Source: Nat Commun. 2026 Jul 23;17:6129. doi: 10.1038/s41467-026-75019-3 (PMC13396348; doi:10.1038/s41467-026-75019-3)
Supplement: Supplementary file 3 — Source data [file 41467_2026_75019_MOESM3_ESM.zip › data_files/Fig_maven_20211102_204700_vel_o_unc_GEO_local.txt]

Panel        1:  dvel_o_corr_GEO_local
ytitle=dV(O+) [km/s]
dV!DEW!N dV!DNS!N dV!Dr!N
2021-11-02/20:47:00.19         -0.67005793    -0.032956488     -0.25143700
2021-11-02/20:47:04.19         -0.73257217     -0.12829461     -0.25817262
2021-11-02/20:47:08.19         -0.46870527     -0.17056440     -0.12771803
2021-11-02/20:47:12.19         -0.54581247    -0.075531682     -0.20463185
2021-11-02/20:47:16.19         -0.52624464    -0.051706160     -0.30767393
2021-11-02/20:47:20.19         -0.52321041     -0.23196853     -0.17120732
2021-11-02/20:47:24.19         -0.52586006     -0.11958966     -0.18130231
2021-11-02/20:47:28.19         -0.45255976     -0.14809692     -0.18780905
2021-11-02/20:47:32.19         -0.56509626    -0.071889222     -0.10471482
2021-11-02/20:47:36.19         -0.32917797    -0.066984963     -0.12643374
2021-11-02/20:47:40.19         -0.32616875     -0.19407961     -0.14503874
2021-11-02/20:47:44.19         -0.13646243    -0.027950431    -0.054399053
2021-11-02/20:47:48.19         -0.28582242     -0.10707502    -0.067514804
2021-11-02/20:47:52.19         -0.78109472     -0.10221092     -0.29427561
2021-11-02/20:47:56.19         -0.21737925    -0.078430091    -0.074819498
2021-11-02/20:48:00.19         -0.45855433     0.037542499     -0.17484657
2021-11-02/20:48:04.19         -0.18673001     -0.20655998    -0.014196092
2021-11-02/20:48:08.19         -0.68900477     -0.35482488    -0.037123514
2021-11-02/20:48:12.19          -1.3060656     -0.78816593    -0.062520298
2021-11-02/20:48:16.19         -0.30968964     -0.22819389    -0.026417299
2021-11-02/20:48:20.19         -0.70365106     -0.24537178     -0.30052507
2021-11-02/20:48:24.19          -1.1561121      -1.1899302     -0.67310781
2021-11-02/20:48:28.19          -2.8025770     -0.62761702      -2.3483813
2021-11-02/20:48:32.19          -2.1929157     0.080222113     -0.52730725
2021-11-02/20:48:36.19          -2.3735558      -1.8027558     -0.62140108
2021-11-02/20:48:40.19          -1.9537609      -1.4662450      -2.0588994
2021-11-02/20:48:44.19          -3.9572987      -2.7729501     -0.64070424
2021-11-02/20:48:48.19          -3.3532815     -0.90732367      -1.2103672
2021-11-02/20:48:52.19          -4.7138978      -2.2261593      -2.1367918
2021-11-02/20:48:56.19          -3.2374203     -0.29774526     -0.54283976
                               
