# Supplementary material for: Miniature Dungey-like cycle at Mars
Source: Nat Commun. 2026 Jul 23;17:6129. doi: 10.1038/s41467-026-75019-3 (PMC13396348; doi:10.1038/s41467-026-75019-3)
Supplement: Supplementary file 3 — Source data [file 41467_2026_75019_MOESM3_ESM.zip › data_files/Fig_maven_20190227_120500_vel_o2_unc_GEO_local.txt]

Panel        1:  dvel_o2_corr_GEO_local
ytitle=dV(O2+) [km/s]
dV!DEW!N dV!DNS!N dV!Dr!N
2019-02-27/12:05:00.28        0.0057124966    -0.029782601    -0.019384475
2019-02-27/12:05:04.28        0.0046749582    -0.032384083    -0.015917008
2019-02-27/12:05:08.28        0.0070064348    -0.045501708    -0.023354635
2019-02-27/12:05:12.28         0.013369971    -0.039811518    -0.022195166
2019-02-27/12:05:16.28         0.013938491    -0.039857581    -0.017158083
2019-02-27/12:05:20.28         0.018517332    -0.036083036    -0.027499611
2019-02-27/12:05:24.28         0.012409858    -0.048374413    -0.034576591
2019-02-27/12:05:28.28         0.016066205    -0.046911896    -0.037666548
2019-02-27/12:05:32.28        0.0031728308    -0.034260220    -0.019051378
2019-02-27/12:05:36.28         0.011090992    -0.054397329    -0.019858198
2019-02-27/12:05:40.28         0.024918629    -0.052707402    -0.035767389
2019-02-27/12:05:44.28        0.0047959114    -0.059951834    -0.026658510
2019-02-27/12:05:48.28         0.019647081    -0.049387121    -0.034549250
2019-02-27/12:05:52.28         0.015935738    -0.042604093    -0.017841000
2019-02-27/12:05:56.28         0.016145565    -0.049546390    -0.018076599
2019-02-27/12:06:00.28         0.012062155    -0.037726280    -0.027198272
2019-02-27/12:06:04.28         0.015814701    -0.035172947    -0.032171135
2019-02-27/12:06:08.28        0.0040397290    -0.039390635    -0.022133815
2019-02-27/12:06:12.28        0.0046393514    -0.022181092    -0.023443706
2019-02-27/12:06:16.28        0.0049432205    -0.022601987    -0.010982341
2019-02-27/12:06:20.28        0.0053422911    -0.020420951    -0.016510295
2019-02-27/12:06:24.28        0.0096592959    -0.018679416    -0.015490161
2019-02-27/12:06:28.28        0.0082902778    -0.019499422    -0.012949788
2019-02-27/12:06:32.28        0.0079382942    -0.015792564   -0.0076859145
2019-02-27/12:06:36.28        0.0075723224    -0.013764802    -0.010214183
2019-02-27/12:06:40.28        0.0075461583    -0.013565737    -0.011869897
2019-02-27/12:06:44.28        0.0050588422    -0.013607105   -0.0069935862
2019-02-27/12:06:48.28        0.0029726049    -0.011433000    -0.010902912
2019-02-27/12:06:52.28        0.0045989808    -0.010195887   -0.0090030756
2019-02-27/12:06:56.28       -0.0019922014    -0.065595838    -0.037554892
2019-02-27/12:07:00.28         0.061197466     -0.14283625     -0.14657300
2019-02-27/12:07:04.28        0.0059290103     -0.29425410     -0.18579615
2019-02-27/12:07:08.28         0.016598506    -0.086380564    -0.053273361
2019-02-27/12:07:12.28         0.031266769     -0.18787907    -0.084671207
2019-02-27/12:07:16.28         0.023716711    -0.065794051    -0.071328378
2019-02-27/12:07:20.28         0.010679126    -0.044772670    -0.029111424
2019-02-27/12:07:24.28        0.0086099145    -0.030615374    -0.021500105
2019-02-27/12:07:28.28        0.0036004728    -0.069758975    -0.028822233
2019-02-27/12:07:32.28         0.016586778    -0.054235880    -0.043156230
2019-02-27/12:07:36.28        0.0090266196    -0.053621317    -0.018985794
2019-02-27/12:07:40.28         0.018793254    -0.074101506     -0.11539486
2019-02-27/12:07:44.28        -0.026822209     -0.12632169    -0.089741223
2019-02-27/12:07:48.28         0.012382365    -0.062664688    -0.041688086
2019-02-27/12:07:52.28       -0.0048769397     -0.11530449    -0.059074944
2019-02-27/12:07:56.28        -0.028324475     -0.13763414    -0.081195702
                               
