# Supplementary material for: Miniature Dungey-like cycle at Mars
Source: Nat Commun. 2026 Jul 23;17:6129. doi: 10.1038/s41467-026-75019-3 (PMC13396348; doi:10.1038/s41467-026-75019-3)
Supplement: Supplementary file 3 — Source data [file 41467_2026_75019_MOESM3_ESM.zip › data_files/Fig_maven_20160821_212200_mvn_sta_ca_Anode.txt]

Panel        1:  mvn_sta_ca_A
ytitle=STA ca!CPhi [deg]
ztitle=Energy Flux
Time               Y=      -157.500     -135.000     -112.500     -90.0000     -67.5000     -45.0000     -22.5000      0.00000      22.5000      45.0000      67.5000      90.0000      112.500      135.000      157.500      180.000
2016-08-21/21:21:02.04          16881.3      13103.6      103359.      240904.      571821.  4.80055e+06  2.57447e+07  3.16440e+07  2.14736e+07  4.24001e+06      623780.      549759.      58622.3      15780.6      22127.9      7013.74
2016-08-21/21:21:06.04          7249.44      35725.4      98782.6      193401.      596813.  4.55792e+06  2.46154e+07  3.05808e+07  2.29942e+07  4.47968e+06      668328.      445458.      83123.1      18975.6      6466.48      5772.87
2016-08-21/21:21:10.04          0.00000      19011.8      103097.      192490.      751726.  4.78550e+06  2.51515e+07  3.19491e+07  2.36384e+07  4.70813e+06      727009.      335814.      69705.1      8974.27      0.00000      0.00000
2016-08-21/21:21:14.04          0.00000      37617.9      93190.0      215555.      882999.  5.34780e+06  2.56342e+07  3.07315e+07  2.36750e+07  4.75414e+06      769286.      382515.      79621.4      0.00000      14323.1      0.00000
2016-08-21/21:21:18.04          22079.3      43369.9      147994.      296426.      773708.  6.09640e+06  2.68577e+07  3.20347e+07  2.53922e+07  5.13573e+06      609493.      426218.      32341.2      8230.35      7089.00      7089.00
2016-08-21/21:21:22.04          7703.16      22543.2      161591.      353344.      963070.  6.26445e+06  2.87242e+07  3.31044e+07  2.64364e+07  5.31990e+06      691387.      393551.      109060.      16517.0      0.00000      7111.89
2016-08-21/21:21:26.04          7076.75      40255.1      170230.      475677.  1.72397e+06  1.12290e+07  4.48435e+07  5.30086e+07  4.36642e+07  9.11651e+06  1.17311e+06      475296.      125853.      63092.9      15449.2      9200.71
2016-08-21/21:21:30.04          9092.90      47809.2      259271.      410364.  2.00806e+06  1.15779e+07  4.42528e+07  4.81121e+07  4.17528e+07  9.51807e+06  1.07143e+06      675824.      192506.      42586.1      5817.44      5819.38
2016-08-21/21:21:34.04          6377.17      39032.6      165937.      595373.  2.54622e+06  1.31878e+07  4.19011e+07  4.89304e+07  4.53112e+07  1.12005e+07  1.24400e+06      590724.      117475.      39021.2      13908.3      0.00000
2016-08-21/21:21:38.04          23802.3      54532.8      230692.      872822.  3.09589e+06  1.35994e+07  4.11916e+07  5.21279e+07  4.97481e+07  1.32294e+07  1.31962e+06      805076.      157023.      39310.5      15642.2      6977.23
2016-08-21/21:21:42.04          6471.79      54851.1      219326.      680000.  2.37172e+06  1.02611e+07  3.13433e+07  3.95749e+07  4.09554e+07  1.28055e+07  1.54288e+06      556013.      120027.      50678.1      14798.4      25576.3
2016-08-21/21:21:46.04          8323.96      90148.4      287426.      706549.  2.74439e+06  1.06709e+07  3.17317e+07  3.79675e+07  4.01209e+07  1.33949e+07  1.51099e+06      325197.      61739.8      28097.7      28638.3      6451.72
2016-08-21/21:21:50.04          5675.34      95235.4      372706.  1.01328e+06  3.58632e+06  1.03834e+07  3.31959e+07  5.04255e+07  4.64260e+07  1.39797e+07  2.04054e+06      620285.      124068.      46326.8      21336.2      32946.9
2016-08-21/21:21:54.04          29120.3      113101.      316536.  1.16754e+06  2.53173e+06  9.08564e+06  2.68808e+07  4.28061e+07  4.35957e+07  1.61475e+07  2.91240e+06      714948.      178624.      41771.8      57636.0      34828.3
2016-08-21/21:21:58.04          170459.      53908.3      361327.  1.25624e+06  4.74008e+06  1.04384e+07  2.38068e+07  4.23234e+07  3.12768e+07  1.12697e+07  2.04934e+06      543701.      238825.      75050.0      117456.      219179.
2016-08-21/21:22:02.04          635967.      683889.  1.61445e+06  2.20545e+06  2.51632e+06  2.90828e+06  8.20480e+06  2.05958e+07  4.20483e+07  2.39164e+07  3.15397e+06  1.10081e+06      498031.      133931.      373682.      216447.
2016-08-21/21:22:06.04          318058.      368815.      947567.  1.07162e+06  1.63204e+06  1.44558e+06  2.75402e+06  1.12731e+07  1.45593e+07  9.82810e+06  5.67067e+06  3.33387e+06  1.46914e+06      534650.      447931.      378945.
2016-08-21/21:22:10.04          155362.      266269.      321351.      224195.      487916.      515162.      977552.  3.24730e+06  1.11873e+07  3.42339e+06  1.62712e+06      914149.  1.67286e+06      948689.      251805.      73927.7
2016-08-21/21:22:14.04          136764.      207071.      208480.      55718.0      280311.      251456.      270508.      989641.  1.87272e+06  4.81933e+06  1.27076e+06      586246.  1.37965e+06      489750.      329256.      269844.
2016-08-21/21:22:18.04          124189.      65013.7      145146.      7553.04      125172.      87027.4      100329.      263786.  1.97164e+06  5.19340e+06  2.55775e+06      520354.  1.28274e+06      731774.      424775.      403059.
2016-08-21/21:22:22.04          62938.6      6466.63      0.00000      0.00000      6759.71      97599.6      95688.2      571333.  2.43945e+06  7.62775e+06  1.02562e+06      673255.  1.87423e+06      712077.      258342.      71091.6
2016-08-21/21:22:26.04          15699.4      0.00000      7665.94      0.00000      15682.4      381755.  1.46789e+06  1.23257e+07  2.95012e+06      193687.      103263.      95263.7      414545.      125747.      71991.0      8612.67
2016-08-21/21:22:30.04          153646.      13491.1      124720.      146732.      711669.  1.00906e+06  4.53823e+06  5.38496e+07  5.73931e+06      350376.      155751.      43733.8      260223.      7106.74      7106.67      85521.9
2016-08-21/21:22:34.04          7764.05      6407.05      16484.7      26348.2      154888.  1.51773e+06  1.76696e+07  1.95193e+07  2.36408e+06      94692.5      0.00000      0.00000      18672.8      9190.97      76344.5      67623.9
2016-08-21/21:22:38.04          0.00000      6753.94      15032.0      206195.      203789.  1.35686e+06  3.66617e+07  4.11219e+07      195261.      13087.4      22085.8      0.00000      74552.0      169905.      167258.      0.00000
2016-08-21/21:22:42.04          6137.68      0.00000      0.00000      0.00000      0.00000  1.15329e+06  4.18381e+06  2.24410e+06      557614.      236318.      8177.08      0.00000      0.00000      0.00000      127819.      13818.2
2016-08-21/21:22:46.04          6116.85      0.00000      0.00000      0.00000      216622.      706825.  3.28735e+06  4.07436e+06  1.41997e+06      40967.1      9561.49      0.00000      19233.0      15226.8      6116.07      63374.0
2016-08-21/21:22:50.04          0.00000      0.00000      0.00000      74320.7      0.00000      413972.  2.18551e+06  4.24372e+06  1.25127e+06      211245.      79764.6      0.00000      32467.2      14352.5      5953.95      0.00000
2016-08-21/21:22:54.04          0.00000      0.00000      0.00000      0.00000      111036.      597443.  1.58596e+06  4.45071e+06  1.24524e+06      97834.1      0.00000      0.00000      0.00000      5726.54      5839.31      0.00000
2016-08-21/21:22:58.04          0.00000      0.00000      0.00000      0.00000      0.00000      285567.  1.46164e+06  3.90448e+06  1.46251e+06      0.00000      10845.4      0.00000      55953.8      0.00000      0.00000      8816.00
2016-08-21/21:23:02.04          0.00000      0.00000      0.00000      0.00000      110613.      169343.  2.21549e+06  5.69318e+06  2.79527e+06      132433.      0.00000      0.00000      17557.2      0.00000      56719.6      6856.99
2016-08-21/21:23:06.04          0.00000      0.00000      0.00000      0.00000      55261.2      302114.      779200.      988182.      995914.      0.00000      0.00000      0.00000      15665.2      0.00000      5695.36      0.00000
2016-08-21/21:23:10.04          0.00000      0.00000      0.00000      0.00000      177474.      643021.      235767.      379374.      128237.      64235.5      0.00000      0.00000      25910.4      0.00000      5817.33      56856.2
2016-08-21/21:23:14.04          0.00000      0.00000      7126.37      0.00000      55688.4      298837.      646717.      529093.      577310.      62711.1      0.00000      0.00000      7471.27      0.00000      0.00000      0.00000
2016-08-21/21:23:18.04          0.00000      0.00000      0.00000      0.00000      0.00000      6002.70      62675.4      76191.1      68852.0      0.00000      0.00000      0.00000      9591.51      0.00000      0.00000      0.00000
2016-08-21/21:23:22.04          0.00000      0.00000      0.00000      0.00000      69917.9      63197.5      766750.      142015.      0.00000      0.00000      0.00000      59706.8      7505.41      0.00000      0.00000      0.00000
2016-08-21/21:23:26.04          0.00000      5890.49      0.00000      0.00000      5493.81      441988.  5.98993e+06  4.18060e+06      766151.      171120.      8322.95      0.00000      0.00000      55880.2      0.00000      0.00000
2016-08-21/21:23:30.04          0.00000      0.00000      0.00000      5848.14      0.00000      199918.  1.84682e+06  2.86619e+06      842748.      0.00000      84269.6      0.00000      0.00000      0.00000      0.00000      0.00000
2016-08-21/21:23:34.04          0.00000      0.00000      0.00000      8270.17      0.00000      199368.      692667.  1.12287e+06      327649.      0.00000      0.00000      0.00000      0.00000      0.00000      0.00000      0.00000
2016-08-21/21:23:38.04          0.00000      0.00000      0.00000      0.00000      85540.2      5450.86      335965.      504073.      57067.0      0.00000      0.00000      0.00000      0.00000      0.00000      0.00000      0.00000
2016-08-21/21:23:42.04          0.00000      0.00000      0.00000      0.00000      0.00000      68505.4      150208.      565570.      59681.5      0.00000      0.00000      0.00000      0.00000      8132.82      0.00000      6108.25
2016-08-21/21:23:46.04          0.00000      0.00000      0.00000      0.00000      5628.05      8204.01      26400.2      387694.      57046.5      0.00000      0.00000      0.00000      0.00000      0.00000      0.00000      0.00000
2016-08-21/21:23:50.04          0.00000      0.00000      0.00000      0.00000      0.00000      0.00000      139291.      591538.      117403.      0.00000      0.00000      0.00000      0.00000      0.00000      0.00000      0.00000
2016-08-21/21:23:54.04          0.00000      0.00000      0.00000      0.00000      0.00000      0.00000      116302.  1.92711e+06      230953.      0.00000      0.00000      0.00000      0.00000      0.00000      0.00000      0.00000
2016-08-21/21:23:58.04          0.00000      0.00000      0.00000      0.00000      0.00000      7988.34      59466.8  1.59864e+06      117225.      0.00000      0.00000      0.00000      0.00000      0.00000      71993.9      58526.0
2016-08-21/21:24:02.04          0.00000      0.00000      0.00000      0.00000      0.00000      0.00000      210119.      103752.      102909.      0.00000      0.00000      0.00000      0.00000      0.00000      0.00000      0.00000
2016-08-21/21:24:06.04          5726.62      0.00000      0.00000      0.00000      0.00000      4946.40      109244.      313186.      16314.7      5728.23      0.00000      0.00000      0.00000      0.00000      0.00000      0.00000
2016-08-21/21:24:10.04          0.00000      0.00000      0.00000      0.00000      5247.49      23099.6      129121.      281805.      190219.      108570.      0.00000      0.00000      0.00000      0.00000      0.00000      0.00000
2016-08-21/21:24:14.04          0.00000      0.00000      0.00000      13106.3      59852.2      125649.      724086.  5.60236e+06  5.77172e+06      509015.      14621.5      30852.5      25507.0      29448.3      5478.03      0.00000
2016-08-21/21:24:18.04          0.00000      0.00000      0.00000      0.00000      11142.1      23080.2      410039.  1.05416e+06      831075.      104218.      0.00000      0.00000      15202.8      0.00000      0.00000      0.00000
2016-08-21/21:24:22.04          0.00000      0.00000      0.00000      7854.94      11184.5      53093.6      936831.  1.11321e+06      332003.      45681.9      19815.8      0.00000      0.00000      10445.8      0.00000      6567.90
2016-08-21/21:24:26.04          0.00000      0.00000      0.00000      0.00000      13166.7      22619.2      478470.      294400.      39441.4      24849.8      0.00000      0.00000      37938.0      20130.3      0.00000      0.00000
2016-08-21/21:24:30.04          0.00000      0.00000      0.00000      7370.64      20229.4      55821.4      373042.      316841.      102084.      25540.6      0.00000      15421.0      17144.3      0.00000      0.00000      7162.27
2016-08-21/21:24:34.04          7214.48      0.00000      0.00000      7214.48      48070.6      56562.6      780160.      842177.      150165.      62209.6      14983.2      0.00000      0.00000      0.00000      0.00000      0.00000
2016-08-21/21:24:38.04          0.00000      0.00000      5332.56      8108.35      58246.3      108614.      383530.      218526.      60724.1      40872.2      0.00000      0.00000      21316.7      5430.87      0.00000      0.00000
2016-08-21/21:24:42.04          0.00000      0.00000      6248.88      31369.8      47930.2      76916.2      212968.      213907.      75210.3      57762.8      19242.0      22580.4      27453.2      0.00000      0.00000      0.00000
2016-08-21/21:24:46.04          0.00000      8160.01      8160.01      46684.2      21577.1      136118.      701949.      437396.      126343.      40781.3      19120.8      0.00000      17806.2      0.00000      0.00000      7923.15
2016-08-21/21:24:50.04          0.00000      0.00000      36554.7      56302.2      51776.4      154085.      521334.      354825.      179087.      56233.8      9063.75      0.00000      51632.0      5525.56      5626.82      0.00000
2016-08-21/21:24:54.04          5941.46      8614.66      5941.46      29750.1      85304.7      108316.      218160.      240018.      90457.5      50739.7      28076.9      0.00000      18313.7      7202.06      13411.0      0.00000
2016-08-21/21:24:58.04          14518.9      5993.70      5996.56      5996.56      14558.3      51923.5      186850.      144782.      76267.4      25715.9      0.00000      0.00000      56387.9      0.00000      13612.5      5820.08
2016-08-21/21:25:02.04          8243.29      5869.40      26729.1      0.00000      0.00000      24675.1      167597.      184742.      90992.6      39283.1      25217.6      0.00000      48334.6      0.00000      8391.77      0.00000
2016-08-21/21:25:06.04          0.00000      21968.1      13500.9      7366.19      15493.0      75471.4      238488.      332127.      228216.      33520.1      31661.7      0.00000      8087.01      9428.24      0.00000      0.00000
2016-08-21/21:25:10.04          0.00000      0.00000      0.00000      5656.29      8207.68      51017.0      549984.      545072.      178192.      80637.9      7766.48      0.00000      0.00000      0.00000      0.00000      0.00000
2016-08-21/21:25:14.04          0.00000      5336.43      0.00000      0.00000      24007.0      44995.4      519264.      595038.      309684.      69384.0      7092.24      0.00000      9650.83      0.00000      0.00000      7202.39
2016-08-21/21:25:18.04          0.00000      14245.5      0.00000      0.00000      5583.74      94831.2      463314.      484173.      302934.      61283.3      25852.7      0.00000      17755.5      7865.14      0.00000      0.00000
2016-08-21/21:25:22.04          0.00000      6431.17      0.00000      15895.9      37558.1      44900.5      450253.      518023.      307766.      78906.2      0.00000      0.00000      8298.29      0.00000      8091.00      0.00000
2016-08-21/21:25:26.04          0.00000      0.00000      5498.20      0.00000      50038.2      119411.      489019.      685153.      292342.      53531.4      8595.72      0.00000      26964.0      0.00000      0.00000      0.00000
2016-08-21/21:25:30.04          0.00000      0.00000      0.00000      11859.1      0.00000      61822.1      259726.      474615.      284701.      28456.7      0.00000      0.00000      16084.9      0.00000      0.00000      0.00000
2016-08-21/21:25:34.04          0.00000      0.00000      0.00000      5696.07      72465.9      66042.6      328438.      541919.      170944.      56357.8      7349.77      0.00000      0.00000      0.00000      0.00000      0.00000
2016-08-21/21:25:38.04          0.00000      8046.63      5550.32      11535.1      52975.7      70032.0      316500.      510453.      187718.      42472.7      0.00000      0.00000      30968.4      0.00000      0.00000      0.00000
2016-08-21/21:25:42.04          0.00000      0.00000      0.00000      14888.9      21907.4      0.00000      151880.      388458.      123476.      29965.7      33119.2      0.00000      9988.32      0.00000      0.00000      0.00000
2016-08-21/21:25:46.04          0.00000      0.00000      0.00000      21075.3      9419.80      20994.4      120967.      626277.      158662.      19084.0      23376.0      0.00000      16593.0      0.00000      0.00000      0.00000
2016-08-21/21:25:50.04          0.00000      16203.9      22521.6      24703.6      12556.6      6099.27      61189.0      223455.      95156.8      15095.7      11377.3      0.00000      0.00000      5812.66      9103.62      0.00000
2016-08-21/21:25:54.04          0.00000      9216.47      0.00000      9216.47      15892.7      23649.1      89838.9      511338.      158798.      14411.7      0.00000      0.00000      24272.8      0.00000      0.00000      0.00000
2016-08-21/21:25:58.04          0.00000      0.00000      0.00000      0.00000      6451.38      14208.2      89626.1      592592.      117344.      21061.3      0.00000      0.00000      0.00000      0.00000      0.00000      7248.62
2016-08-21/21:26:02.04          0.00000      0.00000      0.00000      5856.85      15667.6      13434.4      197002.      899488.      253732.      0.00000      22118.4      0.00000      0.00000      0.00000      0.00000      6753.32
2016-08-21/21:26:06.04          6961.93      0.00000      0.00000      0.00000      0.00000      38926.3      625147.  2.65882e+06      626896.      47539.5      21942.1      0.00000      0.00000      6817.02      9779.60      6962.42
2016-08-21/21:26:10.04          8176.77      14620.2      0.00000      6219.31      0.00000      0.00000      216975.      839264.      75660.7      6855.02      32987.6      0.00000      0.00000      8012.18      6402.78      18290.0
2016-08-21/21:26:14.04          22149.2      8665.85      17884.3      14220.5      6503.72      34692.4      473007.      412214.      47870.5      36202.7      8224.78      0.00000      27117.3      16993.4      18158.8      13469.5
2016-08-21/21:26:18.04          0.00000      0.00000      27732.2      21110.7      26487.0      121474.  2.42793e+06  3.66159e+06      207236.      62954.9      7382.50      0.00000      0.00000      0.00000      0.00000      0.00000
2016-08-21/21:26:22.04          31042.5      43990.2      29806.5      38184.8      112204.  1.40662e+06  5.22718e+07  4.69071e+07  1.22963e+06      503097.      76728.4      81278.1      96324.5      55415.2      32058.3      53723.7
2016-08-21/21:26:26.04          209190.      260182.      225044.      643945.  1.75960e+06  5.99991e+06  7.20999e+07  1.00107e+08  1.67452e+07  1.83569e+06      493176.      149455.      536908.  1.65656e+06  2.69675e+06  3.67215e+06
2016-08-21/21:26:30.04          0.00000      0.00000      0.00000      23174.7      92232.9  1.14288e+06  3.21883e+07  5.18962e+07  1.39082e+07      460774.      0.00000      0.00000      0.00000      31130.6      0.00000      0.00000
2016-08-21/21:26:34.04          154418.      129396.      183198.      97166.4      170730.      482372.  2.08651e+06  7.01116e+06  1.47927e+07  1.68125e+07  6.18369e+06      762162.  3.53275e+06  1.38454e+06      792849.      229965.
2016-08-21/21:26:38.04          186669.      85527.1      98733.3      120326.      81506.4      101433.      192815.      413009.      749826.  1.02359e+06      474455.      28242.5      986514.      474538.      443606.      290542.
2016-08-21/21:26:42.04          348003.      260897.      251493.      176417.      294538.      450396.  1.54580e+06  1.74403e+06  1.33169e+06  1.54204e+06      873339.      193211.      694853.      312999.      208805.      297592.
2016-08-21/21:26:46.04          86473.8      102595.      157091.      137317.      298724.      922171.  5.03105e+06  6.39818e+06  2.88111e+06  2.58714e+06      675846.      170601.      373443.      229389.      148689.      140872.
2016-08-21/21:26:50.04          104942.      88694.8      59336.1      184828.      253913.      812176.  3.23862e+06  5.40308e+06  2.60173e+06  1.76827e+06      449627.      146744.      409165.      171935.      82220.9      34077.1
2016-08-21/21:26:54.04          86654.5      91886.0      38108.6      28439.7      275969.      751625.  3.42498e+06  7.33699e+06  3.19835e+06  1.28988e+06      319265.      188460.      494149.      179574.      84628.7      122116.
2016-08-21/21:26:58.04          52166.5      55420.1      48374.3      99199.8      158158.      574318.  4.40471e+06  8.80497e+06  3.32650e+06  1.01282e+06      383864.      78790.9      216477.      115652.      51790.5      51960.5
2016-08-21/21:27:02.04          82110.0      38025.5      67149.8      159054.      244995.      547624.  7.57556e+06  1.84766e+07  5.50909e+06  1.14797e+06      253271.      34792.6      321786.      109691.      45845.4      41662.1
2016-08-21/21:27:06.04          26318.8      62988.4      44457.6      119144.      223143.      636848.  4.92474e+06  1.26977e+07  4.41709e+06  1.80174e+06      249144.      52241.8      281375.      106774.      93393.0      63754.6
2016-08-21/21:27:10.04          24606.5      41465.5      74690.2      68390.7      311628.      710835.  3.72033e+06  9.84582e+06  3.70255e+06  1.37884e+06      196342.      22422.1      382429.      199689.      67446.0      32370.4
2016-08-21/21:27:14.04          25752.5      40379.8      17387.7      71159.3      279838.      818988.  4.23836e+06  1.07901e+07  3.66940e+06      929863.      238244.      105237.      397831.      74280.8      53704.3      91399.5
2016-08-21/21:27:18.04          20615.3      7130.73      7130.73      36121.1      101226.      584615.  3.12074e+06  2.63774e+07  4.81987e+06      550085.      128926.      148831.      110621.      58633.9      91812.6      92260.9
2016-08-21/21:27:22.04          71406.6      0.00000      7551.02      36811.1      60725.8      544254.  3.31996e+06  3.64322e+07  8.27431e+06      476601.      127040.      91682.6      355859.      101834.      113971.      158080.
2016-08-21/21:27:26.04          0.00000      0.00000      14221.8      20890.6      42298.3      312568.  1.88623e+06  1.72781e+07  4.82700e+06      655331.      170209.      25092.5      275191.      102139.      5627.13      7036.01
2016-08-21/21:27:30.04          6521.35      70925.4      0.00000      26297.3      169347.      532440.  1.92340e+06  1.33613e+07  3.32717e+06      716758.      174016.      138691.      231565.      38200.9      62748.7      70416.9
2016-08-21/21:27:34.04          0.00000      0.00000      0.00000      6358.46      88985.9      312380.  1.76053e+06  1.32777e+07  4.01526e+06  1.31270e+06      90795.2      55738.2      106377.      46608.7      55735.9      71715.5
2016-08-21/21:27:38.04          0.00000      6526.79      83636.3      75127.0      46068.1      406507.  1.88317e+06  5.19810e+06  2.32220e+06  1.16276e+06      137480.      97654.2      104541.      40774.2      82890.3      70226.3
2016-08-21/21:27:42.04          0.00000      0.00000      0.00000      12881.7      123903.      486809.  1.88940e+06  6.83412e+06  2.33620e+06  1.77739e+06      349590.      128155.      120625.      30964.9      6539.90      0.00000
2016-08-21/21:27:46.04          0.00000      6318.73      62409.5      31000.3      310607.      458015.  2.50267e+06  2.27937e+07  3.33657e+06  1.38299e+06      261971.      86243.7      112986.      10588.3      16917.9      0.00000
2016-08-21/21:27:50.04          6474.32      6276.62      65511.4      13263.6      104425.      424526.  2.05501e+06  9.46059e+06  1.58303e+06  1.17296e+06      285996.      38294.0      110118.      5178.48      12948.6      0.00000
2016-08-21/21:27:54.04          6325.62      6124.80      18723.8      111652.      202738.      845260.  1.15994e+06      780258.      950086.      626226.      402398.      32008.3      136739.      87306.7      71175.3      11187.5
2016-08-21/21:27:58.04          299075.      48945.7      156138.      460447.  1.07196e+06  3.44180e+06  3.28940e+06  1.32140e+06  1.13544e+06  2.28651e+06  1.08173e+06      100251.      713075.      501414.      207770.      152830.
                               
