# Supplementary material for: Miniature Dungey-like cycle at Mars
Source: Nat Commun. 2026 Jul 23;17:6129. doi: 10.1038/s41467-026-75019-3 (PMC13396348; doi:10.1038/s41467-026-75019-3)
Supplement: Supplementary file 3 — Source data [file 41467_2026_75019_MOESM3_ESM.zip › data_files/Fig_maven_20190227_120500_vel_o_GEO_local.txt]

Panel        1:  vel_o_corr_GEO_local
ytitle=V(O+) [km/s]
V!DEW!N V!DNS!N V!Dr!N
2019-02-27/12:05:00.28          0.14434615      0.71943078      0.22453516
2019-02-27/12:05:04.28          0.22111298      0.75920834      0.53923676
2019-02-27/12:05:08.28          0.21501884       1.0818941      0.27454506
2019-02-27/12:05:12.28          0.22924258      0.77748247      0.24454213
2019-02-27/12:05:16.28          0.18612223      0.90147779      0.36375690
2019-02-27/12:05:20.28          0.22771303      0.86282889      0.47959056
2019-02-27/12:05:24.28          0.27066502       1.1196043      0.51545647
2019-02-27/12:05:28.28          0.42741059       1.2679767      0.33925457
2019-02-27/12:05:32.28          0.32631511       1.1125922      0.40888878
2019-02-27/12:05:36.28          0.21371916       1.1308402      0.20677538
2019-02-27/12:05:40.28          0.40454193       1.1978886      0.56362345
2019-02-27/12:05:44.28          0.32819799       1.2992420      0.52326763
2019-02-27/12:05:48.28          0.50967151       1.3823991      0.28049971
2019-02-27/12:05:52.28          0.45613275       1.2401659      0.40276208
2019-02-27/12:05:56.28          0.38918903       1.3488872      0.47274951
2019-02-27/12:06:00.28          0.51931153       1.4435841      0.19775550
2019-02-27/12:06:04.28          0.45350988       1.3273352      0.12948153
2019-02-27/12:06:08.28          0.39315300       1.3380580      0.46232891
2019-02-27/12:06:12.28          0.50888742       1.4532115      0.33969365
2019-02-27/12:06:16.28          0.46588581       1.4622592      0.36439625
2019-02-27/12:06:20.28          0.44188473       1.1937744      0.25937168
2019-02-27/12:06:24.28          0.37408554       1.1510464      0.22927248
2019-02-27/12:06:28.28          0.27625086      0.89173268      0.27659534
2019-02-27/12:06:32.28          0.23201773      0.73569840      0.18227529
2019-02-27/12:06:36.28         0.049201583      0.24815882      0.11684509
2019-02-27/12:06:40.28         -0.16328769    -0.057263353     -0.12619689
2019-02-27/12:06:44.28         -0.17935431     -0.40148113     -0.17264053
2019-02-27/12:06:48.28         -0.24673806     -0.72649128     -0.29268871
2019-02-27/12:06:52.28           1.1362594     -0.21948646      0.68069984
2019-02-27/12:06:56.28           2.8103547      0.26986185       1.4034789
2019-02-27/12:07:00.28           2.7361232      0.82829825       4.3168449
2019-02-27/12:07:04.28          0.78291340      0.99468771       3.2846135
2019-02-27/12:07:08.28           1.1364634      0.57616429       5.2243818
2019-02-27/12:07:12.28         -0.73109398      0.35080277       2.4010139
2019-02-27/12:07:16.28          0.37864221       2.6084773      0.34180952
2019-02-27/12:07:20.28          0.12112265       1.3363318      0.16493376
2019-02-27/12:07:24.28        -0.049197370       1.2630748    -0.030840641
2019-02-27/12:07:28.28          0.30277378      0.50777693     -0.73024479
2019-02-27/12:07:32.28          0.96259598       2.3964389      0.15803268
2019-02-27/12:07:36.28          0.44903787       2.0404026      0.22980256
2019-02-27/12:07:40.28           1.0674295       3.1516349     -0.11710598
2019-02-27/12:07:44.28                 NaN             NaN             NaN
2019-02-27/12:07:48.28          0.77192213       3.2138039      0.29848221
2019-02-27/12:07:52.28                 NaN             NaN             NaN
2019-02-27/12:07:56.28                 NaN             NaN             NaN
                               
