# Supplementary material for: Miniature Dungey-like cycle at Mars
Source: Nat Commun. 2026 Jul 23;17:6129. doi: 10.1038/s41467-026-75019-3 (PMC13396348; doi:10.1038/s41467-026-75019-3)
Supplement: Supplementary file 3 — Source data [file 41467_2026_75019_MOESM3_ESM.zip › data_files/Fig_maven_20180113_190000_j_ste.txt]

Panel        1:  je_st
ytitle=j//_STE [uA/m^2]
je_st
2018-01-13/18:58:31.58         0.0213901
2018-01-13/18:58:33.58       -0.00782673
2018-01-13/18:58:35.58        -0.0170886
2018-01-13/18:58:37.58        -0.0240628
2018-01-13/18:58:39.58        -0.0174892
2018-01-13/18:58:41.58        -0.0138465
2018-01-13/18:58:43.58        -0.0105900
2018-01-13/18:58:45.58       -0.00532763
2018-01-13/18:58:47.58       -0.00263529
2018-01-13/18:58:49.58       -0.00119325
2018-01-13/18:58:51.58       -0.00277301
2018-01-13/18:58:53.58       -0.00135012
2018-01-13/18:58:55.58       -0.00139035
2018-01-13/18:58:57.58       0.000348830
2018-01-13/18:58:59.58       0.000152966
2018-01-13/18:59:01.58      -2.32239e-05
2018-01-13/18:59:03.58      -0.000183335
2018-01-13/18:59:05.58       8.69826e-05
2018-01-13/18:59:07.58       0.000202814
2018-01-13/18:59:09.58      -1.40119e-05
2018-01-13/18:59:11.58      -0.000191465
2018-01-13/18:59:13.58      -0.000530805
2018-01-13/18:59:15.58      -4.76260e-05
2018-01-13/18:59:17.58      -8.71095e-05
2018-01-13/18:59:19.58      -6.75505e-05
2018-01-13/18:59:21.58      -0.000318225
2018-01-13/18:59:23.58      -0.000237875
2018-01-13/18:59:25.58       0.000195969
2018-01-13/18:59:27.58       0.000172834
2018-01-13/18:59:29.58      -0.000276868
2018-01-13/18:59:31.58       0.000109827
2018-01-13/18:59:33.58      -0.000854748
2018-01-13/18:59:35.58       4.49258e-05
2018-01-13/18:59:37.58      -0.000734217
2018-01-13/18:59:39.58       0.000121380
2018-01-13/18:59:41.58      -8.06703e-05
2018-01-13/18:59:43.58      -0.000289826
2018-01-13/18:59:45.58      -0.000154256
2018-01-13/18:59:47.58       6.96718e-05
2018-01-13/18:59:49.58       8.72725e-05
2018-01-13/18:59:51.58      -0.000176382
2018-01-13/18:59:53.58       0.000133594
2018-01-13/18:59:55.58       0.000235600
2018-01-13/18:59:57.58      -0.000482894
2018-01-13/18:59:59.58       7.23928e-07
2018-01-13/19:00:01.58      -0.000837231
2018-01-13/19:00:03.58       9.64355e-05
2018-01-13/19:00:05.58      -0.000476201
2018-01-13/19:00:07.58      -9.25901e-05
2018-01-13/19:00:09.58       0.000259029
2018-01-13/19:00:11.58       0.000279945
2018-01-13/19:00:13.58      -4.05072e-05
2018-01-13/19:00:15.58      -0.000416932
2018-01-13/19:00:17.58      -0.000188823
2018-01-13/19:00:19.58       0.000144400
2018-01-13/19:00:21.58      -0.000375500
2018-01-13/19:00:23.58       0.000414035
2018-01-13/19:00:25.58      -0.000197222
2018-01-13/19:00:27.58      -5.27633e-05
2018-01-13/19:00:29.58       2.65019e-05
2018-01-13/19:00:31.58       0.000113055
2018-01-13/19:00:33.58       0.000100926
2018-01-13/19:00:35.58       0.000557351
2018-01-13/19:00:37.58       0.000122813
2018-01-13/19:00:39.58       0.000929060
2018-01-13/19:00:41.58       -0.00112683
2018-01-13/19:00:43.58         0.0439653
2018-01-13/19:00:45.58          0.160018
2018-01-13/19:00:47.58          0.228272
2018-01-13/19:00:49.58         0.0177248
2018-01-13/19:00:51.58         0.0105128
2018-01-13/19:00:53.58        0.00528890
2018-01-13/19:00:55.58        0.00943195
2018-01-13/19:00:57.58        0.00511003
2018-01-13/19:00:59.58        0.00530523
2018-01-13/19:01:01.58        0.00247435
2018-01-13/19:01:03.58         0.0508586
2018-01-13/19:01:05.58          0.269538
2018-01-13/19:01:07.58      -9.56175e-05
2018-01-13/19:01:09.58       0.000484645
2018-01-13/19:01:11.58      -0.000181145
2018-01-13/19:01:13.58      -0.000282689
2018-01-13/19:01:15.58      -0.000202595
2018-01-13/19:01:17.58      -0.000157949
2018-01-13/19:01:19.58      -0.000588277
2018-01-13/19:01:21.58       1.36794e-05
2018-01-13/19:01:23.58      -0.000638455
2018-01-13/19:01:25.58      -1.35636e-06
2018-01-13/19:01:27.58      -0.000462288
2018-01-13/19:01:29.58       0.000357613
2018-01-13/19:01:31.58       0.000254407
2018-01-13/19:01:33.58       0.000185925
2018-01-13/19:01:35.58      -4.57463e-05
2018-01-13/19:01:37.58      -0.000435911
2018-01-13/19:01:39.58       0.000670671
2018-01-13/19:01:41.58       0.000235824
2018-01-13/19:01:43.58      -5.14125e-05
2018-01-13/19:01:45.58      -0.000361594
2018-01-13/19:01:47.58      -0.000168742
2018-01-13/19:01:49.58       0.000244115
2018-01-13/19:01:51.58       0.000169287
2018-01-13/19:01:53.58      -0.000412962
2018-01-13/19:01:55.58       5.32906e-05
2018-01-13/19:01:57.58      -0.000244270
2018-01-13/19:01:59.58       0.000144955
2018-01-13/19:02:01.58      -0.000189440
2018-01-13/19:02:03.58      -0.000613968
2018-01-13/19:02:05.58       0.000444750
2018-01-13/19:02:07.58      -0.000478575
2018-01-13/19:02:09.58      -5.31301e-05
2018-01-13/19:02:11.58      -0.000403215
2018-01-13/19:02:13.58      -0.000220114
2018-01-13/19:02:15.58       0.000212482
2018-01-13/19:02:17.58       3.25924e-05
2018-01-13/19:02:19.58      -0.000151263
2018-01-13/19:02:21.58       0.000436801
2018-01-13/19:02:23.58      -4.87529e-05
2018-01-13/19:02:25.58      -0.000323372
2018-01-13/19:02:27.58      -0.000146476
2018-01-13/19:02:29.58       1.93076e-05
2018-01-13/19:02:31.58      -0.000351718
2018-01-13/19:02:33.58       0.000421365
2018-01-13/19:02:35.58      -0.000167308
2018-01-13/19:02:37.58       3.03067e-05
2018-01-13/19:02:39.58       7.82784e-05
2018-01-13/19:02:41.58      -0.000174461
2018-01-13/19:02:43.58      -7.55684e-05
2018-01-13/19:02:45.58      -0.000217557
2018-01-13/19:02:47.58      -5.17590e-05
2018-01-13/19:02:49.58       5.38471e-05
2018-01-13/19:02:51.58       0.000401658
2018-01-13/19:02:53.58       0.000219501
2018-01-13/19:02:55.58      -8.71419e-05
2018-01-13/19:02:57.58       0.000197022
2018-01-13/19:02:59.58      -5.47148e-05
2018-01-13/19:03:01.58       0.000363264
2018-01-13/19:03:03.58      -0.000306937
2018-01-13/19:03:05.58       0.000608240
2018-01-13/19:03:07.58      -0.000141153
2018-01-13/19:03:09.58       0.000105380
2018-01-13/19:03:11.58      -0.000175866
2018-01-13/19:03:13.58      -0.000545752
2018-01-13/19:03:15.58       0.000796639
2018-01-13/19:03:17.58       1.76638e-05
2018-01-13/19:03:19.58       6.50940e-05
2018-01-13/19:03:21.58      -0.000361007
2018-01-13/19:03:23.58       4.21459e-05
2018-01-13/19:03:25.58       0.000189777
2018-01-13/19:03:27.58      -0.000121444
2018-01-13/19:03:29.58       0.000193189
                               
