# Supplementary material for: Miniature Dungey-like cycle at Mars
Source: Nat Commun. 2026 Jul 23;17:6129. doi: 10.1038/s41467-026-75019-3 (PMC13396348; doi:10.1038/s41467-026-75019-3)
Supplement: Supplementary file 3 — Source data [file 41467_2026_75019_MOESM3_ESM.zip › data_files/Fig_maven_20211102_204700_j_ste.txt]

Panel        1:  je_st
ytitle=j//_STE [uA/m^2]
je_st
2021-11-02/20:45:31.17        -0.0704529
2021-11-02/20:45:33.17        -0.0704828
2021-11-02/20:45:35.17        -0.0621149
2021-11-02/20:45:37.17        -0.0474935
2021-11-02/20:45:39.17       -0.00959199
2021-11-02/20:45:41.17        -0.0119532
2021-11-02/20:45:43.17       -0.00756814
2021-11-02/20:45:45.17       -0.00278537
2021-11-02/20:45:47.17       -0.00565521
2021-11-02/20:45:49.17       -0.00703224
2021-11-02/20:45:51.17        -0.0145771
2021-11-02/20:45:53.17        -0.0111339
2021-11-02/20:45:55.17       -0.00350582
2021-11-02/20:45:57.17       0.000506314
2021-11-02/20:45:59.17       0.000655993
2021-11-02/20:46:01.17       -0.00130905
2021-11-02/20:46:03.17        0.00101237
2021-11-02/20:46:05.17      -0.000151606
2021-11-02/20:46:07.17      -0.000193335
2021-11-02/20:46:09.17       0.000533281
2021-11-02/20:46:11.17        0.00139219
2021-11-02/20:46:13.17        0.00272914
2021-11-02/20:46:15.17        0.00102061
2021-11-02/20:46:17.17       0.000658433
2021-11-02/20:46:19.17       0.000268068
2021-11-02/20:46:21.17      -0.000112920
2021-11-02/20:46:23.17       0.000613502
2021-11-02/20:46:25.17       0.000634384
2021-11-02/20:46:27.17      -0.000131718
2021-11-02/20:46:29.17       0.000334510
2021-11-02/20:46:31.17      -9.97831e-05
2021-11-02/20:46:33.17      -1.49393e-05
2021-11-02/20:46:35.17      -0.000884600
2021-11-02/20:46:37.17      -0.000401331
2021-11-02/20:46:39.17       0.000541847
2021-11-02/20:46:41.17      -0.000161363
2021-11-02/20:46:43.17       0.000478458
2021-11-02/20:46:45.17      -0.000347697
2021-11-02/20:46:47.17      -0.000785622
2021-11-02/20:46:49.17      -0.000132060
2021-11-02/20:46:51.17      -0.000193157
2021-11-02/20:46:53.17      -5.71549e-06
2021-11-02/20:46:55.17       0.000351024
2021-11-02/20:46:57.17       0.000848947
2021-11-02/20:46:59.17       0.000257754
2021-11-02/20:47:01.17      -0.000321363
2021-11-02/20:47:03.17       0.000168420
2021-11-02/20:47:05.17      -0.000750299
2021-11-02/20:47:07.17      -5.67814e-05
2021-11-02/20:47:09.17       1.55528e-05
2021-11-02/20:47:11.17       0.000444634
2021-11-02/20:47:13.17      -0.000384978
2021-11-02/20:47:15.17       0.000265814
2021-11-02/20:47:17.17       0.000599135
2021-11-02/20:47:19.17       0.000952524
2021-11-02/20:47:21.17      -0.000182448
2021-11-02/20:47:23.17      -0.000164126
2021-11-02/20:47:25.17       -0.00171158
2021-11-02/20:47:27.17        0.00158632
2021-11-02/20:47:29.17       0.000931629
2021-11-02/20:47:31.17        0.00374852
2021-11-02/20:47:33.17        0.00203901
2021-11-02/20:47:35.17        0.00279515
2021-11-02/20:47:37.17        0.00153257
2021-11-02/20:47:39.17      -0.000836277
2021-11-02/20:47:41.17        0.00104699
2021-11-02/20:47:43.17       -0.00269425
2021-11-02/20:47:45.17       -0.00419403
2021-11-02/20:47:47.17        -0.0133649
2021-11-02/20:47:49.17          0.950133
2021-11-02/20:47:51.17          0.388254
2021-11-02/20:47:53.17         0.0994258
2021-11-02/20:47:55.17         0.0660392
2021-11-02/20:47:57.17         0.0385135
2021-11-02/20:47:59.17         0.0445560
2021-11-02/20:48:01.17         0.0366223
2021-11-02/20:48:03.17         0.0148763
2021-11-02/20:48:05.17       0.000867447
2021-11-02/20:48:07.17      -1.18700e-05
2021-11-02/20:48:09.17        0.00250280
2021-11-02/20:48:11.17        0.00317531
2021-11-02/20:48:13.17        0.00489778
2021-11-02/20:48:15.17        0.00378695
2021-11-02/20:48:17.17        0.00204906
2021-11-02/20:48:19.17        0.00226366
2021-11-02/20:48:21.17        0.00442617
2021-11-02/20:48:23.17        0.00534653
2021-11-02/20:48:25.17        0.00634178
2021-11-02/20:48:27.17        0.00485463
2021-11-02/20:48:29.17       0.000462902
2021-11-02/20:48:31.17       -0.00156119
2021-11-02/20:48:33.17        0.00324861
2021-11-02/20:48:35.17       0.000977260
2021-11-02/20:48:37.17        0.00438684
2021-11-02/20:48:39.17       0.000982096
2021-11-02/20:48:41.17       -0.00300053
2021-11-02/20:48:43.17       1.32176e-05
2021-11-02/20:48:45.17       -0.00531242
2021-11-02/20:48:47.17       -0.00525694
2021-11-02/20:48:49.17      -0.000472218
2021-11-02/20:48:51.17      -0.000756252
2021-11-02/20:48:53.17      -0.000368062
2021-11-02/20:48:55.17       0.000447161
2021-11-02/20:48:57.17       0.000716379
2021-11-02/20:48:59.17       0.000948952
2021-11-02/20:49:01.17       0.000263618
2021-11-02/20:49:03.17       0.000108054
2021-11-02/20:49:05.17       0.000262711
2021-11-02/20:49:07.17       0.000102629
2021-11-02/20:49:09.17       0.000367235
2021-11-02/20:49:11.17       0.000168264
2021-11-02/20:49:13.17      -0.000448140
2021-11-02/20:49:15.17      -0.000251711
2021-11-02/20:49:17.17      -0.000773331
2021-11-02/20:49:19.17      -0.000902372
2021-11-02/20:49:21.17       -0.00177840
2021-11-02/20:49:23.17       -0.00567519
2021-11-02/20:49:25.17       0.000369174
2021-11-02/20:49:27.17       0.000285341
2021-11-02/20:49:29.17        0.00106124
2021-11-02/20:49:31.17       -0.00251268
2021-11-02/20:49:33.17        0.00894466
2021-11-02/20:49:35.17        0.00828616
2021-11-02/20:49:37.17       -0.00180246
2021-11-02/20:49:39.17      -0.000211938
2021-11-02/20:49:41.17      -0.000830846
2021-11-02/20:49:43.17      -9.63862e-05
2021-11-02/20:49:45.17       0.000213154
2021-11-02/20:49:47.17      -0.000392326
2021-11-02/20:49:49.17      -4.52747e-05
2021-11-02/20:49:51.17       0.000301193
2021-11-02/20:49:53.17       0.000270305
2021-11-02/20:49:55.17      -0.000438527
2021-11-02/20:49:57.17       0.000114722
2021-11-02/20:49:59.17      -0.000342802
2021-11-02/20:50:01.17       0.000203958
2021-11-02/20:50:03.17       0.000308127
2021-11-02/20:50:05.17       0.000174764
2021-11-02/20:50:07.17      -0.000539345
2021-11-02/20:50:09.17      -0.000981622
2021-11-02/20:50:11.17      -9.26872e-05
2021-11-02/20:50:13.17      -0.000239573
2021-11-02/20:50:15.17       0.000620914
2021-11-02/20:50:17.17       4.58773e-05
2021-11-02/20:50:19.17      -0.000162508
2021-11-02/20:50:21.17      -0.000342921
2021-11-02/20:50:23.17       0.000439077
2021-11-02/20:50:25.17      -0.000221533
2021-11-02/20:50:27.17      -0.000273860
2021-11-02/20:50:29.17      -8.48124e-05
                               
