# Supplementary material for: Miniature Dungey-like cycle at Mars
Source: Nat Commun. 2026 Jul 23;17:6129. doi: 10.1038/s41467-026-75019-3 (PMC13396348; doi:10.1038/s41467-026-75019-3)
Supplement: Supplementary file 3 — Source data [file 41467_2026_75019_MOESM3_ESM.zip › data_files/Fig_maven_20190227_120500_B^r.txt]

Panel        1:  dBc
ytitle=B!Ur!N [nT]
B!Ur!N!Dr!N B!Ur!N!DNS!N B!Ur!N!DEW!N
2019-02-27/12:03:30.00                 NaN             NaN             NaN
2019-02-27/12:03:30.03                 NaN             NaN             NaN
2019-02-27/12:03:30.06                 NaN             NaN             NaN
2019-02-27/12:03:30.09                 NaN             NaN             NaN
2019-02-27/12:03:30.12                 NaN             NaN             NaN
2019-02-27/12:03:30.15                 NaN             NaN             NaN
2019-02-27/12:03:30.19                 NaN             NaN             NaN
2019-02-27/12:03:30.22                 NaN             NaN             NaN
2019-02-27/12:03:30.25                 NaN             NaN             NaN
2019-02-27/12:03:30.28                 NaN             NaN             NaN
2019-02-27/12:03:30.31                 NaN             NaN             NaN
2019-02-27/12:03:30.34                 NaN             NaN             NaN
2019-02-27/12:03:30.37                 NaN             NaN             NaN
2019-02-27/12:03:30.40                 NaN             NaN             NaN
2019-02-27/12:03:30.44                 NaN             NaN             NaN
2019-02-27/12:03:30.47                 NaN             NaN             NaN
2019-02-27/12:03:30.50                 NaN             NaN             NaN
2019-02-27/12:03:30.53                 NaN             NaN             NaN
2019-02-27/12:03:30.56                 NaN             NaN             NaN
2019-02-27/12:03:30.59                 NaN             NaN             NaN
2019-02-27/12:03:30.62                 NaN             NaN             NaN
2019-02-27/12:03:30.65                 NaN             NaN             NaN
2019-02-27/12:03:30.69                 NaN             NaN             NaN
2019-02-27/12:03:30.72                 NaN             NaN             NaN
2019-02-27/12:03:30.75                 NaN             NaN             NaN
2019-02-27/12:03:30.78                 NaN             NaN             NaN
2019-02-27/12:03:30.81                 NaN             NaN             NaN
2019-02-27/12:03:30.84                 NaN             NaN             NaN
2019-02-27/12:03:30.87                 NaN             NaN             NaN
2019-02-27/12:03:30.90                 NaN             NaN             NaN
2019-02-27/12:03:30.94                 NaN             NaN             NaN
2019-02-27/12:03:30.97                 NaN             NaN             NaN
2019-02-27/12:03:31.00                 NaN             NaN             NaN
2019-02-27/12:03:31.03                 NaN             NaN             NaN
2019-02-27/12:03:31.06                 NaN             NaN             NaN
2019-02-27/12:03:31.09                 NaN             NaN             NaN
2019-02-27/12:03:31.12                 NaN             NaN             NaN
2019-02-27/12:03:31.15                 NaN             NaN             NaN
2019-02-27/12:03:31.19                 NaN             NaN             NaN
2019-02-27/12:03:31.22                 NaN             NaN             NaN
2019-02-27/12:03:31.25                 NaN             NaN             NaN
2019-02-27/12:03:31.28                 NaN             NaN             NaN
2019-02-27/12:03:31.31                 NaN             NaN             NaN
2019-02-27/12:03:31.34                 NaN             NaN             NaN
2019-02-27/12:03:31.37                 NaN             NaN             NaN
2019-02-27/12:03:31.40                 NaN             NaN             NaN
2019-02-27/12:03:31.44                 NaN             NaN             NaN
2019-02-27/12:03:31.47                 NaN             NaN             NaN
2019-02-27/12:03:31.50                 NaN             NaN             NaN
2019-02-27/12:03:31.53                 NaN             NaN             NaN
2019-02-27/12:03:31.56                 NaN             NaN             NaN
2019-02-27/12:03:31.59                 NaN             NaN             NaN
2019-02-27/12:03:31.62                 NaN             NaN             NaN
2019-02-27/12:03:31.65                 NaN             NaN             NaN
2019-02-27/12:03:31.69                 NaN             NaN             NaN
2019-02-27/12:03:31.72                 NaN             NaN             NaN
2019-02-27/12:03:31.75                 NaN             NaN             NaN
2019-02-27/12:03:31.78                 NaN             NaN             NaN
2019-02-27/12:03:31.81                 NaN             NaN             NaN
2019-02-27/12:03:31.84                 NaN             NaN             NaN
2019-02-27/12:03:31.87                 NaN             NaN             NaN
2019-02-27/12:03:31.90                 NaN             NaN             NaN
2019-02-27/12:03:31.94                 NaN             NaN             NaN
2019-02-27/12:03:31.97                 NaN             NaN             NaN
2019-02-27/12:03:32.00                 NaN             NaN             NaN
2019-02-27/12:03:32.03                 NaN             NaN             NaN
2019-02-27/12:03:32.06                 NaN             NaN             NaN
2019-02-27/12:03:32.09                 NaN             NaN             NaN
2019-02-27/12:03:32.12                 NaN             NaN             NaN
2019-02-27/12:03:32.15                 NaN             NaN             NaN
2019-02-27/12:03:32.19                 NaN             NaN             NaN
2019-02-27/12:03:32.22                 NaN             NaN             NaN
2019-02-27/12:03:32.25                 NaN             NaN             NaN
2019-02-27/12:03:32.28                 NaN             NaN             NaN
2019-02-27/12:03:32.31                 NaN             NaN             NaN
2019-02-27/12:03:32.34                 NaN             NaN             NaN
2019-02-27/12:03:32.37                 NaN             NaN             NaN
2019-02-27/12:03:32.40                 NaN             NaN             NaN
2019-02-27/12:03:32.44                 NaN             NaN             NaN
2019-02-27/12:03:32.47                 NaN             NaN             NaN
2019-02-27/12:03:32.50                 NaN             NaN             NaN
2019-02-27/12:03:32.53                 NaN             NaN             NaN
2019-02-27/12:03:32.56                 NaN             NaN             NaN
2019-02-27/12:03:32.59                 NaN             NaN             NaN
2019-02-27/12:03:32.62                 NaN             NaN             NaN
2019-02-27/12:03:32.65                 NaN             NaN             NaN
2019-02-27/12:03:32.69                 NaN             NaN             NaN
2019-02-27/12:03:32.72                 NaN             NaN             NaN
2019-02-27/12:03:32.75                 NaN             NaN             NaN
2019-02-27/12:03:32.78                 NaN             NaN             NaN
2019-02-27/12:03:32.81                 NaN             NaN             NaN
2019-02-27/12:03:32.84                 NaN             NaN             NaN
2019-02-27/12:03:32.87                 NaN             NaN             NaN
2019-02-27/12:03:32.90                 NaN             NaN             NaN
2019-02-27/12:03:32.94                 NaN             NaN             NaN
2019-02-27/12:03:32.97                 NaN             NaN             NaN
2019-02-27/12:03:33.00                 NaN             NaN             NaN
2019-02-27/12:03:33.03                 NaN             NaN             NaN
2019-02-27/12:03:33.06                 NaN             NaN             NaN
2019-02-27/12:03:33.09                 NaN             NaN             NaN
2019-02-27/12:03:33.12                 NaN             NaN             NaN
2019-02-27/12:03:33.15                 NaN             NaN             NaN
2019-02-27/12:03:33.19                 NaN             NaN             NaN
2019-02-27/12:03:33.22                 NaN             NaN             NaN
2019-02-27/12:03:33.25                 NaN             NaN             NaN
2019-02-27/12:03:33.28                 NaN             NaN             NaN
2019-02-27/12:03:33.31                 NaN             NaN             NaN
2019-02-27/12:03:33.34                 NaN             NaN             NaN
2019-02-27/12:03:33.37                 NaN             NaN             NaN
2019-02-27/12:03:33.40                 NaN             NaN             NaN
2019-02-27/12:03:33.44                 NaN             NaN             NaN
2019-02-27/12:03:33.47                 NaN             NaN             NaN
2019-02-27/12:03:33.50                 NaN             NaN             NaN
2019-02-27/12:03:33.53                 NaN             NaN             NaN
2019-02-27/12:03:33.56                 NaN             NaN             NaN
2019-02-27/12:03:33.59                 NaN             NaN             NaN
2019-02-27/12:03:33.62                 NaN             NaN             NaN
2019-02-27/12:03:33.65                 NaN             NaN             NaN
2019-02-27/12:03:33.69                 NaN             NaN             NaN
2019-02-27/12:03:33.72                 NaN             NaN             NaN
2019-02-27/12:03:33.75                 NaN             NaN             NaN
2019-02-27/12:03:33.78                 NaN             NaN             NaN
2019-02-27/12:03:33.81                 NaN             NaN             NaN
2019-02-27/12:03:33.84                 NaN             NaN             NaN
2019-02-27/12:03:33.87                 NaN             NaN             NaN
2019-02-27/12:03:33.90                 NaN             NaN             NaN
2019-02-27/12:03:33.94                 NaN             NaN             NaN
2019-02-27/12:03:33.97                 NaN             NaN             NaN
2019-02-27/12:03:34.00                 NaN             NaN             NaN
2019-02-27/12:03:34.03                 NaN             NaN             NaN
2019-02-27/12:03:34.06                 NaN             NaN             NaN
2019-02-27/12:03:34.09                 NaN             NaN             NaN
2019-02-27/12:03:34.12                 NaN             NaN             NaN
2019-02-27/12:03:34.15                 NaN             NaN             NaN
2019-02-27/12:03:34.19                 NaN             NaN             NaN
2019-02-27/12:03:34.22                 NaN             NaN             NaN
2019-02-27/12:03:34.25                 NaN             NaN             NaN
2019-02-27/12:03:34.28                 NaN             NaN             NaN
2019-02-27/12:03:34.31                 NaN             NaN             NaN
2019-02-27/12:03:34.34                 NaN             NaN             NaN
2019-02-27/12:03:34.37                 NaN             NaN             NaN
2019-02-27/12:03:34.40                 NaN             NaN             NaN
2019-02-27/12:03:34.44                 NaN             NaN             NaN
2019-02-27/12:03:34.47                 NaN             NaN             NaN
2019-02-27/12:03:34.50                 NaN             NaN             NaN
2019-02-27/12:03:34.53                 NaN             NaN             NaN
2019-02-27/12:03:34.56                 NaN             NaN             NaN
2019-02-27/12:03:34.59                 NaN             NaN             NaN
2019-02-27/12:03:34.62                 NaN             NaN             NaN
2019-02-27/12:03:34.65                 NaN             NaN             NaN
2019-02-27/12:03:34.69                 NaN             NaN             NaN
2019-02-27/12:03:34.72                 NaN             NaN             NaN
2019-02-27/12:03:34.75                 NaN             NaN             NaN
2019-02-27/12:03:34.78                 NaN             NaN             NaN
2019-02-27/12:03:34.81                 NaN             NaN             NaN
2019-02-27/12:03:34.84                 NaN             NaN             NaN
2019-02-27/12:03:34.87                 NaN             NaN             NaN
2019-02-27/12:03:34.90                 NaN             NaN             NaN
2019-02-27/12:03:34.94                 NaN             NaN             NaN
2019-02-27/12:03:34.97                 NaN             NaN             NaN
2019-02-27/12:03:35.00                 NaN             NaN             NaN
2019-02-27/12:03:35.03                 NaN             NaN             NaN
2019-02-27/12:03:35.06                 NaN             NaN             NaN
2019-02-27/12:03:35.09                 NaN             NaN             NaN
2019-02-27/12:03:35.12                 NaN             NaN             NaN
2019-02-27/12:03:35.15                 NaN             NaN             NaN
2019-02-27/12:03:35.19                 NaN             NaN             NaN
2019-02-27/12:03:35.22                 NaN             NaN             NaN
2019-02-27/12:03:35.25                 NaN             NaN             NaN
2019-02-27/12:03:35.28                 NaN             NaN             NaN
2019-02-27/12:03:35.31                 NaN             NaN             NaN
2019-02-27/12:03:35.34                 NaN             NaN             NaN
2019-02-27/12:03:35.37                 NaN             NaN             NaN
2019-02-27/12:03:35.40                 NaN             NaN             NaN
2019-02-27/12:03:35.44                 NaN             NaN             NaN
2019-02-27/12:03:35.47                 NaN             NaN             NaN
2019-02-27/12:03:35.50                 NaN             NaN             NaN
2019-02-27/12:03:35.53                 NaN             NaN             NaN
2019-02-27/12:03:35.56                 NaN             NaN             NaN
2019-02-27/12:03:35.59                 NaN             NaN             NaN
2019-02-27/12:03:35.62                 NaN             NaN             NaN
2019-02-27/12:03:35.65                 NaN             NaN             NaN
2019-02-27/12:03:35.69                 NaN             NaN             NaN
2019-02-27/12:03:35.72                 NaN             NaN             NaN
2019-02-27/12:03:35.75                 NaN             NaN             NaN
2019-02-27/12:03:35.78                 NaN             NaN             NaN
2019-02-27/12:03:35.81                 NaN             NaN             NaN
2019-02-27/12:03:35.84                 NaN             NaN             NaN
2019-02-27/12:03:35.87                 NaN             NaN             NaN
2019-02-27/12:03:35.90                 NaN             NaN             NaN
2019-02-27/12:03:35.94                 NaN             NaN             NaN
2019-02-27/12:03:35.97                 NaN             NaN             NaN
2019-02-27/12:03:36.00                 NaN             NaN             NaN
2019-02-27/12:03:36.03                 NaN             NaN             NaN
2019-02-27/12:03:36.06                 NaN             NaN             NaN
2019-02-27/12:03:36.09                 NaN             NaN             NaN
2019-02-27/12:03:36.12                 NaN             NaN             NaN
2019-02-27/12:03:36.15                 NaN             NaN             NaN
2019-02-27/12:03:36.19                 NaN             NaN             NaN
2019-02-27/12:03:36.22                 NaN             NaN             NaN
2019-02-27/12:03:36.25                 NaN             NaN             NaN
2019-02-27/12:03:36.28                 NaN             NaN             NaN
2019-02-27/12:03:36.31                 NaN             NaN             NaN
2019-02-27/12:03:36.34                 NaN             NaN             NaN
2019-02-27/12:03:36.37                 NaN             NaN             NaN
2019-02-27/12:03:36.40                 NaN             NaN             NaN
2019-02-27/12:03:36.44                 NaN             NaN             NaN
2019-02-27/12:03:36.47                 NaN             NaN             NaN
2019-02-27/12:03:36.50                 NaN             NaN             NaN
2019-02-27/12:03:36.53                 NaN             NaN             NaN
2019-02-27/12:03:36.56                 NaN             NaN             NaN
2019-02-27/12:03:36.59                 NaN             NaN             NaN
2019-02-27/12:03:36.62                 NaN             NaN             NaN
2019-02-27/12:03:36.65                 NaN             NaN             NaN
2019-02-27/12:03:36.69                 NaN             NaN             NaN
2019-02-27/12:03:36.72                 NaN             NaN             NaN
2019-02-27/12:03:36.75                 NaN             NaN             NaN
2019-02-27/12:03:36.78                 NaN             NaN             NaN
2019-02-27/12:03:36.81                 NaN             NaN             NaN
2019-02-27/12:03:36.84                 NaN             NaN             NaN
2019-02-27/12:03:36.87                 NaN             NaN             NaN
2019-02-27/12:03:36.90                 NaN             NaN             NaN
2019-02-27/12:03:36.94                 NaN             NaN             NaN
2019-02-27/12:03:36.97                 NaN             NaN             NaN
2019-02-27/12:03:37.00                 NaN             NaN             NaN
2019-02-27/12:03:37.03                 NaN             NaN             NaN
2019-02-27/12:03:37.06                 NaN             NaN             NaN
2019-02-27/12:03:37.09                 NaN             NaN             NaN
2019-02-27/12:03:37.12                 NaN             NaN             NaN
2019-02-27/12:03:37.15                 NaN             NaN             NaN
2019-02-27/12:03:37.19                 NaN             NaN             NaN
2019-02-27/12:03:37.22                 NaN             NaN             NaN
2019-02-27/12:03:37.25                 NaN             NaN             NaN
2019-02-27/12:03:37.28                 NaN             NaN             NaN
2019-02-27/12:03:37.31                 NaN             NaN             NaN
2019-02-27/12:03:37.34                 NaN             NaN             NaN
2019-02-27/12:03:37.37                 NaN             NaN             NaN
2019-02-27/12:03:37.40                 NaN             NaN             NaN
2019-02-27/12:03:37.44                 NaN             NaN             NaN
2019-02-27/12:03:37.47                 NaN             NaN             NaN
2019-02-27/12:03:37.50                 NaN             NaN             NaN
2019-02-27/12:03:37.53                 NaN             NaN             NaN
2019-02-27/12:03:37.56                 NaN             NaN             NaN
2019-02-27/12:03:37.59                 NaN             NaN             NaN
2019-02-27/12:03:37.62                 NaN             NaN             NaN
2019-02-27/12:03:37.65                 NaN             NaN             NaN
2019-02-27/12:03:37.69                 NaN             NaN             NaN
2019-02-27/12:03:37.72                 NaN             NaN             NaN
2019-02-27/12:03:37.75                 NaN             NaN             NaN
2019-02-27/12:03:37.78                 NaN             NaN             NaN
2019-02-27/12:03:37.81                 NaN             NaN             NaN
2019-02-27/12:03:37.84                 NaN             NaN             NaN
2019-02-27/12:03:37.87                 NaN             NaN             NaN
2019-02-27/12:03:37.90                 NaN             NaN             NaN
2019-02-27/12:03:37.94                 NaN             NaN             NaN
2019-02-27/12:03:37.97                 NaN             NaN             NaN
2019-02-27/12:03:38.00                 NaN             NaN             NaN
2019-02-27/12:03:38.03                 NaN             NaN             NaN
2019-02-27/12:03:38.06                 NaN             NaN             NaN
2019-02-27/12:03:38.09                 NaN             NaN             NaN
2019-02-27/12:03:38.12                 NaN             NaN             NaN
2019-02-27/12:03:38.15                 NaN             NaN             NaN
2019-02-27/12:03:38.19                 NaN             NaN             NaN
2019-02-27/12:03:38.22                 NaN             NaN             NaN
2019-02-27/12:03:38.25                 NaN             NaN             NaN
2019-02-27/12:03:38.28                 NaN             NaN             NaN
2019-02-27/12:03:38.31                 NaN             NaN             NaN
2019-02-27/12:03:38.34                 NaN             NaN             NaN
2019-02-27/12:03:38.37                 NaN             NaN             NaN
2019-02-27/12:03:38.40                 NaN             NaN             NaN
2019-02-27/12:03:38.44                 NaN             NaN             NaN
2019-02-27/12:03:38.47                 NaN             NaN             NaN
2019-02-27/12:03:38.50                 NaN             NaN             NaN
2019-02-27/12:03:38.53                 NaN             NaN             NaN
2019-02-27/12:03:38.56                 NaN             NaN             NaN
2019-02-27/12:03:38.59                 NaN             NaN             NaN
2019-02-27/12:03:38.62                 NaN             NaN             NaN
2019-02-27/12:03:38.65                 NaN             NaN             NaN
2019-02-27/12:03:38.69                 NaN             NaN             NaN
2019-02-27/12:03:38.72                 NaN             NaN             NaN
2019-02-27/12:03:38.75                 NaN             NaN             NaN
2019-02-27/12:03:38.78                 NaN             NaN             NaN
2019-02-27/12:03:38.81                 NaN             NaN             NaN
2019-02-27/12:03:38.84                 NaN             NaN             NaN
2019-02-27/12:03:38.87                 NaN             NaN             NaN
2019-02-27/12:03:38.90                 NaN             NaN             NaN
2019-02-27/12:03:38.94                 NaN             NaN             NaN
2019-02-27/12:03:38.97                 NaN             NaN             NaN
2019-02-27/12:03:39.00                 NaN             NaN             NaN
2019-02-27/12:03:39.03                 NaN             NaN             NaN
2019-02-27/12:03:39.06                 NaN             NaN             NaN
2019-02-27/12:03:39.09                 NaN             NaN             NaN
2019-02-27/12:03:39.12                 NaN             NaN             NaN
2019-02-27/12:03:39.15                 NaN             NaN             NaN
2019-02-27/12:03:39.19                 NaN             NaN             NaN
2019-02-27/12:03:39.22                 NaN             NaN             NaN
2019-02-27/12:03:39.25                 NaN             NaN             NaN
2019-02-27/12:03:39.28                 NaN             NaN             NaN
2019-02-27/12:03:39.31                 NaN             NaN             NaN
2019-02-27/12:03:39.34                 NaN             NaN             NaN
2019-02-27/12:03:39.37                 NaN             NaN             NaN
2019-02-27/12:03:39.40                 NaN             NaN             NaN
2019-02-27/12:03:39.44                 NaN             NaN             NaN
2019-02-27/12:03:39.47                 NaN             NaN             NaN
2019-02-27/12:03:39.50                 NaN             NaN             NaN
2019-02-27/12:03:39.53                 NaN             NaN             NaN
2019-02-27/12:03:39.56                 NaN             NaN             NaN
2019-02-27/12:03:39.59                 NaN             NaN             NaN
2019-02-27/12:03:39.62                 NaN             NaN             NaN
2019-02-27/12:03:39.65                 NaN             NaN             NaN
2019-02-27/12:03:39.69                 NaN             NaN             NaN
2019-02-27/12:03:39.72                 NaN             NaN             NaN
2019-02-27/12:03:39.75                 NaN             NaN             NaN
2019-02-27/12:03:39.78                 NaN             NaN             NaN
2019-02-27/12:03:39.81                 NaN             NaN             NaN
2019-02-27/12:03:39.84                 NaN             NaN             NaN
2019-02-27/12:03:39.87                 NaN             NaN             NaN
2019-02-27/12:03:39.90                 NaN             NaN             NaN
2019-02-27/12:03:39.94                 NaN             NaN             NaN
2019-02-27/12:03:39.97                 NaN             NaN             NaN
2019-02-27/12:03:40.00                 NaN             NaN             NaN
2019-02-27/12:03:40.03                 NaN             NaN             NaN
2019-02-27/12:03:40.06                 NaN             NaN             NaN
2019-02-27/12:03:40.09                 NaN             NaN             NaN
2019-02-27/12:03:40.12                 NaN             NaN             NaN
2019-02-27/12:03:40.15                 NaN             NaN             NaN
2019-02-27/12:03:40.19                 NaN             NaN             NaN
2019-02-27/12:03:40.22                 NaN             NaN             NaN
2019-02-27/12:03:40.25                 NaN             NaN             NaN
2019-02-27/12:03:40.28                 NaN             NaN             NaN
2019-02-27/12:03:40.31                 NaN             NaN             NaN
2019-02-27/12:03:40.34                 NaN             NaN             NaN
2019-02-27/12:03:40.37                 NaN             NaN             NaN
2019-02-27/12:03:40.40                 NaN             NaN             NaN
2019-02-27/12:03:40.44                 NaN             NaN             NaN
2019-02-27/12:03:40.47                 NaN             NaN             NaN
2019-02-27/12:03:40.50                 NaN             NaN             NaN
2019-02-27/12:03:40.53                 NaN             NaN             NaN
2019-02-27/12:03:40.56                 NaN             NaN             NaN
2019-02-27/12:03:40.59                 NaN             NaN             NaN
2019-02-27/12:03:40.62                 NaN             NaN             NaN
2019-02-27/12:03:40.65                 NaN             NaN             NaN
2019-02-27/12:03:40.69                 NaN             NaN             NaN
2019-02-27/12:03:40.72                 NaN             NaN             NaN
2019-02-27/12:03:40.75                 NaN             NaN             NaN
2019-02-27/12:03:40.78                 NaN             NaN             NaN
2019-02-27/12:03:40.81                 NaN             NaN             NaN
2019-02-27/12:03:40.84                 NaN             NaN             NaN
2019-02-27/12:03:40.87                 NaN             NaN             NaN
2019-02-27/12:03:40.90                 NaN             NaN             NaN
2019-02-27/12:03:40.94                 NaN             NaN             NaN
2019-02-27/12:03:40.97                 NaN             NaN             NaN
2019-02-27/12:03:41.00                 NaN             NaN             NaN
2019-02-27/12:03:41.03                 NaN             NaN             NaN
2019-02-27/12:03:41.06                 NaN             NaN             NaN
2019-02-27/12:03:41.09                 NaN             NaN             NaN
2019-02-27/12:03:41.12                 NaN             NaN             NaN
2019-02-27/12:03:41.15                 NaN             NaN             NaN
2019-02-27/12:03:41.19                 NaN             NaN             NaN
2019-02-27/12:03:41.22                 NaN             NaN             NaN
2019-02-27/12:03:41.25                 NaN             NaN             NaN
2019-02-27/12:03:41.28                 NaN             NaN             NaN
2019-02-27/12:03:41.31                 NaN             NaN             NaN
2019-02-27/12:03:41.34                 NaN             NaN             NaN
2019-02-27/12:03:41.37                 NaN             NaN             NaN
2019-02-27/12:03:41.40                 NaN             NaN             NaN
2019-02-27/12:03:41.44                 NaN             NaN             NaN
2019-02-27/12:03:41.47                 NaN             NaN             NaN
2019-02-27/12:03:41.50                 NaN             NaN             NaN
2019-02-27/12:03:41.53                 NaN             NaN             NaN
2019-02-27/12:03:41.56                 NaN             NaN             NaN
2019-02-27/12:03:41.59                 NaN             NaN             NaN
2019-02-27/12:03:41.62                 NaN             NaN             NaN
2019-02-27/12:03:41.65                 NaN             NaN             NaN
2019-02-27/12:03:41.69                 NaN             NaN             NaN
2019-02-27/12:03:41.72                 NaN             NaN             NaN
2019-02-27/12:03:41.75                 NaN             NaN             NaN
2019-02-27/12:03:41.78                 NaN             NaN             NaN
2019-02-27/12:03:41.81                 NaN             NaN             NaN
2019-02-27/12:03:41.84                 NaN             NaN             NaN
2019-02-27/12:03:41.87                 NaN             NaN             NaN
2019-02-27/12:03:41.90                 NaN             NaN             NaN
2019-02-27/12:03:41.94                 NaN             NaN             NaN
2019-02-27/12:03:41.97                 NaN             NaN             NaN
2019-02-27/12:03:42.00                 NaN             NaN             NaN
2019-02-27/12:03:42.03                 NaN             NaN             NaN
2019-02-27/12:03:42.06                 NaN             NaN             NaN
2019-02-27/12:03:42.09                 NaN             NaN             NaN
2019-02-27/12:03:42.12                 NaN             NaN             NaN
2019-02-27/12:03:42.15                 NaN             NaN             NaN
2019-02-27/12:03:42.19                 NaN             NaN             NaN
2019-02-27/12:03:42.22                 NaN             NaN             NaN
2019-02-27/12:03:42.25                 NaN             NaN             NaN
2019-02-27/12:03:42.28                 NaN             NaN             NaN
2019-02-27/12:03:42.31                 NaN             NaN             NaN
2019-02-27/12:03:42.34                 NaN             NaN             NaN
2019-02-27/12:03:42.37                 NaN             NaN             NaN
2019-02-27/12:03:42.40                 NaN             NaN             NaN
2019-02-27/12:03:42.44                 NaN             NaN             NaN
2019-02-27/12:03:42.47                 NaN             NaN             NaN
2019-02-27/12:03:42.50                 NaN             NaN             NaN
2019-02-27/12:03:42.53                 NaN             NaN             NaN
2019-02-27/12:03:42.56                 NaN             NaN             NaN
2019-02-27/12:03:42.59                 NaN             NaN             NaN
2019-02-27/12:03:42.62                 NaN             NaN             NaN
2019-02-27/12:03:42.65                 NaN             NaN             NaN
2019-02-27/12:03:42.69                 NaN             NaN             NaN
2019-02-27/12:03:42.72                 NaN             NaN             NaN
2019-02-27/12:03:42.75                 NaN             NaN             NaN
2019-02-27/12:03:42.78                 NaN             NaN             NaN
2019-02-27/12:03:42.81                 NaN             NaN             NaN
2019-02-27/12:03:42.84                 NaN             NaN             NaN
2019-02-27/12:03:42.87                 NaN             NaN             NaN
2019-02-27/12:03:42.90                 NaN             NaN             NaN
2019-02-27/12:03:42.94                 NaN             NaN             NaN
2019-02-27/12:03:42.97                 NaN             NaN             NaN
2019-02-27/12:03:43.00                 NaN             NaN             NaN
2019-02-27/12:03:43.03                 NaN             NaN             NaN
2019-02-27/12:03:43.06                 NaN             NaN             NaN
2019-02-27/12:03:43.09                 NaN             NaN             NaN
2019-02-27/12:03:43.12                 NaN             NaN             NaN
2019-02-27/12:03:43.15                 NaN             NaN             NaN
2019-02-27/12:03:43.19                 NaN             NaN             NaN
2019-02-27/12:03:43.22                 NaN             NaN             NaN
2019-02-27/12:03:43.25                 NaN             NaN             NaN
2019-02-27/12:03:43.28                 NaN             NaN             NaN
2019-02-27/12:03:43.31                 NaN             NaN             NaN
2019-02-27/12:03:43.34                 NaN             NaN             NaN
2019-02-27/12:03:43.37                 NaN             NaN             NaN
2019-02-27/12:03:43.40                 NaN             NaN             NaN
2019-02-27/12:03:43.44                 NaN             NaN             NaN
2019-02-27/12:03:43.47                 NaN             NaN             NaN
2019-02-27/12:03:43.50                 NaN             NaN             NaN
2019-02-27/12:03:43.53                 NaN             NaN             NaN
2019-02-27/12:03:43.56                 NaN             NaN             NaN
2019-02-27/12:03:43.59                 NaN             NaN             NaN
2019-02-27/12:03:43.62                 NaN             NaN             NaN
2019-02-27/12:03:43.65                 NaN             NaN             NaN
2019-02-27/12:03:43.69                 NaN             NaN             NaN
2019-02-27/12:03:43.72                 NaN             NaN             NaN
2019-02-27/12:03:43.75                 NaN             NaN             NaN
2019-02-27/12:03:43.78                 NaN             NaN             NaN
2019-02-27/12:03:43.81                 NaN             NaN             NaN
2019-02-27/12:03:43.84                 NaN             NaN             NaN
2019-02-27/12:03:43.87                 NaN             NaN             NaN
2019-02-27/12:03:43.90                 NaN             NaN             NaN
2019-02-27/12:03:43.94                 NaN             NaN             NaN
2019-02-27/12:03:43.97                 NaN             NaN             NaN
2019-02-27/12:03:44.00                 NaN             NaN             NaN
2019-02-27/12:03:44.03                 NaN             NaN             NaN
2019-02-27/12:03:44.06                 NaN             NaN             NaN
2019-02-27/12:03:44.09                 NaN             NaN             NaN
2019-02-27/12:03:44.12                 NaN             NaN             NaN
2019-02-27/12:03:44.15                 NaN             NaN             NaN
2019-02-27/12:03:44.19                 NaN             NaN             NaN
2019-02-27/12:03:44.22                 NaN             NaN             NaN
2019-02-27/12:03:44.25                 NaN             NaN             NaN
2019-02-27/12:03:44.28                 NaN             NaN             NaN
2019-02-27/12:03:44.31                 NaN             NaN             NaN
2019-02-27/12:03:44.34                 NaN             NaN             NaN
2019-02-27/12:03:44.37                 NaN             NaN             NaN
2019-02-27/12:03:44.40                 NaN             NaN             NaN
2019-02-27/12:03:44.44                 NaN             NaN             NaN
2019-02-27/12:03:44.47                 NaN             NaN             NaN
2019-02-27/12:03:44.50                 NaN             NaN             NaN
2019-02-27/12:03:44.53                 NaN             NaN             NaN
2019-02-27/12:03:44.56                 NaN             NaN             NaN
2019-02-27/12:03:44.59                 NaN             NaN             NaN
2019-02-27/12:03:44.62                 NaN             NaN             NaN
2019-02-27/12:03:44.65                 NaN             NaN             NaN
2019-02-27/12:03:44.69                 NaN             NaN             NaN
2019-02-27/12:03:44.72                 NaN             NaN             NaN
2019-02-27/12:03:44.75                 NaN             NaN             NaN
2019-02-27/12:03:44.78                 NaN             NaN             NaN
2019-02-27/12:03:44.81                 NaN             NaN             NaN
2019-02-27/12:03:44.84                 NaN             NaN             NaN
2019-02-27/12:03:44.87                 NaN             NaN             NaN
2019-02-27/12:03:44.90                 NaN             NaN             NaN
2019-02-27/12:03:44.94                 NaN             NaN             NaN
2019-02-27/12:03:44.97                 NaN             NaN             NaN
2019-02-27/12:03:45.00                 NaN             NaN             NaN
2019-02-27/12:03:45.03                 NaN             NaN             NaN
2019-02-27/12:03:45.06                 NaN             NaN             NaN
2019-02-27/12:03:45.09                 NaN             NaN             NaN
2019-02-27/12:03:45.12                 NaN             NaN             NaN
2019-02-27/12:03:45.15                 NaN             NaN             NaN
2019-02-27/12:03:45.19                 NaN             NaN             NaN
2019-02-27/12:03:45.22                 NaN             NaN             NaN
2019-02-27/12:03:45.25                 NaN             NaN             NaN
2019-02-27/12:03:45.28                 NaN             NaN             NaN
2019-02-27/12:03:45.31                 NaN             NaN             NaN
2019-02-27/12:03:45.34                 NaN             NaN             NaN
2019-02-27/12:03:45.37                 NaN             NaN             NaN
2019-02-27/12:03:45.40                 NaN             NaN             NaN
2019-02-27/12:03:45.44                 NaN             NaN             NaN
2019-02-27/12:03:45.47                 NaN             NaN             NaN
2019-02-27/12:03:45.50                 NaN             NaN             NaN
2019-02-27/12:03:45.53                 NaN             NaN             NaN
2019-02-27/12:03:45.56                 NaN             NaN             NaN
2019-02-27/12:03:45.59                 NaN             NaN             NaN
2019-02-27/12:03:45.62                 NaN             NaN             NaN
2019-02-27/12:03:45.65                 NaN             NaN             NaN
2019-02-27/12:03:45.69                 NaN             NaN             NaN
2019-02-27/12:03:45.72                 NaN             NaN             NaN
2019-02-27/12:03:45.75                 NaN             NaN             NaN
2019-02-27/12:03:45.78                 NaN             NaN             NaN
2019-02-27/12:03:45.81                 NaN             NaN             NaN
2019-02-27/12:03:45.84                 NaN             NaN             NaN
2019-02-27/12:03:45.87                 NaN             NaN             NaN
2019-02-27/12:03:45.90                 NaN             NaN             NaN
2019-02-27/12:03:45.94                 NaN             NaN             NaN
2019-02-27/12:03:45.97                 NaN             NaN             NaN
2019-02-27/12:03:46.00                 NaN             NaN             NaN
2019-02-27/12:03:46.03                 NaN             NaN             NaN
2019-02-27/12:03:46.06                 NaN             NaN             NaN
2019-02-27/12:03:46.09                 NaN             NaN             NaN
2019-02-27/12:03:46.12                 NaN             NaN             NaN
2019-02-27/12:03:46.15                 NaN             NaN             NaN
2019-02-27/12:03:46.19                 NaN             NaN             NaN
2019-02-27/12:03:46.22                 NaN             NaN             NaN
2019-02-27/12:03:46.25                 NaN             NaN             NaN
2019-02-27/12:03:46.28                 NaN             NaN             NaN
2019-02-27/12:03:46.31                 NaN             NaN             NaN
2019-02-27/12:03:46.34                 NaN             NaN             NaN
2019-02-27/12:03:46.37                 NaN             NaN             NaN
2019-02-27/12:03:46.40                 NaN             NaN             NaN
2019-02-27/12:03:46.44                 NaN             NaN             NaN
2019-02-27/12:03:46.47                 NaN             NaN             NaN
2019-02-27/12:03:46.50                 NaN             NaN             NaN
2019-02-27/12:03:46.53                 NaN             NaN             NaN
2019-02-27/12:03:46.56                 NaN             NaN             NaN
2019-02-27/12:03:46.59                 NaN             NaN             NaN
2019-02-27/12:03:46.62                 NaN             NaN             NaN
2019-02-27/12:03:46.65                 NaN             NaN             NaN
2019-02-27/12:03:46.69                 NaN             NaN             NaN
2019-02-27/12:03:46.72                 NaN             NaN             NaN
2019-02-27/12:03:46.75                 NaN             NaN             NaN
2019-02-27/12:03:46.78                 NaN             NaN             NaN
2019-02-27/12:03:46.81                 NaN             NaN             NaN
2019-02-27/12:03:46.84                 NaN             NaN             NaN
2019-02-27/12:03:46.87                 NaN             NaN             NaN
2019-02-27/12:03:46.90                 NaN             NaN             NaN
2019-02-27/12:03:46.94                 NaN             NaN             NaN
2019-02-27/12:03:46.97                 NaN             NaN             NaN
2019-02-27/12:03:47.00                 NaN             NaN             NaN
2019-02-27/12:03:47.03                 NaN             NaN             NaN
2019-02-27/12:03:47.06                 NaN             NaN             NaN
2019-02-27/12:03:47.09                 NaN             NaN             NaN
2019-02-27/12:03:47.12                 NaN             NaN             NaN
2019-02-27/12:03:47.15                 NaN             NaN             NaN
2019-02-27/12:03:47.19                 NaN             NaN             NaN
2019-02-27/12:03:47.22                 NaN             NaN             NaN
2019-02-27/12:03:47.25                 NaN             NaN             NaN
2019-02-27/12:03:47.28                 NaN             NaN             NaN
2019-02-27/12:03:47.31                 NaN             NaN             NaN
2019-02-27/12:03:47.34                 NaN             NaN             NaN
2019-02-27/12:03:47.37                 NaN             NaN             NaN
2019-02-27/12:03:47.40                 NaN             NaN             NaN
2019-02-27/12:03:47.44                 NaN             NaN             NaN
2019-02-27/12:03:47.47                 NaN             NaN             NaN
2019-02-27/12:03:47.50                 NaN             NaN             NaN
2019-02-27/12:03:47.53                 NaN             NaN             NaN
2019-02-27/12:03:47.56                 NaN             NaN             NaN
2019-02-27/12:03:47.59                 NaN             NaN             NaN
2019-02-27/12:03:47.62                 NaN             NaN             NaN
2019-02-27/12:03:47.65                 NaN             NaN             NaN
2019-02-27/12:03:47.69                 NaN             NaN             NaN
2019-02-27/12:03:47.72                 NaN             NaN             NaN
2019-02-27/12:03:47.75                 NaN             NaN             NaN
2019-02-27/12:03:47.78                 NaN             NaN             NaN
2019-02-27/12:03:47.81                 NaN             NaN             NaN
2019-02-27/12:03:47.84                 NaN             NaN             NaN
2019-02-27/12:03:47.87                 NaN             NaN             NaN
2019-02-27/12:03:47.90                 NaN             NaN             NaN
2019-02-27/12:03:47.94                 NaN             NaN             NaN
2019-02-27/12:03:47.97                 NaN             NaN             NaN
2019-02-27/12:03:48.00                 NaN             NaN             NaN
2019-02-27/12:03:48.03                 NaN             NaN             NaN
2019-02-27/12:03:48.06                 NaN             NaN             NaN
2019-02-27/12:03:48.09                 NaN             NaN             NaN
2019-02-27/12:03:48.12                 NaN             NaN             NaN
2019-02-27/12:03:48.15                 NaN             NaN             NaN
2019-02-27/12:03:48.19                 NaN             NaN             NaN
2019-02-27/12:03:48.22                 NaN             NaN             NaN
2019-02-27/12:03:48.25                 NaN             NaN             NaN
2019-02-27/12:03:48.28                 NaN             NaN             NaN
2019-02-27/12:03:48.31                 NaN             NaN             NaN
2019-02-27/12:03:48.34                 NaN             NaN             NaN
2019-02-27/12:03:48.37                 NaN             NaN             NaN
2019-02-27/12:03:48.40                 NaN             NaN             NaN
2019-02-27/12:03:48.44                 NaN             NaN             NaN
2019-02-27/12:03:48.47                 NaN             NaN             NaN
2019-02-27/12:03:48.50                 NaN             NaN             NaN
2019-02-27/12:03:48.53                 NaN             NaN             NaN
2019-02-27/12:03:48.56                 NaN             NaN             NaN
2019-02-27/12:03:48.59                 NaN             NaN             NaN
2019-02-27/12:03:48.62                 NaN             NaN             NaN
2019-02-27/12:03:48.65                 NaN             NaN             NaN
2019-02-27/12:03:48.69                 NaN             NaN             NaN
2019-02-27/12:03:48.72                 NaN             NaN             NaN
2019-02-27/12:03:48.75                 NaN             NaN             NaN
2019-02-27/12:03:48.78                 NaN             NaN             NaN
2019-02-27/12:03:48.81                 NaN             NaN             NaN
2019-02-27/12:03:48.84                 NaN             NaN             NaN
2019-02-27/12:03:48.87                 NaN             NaN             NaN
2019-02-27/12:03:48.90                 NaN             NaN             NaN
2019-02-27/12:03:48.94                 NaN             NaN             NaN
2019-02-27/12:03:48.97                 NaN             NaN             NaN
2019-02-27/12:03:49.00                 NaN             NaN             NaN
2019-02-27/12:03:49.03                 NaN             NaN             NaN
2019-02-27/12:03:49.06                 NaN             NaN             NaN
2019-02-27/12:03:49.09                 NaN             NaN             NaN
2019-02-27/12:03:49.12                 NaN             NaN             NaN
2019-02-27/12:03:49.15                 NaN             NaN             NaN
2019-02-27/12:03:49.19                 NaN             NaN             NaN
2019-02-27/12:03:49.22                 NaN             NaN             NaN
2019-02-27/12:03:49.25                 NaN             NaN             NaN
2019-02-27/12:03:49.28                 NaN             NaN             NaN
2019-02-27/12:03:49.31                 NaN             NaN             NaN
2019-02-27/12:03:49.34                 NaN             NaN             NaN
2019-02-27/12:03:49.37                 NaN             NaN             NaN
2019-02-27/12:03:49.40                 NaN             NaN             NaN
2019-02-27/12:03:49.44                 NaN             NaN             NaN
2019-02-27/12:03:49.47                 NaN             NaN             NaN
2019-02-27/12:03:49.50                 NaN             NaN             NaN
2019-02-27/12:03:49.53                 NaN             NaN             NaN
2019-02-27/12:03:49.56                 NaN             NaN             NaN
2019-02-27/12:03:49.59                 NaN             NaN             NaN
2019-02-27/12:03:49.62                 NaN             NaN             NaN
2019-02-27/12:03:49.65                 NaN             NaN             NaN
2019-02-27/12:03:49.69                 NaN             NaN             NaN
2019-02-27/12:03:49.72                 NaN             NaN             NaN
2019-02-27/12:03:49.75                 NaN             NaN             NaN
2019-02-27/12:03:49.78                 NaN             NaN             NaN
2019-02-27/12:03:49.81                 NaN             NaN             NaN
2019-02-27/12:03:49.84                 NaN             NaN             NaN
2019-02-27/12:03:49.87                 NaN             NaN             NaN
2019-02-27/12:03:49.90                 NaN             NaN             NaN
2019-02-27/12:03:49.94                 NaN             NaN             NaN
2019-02-27/12:03:49.97                 NaN             NaN             NaN
2019-02-27/12:03:50.00                 NaN             NaN             NaN
2019-02-27/12:03:50.03                 NaN             NaN             NaN
2019-02-27/12:03:50.06                 NaN             NaN             NaN
2019-02-27/12:03:50.09                 NaN             NaN             NaN
2019-02-27/12:03:50.12                 NaN             NaN             NaN
2019-02-27/12:03:50.15                 NaN             NaN             NaN
2019-02-27/12:03:50.19                 NaN             NaN             NaN
2019-02-27/12:03:50.22                 NaN             NaN             NaN
2019-02-27/12:03:50.25                 NaN             NaN             NaN
2019-02-27/12:03:50.28                 NaN             NaN             NaN
2019-02-27/12:03:50.31                 NaN             NaN             NaN
2019-02-27/12:03:50.34                 NaN             NaN             NaN
2019-02-27/12:03:50.37                 NaN             NaN             NaN
2019-02-27/12:03:50.40                 NaN             NaN             NaN
2019-02-27/12:03:50.44                 NaN             NaN             NaN
2019-02-27/12:03:50.47                 NaN             NaN             NaN
2019-02-27/12:03:50.50                 NaN             NaN             NaN
2019-02-27/12:03:50.53                 NaN             NaN             NaN
2019-02-27/12:03:50.56                 NaN             NaN             NaN
2019-02-27/12:03:50.59                 NaN             NaN             NaN
2019-02-27/12:03:50.62                 NaN             NaN             NaN
2019-02-27/12:03:50.65                 NaN             NaN             NaN
2019-02-27/12:03:50.69                 NaN             NaN             NaN
2019-02-27/12:03:50.72                 NaN             NaN             NaN
2019-02-27/12:03:50.75                 NaN             NaN             NaN
2019-02-27/12:03:50.78                 NaN             NaN             NaN
2019-02-27/12:03:50.81                 NaN             NaN             NaN
2019-02-27/12:03:50.84                 NaN             NaN             NaN
2019-02-27/12:03:50.87                 NaN             NaN             NaN
2019-02-27/12:03:50.90                 NaN             NaN             NaN
2019-02-27/12:03:50.94                 NaN             NaN             NaN
2019-02-27/12:03:50.97                 NaN             NaN             NaN
2019-02-27/12:03:51.00                 NaN             NaN             NaN
2019-02-27/12:03:51.03                 NaN             NaN             NaN
2019-02-27/12:03:51.06                 NaN             NaN             NaN
2019-02-27/12:03:51.09                 NaN             NaN             NaN
2019-02-27/12:03:51.12                 NaN             NaN             NaN
2019-02-27/12:03:51.15                 NaN             NaN             NaN
2019-02-27/12:03:51.19                 NaN             NaN             NaN
2019-02-27/12:03:51.22                 NaN             NaN             NaN
2019-02-27/12:03:51.25                 NaN             NaN             NaN
2019-02-27/12:03:51.28                 NaN             NaN             NaN
2019-02-27/12:03:51.31                 NaN             NaN             NaN
2019-02-27/12:03:51.34                 NaN             NaN             NaN
2019-02-27/12:03:51.37                 NaN             NaN             NaN
2019-02-27/12:03:51.40                 NaN             NaN             NaN
2019-02-27/12:03:51.44                 NaN             NaN             NaN
2019-02-27/12:03:51.47                 NaN             NaN             NaN
2019-02-27/12:03:51.50                 NaN             NaN             NaN
2019-02-27/12:03:51.53                 NaN             NaN             NaN
2019-02-27/12:03:51.56                 NaN             NaN             NaN
2019-02-27/12:03:51.59                 NaN             NaN             NaN
2019-02-27/12:03:51.62                 NaN             NaN             NaN
2019-02-27/12:03:51.65                 NaN             NaN             NaN
2019-02-27/12:03:51.69                 NaN             NaN             NaN
2019-02-27/12:03:51.72                 NaN             NaN             NaN
2019-02-27/12:03:51.75                 NaN             NaN             NaN
2019-02-27/12:03:51.78                 NaN             NaN             NaN
2019-02-27/12:03:51.81                 NaN             NaN             NaN
2019-02-27/12:03:51.84                 NaN             NaN             NaN
2019-02-27/12:03:51.87                 NaN             NaN             NaN
2019-02-27/12:03:51.90                 NaN             NaN             NaN
2019-02-27/12:03:51.94                 NaN             NaN             NaN
2019-02-27/12:03:51.97                 NaN             NaN             NaN
2019-02-27/12:03:52.00                 NaN             NaN             NaN
2019-02-27/12:03:52.03                 NaN             NaN             NaN
2019-02-27/12:03:52.06                 NaN             NaN             NaN
2019-02-27/12:03:52.09                 NaN             NaN             NaN
2019-02-27/12:03:52.12                 NaN             NaN             NaN
2019-02-27/12:03:52.15                 NaN             NaN             NaN
2019-02-27/12:03:52.19                 NaN             NaN             NaN
2019-02-27/12:03:52.22                 NaN             NaN             NaN
2019-02-27/12:03:52.25                 NaN             NaN             NaN
2019-02-27/12:03:52.28                 NaN             NaN             NaN
2019-02-27/12:03:52.31                 NaN             NaN             NaN
2019-02-27/12:03:52.34                 NaN             NaN             NaN
2019-02-27/12:03:52.37                 NaN             NaN             NaN
2019-02-27/12:03:52.40                 NaN             NaN             NaN
2019-02-27/12:03:52.44                 NaN             NaN             NaN
2019-02-27/12:03:52.47                 NaN             NaN             NaN
2019-02-27/12:03:52.50                 NaN             NaN             NaN
2019-02-27/12:03:52.53                 NaN             NaN             NaN
2019-02-27/12:03:52.56                 NaN             NaN             NaN
2019-02-27/12:03:52.59                 NaN             NaN             NaN
2019-02-27/12:03:52.62                 NaN             NaN             NaN
2019-02-27/12:03:52.65                 NaN             NaN             NaN
2019-02-27/12:03:52.69                 NaN             NaN             NaN
2019-02-27/12:03:52.72                 NaN             NaN             NaN
2019-02-27/12:03:52.75                 NaN             NaN             NaN
2019-02-27/12:03:52.78                 NaN             NaN             NaN
2019-02-27/12:03:52.81                 NaN             NaN             NaN
2019-02-27/12:03:52.84                 NaN             NaN             NaN
2019-02-27/12:03:52.87                 NaN             NaN             NaN
2019-02-27/12:03:52.90                 NaN             NaN             NaN
2019-02-27/12:03:52.94                 NaN             NaN             NaN
2019-02-27/12:03:52.97                 NaN             NaN             NaN
2019-02-27/12:03:53.00                 NaN             NaN             NaN
2019-02-27/12:03:53.03                 NaN             NaN             NaN
2019-02-27/12:03:53.06                 NaN             NaN             NaN
2019-02-27/12:03:53.09                 NaN             NaN             NaN
2019-02-27/12:03:53.12                 NaN             NaN             NaN
2019-02-27/12:03:53.15                 NaN             NaN             NaN
2019-02-27/12:03:53.19                 NaN             NaN             NaN
2019-02-27/12:03:53.22                 NaN             NaN             NaN
2019-02-27/12:03:53.25                 NaN             NaN             NaN
2019-02-27/12:03:53.28                 NaN             NaN             NaN
2019-02-27/12:03:53.31                 NaN             NaN             NaN
2019-02-27/12:03:53.34                 NaN             NaN             NaN
2019-02-27/12:03:53.37                 NaN             NaN             NaN
2019-02-27/12:03:53.40                 NaN             NaN             NaN
2019-02-27/12:03:53.44                 NaN             NaN             NaN
2019-02-27/12:03:53.47                 NaN             NaN             NaN
2019-02-27/12:03:53.50                 NaN             NaN             NaN
2019-02-27/12:03:53.53                 NaN             NaN             NaN
2019-02-27/12:03:53.56                 NaN             NaN             NaN
2019-02-27/12:03:53.59                 NaN             NaN             NaN
2019-02-27/12:03:53.62                 NaN             NaN             NaN
2019-02-27/12:03:53.65                 NaN             NaN             NaN
2019-02-27/12:03:53.69                 NaN             NaN             NaN
2019-02-27/12:03:53.72                 NaN             NaN             NaN
2019-02-27/12:03:53.75                 NaN             NaN             NaN
2019-02-27/12:03:53.78                 NaN             NaN             NaN
2019-02-27/12:03:53.81                 NaN             NaN             NaN
2019-02-27/12:03:53.84                 NaN             NaN             NaN
2019-02-27/12:03:53.87                 NaN             NaN             NaN
2019-02-27/12:03:53.90                 NaN             NaN             NaN
2019-02-27/12:03:53.94                 NaN             NaN             NaN
2019-02-27/12:03:53.97                 NaN             NaN             NaN
2019-02-27/12:03:54.00                 NaN             NaN             NaN
2019-02-27/12:03:54.03                 NaN             NaN             NaN
2019-02-27/12:03:54.06                 NaN             NaN             NaN
2019-02-27/12:03:54.09                 NaN             NaN             NaN
2019-02-27/12:03:54.12                 NaN             NaN             NaN
2019-02-27/12:03:54.15                 NaN             NaN             NaN
2019-02-27/12:03:54.19                 NaN             NaN             NaN
2019-02-27/12:03:54.22                 NaN             NaN             NaN
2019-02-27/12:03:54.25                 NaN             NaN             NaN
2019-02-27/12:03:54.28                 NaN             NaN             NaN
2019-02-27/12:03:54.31                 NaN             NaN             NaN
2019-02-27/12:03:54.34                 NaN             NaN             NaN
2019-02-27/12:03:54.37                 NaN             NaN             NaN
2019-02-27/12:03:54.40                 NaN             NaN             NaN
2019-02-27/12:03:54.44                 NaN             NaN             NaN
2019-02-27/12:03:54.47                 NaN             NaN             NaN
2019-02-27/12:03:54.50                 NaN             NaN             NaN
2019-02-27/12:03:54.53                 NaN             NaN             NaN
2019-02-27/12:03:54.56                 NaN             NaN             NaN
2019-02-27/12:03:54.59                 NaN             NaN             NaN
2019-02-27/12:03:54.62                 NaN             NaN             NaN
2019-02-27/12:03:54.65                 NaN             NaN             NaN
2019-02-27/12:03:54.69                 NaN             NaN             NaN
2019-02-27/12:03:54.72                 NaN             NaN             NaN
2019-02-27/12:03:54.75                 NaN             NaN             NaN
2019-02-27/12:03:54.78                 NaN             NaN             NaN
2019-02-27/12:03:54.81                 NaN             NaN             NaN
2019-02-27/12:03:54.84                 NaN             NaN             NaN
2019-02-27/12:03:54.87                 NaN             NaN             NaN
2019-02-27/12:03:54.90                 NaN             NaN             NaN
2019-02-27/12:03:54.94                 NaN             NaN             NaN
2019-02-27/12:03:54.97                 NaN             NaN             NaN
2019-02-27/12:03:55.00                 NaN             NaN             NaN
2019-02-27/12:03:55.03                 NaN             NaN             NaN
2019-02-27/12:03:55.06                 NaN             NaN             NaN
2019-02-27/12:03:55.09                 NaN             NaN             NaN
2019-02-27/12:03:55.12                 NaN             NaN             NaN
2019-02-27/12:03:55.15                 NaN             NaN             NaN
2019-02-27/12:03:55.19                 NaN             NaN             NaN
2019-02-27/12:03:55.22                 NaN             NaN             NaN
2019-02-27/12:03:55.25                 NaN             NaN             NaN
2019-02-27/12:03:55.28                 NaN             NaN             NaN
2019-02-27/12:03:55.31                 NaN             NaN             NaN
2019-02-27/12:03:55.34                 NaN             NaN             NaN
2019-02-27/12:03:55.37                 NaN             NaN             NaN
2019-02-27/12:03:55.40                 NaN             NaN             NaN
2019-02-27/12:03:55.44                 NaN             NaN             NaN
2019-02-27/12:03:55.47                 NaN             NaN             NaN
2019-02-27/12:03:55.50                 NaN             NaN             NaN
2019-02-27/12:03:55.53                 NaN             NaN             NaN
2019-02-27/12:03:55.56                 NaN             NaN             NaN
2019-02-27/12:03:55.59                 NaN             NaN             NaN
2019-02-27/12:03:55.62                 NaN             NaN             NaN
2019-02-27/12:03:55.65                 NaN             NaN             NaN
2019-02-27/12:03:55.69                 NaN             NaN             NaN
2019-02-27/12:03:55.72                 NaN             NaN             NaN
2019-02-27/12:03:55.75                 NaN             NaN             NaN
2019-02-27/12:03:55.78                 NaN             NaN             NaN
2019-02-27/12:03:55.81                 NaN             NaN             NaN
2019-02-27/12:03:55.84                 NaN             NaN             NaN
2019-02-27/12:03:55.87                 NaN             NaN             NaN
2019-02-27/12:03:55.90                 NaN             NaN             NaN
2019-02-27/12:03:55.94                 NaN             NaN             NaN
2019-02-27/12:03:55.97                 NaN             NaN             NaN
2019-02-27/12:03:56.00                 NaN             NaN             NaN
2019-02-27/12:03:56.03                 NaN             NaN             NaN
2019-02-27/12:03:56.06                 NaN             NaN             NaN
2019-02-27/12:03:56.09                 NaN             NaN             NaN
2019-02-27/12:03:56.12                 NaN             NaN             NaN
2019-02-27/12:03:56.15                 NaN             NaN             NaN
2019-02-27/12:03:56.19                 NaN             NaN             NaN
2019-02-27/12:03:56.22                 NaN             NaN             NaN
2019-02-27/12:03:56.25                 NaN             NaN             NaN
2019-02-27/12:03:56.28                 NaN             NaN             NaN
2019-02-27/12:03:56.31                 NaN             NaN             NaN
2019-02-27/12:03:56.34                 NaN             NaN             NaN
2019-02-27/12:03:56.37                 NaN             NaN             NaN
2019-02-27/12:03:56.40                 NaN             NaN             NaN
2019-02-27/12:03:56.44                 NaN             NaN             NaN
2019-02-27/12:03:56.47                 NaN             NaN             NaN
2019-02-27/12:03:56.50                 NaN             NaN             NaN
2019-02-27/12:03:56.53                 NaN             NaN             NaN
2019-02-27/12:03:56.56                 NaN             NaN             NaN
2019-02-27/12:03:56.59                 NaN             NaN             NaN
2019-02-27/12:03:56.62                 NaN             NaN             NaN
2019-02-27/12:03:56.65                 NaN             NaN             NaN
2019-02-27/12:03:56.69                 NaN             NaN             NaN
2019-02-27/12:03:56.72                 NaN             NaN             NaN
2019-02-27/12:03:56.75                 NaN             NaN             NaN
2019-02-27/12:03:56.78                 NaN             NaN             NaN
2019-02-27/12:03:56.81                 NaN             NaN             NaN
2019-02-27/12:03:56.84                 NaN             NaN             NaN
2019-02-27/12:03:56.87                 NaN             NaN             NaN
2019-02-27/12:03:56.90                 NaN             NaN             NaN
2019-02-27/12:03:56.94                 NaN             NaN             NaN
2019-02-27/12:03:56.97                 NaN             NaN             NaN
2019-02-27/12:03:57.00                 NaN             NaN             NaN
2019-02-27/12:03:57.03                 NaN             NaN             NaN
2019-02-27/12:03:57.06                 NaN             NaN             NaN
2019-02-27/12:03:57.09                 NaN             NaN             NaN
2019-02-27/12:03:57.12                 NaN             NaN             NaN
2019-02-27/12:03:57.15                 NaN             NaN             NaN
2019-02-27/12:03:57.19                 NaN             NaN             NaN
2019-02-27/12:03:57.22                 NaN             NaN             NaN
2019-02-27/12:03:57.25                 NaN             NaN             NaN
2019-02-27/12:03:57.28                 NaN             NaN             NaN
2019-02-27/12:03:57.31                 NaN             NaN             NaN
2019-02-27/12:03:57.34                 NaN             NaN             NaN
2019-02-27/12:03:57.37                 NaN             NaN             NaN
2019-02-27/12:03:57.40                 NaN             NaN             NaN
2019-02-27/12:03:57.44                 NaN             NaN             NaN
2019-02-27/12:03:57.47                 NaN             NaN             NaN
2019-02-27/12:03:57.50                 NaN             NaN             NaN
2019-02-27/12:03:57.53                 NaN             NaN             NaN
2019-02-27/12:03:57.56                 NaN             NaN             NaN
2019-02-27/12:03:57.59                 NaN             NaN             NaN
2019-02-27/12:03:57.62                 NaN             NaN             NaN
2019-02-27/12:03:57.65                 NaN             NaN             NaN
2019-02-27/12:03:57.69                 NaN             NaN             NaN
2019-02-27/12:03:57.72                 NaN             NaN             NaN
2019-02-27/12:03:57.75                 NaN             NaN             NaN
2019-02-27/12:03:57.78                 NaN             NaN             NaN
2019-02-27/12:03:57.81                 NaN             NaN             NaN
2019-02-27/12:03:57.84                 NaN             NaN             NaN
2019-02-27/12:03:57.87                 NaN             NaN             NaN
2019-02-27/12:03:57.90                 NaN             NaN             NaN
2019-02-27/12:03:57.94                 NaN             NaN             NaN
2019-02-27/12:03:57.97                 NaN             NaN             NaN
2019-02-27/12:03:58.00                 NaN             NaN             NaN
2019-02-27/12:03:58.03                 NaN             NaN             NaN
2019-02-27/12:03:58.06                 NaN             NaN             NaN
2019-02-27/12:03:58.09                 NaN             NaN             NaN
2019-02-27/12:03:58.12                 NaN             NaN             NaN
2019-02-27/12:03:58.15                 NaN             NaN             NaN
2019-02-27/12:03:58.19                 NaN             NaN             NaN
2019-02-27/12:03:58.22                 NaN             NaN             NaN
2019-02-27/12:03:58.25                 NaN             NaN             NaN
2019-02-27/12:03:58.28                 NaN             NaN             NaN
2019-02-27/12:03:58.31                 NaN             NaN             NaN
2019-02-27/12:03:58.34                 NaN             NaN             NaN
2019-02-27/12:03:58.37                 NaN             NaN             NaN
2019-02-27/12:03:58.40                 NaN             NaN             NaN
2019-02-27/12:03:58.44                 NaN             NaN             NaN
2019-02-27/12:03:58.47                 NaN             NaN             NaN
2019-02-27/12:03:58.50                 NaN             NaN             NaN
2019-02-27/12:03:58.53                 NaN             NaN             NaN
2019-02-27/12:03:58.56                 NaN             NaN             NaN
2019-02-27/12:03:58.59                 NaN             NaN             NaN
2019-02-27/12:03:58.62                 NaN             NaN             NaN
2019-02-27/12:03:58.65                 NaN             NaN             NaN
2019-02-27/12:03:58.69                 NaN             NaN             NaN
2019-02-27/12:03:58.72                 NaN             NaN             NaN
2019-02-27/12:03:58.75                 NaN             NaN             NaN
2019-02-27/12:03:58.78                 NaN             NaN             NaN
2019-02-27/12:03:58.81                 NaN             NaN             NaN
2019-02-27/12:03:58.84                 NaN             NaN             NaN
2019-02-27/12:03:58.87                 NaN             NaN             NaN
2019-02-27/12:03:58.90                 NaN             NaN             NaN
2019-02-27/12:03:58.94                 NaN             NaN             NaN
2019-02-27/12:03:58.97                 NaN             NaN             NaN
2019-02-27/12:03:59.00                 NaN             NaN             NaN
2019-02-27/12:03:59.03                 NaN             NaN             NaN
2019-02-27/12:03:59.06                 NaN             NaN             NaN
2019-02-27/12:03:59.09                 NaN             NaN             NaN
2019-02-27/12:03:59.12                 NaN             NaN             NaN
2019-02-27/12:03:59.15                 NaN             NaN             NaN
2019-02-27/12:03:59.19                 NaN             NaN             NaN
2019-02-27/12:03:59.22                 NaN             NaN             NaN
2019-02-27/12:03:59.25                 NaN             NaN             NaN
2019-02-27/12:03:59.28                 NaN             NaN             NaN
2019-02-27/12:03:59.31                 NaN             NaN             NaN
2019-02-27/12:03:59.34                 NaN             NaN             NaN
2019-02-27/12:03:59.37                 NaN             NaN             NaN
2019-02-27/12:03:59.40                 NaN             NaN             NaN
2019-02-27/12:03:59.44                 NaN             NaN             NaN
2019-02-27/12:03:59.47                 NaN             NaN             NaN
2019-02-27/12:03:59.50                 NaN             NaN             NaN
2019-02-27/12:03:59.53                 NaN             NaN             NaN
2019-02-27/12:03:59.56                 NaN             NaN             NaN
2019-02-27/12:03:59.59                 NaN             NaN             NaN
2019-02-27/12:03:59.62                 NaN             NaN             NaN
2019-02-27/12:03:59.65                 NaN             NaN             NaN
2019-02-27/12:03:59.69                 NaN             NaN             NaN
2019-02-27/12:03:59.72                 NaN             NaN             NaN
2019-02-27/12:03:59.75                 NaN             NaN             NaN
2019-02-27/12:03:59.78                 NaN             NaN             NaN
2019-02-27/12:03:59.81                 NaN             NaN             NaN
2019-02-27/12:03:59.84                 NaN             NaN             NaN
2019-02-27/12:03:59.87                 NaN             NaN             NaN
2019-02-27/12:03:59.90                 NaN             NaN             NaN
2019-02-27/12:03:59.94                 NaN             NaN             NaN
2019-02-27/12:03:59.97                 NaN             NaN             NaN
2019-02-27/12:04:00.00           3.0034838      -2.7194189      0.45030566
2019-02-27/12:04:00.03           3.0094102      -2.7170216      0.45072368
2019-02-27/12:04:00.06           3.0055693      -2.7039962      0.46721995
2019-02-27/12:04:00.09           2.9991581      -2.6952147      0.48333217
2019-02-27/12:04:00.12           3.0000179      -2.6884929      0.48334927
2019-02-27/12:04:00.15           3.0125757      -2.6845611      0.49047030
2019-02-27/12:04:00.19           3.0206043      -2.6850337      0.50105666
2019-02-27/12:04:00.22           3.0216582      -2.6737231      0.51803280
2019-02-27/12:04:00.25           3.0260747      -2.6524083      0.52592064
2019-02-27/12:04:00.28           3.0302710      -2.6349978      0.53141866
2019-02-27/12:04:00.31           3.0254184      -2.6163005      0.53563971
2019-02-27/12:04:00.34           3.0241684      -2.6082012      0.53483925
2019-02-27/12:04:00.37           3.0091768      -2.5928024      0.52057939
2019-02-27/12:04:00.40           2.9907145      -2.5970770      0.52275724
2019-02-27/12:04:00.44           2.9708976      -2.5954017      0.50758367
2019-02-27/12:04:00.47           2.9568735      -2.5999938      0.51887102
2019-02-27/12:04:00.50           2.9477591      -2.6107594      0.51788447
2019-02-27/12:04:00.53           2.9477345      -2.6372510      0.51592209
2019-02-27/12:04:00.56           2.9433038      -2.6525533      0.51778725
2019-02-27/12:04:00.59           2.9393184      -2.6681498      0.51150618
2019-02-27/12:04:00.62           2.9457048      -2.6719941      0.50037466
2019-02-27/12:04:00.65           2.9540409      -2.6825144      0.50359738
2019-02-27/12:04:00.69           2.9620076      -2.6901833      0.49289052
2019-02-27/12:04:00.72           2.9654002      -2.7016410      0.49365103
2019-02-27/12:04:00.75           2.9673627      -2.6987419      0.46931929
2019-02-27/12:04:00.78           2.9675882      -2.6962330      0.46284974
2019-02-27/12:04:00.81           2.9689193      -2.6860711      0.45720664
2019-02-27/12:04:00.84           2.9716463      -2.6776021      0.45958197
2019-02-27/12:04:00.87           2.9691148      -2.6601260      0.46457855
2019-02-27/12:04:00.90           2.9631418      -2.6614317      0.46441432
2019-02-27/12:04:00.94           2.9602297      -2.6586926      0.46304705
2019-02-27/12:04:00.97           2.9694853      -2.6466787      0.46420274
2019-02-27/12:04:01.00           2.9700576      -2.6347440      0.46870707
2019-02-27/12:04:01.03           2.9731296      -2.6232567      0.47967535
2019-02-27/12:04:01.06           2.9798959      -2.6250785      0.47896681
2019-02-27/12:04:01.09           2.9829430      -2.6292025      0.47637339
2019-02-27/12:04:01.12           2.9768614      -2.6258255      0.45954553
2019-02-27/12:04:01.15           2.9767596      -2.6255972      0.45041356
2019-02-27/12:04:01.19           2.9742557      -2.6155183      0.45487848
2019-02-27/12:04:01.22           2.9717926      -2.6182999      0.45006457
2019-02-27/12:04:01.25           2.9585483      -2.6230764      0.44205715
2019-02-27/12:04:01.28           2.9522447      -2.6223052      0.44969498
2019-02-27/12:04:01.31           2.9458024      -2.6270465      0.44877023
2019-02-27/12:04:01.34           2.9413191      -2.6219445      0.44987431
2019-02-27/12:04:01.37           2.9306926      -2.6094068      0.46038991
2019-02-27/12:04:01.40           2.9322026      -2.6041864      0.47916960
2019-02-27/12:04:01.44           2.9284314      -2.6077626      0.48178227
2019-02-27/12:04:01.47           2.9337936      -2.6174887      0.46949492
2019-02-27/12:04:01.50           2.9293405      -2.6130146      0.46261371
2019-02-27/12:04:01.53           2.9306497      -2.6226181      0.45288056
2019-02-27/12:04:01.56           2.9290882      -2.6319703      0.43265237
2019-02-27/12:04:01.59           2.9282249      -2.6380985      0.42075381
2019-02-27/12:04:01.62           2.9259031      -2.6510095      0.41523566
2019-02-27/12:04:01.65           2.9297363      -2.6702782      0.40505857
2019-02-27/12:04:01.69           2.9287973      -2.6855928      0.39299091
2019-02-27/12:04:01.72           2.9394106      -2.7059100      0.38514029
2019-02-27/12:04:01.75           2.9434006      -2.7143426      0.37893785
2019-02-27/12:04:01.78           2.9552735      -2.7274381      0.37705256
2019-02-27/12:04:01.81           2.9680324      -2.7253838      0.39221680
2019-02-27/12:04:01.84           2.9936209      -2.7256007      0.38730604
2019-02-27/12:04:01.87           3.0119970      -2.7202321      0.37888185
2019-02-27/12:04:01.90           3.0264094      -2.7055478      0.37317609
2019-02-27/12:04:01.94           3.0398802      -2.6942337      0.35494631
2019-02-27/12:04:01.97           3.0512688      -2.6937955      0.33890018
2019-02-27/12:04:02.00           3.0436376      -2.6773020      0.34167519
2019-02-27/12:04:02.03           3.0474953      -2.6679408      0.35016727
2019-02-27/12:04:02.06           3.0456996      -2.6600869      0.34559611
2019-02-27/12:04:02.09           3.0356361      -2.6488583      0.33442247
2019-02-27/12:04:02.12           3.0243303      -2.6414543      0.34704967
2019-02-27/12:04:02.15           3.0081844      -2.6574731      0.35295117
2019-02-27/12:04:02.19           2.9946077      -2.6606311      0.36032222
2019-02-27/12:04:02.22           2.9873294      -2.6564859      0.38022510
2019-02-27/12:04:02.25           2.9816020      -2.6481444      0.40687962
2019-02-27/12:04:02.28           2.9840672      -2.6416922      0.42652780
2019-02-27/12:04:02.31           2.9728335      -2.6354279      0.42547633
2019-02-27/12:04:02.34           2.9700854      -2.6193753      0.44252938
2019-02-27/12:04:02.37           2.9645909      -2.6057087      0.44901022
2019-02-27/12:04:02.40           2.9471420      -2.5936576      0.45358338
2019-02-27/12:04:02.44           2.9399949      -2.5767425      0.46060310
2019-02-27/12:04:02.47           2.9322943      -2.5746164      0.46365825
2019-02-27/12:04:02.50           2.9218665      -2.5678370      0.46429263
2019-02-27/12:04:02.53           2.9170877      -2.5665800      0.46983465
2019-02-27/12:04:02.56           2.9128217      -2.5613104      0.46873547
2019-02-27/12:04:02.59           2.9152882      -2.5532740      0.48135249
2019-02-27/12:04:02.62           2.9192811      -2.5502666      0.48733028
2019-02-27/12:04:02.65           2.9269546      -2.5540196      0.49732018
2019-02-27/12:04:02.69           2.9396999      -2.5563008      0.49558283
2019-02-27/12:04:02.72           2.9488801      -2.5575499      0.49531321
2019-02-27/12:04:02.75           2.9618695      -2.5510711      0.49888272
2019-02-27/12:04:02.78           2.9675014      -2.5583518      0.49618349
2019-02-27/12:04:02.81           2.9727806      -2.5573886      0.48152332
2019-02-27/12:04:02.84           2.9819536      -2.5634847      0.47832198
2019-02-27/12:04:02.87           2.9858386      -2.5729416      0.47417692
2019-02-27/12:04:02.90           2.9799195      -2.5859184      0.46326115
2019-02-27/12:04:02.94           2.9805627      -2.5861199      0.46445927
2019-02-27/12:04:02.97           2.9857428      -2.5850996      0.45875365
2019-02-27/12:04:03.00           2.9914988      -2.5644247      0.45994056
2019-02-27/12:04:03.03           2.9896385      -2.5640710      0.44831152
2019-02-27/12:04:03.06           2.9867424      -2.5471240      0.45052102
2019-02-27/12:04:03.09           2.9843996      -2.5430953      0.46170041
2019-02-27/12:04:03.12           2.9785939      -2.5290480      0.46324195
2019-02-27/12:04:03.15           2.9785513      -2.5211047      0.45504174
2019-02-27/12:04:03.19           2.9800989      -2.4986165      0.46743868
2019-02-27/12:04:03.22           2.9698384      -2.4894773      0.46680984
2019-02-27/12:04:03.25           2.9586167      -2.4771045      0.48254252
2019-02-27/12:04:03.28           2.9426394      -2.4774236      0.48896661
2019-02-27/12:04:03.31           2.9332760      -2.4687754      0.49609986
2019-02-27/12:04:03.34           2.9278154      -2.4693656      0.50947364
2019-02-27/12:04:03.37           2.9244056      -2.4665979      0.52000944
2019-02-27/12:04:03.40           2.9169124      -2.4749587      0.53003464
2019-02-27/12:04:03.44           2.9101793      -2.4736737      0.54853160
2019-02-27/12:04:03.47           2.9140226      -2.4904571      0.55284690
2019-02-27/12:04:03.50           2.9220443      -2.4944613      0.56146745
2019-02-27/12:04:03.53           2.9258064      -2.4909719      0.56907977
2019-02-27/12:04:03.56           2.9349702      -2.4964502      0.57169926
2019-02-27/12:04:03.59           2.9332766      -2.4899330      0.57665205
2019-02-27/12:04:03.62           2.9368527      -2.4813493      0.56652855
2019-02-27/12:04:03.65           2.9289441      -2.4805549      0.54956217
2019-02-27/12:04:03.69           2.9309687      -2.4799435      0.53452786
2019-02-27/12:04:03.72           2.9318516      -2.4847157      0.53287657
2019-02-27/12:04:03.75           2.9318552      -2.4750436      0.53743993
2019-02-27/12:04:03.78           2.9428758      -2.4842466      0.53145651
2019-02-27/12:04:03.81           2.9468301      -2.4940574      0.53497754
2019-02-27/12:04:03.84           2.9463423      -2.5012653      0.53696184
2019-02-27/12:04:03.87           2.9590695      -2.5206538      0.52887975
2019-02-27/12:04:03.90           2.9628402      -2.5284921      0.52448922
2019-02-27/12:04:03.94           2.9712673      -2.5157731      0.51592979
2019-02-27/12:04:03.97           2.9720249      -2.5066637      0.51744478
2019-02-27/12:04:04.00           2.9695910      -2.4905534      0.51013078
2019-02-27/12:04:04.03           2.9625108      -2.4864514      0.49267289
2019-02-27/12:04:04.06           2.9499999      -2.4695632      0.49160814
2019-02-27/12:04:04.09           2.9469969      -2.4698678      0.46772368
2019-02-27/12:04:04.12           2.9449183      -2.4658093      0.45451988
2019-02-27/12:04:04.15           2.9404245      -2.4572872      0.45291924
2019-02-27/12:04:04.19           2.9323659      -2.4450178      0.46370601
2019-02-27/12:04:04.22           2.9347692      -2.4475751      0.47265284
2019-02-27/12:04:04.25           2.9376307      -2.4441398      0.46463812
2019-02-27/12:04:04.28           2.9393891      -2.4483680      0.45583342
2019-02-27/12:04:04.31           2.9362354      -2.4551098      0.45165923
2019-02-27/12:04:04.34           2.9273752      -2.4562493      0.45155446
2019-02-27/12:04:04.37           2.9239652      -2.4464266      0.46381416
2019-02-27/12:04:04.40           2.9229993      -2.4313683      0.47031047
2019-02-27/12:04:04.44           2.9171712      -2.4231019      0.47756705
2019-02-27/12:04:04.47           2.9210716      -2.4269458      0.47806392
2019-02-27/12:04:04.50           2.9174263      -2.4323761      0.47594802
2019-02-27/12:04:04.53           2.9131680      -2.4327831      0.48070690
2019-02-27/12:04:04.56           2.9079206      -2.4305672      0.48957142
2019-02-27/12:04:04.59           2.9101190      -2.4295379      0.49678208
2019-02-27/12:04:04.62           2.9168537      -2.4435163      0.48639694
2019-02-27/12:04:04.65           2.9210701      -2.4618216      0.46673313
2019-02-27/12:04:04.69           2.9189810      -2.4694412      0.47121897
2019-02-27/12:04:04.72           2.9209617      -2.4788117      0.46697411
2019-02-27/12:04:04.75           2.9196894      -2.4897425      0.46174007
2019-02-27/12:04:04.78           2.9253139      -2.4908948      0.46936693
2019-02-27/12:04:04.81           2.9298683      -2.5013392      0.47004310
2019-02-27/12:04:04.84           2.9375666      -2.4975184      0.46114889
2019-02-27/12:04:04.87           2.9383060      -2.4873315      0.46095893
2019-02-27/12:04:04.90           2.9416553      -2.4712198      0.46062126
2019-02-27/12:04:04.94           2.9380896      -2.4545645      0.46790649
2019-02-27/12:04:04.97           2.9415541      -2.4603492      0.45814690
2019-02-27/12:04:05.00           2.9400119      -2.4558633      0.45568459
2019-02-27/12:04:05.03           2.9473169      -2.4586349      0.44692581
2019-02-27/12:04:05.06           2.9469462      -2.4555017      0.43856820
2019-02-27/12:04:05.09           2.9454207      -2.4507822      0.44518752
2019-02-27/12:04:05.12           2.9417737      -2.4505846      0.46080880
2019-02-27/12:04:05.15           2.9558980      -2.4607881      0.45846621
2019-02-27/12:04:05.19           2.9552607      -2.4512420      0.46823139
2019-02-27/12:04:05.22           2.9580848      -2.4550717      0.46874097
2019-02-27/12:04:05.25           2.9573745      -2.4397694      0.46638376
2019-02-27/12:04:05.28           2.9537420      -2.4348795      0.46277116
2019-02-27/12:04:05.31           2.9414815      -2.4166052      0.46657710
2019-02-27/12:04:05.34           2.9326824      -2.4052144      0.47020916
2019-02-27/12:04:05.37           2.9250741      -2.3958606      0.46640016
2019-02-27/12:04:05.40           2.9141338      -2.3940171      0.45396258
2019-02-27/12:04:05.44           2.8960198      -2.3939137      0.45295841
2019-02-27/12:04:05.47           2.8948118      -2.4131616      0.44914326
2019-02-27/12:04:05.50           2.8829357      -2.4193056      0.45002980
2019-02-27/12:04:05.53           2.8794499      -2.4297628      0.45929930
2019-02-27/12:04:05.56           2.8758225      -2.4322128      0.47725727
2019-02-27/12:04:05.59           2.8784176      -2.4436274      0.48619974
2019-02-27/12:04:05.62           2.8776176      -2.4540827      0.48528067
2019-02-27/12:04:05.65           2.8809462      -2.4603481      0.48327084
2019-02-27/12:04:05.69           2.8854319      -2.4695637      0.49125603
2019-02-27/12:04:05.72           2.8720349      -2.4535394      0.49867108
2019-02-27/12:04:05.75           2.8656270      -2.4347685      0.50839379
2019-02-27/12:04:05.78           2.8677313      -2.4219994      0.50473642
2019-02-27/12:04:05.81           2.8690053      -2.4237592      0.48972239
2019-02-27/12:04:05.84           2.8714161      -2.4210262      0.47211009
2019-02-27/12:04:05.87           2.8675683      -2.4216965      0.45999359
2019-02-27/12:04:05.90           2.8694533      -2.4348117      0.45120208
2019-02-27/12:04:05.94           2.8772480      -2.4468599      0.44734902
2019-02-27/12:04:05.97           2.8899156      -2.4526325      0.43703165
2019-02-27/12:04:06.00           2.9160997      -2.4714142      0.42263602
2019-02-27/12:04:06.03           2.9402926      -2.4993933      0.40780669
2019-02-27/12:04:06.06           2.9454823      -2.5037955      0.41487530
2019-02-27/12:04:06.09           2.9506780      -2.4995638      0.42304415
2019-02-27/12:04:06.12           2.9605260      -2.4978747      0.42370376
2019-02-27/12:04:06.15           2.9758019      -2.4917784      0.41440136
2019-02-27/12:04:06.19           2.9833356      -2.4712031      0.41323566
2019-02-27/12:04:06.22           2.9819144      -2.4546133      0.40889446
2019-02-27/12:04:06.25           2.9707921      -2.4360733      0.41302245
2019-02-27/12:04:06.28           2.9548443      -2.4194661      0.42085614
2019-02-27/12:04:06.31           2.9377626      -2.4062272      0.43178360
2019-02-27/12:04:06.34           2.9314122      -2.3963675      0.44383622
2019-02-27/12:04:06.37           2.9243777      -2.3870188      0.45182661
2019-02-27/12:04:06.40           2.9229072      -2.3843055      0.46659954
2019-02-27/12:04:06.44           2.9098276      -2.3781792      0.48003708
2019-02-27/12:04:06.47           2.8999912      -2.3668189      0.48367696
2019-02-27/12:04:06.50           2.8910732      -2.3607938      0.49215306
2019-02-27/12:04:06.53           2.8959143      -2.3633818      0.48473866
2019-02-27/12:04:06.56           2.8973504      -2.3659131      0.48491272
2019-02-27/12:04:06.59           2.8922828      -2.3538253      0.47116546
2019-02-27/12:04:06.62           2.8957690      -2.3568233      0.45045236
2019-02-27/12:04:06.65           2.8965928      -2.3683306      0.44781537
2019-02-27/12:04:06.69           2.8867760      -2.3688943      0.43804028
2019-02-27/12:04:06.72           2.8807538      -2.3846622      0.43352390
2019-02-27/12:04:06.75           2.8802512      -2.4012466      0.43684451
2019-02-27/12:04:06.78           2.8817198      -2.4080721      0.43316754
2019-02-27/12:04:06.81           2.8768727      -2.4177441      0.43644498
2019-02-27/12:04:06.84           2.8873420      -2.4344268      0.42860046
2019-02-27/12:04:06.87           2.8837091      -2.4428140      0.43014025
2019-02-27/12:04:06.90           2.8780890      -2.4389905      0.44143358
2019-02-27/12:04:06.94           2.8823987      -2.4349693      0.43146958
2019-02-27/12:04:06.97           2.8917272      -2.4357039      0.43178405
2019-02-27/12:04:07.00           2.9027704      -2.4300709      0.42842632
2019-02-27/12:04:07.03           2.9118607      -2.4304155      0.42139574
2019-02-27/12:04:07.06           2.9115953      -2.4274829      0.42089152
2019-02-27/12:04:07.09           2.9094641      -2.4225234      0.40963758
2019-02-27/12:04:07.12           2.9042560      -2.4082807      0.40130787
2019-02-27/12:04:07.15           2.9039101      -2.4042715      0.40793298
2019-02-27/12:04:07.19           2.9061865      -2.4169472      0.39699528
2019-02-27/12:04:07.22           2.8974688      -2.4229688      0.40209089
2019-02-27/12:04:07.25           2.8892794      -2.4298690      0.39521155
2019-02-27/12:04:07.28           2.8955178      -2.4335510      0.39508789
2019-02-27/12:04:07.31           2.8960996      -2.4370387      0.39470872
2019-02-27/12:04:07.34           2.9077126      -2.4485692      0.39007898
2019-02-27/12:04:07.37           2.9180052      -2.4469851      0.39596090
2019-02-27/12:04:07.40           2.9212182      -2.4455497      0.40388186
2019-02-27/12:04:07.44           2.9246384      -2.4414893      0.38487756
2019-02-27/12:04:07.47           2.9294808      -2.4310086      0.38257670
2019-02-27/12:04:07.50           2.9257451      -2.4175075      0.36485671
2019-02-27/12:04:07.53           2.9278891      -2.3926843      0.36592876
2019-02-27/12:04:07.56           2.9189181      -2.3759282      0.36535234
2019-02-27/12:04:07.59           2.9103788      -2.3717364      0.35972949
2019-02-27/12:04:07.62           2.8911840      -2.3544430      0.35881693
2019-02-27/12:04:07.65           2.8820690      -2.3505482      0.37129815
2019-02-27/12:04:07.69           2.8800056      -2.3455076      0.37325875
2019-02-27/12:04:07.72           2.8745175      -2.3408379      0.39274408
2019-02-27/12:04:07.75           2.8689236      -2.3476832      0.39128624
2019-02-27/12:04:07.78           2.8644265      -2.3494292      0.40849148
2019-02-27/12:04:07.81           2.8517262      -2.3579861      0.41851253
2019-02-27/12:04:07.84           2.8494294      -2.3658967      0.42034521
2019-02-27/12:04:07.87           2.8467866      -2.3633235      0.42858541
2019-02-27/12:04:07.90           2.8542279      -2.3715882      0.43231363
2019-02-27/12:04:07.94           2.8560493      -2.3722353      0.42078867
2019-02-27/12:04:07.97           2.8494276      -2.3758840      0.42489381
2019-02-27/12:04:08.00           2.8503883      -2.3726560      0.43117376
2019-02-27/12:04:08.03           2.8454394      -2.3660858      0.43651542
2019-02-27/12:04:08.06           2.8467983      -2.3668366      0.43660813
2019-02-27/12:04:08.09           2.8574565      -2.3745996      0.42776051
2019-02-27/12:04:08.12           2.8614492      -2.3720711      0.42997076
2019-02-27/12:04:08.15           2.8631833      -2.3737179      0.42048995
2019-02-27/12:04:08.19           2.8631956      -2.3785424      0.41807483
2019-02-27/12:04:08.22           2.8635456      -2.3862450      0.42544784
2019-02-27/12:04:08.25           2.8678259      -2.3942490      0.42788745
2019-02-27/12:04:08.28           2.8740746      -2.4144749      0.42058693
2019-02-27/12:04:08.31           2.8792158      -2.4170863      0.42759018
2019-02-27/12:04:08.34           2.8925886      -2.4118362      0.42666769
2019-02-27/12:04:08.37           2.8946775      -2.4100813      0.41147562
2019-02-27/12:04:08.40           2.8939426      -2.4073532      0.40704046
2019-02-27/12:04:08.44           2.8921384      -2.4014669      0.41478107
2019-02-27/12:04:08.47           2.8904309      -2.3848055      0.41322682
2019-02-27/12:04:08.50           2.8821851      -2.3701806      0.41022694
2019-02-27/12:04:08.53           2.8769285      -2.3622417      0.40861711
2019-02-27/12:04:08.56           2.8709792      -2.3402252      0.41404334
2019-02-27/12:04:08.59           2.8757883      -2.3317286      0.42228172
2019-02-27/12:04:08.62           2.8820900      -2.3454346      0.42405690
2019-02-27/12:04:08.65           2.8924451      -2.3554212      0.44124810
2019-02-27/12:04:08.69           2.9028607      -2.3531242      0.44632344
2019-02-27/12:04:08.72           2.8997138      -2.3458714      0.45592068
2019-02-27/12:04:08.75           2.9017246      -2.3402858      0.46113900
2019-02-27/12:04:08.78           2.9095546      -2.3348492      0.45757221
2019-02-27/12:04:08.81           2.9052957      -2.3246850      0.45477300
2019-02-27/12:04:08.84           2.8984319      -2.3193105      0.45267275
2019-02-27/12:04:08.87           2.8824384      -2.3128358      0.44048272
2019-02-27/12:04:08.90           2.8693101      -2.2845909      0.45046808
2019-02-27/12:04:08.94           2.8516052      -2.2619672      0.45036376
2019-02-27/12:04:08.97           2.8353897      -2.2608254      0.45423697
2019-02-27/12:04:09.00           2.8388741      -2.2661380      0.45179368
2019-02-27/12:04:09.03           2.8393738      -2.2753585      0.45076237
2019-02-27/12:04:09.06           2.8400584      -2.2827724      0.46246550
2019-02-27/12:04:09.09           2.8490519      -2.2962193      0.46316449
2019-02-27/12:04:09.12           2.8597178      -2.3123947      0.46899040
2019-02-27/12:04:09.15           2.8697759      -2.3240784      0.48262690
2019-02-27/12:04:09.19           2.8698465      -2.3416787      0.46884298
2019-02-27/12:04:09.22           2.8749461      -2.3452312      0.47130335
2019-02-27/12:04:09.25           2.8735396      -2.3519214      0.46520933
2019-02-27/12:04:09.28           2.8725735      -2.3588394      0.46418413
2019-02-27/12:04:09.31           2.8663179      -2.3605086      0.46336727
2019-02-27/12:04:09.34           2.8525493      -2.3566505      0.46390822
2019-02-27/12:04:09.37           2.8467142      -2.3483899      0.46642768
2019-02-27/12:04:09.40           2.8434428      -2.3375238      0.45641614
2019-02-27/12:04:09.44           2.8419656      -2.3373824      0.43627049
2019-02-27/12:04:09.47           2.8447806      -2.3333087      0.43148511
2019-02-27/12:04:09.50           2.8444129      -2.3447234      0.42266552
2019-02-27/12:04:09.53           2.8491029      -2.3518356      0.42188347
2019-02-27/12:04:09.56           2.8440079      -2.3570942      0.41643885
2019-02-27/12:04:09.59           2.8588727      -2.3641628      0.41741621
2019-02-27/12:04:09.62           2.8819426      -2.3817821      0.40116167
2019-02-27/12:04:09.65           2.8913465      -2.3892008      0.39142906
2019-02-27/12:04:09.69           2.8971072      -2.4021322      0.38079606
2019-02-27/12:04:09.72           2.9025932      -2.3958750      0.37100889
2019-02-27/12:04:09.75           2.8998515      -2.4006835      0.37244951
2019-02-27/12:04:09.78           2.8986202      -2.3891153      0.35523879
2019-02-27/12:04:09.81           2.8938864      -2.3759554      0.34523016
2019-02-27/12:04:09.84           2.8983890      -2.3644120      0.33723286
2019-02-27/12:04:09.87           2.8862769      -2.3601990      0.32406719
2019-02-27/12:04:09.90           2.8743232      -2.3429124      0.32900856
2019-02-27/12:04:09.94           2.8673735      -2.3337038      0.33851535
2019-02-27/12:04:09.97           2.8729006      -2.3316335      0.34048284
2019-02-27/12:04:10.00           2.8772555      -2.3346174      0.34603038
2019-02-27/12:04:10.03           2.8908315      -2.3317319      0.34529464
2019-02-27/12:04:10.06           2.9024819      -2.3385885      0.35160762
2019-02-27/12:04:10.09           2.9141796      -2.3331358      0.33918321
2019-02-27/12:04:10.12           2.9245081      -2.3242961      0.33144233
2019-02-27/12:04:10.15           2.9282249      -2.3083154      0.33142506
2019-02-27/12:04:10.19           2.9282408      -2.3097965      0.31050183
2019-02-27/12:04:10.22           2.9312290      -2.3023498      0.29357757
2019-02-27/12:04:10.25           2.9190521      -2.2974722      0.28863679
2019-02-27/12:04:10.28           2.9187539      -2.2920660      0.28729184
2019-02-27/12:04:10.31           2.9151345      -2.2919860      0.28259765
2019-02-27/12:04:10.34           2.9080026      -2.2880642      0.29273565
2019-02-27/12:04:10.37           2.9038946      -2.2946142      0.30607307
2019-02-27/12:04:10.40           2.8924060      -2.3014946      0.32395638
2019-02-27/12:04:10.44           2.8932237      -2.3226603      0.33281211
2019-02-27/12:04:10.47           2.8972670      -2.3266615      0.35184955
2019-02-27/12:04:10.50           2.8993940      -2.3367969      0.36472701
2019-02-27/12:04:10.53           2.9020345      -2.3386411      0.36574291
2019-02-27/12:04:10.56           2.8890437      -2.3519680      0.36034700
2019-02-27/12:04:10.59           2.8862441      -2.3534186      0.36110594
2019-02-27/12:04:10.62           2.8792413      -2.3506153      0.36172753
2019-02-27/12:04:10.65           2.8768585      -2.3432798      0.36529863
2019-02-27/12:04:10.69           2.8764406      -2.3342655      0.35317629
2019-02-27/12:04:10.72           2.8734876      -2.3090222      0.35292246
2019-02-27/12:04:10.75           2.8743383      -2.3072121      0.34695301
2019-02-27/12:04:10.78           2.8750507      -2.3006878      0.33730163
2019-02-27/12:04:10.81           2.8722550      -2.3000839      0.33429397
2019-02-27/12:04:10.84           2.8731524      -2.2868389      0.34268566
2019-02-27/12:04:10.87           2.8649495      -2.2939396      0.33739848
2019-02-27/12:04:10.90           2.8766784      -2.3056492      0.33182232
2019-02-27/12:04:10.94           2.8851137      -2.3199078      0.33617814
2019-02-27/12:04:10.97           2.8971918      -2.3318159      0.33808960
2019-02-27/12:04:11.00           2.9088385      -2.3504776      0.34003390
2019-02-27/12:04:11.03           2.9065184      -2.3520261      0.35263241
2019-02-27/12:04:11.06           2.9081506      -2.3521854      0.35981573
2019-02-27/12:04:11.09           2.9160452      -2.3365476      0.36489996
2019-02-27/12:04:11.12           2.9282726      -2.3375919      0.36183492
2019-02-27/12:04:11.15           2.9323132      -2.3115352      0.37432400
2019-02-27/12:04:11.19           2.9268557      -2.2920734      0.37203855
2019-02-27/12:04:11.22           2.9187136      -2.2721059      0.36585398
2019-02-27/12:04:11.25           2.9042601      -2.2566749      0.36714148
2019-02-27/12:04:11.28           2.8896491      -2.2429360      0.37129632
2019-02-27/12:04:11.31           2.8822568      -2.2305594      0.37376583
2019-02-27/12:04:11.34           2.8797475      -2.2203891      0.37761937
2019-02-27/12:04:11.37           2.8762204      -2.2156915      0.39256543
2019-02-27/12:04:11.40           2.8716695      -2.2030658      0.40697076
2019-02-27/12:04:11.44           2.8642002      -2.2073959      0.40215911
2019-02-27/12:04:11.47           2.8664945      -2.2086674      0.40728533
2019-02-27/12:04:11.50           2.8555548      -2.2038818      0.41024974
2019-02-27/12:04:11.53           2.8653177      -2.2080494      0.41167341
2019-02-27/12:04:11.56           2.8602035      -2.2028696      0.40486755
2019-02-27/12:04:11.59           2.8545770      -2.2000874      0.39774325
2019-02-27/12:04:11.62           2.8400536      -2.2002500      0.39888505
2019-02-27/12:04:11.65           2.8312390      -2.2043493      0.39543884
2019-02-27/12:04:11.69           2.8171358      -2.2032011      0.39221536
2019-02-27/12:04:11.72           2.8249913      -2.2057864      0.39947036
2019-02-27/12:04:11.75           2.8176292      -2.2056535      0.41410925
2019-02-27/12:04:11.78           2.8226226      -2.2074225      0.42314868
2019-02-27/12:04:11.81           2.8157303      -2.2065287      0.42535140
2019-02-27/12:04:11.84           2.8165134      -2.2178893      0.42704505
2019-02-27/12:04:11.87           2.8215964      -2.2282778      0.41938914
2019-02-27/12:04:11.90           2.8230660      -2.2301249      0.42948514
2019-02-27/12:04:11.94           2.8265471      -2.2387916      0.43179641
2019-02-27/12:04:11.97           2.8373171      -2.2416745      0.44291761
2019-02-27/12:04:12.00           2.8341742      -2.2373304      0.44737579
2019-02-27/12:04:12.03           2.8383949      -2.2330772      0.44835289
2019-02-27/12:04:12.06           2.8405416      -2.2268845      0.45423444
2019-02-27/12:04:12.09           2.8344441      -2.2177586      0.46123276
2019-02-27/12:04:12.12           2.8388031      -2.2129309      0.45223773
2019-02-27/12:04:12.15           2.8391803      -2.1982169      0.45401963
2019-02-27/12:04:12.19           2.8407256      -2.1930804      0.43214229
2019-02-27/12:04:12.22           2.8370280      -2.1884903      0.40949518
2019-02-27/12:04:12.25           2.8344060      -2.1913056      0.39303520
2019-02-27/12:04:12.28           2.8310330      -2.2042478      0.37573765
2019-02-27/12:04:12.31           2.8195938      -2.2039746      0.37095295
2019-02-27/12:04:12.34           2.8220656      -2.2152208      0.36900484
2019-02-27/12:04:12.37           2.8325244      -2.2247068      0.37128131
2019-02-27/12:04:12.40           2.8395706      -2.2245108      0.38037128
2019-02-27/12:04:12.44           2.8415523      -2.2355972      0.37996186
2019-02-27/12:04:12.47           2.8610268      -2.2543687      0.37709403
2019-02-27/12:04:12.50           2.8798010      -2.2532421      0.38220339
2019-02-27/12:04:12.53           2.8832217      -2.2581556      0.36485824
2019-02-27/12:04:12.56           2.8880737      -2.2465892      0.35342669
2019-02-27/12:04:12.59           2.9038553      -2.2522488      0.33097885
2019-02-27/12:04:12.62           2.8975658      -2.2573994      0.31039486
2019-02-27/12:04:12.65           2.8934819      -2.2536127      0.29777283
2019-02-27/12:04:12.69           2.8903597      -2.2459276      0.29911386
2019-02-27/12:04:12.72           2.8999289      -2.2365712      0.30711680
2019-02-27/12:04:12.75           2.8879352      -2.2242752      0.31070243
2019-02-27/12:04:12.78           2.8773934      -2.2174797      0.31758010
2019-02-27/12:04:12.81           2.8705450      -2.2078053      0.32764935
2019-02-27/12:04:12.84           2.8719802      -2.2008245      0.34801989
2019-02-27/12:04:12.87           2.8670579      -2.1904656      0.35988257
2019-02-27/12:04:12.90           2.8662137      -2.1845577      0.36289794
2019-02-27/12:04:12.94           2.8615908      -2.1815351      0.37175555
2019-02-27/12:04:12.97           2.8583971      -2.1850984      0.37019624
2019-02-27/12:04:13.00           2.8396206      -2.1813982      0.36580746
2019-02-27/12:04:13.03           2.8344630      -2.1716214      0.37221058
2019-02-27/12:04:13.06           2.8382412      -2.1771691      0.37007174
2019-02-27/12:04:13.09           2.8423543      -2.1802534      0.37311320
2019-02-27/12:04:13.12           2.8386907      -2.1846154      0.36612494
2019-02-27/12:04:13.15           2.8384667      -2.1857113      0.36381989
2019-02-27/12:04:13.19           2.8339378      -2.1793369      0.36052940
2019-02-27/12:04:13.22           2.8323572      -2.1769620      0.34971596
2019-02-27/12:04:13.25           2.8230624      -2.1724957      0.35021610
2019-02-27/12:04:13.28           2.8290651      -2.1803740      0.35071332
2019-02-27/12:04:13.31           2.8234043      -2.1935021      0.34235633
2019-02-27/12:04:13.34           2.8083891      -2.2032810      0.34305849
2019-02-27/12:04:13.37           2.8030658      -2.2075915      0.33990648
2019-02-27/12:04:13.40           2.8076032      -2.2206852      0.33984586
2019-02-27/12:04:13.44           2.7993403      -2.2273443      0.34419253
2019-02-27/12:04:13.47           2.8069050      -2.2352397      0.34331511
2019-02-27/12:04:13.50           2.8134266      -2.2363721      0.34135972
2019-02-27/12:04:13.53           2.8150753      -2.2390339      0.32664890
2019-02-27/12:04:13.56           2.8085482      -2.2382323      0.31871134
2019-02-27/12:04:13.59           2.8080658      -2.2313929      0.31189266
2019-02-27/12:04:13.62           2.8115079      -2.2168288      0.29965956
2019-02-27/12:04:13.65           2.8251869      -2.2198911      0.29694697
2019-02-27/12:04:13.69           2.8267098      -2.2231159      0.29222347
2019-02-27/12:04:13.72           2.8248105      -2.2316388      0.28663398
2019-02-27/12:04:13.75           2.8260955      -2.2408689      0.28998451
2019-02-27/12:04:13.78           2.8351684      -2.2661423      0.28560401
2019-02-27/12:04:13.81           2.8567320      -2.2792375      0.28514531
2019-02-27/12:04:13.84           2.8767168      -2.2905498      0.28807000
2019-02-27/12:04:13.87           2.8927058      -2.2991426      0.28223585
2019-02-27/12:04:13.90           2.9022491      -2.3026336      0.28551341
2019-02-27/12:04:13.94           2.8864765      -2.2915772      0.27669818
2019-02-27/12:04:13.97           2.8841555      -2.2794218      0.27807643
2019-02-27/12:04:14.00           2.8885527      -2.2620648      0.27270556
2019-02-27/12:04:14.03           2.8902206      -2.2457838      0.26402805
2019-02-27/12:04:14.06           2.8813888      -2.2173173      0.26196885
2019-02-27/12:04:14.09           2.8681060      -2.2001232      0.26451437
2019-02-27/12:04:14.12           2.8523016      -2.1862794      0.25353064
2019-02-27/12:04:14.15           2.8396394      -2.1719675      0.26103383
2019-02-27/12:04:14.19           2.8267863      -2.1679867      0.26375896
2019-02-27/12:04:14.22           2.8272077      -2.1657129      0.27244259
2019-02-27/12:04:14.25           2.8152388      -2.1499224      0.27311759
2019-02-27/12:04:14.28           2.8071381      -2.1547401      0.27480062
2019-02-27/12:04:14.31           2.8046687      -2.1533590      0.27008582
2019-02-27/12:04:14.34           2.8029855      -2.1658637      0.26742381
2019-02-27/12:04:14.37           2.7991191      -2.1642382      0.27309785
2019-02-27/12:04:14.40           2.8029370      -2.1716969      0.28157192
2019-02-27/12:04:14.44           2.8008075      -2.1797160      0.28426465
2019-02-27/12:04:14.47           2.8132707      -2.1827156      0.29304193
2019-02-27/12:04:14.50           2.8167538      -2.1807735      0.29412017
2019-02-27/12:04:14.53           2.8264751      -2.1856095      0.29797916
2019-02-27/12:04:14.56           2.8286640      -2.1828729      0.29946396
2019-02-27/12:04:14.59           2.8202543      -2.1823594      0.31700251
2019-02-27/12:04:14.62           2.8128845      -2.1651991      0.33290888
2019-02-27/12:04:14.65           2.8041007      -2.1613532      0.33063442
2019-02-27/12:04:14.69           2.7933493      -2.1512425      0.32807092
2019-02-27/12:04:14.72           2.7894919      -2.1452552      0.33100567
2019-02-27/12:04:14.75           2.7777000      -2.1347337      0.32733920
2019-02-27/12:04:14.78           2.7722667      -2.1362529      0.33111635
2019-02-27/12:04:14.81           2.7612692      -2.1364640      0.33280804
2019-02-27/12:04:14.84           2.7712887      -2.1361912      0.33952232
2019-02-27/12:04:14.87           2.7773782      -2.1384556      0.35116422
2019-02-27/12:04:14.90           2.7879938      -2.1540558      0.34233390
2019-02-27/12:04:14.94           2.7960593      -2.1669345      0.34142086
2019-02-27/12:04:14.97           2.7925010      -2.1639752      0.34519163
2019-02-27/12:04:15.00           2.7942887      -2.1642596      0.32687347
2019-02-27/12:04:15.03           2.7936484      -2.1793453      0.30884256
2019-02-27/12:04:15.06           2.7911922      -2.1778147      0.30431696
2019-02-27/12:04:15.09           2.7900335      -2.1952827      0.28600430
2019-02-27/12:04:15.12           2.7842206      -2.1990985      0.27818761
2019-02-27/12:04:15.15           2.7800575      -2.1960322      0.25901858
2019-02-27/12:04:15.19           2.7819874      -2.1895664      0.25888452
2019-02-27/12:04:15.22           2.7792278      -2.1951301      0.24875746
2019-02-27/12:04:15.25           2.7838443      -2.1998381      0.24866765
2019-02-27/12:04:15.28           2.7854826      -2.2036762      0.26182792
2019-02-27/12:04:15.31           2.7840176      -2.2019621      0.27551207
2019-02-27/12:04:15.34           2.7907448      -2.2063109      0.27815244
2019-02-27/12:04:15.37           2.7935509      -2.1944007      0.29156606
2019-02-27/12:04:15.40           2.7945316      -2.1971126      0.29118450
2019-02-27/12:04:15.44           2.8010702      -2.1973614      0.29766013
2019-02-27/12:04:15.47           2.7924649      -2.1936975      0.29652308
2019-02-27/12:04:15.50           2.7985164      -2.1856571      0.30654021
2019-02-27/12:04:15.53           2.8107582      -2.1791747      0.29661791
2019-02-27/12:04:15.56           2.8217901      -2.1777153      0.29271860
2019-02-27/12:04:15.59           2.8229770      -2.1657234      0.29435121
2019-02-27/12:04:15.62           2.8228713      -2.1616520      0.28629901
2019-02-27/12:04:15.65           2.8179370      -2.1530874      0.28451124
2019-02-27/12:04:15.69           2.8053627      -2.1386544      0.27420145
2019-02-27/12:04:15.72           2.7978301      -2.1247168      0.26238944
2019-02-27/12:04:15.75           2.7946716      -2.1183050      0.24912674
2019-02-27/12:04:15.78           2.7870379      -2.1060830      0.24677519
2019-02-27/12:04:15.81           2.7746149      -2.1070303      0.25196198
2019-02-27/12:04:15.84           2.7611215      -2.1000188      0.25000003
2019-02-27/12:04:15.87           2.7589196      -2.1090039      0.25484060
2019-02-27/12:04:15.90           2.7618117      -2.1147742      0.26051124
2019-02-27/12:04:15.94           2.7655662      -2.1275443      0.25827574
2019-02-27/12:04:15.97           2.7819950      -2.1284598      0.26082314
2019-02-27/12:04:16.00           2.7799522      -2.1314206      0.26662629
2019-02-27/12:04:16.03           2.7862248      -2.1354420      0.27096374
2019-02-27/12:04:16.06           2.7917704      -2.1389062      0.26271721
2019-02-27/12:04:16.09           2.8020791      -2.1242267      0.26126685
2019-02-27/12:04:16.12           2.8055749      -2.1188018      0.25039604
2019-02-27/12:04:16.15           2.8078243      -2.1088595      0.22665596
2019-02-27/12:04:16.19           2.7972928      -2.0994061      0.21491490
2019-02-27/12:04:16.22           2.7924328      -2.0851846      0.20864296
2019-02-27/12:04:16.25           2.7855141      -2.0884077      0.20898546
2019-02-27/12:04:16.28           2.7822297      -2.0898538      0.21439770
2019-02-27/12:04:16.31           2.7734382      -2.0926245      0.22007290
2019-02-27/12:04:16.34           2.7655808      -2.0925248      0.23503523
2019-02-27/12:04:16.37           2.7649692      -2.1126640      0.23996495
2019-02-27/12:04:16.40           2.7678858      -2.1246047      0.26143242
2019-02-27/12:04:16.44           2.7674768      -2.1306307      0.27590163
2019-02-27/12:04:16.47           2.7810887      -2.1363147      0.28848119
2019-02-27/12:04:16.50           2.7962922      -2.1325436      0.29393064
2019-02-27/12:04:16.53           2.7916994      -2.1407145      0.29923840
2019-02-27/12:04:16.56           2.7916996      -2.1454749      0.30030778
2019-02-27/12:04:16.59           2.7910397      -2.1398121      0.30598479
2019-02-27/12:04:16.62           2.7912235      -2.1272700      0.31329084
2019-02-27/12:04:16.65           2.7833161      -2.1144609      0.32167291
2019-02-27/12:04:16.69           2.7712905      -2.1101988      0.31845427
2019-02-27/12:04:16.72           2.7631603      -2.0920430      0.33365230
2019-02-27/12:04:16.75           2.7480554      -2.0740891      0.34857074
2019-02-27/12:04:16.78           2.7279658      -2.0727450      0.34972524
2019-02-27/12:04:16.81           2.7178887      -2.0527237      0.35836388
2019-02-27/12:04:16.84           2.7182569      -2.0480546      0.35708057
2019-02-27/12:04:16.87           2.7170333      -2.0402014      0.35387757
2019-02-27/12:04:16.90           2.7086317      -2.0492279      0.34566418
2019-02-27/12:04:16.94           2.7081603      -2.0456904      0.35027562
2019-02-27/12:04:16.97           2.7163233      -2.0376877      0.35515160
2019-02-27/12:04:17.00           2.7222270      -2.0467837      0.35012578
2019-02-27/12:04:17.03           2.7297266      -2.0600863      0.34663451
2019-02-27/12:04:17.06           2.7439303      -2.0588826      0.36347760
2019-02-27/12:04:17.09           2.7646751      -2.0637191      0.36407227
2019-02-27/12:04:17.12           2.7725063      -2.0612333      0.36722370
2019-02-27/12:04:17.15           2.7797537      -2.0666429      0.36575411
2019-02-27/12:04:17.19           2.7928479      -2.0587099      0.36588306
2019-02-27/12:04:17.22           2.7968774      -2.0521672      0.35177610
2019-02-27/12:04:17.25           2.7955871      -2.0377551      0.35117780
2019-02-27/12:04:17.28           2.7952699      -2.0249016      0.34457130
2019-02-27/12:04:17.31           2.7899797      -2.0135913      0.33427480
2019-02-27/12:04:17.34           2.7829977      -2.0134724      0.31594833
2019-02-27/12:04:17.37           2.7784303      -1.9995196      0.31493930
2019-02-27/12:04:17.40           2.7827510      -1.9895907      0.31969873
2019-02-27/12:04:17.44           2.7915837      -1.9843011      0.32967806
2019-02-27/12:04:17.47           2.7971689      -1.9782788      0.33978594
2019-02-27/12:04:17.50           2.8079047      -1.9728500      0.35250031
2019-02-27/12:04:17.53           2.8172149      -1.9758953      0.34993258
2019-02-27/12:04:17.56           2.8294055      -1.9728074      0.35363293
2019-02-27/12:04:17.59           2.8419962      -1.9635061      0.34923737
2019-02-27/12:04:17.62           2.8484136      -1.9544311      0.34717037
2019-02-27/12:04:17.65           2.8518212      -1.9569417      0.33694279
2019-02-27/12:04:17.69           2.8439804      -1.9435270      0.31748003
2019-02-27/12:04:17.72           2.8416293      -1.9243415      0.31303459
2019-02-27/12:04:17.75           2.8332478      -1.9182230      0.29702788
2019-02-27/12:04:17.78           2.8189140      -1.9158277      0.28760196
2019-02-27/12:04:17.81           2.8119215      -1.9200520      0.28108189
2019-02-27/12:04:17.84           2.8022057      -1.9237274      0.27975486
2019-02-27/12:04:17.87           2.7947805      -1.9227938      0.28907810
2019-02-27/12:04:17.90           2.7925953      -1.9277099      0.29008771
2019-02-27/12:04:17.94           2.7825272      -1.9295680      0.28739364
2019-02-27/12:04:17.97           2.7801156      -1.9366449      0.29470265
2019-02-27/12:04:18.00           2.7694519      -1.9501632      0.28264162
2019-02-27/12:04:18.03           2.7805744      -1.9615363      0.28439218
2019-02-27/12:04:18.06           2.7876642      -1.9652781      0.28269160
2019-02-27/12:04:18.09           2.7899368      -1.9601388      0.28451246
2019-02-27/12:04:18.12           2.7915332      -1.9576856      0.28360968
2019-02-27/12:04:18.15           2.7988553      -1.9618204      0.28040803
2019-02-27/12:04:18.19           2.8018436      -1.9551814      0.30000156
2019-02-27/12:04:18.22           2.8051643      -1.9504057      0.31195048
2019-02-27/12:04:18.25           2.8181894      -1.9541249      0.31695131
2019-02-27/12:04:18.28           2.8261370      -1.9460295      0.32217454
2019-02-27/12:04:18.31           2.8095437      -1.9335968      0.31987875
2019-02-27/12:04:18.34           2.8059331      -1.9348441      0.32160803
2019-02-27/12:04:18.37           2.7954752      -1.9308529      0.32496033
2019-02-27/12:04:18.40           2.7913594      -1.9325128      0.32915647
2019-02-27/12:04:18.44           2.7799850      -1.9371870      0.32229818
2019-02-27/12:04:18.47           2.7696943      -1.9373323      0.31282307
2019-02-27/12:04:18.50           2.7686024      -1.9419244      0.31416267
2019-02-27/12:04:18.53           2.7571224      -1.9444877      0.31495689
2019-02-27/12:04:18.56           2.7526056      -1.9517220      0.32876077
2019-02-27/12:04:18.59           2.7609938      -1.9625431      0.33573405
2019-02-27/12:04:18.62           2.7584503      -1.9648331      0.33706961
2019-02-27/12:04:18.65           2.7724339      -1.9663846      0.33181085
2019-02-27/12:04:18.69           2.7712869      -1.9678470      0.32083547
2019-02-27/12:04:18.72           2.7755586      -1.9646829      0.31776302
2019-02-27/12:04:18.75           2.7830105      -1.9666442      0.30171692
2019-02-27/12:04:18.78           2.7883673      -1.9570025      0.29874016
2019-02-27/12:04:18.81           2.7880467      -1.9509604      0.29087145
2019-02-27/12:04:18.84           2.7840588      -1.9460670      0.27946500
2019-02-27/12:04:18.87           2.7837718      -1.9394657      0.27064013
2019-02-27/12:04:18.90           2.7923653      -1.9406641      0.26280067
2019-02-27/12:04:18.94           2.7856621      -1.9514734      0.26161348
2019-02-27/12:04:18.97           2.8000143      -1.9580160      0.26104778
2019-02-27/12:04:19.00           2.8044064      -1.9649986      0.26640258
2019-02-27/12:04:19.03           2.8066669      -1.9645477      0.28117825
2019-02-27/12:04:19.06           2.8069845      -1.9718046      0.28369318
2019-02-27/12:04:19.09           2.8209040      -1.9730770      0.28109079
2019-02-27/12:04:19.12           2.8353856      -1.9676516      0.28254365
2019-02-27/12:04:19.15           2.8357056      -1.9673948      0.28556796
2019-02-27/12:04:19.19           2.8274392      -1.9661368      0.28368539
2019-02-27/12:04:19.22           2.8405148      -1.9571617      0.29470386
2019-02-27/12:04:19.25           2.8376247      -1.9417723      0.29737452
2019-02-27/12:04:19.28           2.8377817      -1.9292629      0.30621160
2019-02-27/12:04:19.31           2.8437858      -1.9281879      0.28938623
2019-02-27/12:04:19.34           2.8494033      -1.9315322      0.27369235
2019-02-27/12:04:19.37           2.8459406      -1.9310070      0.27030007
2019-02-27/12:04:19.40           2.8355041      -1.9225378      0.26865949
2019-02-27/12:04:19.44           2.8389037      -1.9166428      0.25838147
2019-02-27/12:04:19.47           2.8506786      -1.9101561      0.25506072
2019-02-27/12:04:19.50           2.8390592      -1.9062399      0.24046633
2019-02-27/12:04:19.53           2.8389954      -1.9030875      0.22460894
2019-02-27/12:04:19.56           2.8377429      -1.9049866      0.20578134
2019-02-27/12:04:19.59           2.8298099      -1.9060450      0.21529321
2019-02-27/12:04:19.62           2.8253055      -1.9018315      0.22557344
2019-02-27/12:04:19.65           2.8165686      -1.9035238      0.23098180
2019-02-27/12:04:19.69           2.8190867      -1.9211784      0.23658932
2019-02-27/12:04:19.72           2.8236624      -1.9395522      0.24685586
2019-02-27/12:04:19.75           2.8175074      -1.9428379      0.25144892
2019-02-27/12:04:19.78           2.8173107      -1.9428534      0.26845089
2019-02-27/12:04:19.81           2.8196804      -1.9412315      0.29035274
2019-02-27/12:04:19.84           2.8214792      -1.9313284      0.30018159
2019-02-27/12:04:19.87           2.8199651      -1.9193530      0.30480739
2019-02-27/12:04:19.90           2.8132668      -1.8972259      0.31253288
2019-02-27/12:04:19.94           2.8106042      -1.8929801      0.30750752
2019-02-27/12:04:19.97           2.7958971      -1.8720540      0.31022843
2019-02-27/12:04:20.00           2.7814303      -1.8521501      0.30995560
2019-02-27/12:04:20.03           2.7703417      -1.8342337      0.31258064
2019-02-27/12:04:20.06           2.7672814      -1.8241660      0.30455770
2019-02-27/12:04:20.09           2.7538112      -1.8226676      0.30130097
2019-02-27/12:04:20.12           2.7414759      -1.8216098      0.30568971
2019-02-27/12:04:20.15           2.7441034      -1.8116685      0.30680842
2019-02-27/12:04:20.19           2.7424305      -1.8124758      0.30925008
2019-02-27/12:04:20.22           2.7473766      -1.8110979      0.32206142
2019-02-27/12:04:20.25           2.7540177      -1.8125731      0.32187694
2019-02-27/12:04:20.28           2.7627839      -1.8073355      0.32437244
2019-02-27/12:04:20.31           2.7693109      -1.8104793      0.32707322
2019-02-27/12:04:20.34           2.7701614      -1.8122945      0.32119099
2019-02-27/12:04:20.37           2.7721807      -1.8102617      0.31772506
2019-02-27/12:04:20.40           2.7739038      -1.8154179      0.30624435
2019-02-27/12:04:20.44           2.7757731      -1.8268551      0.31039398
2019-02-27/12:04:20.47           2.7758977      -1.8345140      0.29854304
2019-02-27/12:04:20.50           2.7736806      -1.8416280      0.28449888
2019-02-27/12:04:20.53           2.7789579      -1.8434180      0.28665459
2019-02-27/12:04:20.56           2.7748567      -1.8409037      0.29607566
2019-02-27/12:04:20.59           2.7794956      -1.8397473      0.30233382
2019-02-27/12:04:20.62           2.7766058      -1.8359046      0.31899467
2019-02-27/12:04:20.65           2.7799978      -1.8485350      0.32124474
2019-02-27/12:04:20.69           2.7789752      -1.8446126      0.33160845
2019-02-27/12:04:20.72           2.7750171      -1.8392213      0.33870741
2019-02-27/12:04:20.75           2.7810430      -1.8453705      0.33966875
2019-02-27/12:04:20.78           2.7820655      -1.8353542      0.34464405
2019-02-27/12:04:20.81           2.7824899      -1.8477259      0.34308459
2019-02-27/12:04:20.84           2.7816724      -1.8538100      0.33726369
2019-02-27/12:04:20.87           2.7760542      -1.8598173      0.33145362
2019-02-27/12:04:20.90           2.7763824      -1.8615681      0.31805958
2019-02-27/12:04:20.94           2.7799263      -1.8564534      0.30746911
2019-02-27/12:04:20.97           2.7854676      -1.8563942      0.29774362
2019-02-27/12:04:21.00           2.7842262      -1.8607328      0.28152606
2019-02-27/12:04:21.03           2.7825722      -1.8527974      0.27372912
2019-02-27/12:04:21.06           2.7769703      -1.8500622      0.25765391
2019-02-27/12:04:21.09           2.7697677      -1.8353386      0.24316242
2019-02-27/12:04:21.12           2.7639640      -1.8461395      0.22569328
2019-02-27/12:04:21.15           2.7596669      -1.8414496      0.22491878
2019-02-27/12:04:21.19           2.7604373      -1.8485793      0.22393263
2019-02-27/12:04:21.22           2.7630987      -1.8479390      0.22863896
2019-02-27/12:04:21.25           2.7566671      -1.8579729      0.23470004
2019-02-27/12:04:21.28           2.7577417      -1.8611486      0.23600965
2019-02-27/12:04:21.31           2.7595926      -1.8804097      0.24988732
2019-02-27/12:04:21.34           2.7712016      -1.8987428      0.26837056
2019-02-27/12:04:21.37           2.7837273      -1.9155921      0.27505081
2019-02-27/12:04:21.40           2.7989008      -1.9184429      0.28092302
2019-02-27/12:04:21.44           2.8145569      -1.9322883      0.27661881
2019-02-27/12:04:21.47           2.8336020      -1.9390739      0.26610319
2019-02-27/12:04:21.50           2.8318714      -1.9392250      0.25879636
2019-02-27/12:04:21.53           2.8449022      -1.9295461      0.24871718
2019-02-27/12:04:21.56           2.8497019      -1.9282968      0.23219476
2019-02-27/12:04:21.59           2.8462094      -1.9037098      0.22226687
2019-02-27/12:04:21.62           2.8367371      -1.8878342      0.21366087
2019-02-27/12:04:21.65           2.8329844      -1.8753114      0.20846001
2019-02-27/12:04:21.69           2.8147167      -1.8520429      0.21791215
2019-02-27/12:04:21.72           2.8024095      -1.8410373      0.21267386
2019-02-27/12:04:21.75           2.7903979      -1.8175634      0.22631691
2019-02-27/12:04:21.78           2.7829287      -1.8051913      0.23373229
2019-02-27/12:04:21.81           2.7761778      -1.7977291      0.24091073
2019-02-27/12:04:21.84           2.7728613      -1.7896199      0.23946676
2019-02-27/12:04:21.87           2.7739323      -1.7927957      0.24079973
2019-02-27/12:04:21.90           2.7751996      -1.7824346      0.24352657
2019-02-27/12:04:21.94           2.7653875      -1.7790651      0.24311494
2019-02-27/12:04:21.97           2.7805396      -1.7969107      0.22097636
2019-02-27/12:04:22.00           2.7861358      -1.7966746      0.21803985
2019-02-27/12:04:22.03           2.7841592      -1.8064291      0.20529551
2019-02-27/12:04:22.06           2.7952498      -1.8191708      0.20027844
2019-02-27/12:04:22.09           2.8030589      -1.8274270      0.19117765
2019-02-27/12:04:22.12           2.8164449      -1.8327375      0.20591609
2019-02-27/12:04:22.15           2.8300066      -1.8401814      0.19249864
2019-02-27/12:04:22.19           2.8453029      -1.8534910      0.18089835
2019-02-27/12:04:22.22           2.8630549      -1.8581514      0.16909781
2019-02-27/12:04:22.25           2.8738201      -1.8426261      0.17137273
2019-02-27/12:04:22.28           2.8794415      -1.8351489      0.17909503
2019-02-27/12:04:22.31           2.8806952      -1.8342257      0.17391850
2019-02-27/12:04:22.34           2.8855880      -1.8250841      0.17616079
2019-02-27/12:04:22.37           2.8870444      -1.8211992      0.17768768
2019-02-27/12:04:22.40           2.8788212      -1.8138956      0.17841458
2019-02-27/12:04:22.44           2.8733570      -1.8074741      0.19540429
2019-02-27/12:04:22.47           2.8545632      -1.8051890      0.20570891
2019-02-27/12:04:22.50           2.8552322      -1.8060447      0.21987223
2019-02-27/12:04:22.53           2.8477308      -1.8046810      0.23131898
2019-02-27/12:04:22.56           2.8536976      -1.8131208      0.22605470
2019-02-27/12:04:22.59           2.8614851      -1.8128590      0.23355744
2019-02-27/12:04:22.62           2.8595730      -1.8008753      0.24475599
2019-02-27/12:04:22.65           2.8646128      -1.7922160      0.23647538
2019-02-27/12:04:22.69           2.8608892      -1.7923015      0.22671379
2019-02-27/12:04:22.72           2.8584773      -1.7813925      0.21177762
2019-02-27/12:04:22.75           2.8691293      -1.7717788      0.19513252
2019-02-27/12:04:22.78           2.8617870      -1.7580783      0.18035412
2019-02-27/12:04:22.81           2.8516173      -1.7541766      0.17267035
2019-02-27/12:04:22.84           2.8333109      -1.7366189      0.16999502
2019-02-27/12:04:22.87           2.8262414      -1.7273898      0.17047156
2019-02-27/12:04:22.90           2.8151113      -1.7256998      0.16404910
2019-02-27/12:04:22.94           2.8022656      -1.7201924      0.17771560
2019-02-27/12:04:22.97           2.7976918      -1.7159135      0.18968038
2019-02-27/12:04:23.00           2.7946764      -1.7228288      0.20410796
2019-02-27/12:04:23.03           2.7973944      -1.7190957      0.22249274
2019-02-27/12:04:23.06           2.8038707      -1.7167185      0.24919704
2019-02-27/12:04:23.09           2.8056908      -1.7098212      0.26168078
2019-02-27/12:04:23.12           2.8097859      -1.7190421      0.27638554
2019-02-27/12:04:23.15           2.8080295      -1.7262337      0.27809615
2019-02-27/12:04:23.19           2.8186460      -1.7401447      0.26867180
2019-02-27/12:04:23.22           2.8257960      -1.7476171      0.27180312
2019-02-27/12:04:23.25           2.8369516      -1.7401047      0.27328242
2019-02-27/12:04:23.28           2.8447940      -1.7342822      0.27381636
2019-02-27/12:04:23.31           2.8425807      -1.7406794      0.27853611
2019-02-27/12:04:23.34           2.8337267      -1.7465131      0.26156910
2019-02-27/12:04:23.37           2.8447563      -1.7568333      0.24640181
2019-02-27/12:04:23.40           2.8500307      -1.7521137      0.24109603
2019-02-27/12:04:23.44           2.8507558      -1.7438062      0.24154662
2019-02-27/12:04:23.47           2.8473245      -1.7338117      0.24667045
2019-02-27/12:04:23.50           2.8324925      -1.7298276      0.24271032
2019-02-27/12:04:23.53           2.8216293      -1.7342256      0.23164255
2019-02-27/12:04:23.56           2.8077061      -1.7352147      0.21346238
2019-02-27/12:04:23.59           2.7987700      -1.7378936      0.19320131
2019-02-27/12:04:23.62           2.7988381      -1.7416503      0.19683137
2019-02-27/12:04:23.65           2.7924529      -1.7366908      0.21435416
2019-02-27/12:04:23.69           2.7839273      -1.7368847      0.21731987
2019-02-27/12:04:23.72           2.7854377      -1.7382169      0.23277661
2019-02-27/12:04:23.75           2.7847389      -1.7451353      0.23713354
2019-02-27/12:04:23.78           2.7988907      -1.7455181      0.23945665
2019-02-27/12:04:23.81           2.8032965      -1.7471886      0.24969327
2019-02-27/12:04:23.84           2.8186724      -1.7510412      0.26544243
2019-02-27/12:04:23.87           2.8310277      -1.7357655      0.27655304
2019-02-27/12:04:23.90           2.8421110      -1.7327381      0.27176417
2019-02-27/12:04:23.94           2.8429678      -1.7372947      0.24692322
2019-02-27/12:04:23.97           2.8517290      -1.7352192      0.23382981
2019-02-27/12:04:24.00           2.8501583      -1.7293140      0.21990718
2019-02-27/12:04:24.03           2.8445187      -1.7124436      0.22643986
2019-02-27/12:04:24.06           2.8441039      -1.7088976      0.23319163
2019-02-27/12:04:24.09           2.8514732      -1.7117427      0.22884675
2019-02-27/12:04:24.12           2.8414361      -1.7092928      0.23453284
2019-02-27/12:04:24.15           2.8436017      -1.7212875      0.23759073
2019-02-27/12:04:24.19           2.8385891      -1.7319003      0.24249587
2019-02-27/12:04:24.22           2.8426463      -1.7415940      0.25590843
2019-02-27/12:04:24.25           2.8463820      -1.7502967      0.26333926
2019-02-27/12:04:24.28           2.8574834      -1.7620190      0.26684527
2019-02-27/12:04:24.31           2.8676355      -1.7668681      0.26016600
2019-02-27/12:04:24.34           2.8723404      -1.7649631      0.25334169
2019-02-27/12:04:24.37           2.8667073      -1.7495681      0.25378628
2019-02-27/12:04:24.40           2.8723416      -1.7460062      0.24666413
2019-02-27/12:04:24.44           2.8685761      -1.7322451      0.25020916
2019-02-27/12:04:24.47           2.8672780      -1.7201804      0.24389936
2019-02-27/12:04:24.50           2.8646315      -1.6980600      0.24957588
2019-02-27/12:04:24.53           2.8692242      -1.6838748      0.24850517
2019-02-27/12:04:24.56           2.8670017      -1.6707602      0.24916969
2019-02-27/12:04:24.59           2.8689012      -1.6668612      0.24468693
2019-02-27/12:04:24.62           2.8632370      -1.6616961      0.23800271
2019-02-27/12:04:24.65           2.8694944      -1.6716759      0.23212086
2019-02-27/12:04:24.69           2.8738551      -1.6694766      0.21778404
2019-02-27/12:04:24.72           2.8770403      -1.6663772      0.21288961
2019-02-27/12:04:24.75           2.8810807      -1.6577801      0.20591830
2019-02-27/12:04:24.78           2.8863139      -1.6716782      0.18368380
2019-02-27/12:04:24.81           2.8860786      -1.6766649      0.16893827
2019-02-27/12:04:24.84           2.8940139      -1.6775681      0.15678212
2019-02-27/12:04:24.87           2.9010032      -1.6939370      0.14458280
2019-02-27/12:04:24.90           2.9083521      -1.7107393      0.13740663
2019-02-27/12:04:24.94           2.9123626      -1.7194254      0.13989248
2019-02-27/12:04:24.97           2.9162780      -1.7297681      0.14527083
2019-02-27/12:04:25.00           2.9200426      -1.7427680      0.13747773
2019-02-27/12:04:25.03           2.9227769      -1.7519957      0.15250553
2019-02-27/12:04:25.06           2.9264111      -1.7483385      0.16340939
2019-02-27/12:04:25.09           2.9344544      -1.7483859      0.15952393
2019-02-27/12:04:25.12           2.9319143      -1.7447588      0.15728704
2019-02-27/12:04:25.15           2.9387234      -1.7262542      0.16141010
2019-02-27/12:04:25.19           2.9426313      -1.7080148      0.15121605
2019-02-27/12:04:25.22           2.9393863      -1.6905461      0.13524340
2019-02-27/12:04:25.25           2.9266022      -1.6794229      0.13443291
2019-02-27/12:04:25.28           2.9261566      -1.6730269      0.12758195
2019-02-27/12:04:25.31           2.9252436      -1.6712490      0.11039745
2019-02-27/12:04:25.34           2.9225524      -1.6662614      0.10523698
2019-02-27/12:04:25.37           2.9155836      -1.6686127      0.10970734
2019-02-27/12:04:25.40           2.9009219      -1.6663077      0.11417786
2019-02-27/12:04:25.44           2.8841396      -1.6771492      0.11363251
2019-02-27/12:04:25.47           2.8858052      -1.6881421      0.11995764
2019-02-27/12:04:25.50           2.8907727      -1.6882962      0.13628506
2019-02-27/12:04:25.53           2.9011238      -1.6900947      0.13404655
2019-02-27/12:04:25.56           2.8973638      -1.6916163      0.14690624
2019-02-27/12:04:25.59           2.8978982      -1.6823970      0.15834944
2019-02-27/12:04:25.62           2.8926930      -1.6809917      0.15223422
2019-02-27/12:04:25.65           2.8915952      -1.6706795      0.15657460
2019-02-27/12:04:25.69           2.8999122      -1.6791671      0.14022295
2019-02-27/12:04:25.72           2.9111023      -1.6739905      0.14199456
2019-02-27/12:04:25.75           2.9068632      -1.6655003      0.14891567
2019-02-27/12:04:25.78           2.9128270      -1.6727919      0.13189555
2019-02-27/12:04:25.81           2.9157573      -1.6733527      0.13399091
2019-02-27/12:04:25.84           2.9143145      -1.6627471      0.13081577
2019-02-27/12:04:25.87           2.9188803      -1.6707515      0.11962510
2019-02-27/12:04:25.90           2.9266649      -1.6612708      0.12631923
2019-02-27/12:04:25.94           2.9214575      -1.6487103      0.13438865
2019-02-27/12:04:25.97           2.9232154      -1.6365906      0.14113553
2019-02-27/12:04:26.00           2.9108471      -1.6262626      0.13736896
2019-02-27/12:04:26.03           2.9101304      -1.6122943      0.13366852
2019-02-27/12:04:26.06           2.8926280      -1.5938403      0.14356074
2019-02-27/12:04:26.09           2.8863953      -1.5768583      0.15549796
2019-02-27/12:04:26.12           2.8819764      -1.5661031      0.16125318
2019-02-27/12:04:26.15           2.8756269      -1.5534928      0.16941880
2019-02-27/12:04:26.19           2.8715734      -1.5549574      0.18497606
2019-02-27/12:04:26.22           2.8775425      -1.5678492      0.18534753
2019-02-27/12:04:26.25           2.8808250      -1.5715054      0.20102225
2019-02-27/12:04:26.28           2.8948242      -1.5739262      0.21783288
2019-02-27/12:04:26.31           2.8849991      -1.5774026      0.23720136
2019-02-27/12:04:26.34           2.8965943      -1.5749210      0.24906243
2019-02-27/12:04:26.37           2.8976174      -1.5730895      0.24733279
2019-02-27/12:04:26.40           2.9099829      -1.5739526      0.23556142
2019-02-27/12:04:26.44           2.9040422      -1.5600627      0.22784582
2019-02-27/12:04:26.47           2.9053250      -1.5486306      0.20869867
2019-02-27/12:04:26.50           2.8990914      -1.5374558      0.19930382
2019-02-27/12:04:26.53           2.8846186      -1.5230249      0.19677612
2019-02-27/12:04:26.56           2.8656588      -1.5087733      0.18378380
2019-02-27/12:04:26.59           2.8665037      -1.5104814      0.16481956
2019-02-27/12:04:26.62           2.8564388      -1.5194455      0.14384605
2019-02-27/12:04:26.65           2.8546013      -1.5217547      0.12958114
2019-02-27/12:04:26.69           2.8498691      -1.5247243      0.14300065
2019-02-27/12:04:26.72           2.8567064      -1.5348941      0.15264565
2019-02-27/12:04:26.75           2.8522832      -1.5337456      0.17085775
2019-02-27/12:04:26.78           2.8553243      -1.5312700      0.18888041
2019-02-27/12:04:26.81           2.8612643      -1.5355702      0.19928930
2019-02-27/12:04:26.84           2.8697465      -1.5489944      0.20840957
2019-02-27/12:04:26.87           2.8724093      -1.5460806      0.22143603
2019-02-27/12:04:26.90           2.8709094      -1.5357404      0.23998176
2019-02-27/12:04:26.94           2.8742231      -1.5395391      0.25316500
2019-02-27/12:04:26.97           2.8660623      -1.5382801      0.25100809
2019-02-27/12:04:27.00           2.8625303      -1.5333674      0.25606030
2019-02-27/12:04:27.03           2.8687267      -1.5405456      0.24702653
2019-02-27/12:04:27.06           2.8686514      -1.5473976      0.23289281
2019-02-27/12:04:27.09           2.8723827      -1.5486025      0.22847485
2019-02-27/12:04:27.12           2.8644079      -1.5468183      0.22659912
2019-02-27/12:04:27.15           2.8726924      -1.5553403      0.22070375
2019-02-27/12:04:27.19           2.8802330      -1.5664727      0.21458321
2019-02-27/12:04:27.22           2.8861573      -1.5598528      0.21084727
2019-02-27/12:04:27.25           2.8898987      -1.5598041      0.20703193
2019-02-27/12:04:27.28           2.8895123      -1.5625586      0.19012388
2019-02-27/12:04:27.31           2.8761409      -1.5600578      0.18225177
2019-02-27/12:04:27.34           2.8709259      -1.5540193      0.17789217
2019-02-27/12:04:27.37           2.8680415      -1.5442172      0.17049842
2019-02-27/12:04:27.40           2.8683273      -1.5298892      0.16716908
2019-02-27/12:04:27.44           2.8633525      -1.5237073      0.16034436
2019-02-27/12:04:27.47           2.8600563      -1.5180570      0.15965626
2019-02-27/12:04:27.50           2.8487499      -1.5242599      0.15700461
2019-02-27/12:04:27.53           2.8502574      -1.5327548      0.15096169
2019-02-27/12:04:27.56           2.8472178      -1.5435308      0.15884648
2019-02-27/12:04:27.59           2.8653777      -1.5527546      0.16689935
2019-02-27/12:04:27.62           2.8728576      -1.5642840      0.16428743
2019-02-27/12:04:27.65           2.8849941      -1.5886157      0.15336216
2019-02-27/12:04:27.69           2.8873207      -1.6115992      0.14806134
2019-02-27/12:04:27.72           2.8983157      -1.6162624      0.14317701
2019-02-27/12:04:27.75           2.8930620      -1.6122444      0.13373064
2019-02-27/12:04:27.78           2.8961687      -1.6127784      0.12331936
2019-02-27/12:04:27.81           2.8887547      -1.6070511      0.11874969
2019-02-27/12:04:27.84           2.8918257      -1.5893909      0.10589792
2019-02-27/12:04:27.87           2.8808332      -1.5884640     0.090717236
2019-02-27/12:04:27.90           2.8730505      -1.5872559     0.084853951
2019-02-27/12:04:27.94           2.8553652      -1.5729440     0.091291218
2019-02-27/12:04:27.97           2.8560408      -1.5717499     0.090758615
2019-02-27/12:04:28.00           2.8348007      -1.5648306      0.10046483
2019-02-27/12:04:28.03           2.8350868      -1.5710940      0.11367737
2019-02-27/12:04:28.06           2.8275061      -1.5657052      0.12180283
2019-02-27/12:04:28.09           2.8272676      -1.5610322      0.13610543
2019-02-27/12:04:28.12           2.8145113      -1.5645863      0.15424186
2019-02-27/12:04:28.15           2.8126995      -1.5550100      0.16617950
2019-02-27/12:04:28.19           2.8146700      -1.5511134      0.17115656
2019-02-27/12:04:28.22           2.8155977      -1.5462696      0.17408770
2019-02-27/12:04:28.25           2.8165649      -1.5331846      0.17902573
2019-02-27/12:04:28.28           2.8238908      -1.5328933      0.18081634
2019-02-27/12:04:28.31           2.8351204      -1.5355426      0.17081301
2019-02-27/12:04:28.34           2.8443717      -1.5372713      0.16767279
2019-02-27/12:04:28.37           2.8540587      -1.5460674      0.16169333
2019-02-27/12:04:28.40           2.8766541      -1.5533391      0.15702672
2019-02-27/12:04:28.44           2.8869188      -1.5635361      0.15549831
2019-02-27/12:04:28.47           2.9004750      -1.5609605      0.14852411
2019-02-27/12:04:28.50           2.9078030      -1.5685628      0.14189003
2019-02-27/12:04:28.53           2.9126031      -1.5688466      0.12540639
2019-02-27/12:04:28.56           2.9180778      -1.5595543      0.12204053
2019-02-27/12:04:28.59           2.9167748      -1.5438008      0.12089231
2019-02-27/12:04:28.62           2.9145027      -1.5317168      0.11496641
2019-02-27/12:04:28.65           2.9144359      -1.5141582     0.099543978
2019-02-27/12:04:28.69           2.8993267      -1.5028443     0.085315578
2019-02-27/12:04:28.72           2.8899522      -1.4884399     0.076818654
2019-02-27/12:04:28.75           2.8741371      -1.4858727     0.094549247
2019-02-27/12:04:28.78           2.8760135      -1.4788279     0.096214244
2019-02-27/12:04:28.81           2.8709791      -1.4820127      0.10212983
2019-02-27/12:04:28.84           2.8668664      -1.4921528     0.097735384
2019-02-27/12:04:28.87           2.8628561      -1.5047232     0.098237855
2019-02-27/12:04:28.90           2.8698811      -1.5179897      0.11023456
2019-02-27/12:04:28.94           2.8725152      -1.5335109      0.11318264
2019-02-27/12:04:28.97           2.8848798      -1.5503926      0.12199085
2019-02-27/12:04:29.00           2.8930122      -1.5488168      0.13849253
2019-02-27/12:04:29.03           2.9032554      -1.5459363      0.13044023
2019-02-27/12:04:29.06           2.9140586      -1.5512584      0.12797144
2019-02-27/12:04:29.09           2.9248250      -1.5437250      0.13023541
2019-02-27/12:04:29.12           2.9268168      -1.5319014      0.12694030
2019-02-27/12:04:29.15           2.9370181      -1.5145271      0.13221209
2019-02-27/12:04:29.19           2.9327544      -1.5020150      0.12032803
2019-02-27/12:04:29.22           2.9316978      -1.4960246      0.11888275
2019-02-27/12:04:29.25           2.9234325      -1.4772393      0.11801169
2019-02-27/12:04:29.28           2.9142399      -1.4795722      0.11931725
2019-02-27/12:04:29.31           2.9101111      -1.4663757      0.12698716
2019-02-27/12:04:29.34           2.9018372      -1.4536522      0.13173605
2019-02-27/12:04:29.37           2.8927062      -1.4471907      0.13408254
2019-02-27/12:04:29.40           2.8981664      -1.4456147      0.15200804
2019-02-27/12:04:29.44           2.8896331      -1.4539580      0.15504028
2019-02-27/12:04:29.47           2.8800704      -1.4527415      0.16602146
2019-02-27/12:04:29.50           2.8818337      -1.4500823      0.18819399
2019-02-27/12:04:29.53           2.8934346      -1.4495120      0.19165317
2019-02-27/12:04:29.56           2.9057225      -1.4367593      0.18286796
2019-02-27/12:04:29.59           2.9113308      -1.4410663      0.17448233
2019-02-27/12:04:29.62           2.9129149      -1.4332127      0.18043411
2019-02-27/12:04:29.65           2.9243276      -1.4316878      0.18442857
2019-02-27/12:04:29.69           2.9203904      -1.4409232      0.17686467
2019-02-27/12:04:29.72           2.9336990      -1.4419691      0.17689694
2019-02-27/12:04:29.75           2.9489228      -1.4378838      0.17593503
2019-02-27/12:04:29.78           2.9549473      -1.4296023      0.16830566
2019-02-27/12:04:29.81           2.9596056      -1.4291396      0.16260584
2019-02-27/12:04:29.84           2.9617704      -1.4296636      0.17161114
2019-02-27/12:04:29.87           2.9629212      -1.4290724      0.16962219
2019-02-27/12:04:29.90           2.9646270      -1.4320717      0.16445046
2019-02-27/12:04:29.94           2.9640740      -1.4247115      0.15614943
2019-02-27/12:04:29.97           2.9750060      -1.4058276      0.15208360
2019-02-27/12:04:30.00           2.9705921      -1.3888828      0.14901297
2019-02-27/12:04:30.03           2.9651377      -1.3821846      0.14543632
2019-02-27/12:04:30.06           2.9589038      -1.3733154      0.13541125
2019-02-27/12:04:30.09           2.9504495      -1.3642003      0.13569036
2019-02-27/12:04:30.12           2.9460086      -1.3663354      0.12576047
2019-02-27/12:04:30.15           2.9373461      -1.3632435      0.12518762
2019-02-27/12:04:30.19           2.9315343      -1.3658522      0.12656408
2019-02-27/12:04:30.22           2.9320977      -1.3665923      0.12914144
2019-02-27/12:04:30.25           2.9331916      -1.3716575      0.12407004
2019-02-27/12:04:30.28           2.9410363      -1.3850305      0.10563327
2019-02-27/12:04:30.31           2.9492934      -1.4039918      0.10192407
2019-02-27/12:04:30.34           2.9566429      -1.4106548      0.10131546
2019-02-27/12:04:30.37           2.9674773      -1.4170787      0.10208873
2019-02-27/12:04:30.40           2.9706518      -1.4258659     0.089978677
2019-02-27/12:04:30.44           2.9833122      -1.4377987     0.077584137
2019-02-27/12:04:30.47           2.9904036      -1.4339445     0.065047669
2019-02-27/12:04:30.50           2.9780189      -1.4378429     0.057796137
2019-02-27/12:04:30.53           2.9779809      -1.4384750     0.043842319
2019-02-27/12:04:30.56           2.9724110      -1.4345356     0.033626946
2019-02-27/12:04:30.59           2.9762665      -1.4230738     0.020214369
2019-02-27/12:04:30.62           2.9686454      -1.4212960     0.013731252
2019-02-27/12:04:30.65           2.9656404      -1.4264984   -0.0092429477
2019-02-27/12:04:30.69           2.9613702      -1.4228158    -0.020840506
2019-02-27/12:04:30.72           2.9620430      -1.4138513    -0.021689318
2019-02-27/12:04:30.75           2.9619876      -1.4142978    -0.033083451
2019-02-27/12:04:30.78           2.9770954      -1.4247044    -0.049652060
2019-02-27/12:04:30.81           2.9742447      -1.4297459    -0.052102971
2019-02-27/12:04:30.84           2.9739382      -1.4293992    -0.042520706
2019-02-27/12:04:30.87           2.9719808      -1.4267054    -0.039416372
2019-02-27/12:04:30.90           2.9802604      -1.4247350    -0.038935474
2019-02-27/12:04:30.94           2.9774914      -1.4200453    -0.033328883
2019-02-27/12:04:30.97           2.9788486      -1.4154251    -0.023840188
2019-02-27/12:04:31.00           2.9739008      -1.4108404    -0.027370400
2019-02-27/12:04:31.03           2.9752730      -1.4107763    -0.022901580
2019-02-27/12:04:31.06           2.9628611      -1.4043197   -0.0023607636
2019-02-27/12:04:31.09           2.9687679      -1.4110132     0.011157104
2019-02-27/12:04:31.12           2.9707616      -1.4114327     0.012712711
2019-02-27/12:04:31.15           2.9739434      -1.4220167     0.013769956
2019-02-27/12:04:31.19           2.9758382      -1.4317996     0.015252831
2019-02-27/12:04:31.22           2.9800901      -1.4288043     0.031652984
2019-02-27/12:04:31.25           2.9855258      -1.4367052     0.031621695
2019-02-27/12:04:31.28           2.9933774      -1.4373669     0.039657588
2019-02-27/12:04:31.31           3.0004916      -1.4412040     0.036956490
2019-02-27/12:04:31.34           3.0149646      -1.4409880     0.022666933
2019-02-27/12:04:31.37           3.0110466      -1.4231899     0.012689322
2019-02-27/12:04:31.40           3.0079867      -1.4184201    0.0095256286
2019-02-27/12:04:31.44           3.0023360      -1.3991537     0.023410215
2019-02-27/12:04:31.47           2.9978652      -1.3845546     0.020657749
2019-02-27/12:04:31.50           2.9936981      -1.3674374     0.014120688
2019-02-27/12:04:31.53           2.9934187      -1.3512738     0.012342028
2019-02-27/12:04:31.56           2.9877135      -1.3470790     0.013905910
2019-02-27/12:04:31.59           2.9850392      -1.3372440     0.011060321
2019-02-27/12:04:31.62           2.9788700      -1.3331215     0.020126641
2019-02-27/12:04:31.65           2.9816626      -1.3347960     0.035147132
2019-02-27/12:04:31.69           2.9916850      -1.3356968     0.044378322
2019-02-27/12:04:31.72           2.9957629      -1.3521795     0.033225956
2019-02-27/12:04:31.75           2.9996689      -1.3593884     0.047600083
2019-02-27/12:04:31.78           3.0084616      -1.3706903     0.061149674
2019-02-27/12:04:31.81           3.0043310      -1.3708217     0.075626709
2019-02-27/12:04:31.84           3.0101525      -1.3674245     0.075716307
2019-02-27/12:04:31.87           3.0097882      -1.3719739     0.083853267
2019-02-27/12:04:31.90           3.0155535      -1.3638045     0.077704747
2019-02-27/12:04:31.94           3.0114826      -1.3693311     0.064917230
2019-02-27/12:04:31.97           3.0098786      -1.3663514     0.049318758
2019-02-27/12:04:32.00           3.0097520      -1.3509212     0.049597340
2019-02-27/12:04:32.03           3.0129848      -1.3446166     0.037357647
2019-02-27/12:04:32.06           3.0118137      -1.3459032     0.023304944
2019-02-27/12:04:32.09           3.0232018      -1.3430368     0.013124254
2019-02-27/12:04:32.12           3.0312822      -1.3468283     0.014328571
2019-02-27/12:04:32.15           3.0310844      -1.3442288     0.019068189
2019-02-27/12:04:32.19           3.0264265      -1.3444197     0.027248260
2019-02-27/12:04:32.22           3.0272836      -1.3363232     0.036381203
2019-02-27/12:04:32.25           3.0162884      -1.3301094     0.045389860
2019-02-27/12:04:32.28           3.0099870      -1.3276136     0.043576512
2019-02-27/12:04:32.31           3.0056830      -1.3238261     0.054006463
2019-02-27/12:04:32.34           3.0040757      -1.3113977     0.059152334
2019-02-27/12:04:32.37           2.9989324      -1.3063315     0.067634534
2019-02-27/12:04:32.40           2.9869877      -1.2902279     0.069542040
2019-02-27/12:04:32.44           2.9727008      -1.2787837     0.078986760
2019-02-27/12:04:32.47           2.9705712      -1.2817031     0.076770162
2019-02-27/12:04:32.50           2.9681799      -1.2792323     0.072379750
2019-02-27/12:04:32.53           2.9660604      -1.2815404     0.092184628
2019-02-27/12:04:32.56           2.9694226      -1.2831190      0.10103400
2019-02-27/12:04:32.59           2.9735307      -1.2885564     0.096252644
2019-02-27/12:04:32.62           2.9733192      -1.3050551     0.096540584
2019-02-27/12:04:32.65           2.9761594      -1.3155466      0.10036888
2019-02-27/12:04:32.69           2.9810021      -1.3312128      0.10260298
2019-02-27/12:04:32.72           3.0032279      -1.3359933     0.096000529
2019-02-27/12:04:32.75           3.0180580      -1.3333967     0.099675382
2019-02-27/12:04:32.78           3.0319439      -1.3332448     0.090585764
2019-02-27/12:04:32.81           3.0398564      -1.3293859     0.068168691
2019-02-27/12:04:32.84           3.0435886      -1.3265142     0.055313846
2019-02-27/12:04:32.87           3.0451959      -1.3215619     0.040938270
2019-02-27/12:04:32.90           3.0507835      -1.3089494     0.029772828
2019-02-27/12:04:32.94           3.0390699      -1.2922052     0.016773136
2019-02-27/12:04:32.97           3.0393717      -1.2872042    0.0012307453
2019-02-27/12:04:33.00           3.0255653      -1.2859949    -0.011703394
2019-02-27/12:04:33.03           3.0205008      -1.2824345    -0.016573642
2019-02-27/12:04:33.06           3.0077042      -1.2879716    -0.010126688
2019-02-27/12:04:33.09           3.0092644      -1.2753887   -0.0034238995
2019-02-27/12:04:33.12           3.0065907      -1.2775703    0.0011830347
2019-02-27/12:04:33.15           3.0009903      -1.2700127    0.0074802862
2019-02-27/12:04:33.19           2.9871356      -1.2740675     0.010925330
2019-02-27/12:04:33.22           3.0043539      -1.2811192     0.012000379
2019-02-27/12:04:33.25           3.0001583      -1.2890652     0.017173919
2019-02-27/12:04:33.28           3.0064886      -1.2895301     0.028118495
2019-02-27/12:04:33.31           2.9967343      -1.2883410     0.028219274
2019-02-27/12:04:33.34           2.9952510      -1.2809311     0.015405256
2019-02-27/12:04:33.37           2.9927079      -1.2975306    0.0042850287
2019-02-27/12:04:33.40           2.9940040      -1.2915999    -0.011856067
2019-02-27/12:04:33.44           2.9989096      -1.3074853    -0.022332529
2019-02-27/12:04:33.47           3.0067029      -1.3156492    -0.027142859
2019-02-27/12:04:33.50           3.0020512      -1.3298378    -0.043310060
2019-02-27/12:04:33.53           3.0091293      -1.3271935    -0.044615736
2019-02-27/12:04:33.56           3.0108424      -1.3343794    -0.057909058
2019-02-27/12:04:33.59           3.0194242      -1.3447418    -0.067757882
2019-02-27/12:04:33.62           3.0298602      -1.3579751    -0.066535268
2019-02-27/12:04:33.65           3.0341744      -1.3656433    -0.071124055
2019-02-27/12:04:33.69           3.0337537      -1.3842939    -0.069217976
2019-02-27/12:04:33.72           3.0325774      -1.3868296    -0.071024951
2019-02-27/12:04:33.75           3.0304958      -1.3833186    -0.081018188
2019-02-27/12:04:33.78           3.0355822      -1.3749602    -0.081694706
2019-02-27/12:04:33.81           3.0322413      -1.3826555     -0.10044588
2019-02-27/12:04:33.84           3.0323067      -1.3865879     -0.11320082
2019-02-27/12:04:33.87           3.0264489      -1.3789875     -0.11332148
2019-02-27/12:04:33.90           3.0244455      -1.3734824     -0.11827073
2019-02-27/12:04:33.94           3.0213082      -1.3692168     -0.12138510
2019-02-27/12:04:33.97           3.0213200      -1.3565048     -0.11078862
2019-02-27/12:04:34.00           3.0164029      -1.3407421    -0.097381581
2019-02-27/12:04:34.03           3.0139197      -1.3346559    -0.086605721
2019-02-27/12:04:34.06           3.0052081      -1.3319418    -0.076559464
2019-02-27/12:04:34.09           3.0083669      -1.3201593    -0.062489137
2019-02-27/12:04:34.12           3.0149468      -1.3161732    -0.046451108
2019-02-27/12:04:34.15           3.0226197      -1.3186991    -0.035224414
2019-02-27/12:04:34.19           3.0224548      -1.3084539    -0.019526389
2019-02-27/12:04:34.22           3.0250381      -1.3012672    0.0072458692
2019-02-27/12:04:34.25           3.0251628      -1.2943845     0.015877111
2019-02-27/12:04:34.28           3.0412412      -1.2986404     0.012272104
2019-02-27/12:04:34.31           3.0501326      -1.2966700     0.015853788
2019-02-27/12:04:34.34           3.0570151      -1.2959614     0.018693678
2019-02-27/12:04:34.37           3.0481152      -1.2845837     0.020773922
2019-02-27/12:04:34.40           3.0394766      -1.2598840     0.021496238
2019-02-27/12:04:34.44           3.0356165      -1.2477411     0.013997077
2019-02-27/12:04:34.47           3.0303259      -1.2396784     0.015651395
2019-02-27/12:04:34.50           3.0229110      -1.2295158     0.015805439
2019-02-27/12:04:34.53           3.0172311      -1.2254882    0.0037343286
2019-02-27/12:04:34.56           3.0124278      -1.2273387   -0.0090647818
2019-02-27/12:04:34.59           3.0124833      -1.2218288    -0.012562842
2019-02-27/12:04:34.62           3.0063699      -1.2054933    -0.011471532
2019-02-27/12:04:34.65           3.0095131      -1.2060395   -0.0030220792
2019-02-27/12:04:34.69           3.0044117      -1.2176563    0.0016358958
2019-02-27/12:04:34.72           2.9993320      -1.2104954     0.014259199
2019-02-27/12:04:34.75           2.9954003      -1.2072205     0.023362459
2019-02-27/12:04:34.78           3.0021052      -1.2163217    0.0067132936
2019-02-27/12:04:34.81           3.0003652      -1.2129740     0.013444907
2019-02-27/12:04:34.84           2.9834075      -1.2025450     0.027704060
2019-02-27/12:04:34.87           2.9714835      -1.1908922     0.037545468
2019-02-27/12:04:34.90           2.9686669      -1.1930506     0.039905734
2019-02-27/12:04:34.94           2.9682416      -1.1953191     0.040974031
2019-02-27/12:04:34.97           2.9758247      -1.1861616     0.035837075
2019-02-27/12:04:35.00           2.9802289      -1.1921292     0.029744134
2019-02-27/12:04:35.03           2.9876431      -1.1972355     0.023112807
2019-02-27/12:04:35.06           2.9865458      -1.1910343     0.030306884
2019-02-27/12:04:35.09           3.0046431      -1.2022796     0.026789027
2019-02-27/12:04:35.12           3.0127312      -1.2002715     0.029158780
2019-02-27/12:04:35.15           3.0229964      -1.2046416     0.026810393
2019-02-27/12:04:35.19           3.0272819      -1.2121953     0.032769677
2019-02-27/12:04:35.22           3.0326032      -1.2143034     0.031607085
2019-02-27/12:04:35.25           3.0308994      -1.2178791     0.038331681
2019-02-27/12:04:35.28           3.0353063      -1.2210980     0.036535144
2019-02-27/12:04:35.31           3.0361238      -1.2147888     0.034913958
2019-02-27/12:04:35.34           3.0346753      -1.2040319     0.026832918
2019-02-27/12:04:35.37           3.0172861      -1.1880122     0.027711867
2019-02-27/12:04:35.40           3.0154396      -1.1764238     0.022637443
2019-02-27/12:04:35.44           3.0092240      -1.1708000     0.012886627
2019-02-27/12:04:35.47           3.0063418      -1.1630955   0.00053566503
2019-02-27/12:04:35.50           3.0001674      -1.1556074   -0.0095297676
2019-02-27/12:04:35.53           3.0006931      -1.1462336  -0.00052674745
2019-02-27/12:04:35.56           2.9958401      -1.1456276   -0.0054150997
2019-02-27/12:04:35.59           2.9909822      -1.1568224    -0.016894777
2019-02-27/12:04:35.62           2.9923699      -1.1766874    -0.019201579
2019-02-27/12:04:35.65           3.0044494      -1.1901071    -0.027830987
2019-02-27/12:04:35.69           3.0089664      -1.1964555    -0.026267823
2019-02-27/12:04:35.72           3.0162370      -1.2063921    -0.012662325
2019-02-27/12:04:35.75           3.0103011      -1.2238767    -0.012473445
2019-02-27/12:04:35.78           3.0122127      -1.2302380   -0.0071333776
2019-02-27/12:04:35.81           3.0103119      -1.2492398    -0.026732294
2019-02-27/12:04:35.84           3.0152382      -1.2499803    -0.025840966
2019-02-27/12:04:35.87           3.0224292      -1.2474693    -0.027001331
2019-02-27/12:04:35.90           3.0345861      -1.2404831    -0.030587819
2019-02-27/12:04:35.94           3.0439202      -1.2454365    -0.034520773
2019-02-27/12:04:35.97           3.0435507      -1.2591543    -0.042224124
2019-02-27/12:04:36.00           3.0474145      -1.2619617    -0.060391029
2019-02-27/12:04:36.03           3.0582189      -1.2528363    -0.065221935
2019-02-27/12:04:36.06           3.0649262      -1.2527502    -0.085343910
2019-02-27/12:04:36.09           3.0721426      -1.2528162    -0.086453420
2019-02-27/12:04:36.12           3.0790567      -1.2539125    -0.092045453
2019-02-27/12:04:36.15           3.0788850      -1.2537646    -0.086786575
2019-02-27/12:04:36.19           3.0761757      -1.2568251    -0.085901264
2019-02-27/12:04:36.22           3.0637847      -1.2450425    -0.075609163
2019-02-27/12:04:36.25           3.0624252      -1.2400523    -0.074106843
2019-02-27/12:04:36.28           3.0582880      -1.2343635    -0.070902711
2019-02-27/12:04:36.31           3.0620559      -1.2323109    -0.074694151
2019-02-27/12:04:36.34           3.0683957      -1.2275222    -0.061651567
2019-02-27/12:04:36.37           3.0690477      -1.2079161    -0.067234594
2019-02-27/12:04:36.40           3.0586367      -1.2051283    -0.077189006
2019-02-27/12:04:36.44           3.0565531      -1.2078184    -0.083708660
2019-02-27/12:04:36.47           3.0485516      -1.2007909    -0.077264344
2019-02-27/12:04:36.50           3.0443013      -1.2024512    -0.083323788
2019-02-27/12:04:36.53           3.0448085      -1.2018600    -0.073975860
2019-02-27/12:04:36.56           3.0409312      -1.2018743    -0.065031709
2019-02-27/12:04:36.59           3.0370509      -1.2018906    -0.056086595
2019-02-27/12:04:36.62           3.0297528      -1.2102534    -0.055745436
2019-02-27/12:04:36.65           3.0341481      -1.2366272    -0.035926302
2019-02-27/12:04:36.69           3.0410513      -1.2528862    -0.021875249
2019-02-27/12:04:36.72           3.0535138      -1.2544159   -0.0046233142
2019-02-27/12:04:36.75           3.0607990      -1.2638085   -0.0020890579
2019-02-27/12:04:36.78           3.0802663      -1.2749102    0.0023005419
2019-02-27/12:04:36.81           3.0897335      -1.2768036   -0.0086777889
2019-02-27/12:04:36.84           3.0988989      -1.2933315    -0.018907851
2019-02-27/12:04:36.87           3.1077283      -1.2899789    -0.015605591
2019-02-27/12:04:36.90           3.1139547      -1.2761569   -0.0026087790
2019-02-27/12:04:36.94           3.1003303      -1.2593098    -0.011108823
2019-02-27/12:04:36.97           3.0938268      -1.2385295    -0.017311016
2019-02-27/12:04:37.00           3.0813337      -1.2244575    -0.031226175
2019-02-27/12:04:37.03           3.0784118      -1.2112516    -0.028750076
2019-02-27/12:04:37.06           3.0637018      -1.1915201    -0.030439933
2019-02-27/12:04:37.09           3.0513022      -1.1772276    -0.012230103
2019-02-27/12:04:37.12           3.0420426      -1.1570204   -0.0098346164
2019-02-27/12:04:37.15           3.0247821      -1.1484814   -0.0037994977
2019-02-27/12:04:37.19           3.0140722      -1.1508441   -0.0037409671
2019-02-27/12:04:37.22           3.0181758      -1.1476734   -0.0016580924
2019-02-27/12:04:37.25           3.0235487      -1.1450528    0.0026018788
2019-02-27/12:04:37.28           3.0303161      -1.1471599    0.0081440607
2019-02-27/12:04:37.31           3.0291862      -1.1430033    0.0043438972
2019-02-27/12:04:37.34           3.0317892      -1.1450533    0.0060460244
2019-02-27/12:04:37.37           3.0433641      -1.1482584    -0.011922606
2019-02-27/12:04:37.40           3.0466739      -1.1439546   -0.0028565987
2019-02-27/12:04:37.44           3.0531022      -1.1404452    -0.014534941
2019-02-27/12:04:37.47           3.0508675      -1.1284588    -0.030517458
2019-02-27/12:04:37.50           3.0424308      -1.1211126    -0.030171532
2019-02-27/12:04:37.53           3.0392003      -1.1214621    -0.028868377
2019-02-27/12:04:37.56           3.0301569      -1.1142011    -0.024683432
2019-02-27/12:04:37.59           3.0253268      -1.1155696    -0.029052565
2019-02-27/12:04:37.62           3.0211876      -1.1215935    -0.030992366
2019-02-27/12:04:37.65           3.0156781      -1.1308534    -0.028313035
2019-02-27/12:04:37.69           3.0057034      -1.1306072    -0.028035980
2019-02-27/12:04:37.72           3.0115742      -1.1327469    -0.025054352
2019-02-27/12:04:37.75           3.0124683      -1.1447064    -0.023861904
2019-02-27/12:04:37.78           3.0173154      -1.1544897    -0.035310906
2019-02-27/12:04:37.81           3.0179511      -1.1502771    -0.033949892
2019-02-27/12:04:37.84           3.0132827      -1.1531453    -0.037867807
2019-02-27/12:04:37.87           3.0134335      -1.1484635    -0.041413090
2019-02-27/12:04:37.90           3.0197810      -1.1369323    -0.039717243
2019-02-27/12:04:37.94           3.0203382      -1.1322754    -0.050816764
2019-02-27/12:04:37.97           3.0275315      -1.1293803    -0.070434495
2019-02-27/12:04:38.00           3.0194033      -1.1244750    -0.070137789
2019-02-27/12:04:38.03           3.0123972      -1.1172004    -0.064494124
2019-02-27/12:04:38.06           3.0043408      -1.1079182    -0.062832156
2019-02-27/12:04:38.09           3.0060739      -1.1107128    -0.063940163
2019-02-27/12:04:38.12           3.0092989      -1.1080152    -0.062047329
2019-02-27/12:04:38.15           3.0094836      -1.1176479    -0.060613001
2019-02-27/12:04:38.19           2.9949663      -1.1123851    -0.056182915
2019-02-27/12:04:38.22           2.9922325      -1.1082830    -0.043339621
2019-02-27/12:04:38.25           2.9878159      -1.1081683    -0.027722761
2019-02-27/12:04:38.28           2.9914726      -1.1129356    -0.022265755
2019-02-27/12:04:38.31           2.9975284      -1.1070823   -0.0096051685
2019-02-27/12:04:38.34           3.0075351      -1.1019434     0.010337220
2019-02-27/12:04:38.37           3.0151164      -1.0943529     0.018822850
2019-02-27/12:04:38.40           3.0245502      -1.0842719     0.024976661
2019-02-27/12:04:38.44           3.0357606      -1.0692986     0.041498686
2019-02-27/12:04:38.47           3.0593022      -1.0835893     0.040658996
2019-02-27/12:04:38.50           3.0592148      -1.0716844     0.052717240
2019-02-27/12:04:38.53           3.0735985      -1.0676318     0.050507595
2019-02-27/12:04:38.56           3.0940607      -1.0581793     0.047558044
2019-02-27/12:04:38.59           3.0971405      -1.0628363     0.034016178
2019-02-27/12:04:38.62           3.1027130      -1.0673204    0.0078197329
2019-02-27/12:04:38.65           3.1032258      -1.0757344   -0.0091098618
2019-02-27/12:04:38.69           3.0995183      -1.0814176    -0.020763963
2019-02-27/12:04:38.72           3.0934246      -1.0869818    -0.031109368
2019-02-27/12:04:38.75           3.0819721      -1.0774369    -0.039560830
2019-02-27/12:04:38.78           3.0821601      -1.0823141    -0.058335643
2019-02-27/12:04:38.81           3.0704102      -1.0871366    -0.069603139
2019-02-27/12:04:38.84           3.0524495      -1.0894125    -0.078267309
2019-02-27/12:04:38.87           3.0503577      -1.0878939    -0.078341077
2019-02-27/12:04:38.90           3.0488712      -1.0856760    -0.063967727
2019-02-27/12:04:38.94           3.0464057      -1.0782213    -0.059408617
2019-02-27/12:04:38.97           3.0528903      -1.0801850    -0.065045092
2019-02-27/12:04:39.00           3.0566990      -1.0712088    -0.067247497
2019-02-27/12:04:39.03           3.0530382      -1.0668629    -0.070639768
2019-02-27/12:04:39.06           3.0548544      -1.0617667    -0.073546843
2019-02-27/12:04:39.09           3.0687259      -1.0598498    -0.080609189
2019-02-27/12:04:39.12           3.0719456      -1.0626951    -0.084160200
2019-02-27/12:04:39.15           3.0779964      -1.0544227    -0.089064778
2019-02-27/12:04:39.19           3.0794149      -1.0629870     -0.10462988
2019-02-27/12:04:39.22           3.0720741      -1.0577183     -0.10627970
2019-02-27/12:04:39.25           3.0728947      -1.0513165    -0.097108230
2019-02-27/12:04:39.28           3.0728474      -1.0489855     -0.10029784
2019-02-27/12:04:39.31           3.0907937      -1.0557324     -0.10194654
2019-02-27/12:04:39.34           3.1021387      -1.0596261    -0.097011126
2019-02-27/12:04:39.37           3.0943251      -1.0570057    -0.086220581
2019-02-27/12:04:39.40           3.0925089      -1.0627049    -0.082439659
2019-02-27/12:04:39.44           3.1017907      -1.0839801    -0.090968112
2019-02-27/12:04:39.47           3.1019146      -1.0686464    -0.078048286
2019-02-27/12:04:39.50           3.1112307      -1.0644837    -0.085252663
2019-02-27/12:04:39.53           3.1156386      -1.0626200     -0.10007296
2019-02-27/12:04:39.56           3.1279511      -1.0675478     -0.10458782
2019-02-27/12:04:39.59           3.1255438      -1.0543531    -0.097965122
2019-02-27/12:04:39.62           3.1262831      -1.0512798     -0.10841043
2019-02-27/12:04:39.65           3.1419442      -1.0482308     -0.11227390
2019-02-27/12:04:39.69           3.1485486      -1.0363988     -0.11645696
2019-02-27/12:04:39.72           3.1413456      -1.0101688     -0.11409563
2019-02-27/12:04:39.75           3.1424203      -1.0143902     -0.12984091
2019-02-27/12:04:39.78           3.1439717      -1.0110376     -0.12734715
2019-02-27/12:04:39.81           3.1411307      -1.0174214     -0.13664295
2019-02-27/12:04:39.84           3.1311862      -1.0212871     -0.14589495
2019-02-27/12:04:39.87           3.1171511      -1.0300784     -0.14909630
2019-02-27/12:04:39.90           3.1070940      -1.0301871     -0.13721270
2019-02-27/12:04:39.94           3.0908290      -1.0234412     -0.11652656
2019-02-27/12:04:39.97           3.0893405      -1.0224600     -0.10140219
2019-02-27/12:04:40.00           3.0901689      -1.0234445    -0.081043002
2019-02-27/12:04:40.03           3.0857888      -1.0249965    -0.068480191
2019-02-27/12:04:40.06           3.0772543      -1.0392868    -0.052855439
2019-02-27/12:04:40.09           3.0738600      -1.0412310    -0.025257215
2019-02-27/12:04:40.12           3.0706157      -1.0348145   -0.0096025468
2019-02-27/12:04:40.15           3.0769185      -1.0243381    0.0033888138
2019-02-27/12:04:40.19           3.0804703      -1.0166576     0.013532310
2019-02-27/12:04:40.22           3.0814426      -1.0261697    0.0027063093
2019-02-27/12:04:40.25           3.0831575      -1.0327835   -0.0053004482
2019-02-27/12:04:40.28           3.0853804      -1.0398822   -0.0084264232
2019-02-27/12:04:40.31           3.0910461      -1.0442674   -0.0036590619
2019-02-27/12:04:40.34           3.1027542      -1.0353061    -0.011761294
2019-02-27/12:04:40.37           3.1025666      -1.0286648    -0.018800303
2019-02-27/12:04:40.40           3.1008159      -1.0264603    -0.016817285
2019-02-27/12:04:40.44           3.0940942      -1.0289613    -0.014951714
2019-02-27/12:04:40.47           3.0972090      -1.0360277    -0.015502365
2019-02-27/12:04:40.50           3.1009627      -1.0354697    -0.019506805
2019-02-27/12:04:40.53           3.0982922      -1.0300743    -0.011956698
2019-02-27/12:04:40.56           3.0998168      -1.0322592    -0.014899625
2019-02-27/12:04:40.59           3.1026477      -1.0293405    -0.015004277
2019-02-27/12:04:40.62           3.0888552      -1.0225794   -0.0081502666
2019-02-27/12:04:40.65           3.0939935      -1.0235474   -0.0027610887
2019-02-27/12:04:40.69           3.0970197      -1.0205160   -0.0053387204
2019-02-27/12:04:40.72           3.1098007      -1.0162505    -0.018556074
2019-02-27/12:04:40.75           3.1050523      -1.0124819    -0.033565044
2019-02-27/12:04:40.78           3.0994974      -1.0024675    -0.026022977
2019-02-27/12:04:40.81           3.1004093     -0.99543824    -0.036566958
2019-02-27/12:04:40.84           3.0973322     -0.98447800    -0.046247964
2019-02-27/12:04:40.87           3.0984410     -0.97273674    -0.050437260
2019-02-27/12:04:40.90           3.0949356     -0.96791604    -0.058433494
2019-02-27/12:04:40.94           3.0786938     -0.95498248    -0.062079726
2019-02-27/12:04:40.97           3.0653725     -0.95461354    -0.053592674
2019-02-27/12:04:41.00           3.0526078     -0.95412506    -0.048891626
2019-02-27/12:04:41.03           3.0528522     -0.94920220    -0.036335243
2019-02-27/12:04:41.06           3.0433746     -0.95573313    -0.036549484
2019-02-27/12:04:41.09           3.0308608     -0.94754009    -0.024858106
2019-02-27/12:04:41.12           3.0243669     -0.95827076    -0.010917123
2019-02-27/12:04:41.15           3.0224620     -0.96859403   -0.0017237040
2019-02-27/12:04:41.19           3.0253214     -0.97109340     0.018184697
2019-02-27/12:04:41.22           3.0402356     -0.98002168     0.025781878
2019-02-27/12:04:41.25           3.0492338     -0.98060573     0.026446774
2019-02-27/12:04:41.28           3.0544789     -0.98646270     0.036914054
2019-02-27/12:04:41.31           3.0565111     -0.98470452     0.046474592
2019-02-27/12:04:41.34           3.0762778     -0.98851529     0.041721904
2019-02-27/12:04:41.37           3.0860854      -1.0014349     0.039396571
2019-02-27/12:04:41.40           3.0968392     -0.99431047     0.030435601
2019-02-27/12:04:41.44           3.0961538     -0.97880821     0.023444577
2019-02-27/12:04:41.47           3.0948021     -0.97924578     0.010189953
2019-02-27/12:04:41.50           3.0940631     -0.97313041   -0.0045768470
2019-02-27/12:04:41.53           3.0987621     -0.96601887   -0.0085271740
2019-02-27/12:04:41.56           3.1023769     -0.96552583    -0.028828013
2019-02-27/12:04:41.59           3.1030616     -0.96686845    -0.051439248
2019-02-27/12:04:41.62           3.0883380     -0.96837966    -0.061655644
2019-02-27/12:04:41.65           3.0841537     -0.97537618    -0.070930690
2019-02-27/12:04:41.69           3.0794389     -0.97949041    -0.078619806
2019-02-27/12:04:41.72           3.0783306     -0.98722469    -0.083195396
2019-02-27/12:04:41.75           3.0839220     -0.98301090    -0.090054938
2019-02-27/12:04:41.78           3.0786395     -0.98638802    -0.092263577
2019-02-27/12:04:41.81           3.0733623     -0.99300005     -0.10259970
2019-02-27/12:04:41.84           3.0745345     -0.98806444     -0.10142827
2019-02-27/12:04:41.87           3.0712369     -0.99094957    -0.098323383
2019-02-27/12:04:41.90           3.0796255     -0.97455229    -0.094564700
2019-02-27/12:04:41.94           3.0830907     -0.95963962    -0.096746856
2019-02-27/12:04:41.97           3.0775253     -0.94925216    -0.091357957
2019-02-27/12:04:42.00           3.0726728     -0.94023348    -0.089297639
2019-02-27/12:04:42.03           3.0728107     -0.94677089    -0.085418864
2019-02-27/12:04:42.06           3.0804367     -0.95183787    -0.079388047
2019-02-27/12:04:42.09           3.0833992     -0.95075230    -0.081425499
2019-02-27/12:04:42.12           3.0881364     -0.95034842    -0.073727155
2019-02-27/12:04:42.15           3.1110060     -0.94807391    -0.073656079
2019-02-27/12:04:42.19           3.1168624     -0.94676322    -0.070467361
2019-02-27/12:04:42.22           3.1215474     -0.94989091    -0.059585390
2019-02-27/12:04:42.25           3.1295460     -0.95011152    -0.049659815
2019-02-27/12:04:42.28           3.1482871     -0.95842281    -0.050382528
2019-02-27/12:04:42.31           3.1606168     -0.96859275    -0.052185970
2019-02-27/12:04:42.34           3.1688749     -0.96526712    -0.054204526
2019-02-27/12:04:42.37           3.1726620     -0.96327240    -0.038019713
2019-02-27/12:04:42.40           3.1735234     -0.96990644    -0.043051532
2019-02-27/12:04:42.44           3.1589274     -0.96960716    -0.049478958
2019-02-27/12:04:42.47           3.1640956     -0.98046921    -0.045381381
2019-02-27/12:04:42.50           3.1705032     -0.97851595    -0.046952887
2019-02-27/12:04:42.53           3.1737205     -0.96872426    -0.053063796
2019-02-27/12:04:42.56           3.1677807     -0.95981286    -0.055934552
2019-02-27/12:04:42.59           3.1674896     -0.93402851    -0.059612092
2019-02-27/12:04:42.62           3.1538735     -0.92477579    -0.062412382
2019-02-27/12:04:42.65           3.1518184     -0.91401496    -0.074373011
2019-02-27/12:04:42.69           3.1451259     -0.90717766    -0.078384484
2019-02-27/12:04:42.72           3.1376149     -0.90670079    -0.075755137
2019-02-27/12:04:42.75           3.1359500     -0.89109659    -0.083828126
2019-02-27/12:04:42.78           3.1261329     -0.88891110    -0.096767059
2019-02-27/12:04:42.81           3.1268484     -0.89191090     -0.10612570
2019-02-27/12:04:42.84           3.1193381     -0.89684822     -0.12169065
2019-02-27/12:04:42.87           3.1146502     -0.90876980     -0.12971284
2019-02-27/12:04:42.90           3.1206328     -0.91220477     -0.13418454
2019-02-27/12:04:42.94           3.1268388     -0.91067910     -0.13592644
2019-02-27/12:04:42.97           3.1252646     -0.90117148     -0.13841278
2019-02-27/12:04:43.00           3.1240761     -0.88354474     -0.12885852
2019-02-27/12:04:43.03           3.1144590     -0.86950099     -0.11102003
2019-02-27/12:04:43.06           3.1077510     -0.86011171     -0.10712476
2019-02-27/12:04:43.09           3.1036969     -0.85976918     -0.10691502
2019-02-27/12:04:43.12           3.1071562     -0.85007311    -0.087593251
2019-02-27/12:04:43.15           3.1037701     -0.83485242    -0.079194460
2019-02-27/12:04:43.19           3.0951676     -0.82982850    -0.072640485
2019-02-27/12:04:43.22           3.0941621     -0.83182576    -0.064812525
2019-02-27/12:04:43.25           3.0984528     -0.83179164    -0.053331959
2019-02-27/12:04:43.28           3.1034738     -0.83485855    -0.048575281
2019-02-27/12:04:43.31           3.1033422     -0.84655140    -0.062550368
2019-02-27/12:04:43.34           3.1154335     -0.85375462    -0.054932701
2019-02-27/12:04:43.37           3.1256859     -0.86125160    -0.048806163
2019-02-27/12:04:43.40           3.1285694     -0.85815944    -0.041946412
2019-02-27/12:04:43.44           3.1298048     -0.87155930    -0.028947545
2019-02-27/12:04:43.47           3.1399250     -0.87192207   -0.0087094757
2019-02-27/12:04:43.50           3.1452583     -0.87766095  -0.00038773942
2019-02-27/12:04:43.53           3.1489053     -0.87142580    0.0056731156
2019-02-27/12:04:43.56           3.1471850     -0.87063962     0.017571246
2019-02-27/12:04:43.59           3.1556775     -0.87315642     0.020134681
2019-02-27/12:04:43.62           3.1530559     -0.87266247     0.019145146
2019-02-27/12:04:43.65           3.1430695     -0.86104718     0.017914925
2019-02-27/12:04:43.69           3.1408168     -0.86226892     0.012229950
2019-02-27/12:04:43.72           3.1403205     -0.85442219   -0.0024016423
2019-02-27/12:04:43.75           3.1416758     -0.84295704    -0.015080101
2019-02-27/12:04:43.78           3.1342294     -0.83514841    -0.027251228
2019-02-27/12:04:43.81           3.1308573     -0.83976993    -0.041144901
2019-02-27/12:04:43.84           3.1286597     -0.83889438    -0.064685011
2019-02-27/12:04:43.87           3.1117207     -0.84519047    -0.072038641
2019-02-27/12:04:43.90           3.1083651     -0.84603208    -0.078779360
2019-02-27/12:04:43.94           3.1041703     -0.85701233    -0.086020856
2019-02-27/12:04:43.97           3.1069901     -0.86096303    -0.094419568
2019-02-27/12:04:44.00           3.1065660     -0.87403419     -0.10027275
2019-02-27/12:04:44.03           3.1003410     -0.88589942     -0.11039208
2019-02-27/12:04:44.06           3.0966839     -0.89342274     -0.10416190
2019-02-27/12:04:44.09           3.0930702     -0.89555589    -0.093704402
2019-02-27/12:04:44.12           3.0979038     -0.89156770    -0.083666487
2019-02-27/12:04:44.15           3.1098532     -0.88825972    -0.066295007
2019-02-27/12:04:44.19           3.1098926     -0.88973073    -0.060508347
2019-02-27/12:04:44.22           3.1079922     -0.88274755    -0.045026229
2019-02-27/12:04:44.25           3.1047075     -0.88651298    -0.046900349
2019-02-27/12:04:44.28           3.1079762     -0.87307503    -0.022768500
2019-02-27/12:04:44.31           3.1028231     -0.88041795    -0.012632913
2019-02-27/12:04:44.34           3.1124119     -0.89522745    -0.019154319
2019-02-27/12:04:44.37           3.1096157     -0.90401596    -0.018704328
2019-02-27/12:04:44.40           3.1112666     -0.92643039    -0.025653420
2019-02-27/12:04:44.44           3.1109147     -0.93029465    -0.024976297
2019-02-27/12:04:44.47           3.1171450     -0.93327118    -0.023761031
2019-02-27/12:04:44.50           3.1229988     -0.93505332    -0.016865994
2019-02-27/12:04:44.53           3.1186911     -0.93007247    0.0038433283
2019-02-27/12:04:44.56           3.1064040     -0.94032016   -0.0041311327
2019-02-27/12:04:44.59           3.1126375     -0.94276250   -0.0038843851
2019-02-27/12:04:44.62           3.1055172     -0.92694530    0.0087688534
2019-02-27/12:04:44.65           3.1158078     -0.92580199    0.0084772109
2019-02-27/12:04:44.69           3.1128742     -0.91362323     0.014140330
2019-02-27/12:04:44.72           3.1146253     -0.90928852    0.0028671069
2019-02-27/12:04:44.75           3.1103085     -0.90567589    0.0012511341
2019-02-27/12:04:44.78           3.1165934     -0.92152424    -0.018514274
2019-02-27/12:04:44.81           3.1207378     -0.93227600    -0.034233441
2019-02-27/12:04:44.84           3.1347762     -0.94009568    -0.052072435
2019-02-27/12:04:44.87           3.1356594     -0.92901140    -0.060955231
2019-02-27/12:04:44.90           3.1408669     -0.92519867    -0.072484708
2019-02-27/12:04:44.94           3.1324036     -0.91754981    -0.074404188
2019-02-27/12:04:44.97           3.1337101     -0.91769923    -0.072925258
2019-02-27/12:04:45.00           3.1332152     -0.91164704    -0.070619477
2019-02-27/12:04:45.03           3.1357418     -0.89835268    -0.066673540
2019-02-27/12:04:45.06           3.1268874     -0.87232947    -0.054564737
2019-02-27/12:04:45.09           3.1215081     -0.86290258    -0.057854920
2019-02-27/12:04:45.12           3.1090394     -0.84680419    -0.051240372
2019-02-27/12:04:45.15           3.1000747     -0.84652329    -0.050695208
2019-02-27/12:04:45.19           3.0862874     -0.85302840    -0.062765359
2019-02-27/12:04:45.22           3.0859074     -0.85279263    -0.071052532
2019-02-27/12:04:45.25           3.0765306     -0.85462495    -0.086900491
2019-02-27/12:04:45.28           3.0720337     -0.84622360    -0.085677570
2019-02-27/12:04:45.31           3.0650259     -0.85007795    -0.088646649
2019-02-27/12:04:45.34           3.0700130     -0.85930113    -0.091939251
2019-02-27/12:04:45.37           3.0710987     -0.85504660    -0.080311842
2019-02-27/12:04:45.40           3.0757700     -0.85908406    -0.074428893
2019-02-27/12:04:45.44           3.0697685     -0.85370435    -0.063461775
2019-02-27/12:04:45.47           3.0720227     -0.84478759    -0.049234936
2019-02-27/12:04:45.50           3.0777136     -0.83717274    -0.044602278
2019-02-27/12:04:45.53           3.0801719     -0.82655328    -0.035774988
2019-02-27/12:04:45.56           3.0851457     -0.83637601    -0.052050762
2019-02-27/12:04:45.59           3.0908340     -0.83130366    -0.060170796
2019-02-27/12:04:45.62           3.0857738     -0.82133071    -0.065713854
2019-02-27/12:04:45.65           3.0891244     -0.81286046    -0.064390747
2019-02-27/12:04:45.69           3.0903017     -0.80255470    -0.067140278
2019-02-27/12:04:45.72           3.1020350     -0.79583801    -0.069252868
2019-02-27/12:04:45.75           3.1102613     -0.78992101    -0.079457366
2019-02-27/12:04:45.78           3.1043577     -0.79150012    -0.086217771
2019-02-27/12:04:45.81           3.1106624     -0.79561737    -0.086687779
2019-02-27/12:04:45.84           3.1067330     -0.79967216    -0.085918485
2019-02-27/12:04:45.87           3.1023312     -0.81110980    -0.077827387
2019-02-27/12:04:45.90           3.1066663     -0.81162178    -0.073802291
2019-02-27/12:04:45.94           3.1103974     -0.81683631    -0.082483059
2019-02-27/12:04:45.97           3.1122305     -0.82747327    -0.086537699
2019-02-27/12:04:46.00           3.1158164     -0.84037625    -0.091839805
2019-02-27/12:04:46.03           3.1197119     -0.84338484    -0.080152250
2019-02-27/12:04:46.06           3.1271151     -0.82762568    -0.059451241
2019-02-27/12:04:46.09           3.1279395     -0.82671075    -0.058297397
2019-02-27/12:04:46.12           3.1313616     -0.81947480    -0.041037315
2019-02-27/12:04:46.15           3.1344893     -0.80807297    -0.044265820
2019-02-27/12:04:46.19           3.1335051     -0.80451740    -0.039147360
2019-02-27/12:04:46.22           3.1338593     -0.81034457    -0.049274211
2019-02-27/12:04:46.25           3.1256096     -0.79973400    -0.046699828
2019-02-27/12:04:46.28           3.1186030     -0.77914042    -0.051296712
2019-02-27/12:04:46.31           3.1061963     -0.76724395    -0.058145504
2019-02-27/12:04:46.34           3.1015416     -0.77890130    -0.080347991
2019-02-27/12:04:46.37           3.0840499     -0.77673997    -0.088770245
2019-02-27/12:04:46.40           3.0771350     -0.76357407    -0.096155005
2019-02-27/12:04:46.44           3.0657584     -0.75738861    -0.092184928
2019-02-27/12:04:46.47           3.0542482     -0.76199969    -0.096642300
2019-02-27/12:04:46.50           3.0436022     -0.75285242    -0.089809458
2019-02-27/12:04:46.53           3.0392990     -0.74981631    -0.098905706
2019-02-27/12:04:46.56           3.0360900     -0.74815513    -0.091025701
2019-02-27/12:04:46.59           3.0314246     -0.76126644    -0.082353902
2019-02-27/12:04:46.62           3.0185945     -0.76630310    -0.080740436
2019-02-27/12:04:46.65           3.0282665     -0.75714463    -0.063622526
2019-02-27/12:04:46.69           3.0228533     -0.75630935    -0.054934048
2019-02-27/12:04:46.72           3.0312505     -0.76083497    -0.055421046
2019-02-27/12:04:46.75           3.0268774     -0.76116688    -0.054983064
2019-02-27/12:04:46.78           3.0274666     -0.76195740    -0.048408579
2019-02-27/12:04:46.81           3.0331641     -0.76381064    -0.033522602
2019-02-27/12:04:46.84           3.0315616     -0.77931875    -0.031194236
2019-02-27/12:04:46.87           3.0343710     -0.77413265    -0.031498379
2019-02-27/12:04:46.90           3.0407895     -0.77505346    -0.027488108
2019-02-27/12:04:46.94           3.0414560     -0.78175576    -0.040590437
2019-02-27/12:04:46.97           3.0468999     -0.78652527    -0.046281844
2019-02-27/12:04:47.00           3.0426755     -0.78513852    -0.051210695
2019-02-27/12:04:47.03           3.0582752     -0.79120985    -0.057382689
2019-02-27/12:04:47.06           3.0545810     -0.79211621    -0.055780705
2019-02-27/12:04:47.09           3.0560515     -0.78823252    -0.056600173
2019-02-27/12:04:47.12           3.0643700     -0.77334217    -0.060262095
2019-02-27/12:04:47.15           3.0717936     -0.77382652    -0.072287767
2019-02-27/12:04:47.19           3.0747434     -0.76845079    -0.065952690
2019-02-27/12:04:47.22           3.0639787     -0.76460335    -0.054195237
2019-02-27/12:04:47.25           3.0655601     -0.76291150    -0.049900171
2019-02-27/12:04:47.28           3.0751770     -0.76461745    -0.044857799
2019-02-27/12:04:47.31           3.0741955     -0.76493574    -0.050501212
2019-02-27/12:04:47.34           3.0836661     -0.76301782    -0.049809874
2019-02-27/12:04:47.37           3.0851952     -0.76407115    -0.054599266
2019-02-27/12:04:47.40           3.0853827     -0.77326805    -0.060015059
2019-02-27/12:04:47.44           3.0819903     -0.76327471    -0.052456149
2019-02-27/12:04:47.47           3.0948918     -0.76250150    -0.065022427
2019-02-27/12:04:47.50           3.1121897     -0.75705022    -0.081365323
2019-02-27/12:04:47.53           3.1223645     -0.75580400    -0.088625465
2019-02-27/12:04:47.56           3.1201382     -0.75211742    -0.099678992
2019-02-27/12:04:47.59           3.1243580     -0.73207420    -0.091661989
2019-02-27/12:04:47.62           3.1135847     -0.72209564     -0.10188140
2019-02-27/12:04:47.65           3.1186335     -0.71979650     -0.11744443
2019-02-27/12:04:47.69           3.1123404     -0.70579418     -0.12289299
2019-02-27/12:04:47.72           3.1081108     -0.70017962     -0.14049161
2019-02-27/12:04:47.75           3.0941076     -0.68577383     -0.14578020
2019-02-27/12:04:47.78           3.0851701     -0.67873004     -0.14870320
2019-02-27/12:04:47.81           3.0764855     -0.66671464     -0.14891817
2019-02-27/12:04:47.84           3.0691521     -0.66241886     -0.15332628
2019-02-27/12:04:47.87           3.0599803     -0.65466246     -0.16600457
2019-02-27/12:04:47.90           3.0610336     -0.65054334     -0.17679082
2019-02-27/12:04:47.94           3.0541660     -0.64002876     -0.16895120
2019-02-27/12:04:47.97           3.0578979     -0.64063987     -0.17723978
2019-02-27/12:04:48.00           3.0643067     -0.64336629     -0.17022522
2019-02-27/12:04:48.03           3.0790740     -0.64895590     -0.16961262
2019-02-27/12:04:48.06           3.0872479     -0.65542396     -0.16950852
2019-02-27/12:04:48.09           3.0938285     -0.65754906     -0.17084535
2019-02-27/12:04:48.12           3.1013103     -0.65606336     -0.17275581
2019-02-27/12:04:48.15           3.1139797     -0.66875728     -0.16210260
2019-02-27/12:04:48.19           3.1214865     -0.67180643     -0.14495855
2019-02-27/12:04:48.22           3.1298757     -0.67490206     -0.13922080
2019-02-27/12:04:48.25           3.1376887     -0.67844176     -0.12235900
2019-02-27/12:04:48.28           3.1448130     -0.68018877     -0.11715675
2019-02-27/12:04:48.31           3.1374906     -0.68287319     -0.11252922
2019-02-27/12:04:48.34           3.1330515     -0.68753138     -0.11275413
2019-02-27/12:04:48.37           3.1280966     -0.69856699     -0.12152872
2019-02-27/12:04:48.40           3.1329200     -0.70813823     -0.11679234
2019-02-27/12:04:48.44           3.1241345     -0.70754153     -0.12808901
2019-02-27/12:04:48.47           3.1280913     -0.72309786     -0.14558189
2019-02-27/12:04:48.50           3.1202533     -0.73109807     -0.15144621
2019-02-27/12:04:48.53           3.1085801     -0.74083401     -0.16584107
2019-02-27/12:04:48.56           3.0932352     -0.75385507     -0.17065276
2019-02-27/12:04:48.59           3.0853920     -0.76648206     -0.17142001
2019-02-27/12:04:48.62           3.0868053     -0.76814765     -0.16240722
2019-02-27/12:04:48.65           3.0886656     -0.77955740     -0.15993645
2019-02-27/12:04:48.69           3.0744169     -0.77959442     -0.15767655
2019-02-27/12:04:48.72           3.0664496     -0.79009592     -0.14589951
2019-02-27/12:04:48.75           3.0541928     -0.78796681     -0.14120024
2019-02-27/12:04:48.78           3.0503347     -0.78905528     -0.14072592
2019-02-27/12:04:48.81           3.0399533     -0.78773358     -0.13264472
2019-02-27/12:04:48.84           3.0323325     -0.78105780     -0.14060870
2019-02-27/12:04:48.87           3.0172535     -0.76845839     -0.14666568
2019-02-27/12:04:48.90           3.0000885     -0.76343389     -0.15936027
2019-02-27/12:04:48.94           2.9670433     -0.74524433     -0.16370018
2019-02-27/12:04:48.97           2.9439649     -0.74283285     -0.18289068
2019-02-27/12:04:49.00           2.9179961     -0.73060796     -0.20813910
2019-02-27/12:04:49.03           2.8899445     -0.71267221     -0.22126129
2019-02-27/12:04:49.06           2.8440588     -0.70151002     -0.23940013
2019-02-27/12:04:49.09           2.8164699     -0.68445073     -0.27195944
2019-02-27/12:04:49.12           2.7882766     -0.65974765     -0.27761955
2019-02-27/12:04:49.15           2.7617580     -0.63394210     -0.29530553
2019-02-27/12:04:49.19           2.7405573     -0.60697273     -0.31107288
2019-02-27/12:04:49.22           2.7370017     -0.58510455     -0.32827306
2019-02-27/12:04:49.25           2.7321918     -0.56033254     -0.33126416
2019-02-27/12:04:49.28           2.7289585     -0.53073733     -0.33667675
2019-02-27/12:04:49.31           2.7299220     -0.52475117     -0.35615417
2019-02-27/12:04:49.34           2.7491855     -0.49142890     -0.36830245
2019-02-27/12:04:49.37           2.7655659     -0.46741449     -0.36782753
2019-02-27/12:04:49.40           2.7806919     -0.44095696     -0.38751586
2019-02-27/12:04:49.44           2.7902067     -0.41415448     -0.39313137
2019-02-27/12:04:49.47           2.7877508     -0.38036471     -0.40132346
2019-02-27/12:04:49.50           2.7747270     -0.33939218     -0.41325409
2019-02-27/12:04:49.53           2.7704234     -0.27800741     -0.43049823
2019-02-27/12:04:49.56           2.7597044     -0.21740260     -0.45071983
2019-02-27/12:04:49.59           2.7430669     -0.12311161     -0.46658872
2019-02-27/12:04:49.62           2.7069205    -0.047943336     -0.48533846
2019-02-27/12:04:49.65           2.6430968     0.028421792     -0.49973977
2019-02-27/12:04:49.69           2.5713589     0.096259149     -0.49857271
2019-02-27/12:04:49.72           2.4900603      0.15927078     -0.49626626
2019-02-27/12:04:49.75           2.3793410      0.20834462     -0.47888600
2019-02-27/12:04:49.78           2.2700318      0.24570918     -0.44761527
2019-02-27/12:04:49.81           2.1340427      0.26613837     -0.40540380
2019-02-27/12:04:49.84           2.0051623      0.26969244     -0.35335535
2019-02-27/12:04:49.87           1.8829644      0.24213801     -0.28782778
2019-02-27/12:04:49.90           1.7751252      0.21355171     -0.20510096
2019-02-27/12:04:49.94           1.6976027      0.17482977     -0.13407569
2019-02-27/12:04:49.97           1.6354357      0.12582888    -0.069830184
2019-02-27/12:04:50.00           1.5896062     0.086336713    0.0021662542
2019-02-27/12:04:50.03           1.5863036     0.034639585     0.062819808
2019-02-27/12:04:50.06           1.5831120   -0.0084645441      0.12181409
2019-02-27/12:04:50.09           1.5966590    -0.053024269      0.16997083
2019-02-27/12:04:50.12           1.6159950    -0.095741093      0.21535358
2019-02-27/12:04:50.15           1.6379435     -0.13520262      0.24735334
2019-02-27/12:04:50.19           1.6544961     -0.17858464      0.26836371
2019-02-27/12:04:50.22           1.6607128     -0.20329090      0.28935199
2019-02-27/12:04:50.25           1.6664779     -0.22684149      0.30211643
2019-02-27/12:04:50.28           1.6641968     -0.25210937      0.30255260
2019-02-27/12:04:50.31           1.6601678     -0.26239741      0.31489323
2019-02-27/12:04:50.34           1.6606356     -0.27371835      0.31405258
2019-02-27/12:04:50.37           1.6633126     -0.29178619      0.31335455
2019-02-27/12:04:50.40           1.6493428     -0.30138096      0.30708792
2019-02-27/12:04:50.44           1.6326243     -0.29072686      0.31683740
2019-02-27/12:04:50.47           1.6244158     -0.29356270      0.31172869
2019-02-27/12:04:50.50           1.6131999     -0.29027549      0.32382222
2019-02-27/12:04:50.53           1.5939278     -0.28168042      0.34129701
2019-02-27/12:04:50.56           1.5820544     -0.28127856      0.36446825
2019-02-27/12:04:50.59           1.5725280     -0.29878921      0.35773161
2019-02-27/12:04:50.62           1.5658449     -0.30715235      0.35974441
2019-02-27/12:04:50.65           1.5628630     -0.30562339      0.36713260
2019-02-27/12:04:50.69           1.5543067     -0.30055260      0.38274070
2019-02-27/12:04:50.72           1.5454437     -0.31436664      0.39065049
2019-02-27/12:04:50.75           1.5364068     -0.31237503      0.40585153
2019-02-27/12:04:50.78           1.5396945     -0.33097600      0.40994743
2019-02-27/12:04:50.81           1.5355673     -0.34402628      0.41323632
2019-02-27/12:04:50.84           1.5414071     -0.36003805      0.40863795
2019-02-27/12:04:50.87           1.5396815     -0.34448616      0.42236244
2019-02-27/12:04:50.90           1.5357451     -0.34670695      0.43404538
2019-02-27/12:04:50.94           1.5293210     -0.36334700      0.42907715
2019-02-27/12:04:50.97           1.5416607     -0.37369730      0.43262390
2019-02-27/12:04:51.00           1.5480398     -0.37391254      0.44038708
2019-02-27/12:04:51.03           1.5568692     -0.38922335      0.43637255
2019-02-27/12:04:51.06           1.5568845     -0.38539814      0.44142017
2019-02-27/12:04:51.09           1.5786579     -0.39109849      0.44264380
2019-02-27/12:04:51.12           1.5814472     -0.39906629      0.43374504
2019-02-27/12:04:51.15           1.5823197     -0.41068747      0.43928151
2019-02-27/12:04:51.19           1.5926047     -0.41335342      0.43832064
2019-02-27/12:04:51.22           1.6045434     -0.39676925      0.45662102
2019-02-27/12:04:51.25           1.6134383     -0.39182234      0.46356551
2019-02-27/12:04:51.28           1.6291083     -0.39918496      0.45882070
2019-02-27/12:04:51.31           1.6357393     -0.40299885      0.46355185
2019-02-27/12:04:51.34           1.6465251     -0.40592771      0.45613949
2019-02-27/12:04:51.37           1.6437266     -0.41035894      0.45545837
2019-02-27/12:04:51.40           1.6490741     -0.39411328      0.47229550
2019-02-27/12:04:51.44           1.6530815     -0.40011243      0.47078746
2019-02-27/12:04:51.47           1.6443375     -0.40436220      0.47145201
2019-02-27/12:04:51.50           1.6443526     -0.42417283      0.45994386
2019-02-27/12:04:51.53           1.6480822     -0.43568173      0.45672103
2019-02-27/12:04:51.56           1.6492849     -0.44449187      0.45242764
2019-02-27/12:04:51.59           1.6575586     -0.43662414      0.45969542
2019-02-27/12:04:51.62           1.6576992     -0.44186140      0.46617570
2019-02-27/12:04:51.65           1.6629641     -0.44763324      0.46227815
2019-02-27/12:04:51.69           1.6705189     -0.45086742      0.46859461
2019-02-27/12:04:51.72           1.6819731     -0.45009619      0.47582738
2019-02-27/12:04:51.75           1.6929429     -0.45081185      0.47973300
2019-02-27/12:04:51.78           1.6885669     -0.43577459      0.49336999
2019-02-27/12:04:51.81           1.6849286     -0.42782030      0.49434074
2019-02-27/12:04:51.84           1.6828277     -0.41465601      0.49560773
2019-02-27/12:04:51.87           1.6740370     -0.41268766      0.48828601
2019-02-27/12:04:51.90           1.6675779     -0.41017770      0.49136487
2019-02-27/12:04:51.94           1.6629308     -0.39747781      0.49742781
2019-02-27/12:04:51.97           1.6532369     -0.40019951      0.49262029
2019-02-27/12:04:52.00           1.6445279     -0.38856410      0.48170052
2019-02-27/12:04:52.03           1.6417802     -0.39402491      0.47562480
2019-02-27/12:04:52.06           1.6355860     -0.39472789      0.46200750
2019-02-27/12:04:52.09           1.6226700     -0.40488230      0.44958612
2019-02-27/12:04:52.12           1.6023539     -0.40997436      0.45504106
2019-02-27/12:04:52.15           1.5927636     -0.41053413      0.45664823
2019-02-27/12:04:52.19           1.5904291     -0.41304268      0.45469628
2019-02-27/12:04:52.22           1.5803895     -0.41867239      0.45609129
2019-02-27/12:04:52.25           1.5654118     -0.41838367      0.45562827
2019-02-27/12:04:52.28           1.5576691     -0.42041644      0.46528434
2019-02-27/12:04:52.31           1.5482356     -0.40322476      0.47900063
2019-02-27/12:04:52.34           1.5465294     -0.39616260      0.49737009
2019-02-27/12:04:52.37           1.5416311     -0.37082583      0.52939070
2019-02-27/12:04:52.40           1.5446198     -0.35292994      0.54099399
2019-02-27/12:04:52.44           1.5348619     -0.33274596      0.55380139
2019-02-27/12:04:52.47           1.5274112     -0.30738253      0.57193272
2019-02-27/12:04:52.50           1.5131371     -0.28201500      0.59384778
2019-02-27/12:04:52.53           1.5199123     -0.26711794      0.60510405
2019-02-27/12:04:52.56           1.5121248     -0.25906748      0.61263430
2019-02-27/12:04:52.59           1.5017031     -0.25426154      0.61588355
2019-02-27/12:04:52.62           1.4872569     -0.24717546      0.62667521
2019-02-27/12:04:52.65           1.4846437     -0.25150289      0.61618040
2019-02-27/12:04:52.69           1.4668177     -0.23955654      0.61569164
2019-02-27/12:04:52.72           1.4631929     -0.24335470      0.61810842
2019-02-27/12:04:52.75           1.4545319     -0.24349263      0.60860976
2019-02-27/12:04:52.78           1.4536759     -0.24943807      0.59220424
2019-02-27/12:04:52.81           1.4370916     -0.24358608      0.60105911
2019-02-27/12:04:52.84           1.4227495     -0.24436311      0.60634901
2019-02-27/12:04:52.87           1.4196834     -0.23941863      0.60339619
2019-02-27/12:04:52.90           1.4171767     -0.23621735      0.59318662
2019-02-27/12:04:52.94           1.4060057     -0.24303891      0.59649287
2019-02-27/12:04:52.97           1.4126239     -0.25597635      0.59780325
2019-02-27/12:04:53.00           1.4099857     -0.25812197      0.60115422
2019-02-27/12:04:53.03           1.4151493     -0.26085508      0.60058453
2019-02-27/12:04:53.06           1.4084774     -0.26545081      0.61161165
2019-02-27/12:04:53.09           1.4117682     -0.26829226      0.60593222
2019-02-27/12:04:53.12           1.4102095     -0.26241996      0.60748145
2019-02-27/12:04:53.15           1.4038575     -0.26684014      0.61355749
2019-02-27/12:04:53.19           1.4034272     -0.27021840      0.62904201
2019-02-27/12:04:53.22           1.4093265     -0.27139683      0.63058292
2019-02-27/12:04:53.25           1.4020112     -0.28077632      0.63022092
2019-02-27/12:04:53.28           1.4023059     -0.28545964      0.62229257
2019-02-27/12:04:53.31           1.3932536     -0.28673715      0.62879934
2019-02-27/12:04:53.34           1.3966279     -0.28521346      0.62926983
2019-02-27/12:04:53.37           1.3905333     -0.28691923      0.62925975
2019-02-27/12:04:53.40           1.3886277     -0.29188812      0.62117794
2019-02-27/12:04:53.44           1.3925350     -0.29966080      0.61538463
2019-02-27/12:04:53.47           1.3999728     -0.30699040      0.59090780
2019-02-27/12:04:53.50           1.3948154     -0.30442809      0.58563420
2019-02-27/12:04:53.53           1.3959436     -0.29469584      0.58674169
2019-02-27/12:04:53.56           1.3864157     -0.28569730      0.58112630
2019-02-27/12:04:53.59           1.3795458     -0.29804974      0.56149970
2019-02-27/12:04:53.62           1.3738225     -0.30387369      0.54793104
2019-02-27/12:04:53.65           1.3722733     -0.31717651      0.53411472
2019-02-27/12:04:53.69           1.3690878     -0.32132732      0.52648563
2019-02-27/12:04:53.72           1.3558053     -0.31835184      0.52141360
2019-02-27/12:04:53.75           1.3317639     -0.32462515      0.52902898
2019-02-27/12:04:53.78           1.3211077     -0.32261425      0.53606186
2019-02-27/12:04:53.81           1.3084591     -0.32824751      0.53771845
2019-02-27/12:04:53.84           1.2915304     -0.32902913      0.54324108
2019-02-27/12:04:53.87           1.2798225     -0.31919791      0.55323973
2019-02-27/12:04:53.90           1.2694516     -0.30904714      0.55708671
2019-02-27/12:04:53.94           1.2527232     -0.28995525      0.57077795
2019-02-27/12:04:53.97           1.2326150     -0.28363938      0.57632838
2019-02-27/12:04:54.00           1.2159174     -0.27959268      0.57186498
2019-02-27/12:04:54.03           1.2091245     -0.26519194      0.57693052
2019-02-27/12:04:54.06           1.1981904     -0.26038010      0.56295374
2019-02-27/12:04:54.09           1.1889520     -0.25553590      0.55656870
2019-02-27/12:04:54.12           1.1849497     -0.25277588      0.56171077
2019-02-27/12:04:54.15           1.1695034     -0.24311333      0.57052330
2019-02-27/12:04:54.19           1.1595505     -0.23273783      0.57972756
2019-02-27/12:04:54.22           1.1540896     -0.22879006      0.56908387
2019-02-27/12:04:54.25           1.1610418     -0.21294609      0.56992798
2019-02-27/12:04:54.28           1.1648856     -0.19569821      0.57781275
2019-02-27/12:04:54.31           1.1537086     -0.18666302      0.57495599
2019-02-27/12:04:54.34           1.1426085     -0.16791331      0.58489073
2019-02-27/12:04:54.37           1.1307813     -0.15395389      0.58216056
2019-02-27/12:04:54.40           1.1187143     -0.13805654      0.58175342
2019-02-27/12:04:54.44           1.1081872     -0.13131650      0.57388394
2019-02-27/12:04:54.47           1.1030682     -0.13568819      0.55753006
2019-02-27/12:04:54.50           1.0902037     -0.13886928      0.55315881
2019-02-27/12:04:54.53           1.0823487     -0.14815124      0.53923404
2019-02-27/12:04:54.56           1.0699610     -0.15686670      0.53819885
2019-02-27/12:04:54.59           1.0704424     -0.16036192      0.53620519
2019-02-27/12:04:54.62           1.0610264     -0.16723787      0.53742618
2019-02-27/12:04:54.65           1.0618721     -0.16784996      0.54331394
2019-02-27/12:04:54.69           1.0571320     -0.17180124      0.55242188
2019-02-27/12:04:54.72           1.0613797     -0.18250700      0.55791828
2019-02-27/12:04:54.75           1.0612830     -0.17556443      0.57667022
2019-02-27/12:04:54.78           1.0565849     -0.17311814      0.59176453
2019-02-27/12:04:54.81           1.0546430     -0.17584505      0.60658657
2019-02-27/12:04:54.84           1.0481189     -0.16809261      0.61946074
2019-02-27/12:04:54.87           1.0339240     -0.17035935      0.63199038
2019-02-27/12:04:54.90           1.0373043     -0.18322830      0.64013525
2019-02-27/12:04:54.94           1.0285760     -0.17523677      0.65187224
2019-02-27/12:04:54.97           1.0335225     -0.16791840      0.66200383
2019-02-27/12:04:55.00           1.0318070     -0.15609022      0.67834646
2019-02-27/12:04:55.03           1.0166965     -0.14999736      0.68676446
2019-02-27/12:04:55.06           1.0261688     -0.14685232      0.69990865
2019-02-27/12:04:55.09           1.0172419     -0.13850746      0.70951804
2019-02-27/12:04:55.12           1.0159062     -0.14361885      0.71569740
2019-02-27/12:04:55.15           1.0183718     -0.13104768      0.71753326
2019-02-27/12:04:55.19           1.0064386     -0.11288077      0.71980458
2019-02-27/12:04:55.22           1.0061899     -0.11784516      0.72607023
2019-02-27/12:04:55.25          0.99327994     -0.12698608      0.71242809
2019-02-27/12:04:55.28          0.98241201     -0.12364248      0.71308243
2019-02-27/12:04:55.31          0.97812679     -0.13225786      0.70351909
2019-02-27/12:04:55.34          0.96579093     -0.13457910      0.70110608
2019-02-27/12:04:55.37          0.95500116     -0.13431759      0.70386616
2019-02-27/12:04:55.40          0.95169915     -0.13173823      0.69403996
2019-02-27/12:04:55.44          0.93902889     -0.13527338      0.69854569
2019-02-27/12:04:55.47          0.94290531     -0.15000882      0.69580472
2019-02-27/12:04:55.50          0.93153138     -0.15604417      0.68636689
2019-02-27/12:04:55.53          0.93681308     -0.15231787      0.69608191
2019-02-27/12:04:55.56          0.92695668     -0.15146888      0.70042427
2019-02-27/12:04:55.59          0.92556148     -0.15122827      0.71327839
2019-02-27/12:04:55.62          0.93219267     -0.14826081      0.71877600
2019-02-27/12:04:55.65          0.93705116     -0.15022818      0.71283543
2019-02-27/12:04:55.69          0.93847444     -0.14350885      0.72160226
2019-02-27/12:04:55.72          0.94921686     -0.13814078      0.71200628
2019-02-27/12:04:55.75          0.94246450     -0.12687884      0.71690080
2019-02-27/12:04:55.78          0.95338181     -0.10967052      0.71746617
2019-02-27/12:04:55.81          0.95057667    -0.098711694      0.71463634
2019-02-27/12:04:55.84          0.95992570    -0.094800466      0.69543717
2019-02-27/12:04:55.87          0.95872497    -0.091435108      0.68350083
2019-02-27/12:04:55.90          0.95162060    -0.082709856      0.66815576
2019-02-27/12:04:55.94          0.94410759    -0.075734916      0.65940958
2019-02-27/12:04:55.97          0.93661792    -0.074637967      0.64498941
2019-02-27/12:04:56.00          0.92689545    -0.075909318      0.63435452
2019-02-27/12:04:56.03          0.92505093    -0.070861546      0.62608082
2019-02-27/12:04:56.06          0.91074255    -0.076575896      0.62081493
2019-02-27/12:04:56.09          0.90023449    -0.090653197      0.60855265
2019-02-27/12:04:56.12          0.89297303    -0.089410052      0.60197739
2019-02-27/12:04:56.15          0.88987158    -0.090997136      0.59140864
2019-02-27/12:04:56.19          0.88564829     -0.11027319      0.57889095
2019-02-27/12:04:56.22          0.87949097     -0.12106559      0.57847996
2019-02-27/12:04:56.25          0.87805855     -0.12851400      0.56852007
2019-02-27/12:04:56.28          0.86939435     -0.12482529      0.57967922
2019-02-27/12:04:56.31          0.85300336     -0.12382450      0.57549275
2019-02-27/12:04:56.34          0.84130589     -0.11832071      0.57624316
2019-02-27/12:04:56.37          0.84229520     -0.10338966      0.58709279
2019-02-27/12:04:56.40          0.84024346     -0.10840351      0.59990395
2019-02-27/12:04:56.44          0.82225476     -0.11145255      0.60993953
2019-02-27/12:04:56.47          0.81411956    -0.098333134      0.62611637
2019-02-27/12:04:56.50          0.81748002    -0.093115873      0.63681452
2019-02-27/12:04:56.53          0.80958130    -0.091541822      0.65693378
2019-02-27/12:04:56.56          0.80812734     -0.10371108      0.65580386
2019-02-27/12:04:56.59          0.81245157     -0.10116475      0.65751325
2019-02-27/12:04:56.62          0.81003535     -0.10751645      0.65949791
2019-02-27/12:04:56.65          0.79778756     -0.11354097      0.65916721
2019-02-27/12:04:56.69          0.79742900     -0.12347598      0.65419811
2019-02-27/12:04:56.72          0.80079227     -0.11301610      0.65510521
2019-02-27/12:04:56.75          0.79503892     -0.10331492      0.65937821
2019-02-27/12:04:56.78          0.78022865    -0.092778271      0.66539158
2019-02-27/12:04:56.81          0.77101798    -0.079909756      0.66505827
2019-02-27/12:04:56.84          0.76476223    -0.060371691      0.67459630
2019-02-27/12:04:56.87          0.76327342    -0.062996845      0.67228486
2019-02-27/12:04:56.90          0.76826246    -0.056857907      0.67596372
2019-02-27/12:04:56.94          0.76690889    -0.052472698      0.67488311
2019-02-27/12:04:56.97          0.75435897    -0.034666576      0.68097402
2019-02-27/12:04:57.00          0.75279778    -0.019746640      0.67924160
2019-02-27/12:04:57.03          0.74233426    -0.018931578      0.66768505
2019-02-27/12:04:57.06          0.73635495    -0.012148073      0.65928060
2019-02-27/12:04:57.09          0.72405217   -0.0016197998      0.67051127
2019-02-27/12:04:57.12          0.71839650   -0.0052763697      0.66030703
2019-02-27/12:04:57.15          0.70677413    0.0034952000      0.66686922
2019-02-27/12:04:57.19          0.70029417    0.0058546615      0.67374077
2019-02-27/12:04:57.22          0.69743246    0.0087897817      0.67588413
2019-02-27/12:04:57.25          0.69834377    0.0066181200      0.68160058
2019-02-27/12:04:57.28          0.69284773    0.0059286023      0.69822803
2019-02-27/12:04:57.31          0.68668795   -0.0063406821      0.71114646
2019-02-27/12:04:57.34          0.68775118    -0.011054053      0.71928815
2019-02-27/12:04:57.37          0.69386887    -0.023919340      0.71803635
2019-02-27/12:04:57.40          0.69229059    -0.018520340      0.73162591
2019-02-27/12:04:57.44          0.69396034    -0.015347569      0.74902150
2019-02-27/12:04:57.47          0.69236149    -0.019650412      0.74604815
2019-02-27/12:04:57.50          0.69168605    -0.020101140      0.75521105
2019-02-27/12:04:57.53          0.68997396    -0.023928976      0.75505781
2019-02-27/12:04:57.56          0.68617374    -0.028510664      0.75193648
2019-02-27/12:04:57.59          0.68878169    -0.020563492      0.76307085
2019-02-27/12:04:57.62          0.67489135    -0.018378048      0.77993839
2019-02-27/12:04:57.65          0.67348318    -0.014598722      0.77755416
2019-02-27/12:04:57.69          0.66951550    -0.020306593      0.77887630
2019-02-27/12:04:57.72          0.67214603    -0.024652078      0.77966889
2019-02-27/12:04:57.75          0.67004320    -0.022780766      0.78882040
2019-02-27/12:04:57.78          0.66642964    -0.019806655      0.78726822
2019-02-27/12:04:57.81          0.65947218    -0.025784399      0.78341472
2019-02-27/12:04:57.84          0.66257053    -0.032520740      0.78167788
2019-02-27/12:04:57.87          0.66613620    -0.026864581      0.76640522
2019-02-27/12:04:57.90          0.68152715    -0.019791350      0.75823580
2019-02-27/12:04:57.94          0.66983088    -0.016408420      0.75685986
2019-02-27/12:04:57.97          0.66613587   -0.0039168029      0.75279166
2019-02-27/12:04:58.00          0.65567184   -0.0025232940      0.73651678
2019-02-27/12:04:58.03          0.64613442   -0.0032517997      0.72439991
2019-02-27/12:04:58.06          0.64063395   -0.0041343383      0.71718744
2019-02-27/12:04:58.09          0.63180144     0.015360672      0.72084943
2019-02-27/12:04:58.12          0.62391321     0.026943980      0.72532692
2019-02-27/12:04:58.15          0.61276749     0.031737259      0.72623424
2019-02-27/12:04:58.19          0.60097115     0.020101850      0.71580974
2019-02-27/12:04:58.22          0.60958538     0.018346199      0.71695918
2019-02-27/12:04:58.25          0.61395687     0.013492622      0.72023343
2019-02-27/12:04:58.28          0.61096642     0.019102455      0.73165924
2019-02-27/12:04:58.31          0.60181200     0.024585732      0.73289214
2019-02-27/12:04:58.34          0.59611742     0.030561374      0.73187027
2019-02-27/12:04:58.37          0.59686797     0.031411039      0.72811618
2019-02-27/12:04:58.40          0.59467491     0.034122328      0.71659282
2019-02-27/12:04:58.44          0.59651704     0.039951142      0.72053234
2019-02-27/12:04:58.47          0.59709494     0.057725448      0.72077005
2019-02-27/12:04:58.50          0.59249799     0.055859851      0.71809081
2019-02-27/12:04:58.53          0.58117664     0.061625556      0.71953044
2019-02-27/12:04:58.56          0.58506767     0.060584365      0.70596277
2019-02-27/12:04:58.59          0.59036016     0.066381225      0.70863390
2019-02-27/12:04:58.62          0.59581762     0.059427593      0.69947352
2019-02-27/12:04:58.65          0.59722124     0.063359977      0.69868445
2019-02-27/12:04:58.69          0.59010126     0.063676395      0.69591609
2019-02-27/12:04:58.72          0.58518464     0.058382102      0.68764066
2019-02-27/12:04:58.75          0.57539338     0.055966299      0.67964175
2019-02-27/12:04:58.78          0.57003432     0.065779379      0.66814170
2019-02-27/12:04:58.81          0.56621375     0.064802949      0.65210052
2019-02-27/12:04:58.84          0.55735485     0.066770425      0.65525408
2019-02-27/12:04:58.87          0.55179488     0.071767980      0.65372719
2019-02-27/12:04:58.90          0.54422070     0.075174428      0.67029038
2019-02-27/12:04:58.94          0.53237014     0.066280984      0.67143609
2019-02-27/12:04:58.97          0.52852507     0.061785222      0.67870174
2019-02-27/12:04:59.00          0.51521991     0.060600343      0.68648433
2019-02-27/12:04:59.03          0.50768324     0.063443967      0.69793449
2019-02-27/12:04:59.06          0.49681602     0.053665921      0.71393322
2019-02-27/12:04:59.09          0.49301499     0.052396854      0.72565126
2019-02-27/12:04:59.12          0.48590911     0.059214252      0.73789640
2019-02-27/12:04:59.15          0.47615338     0.062303192      0.74821628
2019-02-27/12:04:59.19          0.46511087     0.068116204      0.73727157
2019-02-27/12:04:59.22          0.46773392     0.073349455      0.74112437
2019-02-27/12:04:59.25          0.46532894     0.078631433      0.73619269
2019-02-27/12:04:59.28          0.47033355     0.085829636      0.73611813
2019-02-27/12:04:59.31          0.46619944     0.097988733      0.72729515
2019-02-27/12:04:59.34          0.45530608      0.11185335      0.71560658
2019-02-27/12:04:59.37          0.44519538      0.11407628      0.71408496
2019-02-27/12:04:59.40          0.44154868      0.10949615      0.69767658
2019-02-27/12:04:59.44          0.44243536      0.10773388      0.69026020
2019-02-27/12:04:59.47          0.43798102      0.11295838      0.69914969
2019-02-27/12:04:59.50          0.43069225      0.11574531      0.68786508
2019-02-27/12:04:59.53          0.43206868      0.11648282      0.68687862
2019-02-27/12:04:59.56          0.41739020      0.11479375      0.67699042
2019-02-27/12:04:59.59          0.41842950      0.11429470      0.68157897
2019-02-27/12:04:59.62          0.42072662      0.12146532      0.68647358
2019-02-27/12:04:59.65          0.41880350      0.13185585      0.68307461
2019-02-27/12:04:59.69          0.41323552      0.13417686      0.68036056
2019-02-27/12:04:59.72          0.40468098      0.13414250      0.67639380
2019-02-27/12:04:59.75          0.40146871      0.13942185      0.66644373
2019-02-27/12:04:59.78          0.39638964      0.13731008      0.66646932
2019-02-27/12:04:59.81          0.38233470      0.14403999      0.66484491
2019-02-27/12:04:59.84          0.39514369      0.14371128      0.66072668
2019-02-27/12:04:59.87          0.39365644      0.14054498      0.65761650
2019-02-27/12:04:59.90          0.39029899      0.12827038      0.65098521
2019-02-27/12:04:59.94          0.38251552      0.11383008      0.64566176
2019-02-27/12:04:59.97          0.37913166      0.10426879      0.64922505
2019-02-27/12:05:00.00          0.37870390      0.10125298      0.64621419
2019-02-27/12:05:00.03          0.36908073     0.085267644      0.65042744
2019-02-27/12:05:00.06          0.36401007     0.086330028      0.65356878
2019-02-27/12:05:00.09          0.36584227     0.077253704      0.65635275
2019-02-27/12:05:00.12          0.34551653     0.069676611      0.66874436
2019-02-27/12:05:00.15          0.34356024     0.044586591      0.67566981
2019-02-27/12:05:00.19          0.33845581     0.033495936      0.68493559
2019-02-27/12:05:00.22          0.34749894     0.034712382      0.69444684
2019-02-27/12:05:00.25          0.34161419     0.040108887      0.70114899
2019-02-27/12:05:00.28          0.34248767     0.039519305      0.70347966
2019-02-27/12:05:00.31          0.34665923     0.043620925      0.71326892
2019-02-27/12:05:00.34          0.34108489     0.047073011      0.71894046
2019-02-27/12:05:00.37          0.33424210     0.045982996      0.71842620
2019-02-27/12:05:00.40          0.33808642     0.048106438      0.70459082
2019-02-27/12:05:00.44          0.33141475     0.063570758      0.70406519
2019-02-27/12:05:00.47          0.33746793     0.074057277      0.70718525
2019-02-27/12:05:00.50          0.32418625     0.077067911      0.71137031
2019-02-27/12:05:00.53          0.32176029     0.083524175      0.71619382
2019-02-27/12:05:00.56          0.31681186     0.088985682      0.72545489
2019-02-27/12:05:00.59          0.31688368     0.097883540      0.72018562
2019-02-27/12:05:00.62          0.32166761     0.099655944      0.72497106
2019-02-27/12:05:00.65          0.32143531      0.10794676      0.72699882
2019-02-27/12:05:00.69          0.31398101      0.12201448      0.74083292
2019-02-27/12:05:00.72          0.30476510      0.13047331      0.72401607
2019-02-27/12:05:00.75          0.29195362      0.13854955      0.72838146
2019-02-27/12:05:00.78          0.28902402      0.14133053      0.71365167
2019-02-27/12:05:00.81          0.28984974      0.13894534      0.70114437
2019-02-27/12:05:00.84          0.28250573      0.13955563      0.68771336
2019-02-27/12:05:00.87          0.27297800      0.14214500      0.68665585
2019-02-27/12:05:00.90          0.25827026      0.14112088      0.68752641
2019-02-27/12:05:00.94          0.25094254      0.13982029      0.69447201
2019-02-27/12:05:00.97          0.25760446      0.14016377      0.70731641
2019-02-27/12:05:01.00          0.26110402      0.13722737      0.73982060
2019-02-27/12:05:01.03          0.26241473      0.13209079      0.73748183
2019-02-27/12:05:01.06          0.27298684      0.12246168      0.73771739
2019-02-27/12:05:01.09          0.26252914      0.12143873      0.75132622
2019-02-27/12:05:01.12          0.25834139      0.11936400      0.75682934
2019-02-27/12:05:01.15          0.26465006      0.10827751      0.75762337
2019-02-27/12:05:01.19          0.27064326      0.10323461      0.75022860
2019-02-27/12:05:01.22          0.26924039     0.093724637      0.74423991
2019-02-27/12:05:01.25          0.26152924     0.073987539      0.73408810
2019-02-27/12:05:01.28          0.26654970     0.061996914      0.72182928
2019-02-27/12:05:01.31          0.26564158     0.060329650      0.72754800
2019-02-27/12:05:01.34          0.25567288     0.076169992      0.75261333
2019-02-27/12:05:01.37          0.26136303     0.076884691      0.75582239
2019-02-27/12:05:01.40          0.26720393     0.073047887      0.76675635
2019-02-27/12:05:01.44          0.26285288     0.079401181      0.77547462
2019-02-27/12:05:01.47          0.25850081     0.085233681      0.78517607
2019-02-27/12:05:01.50          0.25387412      0.10845781      0.80032175
2019-02-27/12:05:01.53          0.25534151      0.12523977      0.80458371
2019-02-27/12:05:01.56          0.24688768      0.13534304      0.80020507
2019-02-27/12:05:01.59          0.24250820      0.14307844      0.78954023
2019-02-27/12:05:01.62          0.23998305      0.13654584      0.77760240
2019-02-27/12:05:01.65          0.23200881      0.14918169      0.77967113
2019-02-27/12:05:01.69          0.23044142      0.15225658      0.76905547
2019-02-27/12:05:01.72          0.23063470      0.16338345      0.76773280
2019-02-27/12:05:01.75          0.22358470      0.17167854      0.76239938
2019-02-27/12:05:01.78          0.22654788      0.16900934      0.74630069
2019-02-27/12:05:01.81          0.21524763      0.17890424      0.73427410
2019-02-27/12:05:01.84          0.20929502      0.18473266      0.73392609
2019-02-27/12:05:01.87          0.20631091      0.18597401      0.73114999
2019-02-27/12:05:01.90          0.20254713      0.19526488      0.72642977
2019-02-27/12:05:01.94          0.20391447      0.18472934      0.71364888
2019-02-27/12:05:01.97          0.19369992      0.18748412      0.71545530
2019-02-27/12:05:02.00          0.18717044      0.17593809      0.70467230
2019-02-27/12:05:02.03          0.18728246      0.16641129      0.70405664
2019-02-27/12:05:02.06          0.17908891      0.15922594      0.70459974
2019-02-27/12:05:02.09          0.17969426      0.15260961      0.70669850
2019-02-27/12:05:02.12          0.17197425      0.15048960      0.70740921
2019-02-27/12:05:02.15          0.17019562      0.14516234      0.71027386
2019-02-27/12:05:02.19          0.16766436      0.14618067      0.71138246
2019-02-27/12:05:02.22          0.17047593      0.14936885      0.71238119
2019-02-27/12:05:02.25          0.17044525      0.15079068      0.70867613
2019-02-27/12:05:02.28          0.16868242      0.15292071      0.71423090
2019-02-27/12:05:02.31          0.16110266      0.14774077      0.71835238
2019-02-27/12:05:02.34          0.15856520      0.14459896      0.72732196
2019-02-27/12:05:02.37          0.15917570      0.14075849      0.74094890
2019-02-27/12:05:02.40          0.15704952      0.13042538      0.74117273
2019-02-27/12:05:02.44          0.15056410      0.12641840      0.74340584
2019-02-27/12:05:02.47          0.14499768      0.11761357      0.74058606
2019-02-27/12:05:02.50          0.13477600      0.12150180      0.75076809
2019-02-27/12:05:02.53          0.12563312      0.12767805      0.75847453
2019-02-27/12:05:02.56          0.10660170      0.13463731      0.76023043
2019-02-27/12:05:02.59          0.10926665      0.15197087      0.75364004
2019-02-27/12:05:02.62          0.10652976      0.15064536      0.74472684
2019-02-27/12:05:02.65          0.10046979      0.15106259      0.73304979
2019-02-27/12:05:02.69          0.10062536      0.16591269      0.73520545
2019-02-27/12:05:02.72          0.10377365      0.18726889      0.73074424
2019-02-27/12:05:02.75         0.098549382      0.19559677      0.72442801
2019-02-27/12:05:02.78         0.091720219      0.19931870      0.71827326
2019-02-27/12:05:02.81         0.094475209      0.20074242      0.70579029
2019-02-27/12:05:02.84         0.097532538      0.20229830      0.68835235
2019-02-27/12:05:02.87         0.085516790      0.20228400      0.68140533
2019-02-27/12:05:02.90         0.071943747      0.21571035      0.67411088
2019-02-27/12:05:02.94         0.067495721      0.22872052      0.66399775
2019-02-27/12:05:02.97         0.064235279      0.22648268      0.64708408
2019-02-27/12:05:03.00         0.043858352      0.22372503      0.65253843
2019-02-27/12:05:03.03         0.049834084      0.21724109      0.65129840
2019-02-27/12:05:03.06         0.046265397      0.22120929      0.63790061
2019-02-27/12:05:03.09         0.038140241      0.21730272      0.64045344
2019-02-27/12:05:03.12         0.039463726      0.20974849      0.65992522
2019-02-27/12:05:03.15         0.041727004      0.21500249      0.67619971
2019-02-27/12:05:03.19         0.040874164      0.21672034      0.69428595
2019-02-27/12:05:03.22         0.035091802      0.20899385      0.70235933
2019-02-27/12:05:03.25         0.026982166      0.21099176      0.71054697
2019-02-27/12:05:03.28         0.032471354      0.20846373      0.70888833
2019-02-27/12:05:03.31         0.020669482      0.22375764      0.73163944
2019-02-27/12:05:03.34         0.014087784      0.21031690      0.74549618
2019-02-27/12:05:03.37         0.010835248      0.20941797      0.75341150
2019-02-27/12:05:03.40         0.011188061      0.21608370      0.76164171
2019-02-27/12:05:03.44        0.0052433650      0.21244454      0.76434141
2019-02-27/12:05:03.47        0.0073030692      0.20987923      0.76257919
2019-02-27/12:05:03.50        0.0034374721      0.21287206      0.77255277
2019-02-27/12:05:03.53       0.00075293239      0.20919779      0.77784462
2019-02-27/12:05:03.56       -0.0045559533      0.20809237      0.78314397
2019-02-27/12:05:03.59        -0.016657855      0.20383477      0.77798751
2019-02-27/12:05:03.62        -0.016738713      0.21592885      0.78146111
2019-02-27/12:05:03.65        -0.015943589      0.22381821      0.78029451
2019-02-27/12:05:03.69        -0.022362676      0.22776255      0.77569975
2019-02-27/12:05:03.72        -0.023316461      0.22646882      0.76582709
2019-02-27/12:05:03.75        -0.024079353      0.22751965      0.76598757
2019-02-27/12:05:03.78        -0.032129163      0.22686300      0.76157508
2019-02-27/12:05:03.81        -0.042471570      0.24051456      0.74703583
2019-02-27/12:05:03.84        -0.042188739      0.24770980      0.71903640
2019-02-27/12:05:03.87        -0.040652586      0.24940254      0.69944255
2019-02-27/12:05:03.90        -0.037448898      0.25104482      0.67237897
2019-02-27/12:05:03.94        -0.032009417      0.24872541      0.65193066
2019-02-27/12:05:03.97        -0.028471426      0.24626531      0.62638575
2019-02-27/12:05:04.00        -0.023825280      0.24416553      0.61738045
2019-02-27/12:05:04.03        -0.020221746      0.23294602      0.60137880
2019-02-27/12:05:04.06        -0.013992138      0.22845670      0.58380685
2019-02-27/12:05:04.09       -0.0034690457      0.21717764      0.58275599
2019-02-27/12:05:04.12        -0.010671926      0.20264076      0.58502452
2019-02-27/12:05:04.15        -0.017243743      0.19590656      0.58145997
2019-02-27/12:05:04.19        -0.040088201      0.18504686      0.57688930
2019-02-27/12:05:04.22        -0.069610572      0.17870586      0.58098720
2019-02-27/12:05:04.25        -0.093438272      0.17102133      0.58688862
2019-02-27/12:05:04.28         -0.11436040      0.15601424      0.58024047
2019-02-27/12:05:04.31         -0.12585629      0.15192768      0.58050419
2019-02-27/12:05:04.34         -0.13749766      0.14104379      0.59602595
2019-02-27/12:05:04.37         -0.14594970      0.14004083      0.61298726
2019-02-27/12:05:04.40         -0.15263704      0.13313897      0.61438225
2019-02-27/12:05:04.44         -0.15301347      0.12039567      0.61510931
2019-02-27/12:05:04.47         -0.14829985      0.11560461      0.62630554
2019-02-27/12:05:04.50         -0.14374153      0.11593214      0.63015183
2019-02-27/12:05:04.53         -0.15168540      0.11245832      0.62707874
2019-02-27/12:05:04.56         -0.15088673      0.11737404      0.62832550
2019-02-27/12:05:04.59         -0.15859200      0.12030387      0.62601762
2019-02-27/12:05:04.62         -0.15825225      0.13332095      0.61897338
2019-02-27/12:05:04.65         -0.16274874      0.13496940      0.60478741
2019-02-27/12:05:04.69         -0.16646531      0.14675280      0.61091210
2019-02-27/12:05:04.72         -0.17048911      0.16462472      0.61019770
2019-02-27/12:05:04.75         -0.17675662      0.17838201      0.59978383
2019-02-27/12:05:04.78         -0.18151735      0.18944119      0.58930457
2019-02-27/12:05:04.81         -0.18038287      0.20556690      0.58139145
2019-02-27/12:05:04.84         -0.18349931      0.21914494      0.57465218
2019-02-27/12:05:04.87         -0.18456271      0.23086000      0.57446602
2019-02-27/12:05:04.90         -0.18811208      0.23101843      0.56578534
2019-02-27/12:05:04.94         -0.19115836      0.22712719      0.55613205
2019-02-27/12:05:04.97         -0.19150827      0.22805234      0.54775712
2019-02-27/12:05:05.00         -0.19784656      0.22865354      0.54550873
2019-02-27/12:05:05.03         -0.20612650      0.22826062      0.55186063
2019-02-27/12:05:05.06         -0.21293597      0.22336939      0.56075904
2019-02-27/12:05:05.09         -0.21488847      0.21660975      0.56741881
2019-02-27/12:05:05.12         -0.22249755      0.21015252      0.57424162
2019-02-27/12:05:05.15         -0.23252527      0.20501755      0.58186988
2019-02-27/12:05:05.19         -0.24704113      0.19866987      0.59126766
2019-02-27/12:05:05.22         -0.25271253      0.20344890      0.59898535
2019-02-27/12:05:05.25         -0.25873080      0.20529276      0.60013705
2019-02-27/12:05:05.28         -0.26580469      0.19968914      0.59748099
2019-02-27/12:05:05.31         -0.26521803      0.20285383      0.59807100
2019-02-27/12:05:05.34         -0.26087766      0.20504891      0.59438497
2019-02-27/12:05:05.37         -0.26398143      0.19481658      0.59044496
2019-02-27/12:05:05.40         -0.25556382      0.20654574      0.59313735
2019-02-27/12:05:05.44         -0.24826611      0.20258524      0.58998329
2019-02-27/12:05:05.47         -0.23617789      0.20956869      0.59635041
2019-02-27/12:05:05.50         -0.23969650      0.21076067      0.59465810
2019-02-27/12:05:05.53         -0.24668941      0.21905936      0.59932284
2019-02-27/12:05:05.56         -0.24135863      0.22775831      0.60283159
2019-02-27/12:05:05.59         -0.23211973      0.23089360      0.60843479
2019-02-27/12:05:05.62         -0.22982840      0.22460021      0.61787384
2019-02-27/12:05:05.65         -0.21905682      0.22786241      0.63495525
2019-02-27/12:05:05.69         -0.21355004      0.20702704      0.63926356
2019-02-27/12:05:05.72         -0.21866698      0.20146540      0.64030900
2019-02-27/12:05:05.75         -0.22341910      0.18217157      0.62660744
2019-02-27/12:05:05.78         -0.22179966      0.17883725      0.64148362
2019-02-27/12:05:05.81         -0.22205836      0.16778445      0.64717389
2019-02-27/12:05:05.84         -0.23237792      0.15701564      0.65176502
2019-02-27/12:05:05.87         -0.24388644      0.13530256      0.64307784
2019-02-27/12:05:05.90         -0.25492273      0.12622512      0.63863071
2019-02-27/12:05:05.94         -0.25583720      0.11882995      0.62993647
2019-02-27/12:05:05.97         -0.26581742      0.12029924      0.62339400
2019-02-27/12:05:06.00         -0.27328421      0.12602416      0.62161207
2019-02-27/12:05:06.03         -0.27878076      0.14403790      0.61157190
2019-02-27/12:05:06.06         -0.28352789      0.14316327      0.59023813
2019-02-27/12:05:06.09         -0.28156195      0.13154326      0.57204740
2019-02-27/12:05:06.12         -0.27525200      0.12862935      0.57474239
2019-02-27/12:05:06.15         -0.27469741      0.14486820      0.59639862
2019-02-27/12:05:06.19         -0.27300646      0.16037758      0.60124062
2019-02-27/12:05:06.22         -0.29162632      0.16583092      0.60959548
2019-02-27/12:05:06.25         -0.30854362      0.17010026      0.61105508
2019-02-27/12:05:06.28         -0.31268080      0.17313911      0.60821762
2019-02-27/12:05:06.31         -0.32094124      0.17686841      0.61566715
2019-02-27/12:05:06.34         -0.32309301      0.17375248      0.62830855
2019-02-27/12:05:06.37         -0.32049544      0.17669474      0.64287628
2019-02-27/12:05:06.40         -0.31066768      0.17181383      0.64717905
2019-02-27/12:05:06.44         -0.30520786      0.16553156      0.63431693
2019-02-27/12:05:06.47         -0.30130314      0.16100473      0.62488780
2019-02-27/12:05:06.50         -0.29785368      0.16456474      0.60715762
2019-02-27/12:05:06.53         -0.29198159      0.16189924      0.59882811
2019-02-27/12:05:06.56         -0.28647889      0.16050321      0.59355707
2019-02-27/12:05:06.59         -0.27421750      0.14964238      0.60590445
2019-02-27/12:05:06.62         -0.26806536      0.14562538      0.61306388
2019-02-27/12:05:06.65         -0.26450238      0.14907173      0.61171071
2019-02-27/12:05:06.69         -0.28047607      0.15753786      0.60785982
2019-02-27/12:05:06.72         -0.28613602      0.15680568      0.60043787
2019-02-27/12:05:06.75         -0.30130888      0.16425603      0.60358334
2019-02-27/12:05:06.78         -0.29834990      0.17262889      0.60230916
2019-02-27/12:05:06.81         -0.30447542      0.19408846      0.61280087
2019-02-27/12:05:06.84         -0.31104011      0.19559054      0.61533824
2019-02-27/12:05:06.87         -0.32216191      0.20372584      0.60630163
2019-02-27/12:05:06.90         -0.32741184      0.21331885      0.59062052
2019-02-27/12:05:06.94         -0.33303260      0.22727473      0.57209129
2019-02-27/12:05:06.97         -0.32999700      0.24172712      0.55758326
2019-02-27/12:05:07.00         -0.34151212      0.26052323      0.56920749
2019-02-27/12:05:07.03         -0.33540441      0.25858675      0.56529806
2019-02-27/12:05:07.06         -0.33966062      0.26103563      0.57485604
2019-02-27/12:05:07.09         -0.33764978      0.24103551      0.56386789
2019-02-27/12:05:07.12         -0.33595127      0.24329021      0.56830831
2019-02-27/12:05:07.15         -0.33805139      0.23947410      0.55589858
2019-02-27/12:05:07.19         -0.34611272      0.24418845      0.55034452
2019-02-27/12:05:07.22         -0.34871246      0.23281202      0.56019326
2019-02-27/12:05:07.25         -0.34876261      0.22568229      0.57477388
2019-02-27/12:05:07.28         -0.33644632      0.20844620      0.57289442
2019-02-27/12:05:07.31         -0.34010407      0.20750630      0.57943267
2019-02-27/12:05:07.34         -0.34521145      0.20657841      0.57343506
2019-02-27/12:05:07.37         -0.35082917      0.22346877      0.57677255
2019-02-27/12:05:07.40         -0.35653713      0.21913280      0.56912068
2019-02-27/12:05:07.44         -0.35919858      0.22419637      0.58382621
2019-02-27/12:05:07.47         -0.35655269      0.22239486      0.59869913
2019-02-27/12:05:07.50         -0.35816253      0.22269208      0.60589423
2019-02-27/12:05:07.53         -0.36337216      0.22084045      0.60331119
2019-02-27/12:05:07.56         -0.37079133      0.23169706      0.59346164
2019-02-27/12:05:07.59         -0.37335361      0.23964480      0.58334281
2019-02-27/12:05:07.62         -0.36730725      0.23854967      0.57852390
2019-02-27/12:05:07.65         -0.36731602      0.23982564      0.57632794
2019-02-27/12:05:07.69         -0.36842999      0.24776152      0.57875009
2019-02-27/12:05:07.72         -0.37099398      0.25261399      0.57454151
2019-02-27/12:05:07.75         -0.37090745      0.25841147      0.56205056
2019-02-27/12:05:07.78         -0.38222958      0.26493723      0.55132604
2019-02-27/12:05:07.81         -0.40100941      0.26841121      0.54013248
2019-02-27/12:05:07.84         -0.40767534      0.26613825      0.54348755
2019-02-27/12:05:07.87         -0.41028715      0.25578242      0.55139277
2019-02-27/12:05:07.90         -0.42326171      0.26221878      0.56695839
2019-02-27/12:05:07.94         -0.42627721      0.26484038      0.57413049
2019-02-27/12:05:07.97         -0.43124403      0.25982741      0.57355118
2019-02-27/12:05:08.00         -0.43775191      0.26715588      0.57317385
2019-02-27/12:05:08.03         -0.44600278      0.26949348      0.58435298
2019-02-27/12:05:08.06         -0.44828257      0.27224188      0.60689845
2019-02-27/12:05:08.09         -0.44005167      0.26919826      0.63393675
2019-02-27/12:05:08.12         -0.44022814      0.26189276      0.64244917
2019-02-27/12:05:08.15         -0.43967597      0.26890056      0.64729709
2019-02-27/12:05:08.19         -0.43880211      0.25785443      0.64633228
2019-02-27/12:05:08.22         -0.43662819      0.25189714      0.65053718
2019-02-27/12:05:08.25         -0.42845195      0.25321348      0.65227919
2019-02-27/12:05:08.28         -0.41633812      0.24656715      0.66002173
2019-02-27/12:05:08.31         -0.41181543      0.24452911      0.65499676
2019-02-27/12:05:08.34         -0.40399186      0.24855279      0.63934959
2019-02-27/12:05:08.37         -0.40327398      0.24619801      0.62413261
2019-02-27/12:05:08.40         -0.39651898      0.24356777      0.62019276
2019-02-27/12:05:08.44         -0.39349930      0.23096083      0.60589138
2019-02-27/12:05:08.47         -0.39073105      0.22675423      0.59723619
2019-02-27/12:05:08.50         -0.39817102      0.22124170      0.59291348
2019-02-27/12:05:08.53         -0.42404606      0.22710274      0.59216539
2019-02-27/12:05:08.56         -0.44780126      0.22969455      0.58205273
2019-02-27/12:05:08.59         -0.47165629      0.23250826      0.59086131
2019-02-27/12:05:08.62         -0.48315020      0.22581175      0.59971629
2019-02-27/12:05:08.65         -0.48920953      0.23560929      0.59726677
2019-02-27/12:05:08.69         -0.50666261      0.23940393      0.59155016
2019-02-27/12:05:08.72         -0.51716052      0.25157717      0.58394369
2019-02-27/12:05:08.75         -0.52540645      0.27252500      0.57715836
2019-02-27/12:05:08.78         -0.53021714      0.28250413      0.57230058
2019-02-27/12:05:08.81         -0.51764506      0.28382340      0.57532060
2019-02-27/12:05:08.84         -0.50612594      0.27267263      0.56556576
2019-02-27/12:05:08.87         -0.49850993      0.26708386      0.55370106
2019-02-27/12:05:08.90         -0.50257260      0.27526471      0.54038900
2019-02-27/12:05:08.94         -0.50501670      0.27047849      0.52644089
2019-02-27/12:05:08.97         -0.51461596      0.27370557      0.52169285
2019-02-27/12:05:09.00         -0.52339862      0.27571019      0.54139054
2019-02-27/12:05:09.03         -0.53050947      0.25954738      0.54321120
2019-02-27/12:05:09.06         -0.54188923      0.24683978      0.53541436
2019-02-27/12:05:09.09         -0.55021568      0.24704660      0.52558478
2019-02-27/12:05:09.12         -0.57160037      0.26038303      0.53765032
2019-02-27/12:05:09.15         -0.57706100      0.25895185      0.53839400
2019-02-27/12:05:09.19         -0.57938189      0.25768871      0.54284156
2019-02-27/12:05:09.22         -0.58495543      0.26350430      0.54973177
2019-02-27/12:05:09.25         -0.57611988      0.26567623      0.54845591
2019-02-27/12:05:09.28         -0.57633177      0.25503538      0.53688136
2019-02-27/12:05:09.31         -0.57590177      0.26298448      0.55115308
2019-02-27/12:05:09.34         -0.56431131      0.26717484      0.57349185
2019-02-27/12:05:09.37         -0.56158016      0.26333583      0.59164208
2019-02-27/12:05:09.40         -0.55043349      0.25081286      0.59914141
2019-02-27/12:05:09.44         -0.55356130      0.24643089      0.60448117
2019-02-27/12:05:09.47         -0.55358773      0.23234781      0.61478807
2019-02-27/12:05:09.50         -0.55106060      0.22097581      0.63277438
2019-02-27/12:05:09.53         -0.55712613      0.21419381      0.65329994
2019-02-27/12:05:09.56         -0.55949930      0.22474977      0.67144468
2019-02-27/12:05:09.59         -0.56918011      0.22705045      0.67901923
2019-02-27/12:05:09.62         -0.58296714      0.23405706      0.67150666
2019-02-27/12:05:09.65         -0.58633066      0.24287903      0.67260336
2019-02-27/12:05:09.69         -0.58800780      0.24877655      0.67078291
2019-02-27/12:05:09.72         -0.58357355      0.26971501      0.68557208
2019-02-27/12:05:09.75         -0.59275685      0.28323902      0.68146310
2019-02-27/12:05:09.78         -0.59397323      0.29356882      0.66330495
2019-02-27/12:05:09.81         -0.59115186      0.30026361      0.64185866
2019-02-27/12:05:09.84         -0.59633652      0.30284738      0.63079769
2019-02-27/12:05:09.87         -0.60102024      0.30741720      0.62578296
2019-02-27/12:05:09.90         -0.59553642      0.29981413      0.62459813
2019-02-27/12:05:09.94         -0.60482817      0.29580529      0.62012962
2019-02-27/12:05:09.97         -0.61111694      0.29517090      0.61491802
2019-02-27/12:05:10.00         -0.62490415      0.28469868      0.60459525
2019-02-27/12:05:10.03         -0.62578441      0.28655642      0.60609975
2019-02-27/12:05:10.06         -0.63511429      0.28756408      0.61953933
2019-02-27/12:05:10.09         -0.63869466      0.28082508      0.62769550
2019-02-27/12:05:10.12         -0.65093415      0.27256320      0.63380404
2019-02-27/12:05:10.15         -0.64862010      0.26344487      0.62333572
2019-02-27/12:05:10.19         -0.66285872      0.26552665      0.62356017
2019-02-27/12:05:10.22         -0.66438754      0.26772680      0.61758313
2019-02-27/12:05:10.25         -0.67457594      0.26993755      0.60660349
2019-02-27/12:05:10.28         -0.67706321      0.27069467      0.60003161
2019-02-27/12:05:10.31         -0.68400306      0.26633321      0.58563393
2019-02-27/12:05:10.34         -0.69059044      0.26544792      0.57680317
2019-02-27/12:05:10.37         -0.70287379      0.28389183      0.56801494
2019-02-27/12:05:10.40         -0.69200079      0.29141360      0.54994051
2019-02-27/12:05:10.44         -0.69323495      0.29165041      0.54295340
2019-02-27/12:05:10.47         -0.68506183      0.29263025      0.52758749
2019-02-27/12:05:10.50         -0.68840295      0.28465394      0.51632947
2019-02-27/12:05:10.53         -0.68038894      0.27550613      0.52215458
2019-02-27/12:05:10.56         -0.68007580      0.26935177      0.52061611
2019-02-27/12:05:10.59         -0.68670861      0.27055405      0.54419768
2019-02-27/12:05:10.62         -0.68789208      0.26750138      0.56055633
2019-02-27/12:05:10.65         -0.68482788      0.25998259      0.58852318
2019-02-27/12:05:10.69         -0.69071552      0.25424803      0.61350937
2019-02-27/12:05:10.72         -0.68999732      0.25136039      0.63496940
2019-02-27/12:05:10.75         -0.69392820      0.25532814      0.66375261
2019-02-27/12:05:10.78         -0.69140824      0.26534985      0.68456680
2019-02-27/12:05:10.81         -0.69414283      0.27380386      0.68563092
2019-02-27/12:05:10.84         -0.69452658      0.27744526      0.69421038
2019-02-27/12:05:10.87         -0.68785416      0.28561655      0.68886370
2019-02-27/12:05:10.90         -0.68598438      0.30231504      0.68935554
2019-02-27/12:05:10.94         -0.68862418      0.30589680      0.68037211
2019-02-27/12:05:10.97         -0.69195472      0.32286960      0.67459459
2019-02-27/12:05:11.00         -0.69672476      0.34269842      0.66781518
2019-02-27/12:05:11.03         -0.69455747      0.34185272      0.65195170
2019-02-27/12:05:11.06         -0.70807785      0.34143177      0.63614784
2019-02-27/12:05:11.09         -0.71803712      0.34412351      0.64701006
2019-02-27/12:05:11.12         -0.72209839      0.34218650      0.64419850
2019-02-27/12:05:11.15         -0.73484568      0.34044773      0.63538869
2019-02-27/12:05:11.19         -0.74387090      0.32952940      0.62164933
2019-02-27/12:05:11.22         -0.75858866      0.33538149      0.61286793
2019-02-27/12:05:11.25         -0.76390176      0.33377366      0.61148184
2019-02-27/12:05:11.28         -0.77560541      0.32314181      0.60306699
2019-02-27/12:05:11.31         -0.79402047      0.33491096      0.60612861
2019-02-27/12:05:11.34         -0.79591897      0.34610374      0.61515378
2019-02-27/12:05:11.37         -0.79921585      0.36577669      0.61230724
2019-02-27/12:05:11.40         -0.80498525      0.38968755      0.62184117
2019-02-27/12:05:11.44         -0.80548567      0.39854483      0.63090884
2019-02-27/12:05:11.47         -0.79693731      0.39850860      0.63786543
2019-02-27/12:05:11.50         -0.78894966      0.39104120      0.63220098
2019-02-27/12:05:11.53         -0.78158497      0.38817902      0.62658613
2019-02-27/12:05:11.56         -0.77884246      0.39096924      0.63125805
2019-02-27/12:05:11.59         -0.77966414      0.38244069      0.62504668
2019-02-27/12:05:11.62         -0.78569594      0.36720107      0.62536629
2019-02-27/12:05:11.65         -0.78660542      0.34676372      0.62440381
2019-02-27/12:05:11.69         -0.79284421      0.32501556      0.62259950
2019-02-27/12:05:11.72         -0.79732995      0.30595062      0.62344293
2019-02-27/12:05:11.75         -0.81351531      0.29844562      0.62778371
2019-02-27/12:05:11.78         -0.81865998      0.29583599      0.64234281
2019-02-27/12:05:11.81         -0.83038379      0.29429538      0.65353696
2019-02-27/12:05:11.84         -0.83210566      0.29162128      0.65037724
2019-02-27/12:05:11.87         -0.81981344      0.29057246      0.65307351
2019-02-27/12:05:11.90         -0.81079251      0.29731061      0.65621711
2019-02-27/12:05:11.94         -0.81355942      0.30096451      0.65759832
2019-02-27/12:05:11.97         -0.80757544      0.30228287      0.64900833
2019-02-27/12:05:12.00         -0.80493453      0.30525989      0.63629109
2019-02-27/12:05:12.03         -0.79581539      0.31596218      0.62048480
2019-02-27/12:05:12.06         -0.79492127      0.31453036      0.59946673
2019-02-27/12:05:12.09         -0.79492244      0.31538241      0.58839386
2019-02-27/12:05:12.12         -0.79623529      0.30498741      0.58400893
2019-02-27/12:05:12.15         -0.80887307      0.30307790      0.56416496
2019-02-27/12:05:12.19         -0.81461636      0.30929623      0.54585720
2019-02-27/12:05:12.22         -0.82047523      0.31290197      0.53495369
2019-02-27/12:05:12.25         -0.84210462      0.32404480      0.52920265
2019-02-27/12:05:12.28         -0.85219787      0.32528990      0.51849190
2019-02-27/12:05:12.31         -0.86676493      0.32371731      0.51490357
2019-02-27/12:05:12.34         -0.87374110      0.32301340      0.51426931
2019-02-27/12:05:12.37         -0.88624486      0.31926835      0.50078886
2019-02-27/12:05:12.40         -0.89358294      0.33273500      0.49639913
2019-02-27/12:05:12.44         -0.89536784      0.33695508      0.51207749
2019-02-27/12:05:12.47         -0.89712108      0.32675851      0.51903152
2019-02-27/12:05:12.50         -0.89497378      0.31815884      0.51430301
2019-02-27/12:05:12.53         -0.88314364      0.32173317      0.52731692
2019-02-27/12:05:12.56         -0.87662439      0.32654402      0.53454711
2019-02-27/12:05:12.59         -0.87001724      0.31880209      0.54653622
2019-02-27/12:05:12.62         -0.87180177      0.32250995      0.56320597
2019-02-27/12:05:12.65         -0.85473444      0.31172095      0.57379332
2019-02-27/12:05:12.69         -0.85568512      0.30309687      0.58282520
2019-02-27/12:05:12.72         -0.85508578      0.29729192      0.57955431
2019-02-27/12:05:12.75         -0.85668790      0.29122192      0.57614815
2019-02-27/12:05:12.78         -0.86247561      0.29523073      0.58313972
2019-02-27/12:05:12.81         -0.85529689      0.27188609      0.56203225
2019-02-27/12:05:12.84         -0.85425190      0.26263248      0.55823420
2019-02-27/12:05:12.87         -0.85945370      0.26118481      0.54971941
2019-02-27/12:05:12.90         -0.85824312      0.26373800      0.53719371
2019-02-27/12:05:12.94         -0.87303114      0.27849754      0.54332659
2019-02-27/12:05:12.97         -0.87588293      0.27888612      0.52951217
2019-02-27/12:05:13.00         -0.87490927      0.28610150      0.53051149
2019-02-27/12:05:13.03         -0.87529503      0.30652903      0.53502569
2019-02-27/12:05:13.06         -0.87263530      0.31026920      0.52446847
2019-02-27/12:05:13.09         -0.87976838      0.32370853      0.52643926
2019-02-27/12:05:13.12         -0.88690164      0.33714766      0.52840979
2019-02-27/12:05:13.15         -0.88440125      0.34494803      0.52889523
2019-02-27/12:05:13.19         -0.88439362      0.34573550      0.53057618
2019-02-27/12:05:13.22         -0.88173616      0.34487594      0.52890275
2019-02-27/12:05:13.25         -0.87917028      0.34890523      0.53726945
2019-02-27/12:05:13.28         -0.88378256      0.34880166      0.54117409
2019-02-27/12:05:13.31         -0.89109355      0.34028193      0.53428837
2019-02-27/12:05:13.34         -0.89543267      0.34394082      0.54621773
2019-02-27/12:05:13.37         -0.90432433      0.34958135      0.55541857
2019-02-27/12:05:13.40         -0.90789528      0.34160661      0.55775916
2019-02-27/12:05:13.44         -0.92080061      0.34344083      0.54873125
2019-02-27/12:05:13.47         -0.93561201      0.33897001      0.54645028
2019-02-27/12:05:13.50         -0.94447053      0.33681945      0.53411322
2019-02-27/12:05:13.53         -0.95217695      0.34537596      0.53500109
2019-02-27/12:05:13.56         -0.95782308      0.34851351      0.53290741
2019-02-27/12:05:13.59         -0.94781800      0.34099169      0.53406353
2019-02-27/12:05:13.62         -0.94816732      0.33725672      0.53217237
2019-02-27/12:05:13.65         -0.93626414      0.34014679      0.53514053
2019-02-27/12:05:13.69         -0.93604848      0.34794353      0.53796487
2019-02-27/12:05:13.72         -0.92928848      0.34342939      0.54943706
2019-02-27/12:05:13.75         -0.92032741      0.33917974      0.56104912
2019-02-27/12:05:13.78         -0.91268123      0.33545653      0.57311317
2019-02-27/12:05:13.81         -0.91178309      0.32678904      0.57868812
2019-02-27/12:05:13.84         -0.90823704      0.31443007      0.58485963
2019-02-27/12:05:13.87         -0.92078953      0.31413117      0.59226033
2019-02-27/12:05:13.90         -0.92576123      0.30745874      0.59655000
2019-02-27/12:05:13.94         -0.93982996      0.29706523      0.59373111
2019-02-27/12:05:13.97         -0.94047858      0.29374661      0.59582473
2019-02-27/12:05:14.00         -0.94786678      0.29607204      0.60460298
2019-02-27/12:05:14.03         -0.94840190      0.30724995      0.60088907
2019-02-27/12:05:14.06         -0.96559010      0.31127022      0.59203667
2019-02-27/12:05:14.09         -0.97023546      0.31330043      0.58341207
2019-02-27/12:05:14.12         -0.98168321      0.33045828      0.58260222
2019-02-27/12:05:14.15         -0.98147948      0.34628211      0.57504480
2019-02-27/12:05:14.19         -0.98941967      0.35490321      0.56983271
2019-02-27/12:05:14.22         -0.99062205      0.36028163      0.57045261
2019-02-27/12:05:14.25          -1.0001137      0.35574992      0.56095336
2019-02-27/12:05:14.28          -1.0072966      0.36176279      0.54583744
2019-02-27/12:05:14.31          -1.0158112      0.36124864      0.54842190
2019-02-27/12:05:14.34          -1.0057585      0.35936950      0.56156266
2019-02-27/12:05:14.37          -1.0124319      0.35001635      0.56959304
2019-02-27/12:05:14.40          -1.0119006      0.33487401      0.56107100
2019-02-27/12:05:14.44          -1.0207771      0.32372560      0.57192531
2019-02-27/12:05:14.47          -1.0182847      0.31943199      0.58507339
2019-02-27/12:05:14.50          -1.0177552      0.31205075      0.58162414
2019-02-27/12:05:14.53          -1.0187427      0.31908089      0.59080670
2019-02-27/12:05:14.56          -1.0195555      0.31438879      0.60375117
2019-02-27/12:05:14.59          -1.0335799      0.31117032      0.60995264
2019-02-27/12:05:14.62          -1.0381385      0.31666091      0.60939878
2019-02-27/12:05:14.65          -1.0301963      0.34278642      0.61843677
2019-02-27/12:05:14.69          -1.0297839      0.36033806      0.62286079
2019-02-27/12:05:14.72          -1.0273187      0.37913465      0.62792660
2019-02-27/12:05:14.75          -1.0279185      0.39012372      0.62521500
2019-02-27/12:05:14.78          -1.0300074      0.40261979      0.62347274
2019-02-27/12:05:14.81          -1.0281711      0.40238250      0.62122424
2019-02-27/12:05:14.84          -1.0264828      0.40618043      0.61355719
2019-02-27/12:05:14.87          -1.0168512      0.40094286      0.60373415
2019-02-27/12:05:14.90          -1.0180238      0.38956451      0.59718295
2019-02-27/12:05:14.94          -1.0246735      0.36983986      0.58863586
2019-02-27/12:05:14.97          -1.0215937      0.35958472      0.60372990
2019-02-27/12:05:15.00          -1.0227849      0.33594266      0.60443704
2019-02-27/12:05:15.03          -1.0248125      0.32311145      0.60367049
2019-02-27/12:05:15.06          -1.0281291      0.30986737      0.60874542
2019-02-27/12:05:15.09          -1.0252855      0.30035123      0.61574696
2019-02-27/12:05:15.12          -1.0181229      0.30288798      0.62021212
2019-02-27/12:05:15.15          -1.0179155      0.31071735      0.63385575
2019-02-27/12:05:15.19          -1.0221508      0.31981737      0.64670641
2019-02-27/12:05:15.22          -1.0243916      0.32877492      0.64573375
2019-02-27/12:05:15.25          -1.0399944      0.33763830      0.64345819
2019-02-27/12:05:15.28          -1.0508567      0.34836073      0.63109362
2019-02-27/12:05:15.31          -1.0577389      0.36674794      0.63248242
2019-02-27/12:05:15.34          -1.0628983      0.37047363      0.61631984
2019-02-27/12:05:15.37          -1.0655834      0.38694312      0.60797518
2019-02-27/12:05:15.40          -1.0830531      0.39534103      0.59816477
2019-02-27/12:05:15.44          -1.0971691      0.40305960      0.57406022
2019-02-27/12:05:15.47          -1.1020933      0.39987507      0.54934124
2019-02-27/12:05:15.50          -1.1004379      0.40886558      0.53964663
2019-02-27/12:05:15.53          -1.0935106      0.40525342      0.52116099
2019-02-27/12:05:15.56          -1.0875779      0.39469432      0.51640086
2019-02-27/12:05:15.59          -1.0873607      0.37645271      0.51018080
2019-02-27/12:05:15.62          -1.0953252      0.37160706      0.51961299
2019-02-27/12:05:15.65          -1.1168499      0.37381229      0.53286844
2019-02-27/12:05:15.69          -1.1170201      0.36243523      0.53768840
2019-02-27/12:05:15.72          -1.1175506      0.34348592      0.54486184
2019-02-27/12:05:15.75          -1.1236121      0.33984293      0.55741835
2019-02-27/12:05:15.78          -1.1327647      0.32011094      0.55813896
2019-02-27/12:05:15.81          -1.1372773      0.31823879      0.56036116
2019-02-27/12:05:15.84          -1.1407754      0.32598768      0.56378932
2019-02-27/12:05:15.87          -1.1388302      0.32741166      0.56396461
2019-02-27/12:05:15.90          -1.1318751      0.33605349      0.57555534
2019-02-27/12:05:15.94          -1.1147251      0.33280859      0.57457984
2019-02-27/12:05:15.97          -1.1026597      0.33989724      0.58142381
2019-02-27/12:05:16.00          -1.0982860      0.35356258      0.59042147
2019-02-27/12:05:16.03          -1.0878545      0.36140615      0.59063716
2019-02-27/12:05:16.06          -1.0789866      0.36876501      0.60164290
2019-02-27/12:05:16.09          -1.0708992      0.36162285      0.59893938
2019-02-27/12:05:16.12          -1.0731038      0.36474302      0.59776566
2019-02-27/12:05:16.15          -1.0730914      0.36785525      0.59429985
2019-02-27/12:05:16.19          -1.0790227      0.35805711      0.58773241
2019-02-27/12:05:16.22          -1.0787063      0.34402052      0.57898550
2019-02-27/12:05:16.25          -1.0903556      0.32653717      0.57096445
2019-02-27/12:05:16.28          -1.0933527      0.32322712      0.57419425
2019-02-27/12:05:16.31          -1.1051739      0.32065584      0.57634629
2019-02-27/12:05:16.34          -1.1159785      0.32923113      0.57673480
2019-02-27/12:05:16.37          -1.1332458      0.32993642      0.58807226
2019-02-27/12:05:16.40          -1.1355879      0.33070654      0.59090853
2019-02-27/12:05:16.44          -1.1424130      0.32880569      0.58341849
2019-02-27/12:05:16.47          -1.1436046      0.34255339      0.58147856
2019-02-27/12:05:16.50          -1.1583059      0.35870968      0.57577765
2019-02-27/12:05:16.53          -1.1613905      0.36894490      0.57224265
2019-02-27/12:05:16.56          -1.1685963      0.38001522      0.56392903
2019-02-27/12:05:16.59          -1.1677986      0.38750700      0.56002639
2019-02-27/12:05:16.62          -1.1686745      0.38230562      0.55334687
2019-02-27/12:05:16.65          -1.1709531      0.39666004      0.54693543
2019-02-27/12:05:16.69          -1.1836665      0.40351040      0.54520132
2019-02-27/12:05:16.72          -1.1917655      0.41435385      0.55177068
2019-02-27/12:05:16.75          -1.2016217      0.42402804      0.55274048
2019-02-27/12:05:16.78          -1.2024876      0.41296112      0.55450754
2019-02-27/12:05:16.81          -1.2091051      0.41350051      0.55703343
2019-02-27/12:05:16.84          -1.2029320      0.40614157      0.54925794
2019-02-27/12:05:16.87          -1.2071162      0.39698055      0.54930082
2019-02-27/12:05:16.90          -1.2160729      0.39491558      0.55569744
2019-02-27/12:05:16.94          -1.2129945      0.39012057      0.55673723
2019-02-27/12:05:16.97          -1.2069737      0.38069009      0.55539877
2019-02-27/12:05:17.00          -1.2098288      0.38313773      0.56517455
2019-02-27/12:05:17.03          -1.2101247      0.37474641      0.57735518
2019-02-27/12:05:17.06          -1.2140312      0.38669841      0.59352435
2019-02-27/12:05:17.09          -1.2151433      0.39448727      0.60880490
2019-02-27/12:05:17.12          -1.2213180      0.39664718      0.62619192
2019-02-27/12:05:17.15          -1.2237516      0.40157574      0.62898333
2019-02-27/12:05:17.19          -1.2205866      0.39997213      0.62945296
2019-02-27/12:05:17.22          -1.2164706      0.39541745      0.63840229
2019-02-27/12:05:17.25          -1.2094111      0.38927122      0.63904415
2019-02-27/12:05:17.28          -1.2019159      0.38093135      0.63378066
2019-02-27/12:05:17.31          -1.1915507      0.38126931      0.62276402
2019-02-27/12:05:17.34          -1.1816957      0.37501895      0.61461091
2019-02-27/12:05:17.37          -1.1738983      0.36295885      0.61471775
2019-02-27/12:05:17.40          -1.1665524      0.35762320      0.60600713
2019-02-27/12:05:17.44          -1.1690457      0.35481044      0.60961422
2019-02-27/12:05:17.47          -1.1660963      0.34972270      0.60206555
2019-02-27/12:05:17.50          -1.1807002      0.35256204      0.59108799
2019-02-27/12:05:17.53          -1.1908647      0.37050289      0.60306591
2019-02-27/12:05:17.56          -1.2056201      0.36975424      0.60149068
2019-02-27/12:05:17.59          -1.2180261      0.36727298      0.60152528
2019-02-27/12:05:17.62          -1.2399816      0.36965306      0.60155545
2019-02-27/12:05:17.65          -1.2520319      0.37750986      0.59088013
2019-02-27/12:05:17.69          -1.2619385      0.37738614      0.58214043
2019-02-27/12:05:17.72          -1.2672254      0.38582757      0.57280098
2019-02-27/12:05:17.75          -1.2781692      0.39306720      0.56659310
2019-02-27/12:05:17.78          -1.2778148      0.39482700      0.56653687
2019-02-27/12:05:17.81          -1.2764134      0.39507042      0.55549314
2019-02-27/12:05:17.84          -1.2684886      0.40305705      0.55092372
2019-02-27/12:05:17.87          -1.2685674      0.41309533      0.54490836
2019-02-27/12:05:17.90          -1.2533063      0.41467041      0.53976993
2019-02-27/12:05:17.94          -1.2471422      0.41742351      0.53751436
2019-02-27/12:05:17.97          -1.2523034      0.43324631      0.54820150
2019-02-27/12:05:18.00          -1.2445789      0.43663589      0.55503226
2019-02-27/12:05:18.03          -1.2433742      0.43808312      0.56634873
2019-02-27/12:05:18.06          -1.2396375      0.44114415      0.57327077
2019-02-27/12:05:18.09          -1.2463887      0.42995009      0.57787863
2019-02-27/12:05:18.12          -1.2546999      0.43703426      0.59060747
2019-02-27/12:05:18.15          -1.2560609      0.43267697      0.60019893
2019-02-27/12:05:18.19          -1.2592932      0.43194049      0.60018505
2019-02-27/12:05:18.22          -1.2668637      0.44070927      0.59754883
2019-02-27/12:05:18.25          -1.2664163      0.43094068      0.59166037
2019-02-27/12:05:18.28          -1.2736592      0.44041648      0.59710670
2019-02-27/12:05:18.31          -1.2741801      0.44703121      0.59337337
2019-02-27/12:05:18.34          -1.2844636      0.45097461      0.58951837
2019-02-27/12:05:18.37          -1.2913775      0.46078502      0.59241835
2019-02-27/12:05:18.40          -1.2856068      0.44933926      0.59090088
2019-02-27/12:05:18.44          -1.2864270      0.45132625      0.60103045
2019-02-27/12:05:18.47          -1.2866572      0.44939048      0.60915349
2019-02-27/12:05:18.50          -1.2820256      0.42602078      0.61628796
2019-02-27/12:05:18.53          -1.2725257      0.42293620      0.62904879
2019-02-27/12:05:18.56          -1.2684040      0.39905969      0.62718784
2019-02-27/12:05:18.59          -1.2692135      0.38202384      0.63757133
2019-02-27/12:05:18.62          -1.2620199      0.36344090      0.64841366
2019-02-27/12:05:18.65          -1.2550055      0.35214927      0.64449327
2019-02-27/12:05:18.69          -1.2585265      0.33940392      0.63585781
2019-02-27/12:05:18.72          -1.2592524      0.32451938      0.62238266
2019-02-27/12:05:18.75          -1.2701193      0.31689743      0.61387509
2019-02-27/12:05:18.78          -1.2720076      0.33356534      0.60929610
2019-02-27/12:05:18.81          -1.2811301      0.34360666      0.61107964
2019-02-27/12:05:18.84          -1.2909094      0.35411750      0.60436922
2019-02-27/12:05:18.87          -1.2935678      0.37706130      0.58530234
2019-02-27/12:05:18.90          -1.2986905      0.40741120      0.57025294
2019-02-27/12:05:18.94          -1.3052465      0.42628601      0.56782527
2019-02-27/12:05:18.97          -1.3103395      0.45133621      0.56606533
2019-02-27/12:05:19.00          -1.3155488      0.46737163      0.56470377
2019-02-27/12:05:19.03          -1.3070515      0.48189746      0.56556635
2019-02-27/12:05:19.06          -1.3161849      0.49012598      0.55922049
2019-02-27/12:05:19.09          -1.3097380      0.48829282      0.53774846
2019-02-27/12:05:19.12          -1.3013207      0.48808463      0.53583086
2019-02-27/12:05:19.15          -1.2955284      0.47825844      0.53672030
2019-02-27/12:05:19.19          -1.2926075      0.45989066      0.53175469
2019-02-27/12:05:19.22          -1.2922657      0.44967943      0.53470683
2019-02-27/12:05:19.25          -1.2870811      0.43553357      0.53939590
2019-02-27/12:05:19.28          -1.2786614      0.41999509      0.54486622
2019-02-27/12:05:19.31          -1.2834869      0.41618666      0.54611624
2019-02-27/12:05:19.34          -1.2776729      0.40562328      0.55140700
2019-02-27/12:05:19.37          -1.2902291      0.39634500      0.56110243
2019-02-27/12:05:19.40          -1.3078456      0.39525340      0.56024987
2019-02-27/12:05:19.44          -1.3259368      0.40332889      0.57133931
2019-02-27/12:05:19.47          -1.3283249      0.41077623      0.58336466
2019-02-27/12:05:19.50          -1.3288006      0.41205284      0.57601800
2019-02-27/12:05:19.53          -1.3309646      0.42131696      0.57673980
2019-02-27/12:05:19.56          -1.3412896      0.43144087      0.56643339
2019-02-27/12:05:19.59          -1.3405248      0.43085431      0.56063787
2019-02-27/12:05:19.62          -1.3476969      0.43628243      0.56290635
2019-02-27/12:05:19.65          -1.3505988      0.45347844      0.56019866
2019-02-27/12:05:19.69          -1.3437505      0.46206670      0.56533613
2019-02-27/12:05:19.72          -1.3363822      0.45720836      0.56984200
2019-02-27/12:05:19.75          -1.3470074      0.46220981      0.57439117
2019-02-27/12:05:19.78          -1.3490998      0.45843206      0.58093635
2019-02-27/12:05:19.81          -1.3511315      0.45897010      0.58196245
2019-02-27/12:05:19.84          -1.3511902      0.46417846      0.59660703
2019-02-27/12:05:19.87          -1.3584468      0.47151134      0.61483147
2019-02-27/12:05:19.90          -1.3575992      0.46460524      0.61604244
2019-02-27/12:05:19.94          -1.3522900      0.45647380      0.62387755
2019-02-27/12:05:19.97          -1.3563807      0.45121659      0.63317997
2019-02-27/12:05:20.00          -1.3583186      0.44875057      0.63768963
2019-02-27/12:05:20.03          -1.3541518      0.44286004      0.64345451
2019-02-27/12:05:20.06          -1.3577688      0.45227749      0.65928556
2019-02-27/12:05:20.09          -1.3679932      0.46191787      0.67273371
2019-02-27/12:05:20.12          -1.3724907      0.48227212      0.68167250
2019-02-27/12:05:20.15          -1.3769237      0.50086870      0.68871292
2019-02-27/12:05:20.19          -1.3854644      0.52371110      0.70391391
2019-02-27/12:05:20.22          -1.3904766      0.54000624      0.71078331
2019-02-27/12:05:20.25          -1.3913001      0.55636553      0.70396668
2019-02-27/12:05:20.28          -1.3918437      0.57597376      0.70030660
2019-02-27/12:05:20.31          -1.3965586      0.57987614      0.68963498
2019-02-27/12:05:20.34          -1.3948836      0.57955865      0.67431871
2019-02-27/12:05:20.37          -1.3918156      0.57740911      0.65807126
2019-02-27/12:05:20.40          -1.3914741      0.55764072      0.64306108
2019-02-27/12:05:20.44          -1.3925181      0.53196751      0.62978537
2019-02-27/12:05:20.47          -1.3932004      0.51082456      0.62007278
2019-02-27/12:05:20.50          -1.3997628      0.49745187      0.61806961
2019-02-27/12:05:20.53          -1.3963534      0.47895462      0.62368512
2019-02-27/12:05:20.56          -1.4026264      0.45907315      0.62959289
2019-02-27/12:05:20.59          -1.4034003      0.45229988      0.64842704
2019-02-27/12:05:20.62          -1.4043973      0.45499200      0.67084212
2019-02-27/12:05:20.65          -1.4067973      0.45075686      0.68872636
2019-02-27/12:05:20.69          -1.4158672      0.45254150      0.69820924
2019-02-27/12:05:20.72          -1.4209730      0.46233597      0.70055379
2019-02-27/12:05:20.75          -1.4242458      0.48233430      0.70810034
2019-02-27/12:05:20.78          -1.4295124      0.49579751      0.72004581
2019-02-27/12:05:20.81          -1.4342567      0.52560618      0.73259442
2019-02-27/12:05:20.84          -1.4271056      0.55134227      0.74182372
2019-02-27/12:05:20.87          -1.4330925      0.57307632      0.73529196
2019-02-27/12:05:20.90          -1.4390876      0.58504109      0.72527484
2019-02-27/12:05:20.94          -1.4400071      0.59387527      0.71591265
2019-02-27/12:05:20.97          -1.4269059      0.60435360      0.71238120
2019-02-27/12:05:21.00          -1.4154704      0.60761814      0.71267483
2019-02-27/12:05:21.03          -1.4154425      0.60285132      0.71562621
2019-02-27/12:05:21.06          -1.4033350      0.59084079      0.70465746
2019-02-27/12:05:21.09          -1.3959988      0.57124962      0.69481333
2019-02-27/12:05:21.12          -1.3942468      0.55595829      0.69464352
2019-02-27/12:05:21.15          -1.3866567      0.53759666      0.69192360
2019-02-27/12:05:21.19          -1.3811624      0.51621972      0.69738840
2019-02-27/12:05:21.22          -1.3818396      0.50760695      0.70561611
2019-02-27/12:05:21.25          -1.3860451      0.50504283      0.72315899
2019-02-27/12:05:21.28          -1.3896321      0.51026429      0.74742077
2019-02-27/12:05:21.31          -1.3822452      0.50911794      0.75571508
2019-02-27/12:05:21.34          -1.3856592      0.51015916      0.77135986
2019-02-27/12:05:21.37          -1.3901059      0.52008748      0.78654203
2019-02-27/12:05:21.40          -1.3856318      0.52686630      0.78541829
2019-02-27/12:05:21.44          -1.3817896      0.53731152      0.79214226
2019-02-27/12:05:21.47          -1.3825030      0.55426492      0.78721788
2019-02-27/12:05:21.50          -1.3813129      0.57041726      0.78936563
2019-02-27/12:05:21.53          -1.3711267      0.57442608      0.77312381
2019-02-27/12:05:21.56          -1.3693496      0.57670804      0.75574351
2019-02-27/12:05:21.59          -1.3649301      0.57529516      0.73898128
2019-02-27/12:05:21.62          -1.3626401      0.58162917      0.72366956
2019-02-27/12:05:21.65          -1.3654535      0.57408897      0.70404626
2019-02-27/12:05:21.69          -1.3851940      0.57478020      0.69334052
2019-02-27/12:05:21.72          -1.4014111      0.56740006      0.67728459
2019-02-27/12:05:21.75          -1.4155759      0.55622296      0.67176415
2019-02-27/12:05:21.78          -1.4185416      0.54562531      0.66056714
2019-02-27/12:05:21.81          -1.4413716      0.53342430      0.65203692
2019-02-27/12:05:21.84          -1.4583265      0.52540553      0.64937570
2019-02-27/12:05:21.87          -1.4705119      0.52193791      0.65152702
2019-02-27/12:05:21.90          -1.4805276      0.52848050      0.64905635
2019-02-27/12:05:21.94          -1.4945480      0.53180426      0.64967934
2019-02-27/12:05:21.97          -1.4990959      0.53773760      0.65537014
2019-02-27/12:05:22.00          -1.5016409      0.55536739      0.67824973
2019-02-27/12:05:22.03          -1.5081487      0.56840759      0.68437121
2019-02-27/12:05:22.06          -1.5182679      0.56878292      0.68752525
2019-02-27/12:05:22.09          -1.5095898      0.58039367      0.69141344
2019-02-27/12:05:22.12          -1.5107519      0.58485987      0.68668056
2019-02-27/12:05:22.15          -1.5059533      0.58929769      0.67098613
2019-02-27/12:05:22.19          -1.5066764      0.58980682      0.66673608
2019-02-27/12:05:22.22          -1.5015962      0.60298640      0.67142181
2019-02-27/12:05:22.25          -1.4926301      0.59915165      0.66372141
2019-02-27/12:05:22.28          -1.4918779      0.59160338      0.64567279
2019-02-27/12:05:22.31          -1.4865878      0.58434585      0.63124781
2019-02-27/12:05:22.34          -1.4836474      0.58977672      0.63075036
2019-02-27/12:05:22.37          -1.4896015      0.56864184      0.62547676
2019-02-27/12:05:22.40          -1.4887136      0.56653456      0.63138482
2019-02-27/12:05:22.44          -1.4991480      0.56331964      0.64643318
2019-02-27/12:05:22.47          -1.5037896      0.54128753      0.65815317
2019-02-27/12:05:22.50          -1.5082843      0.52230044      0.66144846
2019-02-27/12:05:22.53          -1.5140892      0.50988306      0.66835045
2019-02-27/12:05:22.56          -1.5168933      0.50258912      0.67634453
2019-02-27/12:05:22.59          -1.5125767      0.49560585      0.69571722
2019-02-27/12:05:22.62          -1.5126639      0.49112075      0.70887944
2019-02-27/12:05:22.65          -1.5078853      0.51544752      0.72822466
2019-02-27/12:05:22.69          -1.5063589      0.50820724      0.72005409
2019-02-27/12:05:22.72          -1.5036564      0.50960851      0.71253494
2019-02-27/12:05:22.75          -1.5034496      0.51472504      0.70192043
2019-02-27/12:05:22.78          -1.4943448      0.52310855      0.69946342
2019-02-27/12:05:22.81          -1.4931085      0.53181384      0.70188838
2019-02-27/12:05:22.84          -1.4759440      0.53342010      0.69572913
2019-02-27/12:05:22.87          -1.4738287      0.54176224      0.68426446
2019-02-27/12:05:22.90          -1.4825721      0.54404315      0.67372564
2019-02-27/12:05:22.94          -1.4936850      0.53029221      0.66475206
2019-02-27/12:05:22.97          -1.4980374      0.53183449      0.66230121
2019-02-27/12:05:23.00          -1.5036217      0.52271837      0.66318239
2019-02-27/12:05:23.03          -1.5118809      0.52661410      0.66498060
2019-02-27/12:05:23.06          -1.5246852      0.51824250      0.66027371
2019-02-27/12:05:23.09          -1.5351302      0.52665716      0.65785493
2019-02-27/12:05:23.12          -1.5550505      0.52994277      0.65532689
2019-02-27/12:05:23.15          -1.5580990      0.53242887      0.66638080
2019-02-27/12:05:23.19          -1.5567344      0.52572356      0.66502131
2019-02-27/12:05:23.22          -1.5516935      0.52846926      0.65849366
2019-02-27/12:05:23.25          -1.5517132      0.53657914      0.66963834
2019-02-27/12:05:23.28          -1.5551181      0.55052207      0.68277451
2019-02-27/12:05:23.31          -1.5549167      0.55267425      0.68342711
2019-02-27/12:05:23.34          -1.5591819      0.56681702      0.67894959
2019-02-27/12:05:23.37          -1.5489885      0.56566936      0.66921319
2019-02-27/12:05:23.40          -1.5419599      0.57185521      0.67344259
2019-02-27/12:05:23.44          -1.5494515      0.57560595      0.66868368
2019-02-27/12:05:23.47          -1.5457801      0.57967393      0.66409418
2019-02-27/12:05:23.50          -1.5471762      0.57762827      0.66263665
2019-02-27/12:05:23.53          -1.5458643      0.57914499      0.65952445
2019-02-27/12:05:23.56          -1.5451998      0.58185953      0.65176102
2019-02-27/12:05:23.59          -1.5397610      0.58561266      0.65574050
2019-02-27/12:05:23.62          -1.5348406      0.58329485      0.66162345
2019-02-27/12:05:23.65          -1.5422013      0.57524504      0.67235105
2019-02-27/12:05:23.69          -1.5451511      0.55548729      0.67562702
2019-02-27/12:05:23.72          -1.5423670      0.54642348      0.67435911
2019-02-27/12:05:23.75          -1.5429553      0.54445450      0.67793462
2019-02-27/12:05:23.78          -1.5471485      0.55176801      0.69894794
2019-02-27/12:05:23.81          -1.5568426      0.55122423      0.70199831
2019-02-27/12:05:23.84          -1.5558150      0.55093230      0.71265364
2019-02-27/12:05:23.87          -1.5633098      0.54562539      0.72575113
2019-02-27/12:05:23.90          -1.5614246      0.53566255      0.73552551
2019-02-27/12:05:23.94          -1.5605425      0.54137224      0.73677163
2019-02-27/12:05:23.97          -1.5690564      0.55097345      0.73749869
2019-02-27/12:05:24.00          -1.5682308      0.55266246      0.74669308
2019-02-27/12:05:24.03          -1.5628553      0.55720798      0.74916825
2019-02-27/12:05:24.06          -1.5622107      0.56197231      0.74274699
2019-02-27/12:05:24.09          -1.5499705      0.55958600      0.74391740
2019-02-27/12:05:24.12          -1.5502159      0.55273188      0.73784012
2019-02-27/12:05:24.15          -1.5448364      0.56128878      0.73238304
2019-02-27/12:05:24.19          -1.5489562      0.57297373      0.73569175
2019-02-27/12:05:24.22          -1.5546943      0.57946126      0.73885717
2019-02-27/12:05:24.25          -1.5519919      0.58294702      0.73801811
2019-02-27/12:05:24.28          -1.5570379      0.58275186      0.73684500
2019-02-27/12:05:24.31          -1.5668791      0.58624586      0.73974338
2019-02-27/12:05:24.34          -1.5718064      0.58132557      0.73340484
2019-02-27/12:05:24.37          -1.5840013      0.57555527      0.71916600
2019-02-27/12:05:24.40          -1.5950401      0.58815247      0.71824646
2019-02-27/12:05:24.44          -1.6108064      0.59895872      0.71239701
2019-02-27/12:05:24.47          -1.6186486      0.59868860      0.70841712
2019-02-27/12:05:24.50          -1.6259834      0.59048475      0.69295547
2019-02-27/12:05:24.53          -1.6279850      0.59313335      0.69199227
2019-02-27/12:05:24.56          -1.6405843      0.60380320      0.68981808
2019-02-27/12:05:24.59          -1.6449741      0.59892088      0.69347691
2019-02-27/12:05:24.62          -1.6529595      0.59862129      0.69198408
2019-02-27/12:05:24.65          -1.6504778      0.60528316      0.70177681
2019-02-27/12:05:24.69          -1.6453924      0.60250981      0.71148897
2019-02-27/12:05:24.72          -1.6305589      0.58537829      0.71767830
2019-02-27/12:05:24.75          -1.6294590      0.57215268      0.70218511
2019-02-27/12:05:24.78          -1.6225753      0.57431748      0.72215826
2019-02-27/12:05:24.81          -1.6250570      0.57165233      0.72695009
2019-02-27/12:05:24.84          -1.6125733      0.55824870      0.72756107
2019-02-27/12:05:24.87          -1.6050790      0.54976019      0.72692445
2019-02-27/12:05:24.90          -1.6037845      0.54827152      0.73509526
2019-02-27/12:05:24.94          -1.6041312      0.55135051      0.74902234
2019-02-27/12:05:24.97          -1.6096458      0.53633166      0.73512471
2019-02-27/12:05:25.00          -1.6209143      0.54263831      0.73700714
2019-02-27/12:05:25.03          -1.6284060      0.54565852      0.75647066
2019-02-27/12:05:25.06          -1.6381907      0.54318406      0.75667257
2019-02-27/12:05:25.09          -1.6459190      0.54044698      0.76048152
2019-02-27/12:05:25.12          -1.6625214      0.54917509      0.75887959
2019-02-27/12:05:25.15          -1.6756643      0.56004457      0.76363834
2019-02-27/12:05:25.19          -1.6726680      0.56507710      0.76017584
2019-02-27/12:05:25.22          -1.6715207      0.55988798      0.75154873
2019-02-27/12:05:25.25          -1.6647028      0.56586161      0.75728178
2019-02-27/12:05:25.28          -1.6595702      0.56937962      0.75210888
2019-02-27/12:05:25.31          -1.6470259      0.57303379      0.74173277
2019-02-27/12:05:25.34          -1.6371187      0.57637162      0.73866298
2019-02-27/12:05:25.37          -1.6252341      0.57744229      0.72573773
2019-02-27/12:05:25.40          -1.6060857      0.56258498      0.72871734
2019-02-27/12:05:25.44          -1.5865690      0.55303965      0.72163633
2019-02-27/12:05:25.47          -1.5839490      0.53399355      0.71597975
2019-02-27/12:05:25.50          -1.5799937      0.52461173      0.70649147
2019-02-27/12:05:25.53          -1.5751538      0.51256632      0.69969098
2019-02-27/12:05:25.56          -1.5758744      0.51713505      0.70346778
2019-02-27/12:05:25.59          -1.5802724      0.52127316      0.69458272
2019-02-27/12:05:25.62          -1.5832158      0.51758005      0.67676630
2019-02-27/12:05:25.65          -1.5875214      0.53046512      0.68006454
2019-02-27/12:05:25.69          -1.5931453      0.55246764      0.67522311
2019-02-27/12:05:25.72          -1.6068563      0.56600902      0.67233254
2019-02-27/12:05:25.75          -1.6156410      0.58613259      0.66779156
2019-02-27/12:05:25.78          -1.6310241      0.60771608      0.67050496
2019-02-27/12:05:25.81          -1.6481044      0.62485693      0.67939305
2019-02-27/12:05:25.84          -1.6519873      0.62804356      0.68248297
2019-02-27/12:05:25.87          -1.6612982      0.63258702      0.69870519
2019-02-27/12:05:25.90          -1.6591447      0.64171934      0.71381165
2019-02-27/12:05:25.94          -1.6673537      0.64589222      0.73109230
2019-02-27/12:05:25.97          -1.6696411      0.63625240      0.73269604
2019-02-27/12:05:26.00          -1.6783652      0.63035964      0.73994398
2019-02-27/12:05:26.03          -1.6811484      0.62343505      0.76093859
2019-02-27/12:05:26.06          -1.6742917      0.61940762      0.77188911
2019-02-27/12:05:26.09          -1.6751212      0.63148787      0.78598524
2019-02-27/12:05:26.12          -1.6773068      0.62289434      0.78841041
2019-02-27/12:05:26.15          -1.6751029      0.61455572      0.80371768
2019-02-27/12:05:26.19          -1.6851451      0.60653514      0.80518856
2019-02-27/12:05:26.22          -1.6877669      0.60089027      0.80910434
2019-02-27/12:05:26.25          -1.6946229      0.61275513      0.81189696
2019-02-27/12:05:26.28          -1.6904140      0.62465702      0.81004109
2019-02-27/12:05:26.31          -1.6821346      0.64180245      0.81176848
2019-02-27/12:05:26.34          -1.6805467      0.65165266      0.80857197
2019-02-27/12:05:26.37          -1.6814148      0.63969757      0.79562614
2019-02-27/12:05:26.40          -1.6830839      0.64339825      0.79585889
2019-02-27/12:05:26.44          -1.6858936      0.65772904      0.78247826
2019-02-27/12:05:26.47          -1.6902406      0.66837704      0.78341918
2019-02-27/12:05:26.50          -1.6929018      0.67722072      0.77847169
2019-02-27/12:05:26.53          -1.6936929      0.67251222      0.78069199
2019-02-27/12:05:26.56          -1.7040114      0.66344467      0.78911768
2019-02-27/12:05:26.59          -1.7152246      0.64776336      0.78799107
2019-02-27/12:05:26.62          -1.7219475      0.63711400      0.79562293
2019-02-27/12:05:26.65          -1.7256723      0.63306182      0.80813417
2019-02-27/12:05:26.69          -1.7228554      0.62302714      0.80488609
2019-02-27/12:05:26.72          -1.7151997      0.60705885      0.80735987
2019-02-27/12:05:26.75          -1.7075447      0.59208848      0.80784941
2019-02-27/12:05:26.78          -1.7068886      0.57753294      0.80512192
2019-02-27/12:05:26.81          -1.7059877      0.56826407      0.79480133
2019-02-27/12:05:26.84          -1.7024180      0.57781564      0.77778823
2019-02-27/12:05:26.87          -1.7009093      0.58262463      0.76709756
2019-02-27/12:05:26.90          -1.7028652      0.59077037      0.76336855
2019-02-27/12:05:26.94          -1.7030941      0.61188195      0.74969228
2019-02-27/12:05:26.97          -1.7080223      0.63094234      0.74369088
2019-02-27/12:05:27.00          -1.7251247      0.64807387      0.73797863
2019-02-27/12:05:27.03          -1.7344368      0.65986705      0.72270438
2019-02-27/12:05:27.06          -1.7302580      0.67001088      0.71748172
2019-02-27/12:05:27.09          -1.7332710      0.68181146      0.71682648
2019-02-27/12:05:27.12          -1.7368667      0.69005500      0.73303766
2019-02-27/12:05:27.15          -1.7376633      0.69085854      0.74706871
2019-02-27/12:05:27.19          -1.7337490      0.67444847      0.74217098
2019-02-27/12:05:27.22          -1.7288202      0.65164652      0.73281364
2019-02-27/12:05:27.25          -1.7339263      0.63719134      0.74382600
2019-02-27/12:05:27.28          -1.7276206      0.62981215      0.74877076
2019-02-27/12:05:27.31          -1.7264086      0.61759840      0.76216477
2019-02-27/12:05:27.34          -1.7256583      0.59831120      0.75956376
2019-02-27/12:05:27.37          -1.7226195      0.58430156      0.76459779
2019-02-27/12:05:27.40          -1.7208683      0.57838520      0.76779981
2019-02-27/12:05:27.44          -1.7254218      0.59399874      0.76659273
2019-02-27/12:05:27.47          -1.7369663      0.59729271      0.77536157
2019-02-27/12:05:27.50          -1.7426840      0.61478307      0.79003072
2019-02-27/12:05:27.53          -1.7373366      0.61576730      0.77557552
2019-02-27/12:05:27.56          -1.7439506      0.62913413      0.77573174
2019-02-27/12:05:27.59          -1.7443904      0.64423122      0.78173784
2019-02-27/12:05:27.62          -1.7524847      0.65291279      0.77830119
2019-02-27/12:05:27.65          -1.7471974      0.66039360      0.77085184
2019-02-27/12:05:27.69          -1.7455804      0.64267434      0.75041356
2019-02-27/12:05:27.72          -1.7515895      0.62907116      0.73701768
2019-02-27/12:05:27.75          -1.7436243      0.62811753      0.72750244
2019-02-27/12:05:27.78          -1.7388935      0.61051637      0.72237050
2019-02-27/12:05:27.81          -1.7397470      0.60253527      0.72424755
2019-02-27/12:05:27.84          -1.7266305      0.56765820      0.71385263
2019-02-27/12:05:27.87          -1.7281807      0.54406538      0.70166756
2019-02-27/12:05:27.90          -1.7249603      0.54031407      0.71345494
2019-02-27/12:05:27.94          -1.7330638      0.53800621      0.73186502
2019-02-27/12:05:27.97          -1.7352239      0.53688208      0.74217012
2019-02-27/12:05:28.00          -1.7221048      0.53054072      0.74987586
2019-02-27/12:05:28.03          -1.7278464      0.54023098      0.75752432
2019-02-27/12:05:28.06          -1.7346207      0.54654998      0.75942373
2019-02-27/12:05:28.09          -1.7346397      0.55265784      0.76122209
2019-02-27/12:05:28.12          -1.7493827      0.57556266      0.77021122
2019-02-27/12:05:28.15          -1.7539342      0.59439187      0.77747902
2019-02-27/12:05:28.19          -1.7617195      0.61308422      0.77191910
2019-02-27/12:05:28.22          -1.7714197      0.62904972      0.76623366
2019-02-27/12:05:28.25          -1.7774924      0.65895578      0.76630815
2019-02-27/12:05:28.28          -1.7838319      0.66979126      0.75183518
2019-02-27/12:05:28.31          -1.7909398      0.66675460      0.73196248
2019-02-27/12:05:28.34          -1.7919186      0.67423258      0.72824125
2019-02-27/12:05:28.37          -1.7984074      0.68056408      0.72518756
2019-02-27/12:05:28.40          -1.7942023      0.67512990      0.71623119
2019-02-27/12:05:28.44          -1.7944735      0.67491156      0.70773487
2019-02-27/12:05:28.47          -1.7981305      0.66157952      0.71470605
2019-02-27/12:05:28.50          -1.8001067      0.64593300      0.71678921
2019-02-27/12:05:28.53          -1.8016844      0.61280075      0.70885502
2019-02-27/12:05:28.56          -1.8193579      0.60558135      0.72419933
2019-02-27/12:05:28.59          -1.8257678      0.60845907      0.74553135
2019-02-27/12:05:28.62          -1.8277151      0.60633950      0.75814050
2019-02-27/12:05:28.65          -1.8299526      0.60469309      0.77471844
2019-02-27/12:05:28.69          -1.8268937      0.61140724      0.79084809
2019-02-27/12:05:28.72          -1.8386667      0.61564254      0.80540476
2019-02-27/12:05:28.75          -1.8367828      0.62445352      0.80734390
2019-02-27/12:05:28.78          -1.8335086      0.63291629      0.80538029
2019-02-27/12:05:28.81          -1.8283011      0.65137884      0.81871066
2019-02-27/12:05:28.84          -1.8128520      0.65673784      0.80649600
2019-02-27/12:05:28.87          -1.8037262      0.65636343      0.79886361
2019-02-27/12:05:28.90          -1.7975257      0.66065343      0.79357037
2019-02-27/12:05:28.94          -1.7998268      0.67718787      0.78604198
2019-02-27/12:05:28.97          -1.8026756      0.67739243      0.77124173
2019-02-27/12:05:29.00          -1.7913534      0.66676516      0.76470733
2019-02-27/12:05:29.03          -1.7912970      0.65328558      0.75079390
2019-02-27/12:05:29.06          -1.7935415      0.64178989      0.74442986
2019-02-27/12:05:29.09          -1.7987059      0.62668581      0.72721968
2019-02-27/12:05:29.12          -1.8085889      0.62462048      0.74513449
2019-02-27/12:05:29.15          -1.8108490      0.62240917      0.74806473
2019-02-27/12:05:29.19          -1.8236460      0.61721417      0.75604712
2019-02-27/12:05:29.22          -1.8279118      0.60475461      0.75632521
2019-02-27/12:05:29.25          -1.8308411      0.59895768      0.75870479
2019-02-27/12:05:29.28          -1.8358831      0.60540108      0.75354741
2019-02-27/12:05:29.31          -1.8482160      0.61426833      0.76361058
2019-02-27/12:05:29.34          -1.8490046      0.61772918      0.76814604
2019-02-27/12:05:29.37          -1.8578482      0.63225449      0.77325424
2019-02-27/12:05:29.40          -1.8518819      0.64495917      0.75880765
2019-02-27/12:05:29.44          -1.8581352      0.65550354      0.75728299
2019-02-27/12:05:29.47          -1.8524083      0.66266306      0.73881490
2019-02-27/12:05:29.50          -1.8530085      0.66209962      0.72890579
2019-02-27/12:05:29.53          -1.8591232      0.65442024      0.73158858
2019-02-27/12:05:29.56          -1.8591008      0.65366208      0.72192361
2019-02-27/12:05:29.59          -1.8521358      0.65647436      0.70998319
2019-02-27/12:05:29.62          -1.8638635      0.67063441      0.70745156
2019-02-27/12:05:29.65          -1.8604983      0.66557249      0.71518070
2019-02-27/12:05:29.69          -1.8725993      0.65642494      0.71871226
2019-02-27/12:05:29.72          -1.8722482      0.65348105      0.71631904
2019-02-27/12:05:29.75          -1.8922170      0.65420669      0.72818652
2019-02-27/12:05:29.78          -1.8983884      0.65353206      0.73687271
2019-02-27/12:05:29.81          -1.9068556      0.66429886      0.73422989
2019-02-27/12:05:29.84          -1.9166234      0.66172317      0.75066582
2019-02-27/12:05:29.87          -1.9254858      0.66727915      0.77365630
2019-02-27/12:05:29.90          -1.9234612      0.65554282      0.77929676
2019-02-27/12:05:29.94          -1.9288643      0.65567797      0.78376293
2019-02-27/12:05:29.97          -1.9273246      0.65838620      0.78794028
2019-02-27/12:05:30.00          -1.9273292      0.65042998      0.80046718
2019-02-27/12:05:30.03          -1.9077109      0.63866723      0.79645286
2019-02-27/12:05:30.06          -1.8988150      0.64546707      0.81449676
2019-02-27/12:05:30.09          -1.8867258      0.64684994      0.81706340
2019-02-27/12:05:30.12          -1.8819175      0.64338063      0.81968704
2019-02-27/12:05:30.15          -1.8785897      0.63572245      0.81772734
2019-02-27/12:05:30.19          -1.8766874      0.63718697      0.83186416
2019-02-27/12:05:30.22          -1.8718772      0.63619903      0.82952250
2019-02-27/12:05:30.25          -1.8693667      0.62643363      0.82651631
2019-02-27/12:05:30.28          -1.8737122      0.63638312      0.82467176
2019-02-27/12:05:30.31          -1.8854138      0.63769999      0.82258423
2019-02-27/12:05:30.34          -1.8933454      0.62965978      0.80304445
2019-02-27/12:05:30.37          -1.9066037      0.62906096      0.80213322
2019-02-27/12:05:30.40          -1.9133989      0.63021979      0.80210492
2019-02-27/12:05:30.44          -1.9281235      0.63215812      0.79287031
2019-02-27/12:05:30.47          -1.9310361      0.63770981      0.77516119
2019-02-27/12:05:30.50          -1.9393712      0.64119448      0.77753569
2019-02-27/12:05:30.53          -1.9382232      0.64879169      0.78196964
2019-02-27/12:05:30.56          -1.9445709      0.65321766      0.77770902
2019-02-27/12:05:30.59          -1.9377698      0.66345074      0.77601058
2019-02-27/12:05:30.62          -1.9419347      0.66438272      0.76966217
2019-02-27/12:05:30.65          -1.9372370      0.65882640      0.75883313
2019-02-27/12:05:30.69          -1.9264827      0.66520715      0.74562483
2019-02-27/12:05:30.72          -1.9074116      0.65430166      0.72964532
2019-02-27/12:05:30.75          -1.9020459      0.65033572      0.72334103
2019-02-27/12:05:30.78          -1.9016636      0.64930107      0.71974480
2019-02-27/12:05:30.81          -1.9151536      0.64638818      0.71803891
2019-02-27/12:05:30.84          -1.9061973      0.63735746      0.71790257
2019-02-27/12:05:30.87          -1.9038966      0.61399849      0.70688682
2019-02-27/12:05:30.90          -1.9077325      0.60145520      0.70251691
2019-02-27/12:05:30.94          -1.9163877      0.59559528      0.70059170
2019-02-27/12:05:30.97          -1.9323950      0.58617247      0.70647396
2019-02-27/12:05:31.00          -1.9420934      0.59551610      0.71926697
2019-02-27/12:05:31.03          -1.9503904      0.59644853      0.72937253
2019-02-27/12:05:31.06          -1.9545701      0.58650772      0.71950349
2019-02-27/12:05:31.09          -1.9456656      0.57138207      0.71662989
2019-02-27/12:05:31.12          -1.9594663      0.55407100      0.70396783
2019-02-27/12:05:31.15          -1.9732766      0.55336152      0.71574384
2019-02-27/12:05:31.19          -1.9656789      0.55183545      0.71754026
2019-02-27/12:05:31.22          -1.9592259      0.54849745      0.73297892
2019-02-27/12:05:31.25          -1.9463977      0.54931611      0.72689903
2019-02-27/12:05:31.28          -1.9402784      0.53885962      0.72388019
2019-02-27/12:05:31.31          -1.9338823      0.53017201      0.72209974
2019-02-27/12:05:31.34          -1.9165138      0.52703898      0.72274322
2019-02-27/12:05:31.37          -1.9139982      0.54320714      0.72804754
2019-02-27/12:05:31.40          -1.8944319      0.53883936      0.73180217
2019-02-27/12:05:31.44          -1.8863725      0.54790132      0.74261049
2019-02-27/12:05:31.47          -1.8894716      0.54845433      0.75998868
2019-02-27/12:05:31.50          -1.8881123      0.55291472      0.75075711
2019-02-27/12:05:31.53          -1.8973933      0.55469653      0.75632905
2019-02-27/12:05:31.56          -1.9016502      0.55472656      0.74648684
2019-02-27/12:05:31.59          -1.9033124      0.55682423      0.73607855
2019-02-27/12:05:31.62          -1.9167132      0.56008334      0.73245766
2019-02-27/12:05:31.65          -1.9239339      0.56608118      0.73268437
2019-02-27/12:05:31.69          -1.9462998      0.59560626      0.74376224
2019-02-27/12:05:31.72          -1.9532316      0.60458807      0.73306637
2019-02-27/12:05:31.75          -1.9591569      0.63072248      0.72844234
2019-02-27/12:05:31.78          -1.9658533      0.64028952      0.73169864
2019-02-27/12:05:31.81          -1.9693470      0.64794502      0.73187791
2019-02-27/12:05:31.84          -1.9699134      0.66330579      0.75292550
2019-02-27/12:05:31.87          -1.9730661      0.67533329      0.76734483
2019-02-27/12:05:31.90          -1.9686497      0.69221817      0.77674077
2019-02-27/12:05:31.94          -1.9663484      0.69705228      0.77924157
2019-02-27/12:05:31.97          -1.9446910      0.68638133      0.77862681
2019-02-27/12:05:32.00          -1.9367924      0.68661649      0.77974235
2019-02-27/12:05:32.03          -1.9286012      0.67928127      0.77610972
2019-02-27/12:05:32.06          -1.9238986      0.67479368      0.77799313
2019-02-27/12:05:32.09          -1.9160912      0.68248811      0.78930491
2019-02-27/12:05:32.12          -1.9214600      0.67913909      0.79883368
2019-02-27/12:05:32.15          -1.9296056      0.68244896      0.80423407
2019-02-27/12:05:32.19          -1.9379866      0.66997904      0.81579642
2019-02-27/12:05:32.22          -1.9458013      0.65933237      0.82417571
2019-02-27/12:05:32.25          -1.9704279      0.65665784      0.81666615
2019-02-27/12:05:32.28          -1.9875350      0.65694776      0.82801391
2019-02-27/12:05:32.31          -1.9983124      0.65619365      0.83796923
2019-02-27/12:05:32.34          -2.0046928      0.66072844      0.84895455
2019-02-27/12:05:32.37          -2.0179245      0.66191566      0.84957973
2019-02-27/12:05:32.40          -2.0180310      0.66157384      0.83951782
2019-02-27/12:05:32.44          -2.0203366      0.65223273      0.83651259
2019-02-27/12:05:32.47          -2.0288252      0.67047503      0.83694932
2019-02-27/12:05:32.50          -2.0330058      0.68021693      0.83811871
2019-02-27/12:05:32.53          -2.0227241      0.68568273      0.84957724
2019-02-27/12:05:32.56          -2.0107559      0.68948826      0.84444182
2019-02-27/12:05:32.59          -2.0086230      0.67641949      0.84046531
2019-02-27/12:05:32.62          -2.0106561      0.66987312      0.83725507
2019-02-27/12:05:32.65          -1.9978931      0.65005313      0.83737142
2019-02-27/12:05:32.69          -1.9886606      0.64556048      0.83803870
2019-02-27/12:05:32.72          -1.9806372      0.63571149      0.84188026
2019-02-27/12:05:32.75          -1.9691214      0.61476511      0.84640487
2019-02-27/12:05:32.78          -1.9638310      0.60206999      0.84510659
2019-02-27/12:05:32.81          -1.9657621      0.59826509      0.84363809
2019-02-27/12:05:32.84          -1.9644944      0.59110097      0.84261351
2019-02-27/12:05:32.87          -1.9647032      0.60528638      0.84352883
2019-02-27/12:05:32.90          -1.9671198      0.61574961      0.85127952
2019-02-27/12:05:32.94          -1.9787706      0.62782209      0.85026897
2019-02-27/12:05:32.97          -1.9907696      0.63158939      0.84351752
2019-02-27/12:05:33.00          -2.0005690      0.65708630      0.83146506
2019-02-27/12:05:33.03          -2.0158864      0.67681238      0.81432691
2019-02-27/12:05:33.06          -2.0260043      0.69337610      0.79971586
2019-02-27/12:05:33.09          -2.0352437      0.70138040      0.79784710
2019-02-27/12:05:33.12          -2.0520546      0.70749848      0.79504038
2019-02-27/12:05:33.15          -2.0593339      0.71168768      0.78631201
2019-02-27/12:05:33.19          -2.0666349      0.71257575      0.77383796
2019-02-27/12:05:33.22          -2.0730556      0.70985301      0.76415898
2019-02-27/12:05:33.25          -2.0758313      0.71762642      0.76714662
2019-02-27/12:05:33.28          -2.0811544      0.70958590      0.76847282
2019-02-27/12:05:33.31          -2.0817122      0.69936423      0.77778211
2019-02-27/12:05:33.34          -2.0834501      0.68379650      0.79026196
2019-02-27/12:05:33.37          -2.0897384      0.67414331      0.79203429
2019-02-27/12:05:33.40          -2.0857258      0.66822915      0.80187327
2019-02-27/12:05:33.44          -2.0862898      0.65552970      0.81616003
2019-02-27/12:05:33.47          -2.0838108      0.65343414      0.82541574
2019-02-27/12:05:33.50          -2.0864563      0.65823104      0.83189458
2019-02-27/12:05:33.53          -2.0883860      0.65908288      0.83392971
2019-02-27/12:05:33.56          -2.0912571      0.64452646      0.83365169
2019-02-27/12:05:33.59          -2.0897373      0.64724482      0.83041630
2019-02-27/12:05:33.62          -2.0908941      0.66167867      0.83052066
2019-02-27/12:05:33.65          -2.0843382      0.67502859      0.83505180
2019-02-27/12:05:33.69          -2.0959629      0.68587156      0.81886073
2019-02-27/12:05:33.72          -2.1002393      0.69436704      0.80733362
2019-02-27/12:05:33.75          -2.1076793      0.69901889      0.80010021
2019-02-27/12:05:33.78          -2.1047749      0.69938781      0.79694562
2019-02-27/12:05:33.81          -2.1051999      0.69310321      0.79582568
2019-02-27/12:05:33.84          -2.1012384      0.70013680      0.79970974
2019-02-27/12:05:33.87          -2.1058060      0.70367784      0.80309721
2019-02-27/12:05:33.90          -2.0999857      0.69788078      0.80060693
2019-02-27/12:05:33.94          -2.0933739      0.69087932      0.79541795
2019-02-27/12:05:33.97          -2.0874583      0.68420641      0.81234704
2019-02-27/12:05:34.00          -2.0844784      0.67812626      0.81966539
2019-02-27/12:05:34.03          -2.0763926      0.66147400      0.82200446
2019-02-27/12:05:34.06          -2.0710409      0.64779015      0.83488726
2019-02-27/12:05:34.09          -2.0649203      0.63989249      0.83412766
2019-02-27/12:05:34.12          -2.0650685      0.64233618      0.84346006
2019-02-27/12:05:34.15          -2.0548739      0.64346263      0.85089888
2019-02-27/12:05:34.19          -2.0532651      0.63827805      0.85310690
2019-02-27/12:05:34.22          -2.0589305      0.64254685      0.85713774
2019-02-27/12:05:34.25          -2.0504152      0.64995880      0.86149015
2019-02-27/12:05:34.28          -2.0481250      0.66314597      0.86498562
2019-02-27/12:05:34.31          -2.0434835      0.68685487      0.87285109
2019-02-27/12:05:34.34          -2.0432101      0.69966147      0.85383523
2019-02-27/12:05:34.37          -2.0458556      0.71171291      0.84809047
2019-02-27/12:05:34.40          -2.0444371      0.71464464      0.82914139
2019-02-27/12:05:34.44          -2.0440723      0.71820843      0.81585544
2019-02-27/12:05:34.47          -2.0436928      0.73064004      0.81526850
2019-02-27/12:05:34.50          -2.0464349      0.73318094      0.81101628
2019-02-27/12:05:34.53          -2.0505229      0.73151725      0.79971996
2019-02-27/12:05:34.56          -2.0560966      0.72900465      0.80451272
2019-02-27/12:05:34.59          -2.0612084      0.70967722      0.78817892
2019-02-27/12:05:34.62          -2.0663029      0.70553652      0.79922642
2019-02-27/12:05:34.65          -2.0657443      0.70302145      0.80612045
2019-02-27/12:05:34.69          -2.0722216      0.70556586      0.83575261
2019-02-27/12:05:34.72          -2.0842153      0.69917591      0.85436547
2019-02-27/12:05:34.75          -2.0982289      0.68894781      0.85743316
2019-02-27/12:05:34.78          -2.1026130      0.67937370      0.86703223
2019-02-27/12:05:34.81          -2.1148443      0.68361514      0.87642386
2019-02-27/12:05:34.84          -2.1108384      0.68542618      0.87306680
2019-02-27/12:05:34.87          -2.1193210      0.69842673      0.88890017
2019-02-27/12:05:34.90          -2.1153948      0.71529832      0.89549233
2019-02-27/12:05:34.94          -2.1207669      0.73079397      0.89930701
2019-02-27/12:05:34.97          -2.1203120      0.73208560      0.88081679
2019-02-27/12:05:35.00          -2.1216317      0.74175286      0.87517780
2019-02-27/12:05:35.03          -2.1168371      0.75700372      0.87257760
2019-02-27/12:05:35.06          -2.1157199      0.77052076      0.86703516
2019-02-27/12:05:35.09          -2.1065070      0.75269221      0.85424873
2019-02-27/12:05:35.12          -2.1121249      0.75073880      0.85304496
2019-02-27/12:05:35.15          -2.1155403      0.75002593      0.84997843
2019-02-27/12:05:35.19          -2.1158789      0.74637025      0.84585057
2019-02-27/12:05:35.22          -2.1170161      0.72689492      0.84093093
2019-02-27/12:05:35.25          -2.1157432      0.71928698      0.84809459
2019-02-27/12:05:35.28          -2.1100618      0.71465567      0.85053507
2019-02-27/12:05:35.31          -2.1095527      0.69767301      0.85841599
2019-02-27/12:05:35.34          -2.1052237      0.68537797      0.86078750
2019-02-27/12:05:35.37          -2.1140918      0.69415160      0.87483500
2019-02-27/12:05:35.40          -2.1172329      0.68602850      0.88175696
2019-02-27/12:05:35.44          -2.1121777      0.67300014      0.88045346
2019-02-27/12:05:35.47          -2.1142481      0.64535456      0.86903931
2019-02-27/12:05:35.50          -2.1177145      0.65018717      0.87494801
2019-02-27/12:05:35.53          -2.1084528      0.64641531      0.87164151
2019-02-27/12:05:35.56          -2.1136027      0.63913740      0.86079465
2019-02-27/12:05:35.59          -2.1076085      0.62990962      0.84735161
2019-02-27/12:05:35.62          -2.1153405      0.63866098      0.84156625
2019-02-27/12:05:35.65          -2.1124414      0.64608532      0.82892929
2019-02-27/12:05:35.69          -2.1088118      0.65327087      0.81161176
2019-02-27/12:05:35.72          -2.1040325      0.67045608      0.80504906
2019-02-27/12:05:35.75          -2.1072911      0.69231454      0.81195806
2019-02-27/12:05:35.78          -2.1028293      0.68738777      0.79693412
2019-02-27/12:05:35.81          -2.1183637      0.69486665      0.78100620
2019-02-27/12:05:35.84          -2.1198405      0.69176826      0.76813003
2019-02-27/12:05:35.87          -2.1283568      0.69185150      0.75434936
2019-02-27/12:05:35.90          -2.1313287      0.68010778      0.74587411
2019-02-27/12:05:35.94          -2.1402214      0.67144605      0.74428016
2019-02-27/12:05:35.97          -2.1491690      0.66660528      0.74789924
2019-02-27/12:05:36.00          -2.1631195      0.65715705      0.74925749
2019-02-27/12:05:36.03          -2.1698530      0.65340037      0.75369921
2019-02-27/12:05:36.06          -2.1789104      0.64654148      0.75329674
2019-02-27/12:05:36.09          -2.1826245      0.64316790      0.76289132
2019-02-27/12:05:36.12          -2.1886156      0.65362853      0.78428609
2019-02-27/12:05:36.15          -2.1964223      0.66988480      0.80606891
2019-02-27/12:05:36.19          -2.1985495      0.68392745      0.81848823
2019-02-27/12:05:36.22          -2.1967903      0.69266427      0.82539858
2019-02-27/12:05:36.25          -2.1952807      0.69485371      0.83031274
2019-02-27/12:05:36.28          -2.1891133      0.70409798      0.83747670
2019-02-27/12:05:36.31          -2.1838826      0.70888520      0.83788526
2019-02-27/12:05:36.34          -2.1835093      0.72094058      0.84272195
2019-02-27/12:05:36.37          -2.1681699      0.71857623      0.83051907
2019-02-27/12:05:36.40          -2.1500594      0.71005366      0.82146779
2019-02-27/12:05:36.44          -2.1461104      0.69209893      0.81187858
2019-02-27/12:05:36.47          -2.1329084      0.66947507      0.79957848
2019-02-27/12:05:36.50          -2.1263894      0.65821095      0.80280708
2019-02-27/12:05:36.53          -2.1233175      0.64952044      0.80234953
2019-02-27/12:05:36.56          -2.1192283      0.63106141      0.79127639
2019-02-27/12:05:36.59          -2.1245486      0.61838442      0.78885092
2019-02-27/12:05:36.62          -2.1283757      0.61089994      0.78899335
2019-02-27/12:05:36.65          -2.1369323      0.60897331      0.80179656
2019-02-27/12:05:36.69          -2.1454299      0.59862499      0.79845488
2019-02-27/12:05:36.72          -2.1396230      0.59868571      0.79118052
2019-02-27/12:05:36.75          -2.1484974      0.60873315      0.80494667
2019-02-27/12:05:36.78          -2.1479522      0.61224321      0.80433017
2019-02-27/12:05:36.81          -2.1429430      0.60636020      0.79081165
2019-02-27/12:05:36.84          -2.1499707      0.60946166      0.78627974
2019-02-27/12:05:36.87          -2.1513134      0.60516298      0.77561777
2019-02-27/12:05:36.90          -2.1361273      0.60030990      0.77088239
2019-02-27/12:05:36.94          -2.1328569      0.61283342      0.77017472
2019-02-27/12:05:36.97          -2.1317803      0.62237930      0.76759259
2019-02-27/12:05:37.00          -2.1349243      0.63499115      0.77273789
2019-02-27/12:05:37.03          -2.1346278      0.63913272      0.75785771
2019-02-27/12:05:37.06          -2.1365788      0.64277743      0.75058388
2019-02-27/12:05:37.09          -2.1427131      0.66187922      0.75920007
2019-02-27/12:05:37.12          -2.1457939      0.67678007      0.76202699
2019-02-27/12:05:37.15          -2.1477393      0.68279014      0.76294690
2019-02-27/12:05:37.19          -2.1622436      0.68405865      0.76441863
2019-02-27/12:05:37.22          -2.1666449      0.68277248      0.76421280
2019-02-27/12:05:37.25          -2.1789356      0.69158266      0.76403644
2019-02-27/12:05:37.28          -2.1866772      0.69892891      0.76561751
2019-02-27/12:05:37.31          -2.2083969      0.70797623      0.77960514
2019-02-27/12:05:37.34          -2.2206895      0.71432543      0.78441535
2019-02-27/12:05:37.37          -2.2337368      0.70348553      0.77827119
2019-02-27/12:05:37.40          -2.2350129      0.70422170      0.79766532
2019-02-27/12:05:37.44          -2.2396374      0.71121770      0.81065707
2019-02-27/12:05:37.47          -2.2438587      0.72909632      0.82736376
2019-02-27/12:05:37.50          -2.2505029      0.73312053      0.83599856
2019-02-27/12:05:37.53          -2.2500332      0.74805451      0.85497223
2019-02-27/12:05:37.56          -2.2476228      0.74891313      0.87485495
2019-02-27/12:05:37.59          -2.2313775      0.74758034      0.88581218
2019-02-27/12:05:37.62          -2.2247374      0.73558147      0.89027158
2019-02-27/12:05:37.65          -2.2159579      0.73744651      0.90776360
2019-02-27/12:05:37.69          -2.2148690      0.73046998      0.90768310
2019-02-27/12:05:37.72          -2.2068738      0.72907313      0.90622616
2019-02-27/12:05:37.75          -2.2049241      0.72443343      0.89945139
2019-02-27/12:05:37.78          -2.2007414      0.70857140      0.89581929
2019-02-27/12:05:37.81          -2.1987415      0.68204272      0.87991283
2019-02-27/12:05:37.84          -2.1946696      0.66257103      0.86583397
2019-02-27/12:05:37.87          -2.1995868      0.65257872      0.85271029
2019-02-27/12:05:37.90          -2.2015137      0.65002962      0.85069171
2019-02-27/12:05:37.94          -2.2099238      0.64089625      0.84460714
2019-02-27/12:05:37.97          -2.2098993      0.63499544      0.83474603
2019-02-27/12:05:38.00          -2.2149477      0.63416808      0.84350604
2019-02-27/12:05:38.03          -2.2150706      0.62757142      0.83978192
2019-02-27/12:05:38.06          -2.2224760      0.63686607      0.83936025
2019-02-27/12:05:38.09          -2.2268174      0.64992407      0.85027686
2019-02-27/12:05:38.12          -2.2297716      0.66751416      0.84732703
2019-02-27/12:05:38.15          -2.2266501      0.68080041      0.84473368
2019-02-27/12:05:38.19          -2.2279794      0.68725974      0.84168272
2019-02-27/12:05:38.22          -2.2159019      0.69909656      0.84209721
2019-02-27/12:05:38.25          -2.2169074      0.70940187      0.83927802
2019-02-27/12:05:38.28          -2.2172036      0.71476424      0.83402428
2019-02-27/12:05:38.31          -2.2239347      0.72517621      0.83911505
2019-02-27/12:05:38.34          -2.2303100      0.72894691      0.84546363
2019-02-27/12:05:38.37          -2.2312871      0.72777534      0.84566498
2019-02-27/12:05:38.40          -2.2373808      0.72809295      0.85402926
2019-02-27/12:05:38.44          -2.2385730      0.72667999      0.86444678
2019-02-27/12:05:38.47          -2.2457700      0.72883084      0.86876347
2019-02-27/12:05:38.50          -2.2581914      0.73327577      0.86182490
2019-02-27/12:05:38.53          -2.2616569      0.73283739      0.86486983
2019-02-27/12:05:38.56          -2.2712988      0.74989281      0.86828123
2019-02-27/12:05:38.59          -2.2736908      0.75810774      0.87434747
2019-02-27/12:05:38.62          -2.2754051      0.77186899      0.87695239
2019-02-27/12:05:38.65          -2.2819506      0.79054015      0.87578175
2019-02-27/12:05:38.69          -2.2867312      0.79954488      0.86904495
2019-02-27/12:05:38.72          -2.2985906      0.79855264      0.86315354
2019-02-27/12:05:38.75          -2.3059583      0.81168160      0.86792753
2019-02-27/12:05:38.78          -2.3054444      0.81323406      0.87567791
2019-02-27/12:05:38.81          -2.3051154      0.81239802      0.87772862
2019-02-27/12:05:38.84          -2.2995717      0.79393376      0.87687098
2019-02-27/12:05:38.87          -2.2969384      0.78261125      0.87333760
2019-02-27/12:05:38.90          -2.2858855      0.76673868      0.86880751
2019-02-27/12:05:38.94          -2.2802761      0.74703840      0.87520322
2019-02-27/12:05:38.97          -2.2812374      0.73093388      0.88541881
2019-02-27/12:05:39.00          -2.2741492      0.72419555      0.89159565
2019-02-27/12:05:39.03          -2.2708497      0.71230076      0.89921271
2019-02-27/12:05:39.06          -2.2719192      0.70502812      0.90087464
2019-02-27/12:05:39.09          -2.2687615      0.69607827      0.90499328
2019-02-27/12:05:39.12          -2.2709721      0.68942709      0.90033901
2019-02-27/12:05:39.15          -2.2775929      0.67981668      0.90041912
2019-02-27/12:05:39.19          -2.2854459      0.68227642      0.90315425
2019-02-27/12:05:39.22          -2.2850562      0.68339639      0.89613235
2019-02-27/12:05:39.25          -2.2816136      0.68128401      0.88133536
2019-02-27/12:05:39.28          -2.2728015      0.68128107      0.86634046
2019-02-27/12:05:39.31          -2.2672580      0.68014850      0.85741665
2019-02-27/12:05:39.34          -2.2661887      0.68533488      0.84992708
2019-02-27/12:05:39.37          -2.2746403      0.69739286      0.83838718
2019-02-27/12:05:39.40          -2.2743035      0.71262210      0.84326536
2019-02-27/12:05:39.44          -2.2674300      0.72325919      0.84632590
2019-02-27/12:05:39.47          -2.2624887      0.72143330      0.84406678
2019-02-27/12:05:39.50          -2.2674962      0.72258792      0.85317615
2019-02-27/12:05:39.53          -2.2631485      0.72981458      0.86279846
2019-02-27/12:05:39.56          -2.2708334      0.72322500      0.86111663
2019-02-27/12:05:39.59          -2.2673917      0.71962106      0.84932707
2019-02-27/12:05:39.62          -2.2597125      0.71967258      0.85419032
2019-02-27/12:05:39.65          -2.2487290      0.71618331      0.86721926
2019-02-27/12:05:39.69          -2.2550302      0.70871853      0.86263548
2019-02-27/12:05:39.72          -2.2524366      0.70761545      0.86074413
2019-02-27/12:05:39.75          -2.2622504      0.70905653      0.85515009
2019-02-27/12:05:39.78          -2.2617191      0.71160600      0.84267469
2019-02-27/12:05:39.81          -2.2739816      0.71842815      0.83520884
2019-02-27/12:05:39.84          -2.2770973      0.72983830      0.84937054
2019-02-27/12:05:39.87          -2.2803257      0.73860214      0.85109216
2019-02-27/12:05:39.90          -2.2822849      0.73992973      0.84544995
2019-02-27/12:05:39.94          -2.2935855      0.74932961      0.83554032
2019-02-27/12:05:39.97          -2.2907148      0.74966007      0.82570035
2019-02-27/12:05:40.00          -2.2953677      0.75171557      0.82538759
2019-02-27/12:05:40.03          -2.2884011      0.76084612      0.82633509
2019-02-27/12:05:40.06          -2.2878511      0.75480889      0.81781008
2019-02-27/12:05:40.09          -2.2977925      0.74403020      0.82136269
2019-02-27/12:05:40.12          -2.3054124      0.74398322      0.82151890
2019-02-27/12:05:40.15          -2.3122161      0.74114359      0.83268437
2019-02-27/12:05:40.19          -2.3196928      0.73640545      0.84460253
2019-02-27/12:05:40.22          -2.3137842      0.72539914      0.84557884
2019-02-27/12:05:40.25          -2.3101085      0.71679836      0.86135088
2019-02-27/12:05:40.28          -2.3086332      0.71528493      0.86203363
2019-02-27/12:05:40.31          -2.3134601      0.70125171      0.86568268
2019-02-27/12:05:40.34          -2.3103249      0.69002936      0.87646019
2019-02-27/12:05:40.37          -2.3039298      0.69869865      0.88833190
2019-02-27/12:05:40.40          -2.2954233      0.69301154      0.89192484
2019-02-27/12:05:40.44          -2.2871895      0.69490305      0.88977988
2019-02-27/12:05:40.47          -2.2905975      0.71242027      0.89856276
2019-02-27/12:05:40.50          -2.2989779      0.72947476      0.91701798
2019-02-27/12:05:40.53          -2.3021035      0.74892236      0.91685074
2019-02-27/12:05:40.56          -2.3055967      0.75546997      0.91451596
2019-02-27/12:05:40.59          -2.3118880      0.77599042      0.90868793
2019-02-27/12:05:40.62          -2.3137947      0.80456818      0.90804927
2019-02-27/12:05:40.65          -2.3005977      0.80864219      0.88797601
2019-02-27/12:05:40.69          -2.3027324      0.82577476      0.87969846
2019-02-27/12:05:40.72          -2.3067751      0.82751893      0.87209503
2019-02-27/12:05:40.75          -2.3070634      0.82205208      0.85229549
2019-02-27/12:05:40.78          -2.3109450      0.81182827      0.84625213
2019-02-27/12:05:40.81          -2.3171646      0.80402554      0.84184244
2019-02-27/12:05:40.84          -2.3176251      0.79780651      0.84642807
2019-02-27/12:05:40.87          -2.3060800      0.78396300      0.85223025
2019-02-27/12:05:40.90          -2.3008666      0.76689294      0.85768923
2019-02-27/12:05:40.94          -2.3092033      0.76219674      0.88450277
2019-02-27/12:05:40.97          -2.3031707      0.74722943      0.89099472
2019-02-27/12:05:41.00          -2.3057833      0.74777712      0.89892067
2019-02-27/12:05:41.03          -2.3102465      0.74023634      0.89943563
2019-02-27/12:05:41.06          -2.3110275      0.74031329      0.90290000
2019-02-27/12:05:41.09          -2.2986985      0.74219376      0.90432545
2019-02-27/12:05:41.12          -2.2959125      0.75654806      0.91061912
2019-02-27/12:05:41.15          -2.3002574      0.76045466      0.90561114
2019-02-27/12:05:41.19          -2.3181553      0.77698906      0.90105481
2019-02-27/12:05:41.22          -2.3190505      0.78761236      0.88078020
2019-02-27/12:05:41.25          -2.3249176      0.79973210      0.86619131
2019-02-27/12:05:41.28          -2.3277623      0.80785800      0.86573075
2019-02-27/12:05:41.31          -2.3332578      0.81988401      0.86887562
2019-02-27/12:05:41.34          -2.3326312      0.82667717      0.84921302
2019-02-27/12:05:41.37          -2.3445767      0.83625711      0.84823475
2019-02-27/12:05:41.40          -2.3519289      0.82828298      0.84113997
2019-02-27/12:05:41.44          -2.3589296      0.83216975      0.84773334
2019-02-27/12:05:41.47          -2.3523775      0.82537996      0.84988764
2019-02-27/12:05:41.50          -2.3627812      0.81722657      0.85756075
2019-02-27/12:05:41.53          -2.3688004      0.81420202      0.87640564
2019-02-27/12:05:41.56          -2.3762044      0.80812527      0.89050135
2019-02-27/12:05:41.59          -2.3695175      0.79447925      0.90415415
2019-02-27/12:05:41.62          -2.3720898      0.79376947      0.91671401
2019-02-27/12:05:41.65          -2.3747795      0.78893249      0.91983339
2019-02-27/12:05:41.69          -2.3728256      0.79233901      0.92744251
2019-02-27/12:05:41.72          -2.3583028      0.79102066      0.93600010
2019-02-27/12:05:41.75          -2.3570069      0.79014126      0.93982422
2019-02-27/12:05:41.78          -2.3400193      0.79953233      0.94249127
2019-02-27/12:05:41.81          -2.3352988      0.80508221      0.93631171
2019-02-27/12:05:41.84          -2.3152441      0.80366368      0.92627269
2019-02-27/12:05:41.87          -2.3049693      0.80060679      0.91419825
2019-02-27/12:05:41.90          -2.2931729      0.79274905      0.90472432
2019-02-27/12:05:41.94          -2.2881758      0.79338209      0.90356628
2019-02-27/12:05:41.97          -2.2831324      0.78917250      0.88721930
2019-02-27/12:05:42.00          -2.2918194      0.79395134      0.87651856
2019-02-27/12:05:42.03          -2.2884542      0.79082607      0.86963835
2019-02-27/12:05:42.06          -2.2914578      0.77955016      0.85676340
2019-02-27/12:05:42.09          -2.2941477      0.76633760      0.85855774
2019-02-27/12:05:42.12          -2.3040119      0.75974475      0.85493187
2019-02-27/12:05:42.15          -2.3166857      0.77246711      0.86198170
2019-02-27/12:05:42.19          -2.3270566      0.77513165      0.87200046
2019-02-27/12:05:42.22          -2.3271564      0.76919117      0.87240301
2019-02-27/12:05:42.25          -2.3404892      0.75783460      0.88005049
2019-02-27/12:05:42.28          -2.3462266      0.74517739      0.87469645
2019-02-27/12:05:42.31          -2.3514975      0.74777632      0.87355273
2019-02-27/12:05:42.34          -2.3619452      0.74415253      0.87385021
2019-02-27/12:05:42.37          -2.3628946      0.75048466      0.86417578
2019-02-27/12:05:42.40          -2.3672919      0.75547722      0.85879280
2019-02-27/12:05:42.44          -2.3663699      0.76131041      0.86046782
2019-02-27/12:05:42.47          -2.3690977      0.76246522      0.85321319
2019-02-27/12:05:42.50          -2.3732036      0.76596106      0.84586991
2019-02-27/12:05:42.53          -2.3620155      0.77659473      0.83088921
2019-02-27/12:05:42.56          -2.3675410      0.77506318      0.82279487
2019-02-27/12:05:42.59          -2.3778407      0.77287681      0.81762497
2019-02-27/12:05:42.62          -2.3793412      0.77974468      0.81688050
2019-02-27/12:05:42.65          -2.3823287      0.77091916      0.81465513
2019-02-27/12:05:42.69          -2.3923007      0.78302860      0.81816941
2019-02-27/12:05:42.72          -2.3938886      0.76478452      0.81011159
2019-02-27/12:05:42.75          -2.3912260      0.75705458      0.80471890
2019-02-27/12:05:42.78          -2.3979607      0.75886782      0.80769140
2019-02-27/12:05:42.81          -2.4061351      0.75980686      0.82183061
2019-02-27/12:05:42.84          -2.4024103      0.76196159      0.83734046
2019-02-27/12:05:42.87          -2.3966046      0.75682033      0.85052659
2019-02-27/12:05:42.90          -2.3942444      0.75618918      0.85602348
2019-02-27/12:05:42.94          -2.3985878      0.77061447      0.87427858
2019-02-27/12:05:42.97          -2.3887750      0.76089425      0.88523179
2019-02-27/12:05:43.00          -2.3938081      0.77442839      0.89271453
2019-02-27/12:05:43.03          -2.3863680      0.77705766      0.90255711
2019-02-27/12:05:43.06          -2.3743271      0.78033921      0.91195456
2019-02-27/12:05:43.09          -2.3692490      0.79078398      0.92808033
2019-02-27/12:05:43.12          -2.3696827      0.80352193      0.93790838
2019-02-27/12:05:43.15          -2.3578506      0.81664984      0.94793029
2019-02-27/12:05:43.19          -2.3455301      0.81940493      0.95336595
2019-02-27/12:05:43.22          -2.3404214      0.81520402      0.95864218
2019-02-27/12:05:43.25          -2.3401382      0.81882865      0.95413752
2019-02-27/12:05:43.28          -2.3321244      0.81284339      0.95113029
2019-02-27/12:05:43.31          -2.3386842      0.81347420      0.95800489
2019-02-27/12:05:43.34          -2.3407263      0.80929377      0.95093315
2019-02-27/12:05:43.37          -2.3457815      0.79226918      0.94377882
2019-02-27/12:05:43.40          -2.3502916      0.78225228      0.93262653
2019-02-27/12:05:43.44          -2.3599978      0.77394800      0.93390791
2019-02-27/12:05:43.47          -2.3730944      0.77974172      0.94406152
2019-02-27/12:05:43.50          -2.3816240      0.78235086      0.93906774
2019-02-27/12:05:43.53          -2.3854670      0.77958223      0.94134392
2019-02-27/12:05:43.56          -2.3967235      0.79314384      0.94587266
2019-02-27/12:05:43.59          -2.4011420      0.80530865      0.94801274
2019-02-27/12:05:43.62          -2.4102499      0.81603044      0.95686642
2019-02-27/12:05:43.65          -2.4062679      0.83508991      0.95495444
2019-02-27/12:05:43.69          -2.4113320      0.84896430      0.96829273
2019-02-27/12:05:43.72          -2.4135458      0.86234872      0.96855930
2019-02-27/12:05:43.75          -2.4062275      0.86713276      0.95598456
2019-02-27/12:05:43.78          -2.3945146      0.87949666      0.94957733
2019-02-27/12:05:43.81          -2.3940679      0.89788682      0.95522992
2019-02-27/12:05:43.84          -2.3877283      0.90473655      0.95602356
2019-02-27/12:05:43.87          -2.3834534      0.91277543      0.95121811
2019-02-27/12:05:43.90          -2.3757202      0.91214331      0.94219143
2019-02-27/12:05:43.94          -2.3794997      0.90584507      0.93334985
2019-02-27/12:05:43.97          -2.3743895      0.90793284      0.92564909
2019-02-27/12:05:44.00          -2.3766409      0.90613554      0.91607316
2019-02-27/12:05:44.03          -2.3889224      0.90316934      0.93090311
2019-02-27/12:05:44.06          -2.4041986      0.89237190      0.93746133
2019-02-27/12:05:44.09          -2.4110696      0.87075085      0.93332749
2019-02-27/12:05:44.12          -2.4244462      0.86349224      0.93618761
2019-02-27/12:05:44.15          -2.4329967      0.85327224      0.93884545
2019-02-27/12:05:44.19          -2.4430493      0.84458922      0.94768155
2019-02-27/12:05:44.22          -2.4463869      0.84162456      0.96252971
2019-02-27/12:05:44.25          -2.4429592      0.82890700      0.97633935
2019-02-27/12:05:44.28          -2.4404926      0.81993350      0.97961600
2019-02-27/12:05:44.31          -2.4386877      0.81238818      0.97418254
2019-02-27/12:05:44.34          -2.4342957      0.80515970      0.97954294
2019-02-27/12:05:44.37          -2.4272908      0.80666543      0.98050434
2019-02-27/12:05:44.40          -2.4111865      0.80281588      0.98997671
2019-02-27/12:05:44.44          -2.4048406      0.80088386      0.99221518
2019-02-27/12:05:44.47          -2.3887339      0.79994667      0.99569157
2019-02-27/12:05:44.50          -2.3857150      0.79602886      0.99894866
2019-02-27/12:05:44.53          -2.3791075      0.79487814      0.99243059
2019-02-27/12:05:44.56          -2.3865435      0.79540346      0.99585932
2019-02-27/12:05:44.59          -2.3810421      0.78828999       1.0012723
2019-02-27/12:05:44.62          -2.3678083      0.78031493      0.99020642
2019-02-27/12:05:44.65          -2.3654860      0.78377514      0.99087838
2019-02-27/12:05:44.69          -2.3745585      0.77396806      0.98434406
2019-02-27/12:05:44.72          -2.3745683      0.76962343      0.98245784
2019-02-27/12:05:44.75          -2.3909854      0.77435108      0.97509687
2019-02-27/12:05:44.78          -2.3908663      0.78241384      0.96565498
2019-02-27/12:05:44.81          -2.4087953      0.79673770      0.96838599
2019-02-27/12:05:44.84          -2.4071696      0.80854603      0.96447448
2019-02-27/12:05:44.87          -2.4178213      0.82802486      0.96429038
2019-02-27/12:05:44.90          -2.4352276      0.84822480      0.96322325
2019-02-27/12:05:44.94          -2.4490144      0.85648368      0.96424591
2019-02-27/12:05:44.97          -2.4414601      0.86690820      0.95719555
2019-02-27/12:05:45.00          -2.4378229      0.87185669      0.94997378
2019-02-27/12:05:45.03          -2.4284785      0.87317318      0.95112186
2019-02-27/12:05:45.06          -2.4212103      0.87483695      0.95046007
2019-02-27/12:05:45.09          -2.4028961      0.87198852      0.93970497
2019-02-27/12:05:45.12          -2.3949234      0.86952864      0.93284369
2019-02-27/12:05:45.15          -2.3936911      0.85973769      0.92118402
2019-02-27/12:05:45.19          -2.3850445      0.85710848      0.92461844
2019-02-27/12:05:45.22          -2.3789993      0.85241030      0.91667371
2019-02-27/12:05:45.25          -2.3852315      0.85247028      0.91845132
2019-02-27/12:05:45.28          -2.3863592      0.84855381      0.91706672
2019-02-27/12:05:45.31          -2.3946682      0.84847244      0.91803602
2019-02-27/12:05:45.34          -2.4087574      0.84767208      0.92186916
2019-02-27/12:05:45.37          -2.4264221      0.83993477      0.92356806
2019-02-27/12:05:45.40          -2.4394212      0.84731374      0.93137530
2019-02-27/12:05:45.44          -2.4387743      0.84674915      0.93335222
2019-02-27/12:05:45.47          -2.4467980      0.84551281      0.92957094
2019-02-27/12:05:45.50          -2.4483494      0.84116410      0.93663224
2019-02-27/12:05:45.53          -2.4428687      0.83701555      0.93761693
2019-02-27/12:05:45.56          -2.4533880      0.83424360      0.94346824
2019-02-27/12:05:45.59          -2.4446018      0.82803989      0.94963450
2019-02-27/12:05:45.62          -2.4396680      0.82076504      0.94663509
2019-02-27/12:05:45.65          -2.4231573      0.80931460      0.94531976
2019-02-27/12:05:45.69          -2.4183647      0.79122174      0.94868048
2019-02-27/12:05:45.72          -2.4057185      0.78044899      0.95510630
2019-02-27/12:05:45.75          -2.3944423      0.76541414      0.95452376
2019-02-27/12:05:45.78          -2.3877224      0.76281110      0.95009536
2019-02-27/12:05:45.81          -2.3952042      0.75820905      0.94518730
2019-02-27/12:05:45.84          -2.3854590      0.75504887      0.94790325
2019-02-27/12:05:45.87          -2.3843835      0.74523236      0.93874316
2019-02-27/12:05:45.90          -2.3855234      0.74031332      0.93936854
2019-02-27/12:05:45.94          -2.3955007      0.74258670      0.94521312
2019-02-27/12:05:45.97          -2.3998180      0.74726863      0.94308832
2019-02-27/12:05:46.00          -2.4047426      0.75169843      0.93098148
2019-02-27/12:05:46.03          -2.4068657      0.75814861      0.92752101
2019-02-27/12:05:46.06          -2.4127448      0.75877042      0.92420324
2019-02-27/12:05:46.09          -2.4023164      0.75652503      0.91405941
2019-02-27/12:05:46.12          -2.4110529      0.76464641      0.90523474
2019-02-27/12:05:46.15          -2.4155283      0.77940797      0.90704305
2019-02-27/12:05:46.19          -2.4278918      0.78828239      0.90279125
2019-02-27/12:05:46.22          -2.4309931      0.81457651      0.89660696
2019-02-27/12:05:46.25          -2.4265028      0.81982699      0.89750995
2019-02-27/12:05:46.28          -2.4318055      0.83150309      0.90029524
2019-02-27/12:05:46.31          -2.4434927      0.84668353      0.91145487
2019-02-27/12:05:46.34          -2.4492203      0.86406424      0.93058906
2019-02-27/12:05:46.37          -2.4619702      0.87851570      0.94089753
2019-02-27/12:05:46.40          -2.4566577      0.88198734      0.95082742
2019-02-27/12:05:46.44          -2.4661328      0.88886750      0.95920265
2019-02-27/12:05:46.47          -2.4593028      0.88754798      0.97175121
2019-02-27/12:05:46.50          -2.4676211      0.87443497      0.97858077
2019-02-27/12:05:46.53          -2.4766383      0.87676677      0.98672264
2019-02-27/12:05:46.56          -2.4836252      0.87045356      0.99735404
2019-02-27/12:05:46.59          -2.4827157      0.86535794       1.0031371
2019-02-27/12:05:46.62          -2.4801461      0.86271728      0.99405863
2019-02-27/12:05:46.65          -2.4792448      0.86471082       1.0057470
2019-02-27/12:05:46.69          -2.4923068      0.87173702       1.0179045
2019-02-27/12:05:46.72          -2.4942963      0.87183190       1.0249699
2019-02-27/12:05:46.75          -2.4949041      0.87975258       1.0111383
2019-02-27/12:05:46.78          -2.4860023      0.87789502       1.0073886
2019-02-27/12:05:46.81          -2.4844412      0.87569456      0.99656535
2019-02-27/12:05:46.84          -2.4876666      0.87246240      0.99214948
2019-02-27/12:05:46.87          -2.4842860      0.87513401      0.99800106
2019-02-27/12:05:46.90          -2.4828265      0.86508604       1.0038659
2019-02-27/12:05:46.94          -2.4775515      0.86543147       1.0016871
2019-02-27/12:05:46.97          -2.4722302      0.85614435      0.99681316
2019-02-27/12:05:47.00          -2.4607678      0.84247865      0.98983964
2019-02-27/12:05:47.03          -2.4576574      0.82717258      0.99836860
2019-02-27/12:05:47.06          -2.4528357      0.82615723       1.0081571
2019-02-27/12:05:47.09          -2.4431175      0.82159629       1.0169549
2019-02-27/12:05:47.12          -2.4307840      0.82382205       1.0253363
2019-02-27/12:05:47.15          -2.4344199      0.80601924       1.0190831
2019-02-27/12:05:47.19          -2.4367614      0.80403103       1.0185278
2019-02-27/12:05:47.22          -2.4471646      0.79920767       1.0271974
2019-02-27/12:05:47.25          -2.4435139      0.80234209       1.0286136
2019-02-27/12:05:47.28          -2.4506140      0.81321152       1.0263629
2019-02-27/12:05:47.31          -2.4631641      0.82917496       1.0320214
2019-02-27/12:05:47.34          -2.4728772      0.83712638       1.0221796
2019-02-27/12:05:47.37          -2.4869999      0.84457824       1.0120933
2019-02-27/12:05:47.40          -2.4990635      0.85988248       1.0095072
2019-02-27/12:05:47.44          -2.4993520      0.88863756       1.0102368
2019-02-27/12:05:47.47          -2.5005224      0.89956427       1.0018281
2019-02-27/12:05:47.50          -2.5011392      0.90603759      0.99249501
2019-02-27/12:05:47.53          -2.5045090      0.90622911      0.98506035
2019-02-27/12:05:47.56          -2.5082290      0.90608235      0.98537877
2019-02-27/12:05:47.59          -2.4982293      0.89628846      0.97929060
2019-02-27/12:05:47.62          -2.4956807      0.89347659      0.99262331
2019-02-27/12:05:47.65          -2.4885853      0.89113585       1.0037178
2019-02-27/12:05:47.69          -2.4843087      0.88132045       1.0006015
2019-02-27/12:05:47.72          -2.4894741      0.87102039       1.0066109
2019-02-27/12:05:47.75          -2.4910548      0.86200750       1.0058424
2019-02-27/12:05:47.78          -2.4908456      0.85815439       1.0026334
2019-02-27/12:05:47.81          -2.4898875      0.86360433       1.0081375
2019-02-27/12:05:47.84          -2.4892685      0.86483467       1.0073884
2019-02-27/12:05:47.87          -2.4887897      0.86657187       1.0081208
2019-02-27/12:05:47.90          -2.4912024      0.86592551       1.0052310
2019-02-27/12:05:47.94          -2.4986450      0.86706685      0.98890826
2019-02-27/12:05:47.97          -2.5017507      0.86992812      0.99141903
2019-02-27/12:05:48.00          -2.4970609      0.87697858      0.98486508
2019-02-27/12:05:48.03          -2.4956150      0.88563853      0.97563812
2019-02-27/12:05:48.06          -2.4944094      0.88246844      0.97478858
2019-02-27/12:05:48.09          -2.4944760      0.87591321      0.96314692
2019-02-27/12:05:48.12          -2.5021262      0.87410882      0.95750372
2019-02-27/12:05:48.15          -2.5089497      0.87731201      0.94687696
2019-02-27/12:05:48.19          -2.5102249      0.88118830      0.93586152
2019-02-27/12:05:48.22          -2.5049239      0.87608981      0.94590783
2019-02-27/12:05:48.25          -2.4998963      0.86974256      0.94301264
2019-02-27/12:05:48.28          -2.5009331      0.85626049      0.94284136
2019-02-27/12:05:48.31          -2.4962905      0.84472255      0.95770713
2019-02-27/12:05:48.34          -2.4934742      0.84232145      0.96659632
2019-02-27/12:05:48.37          -2.4965850      0.83565640      0.96972816
2019-02-27/12:05:48.40          -2.4812293      0.82357190      0.97394943
2019-02-27/12:05:48.44          -2.4776953      0.82286862      0.98665434
2019-02-27/12:05:48.47          -2.4686797      0.80949772      0.98655747
2019-02-27/12:05:48.50          -2.4720728      0.81481191      0.99054642
2019-02-27/12:05:48.53          -2.4721557      0.80387863      0.98792816
2019-02-27/12:05:48.56          -2.4684825      0.80232106      0.97925397
2019-02-27/12:05:48.59          -2.4736692      0.81295367      0.98457953
2019-02-27/12:05:48.62          -2.4756823      0.82461084      0.97065894
2019-02-27/12:05:48.65          -2.4691557      0.84248106      0.97207891
2019-02-27/12:05:48.69          -2.4752740      0.86107551      0.97806847
2019-02-27/12:05:48.72          -2.4746670      0.85999531      0.96294005
2019-02-27/12:05:48.75          -2.4850907      0.86284062      0.95710910
2019-02-27/12:05:48.78          -2.4767688      0.86166038      0.94440204
2019-02-27/12:05:48.81          -2.4740650      0.87848461      0.93597131
2019-02-27/12:05:48.84          -2.4799409      0.87986269      0.93190357
2019-02-27/12:05:48.87          -2.4876047      0.86670580      0.90848494
2019-02-27/12:05:48.90          -2.4903105      0.85234345      0.89929239
2019-02-27/12:05:48.94          -2.4969802      0.83731378      0.90263314
2019-02-27/12:05:48.97          -2.5031320      0.82357016      0.89373947
2019-02-27/12:05:49.00          -2.5054947      0.82218097      0.91179862
2019-02-27/12:05:49.03          -2.5011730      0.82349810      0.92770934
2019-02-27/12:05:49.06          -2.5165553      0.81920412      0.94637296
2019-02-27/12:05:49.09          -2.5116828      0.81557941      0.96236819
2019-02-27/12:05:49.12          -2.5164581      0.82836797      0.97764251
2019-02-27/12:05:49.15          -2.5033186      0.84487974       1.0058188
2019-02-27/12:05:49.19          -2.5104325      0.85602671       1.0257653
2019-02-27/12:05:49.22          -2.5141036      0.86472708       1.0292026
2019-02-27/12:05:49.25          -2.5214972      0.88120767       1.0437924
2019-02-27/12:05:49.28          -2.5251661      0.89231853       1.0422259
2019-02-27/12:05:49.31          -2.5359969      0.90957947       1.0355206
2019-02-27/12:05:49.34          -2.5352547      0.91793834       1.0202995
2019-02-27/12:05:49.37          -2.5511889      0.93674210       1.0224468
2019-02-27/12:05:49.40          -2.5492070      0.94554396       1.0247101
2019-02-27/12:05:49.44          -2.5674771      0.95525083       1.0057366
2019-02-27/12:05:49.47          -2.5610855      0.96502706       1.0072430
2019-02-27/12:05:49.50          -2.5571744      0.97750392       1.0075871
2019-02-27/12:05:49.53          -2.5536774      0.97682044       1.0015901
2019-02-27/12:05:49.56          -2.5505937      0.97335493       1.0083516
2019-02-27/12:05:49.59          -2.5475128      0.97034081       1.0148007
2019-02-27/12:05:49.62          -2.5420897      0.97416712       1.0257818
2019-02-27/12:05:49.65          -2.5374952      0.96070596       1.0259669
2019-02-27/12:05:49.69          -2.5382723      0.94421348       1.0276873
2019-02-27/12:05:49.72          -2.5305134      0.92439828       1.0445494
2019-02-27/12:05:49.75          -2.5394268      0.91709219       1.0538670
2019-02-27/12:05:49.78          -2.5437938      0.90639390       1.0689525
2019-02-27/12:05:49.81          -2.5401599      0.90845909       1.0746848
2019-02-27/12:05:49.84          -2.5452120      0.91140288       1.0741437
2019-02-27/12:05:49.87          -2.5408943      0.90798790       1.0791757
2019-02-27/12:05:49.90          -2.5405732      0.90350536       1.0775292
2019-02-27/12:05:49.94          -2.5402474      0.90712089       1.0790779
2019-02-27/12:05:49.97          -2.5264186      0.91647056       1.0680647
2019-02-27/12:05:50.00          -2.5189902      0.92497276       1.0517280
2019-02-27/12:05:50.03          -2.5028001      0.93027497       1.0279283
2019-02-27/12:05:50.06          -2.5001450      0.93270881       1.0106833
2019-02-27/12:05:50.09          -2.4987087      0.92407536      0.99867320
2019-02-27/12:05:50.12          -2.4957502      0.93499079      0.98004283
2019-02-27/12:05:50.15          -2.4925191      0.93909880      0.97046830
2019-02-27/12:05:50.19          -2.4962057      0.94915461      0.97169088
2019-02-27/12:05:50.22          -2.4969736      0.95074553      0.95844080
2019-02-27/12:05:50.25          -2.5104195      0.95627374      0.96434559
2019-02-27/12:05:50.28          -2.5204215      0.96069623      0.97095262
2019-02-27/12:05:50.31          -2.5340357      0.95855062      0.99466323
2019-02-27/12:05:50.34          -2.5440399      0.95538050      0.99638603
2019-02-27/12:05:50.37          -2.5574831      0.96993989       1.0041704
2019-02-27/12:05:50.40          -2.5706574      0.96769431       1.0211309
2019-02-27/12:05:50.44          -2.5911590      0.97594108       1.0264131
2019-02-27/12:05:50.47          -2.6008849      0.97981548       1.0290561
2019-02-27/12:05:50.50          -2.6114399      0.98435104       1.0455817
2019-02-27/12:05:50.53          -2.6135906      0.98152653       1.0462395
2019-02-27/12:05:50.56          -2.6181070      0.98896943       1.0474417
2019-02-27/12:05:50.59          -2.6095054      0.99610773       1.0356336
2019-02-27/12:05:50.62          -2.6036601       1.0064884       1.0266195
2019-02-27/12:05:50.65          -2.5889985       1.0044883       1.0252141
2019-02-27/12:05:50.69          -2.5731286      0.99402984       1.0178172
2019-02-27/12:05:50.72          -2.5646753      0.98215410       1.0067356
2019-02-27/12:05:50.75          -2.5595259      0.97749850       1.0003576
2019-02-27/12:05:50.78          -2.5576849      0.97102705      0.99680505
2019-02-27/12:05:50.81          -2.5579432      0.95812988      0.98207436
2019-02-27/12:05:50.84          -2.5460526      0.93417955      0.97382568
2019-02-27/12:05:50.87          -2.5494612      0.90702102      0.96526609
2019-02-27/12:05:50.90          -2.5507949      0.89580464      0.96806856
2019-02-27/12:05:50.94          -2.5589137      0.87628983      0.96742174
2019-02-27/12:05:50.97          -2.5552830      0.87158958      0.96842742
2019-02-27/12:05:51.00          -2.5478599      0.86083055      0.97270622
2019-02-27/12:05:51.03          -2.5396709      0.84085389      0.96416825
2019-02-27/12:05:51.06          -2.5342870      0.83506710      0.95559792
2019-02-27/12:05:51.09          -2.5318725      0.83875369      0.96336228
2019-02-27/12:05:51.12          -2.5370351      0.84769328      0.97611502
2019-02-27/12:05:51.15          -2.5292463      0.85683685      0.97664349
2019-02-27/12:05:51.19          -2.5292365      0.85413590      0.97818943
2019-02-27/12:05:51.22          -2.5202099      0.85673781      0.96941250
2019-02-27/12:05:51.25          -2.5234559      0.85185786      0.95457712
2019-02-27/12:05:51.28          -2.5231076      0.86054807      0.94872418
2019-02-27/12:05:51.31          -2.5280517      0.87228231      0.94980992
2019-02-27/12:05:51.34          -2.5294982      0.87677744      0.94440934
2019-02-27/12:05:51.37          -2.5204779      0.87273520      0.92875099
2019-02-27/12:05:51.40          -2.5126963      0.87052482      0.91150743
2019-02-27/12:05:51.44          -2.5143424      0.86743322      0.90301555
2019-02-27/12:05:51.47          -2.5133160      0.86258509      0.89190438
2019-02-27/12:05:51.50          -2.5244116      0.86733644      0.87800434
2019-02-27/12:05:51.53          -2.5414272      0.87723718      0.88013347
2019-02-27/12:05:51.56          -2.5596089      0.87699717      0.88163751
2019-02-27/12:05:51.59          -2.5656103      0.87293990      0.87460503
2019-02-27/12:05:51.62          -2.5729892      0.87122651      0.86746562
2019-02-27/12:05:51.65          -2.5814681      0.87121257      0.87716575
2019-02-27/12:05:51.69          -2.5985438      0.87868404      0.88360761
2019-02-27/12:05:51.72          -2.6125272      0.89141425      0.88586630
2019-02-27/12:05:51.75          -2.6178294      0.90276095      0.89609096
2019-02-27/12:05:51.78          -2.6094954      0.90308479      0.90472843
2019-02-27/12:05:51.81          -2.6028682      0.90772468      0.91351683
2019-02-27/12:05:51.84          -2.5851649      0.90553964      0.91971929
2019-02-27/12:05:51.87          -2.5746199      0.91274339      0.93535439
2019-02-27/12:05:51.90          -2.5654587      0.91325250      0.94901136
2019-02-27/12:05:51.94          -2.5646200      0.92021804      0.95645216
2019-02-27/12:05:51.97          -2.5511908      0.91846016      0.95793268
2019-02-27/12:05:52.00          -2.5412771      0.90487444      0.96484806
2019-02-27/12:05:52.03          -2.5442146      0.90584072      0.97528209
2019-02-27/12:05:52.06          -2.5523456      0.90027834      0.98930317
2019-02-27/12:05:52.09          -2.5460669      0.88597136      0.98502494
2019-02-27/12:05:52.12          -2.5532887      0.87784795      0.98987304
2019-02-27/12:05:52.15          -2.5620373      0.86026953      0.98032965
2019-02-27/12:05:52.19          -2.5657644      0.85240169      0.97969526
2019-02-27/12:05:52.22          -2.5660947      0.84494587      0.97993709
2019-02-27/12:05:52.25          -2.5771738      0.83802254      0.99152256
2019-02-27/12:05:52.28          -2.5824483      0.84924323       1.0031804
2019-02-27/12:05:52.31          -2.5841157      0.83549432      0.99726318
2019-02-27/12:05:52.34          -2.5849871      0.84296965      0.99726712
2019-02-27/12:05:52.37          -2.5817239      0.85052223       1.0034699
2019-02-27/12:05:52.40          -2.5812186      0.85901005      0.99656419
2019-02-27/12:05:52.44          -2.5831394      0.86715576       1.0122273
2019-02-27/12:05:52.47          -2.5827647      0.88087151       1.0176815
2019-02-27/12:05:52.50          -2.5923077      0.90011505       1.0294765
2019-02-27/12:05:52.53          -2.5915217      0.91612673       1.0224744
2019-02-27/12:05:52.56          -2.5999307      0.91925558       1.0234069
2019-02-27/12:05:52.59          -2.5941812      0.93697546       1.0246200
2019-02-27/12:05:52.62          -2.5881658      0.94702531       1.0159973
2019-02-27/12:05:52.65          -2.5928965      0.95905091       1.0157115
2019-02-27/12:05:52.69          -2.5876563      0.96922505       1.0187939
2019-02-27/12:05:52.72          -2.5871550      0.98009390       1.0068693
2019-02-27/12:05:52.75          -2.6000265      0.98375849       1.0087389
2019-02-27/12:05:52.78          -2.5999553      0.97952897      0.99450998
2019-02-27/12:05:52.81          -2.6056038      0.99034985      0.99050751
2019-02-27/12:05:52.84          -2.6084215      0.99084246      0.97854383
2019-02-27/12:05:52.87          -2.6123346      0.99401140      0.98141171
2019-02-27/12:05:52.90          -2.6216158       1.0017274      0.99138434
2019-02-27/12:05:52.94          -2.6422942       1.0044751      0.99213972
2019-02-27/12:05:52.97          -2.6517212       1.0094210      0.98970008
2019-02-27/12:05:53.00          -2.6525263       1.0129370      0.99521875
2019-02-27/12:05:53.03          -2.6394395       1.0172371      0.99395221
2019-02-27/12:05:53.06          -2.6445149       1.0252834       1.0073582
2019-02-27/12:05:53.09          -2.6406725       1.0167826       1.0172097
2019-02-27/12:05:53.12          -2.6377759       1.0276392       1.0252415
2019-02-27/12:05:53.15          -2.6430291       1.0249364       1.0255518
2019-02-27/12:05:53.19          -2.6426248       1.0107890       1.0246454
2019-02-27/12:05:53.22          -2.6274848       1.0024823       1.0321342
2019-02-27/12:05:53.25          -2.6257141      0.99321181       1.0403938
2019-02-27/12:05:53.28          -2.6273882      0.98456608       1.0489562
2019-02-27/12:05:53.31          -2.6421496      0.96765779       1.0442775
2019-02-27/12:05:53.34          -2.6406745      0.94708713       1.0397534
2019-02-27/12:05:53.37          -2.6452488      0.93700023       1.0427123
2019-02-27/12:05:53.40          -2.6412846      0.92084427       1.0452365
2019-02-27/12:05:53.44          -2.6473511      0.91542587       1.0423795
2019-02-27/12:05:53.47          -2.6532882      0.91815580       1.0440917
2019-02-27/12:05:53.50          -2.6619902      0.91605697       1.0447301
2019-02-27/12:05:53.53          -2.6654502      0.91943625       1.0406022
2019-02-27/12:05:53.56          -2.6675020      0.93036195       1.0332570
2019-02-27/12:05:53.59          -2.6643475      0.93255688       1.0334942
2019-02-27/12:05:53.62          -2.6706944      0.94305527       1.0266153
2019-02-27/12:05:53.65          -2.6625917      0.94134559       1.0052817
2019-02-27/12:05:53.69          -2.6647835      0.94942325       1.0064305
2019-02-27/12:05:53.72          -2.6526712      0.95303788       1.0036547
2019-02-27/12:05:53.75          -2.6469035      0.95296545       1.0015797
2019-02-27/12:05:53.78          -2.6380992      0.95668656      0.99762489
2019-02-27/12:05:53.81          -2.6340982      0.95704237       1.0037078
2019-02-27/12:05:53.84          -2.6217166      0.95386799       1.0100050
2019-02-27/12:05:53.87          -2.6138700      0.95880014       1.0214081
2019-02-27/12:05:53.90          -2.5996924      0.95885349       1.0292508
2019-02-27/12:05:53.94          -2.6056092      0.95947152       1.0527024
2019-02-27/12:05:53.97          -2.5984815      0.94799917       1.0488808
2019-02-27/12:05:54.00          -2.6044859      0.94681634       1.0586101
2019-02-27/12:05:54.03          -2.6043246      0.94646392       1.0591244
2019-02-27/12:05:54.06          -2.6015506      0.95084095       1.0600025
2019-02-27/12:05:54.09          -2.5995961      0.96042040       1.0480125
2019-02-27/12:05:54.12          -2.6095039      0.96569811       1.0364243
2019-02-27/12:05:54.15          -2.6166651      0.96867525       1.0200407
2019-02-27/12:05:54.19          -2.6308519      0.97945324       1.0104087
2019-02-27/12:05:54.22          -2.6424016       1.0024111      0.99247432
2019-02-27/12:05:54.25          -2.6536869       1.0157136      0.98962915
2019-02-27/12:05:54.28          -2.6553451       1.0173807      0.97753439
2019-02-27/12:05:54.31          -2.6669398       1.0163686      0.96472824
2019-02-27/12:05:54.34          -2.6746670       1.0128340      0.95138274
2019-02-27/12:05:54.37          -2.6830900      0.99709487      0.95560761
2019-02-27/12:05:54.40          -2.6808744      0.99652496      0.95969204
2019-02-27/12:05:54.44          -2.6821140      0.99357422      0.96691067
2019-02-27/12:05:54.47          -2.6691695      0.97478597      0.97585521
2019-02-27/12:05:54.50          -2.6558144      0.95157644      0.98638632
2019-02-27/12:05:54.53          -2.6534556      0.94474431       1.0010416
2019-02-27/12:05:54.56          -2.6515183      0.93980237       1.0159414
2019-02-27/12:05:54.59          -2.6436489      0.93118630       1.0359062
2019-02-27/12:05:54.62          -2.6531514      0.92052937       1.0499689
2019-02-27/12:05:54.65          -2.6539505      0.92519738       1.0578031
2019-02-27/12:05:54.69          -2.6692498      0.91769422       1.0653241
2019-02-27/12:05:54.72          -2.6748826      0.91724740       1.0694886
2019-02-27/12:05:54.75          -2.6896085      0.92259277       1.0641040
2019-02-27/12:05:54.78          -2.6956498      0.92752041       1.0646776
2019-02-27/12:05:54.81          -2.7095560      0.93531948       1.0561108
2019-02-27/12:05:54.84          -2.7160026      0.94849330       1.0470766
2019-02-27/12:05:54.87          -2.7183115      0.96318904       1.0412327
2019-02-27/12:05:54.90          -2.7117973      0.97790735       1.0378638
2019-02-27/12:05:54.94          -2.7104037      0.98410558       1.0396196
2019-02-27/12:05:54.97          -2.6970033      0.99517370       1.0406659
2019-02-27/12:05:55.00          -2.6938742      0.99850936       1.0392714
2019-02-27/12:05:55.03          -2.6859421      0.99498826       1.0286811
2019-02-27/12:05:55.06          -2.6824455      0.99746347       1.0215279
2019-02-27/12:05:55.09          -2.6680331      0.99232454       1.0187835
2019-02-27/12:05:55.12          -2.6674158      0.97873904       1.0193969
2019-02-27/12:05:55.15          -2.6688375      0.97817201       1.0311394
2019-02-27/12:05:55.19          -2.6683839      0.97110881       1.0379057
2019-02-27/12:05:55.22          -2.6651368      0.96668742       1.0330420
2019-02-27/12:05:55.25          -2.6665737      0.96042021       1.0359137
2019-02-27/12:05:55.28          -2.6573924      0.95740582       1.0428027
2019-02-27/12:05:55.31          -2.6646283      0.95991550       1.0689040
2019-02-27/12:05:55.34          -2.6627430      0.96257256       1.0748038
2019-02-27/12:05:55.37          -2.6689848      0.96688002       1.0827199
2019-02-27/12:05:55.40          -2.6713407      0.98900213       1.0855875
2019-02-27/12:05:55.44          -2.6787241      0.99684405       1.0822284
2019-02-27/12:05:55.47          -2.6799938       1.0100426       1.0833066
2019-02-27/12:05:55.50          -2.6912079       1.0107051       1.0870278
2019-02-27/12:05:55.53          -2.6966327       1.0176324       1.0740420
2019-02-27/12:05:55.56          -2.7125688       1.0248835       1.0642518
2019-02-27/12:05:55.59          -2.7136860       1.0489910       1.0606816
2019-02-27/12:05:55.62          -2.7206080       1.0596973       1.0679584
2019-02-27/12:05:55.65          -2.7215082       1.0537230       1.0599099
2019-02-27/12:05:55.69          -2.7254890       1.0380563       1.0625926
2019-02-27/12:05:55.72          -2.7222678       1.0226503       1.0598996
2019-02-27/12:05:55.75          -2.7256658       1.0069848       1.0558525
2019-02-27/12:05:55.78          -2.7276540       1.0056250       1.0586184
2019-02-27/12:05:55.81          -2.7339793      0.98831363       1.0666760
2019-02-27/12:05:55.84          -2.7253660      0.98068423       1.0726144
2019-02-27/12:05:55.87          -2.7181792      0.95209090       1.0648796
2019-02-27/12:05:55.90          -2.7171500      0.94260710       1.0699326
2019-02-27/12:05:55.94          -2.7206921      0.93916146       1.0809038
2019-02-27/12:05:55.97          -2.7163554      0.92860959       1.0891459
2019-02-27/12:05:56.00          -2.7124823      0.92671740       1.0867593
2019-02-27/12:05:56.03          -2.7169892      0.93834524       1.0910337
2019-02-27/12:05:56.06          -2.7157641      0.95314494       1.1023270
2019-02-27/12:05:56.09          -2.7060711      0.96878773       1.1048245
2019-02-27/12:05:56.12          -2.7123775      0.97908813       1.1035455
2019-02-27/12:05:56.15          -2.7259606      0.99885724       1.1141533
2019-02-27/12:05:56.19          -2.7205148      0.99420921       1.1075827
2019-02-27/12:05:56.22          -2.7157932       1.0076380       1.1028738
2019-02-27/12:05:56.25          -2.7142448       1.0230420       1.0904929
2019-02-27/12:05:56.28          -2.7135314       1.0310780       1.0881425
2019-02-27/12:05:56.31          -2.7089432       1.0123974       1.0847469
2019-02-27/12:05:56.34          -2.7007242      0.98753844       1.0729038
2019-02-27/12:05:56.37          -2.7123196      0.97665429       1.0677050
2019-02-27/12:05:56.40          -2.7074901      0.97525577       1.0707134
2019-02-27/12:05:56.44          -2.7004324      0.95243401       1.0715063
2019-02-27/12:05:56.47          -2.7085725      0.94470867       1.0788903
2019-02-27/12:05:56.50          -2.7136936      0.93268147       1.0805376
2019-02-27/12:05:56.53          -2.7080593      0.92386598       1.0837163
2019-02-27/12:05:56.56          -2.7111435      0.92619652       1.0964718
2019-02-27/12:05:56.59          -2.7146774      0.94652217       1.1061237
2019-02-27/12:05:56.62          -2.7183461      0.96927368       1.1132361
2019-02-27/12:05:56.65          -2.7096349      0.97899123       1.1252291
2019-02-27/12:05:56.69          -2.7141129      0.97938761       1.1259952
2019-02-27/12:05:56.72          -2.7145127      0.98965830       1.1185667
2019-02-27/12:05:56.75          -2.7109257      0.99817407       1.1029243
2019-02-27/12:05:56.78          -2.6983839       1.0038062       1.0932950
2019-02-27/12:05:56.81          -2.7034004       1.0153326       1.0809006
2019-02-27/12:05:56.84          -2.7034140       1.0164227       1.0641899
2019-02-27/12:05:56.87          -2.6957098       1.0150278       1.0549102
2019-02-27/12:05:56.90          -2.6934047       1.0072700       1.0339972
2019-02-27/12:05:56.94          -2.6955823      0.99977606       1.0076487
2019-02-27/12:05:56.97          -2.6944961      0.99764152      0.99802008
2019-02-27/12:05:57.00          -2.6986904       1.0014127      0.98998423
2019-02-27/12:05:57.03          -2.7054937      0.99920453      0.98424990
2019-02-27/12:05:57.06          -2.7190141      0.98888542      0.99001991
2019-02-27/12:05:57.09          -2.7226484      0.97897862       1.0040033
2019-02-27/12:05:57.12          -2.7291647      0.97380959       1.0202349
2019-02-27/12:05:57.15          -2.7388750      0.96156725       1.0269586
2019-02-27/12:05:57.19          -2.7541764      0.95467062       1.0380454
2019-02-27/12:05:57.22          -2.7512861      0.96076593       1.0645500
2019-02-27/12:05:57.25          -2.7528297      0.95875682       1.0859755
2019-02-27/12:05:57.28          -2.7538089      0.96228405       1.1063392
2019-02-27/12:05:57.31          -2.7470290      0.96591575       1.1224307
2019-02-27/12:05:57.34          -2.7392017      0.96899571       1.1253666
2019-02-27/12:05:57.37          -2.7294141      0.98288224       1.1321991
2019-02-27/12:05:57.40          -2.7108432      0.98489360       1.1247878
2019-02-27/12:05:57.44          -2.7039175      0.99467533       1.1253472
2019-02-27/12:05:57.47          -2.6858646       1.0035218       1.1347092
2019-02-27/12:05:57.50          -2.6779361      0.99322675       1.1214555
2019-02-27/12:05:57.53          -2.6702982      0.97826019       1.1022976
2019-02-27/12:05:57.56          -2.6650777      0.97000347       1.0881472
2019-02-27/12:05:57.59          -2.6683117      0.96138387       1.0707715
2019-02-27/12:05:57.62          -2.6716597      0.96185245       1.0577089
2019-02-27/12:05:57.65          -2.6736799      0.94283216       1.0390885
2019-02-27/12:05:57.69          -2.6854362      0.92572460       1.0256625
2019-02-27/12:05:57.72          -2.6841285      0.91325467       1.0150731
2019-02-27/12:05:57.75          -2.6920724      0.89375182       1.0036062
2019-02-27/12:05:57.78          -2.7017482      0.89529310       1.0021230
2019-02-27/12:05:57.81          -2.7059641      0.90768806       1.0174521
2019-02-27/12:05:57.84          -2.6988021      0.91858374       1.0167194
2019-02-27/12:05:57.87          -2.6992088      0.92762688       1.0360132
2019-02-27/12:05:57.90          -2.6976536      0.94938079       1.0551849
2019-02-27/12:05:57.94          -2.6967615      0.96393909       1.0752312
2019-02-27/12:05:57.97          -2.6909526      0.98241166       1.0842426
2019-02-27/12:05:58.00          -2.6936163      0.99923953       1.0863391
2019-02-27/12:05:58.03          -2.6889554       1.0164075       1.0802092
2019-02-27/12:05:58.06          -2.6899163       1.0322317       1.0924878
2019-02-27/12:05:58.09          -2.6834787       1.0431092       1.0870632
2019-02-27/12:05:58.12          -2.6938333       1.0536780       1.1036210
2019-02-27/12:05:58.15          -2.6896001       1.0624043       1.1020946
2019-02-27/12:05:58.19          -2.6969760       1.0545471       1.0945396
2019-02-27/12:05:58.22          -2.7032572       1.0537763       1.0786757
2019-02-27/12:05:58.25          -2.7171030       1.0549647       1.0748075
2019-02-27/12:05:58.28          -2.7214528       1.0507148       1.0720526
2019-02-27/12:05:58.31          -2.7330661       1.0527944       1.0815093
2019-02-27/12:05:58.34          -2.7394895       1.0458741       1.0811807
2019-02-27/12:05:58.37          -2.7488212       1.0370210       1.0762513
2019-02-27/12:05:58.40          -2.7475782       1.0166598       1.0646414
2019-02-27/12:05:58.44          -2.7542963      0.99999183       1.0627656
2019-02-27/12:05:58.47          -2.7517749      0.98923104       1.0704652
2019-02-27/12:05:58.50          -2.7522442      0.99134904       1.0867253
2019-02-27/12:05:58.53          -2.7405822      0.99290192       1.1076389
2019-02-27/12:05:58.56          -2.7426859      0.99524623       1.1270694
2019-02-27/12:05:58.59          -2.7337925      0.99672456       1.1368825
2019-02-27/12:05:58.62          -2.7244708       1.0047341       1.1461007
2019-02-27/12:05:58.65          -2.7217685       1.0072559       1.1650145
2019-02-27/12:05:58.69          -2.7131374       1.0113658       1.1680748
2019-02-27/12:05:58.72          -2.7038160       1.0207955       1.1742799
2019-02-27/12:05:58.75          -2.7033424       1.0211561       1.1761891
2019-02-27/12:05:58.78          -2.6926722       1.0206150       1.1776724
2019-02-27/12:05:58.81          -2.6963333       1.0186577       1.1717120
2019-02-27/12:05:58.84          -2.6887038       1.0181310       1.1670578
2019-02-27/12:05:58.87          -2.6853781       1.0061204       1.1618844
2019-02-27/12:05:58.90          -2.6858984       1.0005832       1.1523973
2019-02-27/12:05:58.94          -2.6905261       1.0013040       1.1378724
2019-02-27/12:05:58.97          -2.6962681      0.99840471       1.1370127
2019-02-27/12:05:59.00          -2.7057760      0.99949432       1.1343672
2019-02-27/12:05:59.03          -2.7050306       1.0051814       1.1230529
2019-02-27/12:05:59.06          -2.7278720       1.0052619       1.1182963
2019-02-27/12:05:59.09          -2.7298714       1.0113637       1.1157819
2019-02-27/12:05:59.12          -2.7346425       1.0112108       1.1152249
2019-02-27/12:05:59.15          -2.7421589       1.0167004       1.1124226
2019-02-27/12:05:59.19          -2.7502328       1.0210842       1.1158516
2019-02-27/12:05:59.22          -2.7548449       1.0304002       1.1136302
2019-02-27/12:05:59.25          -2.7642710       1.0436453       1.1095793
2019-02-27/12:05:59.28          -2.7633666       1.0540413       1.1066388
2019-02-27/12:05:59.31          -2.7560006       1.0596431       1.1118759
2019-02-27/12:05:59.34          -2.7428552       1.0637022       1.1022508
2019-02-27/12:05:59.37          -2.7457179       1.0576745       1.0989135
2019-02-27/12:05:59.40          -2.7467490       1.0667779       1.0928974
2019-02-27/12:05:59.44          -2.7447593       1.0745715       1.0893318
2019-02-27/12:05:59.47          -2.7411355       1.0726420       1.0817849
2019-02-27/12:05:59.50          -2.7364360       1.0603583       1.0754882
2019-02-27/12:05:59.53          -2.7310401       1.0469124       1.0797034
2019-02-27/12:05:59.56          -2.7402699       1.0359109       1.0733926
2019-02-27/12:05:59.59          -2.7549954       1.0279667       1.0654589
2019-02-27/12:05:59.62          -2.7658759       1.0121230       1.0648547
2019-02-27/12:05:59.65          -2.7725563       1.0173307       1.0680559
2019-02-27/12:05:59.69          -2.7801209       1.0072304       1.0707777
2019-02-27/12:05:59.72          -2.7880961      0.99616145       1.0687462
2019-02-27/12:05:59.75          -2.7988151      0.98788879       1.0704935
2019-02-27/12:05:59.78          -2.7995549      0.99405609       1.0864406
2019-02-27/12:05:59.81          -2.8021130       1.0018653       1.0841114
2019-02-27/12:05:59.84          -2.7938924       1.0080044       1.1000460
2019-02-27/12:05:59.87          -2.7885486       1.0207846       1.1142025
2019-02-27/12:05:59.90          -2.7743822       1.0345333       1.1288197
2019-02-27/12:05:59.94          -2.7590560       1.0322835       1.1266591
2019-02-27/12:05:59.97          -2.7441428       1.0233711       1.1318015
2019-02-27/12:06:00.00          -2.7328601       1.0179209       1.1336803
2019-02-27/12:06:00.03          -2.7191665       1.0138691       1.1339720
2019-02-27/12:06:00.06          -2.7198854       1.0021339       1.1189639
2019-02-27/12:06:00.09          -2.7102010      0.99412595       1.1186172
2019-02-27/12:06:00.12          -2.7133206      0.99071936       1.1179821
2019-02-27/12:06:00.15          -2.7098525      0.97803973       1.1178856
2019-02-27/12:06:00.19          -2.7117831      0.97052824       1.1171618
2019-02-27/12:06:00.22          -2.7169457      0.97207814       1.1237829
2019-02-27/12:06:00.25          -2.7183940      0.97811393       1.1140933
2019-02-27/12:06:00.28          -2.7224809      0.97926991       1.1008712
2019-02-27/12:06:00.31          -2.7331751      0.99030399       1.1002979
2019-02-27/12:06:00.34          -2.7384399       1.0047409       1.1031696
2019-02-27/12:06:00.37          -2.7466103       1.0162961       1.1034477
2019-02-27/12:06:00.40          -2.7444781       1.0197473       1.0949846
2019-02-27/12:06:00.44          -2.7484122       1.0352511       1.0842247
2019-02-27/12:06:00.47          -2.7496913       1.0479087       1.0788736
2019-02-27/12:06:00.50          -2.7498975       1.0497406       1.0757833
2019-02-27/12:06:00.53          -2.7532189       1.0678327       1.0766793
2019-02-27/12:06:00.56          -2.7519858       1.0903281       1.1023883
2019-02-27/12:06:00.59          -2.7368553       1.0996311       1.1114256
2019-02-27/12:06:00.62          -2.7242308       1.1030571       1.1164615
2019-02-27/12:06:00.65          -2.7139476       1.1048668       1.1268779
2019-02-27/12:06:00.69          -2.7099289       1.1025733       1.1298347
2019-02-27/12:06:00.72          -2.7069659       1.0991167       1.1414505
2019-02-27/12:06:00.75          -2.7073129       1.0943477       1.1549045
2019-02-27/12:06:00.78          -2.7101633       1.0908102       1.1492848
2019-02-27/12:06:00.81          -2.7144328       1.0811813       1.1549227
2019-02-27/12:06:00.84          -2.7201889       1.0723898       1.1517381
2019-02-27/12:06:00.87          -2.7379132       1.0698437       1.1502664
2019-02-27/12:06:00.90          -2.7454442       1.0644932       1.1523917
2019-02-27/12:06:00.94          -2.7656599       1.0685757       1.1558942
2019-02-27/12:06:00.97          -2.7703842       1.0794698       1.1558513
2019-02-27/12:06:01.00          -2.7775650       1.0748464       1.1485084
2019-02-27/12:06:01.03          -2.7908628       1.0690925       1.1371517
2019-02-27/12:06:01.06          -2.7972871       1.0702759       1.1432067
2019-02-27/12:06:01.09          -2.8020002       1.0708455       1.1471183
2019-02-27/12:06:01.12          -2.8072812       1.0673020       1.1490914
2019-02-27/12:06:01.15          -2.7989230       1.0617429       1.1513449
2019-02-27/12:06:01.19          -2.7938837       1.0692404       1.1603770
2019-02-27/12:06:01.22          -2.7821152       1.0554135       1.1575074
2019-02-27/12:06:01.25          -2.7821834       1.0392560       1.1719639
2019-02-27/12:06:01.28          -2.7764352       1.0354920       1.1775246
2019-02-27/12:06:01.31          -2.7639780       1.0381936       1.1830773
2019-02-27/12:06:01.34          -2.7494409       1.0258684       1.1882956
2019-02-27/12:06:01.37          -2.7394498       1.0150031       1.1917457
2019-02-27/12:06:01.40          -2.7313647       1.0123687       1.1929348
2019-02-27/12:06:01.44          -2.7345180       1.0076833       1.1913254
2019-02-27/12:06:01.47          -2.7374634       1.0047821       1.1899316
2019-02-27/12:06:01.50          -2.7416140       1.0127526       1.1887495
2019-02-27/12:06:01.53          -2.7364382       1.0119603       1.1773021
2019-02-27/12:06:01.56          -2.7460430       1.0188525       1.1676412
2019-02-27/12:06:01.59          -2.7443090       1.0201093       1.1534745
2019-02-27/12:06:01.62          -2.7576529       1.0410423       1.1510288
2019-02-27/12:06:01.65          -2.7640084       1.0539677       1.1386719
2019-02-27/12:06:01.69          -2.7737467       1.0651631       1.1224426
2019-02-27/12:06:01.72          -2.7742212       1.0638039       1.1131871
2019-02-27/12:06:01.75          -2.7836204       1.0710528       1.1067528
2019-02-27/12:06:01.78          -2.7877711       1.0804275       1.1025485
2019-02-27/12:06:01.81          -2.7945706       1.0983447       1.1017643
2019-02-27/12:06:01.84          -2.7879628       1.1019278       1.1181704
2019-02-27/12:06:01.87          -2.7939896       1.1158048       1.1406472
2019-02-27/12:06:01.90          -2.7864099       1.1219260       1.1545611
2019-02-27/12:06:01.94          -2.7886677       1.1293859       1.1746435
2019-02-27/12:06:01.97          -2.7788867       1.1300660       1.2007361
2019-02-27/12:06:02.00          -2.7852652       1.1401271       1.2152923
2019-02-27/12:06:02.03          -2.7790344       1.1377813       1.2340381
2019-02-27/12:06:02.06          -2.7823943       1.1408963       1.2449315
2019-02-27/12:06:02.09          -2.7818104       1.1413062       1.2588331
2019-02-27/12:06:02.12          -2.7859049       1.1474864       1.2643966
2019-02-27/12:06:02.15          -2.7871933       1.1379058       1.2490401
2019-02-27/12:06:02.19          -2.7998793       1.1239306       1.2383825
2019-02-27/12:06:02.22          -2.8026712       1.1167475       1.2253826
2019-02-27/12:06:02.25          -2.8047611       1.1174044       1.2037942
2019-02-27/12:06:02.28          -2.8013004       1.1244055       1.1913294
2019-02-27/12:06:02.31          -2.8029872       1.1215934       1.1693367
2019-02-27/12:06:02.34          -2.8036714       1.1104085       1.1587689
2019-02-27/12:06:02.37          -2.8110093       1.1056222       1.1419877
2019-02-27/12:06:02.40          -2.8013029       1.0891257       1.1233885
2019-02-27/12:06:02.43          -2.7913937       1.0831123       1.1219988
2019-02-27/12:06:02.47          -2.7789403       1.0838876       1.1133833
2019-02-27/12:06:02.50          -2.7726077       1.0780892       1.1157770
2019-02-27/12:06:02.53          -2.7704225       1.0650822       1.1270608
2019-02-27/12:06:02.56          -2.7643575       1.0551337       1.1434634
2019-02-27/12:06:02.59          -2.7621009       1.0516127       1.1463327
2019-02-27/12:06:02.62          -2.7530286       1.0411104       1.1489747
2019-02-27/12:06:02.65          -2.7454241       1.0401701       1.1597918
2019-02-27/12:06:02.68          -2.7486818       1.0437140       1.1763989
2019-02-27/12:06:02.72          -2.7683194       1.0425208       1.1864996
2019-02-27/12:06:02.75          -2.7795025       1.0361429       1.1824846
2019-02-27/12:06:02.78          -2.7817287       1.0283132       1.1814723
2019-02-27/12:06:02.81          -2.7862919       1.0264361       1.1697542
2019-02-27/12:06:02.84          -2.7854395       1.0237586       1.1546088
2019-02-27/12:06:02.87          -2.7904055       1.0225092       1.1493233
2019-02-27/12:06:02.90          -2.7902534       1.0291081       1.1366775
2019-02-27/12:06:02.93          -2.7862582       1.0306572       1.1253405
2019-02-27/12:06:02.97          -2.7904845       1.0338980       1.1092929
2019-02-27/12:06:03.00          -2.7854356       1.0378553       1.0929670
2019-02-27/12:06:03.03          -2.7821598       1.0412300       1.0962124
2019-02-27/12:06:03.06          -2.7825915       1.0500723       1.0946595
2019-02-27/12:06:03.09          -2.7797072       1.0530576       1.0971346
2019-02-27/12:06:03.12          -2.7830874       1.0480686       1.0952232
2019-02-27/12:06:03.15          -2.7823230       1.0398908       1.1065451
2019-02-27/12:06:03.18          -2.7859348       1.0398089       1.1204407
2019-02-27/12:06:03.22          -2.7955268       1.0253536       1.1196341
2019-02-27/12:06:03.25          -2.7982425       1.0153636       1.1153778
2019-02-27/12:06:03.28          -2.8031300       1.0056869       1.1309093
2019-02-27/12:06:03.31          -2.8066452       1.0002685       1.1324836
2019-02-27/12:06:03.34          -2.8269276      0.99740818       1.1408059
2019-02-27/12:06:03.37          -2.8402959       1.0066489       1.1504890
2019-02-27/12:06:03.40          -2.8425785      0.99657032       1.1597024
2019-02-27/12:06:03.43          -2.8430502      0.99775204       1.1533358
2019-02-27/12:06:03.47          -2.8498673      0.99046994       1.1485463
2019-02-27/12:06:03.50          -2.8491995      0.99798780       1.1500661
2019-02-27/12:06:03.53          -2.8457956      0.99844504       1.1568665
2019-02-27/12:06:03.56          -2.8408084       1.0179106       1.1578556
2019-02-27/12:06:03.59          -2.8440688       1.0338401       1.1651881
2019-02-27/12:06:03.62          -2.8234111       1.0444088       1.1632322
2019-02-27/12:06:03.65          -2.8099838       1.0401389       1.1592252
2019-02-27/12:06:03.68          -2.8102850       1.0503033       1.1521685
2019-02-27/12:06:03.72          -2.8126145       1.0592357       1.1562174
2019-02-27/12:06:03.75          -2.8091182       1.0529323       1.1537128
2019-02-27/12:06:03.78          -2.8072959       1.0390897       1.1562608
2019-02-27/12:06:03.81          -2.8064034       1.0336524       1.1590699
2019-02-27/12:06:03.84          -2.7998951       1.0149075       1.1587320
2019-02-27/12:06:03.87          -2.8022217      0.99386590       1.1701757
2019-02-27/12:06:03.90          -2.8037496      0.97107407       1.1697557
2019-02-27/12:06:03.93          -2.8049331      0.96014598       1.1810356
2019-02-27/12:06:03.97          -2.8008213      0.95559845       1.1971766
2019-02-27/12:06:04.00          -2.7935337      0.93897416       1.2070299
2019-02-27/12:06:04.03          -2.7877727      0.94831138       1.2194294
2019-02-27/12:06:04.06          -2.7875282      0.95893120       1.2275217
2019-02-27/12:06:04.09          -2.7889772      0.96424893       1.2264150
2019-02-27/12:06:04.12          -2.7957016      0.96416014       1.2184475
2019-02-27/12:06:04.15          -2.7836711      0.97271317       1.1973561
2019-02-27/12:06:04.18          -2.7777297      0.97607338       1.1750609
2019-02-27/12:06:04.22          -2.7771525      0.97922083       1.1606756
2019-02-27/12:06:04.25          -2.7819413      0.98748633       1.1406783
2019-02-27/12:06:04.28          -2.7802836      0.99124252       1.1136617
2019-02-27/12:06:04.31          -2.7862151      0.98938698       1.0938268
2019-02-27/12:06:04.34          -2.7891619      0.97458590       1.0771627
2019-02-27/12:06:04.37          -2.7980050      0.96324352       1.0688314
2019-02-27/12:06:04.40          -2.7988571      0.95262881       1.0559328
2019-02-27/12:06:04.43          -2.8069506      0.94780353       1.0629172
2019-02-27/12:06:04.47          -2.8212401      0.94677629       1.0637364
2019-02-27/12:06:04.50          -2.8339575      0.92813043       1.0593353
2019-02-27/12:06:04.53          -2.8367449      0.90962239       1.0574517
2019-02-27/12:06:04.56          -2.8503921      0.89608068       1.0603480
2019-02-27/12:06:04.59          -2.8652502      0.88811002       1.0652717
2019-02-27/12:06:04.62          -2.8695912      0.88922648       1.0738077
2019-02-27/12:06:04.65          -2.8687729      0.90016839       1.0918515
2019-02-27/12:06:04.68          -2.8716626      0.91421538       1.1101222
2019-02-27/12:06:04.72          -2.8747840      0.91432632       1.1090171
2019-02-27/12:06:04.75          -2.8723305      0.92421242       1.1192057
2019-02-27/12:06:04.78          -2.8673628      0.94422140       1.1243206
2019-02-27/12:06:04.81          -2.8634072      0.95640815       1.1220917
2019-02-27/12:06:04.84          -2.8572215      0.97069961       1.1276296
2019-02-27/12:06:04.87          -2.8500903      0.98188757       1.1310677
2019-02-27/12:06:04.90          -2.8443679      0.99060718       1.1235365
2019-02-27/12:06:04.93          -2.8419064      0.98221141       1.1067666
2019-02-27/12:06:04.97          -2.8374795      0.97933000       1.0956779
2019-02-27/12:06:05.00          -2.8404057      0.97313187       1.0909919
2019-02-27/12:06:05.03          -2.8403200      0.95229649       1.0870079
2019-02-27/12:06:05.06          -2.8441637      0.94420945       1.0889878
2019-02-27/12:06:05.09          -2.8496825      0.93371339       1.0966292
2019-02-27/12:06:05.12          -2.8586451      0.92155495       1.0979319
2019-02-27/12:06:05.15          -2.8462920      0.90244457       1.0910802
2019-02-27/12:06:05.18          -2.8534474      0.88975411       1.1019471
2019-02-27/12:06:05.22          -2.8605559      0.89218608       1.1131821
2019-02-27/12:06:05.25          -2.8711536      0.88295530       1.1183104
2019-02-27/12:06:05.28          -2.8652484      0.86693684       1.1214987
2019-02-27/12:06:05.31          -2.8646381      0.87025066       1.1214655
2019-02-27/12:06:05.34          -2.8595233      0.86864403       1.1210129
2019-02-27/12:06:05.37          -2.8573700      0.87577934       1.1264504
2019-02-27/12:06:05.40          -2.8454199      0.88828358       1.1258183
2019-02-27/12:06:05.43          -2.8525782      0.90703676       1.1354657
2019-02-27/12:06:05.47          -2.8496246      0.92082268       1.1225988
2019-02-27/12:06:05.50          -2.8405865      0.93325522       1.1133547
2019-02-27/12:06:05.53          -2.8274445      0.93863654       1.1044980
2019-02-27/12:06:05.56          -2.8204799      0.95217626       1.0896445
2019-02-27/12:06:05.59          -2.8226485      0.95670825       1.0871752
2019-02-27/12:06:05.62          -2.8241133      0.96440487       1.0744932
2019-02-27/12:06:05.65          -2.8299033      0.95780306       1.0673908
2019-02-27/12:06:05.68          -2.8433731      0.95659310       1.0677134
2019-02-27/12:06:05.72          -2.8487651      0.94788127       1.0688639
2019-02-27/12:06:05.75          -2.8619273      0.95090293       1.0760687
2019-02-27/12:06:05.78          -2.8769859      0.93586458       1.0711568
2019-02-27/12:06:05.81          -2.8968991      0.94057460       1.0754721
2019-02-27/12:06:05.84          -2.9106325      0.94177699       1.0873892
2019-02-27/12:06:05.87          -2.9184117      0.94545082       1.0973547
2019-02-27/12:06:05.90          -2.9270289      0.94606403       1.1083421
2019-02-27/12:06:05.93          -2.9289363      0.96738901       1.1191946
2019-02-27/12:06:05.97          -2.9252822      0.97297340       1.1319324
2019-02-27/12:06:06.00          -2.9252495      0.97687773       1.1407913
2019-02-27/12:06:06.03          -2.9224072      0.97717455       1.1530597
2019-02-27/12:06:06.06          -2.9106957      0.98748237       1.1675540
2019-02-27/12:06:06.09          -2.8981211      0.98541258       1.1806070
2019-02-27/12:06:06.12          -2.8938673      0.99241080       1.1947804
2019-02-27/12:06:06.15          -2.8755807      0.99343705       1.2098468
2019-02-27/12:06:06.18          -2.8636483      0.99550261       1.2155874
2019-02-27/12:06:06.22          -2.8603860      0.98252572       1.2149613
2019-02-27/12:06:06.25          -2.8618688      0.97697816       1.2146899
2019-02-27/12:06:06.28          -2.8558931      0.97426685       1.2157403
2019-02-27/12:06:06.31          -2.8458591      0.96014817       1.2053315
2019-02-27/12:06:06.34          -2.8515996      0.94003268       1.1989100
2019-02-27/12:06:06.37          -2.8557311      0.93006399       1.1941084
2019-02-27/12:06:06.40          -2.8529760      0.92257180       1.1806504
2019-02-27/12:06:06.43          -2.8643865      0.91735310       1.1768293
2019-02-27/12:06:06.47          -2.8713151      0.90529402       1.1766042
2019-02-27/12:06:06.50          -2.8701920      0.89792117       1.1729986
2019-02-27/12:06:06.53          -2.8702574      0.90142358       1.1695606
2019-02-27/12:06:06.56          -2.8758388      0.90432662       1.1658420
2019-02-27/12:06:06.59          -2.8822318      0.91408574       1.1745649
2019-02-27/12:06:06.62          -2.8812339      0.93258977       1.1842571
2019-02-27/12:06:06.65          -2.8770565      0.95339014       1.1925677
2019-02-27/12:06:06.68          -2.8752662      0.96495189       1.2014733
2019-02-27/12:06:06.72          -2.8767617      0.97011151       1.1896603
2019-02-27/12:06:06.75          -2.8709171      0.97166703       1.1840934
2019-02-27/12:06:06.78          -2.8683350      0.97816486       1.1881852
2019-02-27/12:06:06.81          -2.8714955      0.96882590       1.1848894
2019-02-27/12:06:06.84          -2.8725964      0.96956877       1.1746946
2019-02-27/12:06:06.87          -2.8725780      0.96534074       1.1639764
2019-02-27/12:06:06.90          -2.8797536      0.95862177       1.1459660
2019-02-27/12:06:06.93          -2.8788120      0.94457413       1.1380241
2019-02-27/12:06:06.97          -2.8990648      0.94439980       1.1323021
2019-02-27/12:06:07.00          -2.9077368      0.94108727       1.1355074
2019-02-27/12:06:07.03          -2.9249933      0.94112024       1.1318670
2019-02-27/12:06:07.06          -2.9449834      0.94585207       1.1279629
2019-02-27/12:06:07.09          -2.9470952      0.95272722       1.1306317
2019-02-27/12:06:07.12          -2.9520028      0.94066393       1.1299378
2019-02-27/12:06:07.15          -2.9625935      0.94483444       1.1404839
2019-02-27/12:06:07.18          -2.9643591      0.94948737       1.1524837
2019-02-27/12:06:07.22          -2.9751662      0.95533776       1.1522205
2019-02-27/12:06:07.25          -2.9755647      0.95904612       1.1613282
2019-02-27/12:06:07.28          -2.9704483      0.96194185       1.1737416
2019-02-27/12:06:07.31          -2.9633883      0.96707277       1.1872008
2019-02-27/12:06:07.34          -2.9519161      0.96189804       1.1903968
2019-02-27/12:06:07.37          -2.9508643      0.95553535       1.1923762
2019-02-27/12:06:07.40          -2.9399664      0.95889395       1.2001167
2019-02-27/12:06:07.43          -2.9269580      0.94859645       1.1953694
2019-02-27/12:06:07.47          -2.9166897      0.92470537       1.1959931
2019-02-27/12:06:07.50          -2.9051826      0.91165363       1.2046792
2019-02-27/12:06:07.53          -2.8866592      0.89772401       1.2092816
2019-02-27/12:06:07.56          -2.8851273      0.88438652       1.1945472
2019-02-27/12:06:07.59          -2.8832371      0.87168833       1.1820025
2019-02-27/12:06:07.62          -2.8841254      0.86588434       1.1769036
2019-02-27/12:06:07.65          -2.8811789      0.85784174       1.1670885
2019-02-27/12:06:07.68          -2.8881103      0.85825080       1.1575289
2019-02-27/12:06:07.72          -2.8855938      0.85825319       1.1496738
2019-02-27/12:06:07.75          -2.8935298      0.87478132       1.1476202
2019-02-27/12:06:07.78          -2.8944989      0.88652738       1.1286331
2019-02-27/12:06:07.81          -2.9025831      0.88290890       1.1061696
2019-02-27/12:06:07.84          -2.8974662      0.88201516       1.0929989
2019-02-27/12:06:07.87          -2.8979946      0.89090389       1.0935185
2019-02-27/12:06:07.90          -2.8967104      0.90350089       1.0945357
2019-02-27/12:06:07.93          -2.8926436      0.91857864       1.1016112
2019-02-27/12:06:07.97          -2.8893205      0.93511598       1.1088038
2019-02-27/12:06:08.00          -2.8854752      0.94392772       1.1105240
2019-02-27/12:06:08.03          -2.8682241      0.94265427       1.0979288
2019-02-27/12:06:08.06          -2.8644752      0.93913593       1.0916385
2019-02-27/12:06:08.09          -2.8617038      0.94575439       1.0931876
2019-02-27/12:06:08.12          -2.8701237      0.95394959       1.1033755
2019-02-27/12:06:08.15          -2.8696360      0.95538030       1.1067403
2019-02-27/12:06:08.18          -2.8686728      0.94515458       1.1034564
2019-02-27/12:06:08.22          -2.8737269      0.93468925       1.0970563
2019-02-27/12:06:08.25          -2.8860040      0.92162518       1.0961250
2019-02-27/12:06:08.28          -2.8999916      0.92156405       1.1012391
2019-02-27/12:06:08.31          -2.9221780      0.93091744       1.1156305
2019-02-27/12:06:08.34          -2.9347251      0.93063673       1.1249889
2019-02-27/12:06:08.37          -2.9426194      0.93622482       1.1302760
2019-02-27/12:06:08.40          -2.9421330      0.93904850       1.1306028
2019-02-27/12:06:08.43          -2.9483968      0.94543515       1.1240049
2019-02-27/12:06:08.47          -2.9528245      0.94720052       1.1232803
2019-02-27/12:06:08.50          -2.9580657      0.95908201       1.1290348
2019-02-27/12:06:08.53          -2.9477042      0.95250783       1.1311140
2019-02-27/12:06:08.56          -2.9446711      0.94350150       1.1283859
2019-02-27/12:06:08.59          -2.9403247      0.93668560       1.1273469
2019-02-27/12:06:08.62          -2.9385282      0.92574674       1.1310739
2019-02-27/12:06:08.65          -2.9297203      0.91017623       1.1387758
2019-02-27/12:06:08.68          -2.9233807      0.89730486       1.1452815
2019-02-27/12:06:08.72          -2.9129980      0.88051780       1.1567653
2019-02-27/12:06:08.75          -2.9102328      0.86694641       1.1690710
2019-02-27/12:06:08.78          -2.8948051      0.85114829       1.1791195
2019-02-27/12:06:08.81          -2.8955568      0.85108841       1.1879005
2019-02-27/12:06:08.84          -2.8953128      0.84756313       1.1945187
2019-02-27/12:06:08.87          -2.8898929      0.84449479       1.1982281
2019-02-27/12:06:08.90          -2.8814484      0.86196806       1.2090293
2019-02-27/12:06:08.93          -2.8797267      0.86715999       1.2018725
2019-02-27/12:06:08.97          -2.8830000      0.87901277       1.2009319
2019-02-27/12:06:09.00          -2.8958714      0.88989129       1.2037768
2019-02-27/12:06:09.03          -2.8899182      0.89412298       1.1890040
2019-02-27/12:06:09.06          -2.8907951      0.90776401       1.1785983
2019-02-27/12:06:09.09          -2.8861507      0.91690602       1.1667823
2019-02-27/12:06:09.12          -2.8863195      0.93038854       1.1648789
2019-02-27/12:06:09.15          -2.8910857      0.93720492       1.1574285
2019-02-27/12:06:09.18          -2.9011601      0.93376606       1.1439895
2019-02-27/12:06:09.22          -2.9071060      0.94028082       1.1481027
2019-02-27/12:06:09.25          -2.9057026      0.93800318       1.1486822
2019-02-27/12:06:09.28          -2.8939742      0.93472831       1.1463500
2019-02-27/12:06:09.31          -2.8938837      0.94338896       1.1495569
2019-02-27/12:06:09.34          -2.8995419      0.93064601       1.1447283
2019-02-27/12:06:09.37          -2.8964338      0.91394777       1.1422893
2019-02-27/12:06:09.40          -2.8936643      0.90884490       1.1440038
2019-02-27/12:06:09.43          -2.8923916      0.90381839       1.1531037
2019-02-27/12:06:09.47          -2.8802128      0.89588616       1.1615346
2019-02-27/12:06:09.50          -2.8779682      0.89104246       1.1731673
2019-02-27/12:06:09.53          -2.8833143      0.89044303       1.1708467
2019-02-27/12:06:09.56          -2.8963282      0.89853884       1.1688822
2019-02-27/12:06:09.59          -2.9130974      0.89278694       1.1697446
2019-02-27/12:06:09.62          -2.9277397      0.90523035       1.1685726
2019-02-27/12:06:09.65          -2.9316103      0.92086094       1.1688812
2019-02-27/12:06:09.68          -2.9343533      0.92216276       1.1551927
2019-02-27/12:06:09.72          -2.9269787      0.92562769       1.1456370
2019-02-27/12:06:09.75          -2.9424406      0.92055995       1.1314438
2019-02-27/12:06:09.78          -2.9442105      0.92624819       1.1112165
2019-02-27/12:06:09.81          -2.9273592      0.92887370       1.1054968
2019-02-27/12:06:09.84          -2.9143947      0.91865443       1.1030695
2019-02-27/12:06:09.87          -2.8980492      0.90709082       1.0932217
2019-02-27/12:06:09.90          -2.8843043      0.89315043       1.0957416
2019-02-27/12:06:09.93          -2.8882128      0.87637541       1.0993925
2019-02-27/12:06:09.97          -2.8813492      0.85488828       1.1088889
2019-02-27/12:06:10.00          -2.8730267      0.83692924       1.1156809
2019-02-27/12:06:10.03          -2.8641340      0.83468373       1.1311489
2019-02-27/12:06:10.06          -2.8577658      0.82654104       1.1426575
2019-02-27/12:06:10.09          -2.8743926      0.82303544       1.1435221
2019-02-27/12:06:10.12          -2.8787969      0.81263625       1.1515342
2019-02-27/12:06:10.15          -2.8786158      0.82849366       1.1680411
2019-02-27/12:06:10.18          -2.8812773      0.83466573       1.1727104
2019-02-27/12:06:10.22          -2.8776680      0.85034581       1.1751227
2019-02-27/12:06:10.25          -2.8854686      0.87578043       1.1740207
2019-02-27/12:06:10.28          -2.8954012      0.89184756       1.1685767
2019-02-27/12:06:10.31          -2.8942983      0.91143404       1.1586398
2019-02-27/12:06:10.34          -2.8958077      0.92725051       1.1513085
2019-02-27/12:06:10.37          -2.8884783      0.94587884       1.1531715
2019-02-27/12:06:10.40          -2.8876339      0.96793276       1.1431493
2019-02-27/12:06:10.43          -2.8857270      0.96564952       1.1194030
2019-02-27/12:06:10.47          -2.8746327      0.97109613       1.1060440
2019-02-27/12:06:10.50          -2.8725973      0.96313853       1.0919136
2019-02-27/12:06:10.53          -2.8669920      0.94932958       1.0860944
2019-02-27/12:06:10.56          -2.8709257      0.93284801       1.0753639
2019-02-27/12:06:10.59          -2.8733214      0.91320476       1.0724220
2019-02-27/12:06:10.62          -2.8767339      0.88851247       1.0689096
2019-02-27/12:06:10.65          -2.8773592      0.86584604       1.0724565
2019-02-27/12:06:10.68          -2.8748790      0.85273255       1.0828765
2019-02-27/12:06:10.72          -2.8791078      0.84289688       1.0954983
2019-02-27/12:06:10.75          -2.8955156      0.83016680       1.1024204
2019-02-27/12:06:10.78          -2.9008316      0.82628296       1.1146645
2019-02-27/12:06:10.81          -2.9110813      0.83013043       1.1194655
2019-02-27/12:06:10.84          -2.9144798      0.84247378       1.1350060
2019-02-27/12:06:10.87          -2.9234980      0.84543276       1.1393977
2019-02-27/12:06:10.90          -2.9277796      0.85872571       1.1387764
2019-02-27/12:06:10.93          -2.9369245      0.86735093       1.1335456
2019-02-27/12:06:10.97          -2.9521250      0.87378566       1.1292056
2019-02-27/12:06:11.00          -2.9600113      0.88630567       1.1343569
2019-02-27/12:06:11.03          -2.9604533      0.89064738       1.1297638
2019-02-27/12:06:11.06          -2.9588176      0.89995651       1.1176755
2019-02-27/12:06:11.09          -2.9579868      0.88956698       1.1057322
2019-02-27/12:06:11.12          -2.9520561      0.88215324       1.0883567
2019-02-27/12:06:11.15          -2.9448337      0.87405646       1.0914771
2019-02-27/12:06:11.18          -2.9425374      0.85129287       1.0902616
2019-02-27/12:06:11.22          -2.9350892      0.83414369       1.0947799
2019-02-27/12:06:11.25          -2.9207849      0.81648118       1.0885805
2019-02-27/12:06:11.28          -2.9147279      0.79966204       1.0888892
2019-02-27/12:06:11.31          -2.9075689      0.78249105       1.0902606
2019-02-27/12:06:11.34          -2.9097919      0.76180056       1.0943605
2019-02-27/12:06:11.37          -2.9041995      0.75711124       1.1002774
2019-02-27/12:06:11.40          -2.9024403      0.75420555       1.1119137
2019-02-27/12:06:11.43          -2.9057451      0.76003157       1.1165667
2019-02-27/12:06:11.47          -2.9017503      0.76450884       1.1212859
2019-02-27/12:06:11.50          -2.9042724      0.76665340       1.1181146
2019-02-27/12:06:11.53          -2.8996617      0.78136472       1.1244237
2019-02-27/12:06:11.56          -2.8956925      0.78754767       1.1169984
2019-02-27/12:06:11.59          -2.8939723      0.80650799       1.1137180
2019-02-27/12:06:11.62          -2.8903345      0.82335541       1.1124464
2019-02-27/12:06:11.65          -2.8823411      0.83533976       1.1015827
2019-02-27/12:06:11.68          -2.8796038      0.84239951       1.0945605
2019-02-27/12:06:11.72          -2.8725461      0.83988139       1.0752329
2019-02-27/12:06:11.75          -2.8762322      0.83748877       1.0601724
2019-02-27/12:06:11.78          -2.8760228      0.83910944       1.0481892
2019-02-27/12:06:11.81          -2.8858680      0.82200239       1.0312228
2019-02-27/12:06:11.84          -2.8953051      0.81837684       1.0309649
2019-02-27/12:06:11.87          -2.8995066      0.79712422       1.0218785
2019-02-27/12:06:11.90          -2.9081894      0.78313624       1.0198167
2019-02-27/12:06:11.93          -2.9207079      0.76720616       1.0315464
2019-02-27/12:06:11.97          -2.9361851      0.76559151       1.0358868
2019-02-27/12:06:12.00          -2.9483492      0.76802664       1.0450934
2019-02-27/12:06:12.03          -2.9526449      0.77417803       1.0561703
2019-02-27/12:06:12.06          -2.9598602      0.77743485       1.0646849
2019-02-27/12:06:12.09          -2.9644023      0.79082637       1.0736771
2019-02-27/12:06:12.12          -2.9692774      0.79704233       1.0737658
2019-02-27/12:06:12.15          -2.9767629      0.81676921       1.0972291
2019-02-27/12:06:12.18          -2.9752889      0.82335657       1.1036159
2019-02-27/12:06:12.22          -2.9734826      0.84316760       1.1057890
2019-02-27/12:06:12.25          -2.9740969      0.86670692       1.1175554
2019-02-27/12:06:12.28          -2.9612061      0.87052512       1.1251200
2019-02-27/12:06:12.31          -2.9642833      0.87902360       1.1287255
2019-02-27/12:06:12.34          -2.9592355      0.88731603       1.1353803
2019-02-27/12:06:12.37          -2.9596507      0.88297158       1.1355114
2019-02-27/12:06:12.40          -2.9624702      0.88759474       1.1422298
2019-02-27/12:06:12.43          -2.9617765      0.88476559       1.1393893
2019-02-27/12:06:12.47          -2.9633366      0.87507914       1.1377498
2019-02-27/12:06:12.50          -2.9647750      0.85915701       1.1386564
2019-02-27/12:06:12.53          -2.9624407      0.83284575       1.1310958
2019-02-27/12:06:12.56          -2.9680289      0.81584293       1.1278320
2019-02-27/12:06:12.59          -2.9698419      0.80397161       1.1361946
2019-02-27/12:06:12.62          -2.9786783      0.79241942       1.1415622
2019-02-27/12:06:12.65          -2.9755075      0.78176848       1.1510204
2019-02-27/12:06:12.68          -2.9698705      0.76888312       1.1606700
2019-02-27/12:06:12.72          -2.9688917      0.76416165       1.1649886
2019-02-27/12:06:12.75          -2.9566349      0.77436859       1.1718331
2019-02-27/12:06:12.78          -2.9474284      0.78314593       1.1755697
2019-02-27/12:06:12.81          -2.9390010      0.77926695       1.1771401
2019-02-27/12:06:12.84          -2.9447103      0.78482677       1.1813065
2019-02-27/12:06:12.87          -2.9329044      0.79408815       1.1766991
2019-02-27/12:06:12.90          -2.9170728      0.80822130       1.1706666
2019-02-27/12:06:12.93          -2.9108484      0.82881677       1.1639422
2019-02-27/12:06:12.97          -2.9082418      0.83089003       1.1432532
2019-02-27/12:06:13.00          -2.9050329      0.83710793       1.1372504
2019-02-27/12:06:13.03          -2.9158704      0.84225734       1.1345723
2019-02-27/12:06:13.06          -2.9227471      0.84321314       1.1287382
2019-02-27/12:06:13.09          -2.9288466      0.84101957       1.1221522
2019-02-27/12:06:13.12          -2.9326081      0.83705225       1.1091581
2019-02-27/12:06:13.15          -2.9366304      0.83136596       1.1051570
2019-02-27/12:06:13.18          -2.9562324      0.82270585       1.1058983
2019-02-27/12:06:13.22          -2.9706409      0.81276349       1.1030776
2019-02-27/12:06:13.25          -2.9847921      0.81103691       1.1143569
2019-02-27/12:06:13.28          -2.9910838      0.81285587       1.1174777
2019-02-27/12:06:13.31          -2.9958812      0.81178512       1.1192648
2019-02-27/12:06:13.34          -3.0055463      0.80937389       1.1174598
2019-02-27/12:06:13.37          -3.0147537      0.82510698       1.1269823
2019-02-27/12:06:13.40          -3.0144826      0.83909458       1.1295833
2019-02-27/12:06:13.43          -3.0181050      0.84720903       1.1331438
2019-02-27/12:06:13.47          -3.0090013      0.84959240       1.1261971
2019-02-27/12:06:13.50          -3.0058698      0.85694733       1.1306251
2019-02-27/12:06:13.53          -2.9904038      0.85778037       1.1259345
2019-02-27/12:06:13.56          -2.9875940      0.86132590       1.1224874
2019-02-27/12:06:13.59          -2.9851741      0.85672054       1.1074226
2019-02-27/12:06:13.62          -2.9823021      0.85112157       1.0997674
2019-02-27/12:06:13.65          -2.9715106      0.83620564       1.0878212
2019-02-27/12:06:13.68          -2.9660436      0.82364975       1.0879715
2019-02-27/12:06:13.72          -2.9660309      0.80330207       1.0876771
2019-02-27/12:06:13.75          -2.9629011      0.79243770       1.0861592
2019-02-27/12:06:13.78          -2.9528265      0.77206350       1.0778187
2019-02-27/12:06:13.81          -2.9563833      0.75281841       1.0712194
2019-02-27/12:06:13.84          -2.9553357      0.72305072       1.0702598
2019-02-27/12:06:13.87          -2.9571404      0.71153760       1.0794516
2019-02-27/12:06:13.90          -2.9486232      0.69993341       1.0837110
2019-02-27/12:06:13.93          -2.9459516      0.68067726       1.0868956
2019-02-27/12:06:13.97          -2.9418486      0.67332305       1.0889153
2019-02-27/12:06:14.00          -2.9433497      0.67714003       1.0807089
2019-02-27/12:06:14.03          -2.9459419      0.67098148       1.0827278
2019-02-27/12:06:14.06          -2.9487296      0.67449730       1.0904222
2019-02-27/12:06:14.09          -2.9377081      0.68543953       1.1046873
2019-02-27/12:06:14.12          -2.9275791      0.70846786       1.1030164
2019-02-27/12:06:14.15          -2.9168742      0.71601845       1.1003404
2019-02-27/12:06:14.18          -2.9129241      0.72385986       1.0977999
2019-02-27/12:06:14.22          -2.9182060      0.73844460       1.0941702
2019-02-27/12:06:14.25          -2.9215977      0.74476723       1.0848164
2019-02-27/12:06:14.28          -2.9140229      0.74041138       1.0803381
2019-02-27/12:06:14.31          -2.9117706      0.74352749       1.0768516
2019-02-27/12:06:14.34          -2.9163446      0.74765938       1.0586343
2019-02-27/12:06:14.37          -2.9254470      0.75042971       1.0366435
2019-02-27/12:06:14.40          -2.9363052      0.73478099       1.0220797
2019-02-27/12:06:14.43          -2.9439130      0.72955281       1.0098647
2019-02-27/12:06:14.47          -2.9512070      0.72678226       1.0166039
2019-02-27/12:06:14.50          -2.9549766      0.73146375       1.0187307
2019-02-27/12:06:14.53          -2.9593301      0.73155142       1.0199685
2019-02-27/12:06:14.56          -2.9752377      0.73540004       1.0204881
2019-02-27/12:06:14.59          -2.9806383      0.74540189       1.0294285
2019-02-27/12:06:14.62          -2.9865459      0.75334163       1.0452781
2019-02-27/12:06:14.65          -2.9927813      0.75421745       1.0603268
2019-02-27/12:06:14.68          -2.9880421      0.76633643       1.0780990
2019-02-27/12:06:14.72          -2.9785803      0.76827989       1.0980105
2019-02-27/12:06:14.75          -2.9785196      0.76789971       1.1014770
2019-02-27/12:06:14.78          -2.9673621      0.75954939       1.1012821
2019-02-27/12:06:14.81          -2.9589895      0.76318783       1.1090411
2019-02-27/12:06:14.84          -2.9435609      0.75820096       1.1135414
2019-02-27/12:06:14.87          -2.9360428      0.74196839       1.1133910
2019-02-27/12:06:14.90          -2.9220325      0.72836681       1.1120061
2019-02-27/12:06:14.93          -2.9081509      0.71762271       1.1070442
2019-02-27/12:06:14.97          -2.9070750      0.69660424       1.0968377
2019-02-27/12:06:15.00          -2.9192437      0.69039957       1.0878499
2019-02-27/12:06:15.03          -2.9182978      0.69143614       1.0823226
2019-02-27/12:06:15.06          -2.9213117      0.69342212       1.0870127
2019-02-27/12:06:15.09          -2.9200748      0.68144504       1.0884428
2019-02-27/12:06:15.12          -2.9247188      0.67189225       1.0829440
2019-02-27/12:06:15.15          -2.9236456      0.66820934       1.0850301
2019-02-27/12:06:15.18          -2.9257532      0.66502402       1.0824524
2019-02-27/12:06:15.22          -2.9275545      0.67306605       1.0796242
2019-02-27/12:06:15.25          -2.9319894      0.68514825       1.0913914
2019-02-27/12:06:15.28          -2.9316196      0.69654581       1.0979496
2019-02-27/12:06:15.31          -2.9335292      0.69585864       1.1087376
2019-02-27/12:06:15.34          -2.9371487      0.69833801       1.1094568
2019-02-27/12:06:15.37          -2.9401463      0.71945319       1.1180198
2019-02-27/12:06:15.40          -2.9320486      0.73444855       1.1188854
2019-02-27/12:06:15.43          -2.9414785      0.74795585       1.1153921
2019-02-27/12:06:15.47          -2.9457422      0.75452055       1.1204197
2019-02-27/12:06:15.50          -2.9564075      0.76103279       1.1344929
2019-02-27/12:06:15.53          -2.9625258      0.77257296       1.1362004
2019-02-27/12:06:15.56          -2.9631402      0.76648209       1.1322643
2019-02-27/12:06:15.59          -2.9657815      0.77609633       1.1203477
2019-02-27/12:06:15.62          -2.9637861      0.78590642       1.1200380
2019-02-27/12:06:15.65          -2.9651138      0.78085538       1.1055741
2019-02-27/12:06:15.68          -2.9875868      0.79544931       1.1147892
2019-02-27/12:06:15.72          -2.9898419      0.79648854       1.1136053
2019-02-27/12:06:15.75          -2.9969345      0.80735859       1.1137787
2019-02-27/12:06:15.78          -2.9976753      0.80504019       1.1042357
2019-02-27/12:06:15.81          -2.9993912      0.79882222       1.1002366
2019-02-27/12:06:15.84          -3.0022206      0.80838138       1.1151812
2019-02-27/12:06:15.87          -3.0089258      0.81253091       1.1220482
2019-02-27/12:06:15.90          -3.0203777      0.80822154       1.1299248
2019-02-27/12:06:15.93          -3.0328605      0.80823206       1.1495593
2019-02-27/12:06:15.97          -3.0236367      0.79503156       1.1504010
2019-02-27/12:06:16.00          -3.0192706      0.78972097       1.1566069
2019-02-27/12:06:16.03          -3.0165826      0.76536717       1.1603269
2019-02-27/12:06:16.06          -3.0110269      0.75444355       1.1677606
2019-02-27/12:06:16.09          -3.0014742      0.75204448       1.1737004
2019-02-27/12:06:16.12          -2.9933951      0.73575632       1.1640064
2019-02-27/12:06:16.15          -2.9797988      0.71495948       1.1656915
2019-02-27/12:06:16.18          -2.9672316      0.70450330       1.1660037
2019-02-27/12:06:16.22          -2.9593312      0.67373004       1.1528275
2019-02-27/12:06:16.25          -2.9500767      0.66060415       1.1580259
2019-02-27/12:06:16.28          -2.9412027      0.65465704       1.1555067
2019-02-27/12:06:16.31          -2.9343853      0.66615630       1.1573077
2019-02-27/12:06:16.34          -2.9302624      0.67409912       1.1606247
2019-02-27/12:06:16.37          -2.9270225      0.66997189       1.1552476
2019-02-27/12:06:16.40          -2.9348699      0.67197492       1.1575588
2019-02-27/12:06:16.43          -2.9476428      0.68030245       1.1554260
2019-02-27/12:06:16.47          -2.9509166      0.67721338       1.1512128
2019-02-27/12:06:16.50          -2.9483414      0.70363156       1.1622435
2019-02-27/12:06:16.53          -2.9497350      0.71927690       1.1634442
2019-02-27/12:06:16.56          -2.9662495      0.73525747       1.1757910
2019-02-27/12:06:16.59          -2.9745706      0.73626058       1.1746561
[truncated: 464,208 more chars]
