# Supplementary material for: Miniature Dungey-like cycle at Mars
Source: Nat Commun. 2026 Jul 23;17:6129. doi: 10.1038/s41467-026-75019-3 (PMC13396348; doi:10.1038/s41467-026-75019-3)
Supplement: Supplementary file 3 — Source data [file 41467_2026_75019_MOESM3_ESM.zip › data_files/Fig_maven_20190310_182200_eph.txt]

Panel        1:  lon
ytitle=Long. (deg)
2019-03-09/18:21:00.00            161.38533
2019-03-09/18:21:10.00            161.63224
2019-03-09/18:21:20.00            161.87456
2019-03-09/18:21:30.00            162.11244
2019-03-09/18:21:40.00            162.34602
2019-03-09/18:21:50.00            162.57545
2019-03-09/18:22:00.00            162.80085
2019-03-09/18:22:10.00            163.02236
2019-03-09/18:22:20.00            163.24009
2019-03-09/18:22:30.00            163.45418
2019-03-09/18:22:40.00            163.66472
2019-03-09/18:22:50.00            163.87184
2019-03-09/18:23:00.00            164.07565
2019-03-09/18:23:10.00            164.27624
2019-03-09/18:23:20.00            164.47373
2019-03-09/18:23:30.00            164.66820
2019-03-09/18:23:40.00            164.85975
2019-03-09/18:23:50.00            165.04848
2019-03-09/18:24:00.00            165.23446
2019-03-09/18:24:10.00            165.41779
2019-03-09/18:24:20.00            165.59856
2019-03-09/18:24:30.00            165.77683
2019-03-09/18:24:40.00            165.95269
2019-03-09/18:24:50.00            166.12621
2019-03-09/18:25:00.00            166.29747
2019-03-09/18:25:10.00            166.46654
2019-03-09/18:25:20.00            166.63348
2019-03-09/18:25:30.00            166.79837
2019-03-09/18:25:40.00            166.96127
2019-03-09/18:25:50.00            167.12224
2019-03-09/18:26:00.00            167.28134
2019-03-09/18:26:10.00            167.43863
2019-03-09/18:26:20.00            167.59418
2019-03-09/18:26:30.00            167.74803
2019-03-09/18:26:40.00            167.90024
2019-03-09/18:26:50.00            168.05087
2019-03-09/18:27:00.00            168.19997
2019-03-09/18:27:10.00            168.34758
2019-03-09/18:27:20.00            168.49376
2019-03-09/18:27:30.00            168.63855
2019-03-09/18:27:40.00            168.78201
2019-03-09/18:27:50.00            168.92417
2019-03-09/18:28:00.00            169.06508
2019-03-09/18:28:10.00            169.20478
2019-03-09/18:28:20.00            169.34333
2019-03-09/18:28:30.00            169.48075
2019-03-09/18:28:40.00            169.61709
2019-03-09/18:28:50.00            169.75239
2019-03-09/18:29:00.00            169.88668
2019-03-09/18:29:10.00            170.02001
2019-03-09/18:29:20.00            170.15241
2019-03-09/18:29:30.00            170.28392
2019-03-09/18:29:40.00            170.41457
2019-03-09/18:29:50.00            170.54440
2019-03-09/18:30:00.00            170.67344
2019-03-09/18:30:10.00            170.80172
2019-03-09/18:30:20.00            170.92929
2019-03-09/18:30:30.00            171.05616
2019-03-09/18:30:40.00            171.18237
2019-03-09/18:30:50.00            171.30795
2019-03-09/18:31:00.00            171.43293
2019-03-09/18:31:10.00            171.55735
2019-03-09/18:31:20.00            171.68122
2019-03-09/18:31:30.00            171.80459
2019-03-09/18:31:40.00            171.92747
2019-03-09/18:31:50.00            172.04990
2019-03-09/18:32:00.00            172.17190
2019-03-09/18:32:10.00            172.29350
2019-03-09/18:32:20.00            172.41472
2019-03-09/18:32:30.00            172.53560
2019-03-09/18:32:40.00            172.65616
2019-03-09/18:32:50.00            172.77642
2019-03-09/18:33:00.00            172.89641
2019-03-09/18:33:10.00            173.01615
2019-03-09/18:33:20.00            173.13567
2019-03-09/18:33:30.00            173.25500
2019-03-09/18:33:40.00            173.37415
2019-03-09/18:33:50.00            173.49315
2019-03-09/18:34:00.00            173.61203
2019-03-09/18:34:10.00            173.73080
2019-03-09/18:34:20.00            173.84949
2019-03-09/18:34:30.00            173.96813
2019-03-09/18:34:40.00            174.08673
2019-03-09/18:34:50.00            174.20532
2019-03-09/18:35:00.00            174.32393
2019-03-09/18:35:10.00            174.44256
2019-03-09/18:35:20.00            174.56125
2019-03-09/18:35:30.00            174.68002
2019-03-09/18:35:40.00            174.79889
2019-03-09/18:35:50.00            174.91787
2019-03-09/18:36:00.00            175.03700
2019-03-09/18:36:10.00            175.15629
2019-03-09/18:36:20.00            175.27577
2019-03-09/18:36:30.00            175.39545
2019-03-09/18:36:40.00            175.51536
2019-03-09/18:36:50.00            175.63551
2019-03-09/18:37:00.00            175.75594
2019-03-09/18:37:10.00            175.87666
2019-03-09/18:37:20.00            175.99769
2019-03-09/18:37:30.00            176.11905
2019-03-09/18:37:40.00            176.24076
2019-03-09/18:37:50.00            176.36285
2019-03-09/18:38:00.00            176.48534
2019-03-09/18:38:10.00            176.60824
2019-03-09/18:38:20.00            176.73158
2019-03-09/18:38:30.00            176.85538
2019-03-09/18:38:40.00            176.97966
2019-03-09/18:38:50.00            177.10444
2019-03-09/18:39:00.00            177.22975
2019-03-09/18:39:10.00            177.35560
2019-03-09/18:39:20.00            177.48201
2019-03-09/18:39:30.00            177.60902
2019-03-09/18:39:40.00            177.73663
2019-03-09/18:39:50.00            177.86487
2019-03-09/18:40:00.00            177.99376
2019-03-09/18:40:10.00            178.12333
2019-03-09/18:40:20.00            178.25360
2019-03-09/18:40:30.00            178.38458
2019-03-09/18:40:40.00            178.51631
2019-03-09/18:40:50.00            178.64880
2019-03-09/18:41:00.00            178.78208
2019-03-09/18:41:10.00            178.91616
2019-03-09/18:41:20.00            179.05108
2019-03-09/18:41:30.00            179.18685
2019-03-09/18:41:40.00            179.32351
2019-03-09/18:41:50.00            179.46107
2019-03-09/18:42:00.00            179.59955
2019-03-09/18:42:10.00            179.73898
2019-03-09/18:42:20.00            179.87939
2019-03-09/18:42:30.00            180.02082
2019-03-09/18:42:40.00            180.16326
2019-03-09/18:42:50.00            180.30674
2019-03-09/18:43:00.00            180.45130
2019-03-09/18:43:10.00            180.59696
2019-03-09/18:43:20.00            180.74375
2019-03-09/18:43:30.00            180.89169
2019-03-09/18:43:40.00            181.04081
2019-03-09/18:43:50.00            181.19114
2019-03-09/18:44:00.00            181.34270
2019-03-09/18:44:10.00            181.49552
2019-03-09/18:44:20.00            181.64963
2019-03-09/18:44:30.00            181.80506
2019-03-09/18:44:40.00            181.96183
2019-03-09/18:44:50.00            182.11998
2019-03-09/18:45:00.00            182.27954
2019-03-09/18:45:10.00            182.44052
2019-03-09/18:45:20.00            182.60297
2019-03-09/18:45:30.00            182.76692
2019-03-09/18:45:40.00            182.93239
2019-03-09/18:45:50.00            183.09942
2019-03-09/18:46:00.00            183.26804
2019-03-09/18:46:10.00            183.43828
2019-03-09/18:46:20.00            183.61018
2019-03-09/18:46:30.00            183.78376
2019-03-09/18:46:40.00            183.95907
2019-03-09/18:46:50.00            184.13613
2019-03-09/18:47:00.00            184.31498
2019-03-09/18:47:10.00            184.49566
2019-03-09/18:47:20.00            184.67820
2019-03-09/18:47:30.00            184.86264
2019-03-09/18:47:40.00            185.04902
2019-03-09/18:47:50.00            185.23737
2019-03-09/18:48:00.00            185.42773
2019-03-09/18:48:10.00            185.62014
2019-03-09/18:48:20.00            185.81464
2019-03-09/18:48:30.00            186.01127
2019-03-09/18:48:40.00            186.21007
2019-03-09/18:48:50.00            186.41109
2019-03-09/18:49:00.00            186.61436
2019-03-09/18:49:10.00            186.81992
2019-03-09/18:49:20.00            187.02783
2019-03-09/18:49:30.00            187.23812
2019-03-09/18:49:40.00            187.45084
2019-03-09/18:49:50.00            187.66603
2019-03-09/18:50:00.00            187.88375
2019-03-09/18:50:10.00            188.10403
2019-03-09/18:50:20.00            188.32693
2019-03-09/18:50:30.00            188.55249
2019-03-09/18:50:40.00            188.78077
2019-03-09/18:50:50.00            189.01181
2019-03-09/18:51:00.00            189.24566
2019-03-09/18:51:10.00            189.48238
2019-03-09/18:51:20.00            189.72202
2019-03-09/18:51:30.00            189.96463
2019-03-09/18:51:40.00            190.21027
2019-03-09/18:51:50.00            190.45899
2019-03-09/18:52:00.00            190.71085
2019-03-09/18:52:10.00            190.96590
2019-03-09/18:52:20.00            191.22420
2019-03-09/18:52:30.00            191.48581
2019-03-09/18:52:40.00            191.75079
2019-03-09/18:52:50.00            192.01920
2019-03-09/18:53:00.00            192.29109
2019-03-09/18:53:10.00            192.56654
2019-03-09/18:53:20.00            192.84561
2019-03-09/18:53:30.00            193.12836
2019-03-09/18:53:40.00            193.41484
2019-03-09/18:53:50.00            193.70514
2019-03-09/18:54:00.00            193.99931
2019-03-09/18:54:10.00            194.29742
2019-03-09/18:54:20.00            194.59955
2019-03-09/18:54:30.00            194.90575
2019-03-09/18:54:40.00            195.21610
2019-03-09/18:54:50.00            195.53067
2019-03-09/18:55:00.00            195.84952
2019-03-09/18:55:10.00            196.17274
2019-03-09/18:55:20.00            196.50040
2019-03-09/18:55:30.00            196.83256
2019-03-09/18:55:40.00            197.16930
2019-03-09/18:55:50.00            197.51070
2019-03-09/18:56:00.00            197.85684
2019-03-09/18:56:10.00            198.20777
2019-03-09/18:56:20.00            198.56360
2019-03-09/18:56:30.00            198.92438
2019-03-09/18:56:40.00            199.29020
2019-03-09/18:56:50.00            199.66114
2019-03-09/18:57:00.00            200.03727
2019-03-09/18:57:10.00            200.41867
2019-03-09/18:57:20.00            200.80542
2019-03-09/18:57:30.00            201.19759
2019-03-09/18:57:40.00            201.59527
2019-03-09/18:57:50.00            201.99854
2019-03-09/18:58:00.00            202.40747
2019-03-09/18:58:10.00            202.82213
2019-03-09/18:58:20.00            203.24261
2019-03-09/18:58:30.00            203.66899
2019-03-09/18:58:40.00            204.10133
2019-03-09/18:58:50.00            204.53972
2019-03-09/18:59:00.00            204.98422
2019-03-09/18:59:10.00            205.43491
2019-03-09/18:59:20.00            205.89186
2019-03-09/18:59:30.00            206.35515
2019-03-09/18:59:40.00            206.82483
2019-03-09/18:59:50.00            207.30098
2019-03-09/19:00:00.00            207.78366
2019-03-09/19:00:10.00            208.27294
2019-03-09/19:00:20.00            208.76887
2019-03-09/19:00:30.00            209.27151
2019-03-09/19:00:40.00            209.78091
2019-03-09/19:00:50.00            210.29713
2019-03-09/19:01:00.00            210.82021
2019-03-09/19:01:10.00            211.35020
2019-03-09/19:01:20.00            211.88714
2019-03-09/19:01:30.00            212.43107
2019-03-09/19:01:40.00            212.98201
2019-03-09/19:01:50.00            213.53999
2019-03-09/19:02:00.00            214.10504
2019-03-09/19:02:10.00            214.67718
2019-03-09/19:02:20.00            215.25640
2019-03-09/19:02:30.00            215.84273
2019-03-09/19:02:40.00            216.43615
2019-03-09/19:02:50.00            217.03666
2019-03-09/19:03:00.00            217.64425
2019-03-09/19:03:10.00            218.25889
2019-03-09/19:03:20.00            218.88055
2019-03-09/19:03:30.00            219.50921
2019-03-09/19:03:40.00            220.14481
2019-03-09/19:03:50.00            220.78730
2019-03-09/19:04:00.00            221.43662
2019-03-09/19:04:10.00            222.09271
2019-03-09/19:04:20.00            222.75547
2019-03-09/19:04:30.00            223.42483
2019-03-09/19:04:40.00            224.10068
2019-03-09/19:04:50.00            224.78293
2019-03-09/19:05:00.00            225.47144
2019-03-09/19:05:10.00            226.16611
2019-03-09/19:05:20.00            226.86678
2019-03-09/19:05:30.00            227.57332
2019-03-09/19:05:40.00            228.28556
2019-03-09/19:05:50.00            229.00334
2019-03-09/19:06:00.00            229.72649
2019-03-09/19:06:10.00            230.45482
2019-03-09/19:06:20.00            231.18813
2019-03-09/19:06:30.00            231.92621
2019-03-09/19:06:40.00            232.66886
2019-03-09/19:06:50.00            233.41585
2019-03-09/19:07:00.00            234.16694
2019-03-09/19:07:10.00            234.92190
2019-03-09/19:07:20.00            235.68047
2019-03-09/19:07:30.00            236.44240
2019-03-09/19:07:40.00            237.20742
2019-03-09/19:07:50.00            237.97526
2019-03-09/19:08:00.00            238.74565
2019-03-09/19:08:10.00            239.51829
2019-03-09/19:08:20.00            240.29290
2019-03-09/19:08:30.00            241.06919
2019-03-09/19:08:40.00            241.84685
2019-03-09/19:08:50.00            242.62560
2019-03-09/19:09:00.00            243.40512
2019-03-09/19:09:10.00            244.18510
2019-03-09/19:09:20.00            244.96525
2019-03-09/19:09:30.00            245.74525
2019-03-09/19:09:40.00            246.52480
2019-03-09/19:09:50.00            247.30359
2019-03-09/19:10:00.00            248.08132
2019-03-09/19:10:10.00            248.85768
2019-03-09/19:10:20.00            249.63238
2019-03-09/19:10:30.00            250.40512
2019-03-09/19:10:40.00            251.17560
2019-03-09/19:10:50.00            251.94355
2019-03-09/19:11:00.00            252.70868
2019-03-09/19:11:10.00            253.47071
2019-03-09/19:11:20.00            254.22938
2019-03-09/19:11:30.00            254.98443
2019-03-09/19:11:40.00            255.73559
2019-03-09/19:11:50.00            256.48264
2019-03-09/19:12:00.00            257.22533
2019-03-09/19:12:10.00            257.96342
2019-03-09/19:12:20.00            258.69671
2019-03-09/19:12:30.00            259.42498
2019-03-09/19:12:40.00            260.14804
2019-03-09/19:12:50.00            260.86568
2019-03-09/19:13:00.00            261.57773
2019-03-09/19:13:10.00            262.28402
2019-03-09/19:13:20.00            262.98438
2019-03-09/19:13:30.00            263.67867
2019-03-09/19:13:40.00            264.36675
2019-03-09/19:13:50.00            265.04847
2019-03-09/19:14:00.00            265.72373
2019-03-09/19:14:10.00            266.39240
2019-03-09/19:14:20.00            267.05439
2019-03-09/19:14:30.00            267.70960
2019-03-09/19:14:40.00            268.35795
2019-03-09/19:14:50.00            268.99937
2019-03-09/19:15:00.00            269.63378
2019-03-09/19:15:10.00            270.26114
2019-03-09/19:15:20.00            270.88139
2019-03-09/19:15:30.00            271.49449
2019-03-09/19:15:40.00            272.10041
2019-03-09/19:15:50.00            272.69913
2019-03-09/19:16:00.00            273.29062
2019-03-09/19:16:10.00            273.87488
2019-03-09/19:16:20.00            274.45190
2019-03-09/19:16:30.00            275.02168
2019-03-09/19:16:40.00            275.58423
2019-03-09/19:16:50.00            276.13957
2019-03-09/19:17:00.00            276.68770
2019-03-09/19:17:10.00            277.22866
2019-03-09/19:17:20.00            277.76248
2019-03-09/19:17:30.00            278.28919
2019-03-09/19:17:40.00            278.80883
2019-03-09/19:17:50.00            279.32143
2019-03-09/19:18:00.00            279.82704
2019-03-09/19:18:10.00            280.32572
2019-03-09/19:18:20.00            280.81752
2019-03-09/19:18:30.00            281.30249
2019-03-09/19:18:40.00            281.78068
2019-03-09/19:18:50.00            282.25217
2019-03-09/19:19:00.00            282.71700
2019-03-09/19:19:10.00            283.17526
2019-03-09/19:19:20.00            283.62699
2019-03-09/19:19:30.00            284.07228
2019-03-09/19:19:40.00            284.51119
2019-03-09/19:19:50.00            284.94380
2019-03-09/19:20:00.00            285.37017
2019-03-09/19:20:10.00            285.79039
2019-03-09/19:20:20.00            286.20451
2019-03-09/19:20:30.00            286.61263
2019-03-09/19:20:40.00            287.01482
2019-03-09/19:20:50.00            287.41114
2019-03-09/19:21:00.00            287.80169
2019-03-09/19:21:10.00            288.18653
2019-03-09/19:21:20.00            288.56575
2019-03-09/19:21:30.00            288.93941
2019-03-09/19:21:40.00            289.30761
2019-03-09/19:21:50.00            289.67040
2019-03-09/19:22:00.00            290.02789
2019-03-09/19:22:10.00            290.38012
2019-03-09/19:22:20.00            290.72720
2019-03-09/19:22:30.00            291.06918
2019-03-09/19:22:40.00            291.40615
2019-03-09/19:22:50.00            291.73819
2019-03-09/19:23:00.00            292.06535
2019-03-09/19:23:10.00            292.38773
2019-03-09/19:23:20.00            292.70539
2019-03-09/19:23:30.00            293.01841
2019-03-09/19:23:40.00            293.32685
2019-03-09/19:23:50.00            293.63079
2019-03-09/19:24:00.00            293.93029
2019-03-09/19:24:10.00            294.22544
2019-03-09/19:24:20.00            294.51629
2019-03-09/19:24:30.00            294.80292
2019-03-09/19:24:40.00            295.08538
2019-03-09/19:24:50.00            295.36376
2019-03-09/19:25:00.00            295.63810
2019-03-09/19:25:10.00            295.90849
2019-03-09/19:25:20.00            296.17497
2019-03-09/19:25:30.00            296.43762
2019-03-09/19:25:40.00            296.69649
2019-03-09/19:25:50.00            296.95165
2019-03-09/19:26:00.00            297.20315
2019-03-09/19:26:10.00            297.45106
2019-03-09/19:26:20.00            297.69543
2019-03-09/19:26:30.00            297.93632
2019-03-09/19:26:40.00            298.17379
2019-03-09/19:26:50.00            298.40788
2019-03-09/19:27:00.00            298.63867
2019-03-09/19:27:10.00            298.86619
2019-03-09/19:27:20.00            299.09051
2019-03-09/19:27:30.00            299.31167
2019-03-09/19:27:40.00            299.52973
2019-03-09/19:27:50.00            299.74473
2019-03-09/19:28:00.00            299.95673
2019-03-09/19:28:10.00            300.16577
2019-03-09/19:28:20.00            300.37190
2019-03-09/19:28:30.00            300.57517
2019-03-09/19:28:40.00            300.77563
2019-03-09/19:28:50.00            300.97331
2019-03-09/19:29:00.00            301.16827
2019-03-09/19:29:10.00            301.36055
2019-03-09/19:29:20.00            301.55018
2019-03-09/19:29:30.00            301.73722
2019-03-09/19:29:40.00            301.92170
2019-03-09/19:29:50.00            302.10367
2019-03-09/19:30:00.00            302.28317
2019-03-09/19:30:10.00            302.46022
2019-03-09/19:30:20.00            302.63488
2019-03-09/19:30:30.00            302.80718
2019-03-09/19:30:40.00            302.97716
2019-03-09/19:30:50.00            303.14485
2019-03-09/19:31:00.00            303.31030
2019-03-09/19:31:10.00            303.47352
2019-03-09/19:31:20.00            303.63457
2019-03-09/19:31:30.00            303.79347
2019-03-09/19:31:40.00            303.95026
2019-03-09/19:31:50.00            304.10497
2019-03-09/19:32:00.00            304.25763
2019-03-09/19:32:10.00            304.40828
2019-03-09/19:32:20.00            304.55694
2019-03-09/19:32:30.00            304.70364
2019-03-09/19:32:40.00            304.84842
2019-03-09/19:32:50.00            304.99131
2019-03-09/19:33:00.00            305.13233
2019-03-09/19:33:10.00            305.27151
2019-03-09/19:33:20.00            305.40888
2019-03-09/19:33:30.00            305.54446
2019-03-09/19:33:40.00            305.67829
2019-03-09/19:33:50.00            305.81039
2019-03-09/19:34:00.00            305.94079
2019-03-09/19:34:10.00            306.06951
2019-03-09/19:34:20.00            306.19657
2019-03-09/19:34:30.00            306.32201
2019-03-09/19:34:40.00            306.44584
2019-03-09/19:34:50.00            306.56808
2019-03-09/19:35:00.00            306.68878
2019-03-09/19:35:10.00            306.80793
2019-03-09/19:35:20.00            306.92557
2019-03-09/19:35:30.00            307.04172
2019-03-09/19:35:40.00            307.15640
2019-03-09/19:35:50.00            307.26964
2019-03-09/19:36:00.00            307.38144
2019-03-09/19:36:10.00            307.49184
2019-03-09/19:36:20.00            307.60085
2019-03-09/19:36:30.00            307.70850
2019-03-09/19:36:40.00            307.81480
2019-03-09/19:36:50.00            307.91977
2019-03-09/19:37:00.00            308.02343
2019-03-09/19:37:10.00            308.12580
2019-03-09/19:37:20.00            308.22689
2019-03-09/19:37:30.00            308.32673
2019-03-09/19:37:40.00            308.42534
2019-03-09/19:37:50.00            308.52272
2019-03-09/19:38:00.00            308.61890
2019-03-09/19:38:10.00            308.71389
2019-03-09/19:38:20.00            308.80772
2019-03-09/19:38:30.00            308.90038
2019-03-09/19:38:40.00            308.99191
2019-03-09/19:38:50.00            309.08232
2019-03-09/19:39:00.00            309.17162
2019-03-09/19:39:10.00            309.25982
2019-03-09/19:39:20.00            309.34695
2019-03-09/19:39:30.00            309.43301
2019-03-09/19:39:40.00            309.51802
2019-03-09/19:39:50.00            309.60200
2019-03-09/19:40:00.00            309.68496
2019-03-09/19:40:10.00            309.76691
2019-03-09/19:40:20.00            309.84786
2019-03-09/19:40:30.00            309.92783
2019-03-09/19:40:40.00            310.00684
2019-03-09/19:40:50.00            310.08489
2019-03-09/19:41:00.00            310.16199
2019-03-09/19:41:10.00            310.23817
2019-03-09/19:41:20.00            310.31342
2019-03-09/19:41:30.00            310.38777
2019-03-09/19:41:40.00            310.46121
2019-03-09/19:41:50.00            310.53378
2019-03-09/19:42:00.00            310.60548
2019-03-09/19:42:10.00            310.67631
2019-03-09/19:42:20.00            310.74629
2019-03-09/19:42:30.00            310.81543
2019-03-09/19:42:40.00            310.88374
2019-03-09/19:42:50.00            310.95124
2019-03-09/19:43:00.00            311.01792
2019-03-09/19:43:10.00            311.08381
2019-03-09/19:43:20.00            311.14890
2019-03-09/19:43:30.00            311.21322
2019-03-09/19:43:40.00            311.27677
2019-03-09/19:43:50.00            311.33956
2019-03-09/19:44:00.00            311.40160
2019-03-09/19:44:10.00            311.46290
2019-03-09/19:44:20.00            311.52346
2019-03-09/19:44:30.00            311.58331
2019-03-09/19:44:40.00            311.64243
2019-03-09/19:44:50.00            311.70086
2019-03-09/19:45:00.00            311.75858
2019-03-09/19:45:10.00            311.81562
2019-03-09/19:45:20.00            311.87198
2019-03-09/19:45:30.00            311.92766
2019-03-09/19:45:40.00            311.98268
2019-03-09/19:45:50.00            312.03704
2019-03-09/19:46:00.00            312.09075
2019-03-09/19:46:10.00            312.14383
2019-03-09/19:46:20.00            312.19626
2019-03-09/19:46:30.00            312.24808
2019-03-09/19:46:40.00            312.29927
2019-03-09/19:46:50.00            312.34985
2019-03-09/19:47:00.00            312.39983
2019-03-09/19:47:10.00            312.44921
2019-03-09/19:47:20.00            312.49800
2019-03-09/19:47:30.00            312.54621
2019-03-09/19:47:40.00            312.59383
2019-03-09/19:47:50.00            312.64089
2019-03-09/19:48:00.00            312.68738
2019-03-09/19:48:10.00            312.73332
2019-03-09/19:48:20.00            312.77871
2019-03-09/19:48:30.00            312.82354
2019-03-09/19:48:40.00            312.86785
2019-03-09/19:48:50.00            312.91161
2019-03-09/19:49:00.00            312.95485
2019-03-09/19:49:10.00            312.99758
2019-03-09/19:49:20.00            313.03978
2019-03-09/19:49:30.00            313.08147
2019-03-09/19:49:40.00            313.12266
2019-03-09/19:49:50.00            313.16336
2019-03-09/19:50:00.00            313.20356
2019-03-09/19:50:10.00            313.24327
2019-03-09/19:50:20.00            313.28250
2019-03-09/19:50:30.00            313.32125
2019-03-09/19:50:40.00            313.35953
2019-03-09/19:50:50.00            313.39735
2019-03-09/19:51:00.00            313.43470
2019-03-09/19:51:10.00            313.47160
2019-03-09/19:51:20.00            313.50804
2019-03-09/19:51:30.00            313.54404
2019-03-09/19:51:40.00            313.57960
2019-03-09/19:51:50.00            313.61471
2019-03-09/19:52:00.00            313.64940
2019-03-09/19:52:10.00            313.68366
2019-03-09/19:52:20.00            313.71749
2019-03-09/19:52:30.00            313.75091
2019-03-09/19:52:40.00            313.78391
2019-03-09/19:52:50.00            313.81650
2019-03-09/19:53:00.00            313.84868
2019-03-09/19:53:10.00            313.88046
2019-03-09/19:53:20.00            313.91185
2019-03-09/19:53:30.00            313.94284
2019-03-09/19:53:40.00            313.97344
2019-03-09/19:53:50.00            314.00366
2019-03-09/19:54:00.00            314.03349
2019-03-09/19:54:10.00            314.06295
2019-03-09/19:54:20.00            314.09203
2019-03-09/19:54:30.00            314.12074
2019-03-09/19:54:40.00            314.14909
2019-03-09/19:54:50.00            314.17707
2019-03-09/19:55:00.00            314.20470
2019-03-09/19:55:10.00            314.23197
2019-03-09/19:55:20.00            314.25889
2019-03-09/19:55:30.00            314.28546
2019-03-09/19:55:40.00            314.31169
2019-03-09/19:55:50.00            314.33757
2019-03-09/19:56:00.00            314.36312
2019-03-09/19:56:10.00            314.38833
2019-03-09/19:56:20.00            314.41321
2019-03-09/19:56:30.00            314.43777
2019-03-09/19:56:40.00            314.46200
2019-03-09/19:56:50.00            314.48590
2019-03-09/19:57:00.00            314.50949
2019-03-09/19:57:10.00            314.53277
2019-03-09/19:57:20.00            314.55573
2019-03-09/19:57:30.00            314.57839
2019-03-09/19:57:40.00            314.60074
2019-03-09/19:57:50.00            314.62278
2019-03-09/19:58:00.00            314.64453
2019-03-09/19:58:10.00            314.66597
2019-03-09/19:58:20.00            314.68713
2019-03-09/19:58:30.00            314.70799
2019-03-09/19:58:40.00            314.72856
2019-03-09/19:58:50.00            314.74885
2019-03-09/19:59:00.00            314.76886
2019-03-09/19:59:10.00            314.78858
2019-03-09/19:59:20.00            314.80803
2019-03-09/19:59:30.00            314.82720
2019-03-09/19:59:40.00            314.84610
2019-03-09/19:59:50.00            314.86473
2019-03-09/20:00:00.00            314.88309
2019-03-09/20:00:10.00            314.90119
2019-03-09/20:00:20.00            314.91902
2019-03-09/20:00:30.00            314.93660
2019-03-09/20:00:40.00            314.95391
2019-03-09/20:00:50.00            314.97098
2019-03-09/20:01:00.00            314.98778
2019-03-09/20:01:10.00            315.00435
2019-03-09/20:01:20.00            315.02065
2019-03-09/20:01:30.00            315.03672
2019-03-09/20:01:40.00            315.05254
2019-03-09/20:01:50.00            315.06812
2019-03-09/20:02:00.00            315.08347
2019-03-09/20:02:10.00            315.09857
2019-03-09/20:02:20.00            315.11344
2019-03-09/20:02:30.00            315.12808
2019-03-09/20:02:40.00            315.14249
2019-03-09/20:02:50.00            315.15667
2019-03-09/20:03:00.00            315.17062
2019-03-09/20:03:10.00            315.18435
2019-03-09/20:03:20.00            315.19785
2019-03-09/20:03:30.00            315.21114
2019-03-09/20:03:40.00            315.22421
2019-03-09/20:03:50.00            315.23706
2019-03-09/20:04:00.00            315.24970
2019-03-09/20:04:10.00            315.26213
2019-03-09/20:04:20.00            315.27434
2019-03-09/20:04:30.00            315.28635
2019-03-09/20:04:40.00            315.29815
2019-03-09/20:04:50.00            315.30975
2019-03-09/20:05:00.00            315.32114
2019-03-09/20:05:10.00            315.33233
2019-03-09/20:05:20.00            315.34332
2019-03-09/20:05:30.00            315.35412
2019-03-09/20:05:40.00            315.36472
2019-03-09/20:05:50.00            315.37512
2019-03-09/20:06:00.00            315.38534
2019-03-09/20:06:10.00            315.39536
2019-03-09/20:06:20.00            315.40519
2019-03-09/20:06:30.00            315.41484
2019-03-09/20:06:40.00            315.42430
2019-03-09/20:06:50.00            315.43358
2019-03-09/20:07:00.00            315.44267
2019-03-09/20:07:10.00            315.45159
2019-03-09/20:07:20.00            315.46032
2019-03-09/20:07:30.00            315.46888
2019-03-09/20:07:40.00            315.47725
2019-03-09/20:07:50.00            315.48546
2019-03-09/20:08:00.00            315.49349
2019-03-09/20:08:10.00            315.50136
2019-03-09/20:08:20.00            315.50905
2019-03-09/20:08:30.00            315.51657
2019-03-09/20:08:40.00            315.52392
2019-03-09/20:08:50.00            315.53111
2019-03-09/20:09:00.00            315.53814
2019-03-09/20:09:10.00            315.54500
2019-03-09/20:09:20.00            315.55170
2019-03-09/20:09:30.00            315.55825
2019-03-09/20:09:40.00            315.56463
2019-03-09/20:09:50.00            315.57086
2019-03-09/20:10:00.00            315.57692
2019-03-09/20:10:10.00            315.58284
2019-03-09/20:10:20.00            315.58860
2019-03-09/20:10:30.00            315.59421
2019-03-09/20:10:40.00            315.59967
2019-03-09/20:10:50.00            315.60498
2019-03-09/20:11:00.00            315.61014
2019-03-09/20:11:10.00            315.61516
2019-03-09/20:11:20.00            315.62003
2019-03-09/20:11:30.00            315.62475
2019-03-09/20:11:40.00            315.62933
2019-03-09/20:11:50.00            315.63377
2019-03-09/20:12:00.00            315.63807
2019-03-09/20:12:10.00            315.64223
2019-03-09/20:12:20.00            315.64626
2019-03-09/20:12:30.00            315.65014
2019-03-09/20:12:40.00            315.65389
2019-03-09/20:12:50.00            315.65750
2019-03-09/20:13:00.00            315.66098
2019-03-09/20:13:10.00            315.66433
2019-03-09/20:13:20.00            315.66755
2019-03-09/20:13:30.00            315.67063
2019-03-09/20:13:40.00            315.67359
2019-03-09/20:13:50.00            315.67642
2019-03-09/20:14:00.00            315.67912
2019-03-09/20:14:10.00            315.68170
2019-03-09/20:14:20.00            315.68415
2019-03-09/20:14:30.00            315.68648
2019-03-09/20:14:40.00            315.68868
2019-03-09/20:14:50.00            315.69077
2019-03-09/20:15:00.00            315.69273
2019-03-09/20:15:10.00            315.69457
2019-03-09/20:15:20.00            315.69630
2019-03-09/20:15:30.00            315.69791
2019-03-09/20:15:40.00            315.69940
2019-03-09/20:15:50.00            315.70077
2019-03-09/20:16:00.00            315.70203
2019-03-09/20:16:10.00            315.70318
2019-03-09/20:16:20.00            315.70421
2019-03-09/20:16:30.00            315.70513
2019-03-09/20:16:40.00            315.70595
2019-03-09/20:16:50.00            315.70664
2019-03-09/20:17:00.00            315.70724
2019-03-09/20:17:10.00            315.70772
2019-03-09/20:17:20.00            315.70810
2019-03-09/20:17:30.00            315.70837
2019-03-09/20:17:40.00            315.70854
2019-03-09/20:17:50.00            315.70860
2019-03-09/20:18:00.00            315.70856
2019-03-09/20:18:10.00            315.70842
2019-03-09/20:18:20.00            315.70817
2019-03-09/20:18:30.00            315.70782
2019-03-09/20:18:40.00            315.70738
2019-03-09/20:18:50.00            315.70683
2019-03-09/20:19:00.00            315.70619
2019-03-09/20:19:10.00            315.70544
2019-03-09/20:19:20.00            315.70461
2019-03-09/20:19:30.00            315.70367
2019-03-09/20:19:40.00            315.70264
2019-03-09/20:19:50.00            315.70152
2019-03-09/20:20:00.00            315.70031
2019-03-09/20:20:10.00            315.69900
2019-03-09/20:20:20.00            315.69759
2019-03-09/20:20:30.00            315.69610
2019-03-09/20:20:40.00            315.69452
2019-03-09/20:20:50.00            315.69285
2019-03-09/20:21:00.00            315.69109
2019-03-09/20:21:10.00            315.68925
2019-03-09/20:21:20.00            315.68731
2019-03-09/20:21:30.00            315.68529
2019-03-09/20:21:40.00            315.68318
2019-03-09/20:21:50.00            315.68100
2019-03-09/20:22:00.00            315.67872
2019-03-09/20:22:10.00            315.67636
2019-03-09/20:22:20.00            315.67392
2019-03-09/20:22:30.00            315.67140
2019-03-09/20:22:40.00            315.66880
2019-03-09/20:22:50.00            315.66611
2019-03-09/20:23:00.00            315.66335
2019-03-09/20:23:10.00            315.66051
2019-03-09/20:23:20.00            315.65759
2019-03-09/20:23:30.00            315.65459
2019-03-09/20:23:40.00            315.65152
2019-03-09/20:23:50.00            315.64836
2019-03-09/20:24:00.00            315.64514
2019-03-09/20:24:10.00            315.64183
2019-03-09/20:24:20.00            315.63846
2019-03-09/20:24:30.00            315.63501
2019-03-09/20:24:40.00            315.63149
2019-03-09/20:24:50.00            315.62789
2019-03-09/20:25:00.00            315.62423
2019-03-09/20:25:10.00            315.62049
2019-03-09/20:25:20.00            315.61669
2019-03-09/20:25:30.00            315.61281
2019-03-09/20:25:40.00            315.60887
2019-03-09/20:25:50.00            315.60485
2019-03-09/20:26:00.00            315.60077
2019-03-09/20:26:10.00            315.59663
2019-03-09/20:26:20.00            315.59241
2019-03-09/20:26:30.00            315.58813
2019-03-09/20:26:40.00            315.58379
2019-03-09/20:26:50.00            315.57938
2019-03-09/20:27:00.00            315.57491
2019-03-09/20:27:10.00            315.57037
2019-03-09/20:27:20.00            315.56577
2019-03-09/20:27:30.00            315.56111
2019-03-09/20:27:40.00            315.55639
2019-03-09/20:27:50.00            315.55160
2019-03-09/20:28:00.00            315.54676
2019-03-09/20:28:10.00            315.54186
2019-03-09/20:28:20.00            315.53690
2019-03-09/20:28:30.00            315.53188
2019-03-09/20:28:40.00            315.52680
2019-03-09/20:28:50.00            315.52166
2019-03-09/20:29:00.00            315.51647
2019-03-09/20:29:10.00            315.51122
2019-03-09/20:29:20.00            315.50592
2019-03-09/20:29:30.00            315.50056
2019-03-09/20:29:40.00            315.49514
2019-03-09/20:29:50.00            315.48968
2019-03-09/20:30:00.00            315.48415
2019-03-09/20:30:10.00            315.47858
2019-03-09/20:30:20.00            315.47295
2019-03-09/20:30:30.00            315.46727
2019-03-09/20:30:40.00            315.46154
2019-03-09/20:30:50.00            315.45577
2019-03-09/20:31:00.00            315.44993
2019-03-09/20:31:10.00            315.44406
2019-03-09/20:31:20.00            315.43813
2019-03-09/20:31:30.00            315.43215
2019-03-09/20:31:40.00            315.42612
2019-03-09/20:31:50.00            315.42005
2019-03-09/20:32:00.00            315.41393
2019-03-09/20:32:10.00            315.40777
2019-03-09/20:32:20.00            315.40155
2019-03-09/20:32:30.00            315.39530
2019-03-09/20:32:40.00            315.38899
2019-03-09/20:32:50.00            315.38265
2019-03-09/20:33:00.00            315.37626
2019-03-09/20:33:10.00            315.36982
2019-03-09/20:33:20.00            315.36335
2019-03-09/20:33:30.00            315.35683
2019-03-09/20:33:40.00            315.35027
2019-03-09/20:33:50.00            315.34367
2019-03-09/20:34:00.00            315.33702
2019-03-09/20:34:10.00            315.33034
2019-03-09/20:34:20.00            315.32361
2019-03-09/20:34:30.00            315.31685
2019-03-09/20:34:40.00            315.31005
2019-03-09/20:34:50.00            315.30321
2019-03-09/20:35:00.00            315.29633
2019-03-09/20:35:10.00            315.28942
2019-03-09/20:35:20.00            315.28247
2019-03-09/20:35:30.00            315.27548
2019-03-09/20:35:40.00            315.26846
2019-03-09/20:35:50.00            315.26140
2019-03-09/20:36:00.00            315.25430
2019-03-09/20:36:10.00            315.24717
2019-03-09/20:36:20.00            315.24001
2019-03-09/20:36:30.00            315.23281
2019-03-09/20:36:40.00            315.22558
2019-03-09/20:36:50.00            315.21832
2019-03-09/20:37:00.00            315.21103
2019-03-09/20:37:10.00            315.20370
2019-03-09/20:37:20.00            315.19634
2019-03-09/20:37:30.00            315.18896
2019-03-09/20:37:40.00            315.18154
2019-03-09/20:37:50.00            315.17409
2019-03-09/20:38:00.00            315.16661
2019-03-09/20:38:10.00            315.15910
2019-03-09/20:38:20.00            315.15157
2019-03-09/20:38:30.00            315.14401
2019-03-09/20:38:40.00            315.13641
2019-03-09/20:38:50.00            315.12880
2019-03-09/20:39:00.00            315.12115
2019-03-09/20:39:10.00            315.11348
2019-03-09/20:39:20.00            315.10579
2019-03-09/20:39:30.00            315.09806
2019-03-09/20:39:40.00            315.09032
2019-03-09/20:39:50.00            315.08255
2019-03-09/20:40:00.00            315.07475
2019-03-09/20:40:10.00            315.06693
2019-03-09/20:40:20.00            315.05909
2019-03-09/20:40:30.00            315.05123
2019-03-09/20:40:40.00            315.04334
2019-03-09/20:40:50.00            315.03544
2019-03-09/20:41:00.00            315.02751
2019-03-09/20:41:10.00            315.01956
2019-03-09/20:41:20.00            315.01159
2019-03-09/20:41:30.00            315.00360
2019-03-09/20:41:40.00            314.99559
2019-03-09/20:41:50.00            314.98756
2019-03-09/20:42:00.00            314.97951
2019-03-09/20:42:10.00            314.97145
2019-03-09/20:42:20.00            314.96336
2019-03-09/20:42:30.00            314.95526
2019-03-09/20:42:40.00            314.94714
2019-03-09/20:42:50.00            314.93901
2019-03-09/20:43:00.00            314.93086
2019-03-09/20:43:10.00            314.92269
2019-03-09/20:43:20.00            314.91451
2019-03-09/20:43:30.00            314.90632
2019-03-09/20:43:40.00            314.89811
2019-03-09/20:43:50.00            314.88988
2019-03-09/20:44:00.00            314.88165
2019-03-09/20:44:10.00            314.87340
2019-03-09/20:44:20.00            314.86513
2019-03-09/20:44:30.00            314.85686
2019-03-09/20:44:40.00            314.84857
2019-03-09/20:44:50.00            314.84028
2019-03-09/20:45:00.00            314.83197
2019-03-09/20:45:10.00            314.82365
2019-03-09/20:45:20.00            314.81532
2019-03-09/20:45:30.00            314.80698
2019-03-09/20:45:40.00            314.79863
2019-03-09/20:45:50.00            314.79028
2019-03-09/20:46:00.00            314.78191
2019-03-09/20:46:10.00            314.77354
2019-03-09/20:46:20.00            314.76516
2019-03-09/20:46:30.00            314.75678
2019-03-09/20:46:40.00            314.74838
2019-03-09/20:46:50.00            314.73998
2019-03-09/20:47:00.00            314.73158
2019-03-09/20:47:10.00            314.72317
2019-03-09/20:47:20.00            314.71475
2019-03-09/20:47:30.00            314.70633
2019-03-09/20:47:40.00            314.69791
2019-03-09/20:47:50.00            314.68949
2019-03-09/20:48:00.00            314.68106
2019-03-09/20:48:10.00            314.67262
2019-03-09/20:48:20.00            314.66419
2019-03-09/20:48:30.00            314.65575
2019-03-09/20:48:40.00            314.64732
2019-03-09/20:48:50.00            314.63888
2019-03-09/20:49:00.00            314.63044
2019-03-09/20:49:10.00            314.62200
2019-03-09/20:49:20.00            314.61356
2019-03-09/20:49:30.00            314.60512
2019-03-09/20:49:40.00            314.59669
2019-03-09/20:49:50.00            314.58826
2019-03-09/20:50:00.00            314.57982
2019-03-09/20:50:10.00            314.57139
2019-03-09/20:50:20.00            314.56297
2019-03-09/20:50:30.00            314.55455
2019-03-09/20:50:40.00            314.54613
2019-03-09/20:50:50.00            314.53771
2019-03-09/20:51:00.00            314.52930
2019-03-09/20:51:10.00            314.52090
2019-03-09/20:51:20.00            314.51250
2019-03-09/20:51:30.00            314.50411
2019-03-09/20:51:40.00            314.49572
2019-03-09/20:51:50.00            314.48734
2019-03-09/20:52:00.00            314.47897
2019-03-09/20:52:10.00            314.47061
2019-03-09/20:52:20.00            314.46226
2019-03-09/20:52:30.00            314.45391
2019-03-09/20:52:40.00            314.44558
2019-03-09/20:52:50.00            314.43725
2019-03-09/20:53:00.00            314.42893
2019-03-09/20:53:10.00            314.42063
2019-03-09/20:53:20.00            314.41234
2019-03-09/20:53:30.00            314.40405
2019-03-09/20:53:40.00            314.39578
2019-03-09/20:53:50.00            314.38752
2019-03-09/20:54:00.00            314.37928
2019-03-09/20:54:10.00            314.37105
2019-03-09/20:54:20.00            314.36283
2019-03-09/20:54:30.00            314.35463
2019-03-09/20:54:40.00            314.34644
2019-03-09/20:54:50.00            314.33827
2019-03-09/20:55:00.00            314.33011
2019-03-09/20:55:10.00            314.32197
2019-03-09/20:55:20.00            314.31385
2019-03-09/20:55:30.00            314.30574
2019-03-09/20:55:40.00            314.29766
2019-03-09/20:55:50.00            314.28959
2019-03-09/20:56:00.00            314.28154
2019-03-09/20:56:10.00            314.27351
2019-03-09/20:56:20.00            314.26549
2019-03-09/20:56:30.00            314.25750
2019-03-09/20:56:40.00            314.24953
2019-03-09/20:56:50.00            314.24158
2019-03-09/20:57:00.00            314.23365
2019-03-09/20:57:10.00            314.22575
2019-03-09/20:57:20.00            314.21787
2019-03-09/20:57:30.00            314.21001
2019-03-09/20:57:40.00            314.20217
2019-03-09/20:57:50.00            314.19436
2019-03-09/20:58:00.00            314.18657
2019-03-09/20:58:10.00            314.17881
2019-03-09/20:58:20.00            314.17107
2019-03-09/20:58:30.00            314.16336
2019-03-09/20:58:40.00            314.15568
2019-03-09/20:58:50.00            314.14803
2019-03-09/20:59:00.00            314.14040
2019-03-09/20:59:10.00            314.13280
2019-03-09/20:59:20.00            314.12523
2019-03-09/20:59:30.00            314.11769
2019-03-09/20:59:40.00            314.11018
2019-03-09/20:59:50.00            314.10270
2019-03-09/21:00:00.00            314.09525
2019-03-09/21:00:10.00            314.08783
2019-03-09/21:00:20.00            314.08045
2019-03-09/21:00:30.00            314.07310
2019-03-09/21:00:40.00            314.06578
2019-03-09/21:00:50.00            314.05849
2019-03-09/21:01:00.00            314.05124
2019-03-09/21:01:10.00            314.04403
2019-03-09/21:01:20.00            314.03685
2019-03-09/21:01:30.00            314.02970
2019-03-09/21:01:40.00            314.02260
2019-03-09/21:01:50.00            314.01553
2019-03-09/21:02:00.00            314.00849
2019-03-09/21:02:10.00            314.00150
2019-03-09/21:02:20.00            313.99455
2019-03-09/21:02:30.00            313.98763
2019-03-09/21:02:40.00            313.98076
2019-03-09/21:02:50.00            313.97392
2019-03-09/21:03:00.00            313.96713
2019-03-09/21:03:10.00            313.96038
2019-03-09/21:03:20.00            313.95367
2019-03-09/21:03:30.00            313.94701
2019-03-09/21:03:40.00            313.94039
2019-03-09/21:03:50.00            313.93381
2019-03-09/21:04:00.00            313.92728
2019-03-09/21:04:10.00            313.92079
2019-03-09/21:04:20.00            313.91436
2019-03-09/21:04:30.00            313.90796
2019-03-09/21:04:40.00            313.90162
2019-03-09/21:04:50.00            313.89532
2019-03-09/21:05:00.00            313.88907
2019-03-09/21:05:10.00            313.88288
2019-03-09/21:05:20.00            313.87673
2019-03-09/21:05:30.00            313.87064
2019-03-09/21:05:40.00            313.86459
2019-03-09/21:05:50.00            313.85860
2019-03-09/21:06:00.00            313.85266
2019-03-09/21:06:10.00            313.84677
2019-03-09/21:06:20.00            313.84094
2019-03-09/21:06:30.00            313.83517
2019-03-09/21:06:40.00            313.82945
2019-03-09/21:06:50.00            313.82378
2019-03-09/21:07:00.00            313.81818
2019-03-09/21:07:10.00            313.81263
2019-03-09/21:07:20.00            313.80714
2019-03-09/21:07:30.00            313.80170
2019-03-09/21:07:40.00            313.79634
2019-03-09/21:07:50.00            313.79103
2019-03-09/21:08:00.00            313.78578
2019-03-09/21:08:10.00            313.78059
2019-03-09/21:08:20.00            313.77547
2019-03-09/21:08:30.00            313.77041
2019-03-09/21:08:40.00            313.76542
2019-03-09/21:08:50.00            313.76049
2019-03-09/21:09:00.00            313.75563
2019-03-09/21:09:10.00            313.75083
2019-03-09/21:09:20.00            313.74610
2019-03-09/21:09:30.00            313.74144
2019-03-09/21:09:40.00            313.73685
2019-03-09/21:09:50.00            313.73233
2019-03-09/21:10:00.00            313.72788
2019-03-09/21:10:10.00            313.72351
2019-03-09/21:10:20.00            313.71921
2019-03-09/21:10:30.00            313.71498
2019-03-09/21:10:40.00            313.71082
2019-03-09/21:10:50.00            313.70674
2019-03-09/21:11:00.00            313.70273
2019-03-09/21:11:10.00            313.69881
2019-03-09/21:11:20.00            313.69496
2019-03-09/21:11:30.00            313.69119
2019-03-09/21:11:40.00            313.68750
2019-03-09/21:11:50.00            313.68389
2019-03-09/21:12:00.00            313.68036
2019-03-09/21:12:10.00            313.67692
2019-03-09/21:12:20.00            313.67355
2019-03-09/21:12:30.00            313.67028
2019-03-09/21:12:40.00            313.66708
2019-03-09/21:12:50.00            313.66398
2019-03-09/21:13:00.00            313.66096
2019-03-09/21:13:10.00            313.65803
2019-03-09/21:13:20.00            313.65519
2019-03-09/21:13:30.00            313.65244
2019-03-09/21:13:40.00            313.64978
2019-03-09/21:13:50.00            313.64721
2019-03-09/21:14:00.00            313.64474
2019-03-09/21:14:10.00            313.64236
2019-03-09/21:14:20.00            313.64007
2019-03-09/21:14:30.00            313.63789
2019-03-09/21:14:40.00            313.63580
2019-03-09/21:14:50.00            313.63381
2019-03-09/21:15:00.00            313.63192
2019-03-09/21:15:10.00            313.63013
2019-03-09/21:15:20.00            313.62844
2019-03-09/21:15:30.00            313.62686
2019-03-09/21:15:40.00            313.62538
2019-03-09/21:15:50.00            313.62400
2019-03-09/21:16:00.00            313.62273
2019-03-09/21:16:10.00            313.62157
2019-03-09/21:16:20.00            313.62052
2019-03-09/21:16:30.00            313.61958
2019-03-09/21:16:40.00            313.61875
2019-03-09/21:16:50.00            313.61803
2019-03-09/21:17:00.00            313.61743
2019-03-09/21:17:10.00            313.61695
2019-03-09/21:17:20.00            313.61657
2019-03-09/21:17:30.00            313.61632
2019-03-09/21:17:40.00            313.61619
2019-03-09/21:17:50.00            313.61617
2019-03-09/21:18:00.00            313.61628
2019-03-09/21:18:10.00            313.61652
2019-03-09/21:18:20.00            313.61687
2019-03-09/21:18:30.00            313.61736
2019-03-09/21:18:40.00            313.61797
2019-03-09/21:18:50.00            313.61870
2019-03-09/21:19:00.00            313.61957
2019-03-09/21:19:10.00            313.62057
2019-03-09/21:19:20.00            313.62171
2019-03-09/21:19:30.00            313.62297
2019-03-09/21:19:40.00            313.62438
2019-03-09/21:19:50.00            313.62592
2019-03-09/21:20:00.00            313.62760
2019-03-09/21:20:10.00            313.62942
2019-03-09/21:20:20.00            313.63138
2019-03-09/21:20:30.00            313.63349
2019-03-09/21:20:40.00            313.63574
2019-03-09/21:20:50.00            313.63814
2019-03-09/21:21:00.00            313.64069
2019-03-09/21:21:10.00            313.64339
2019-03-09/21:21:20.00            313.64624
2019-03-09/21:21:30.00            313.64925
2019-03-09/21:21:40.00            313.65241
2019-03-09/21:21:50.00            313.65572
2019-03-09/21:22:00.00            313.65920
2019-03-09/21:22:10.00            313.66284
2019-03-09/21:22:20.00            313.66664
2019-03-09/21:22:30.00            313.67061
2019-03-09/21:22:40.00            313.67474
2019-03-09/21:22:50.00            313.67904
2019-03-09/21:23:00.00            313.68351
2019-03-09/21:23:10.00            313.68815
2019-03-09/21:23:20.00            313.69297
2019-03-09/21:23:30.00            313.69796
2019-03-09/21:23:40.00            313.70313
2019-03-09/21:23:50.00            313.70849
2019-03-09/21:24:00.00            313.71402
2019-03-09/21:24:10.00            313.71974
2019-03-09/21:24:20.00            313.72564
2019-03-09/21:24:30.00            313.73174
2019-03-09/21:24:40.00            313.73803
2019-03-09/21:24:50.00            313.74451
2019-03-09/21:25:00.00            313.75118
2019-03-09/21:25:10.00            313.75805
2019-03-09/21:25:20.00            313.76512
2019-03-09/21:25:30.00            313.77240
2019-03-09/21:25:40.00            313.77988
2019-03-09/21:25:50.00            313.78757
2019-03-09/21:26:00.00            313.79547
2019-03-09/21:26:10.00            313.80357
2019-03-09/21:26:20.00            313.81190
2019-03-09/21:26:30.00            313.82044
2019-03-09/21:26:40.00            313.82920
2019-03-09/21:26:50.00            313.83818
2019-03-09/21:27:00.00            313.84739
2019-03-09/21:27:10.00            313.85683
2019-03-09/21:27:20.00            313.86650
2019-03-09/21:27:30.00            313.87640
2019-03-09/21:27:40.00            313.88654
2019-03-09/21:27:50.00            313.89692
2019-03-09/21:28:00.00            313.90754
2019-03-09/21:28:10.00            313.91840
2019-03-09/21:28:20.00            313.92951
2019-03-09/21:28:30.00            313.94088
2019-03-09/21:28:40.00            313.95250
2019-03-09/21:28:50.00            313.96438
2019-03-09/21:29:00.00            313.97651
2019-03-09/21:29:10.00            313.98891
2019-03-09/21:29:20.00            314.00158
2019-03-09/21:29:30.00            314.01452
2019-03-09/21:29:40.00            314.02774
2019-03-09/21:29:50.00            314.04123
2019-03-09/21:30:00.00            314.05500
2019-03-09/21:30:10.00            314.06906
2019-03-09/21:30:20.00            314.08340
2019-03-09/21:30:30.00            314.09804
2019-03-09/21:30:40.00            314.11297
2019-03-09/21:30:50.00            314.12820
2019-03-09/21:31:00.00            314.14374
2019-03-09/21:31:10.00            314.15958
2019-03-09/21:31:20.00            314.17574
2019-03-09/21:31:30.00            314.19221
2019-03-09/21:31:40.00            314.20899
2019-03-09/21:31:50.00            314.22611
2019-03-09/21:32:00.00            314.24355
2019-03-09/21:32:10.00            314.26132
2019-03-09/21:32:20.00            314.27944
2019-03-09/21:32:30.00            314.29788
2019-03-09/21:32:40.00            314.31668
2019-03-09/21:32:50.00            314.33583
2019-03-09/21:33:00.00            314.35534
2019-03-09/21:33:10.00            314.37520
2019-03-09/21:33:20.00            314.39542
2019-03-09/21:33:30.00            314.41602
2019-03-09/21:33:40.00            314.43699
2019-03-09/21:33:50.00            314.45835
2019-03-09/21:34:00.00            314.48008
2019-03-09/21:34:10.00            314.50222
2019-03-09/21:34:20.00            314.52474
2019-03-09/21:34:30.00            314.54767
2019-03-09/21:34:40.00            314.57101
2019-03-09/21:34:50.00            314.59475
2019-03-09/21:35:00.00            314.61892
2019-03-09/21:35:10.00            314.64351
2019-03-09/21:35:20.00            314.66853
2019-03-09/21:35:30.00            314.69399
2019-03-09/21:35:40.00            314.71989
2019-03-09/21:35:50.00            314.74625
2019-03-09/21:36:00.00            314.77306
2019-03-09/21:36:10.00            314.80033
2019-03-09/21:36:20.00            314.82807
2019-03-09/21:36:30.00            314.85629
2019-03-09/21:36:40.00            314.88499
2019-03-09/21:36:50.00            314.91419
2019-03-09/21:37:00.00            314.94388
2019-03-09/21:37:10.00            314.97408
2019-03-09/21:37:20.00            315.00479
2019-03-09/21:37:30.00            315.03602
2019-03-09/21:37:40.00            315.06778
2019-03-09/21:37:50.00            315.10008
2019-03-09/21:38:00.00            315.13292
2019-03-09/21:38:10.00            315.16632
2019-03-09/21:38:20.00            315.20028
2019-03-09/21:38:30.00            315.23481
2019-03-09/21:38:40.00            315.26992
2019-03-09/21:38:50.00            315.30562
2019-03-09/21:39:00.00            315.34192
2019-03-09/21:39:10.00            315.37883
2019-03-09/21:39:20.00            315.41636
2019-03-09/21:39:30.00            315.45450
2019-03-09/21:39:40.00            315.49329
2019-03-09/21:39:50.00            315.53273
2019-03-09/21:40:00.00            315.57283
2019-03-09/21:40:10.00            315.61359
2019-03-09/21:40:20.00            315.65504
2019-03-09/21:40:30.00            315.69718
2019-03-09/21:40:40.00            315.74001
2019-03-09/21:40:50.00            315.78357
2019-03-09/21:41:00.00            315.82785
2019-03-09/21:41:10.00            315.87287
2019-03-09/21:41:20.00            315.91864
2019-03-09/21:41:30.00            315.96518
2019-03-09/21:41:40.00            316.01249
2019-03-09/21:41:50.00            316.06060
2019-03-09/21:42:00.00            316.10950
2019-03-09/21:42:10.00            316.15923
2019-03-09/21:42:20.00            316.20979
2019-03-09/21:42:30.00            316.26120
2019-03-09/21:42:40.00            316.31347
2019-03-09/21:42:50.00            316.36662
2019-03-09/21:43:00.00            316.42066
2019-03-09/21:43:10.00            316.47562
2019-03-09/21:43:20.00            316.53150
2019-03-09/21:43:30.00            316.58832
2019-03-09/21:43:40.00            316.64610
2019-03-09/21:43:50.00            316.70486
2019-03-09/21:44:00.00            316.76462
2019-03-09/21:44:10.00            316.82539
2019-03-09/21:44:20.00            316.88720
2019-03-09/21:44:30.00            316.95006
2019-03-09/21:44:40.00            317.01400
2019-03-09/21:44:50.00            317.07903
2019-03-09/21:45:00.00            317.14518
2019-03-09/21:45:10.00            317.21246
2019-03-09/21:45:20.00            317.28090
2019-03-09/21:45:30.00            317.35052
2019-03-09/21:45:40.00            317.42135
2019-03-09/21:45:50.00            317.49341
2019-03-09/21:46:00.00            317.56673
2019-03-09/21:46:10.00            317.64132
2019-03-09/21:46:20.00            317.71722
2019-03-09/21:46:30.00            317.79445
2019-03-09/21:46:40.00            317.87304
2019-03-09/21:46:50.00            317.95301
2019-03-09/21:47:00.00            318.03440
2019-03-09/21:47:10.00            318.11724
2019-03-09/21:47:20.00            318.20156
2019-03-09/21:47:30.00            318.28738
2019-03-09/21:47:40.00            318.37474
2019-03-09/21:47:50.00            318.46368
2019-03-09/21:48:00.00            318.55422
2019-03-09/21:48:10.00            318.64640
2019-03-09/21:48:20.00            318.74026
2019-03-09/21:48:30.00            318.83584
2019-03-09/21:48:40.00            318.93317
2019-03-09/21:48:50.00            319.03229
2019-03-09/21:49:00.00            319.13324
2019-03-09/21:49:10.00            319.23608
2019-03-09/21:49:20.00            319.34082
2019-03-09/21:49:30.00            319.44753
2019-03-09/21:49:40.00            319.55625
2019-03-09/21:49:50.00            319.66702
2019-03-09/21:50:00.00            319.77989
2019-03-09/21:50:10.00            319.89492
2019-03-09/21:50:20.00            320.01215
2019-03-09/21:50:30.00            320.13163
2019-03-09/21:50:40.00            320.25343
2019-03-09/21:50:50.00            320.37761
2019-03-09/21:51:00.00            320.50420
2019-03-09/21:51:10.00            320.63328
2019-03-09/21:51:20.00            320.76491
2019-03-09/21:51:30.00            320.89916
2019-03-09/21:51:40.00            321.03608
2019-03-09/21:51:50.00            321.17576
2019-03-09/21:52:00.00            321.31825
2019-03-09/21:52:10.00            321.46363
2019-03-09/21:52:20.00            321.61199
2019-03-09/21:52:30.00            321.76339
2019-03-09/21:52:40.00            321.91792
2019-03-09/21:52:50.00            322.07565
2019-03-09/21:53:00.00            322.23669
2019-03-09/21:53:10.00            322.40112
2019-03-09/21:53:20.00            322.56903
2019-03-09/21:53:30.00            322.74051
2019-03-09/21:53:40.00            322.91567
2019-03-09/21:53:50.00            323.09462
2019-03-09/21:54:00.00            323.27745
2019-03-09/21:54:10.00            323.46428
2019-03-09/21:54:20.00            323.65522
2019-03-09/21:54:30.00            323.85040
2019-03-09/21:54:40.00            324.04993
2019-03-09/21:54:50.00            324.25395
2019-03-09/21:55:00.00            324.46259
2019-03-09/21:55:10.00            324.67599
2019-03-09/21:55:20.00            324.89429
2019-03-09/21:55:30.00            325.11764
2019-03-09/21:55:40.00            325.34620
2019-03-09/21:55:50.00            325.58013
2019-03-09/21:56:00.00            325.81959
2019-03-09/21:56:10.00            326.06477
2019-03-09/21:56:20.00            326.31583
2019-03-09/21:56:30.00            326.57298
2019-03-09/21:56:40.00            326.83640
2019-03-09/21:56:50.00            327.10630
2019-03-09/21:57:00.00            327.38290
2019-03-09/21:57:10.00            327.66642
2019-03-09/21:57:20.00            327.95707
2019-03-09/21:57:30.00            328.25511
2019-03-09/21:57:40.00            328.56079
2019-03-09/21:57:50.00            328.87436
2019-03-09/21:58:00.00            329.19610
2019-03-09/21:58:10.00            329.52629
2019-03-09/21:58:20.00            329.86522
2019-03-09/21:58:30.00            330.21321
2019-03-09/21:58:40.00            330.57056
2019-03-09/21:58:50.00            330.93763
2019-03-09/21:59:00.00            331.31474
2019-03-09/21:59:10.00            331.70228
2019-03-09/21:59:20.00            332.10061
2019-03-09/21:59:30.00            332.51013
2019-03-09/21:59:40.00            332.93125
2019-03-09/21:59:50.00            333.36441
2019-03-09/22:00:00.00            333.81004
2019-03-09/22:00:10.00            334.26862
2019-03-09/22:00:20.00            334.74064
2019-03-09/22:00:30.00            335.22660
2019-03-09/22:00:40.00            335.72702
2019-03-09/22:00:50.00            336.24247
2019-03-09/22:01:00.00            336.77351
2019-03-09/22:01:10.00            337.32073
2019-03-09/22:01:20.00            337.88476
2019-03-09/22:01:30.00            338.46624
2019-03-09/22:01:40.00            339.06583
2019-03-09/22:01:50.00            339.68424
2019-03-09/22:02:00.00            340.32218
2019-03-09/22:02:10.00            340.98039
2019-03-09/22:02:20.00            341.65964
2019-03-09/22:02:30.00            342.36073
2019-03-09/22:02:40.00            343.08447
2019-03-09/22:02:50.00            343.83171
2019-03-09/22:03:00.00            344.60330
2019-03-09/22:03:10.00            345.40014
2019-03-09/22:03:20.00            346.22311
2019-03-09/22:03:30.00            347.07313
2019-03-09/22:03:40.00            347.95114
2019-03-09/22:03:50.00            348.85807
2019-03-09/22:04:00.00            349.79485
2019-03-09/22:04:10.00            350.76241
2019-03-09/22:04:20.00            351.76170
2019-03-09/22:04:30.00            352.79361
2019-03-09/22:04:40.00            353.85902
2019-03-09/22:04:50.00            354.95878
2019-03-09/22:05:00.00            356.09369
2019-03-09/22:05:10.00            357.26448
2019-03-09/22:05:20.00            358.47182
2019-03-09/22:05:30.00            359.71628
2019-03-09/22:05:40.00           0.99832590
2019-03-09/22:05:50.00            2.3183042
2019-03-09/22:06:00.00            3.6764163
2019-03-09/22:06:10.00            5.0727033
2019-03-09/22:06:20.00            6.5070269
2019-03-09/22:06:30.00            7.9790469
2019-03-09/22:06:40.00            9.4882093
2019-03-09/22:06:50.00            11.033721
2019-03-09/22:07:00.00            12.614541
2019-03-09/22:07:10.00            14.229362
2019-03-09/22:07:20.00            15.876608
2019-03-09/22:07:30.00            17.554421
2019-03-09/22:07:40.00            19.260668
2019-03-09/22:07:50.00            20.992936
2019-03-09/22:08:00.00            22.748556
2019-03-09/22:08:10.00            24.524606
2019-03-09/22:08:20.00            26.317943
2019-03-09/22:08:30.00            28.125230
2019-03-09/22:08:40.00            29.942966
2019-03-09/22:08:50.00            31.767522
2019-03-09/22:09:00.00            33.595200
2019-03-09/22:09:10.00            35.422254
2019-03-09/22:09:20.00            37.244955
2019-03-09/22:09:30.00            39.059628
2019-03-09/22:09:40.00            40.862689
2019-03-09/22:09:50.00            42.650703
2019-03-09/22:10:00.00            44.420408
2019-03-09/22:10:10.00            46.168745
2019-03-09/22:10:20.00            47.892894
2019-03-09/22:10:30.00            49.590292
2019-03-09/22:10:40.00            51.258638
2019-03-09/22:10:50.00            52.895913
2019-03-09/22:11:00.00            54.500372
2019-03-09/22:11:10.00            56.070547
2019-03-09/22:11:20.00            57.605247
2019-03-09/22:11:30.00            59.103532
2019-03-09/22:11:40.00            60.564707
2019-03-09/22:11:50.00            61.988311
2019-03-09/22:12:00.00            63.374088
2019-03-09/22:12:10.00            64.721974
2019-03-09/22:12:20.00            66.032082
2019-03-09/22:12:30.00            67.304672
2019-03-09/22:12:40.00            68.540141
2019-03-09/22:12:50.00            69.739006
2019-03-09/22:13:00.00            70.901874
2019-03-09/22:13:10.00            72.029446
2019-03-09/22:13:20.00            73.122480
2019-03-09/22:13:30.00            74.181801
2019-03-09/22:13:40.00            75.208269
2019-03-09/22:13:50.00            76.202776
2019-03-09/22:14:00.00            77.166240
2019-03-09/22:14:10.00            78.099595
2019-03-09/22:14:20.00            79.003774
2019-03-09/22:14:30.00            79.879719
2019-03-09/22:14:40.00            80.728359
2019-03-09/22:14:50.00            81.550623
2019-03-09/22:15:00.00            82.347417
2019-03-09/22:15:10.00            83.119639
2019-03-09/22:15:20.00            83.868163
2019-03-09/22:15:30.00            84.593845
2019-03-09/22:15:40.00            85.297516
2019-03-09/22:15:50.00            85.979985
2019-03-09/22:16:00.00            86.642038
2019-03-09/22:16:10.00            87.284434
2019-03-09/22:16:20.00            87.907907
2019-03-09/22:16:30.00            88.513167
2019-03-09/22:16:40.00            89.100898
2019-03-09/22:16:50.00            89.671760
2019-03-09/22:17:00.00            90.226388
2019-03-09/22:17:10.00            90.765393
2019-03-09/22:17:20.00            91.289363
2019-03-09/22:17:30.00            91.798861
2019-03-09/22:17:40.00            92.294431
2019-03-09/22:17:50.00            92.776594
2019-03-09/22:18:00.00            93.245849
2019-03-09/22:18:10.00            93.702677
2019-03-09/22:18:20.00            94.147539
2019-03-09/22:18:30.00            94.580875
2019-03-09/22:18:40.00            95.003110
2019-03-09/22:18:50.00            95.414651
2019-03-09/22:19:00.00            95.815888
2019-03-09/22:19:10.00            96.207195
2019-03-09/22:19:20.00            96.588929
2019-03-09/22:19:30.00            96.961436
2019-03-09/22:19:40.00            97.325047
2019-03-09/22:19:50.00            97.680078
2019-03-09/22:20:00.00            98.026832
2019-03-09/22:20:10.00            98.365603
2019-03-09/22:20:20.00            98.696668
2019-03-09/22:20:30.00            99.020299
2019-03-09/22:20:40.00            99.336752
2019-03-09/22:20:50.00            99.646276
2019-03-09/22:21:00.00            99.949109
2019-03-09/22:21:10.00            100.24548
2019-03-09/22:21:20.00            100.53561
2019-03-09/22:21:30.00            100.81970
2019-03-09/22:21:40.00            101.09797
2019-03-09/22:21:50.00            101.37061
2019-03-09/22:22:00.00            101.63780
2019-03-09/22:22:10.00            101.89972
2019-03-09/22:22:20.00            102.15656
2019-03-09/22:22:30.00            102.40847
2019-03-09/22:22:40.00            102.65563
2019-03-09/22:22:50.00            102.89818
2019-03-09/22:23:00.00            103.13627
2019-03-09/22:23:10.00            103.37005
2019-03-09/22:23:20.00            103.59966
2019-03-09/22:23:30.00            103.82523
2019-03-09/22:23:40.00            104.04689
2019-03-09/22:23:50.00            104.26476
2019-03-09/22:24:00.00            104.47897
2019-03-09/22:24:10.00            104.68964
2019-03-09/22:24:20.00            104.89686
2019-03-09/22:24:30.00            105.10076
2019-03-09/22:24:40.00            105.30144
2019-03-09/22:24:50.00            105.49900
2019-03-09/22:25:00.00            105.69353
2019-03-09/22:25:10.00            105.88514
2019-03-09/22:25:20.00            106.07390
2019-03-09/22:25:30.00            106.25992
2019-03-09/22:25:40.00            106.44328
2019-03-09/22:25:50.00            106.62406
2019-03-09/22:26:00.00            106.80235
2019-03-09/22:26:10.00            106.97821
2019-03-09/22:26:20.00            107.15172
2019-03-09/22:26:30.00            107.32297
2019-03-09/22:26:40.00            107.49202
2019-03-09/22:26:50.00            107.65894
2019-03-09/22:27:00.00            107.82379
2019-03-09/22:27:10.00            107.98665
2019-03-09/22:27:20.00            108.14758
2019-03-09/22:27:30.00            108.30663
2019-03-09/22:27:40.00            108.46386
2019-03-09/22:27:50.00            108.61934
2019-03-09/22:28:00.00            108.77313
2019-03-09/22:28:10.00            108.92527
2019-03-09/22:28:20.00            109.07581
2019-03-09/22:28:30.00            109.22482
2019-03-09/22:28:40.00            109.37235
2019-03-09/22:28:50.00            109.51843
2019-03-09/22:29:00.00            109.66312
2019-03-09/22:29:10.00            109.80648
2019-03-09/22:29:20.00            109.94853
2019-03-09/22:29:30.00            110.08933
2019-03-09/22:29:40.00            110.22892
2019-03-09/22:29:50.00            110.36734
2019-03-09/22:30:00.00            110.50464
2019-03-09/22:30:10.00            110.64085
2019-03-09/22:30:20.00            110.77602
2019-03-09/22:30:30.00            110.91018
2019-03-09/22:30:40.00            111.04337
2019-03-09/22:30:50.00            111.17562
2019-03-09/22:31:00.00            111.30699
2019-03-09/22:31:10.00            111.43749
2019-03-09/22:31:20.00            111.56716
2019-03-09/22:31:30.00            111.69604
2019-03-09/22:31:40.00            111.82416
2019-03-09/22:31:50.00            111.95156
2019-03-09/22:32:00.00            112.07826
2019-03-09/22:32:10.00            112.20430
2019-03-09/22:32:20.00            112.32971
2019-03-09/22:32:30.00            112.45451
2019-03-09/22:32:40.00            112.57875
2019-03-09/22:32:50.00            112.70244
2019-03-09/22:33:00.00            112.82562
2019-03-09/22:33:10.00            112.94831
2019-03-09/22:33:20.00            113.07054
2019-03-09/22:33:30.00            113.19235
2019-03-09/22:33:40.00            113.31375
2019-03-09/22:33:50.00            113.43477
2019-03-09/22:34:00.00            113.55544
2019-03-09/22:34:10.00            113.67579
2019-03-09/22:34:20.00            113.79584
2019-03-09/22:34:30.00            113.91562
2019-03-09/22:34:40.00            114.03514
2019-03-09/22:34:50.00            114.15444
2019-03-09/22:35:00.00            114.27354
2019-03-09/22:35:10.00            114.39246
2019-03-09/22:35:20.00            114.51123
2019-03-09/22:35:30.00            114.62988
2019-03-09/22:35:40.00            114.74841
2019-03-09/22:35:50.00            114.86686
2019-03-09/22:36:00.00            114.98526
2019-03-09/22:36:10.00            115.10361
2019-03-09/22:36:20.00            115.22195
2019-03-09/22:36:30.00            115.34030
2019-03-09/22:36:40.00            115.45868
2019-03-09/22:36:50.00            115.57710
2019-03-09/22:37:00.00            115.69561
2019-03-09/22:37:10.00            115.81420
2019-03-09/22:37:20.00            115.93291
2019-03-09/22:37:30.00            116.05176
2019-03-09/22:37:40.00            116.17078
2019-03-09/22:37:50.00            116.28996
2019-03-09/22:38:00.00            116.40936
2019-03-09/22:38:10.00            116.52897
2019-03-09/22:38:20.00            116.64883
2019-03-09/22:38:30.00            116.76896
2019-03-09/22:38:40.00            116.88937
2019-03-09/22:38:50.00            117.01009
2019-03-09/22:39:00.00            117.13114
2019-03-09/22:39:10.00            117.25254
2019-03-09/22:39:20.00            117.37430
2019-03-09/22:39:30.00            117.49646
2019-03-09/22:39:40.00            117.61903
2019-03-09/22:39:50.00            117.74204
2019-03-09/22:40:00.00            117.86550
2019-03-09/22:40:10.00            117.98943
2019-03-09/22:40:20.00            118.11386
2019-03-09/22:40:30.00            118.23881
2019-03-09/22:40:40.00            118.36430
2019-03-09/22:40:50.00            118.49035
2019-03-09/22:41:00.00            118.61698
2019-03-09/22:41:10.00            118.74421
2019-03-09/22:41:20.00            118.87207
2019-03-09/22:41:30.00            119.00058
2019-03-09/22:41:40.00            119.12976
2019-03-09/22:41:50.00            119.25962
2019-03-09/22:42:00.00            119.39020
2019-03-09/22:42:10.00            119.52152
2019-03-09/22:42:20.00            119.65359
2019-03-09/22:42:30.00            119.78644
2019-03-09/22:42:40.00            119.92010
2019-03-09/22:42:50.00            120.05458
2019-03-09/22:43:00.00            120.18991
2019-03-09/22:43:10.00            120.32611
2019-03-09/22:43:20.00            120.46321
2019-03-09/22:43:30.00            120.60124
2019-03-09/22:43:40.00            120.74020
2019-03-09/22:43:50.00            120.88013
2019-03-09/22:44:00.00            121.02106
2019-03-09/22:44:10.00            121.16300
2019-03-09/22:44:20.00            121.30598
2019-03-09/22:44:30.00            121.45003
2019-03-09/22:44:40.00            121.59518
2019-03-09/22:44:50.00            121.74144
2019-03-09/22:45:00.00            121.88885
2019-03-09/22:45:10.00            122.03743
2019-03-09/22:45:20.00            122.18721
2019-03-09/22:45:30.00            122.33821
2019-03-09/22:45:40.00            122.49046
2019-03-09/22:45:50.00            122.64400
2019-03-09/22:46:00.00            122.79884
2019-03-09/22:46:10.00            122.95502
2019-03-09/22:46:20.00            123.11256
2019-03-09/22:46:30.00            123.27150
2019-03-09/22:46:40.00            123.43187
2019-03-09/22:46:50.00            123.59369
2019-03-09/22:47:00.00            123.75699
2019-03-09/22:47:10.00            123.92180
2019-03-09/22:47:20.00            124.08817
2019-03-09/22:47:30.00            124.25611
2019-03-09/22:47:40.00            124.42567
2019-03-09/22:47:50.00            124.59686
2019-03-09/22:48:00.00            124.76974
2019-03-09/22:48:10.00            124.94432
2019-03-09/22:48:20.00            125.12065
2019-03-09/22:48:30.00            125.29875
2019-03-09/22:48:40.00            125.47867
2019-03-09/22:48:50.00            125.66044
2019-03-09/22:49:00.00            125.84410
2019-03-09/22:49:10.00            126.02967
2019-03-09/22:49:20.00            126.21721
2019-03-09/22:49:30.00            126.40675
2019-03-09/22:49:40.00            126.59832
2019-03-09/22:49:50.00            126.79197
2019-03-09/22:50:00.00            126.98773
2019-03-09/22:50:10.00            127.18566
2019-03-09/22:50:20.00            127.38577
2019-03-09/22:50:30.00            127.58813
2019-03-09/22:50:40.00            127.79277
2019-03-09/22:50:50.00            127.99973
2019-03-09/22:51:00.00            128.20906
2019-03-09/22:51:10.00            128.42080
2019-03-09/22:51:20.00            128.63501
2019-03-09/22:51:30.00            128.85171
2019-03-09/22:51:40.00            129.07097
2019-03-09/22:51:50.00            129.29282
2019-03-09/22:52:00.00            129.51732
2019-03-09/22:52:10.00            129.74451
2019-03-09/22:52:20.00            129.97446
2019-03-09/22:52:30.00            130.20719
2019-03-09/22:52:40.00            130.44277
2019-03-09/22:52:50.00            130.68126
2019-03-09/22:53:00.00            130.92269
2019-03-09/22:53:10.00            131.16713
2019-03-09/22:53:20.00            131.41463
2019-03-09/22:53:30.00            131.66524
2019-03-09/22:53:40.00            131.91903
2019-03-09/22:53:50.00            132.17605
2019-03-09/22:54:00.00            132.43635
2019-03-09/22:54:10.00            132.70000
2019-03-09/22:54:20.00            132.96706
2019-03-09/22:54:30.00            133.23758
2019-03-09/22:54:40.00            133.51163
2019-03-09/22:54:50.00            133.78927
2019-03-09/22:55:00.00            134.07057
2019-03-09/22:55:10.00            134.35559
2019-03-09/22:55:20.00            134.64439
2019-03-09/22:55:30.00            134.93704
2019-03-09/22:55:40.00            135.23360
2019-03-09/22:55:50.00            135.53415
2019-03-09/22:56:00.00            135.83875
2019-03-09/22:56:10.00            136.14746
2019-03-09/22:56:20.00            136.46038
2019-03-09/22:56:30.00            136.77755
2019-03-09/22:56:40.00            137.09906
2019-03-09/22:56:50.00            137.42497
2019-03-09/22:57:00.00            137.75536
2019-03-09/22:57:10.00            138.09031
2019-03-09/22:57:20.00            138.42988
2019-03-09/22:57:30.00            138.77415
2019-03-09/22:57:40.00            139.12320
2019-03-09/22:57:50.00            139.47711
2019-03-09/22:58:00.00            139.83594
2019-03-09/22:58:10.00            140.19978
2019-03-09/22:58:20.00            140.56870
2019-03-09/22:58:30.00            140.94279
2019-03-09/22:58:40.00            141.32212
2019-03-09/22:58:50.00            141.70676
2019-03-09/22:59:00.00            142.09680
2019-03-09/22:59:10.00            142.49231
2019-03-09/22:59:20.00            142.89338
2019-03-09/22:59:30.00            143.30007
2019-03-09/22:59:40.00            143.71247
2019-03-09/22:59:50.00            144.13066
2019-03-09/23:00:00.00            144.55471
2019-03-09/23:00:10.00            144.98469
2019-03-09/23:00:20.00            145.42069
2019-03-09/23:00:30.00            145.86277
2019-03-09/23:00:40.00            146.31101
2019-03-09/23:00:50.00            146.76548
2019-03-09/23:01:00.00            147.22625
2019-03-09/23:01:10.00            147.69340
2019-03-09/23:01:20.00            148.16698
2019-03-09/23:01:30.00            148.64706
2019-03-09/23:01:40.00            149.13372
2019-03-09/23:01:50.00            149.62699
2019-03-09/23:02:00.00            150.12696
2019-03-09/23:02:10.00            150.63366
2019-03-09/23:02:20.00            151.14716
2019-03-09/23:02:30.00            151.66750
2019-03-09/23:02:40.00            152.19472
2019-03-09/23:02:50.00            152.72888
2019-03-09/23:03:00.00            153.27000
2019-03-09/23:03:10.00            153.81812
2019-03-09/23:03:20.00            154.37327
2019-03-09/23:03:30.00            154.93548
2019-03-09/23:03:40.00            155.50475
2019-03-09/23:03:50.00            156.08111
2019-03-09/23:04:00.00            156.66456
2019-03-09/23:04:10.00            157.25511
2019-03-09/23:04:20.00            157.85274
2019-03-09/23:04:30.00            158.45745
2019-03-09/23:04:40.00            159.06921
2019-03-09/23:04:50.00            159.68801
2019-03-09/23:05:00.00            160.31381
2019-03-09/23:05:10.00            160.94656
2019-03-09/23:05:20.00            161.58622
2019-03-09/23:05:30.00            162.23272
2019-03-09/23:05:40.00            162.88602
2019-03-09/23:05:50.00            163.54601
2019-03-09/23:06:00.00            164.21263
2019-03-09/23:06:10.00            164.88578
2019-03-09/23:06:20.00            165.56535
2019-03-09/23:06:30.00            166.25123
2019-03-09/23:06:40.00            166.94331
2019-03-09/23:06:50.00            167.64144
2019-03-09/23:07:00.00            168.34549
2019-03-09/23:07:10.00            169.05529
2019-03-09/23:07:20.00            169.77070
2019-03-09/23:07:30.00            170.49154
2019-03-09/23:07:40.00            171.21762
2019-03-09/23:07:50.00            171.94875
2019-03-09/23:08:00.00            172.68474
2019-03-09/23:08:10.00            173.42537
2019-03-09/23:08:20.00            174.17041
2019-03-09/23:08:30.00            174.91965
2019-03-09/23:08:40.00            175.67284
2019-03-09/23:08:50.00            176.42974
2019-03-09/23:09:00.00            177.19009
2019-03-09/23:09:10.00            177.95362
2019-03-09/23:09:20.00            178.72009
2019-03-09/23:09:30.00            179.48919
2019-03-09/23:09:40.00            180.26069
2019-03-09/23:09:50.00            181.03424
2019-03-09/23:10:00.00            181.80958
2019-03-09/23:10:10.00            182.58640
2019-03-09/23:10:20.00            183.36442
2019-03-09/23:10:30.00            184.14333
2019-03-09/23:10:40.00            184.92283
2019-03-09/23:10:50.00            185.70260
2019-03-09/23:11:00.00            186.48235
2019-03-09/23:11:10.00            187.26176
2019-03-09/23:11:20.00            188.04053
2019-03-09/23:11:30.00            188.81835
2019-03-09/23:11:40.00            189.59493
2019-03-09/23:11:50.00            190.36995
2019-03-09/23:12:00.00            191.14313
2019-03-09/23:12:10.00            191.91417
2019-03-09/23:12:20.00            192.68279
2019-03-09/23:12:30.00            193.44869
2019-03-09/23:12:40.00            194.21161
2019-03-09/23:12:50.00            194.97127
2019-03-09/23:13:00.00            195.72741
2019-03-09/23:13:10.00            196.47977
2019-03-09/23:13:20.00            197.22811
2019-03-09/23:13:30.00            197.97218
2019-03-09/23:13:40.00            198.71176
2019-03-09/23:13:50.00            199.44662
2019-03-09/23:14:00.00            200.17654
2019-03-09/23:14:10.00            200.90132
2019-03-09/23:14:20.00            201.62077
2019-03-09/23:14:30.00            202.33471
2019-03-09/23:14:40.00            203.04295
2019-03-09/23:14:50.00            203.74534
2019-03-09/23:15:00.00            204.44171
2019-03-09/23:15:10.00            205.13193
2019-03-09/23:15:20.00            205.81585
2019-03-09/23:15:30.00            206.49335
2019-03-09/23:15:40.00            207.16433
2019-03-09/23:15:50.00            207.82866
2019-03-09/23:16:00.00            208.48625
2019-03-09/23:16:10.00            209.13703
2019-03-09/23:16:20.00            209.78090
2019-03-09/23:16:30.00            210.41780
2019-03-09/23:16:40.00            211.04767
2019-03-09/23:16:50.00            211.67046
2019-03-09/23:17:00.00            212.28611
2019-03-09/23:17:10.00            212.89461
2019-03-09/23:17:20.00            213.49592
2019-03-09/23:17:30.00            214.09002
2019-03-09/23:17:40.00            214.67689
2019-03-09/23:17:50.00            215.25653
2019-03-09/23:18:00.00            215.82893
2019-03-09/23:18:10.00            216.39411
2019-03-09/23:18:20.00            216.95207
2019-03-09/23:18:30.00            217.50283
2019-03-09/23:18:40.00            218.04641
2019-03-09/23:18:50.00            218.58284
2019-03-09/23:19:00.00            219.11216
2019-03-09/23:19:10.00            219.63439
2019-03-09/23:19:20.00            220.14957
2019-03-09/23:19:30.00            220.65776
2019-03-09/23:19:40.00            221.15899
2019-03-09/23:19:50.00            221.65333
2019-03-09/23:20:00.00            222.14082
2019-03-09/23:20:10.00            222.62152
2019-03-09/23:20:20.00            223.09549
2019-03-09/23:20:30.00            223.56279
2019-03-09/23:20:40.00            224.02348
2019-03-09/23:20:50.00            224.47764
2019-03-09/23:21:00.00            224.92533
2019-03-09/23:21:10.00            225.36662
2019-03-09/23:21:20.00            225.80158
2019-03-09/23:21:30.00            226.23028
2019-03-09/23:21:40.00            226.65279
2019-03-09/23:21:50.00            227.06919
2019-03-09/23:22:00.00            227.47956
2019-03-09/23:22:10.00            227.88397
2019-03-09/23:22:20.00            228.28249
2019-03-09/23:22:30.00            228.67521
2019-03-09/23:22:40.00            229.06220
2019-03-09/23:22:50.00            229.44353
2019-03-09/23:23:00.00            229.81928
2019-03-09/23:23:10.00            230.18954
2019-03-09/23:23:20.00            230.55438
2019-03-09/23:23:30.00            230.91386
2019-03-09/23:23:40.00            231.26808
2019-03-09/23:23:50.00            231.61711
2019-03-09/23:24:00.00            231.96102
2019-03-09/23:24:10.00            232.29989
2019-03-09/23:24:20.00            232.63380
2019-03-09/23:24:30.00            232.96281
2019-03-09/23:24:40.00            233.28701
2019-03-09/23:24:50.00            233.60646
2019-03-09/23:25:00.00            233.92124
2019-03-09/23:25:10.00            234.23142
2019-03-09/23:25:20.00            234.53708
2019-03-09/23:25:30.00            234.83827
2019-03-09/23:25:40.00            235.13508
2019-03-09/23:25:50.00            235.42757
2019-03-09/23:26:00.00            235.71581
2019-03-09/23:26:10.00            235.99987
2019-03-09/23:26:20.00            236.27981
2019-03-09/23:26:30.00            236.55570
2019-03-09/23:26:40.00            236.82760
2019-03-09/23:26:50.00            237.09558
2019-03-09/23:27:00.00            237.35969
2019-03-09/23:27:10.00            237.62002
2019-03-09/23:27:20.00            237.87660
2019-03-09/23:27:30.00            238.12951
2019-03-09/23:27:40.00            238.37880
2019-03-09/23:27:50.00            238.62453
2019-03-09/23:28:00.00            238.86676
2019-03-09/23:28:10.00            239.10554
2019-03-09/23:28:20.00            239.34094
2019-03-09/23:28:30.00            239.57300
2019-03-09/23:28:40.00            239.80178
2019-03-09/23:28:50.00            240.02734
2019-03-09/23:29:00.00            240.24972
2019-03-09/23:29:10.00            240.46898
2019-03-09/23:29:20.00            240.68516
2019-03-09/23:29:30.00            240.89832
2019-03-09/23:29:40.00            241.10851
2019-03-09/23:29:50.00            241.31577
2019-03-09/23:30:00.00            241.52015
2019-03-09/23:30:10.00            241.72169
2019-03-09/23:30:20.00            241.92045
2019-03-09/23:30:30.00            242.11647
2019-03-09/23:30:40.00            242.30979
2019-03-09/23:30:50.00            242.50045
2019-03-09/23:31:00.00            242.68850
2019-03-09/23:31:10.00            242.87398
2019-03-09/23:31:20.00            243.05693
2019-03-09/23:31:30.00            243.23738
2019-03-09/23:31:40.00            243.41539
2019-03-09/23:31:50.00            243.59098
2019-03-09/23:32:00.00            243.76420
2019-03-09/23:32:10.00            243.93509
2019-03-09/23:32:20.00            244.10368
2019-03-09/23:32:30.00            244.27000
2019-03-09/23:32:40.00            244.43409
2019-03-09/23:32:50.00            244.59599
2019-03-09/23:33:00.00            244.75573
2019-03-09/23:33:10.00            244.91335
2019-03-09/23:33:20.00            245.06887
2019-03-09/23:33:30.00            245.22234
2019-03-09/23:33:40.00            245.37377
2019-03-09/23:33:50.00            245.52321
2019-03-09/23:34:00.00            245.67068
2019-03-09/23:34:10.00            245.81622
2019-03-09/23:34:20.00            245.95985
2019-03-09/23:34:30.00            246.10160
2019-03-09/23:34:40.00            246.24150
2019-03-09/23:34:50.00            246.37959
2019-03-09/23:35:00.00            246.51588
2019-03-09/23:35:10.00            246.65040
2019-03-09/23:35:20.00            246.78318
2019-03-09/23:35:30.00            246.91425
2019-03-09/23:35:40.00            247.04363
2019-03-09/23:35:50.00            247.17134
2019-03-09/23:36:00.00            247.29742
2019-03-09/23:36:10.00            247.42188
2019-03-09/23:36:20.00            247.54476
2019-03-09/23:36:30.00            247.66606
2019-03-09/23:36:40.00            247.78582
2019-03-09/23:36:50.00            247.90406
2019-03-09/23:37:00.00            248.02080
2019-03-09/23:37:10.00            248.13607
2019-03-09/23:37:20.00            248.24987
2019-03-09/23:37:30.00            248.36225
2019-03-09/23:37:40.00            248.47320
2019-03-09/23:37:50.00            248.58277
2019-03-09/23:38:00.00            248.69095
2019-03-09/23:38:10.00            248.79779
2019-03-09/23:38:20.00            248.90328
2019-03-09/23:38:30.00            249.00746
2019-03-09/23:38:40.00            249.11035
2019-03-09/23:38:50.00            249.21195
2019-03-09/23:39:00.00            249.31229
2019-03-09/23:39:10.00            249.41139
2019-03-09/23:39:20.00            249.50925
2019-03-09/23:39:30.00            249.60591
2019-03-09/23:39:40.00            249.70138
2019-03-09/23:39:50.00            249.79567
2019-03-09/23:40:00.00            249.88880
2019-03-09/23:40:10.00            249.98078
2019-03-09/23:40:20.00            250.07163
2019-03-09/23:40:30.00            250.16137
2019-03-09/23:40:40.00            250.25002
2019-03-09/23:40:50.00            250.33757
2019-03-09/23:41:00.00            250.42406
2019-03-09/23:41:10.00            250.50950
2019-03-09/23:41:20.00            250.59389
2019-03-09/23:41:30.00            250.67726
2019-03-09/23:41:40.00            250.75961
2019-03-09/23:41:50.00            250.84096
2019-03-09/23:42:00.00            250.92133
2019-03-09/23:42:10.00            251.00072
2019-03-09/23:42:20.00            251.07915
2019-03-09/23:42:30.00            251.15663
2019-03-09/23:42:40.00            251.23318
2019-03-09/23:42:50.00            251.30880
2019-03-09/23:43:00.00            251.38351
2019-03-09/23:43:10.00            251.45732
2019-03-09/23:43:20.00            251.53025
2019-03-09/23:43:30.00            251.60229
2019-03-09/23:43:40.00            251.67347
2019-03-09/23:43:50.00            251.74380
2019-03-09/23:44:00.00            251.81328
2019-03-09/23:44:10.00            251.88192
2019-03-09/23:44:20.00            251.94975
2019-03-09/23:44:30.00            252.01676
2019-03-09/23:44:40.00            252.08296
2019-03-09/23:44:50.00            252.14838
2019-03-09/23:45:00.00            252.21301
2019-03-09/23:45:10.00            252.27687
2019-03-09/23:45:20.00            252.33997
2019-03-09/23:45:30.00            252.40231
2019-03-09/23:45:40.00            252.46391
2019-03-09/23:45:50.00            252.52477
2019-03-09/23:46:00.00            252.58491
2019-03-09/23:46:10.00            252.64433
2019-03-09/23:46:20.00            252.70304
2019-03-09/23:46:30.00            252.76105
2019-03-09/23:46:40.00            252.81836
2019-03-09/23:46:50.00            252.87499
2019-03-09/23:47:00.00            252.93095
2019-03-09/23:47:10.00            252.98624
2019-03-09/23:47:20.00            253.04087
2019-03-09/23:47:30.00            253.09485
2019-03-09/23:47:40.00            253.14818
2019-03-09/23:47:50.00            253.20088
2019-03-09/23:48:00.00            253.25295
2019-03-09/23:48:10.00            253.30439
2019-03-09/23:48:20.00            253.35522
2019-03-09/23:48:30.00            253.40545
2019-03-09/23:48:40.00            253.45507
2019-03-09/23:48:50.00            253.50410
2019-03-09/23:49:00.00            253.55255
2019-03-09/23:49:10.00            253.60041
2019-03-09/23:49:20.00            253.64770
2019-03-09/23:49:30.00            253.69443
2019-03-09/23:49:40.00            253.74059
2019-03-09/23:49:50.00            253.78620
2019-03-09/23:50:00.00            253.83127
2019-03-09/23:50:10.00            253.87579
2019-03-09/23:50:20.00            253.91978
2019-03-09/23:50:30.00            253.96323
2019-03-09/23:50:40.00            254.00617
2019-03-09/23:50:50.00            254.04858
2019-03-09/23:51:00.00            254.09049
2019-03-09/23:51:10.00            254.13189
2019-03-09/23:51:20.00            254.17278
2019-03-09/23:51:30.00            254.21319
2019-03-09/23:51:40.00            254.25310
2019-03-09/23:51:50.00            254.29253
2019-03-09/23:52:00.00            254.33148
2019-03-09/23:52:10.00            254.36996
2019-03-09/23:52:20.00            254.40796
2019-03-09/23:52:30.00            254.44551
2019-03-09/23:52:40.00            254.48259
2019-03-09/23:52:50.00            254.51923
2019-03-09/23:53:00.00            254.55541
2019-03-09/23:53:10.00            254.59115
2019-03-09/23:53:20.00            254.62645
2019-03-09/23:53:30.00            254.66131
2019-03-09/23:53:40.00            254.69575
2019-03-09/23:53:50.00            254.72976
2019-03-09/23:54:00.00            254.76335
2019-03-09/23:54:10.00            254.79653
2019-03-09/23:54:20.00            254.82929
2019-03-09/23:54:30.00            254.86164
2019-03-09/23:54:40.00            254.89359
2019-03-09/23:54:50.00            254.92514
2019-03-09/23:55:00.00            254.95629
2019-03-09/23:55:10.00            254.98706
2019-03-09/23:55:20.00            255.01744
2019-03-09/23:55:30.00            255.04743
2019-03-09/23:55:40.00            255.07705
2019-03-09/23:55:50.00            255.10628
2019-03-09/23:56:00.00            255.13515
2019-03-09/23:56:10.00            255.16365
2019-03-09/23:56:20.00            255.19179
2019-03-09/23:56:30.00            255.21957
2019-03-09/23:56:40.00            255.24699
2019-03-09/23:56:50.00            255.27405
2019-03-09/23:57:00.00            255.30077
2019-03-09/23:57:10.00            255.32714
2019-03-09/23:57:20.00            255.35317
2019-03-09/23:57:30.00            255.37886
2019-03-09/23:57:40.00            255.40422
2019-03-09/23:57:50.00            255.42924
2019-03-09/23:58:00.00            255.45393
2019-03-09/23:58:10.00            255.47830
2019-03-09/23:58:20.00            255.50235
2019-03-09/23:58:30.00            255.52607
2019-03-09/23:58:40.00            255.54948
2019-03-09/23:58:50.00            255.57258
2019-03-09/23:59:00.00            255.59537
2019-03-09/23:59:10.00            255.61784
2019-03-09/23:59:20.00            255.64002
2019-03-09/23:59:30.00            255.66189
2019-03-09/23:59:40.00            255.68347
2019-03-09/23:59:50.00            255.70475
2019-03-10/00:00:00.00            255.72574
2019-03-10/00:00:10.00            255.74643
2019-03-10/00:00:20.00            255.76685
2019-03-10/00:00:30.00            255.78697
2019-03-10/00:00:40.00            255.80682
2019-03-10/00:00:50.00            255.82638
2019-03-10/00:01:00.00            255.84567
2019-03-10/00:01:10.00            255.86469
2019-03-10/00:01:20.00            255.88344
2019-03-10/00:01:30.00            255.90192
2019-03-10/00:01:40.00            255.92013
2019-03-10/00:01:50.00            255.93808
2019-03-10/00:02:00.00            255.95577
2019-03-10/00:02:10.00            255.97319
2019-03-10/00:02:20.00            255.99037
2019-03-10/00:02:30.00            256.00729
2019-03-10/00:02:40.00            256.02396
2019-03-10/00:02:50.00            256.04038
2019-03-10/00:03:00.00            256.05655
2019-03-10/00:03:10.00            256.07248
2019-03-10/00:03:20.00            256.08816
2019-03-10/00:03:30.00            256.10361
2019-03-10/00:03:40.00            256.11882
2019-03-10/00:03:50.00            256.13379
2019-03-10/00:04:00.00            256.14853
2019-03-10/00:04:10.00            256.16304
2019-03-10/00:04:20.00            256.17732
2019-03-10/00:04:30.00            256.19138
2019-03-10/00:04:40.00            256.20521
2019-03-10/00:04:50.00            256.21881
2019-03-10/00:05:00.00            256.23220
2019-03-10/00:05:10.00            256.24536
2019-03-10/00:05:20.00            256.25831
2019-03-10/00:05:30.00            256.27105
2019-03-10/00:05:40.00            256.28357
2019-03-10/00:05:50.00            256.29588
2019-03-10/00:06:00.00            256.30798
2019-03-10/00:06:10.00            256.31987
2019-03-10/00:06:20.00            256.33156
2019-03-10/00:06:30.00            256.34305
2019-03-10/00:06:40.00            256.35433
2019-03-10/00:06:50.00            256.36541
2019-03-10/00:07:00.00            256.37630
2019-03-10/00:07:10.00            256.38699
2019-03-10/00:07:20.00            256.39748
2019-03-10/00:07:30.00            256.40778
2019-03-10/00:07:40.00            256.41789
2019-03-10/00:07:50.00            256.42781
2019-03-10/00:08:00.00            256.43754
2019-03-10/00:08:10.00            256.44709
2019-03-10/00:08:20.00            256.45645
2019-03-10/00:08:30.00            256.46563
2019-03-10/00:08:40.00            256.47463
2019-03-10/00:08:50.00            256.48344
2019-03-10/00:09:00.00            256.49208
2019-03-10/00:09:10.00            256.50055
2019-03-10/00:09:20.00            256.50883
2019-03-10/00:09:30.00            256.51695
2019-03-10/00:09:40.00            256.52489
2019-03-10/00:09:50.00            256.53266
2019-03-10/00:10:00.00            256.54026
2019-03-10/00:10:10.00            256.54770
2019-03-10/00:10:20.00            256.55496
2019-03-10/00:10:30.00            256.56207
2019-03-10/00:10:40.00            256.56901
2019-03-10/00:10:50.00            256.57579
2019-03-10/00:11:00.00            256.58240
2019-03-10/00:11:10.00            256.58886
2019-03-10/00:11:20.00            256.59516
2019-03-10/00:11:30.00            256.60131
2019-03-10/00:11:40.00            256.60730
2019-03-10/00:11:50.00            256.61313
2019-03-10/00:12:00.00            256.61881
2019-03-10/00:12:10.00            256.62435
2019-03-10/00:12:20.00            256.62973
2019-03-10/00:12:30.00            256.63496
2019-03-10/00:12:40.00            256.64005
2019-03-10/00:12:50.00            256.64499
2019-03-10/00:13:00.00            256.64979
2019-03-10/00:13:10.00            256.65444
2019-03-10/00:13:20.00            256.65895
2019-03-10/00:13:30.00            256.66332
2019-03-10/00:13:40.00            256.66755
2019-03-10/00:13:50.00            256.67164
2019-03-10/00:14:00.00            256.67559
2019-03-10/00:14:10.00            256.67941
2019-03-10/00:14:20.00            256.68309
2019-03-10/00:14:30.00            256.68664
2019-03-10/00:14:40.00            256.69005
2019-03-10/00:14:50.00            256.69333
2019-03-10/00:15:00.00            256.69649
2019-03-10/00:15:10.00            256.69951
2019-03-10/00:15:20.00            256.70240
2019-03-10/00:15:30.00            256.70517
2019-03-10/00:15:40.00            256.70781
2019-03-10/00:15:50.00            256.71033
2019-03-10/00:16:00.00            256.71272
2019-03-10/00:16:10.00            256.71499
2019-03-10/00:16:20.00            256.71713
2019-03-10/00:16:30.00            256.71916
2019-03-10/00:16:40.00            256.72107
2019-03-10/00:16:50.00            256.72285
2019-03-10/00:17:00.00            256.72452
2019-03-10/00:17:10.00            256.72607
2019-03-10/00:17:20.00            256.72751
2019-03-10/00:17:30.00            256.72883
2019-03-10/00:17:40.00            256.73004
2019-03-10/00:17:50.00            256.73113
2019-03-10/00:18:00.00            256.73211
2019-03-10/00:18:10.00            256.73298
2019-03-10/00:18:20.00            256.73375
2019-03-10/00:18:30.00            256.73440
2019-03-10/00:18:40.00            256.73494
2019-03-10/00:18:50.00            256.73538
2019-03-10/00:19:00.00            256.73571
2019-03-10/00:19:10.00            256.73593
2019-03-10/00:19:20.00            256.73605
2019-03-10/00:19:30.00            256.73607
2019-03-10/00:19:40.00            256.73598
2019-03-10/00:19:50.00            256.73579
2019-03-10/00:20:00.00            256.73550
2019-03-10/00:20:10.00            256.73511
2019-03-10/00:20:20.00            256.73462
2019-03-10/00:20:30.00            256.73403
2019-03-10/00:20:40.00            256.73335
2019-03-10/00:20:50.00            256.73257
2019-03-10/00:21:00.00            256.73169
2019-03-10/00:21:10.00            256.73071
2019-03-10/00:21:20.00            256.72965
2019-03-10/00:21:30.00            256.72848
2019-03-10/00:21:40.00            256.72723
2019-03-10/00:21:50.00            256.72588
2019-03-10/00:22:00.00            256.72445
2019-03-10/00:22:10.00            256.72292
2019-03-10/00:22:20.00            256.72130
2019-03-10/00:22:30.00            256.71959
2019-03-10/00:22:40.00            256.71780
2019-03-10/00:22:50.00            256.71592
2019-03-10/00:23:00.00            256.71395
2019-03-10/00:23:10.00            256.71190
2019-03-10/00:23:20.00            256.70976
2019-03-10/00:23:30.00            256.70754
2019-03-10/00:23:40.00            256.70523
2019-03-10/00:23:50.00            256.70284
2019-03-10/00:24:00.00            256.70037
2019-03-10/00:24:10.00            256.69782
2019-03-10/00:24:20.00            256.69519
2019-03-10/00:24:30.00            256.69248
2019-03-10/00:24:40.00            256.68968
2019-03-10/00:24:50.00            256.68681
2019-03-10/00:25:00.00            256.68387
2019-03-10/00:25:10.00            256.68084
2019-03-10/00:25:20.00            256.67774
2019-03-10/00:25:30.00            256.67456
2019-03-10/00:25:40.00            256.67131
2019-03-10/00:25:50.00            256.66799
2019-03-10/00:26:00.00            256.66459
2019-03-10/00:26:10.00            256.66111
2019-03-10/00:26:20.00            256.65757
2019-03-10/00:26:30.00            256.65395
2019-03-10/00:26:40.00            256.65027
2019-03-10/00:26:50.00            256.64651
2019-03-10/00:27:00.00            256.64268
2019-03-10/00:27:10.00            256.63879
2019-03-10/00:27:20.00            256.63482
2019-03-10/00:27:30.00            256.63079
2019-03-10/00:27:40.00            256.62669
2019-03-10/00:27:50.00            256.62252
2019-03-10/00:28:00.00            256.61829
2019-03-10/00:28:10.00            256.61399
2019-03-10/00:28:20.00            256.60963
2019-03-10/00:28:30.00            256.60521
2019-03-10/00:28:40.00            256.60072
2019-03-10/00:28:50.00            256.59617
2019-03-10/00:29:00.00            256.59155
2019-03-10/00:29:10.00            256.58688
2019-03-10/00:29:20.00            256.58214
2019-03-10/00:29:30.00            256.57735
2019-03-10/00:29:40.00            256.57249
2019-03-10/00:29:50.00            256.56757
2019-03-10/00:30:00.00            256.56260
2019-03-10/00:30:10.00            256.55757
2019-03-10/00:30:20.00            256.55248
2019-03-10/00:30:30.00            256.54733
2019-03-10/00:30:40.00            256.54213
2019-03-10/00:30:50.00            256.53687
2019-03-10/00:31:00.00            256.53156
2019-03-10/00:31:10.00            256.52619
2019-03-10/00:31:20.00            256.52077
2019-03-10/00:31:30.00            256.51529
2019-03-10/00:31:40.00            256.50976
2019-03-10/00:31:50.00            256.50418
2019-03-10/00:32:00.00            256.49855
2019-03-10/00:32:10.00            256.49287
2019-03-10/00:32:20.00            256.48713
2019-03-10/00:32:30.00            256.48135
2019-03-10/00:32:40.00            256.47551
2019-03-10/00:32:50.00            256.46963
2019-03-10/00:33:00.00            256.46370
2019-03-10/00:33:10.00            256.45772
2019-03-10/00:33:20.00            256.45169
2019-03-10/00:33:30.00            256.44561
2019-03-10/00:33:40.00            256.43949
2019-03-10/00:33:50.00            256.43332
2019-03-10/00:34:00.00            256.42711
2019-03-10/00:34:10.00            256.42085
2019-03-10/00:34:20.00            256.41455
2019-03-10/00:34:30.00            256.40821
2019-03-10/00:34:40.00            256.40182
2019-03-10/00:34:50.00            256.39539
2019-03-10/00:35:00.00            256.38891
2019-03-10/00:35:10.00            256.38240
2019-03-10/00:35:20.00            256.37584
2019-03-10/00:35:30.00            256.36924
2019-03-10/00:35:40.00            256.36260
2019-03-10/00:35:50.00            256.35592
2019-03-10/00:36:00.00            256.34920
2019-03-10/00:36:10.00            256.34245
2019-03-10/00:36:20.00            256.33565
2019-03-10/00:36:30.00            256.32882
2019-03-10/00:36:40.00            256.32195
2019-03-10/00:36:50.00            256.31504
2019-03-10/00:37:00.00            256.30810
2019-03-10/00:37:10.00            256.30112
2019-03-10/00:37:20.00            256.29410
2019-03-10/00:37:30.00            256.28705
2019-03-10/00:37:40.00            256.27997
2019-03-10/00:37:50.00            256.27285
2019-03-10/00:38:00.00            256.26570
2019-03-10/00:38:10.00            256.25851
2019-03-10/00:38:20.00            256.25129
2019-03-10/00:38:30.00            256.24404
2019-03-10/00:38:40.00            256.23676
2019-03-10/00:38:50.00            256.22945
2019-03-10/00:39:00.00            256.22210
2019-03-10/00:39:10.00            256.21473
2019-03-10/00:39:20.00            256.20732
2019-03-10/00:39:30.00            256.19989
2019-03-10/00:39:40.00            256.19243
2019-03-10/00:39:50.00            256.18494
2019-03-10/00:40:00.00            256.17742
2019-03-10/00:40:10.00            256.16987
2019-03-10/00:40:20.00            256.16230
2019-03-10/00:40:30.00            256.15470
2019-03-10/00:40:40.00            256.14707
2019-03-10/00:40:50.00            256.13942
2019-03-10/00:41:00.00            256.13175
2019-03-10/00:41:10.00            256.12404
2019-03-10/00:41:20.00            256.11632
2019-03-10/00:41:30.00            256.10857
2019-03-10/00:41:40.00            256.10080
2019-03-10/00:41:50.00            256.09300
2019-03-10/00:42:00.00            256.08518
2019-03-10/00:42:10.00            256.07734
2019-03-10/00:42:20.00            256.06948
2019-03-10/00:42:30.00            256.06159
2019-03-10/00:42:40.00            256.05369
2019-03-10/00:42:50.00            256.04576
2019-03-10/00:43:00.00            256.03782
2019-03-10/00:43:10.00            256.02985
2019-03-10/00:43:20.00            256.02187
2019-03-10/00:43:30.00            256.01387
2019-03-10/00:43:40.00            256.00585
2019-03-10/00:43:50.00            255.99781
2019-03-10/00:44:00.00            255.98975
2019-03-10/00:44:10.00            255.98168
2019-03-10/00:44:20.00            255.97359
2019-03-10/00:44:30.00            255.96549
2019-03-10/00:44:40.00            255.95737
2019-03-10/00:44:50.00            255.94923
2019-03-10/00:45:00.00            255.94108
2019-03-10/00:45:10.00            255.93292
2019-03-10/00:45:20.00            255.92474
2019-03-10/00:45:30.00            255.91655
2019-03-10/00:45:40.00            255.90835
2019-03-10/00:45:50.00            255.90013
2019-03-10/00:46:00.00            255.89190
2019-03-10/00:46:10.00            255.88366
2019-03-10/00:46:20.00            255.87541
2019-03-10/00:46:30.00            255.86715
2019-03-10/00:46:40.00            255.85888
2019-03-10/00:46:50.00            255.85060
2019-03-10/00:47:00.00            255.84231
2019-03-10/00:47:10.00            255.83401
2019-03-10/00:47:20.00            255.82570
2019-03-10/00:47:30.00            255.81738
2019-03-10/00:47:40.00            255.80906
2019-03-10/00:47:50.00            255.80073
2019-03-10/00:48:00.00            255.79239
2019-03-10/00:48:10.00            255.78404
2019-03-10/00:48:20.00            255.77569
2019-03-10/00:48:30.00            255.76733
2019-03-10/00:48:40.00            255.75897
2019-03-10/00:48:50.00            255.75061
2019-03-10/00:49:00.00            255.74224
2019-03-10/00:49:10.00            255.73386
2019-03-10/00:49:20.00            255.72549
2019-03-10/00:49:30.00            255.71711
2019-03-10/00:49:40.00            255.70872
2019-03-10/00:49:50.00            255.70034
2019-03-10/00:50:00.00            255.69195
2019-03-10/00:50:10.00            255.68356
2019-03-10/00:50:20.00            255.67518
2019-03-10/00:50:30.00            255.66679
2019-03-10/00:50:40.00            255.65840
2019-03-10/00:50:50.00            255.65001
2019-03-10/00:51:00.00            255.64162
2019-03-10/00:51:10.00            255.63324
2019-03-10/00:51:20.00            255.62486
2019-03-10/00:51:30.00            255.61648
2019-03-10/00:51:40.00            255.60810
2019-03-10/00:51:50.00            255.59972
2019-03-10/00:52:00.00            255.59135
2019-03-10/00:52:10.00            255.58298
2019-03-10/00:52:20.00            255.57462
2019-03-10/00:52:30.00            255.56626
2019-03-10/00:52:40.00            255.55791
2019-03-10/00:52:50.00            255.54957
2019-03-10/00:53:00.00            255.54123
2019-03-10/00:53:10.00            255.53290
2019-03-10/00:53:20.00            255.52457
2019-03-10/00:53:30.00            255.51625
2019-03-10/00:53:40.00            255.50794
2019-03-10/00:53:50.00            255.49964
2019-03-10/00:54:00.00            255.49135
2019-03-10/00:54:10.00            255.48307
2019-03-10/00:54:20.00            255.47480
2019-03-10/00:54:30.00            255.46654
2019-03-10/00:54:40.00            255.45829
2019-03-10/00:54:50.00            255.45005
2019-03-10/00:55:00.00            255.44182
2019-03-10/00:55:10.00            255.43361
2019-03-10/00:55:20.00            255.42541
2019-03-10/00:55:30.00            255.41722
2019-03-10/00:55:40.00            255.40904
2019-03-10/00:55:50.00            255.40088
2019-03-10/00:56:00.00            255.39274
2019-03-10/00:56:10.00            255.38461
2019-03-10/00:56:20.00            255.37649
2019-03-10/00:56:30.00            255.36839
2019-03-10/00:56:40.00            255.36031
2019-03-10/00:56:50.00            255.35225
2019-03-10/00:57:00.00            255.34420
2019-03-10/00:57:10.00            255.33617
2019-03-10/00:57:20.00            255.32816
2019-03-10/00:57:30.00            255.32017
2019-03-10/00:57:40.00            255.31220
2019-03-10/00:57:50.00            255.30424
2019-03-10/00:58:00.00            255.29631
2019-03-10/00:58:10.00            255.28840
2019-03-10/00:58:20.00            255.28051
2019-03-10/00:58:30.00            255.27265
2019-03-10/00:58:40.00            255.26480
2019-03-10/00:58:50.00            255.25698
2019-03-10/00:59:00.00            255.24919
2019-03-10/00:59:10.00            255.24141
2019-03-10/00:59:20.00            255.23366
2019-03-10/00:59:30.00            255.22594
2019-03-10/00:59:40.00            255.21824
2019-03-10/00:59:50.00            255.21057
2019-03-10/01:00:00.00            255.20292
2019-03-10/01:00:10.00            255.19531
2019-03-10/01:00:20.00            255.18772
2019-03-10/01:00:30.00            255.18015
2019-03-10/01:00:40.00            255.17262
2019-03-10/01:00:50.00            255.16512
2019-03-10/01:01:00.00            255.15764
2019-03-10/01:01:10.00            255.15020
2019-03-10/01:01:20.00            255.14279
2019-03-10/01:01:30.00            255.13540
2019-03-10/01:01:40.00            255.12805
2019-03-10/01:01:50.00            255.12074
2019-03-10/01:02:00.00            255.11346
2019-03-10/01:02:10.00            255.10620
2019-03-10/01:02:20.00            255.09899
2019-03-10/01:02:30.00            255.09181
2019-03-10/01:02:40.00            255.08466
2019-03-10/01:02:50.00            255.07755
2019-03-10/01:03:00.00            255.07048
2019-03-10/01:03:10.00            255.06345
2019-03-10/01:03:20.00            255.05645
2019-03-10/01:03:30.00            255.04949
2019-03-10/01:03:40.00            255.04257
2019-03-10/01:03:50.00            255.03568
2019-03-10/01:04:00.00            255.02884
2019-03-10/01:04:10.00            255.02204
2019-03-10/01:04:20.00            255.01528
2019-03-10/01:04:30.00            255.00857
2019-03-10/01:04:40.00            255.00189
2019-03-10/01:04:50.00            254.99526
2019-03-10/01:05:00.00            254.98867
2019-03-10/01:05:10.00            254.98213
2019-03-10/01:05:20.00            254.97563
2019-03-10/01:05:30.00            254.96918
2019-03-10/01:05:40.00            254.96277
2019-03-10/01:05:50.00            254.95641
2019-03-10/01:06:00.00            254.95010
2019-03-10/01:06:10.00            254.94383
2019-03-10/01:06:20.00            254.93762
2019-03-10/01:06:30.00            254.93145
2019-03-10/01:06:40.00            254.92534
2019-03-10/01:06:50.00            254.91927
2019-03-10/01:07:00.00            254.91326
2019-03-10/01:07:10.00            254.90730
2019-03-10/01:07:20.00            254.90139
2019-03-10/01:07:30.00            254.89553
2019-03-10/01:07:40.00            254.88973
2019-03-10/01:07:50.00            254.88399
2019-03-10/01:08:00.00            254.87830
2019-03-10/01:08:10.00            254.87267
2019-03-10/01:08:20.00            254.86709
2019-03-10/01:08:30.00            254.86157
2019-03-10/01:08:40.00            254.85611
2019-03-10/01:08:50.00            254.85071
2019-03-10/01:09:00.00            254.84537
2019-03-10/01:09:10.00            254.84009
2019-03-10/01:09:20.00            254.83487
2019-03-10/01:09:30.00            254.82972
2019-03-10/01:09:40.00            254.82462
2019-03-10/01:09:50.00            254.81959
2019-03-10/01:10:00.00            254.81463
2019-03-10/01:10:10.00            254.80973
2019-03-10/01:10:20.00            254.80490
2019-03-10/01:10:30.00            254.80013
2019-03-10/01:10:40.00            254.79543
2019-03-10/01:10:50.00            254.79080
2019-03-10/01:11:00.00            254.78624
2019-03-10/01:11:10.00            254.78175
2019-03-10/01:11:20.00            254.77733
2019-03-10/01:11:30.00            254.77298
2019-03-10/01:11:40.00            254.76871
2019-03-10/01:11:50.00            254.76451
2019-03-10/01:12:00.00            254.76038
2019-03-10/01:12:10.00            254.75633
2019-03-10/01:12:20.00            254.75235
2019-03-10/01:12:30.00            254.74846
2019-03-10/01:12:40.00            254.74464
2019-03-10/01:12:50.00            254.74089
2019-03-10/01:13:00.00            254.73723
2019-03-10/01:13:10.00            254.73365
2019-03-10/01:13:20.00            254.73015
2019-03-10/01:13:30.00            254.72673
2019-03-10/01:13:40.00            254.72340
2019-03-10/01:13:50.00            254.72015
2019-03-10/01:14:00.00            254.71699
2019-03-10/01:14:10.00            254.71391
2019-03-10/01:14:20.00            254.71092
2019-03-10/01:14:30.00            254.70802
2019-03-10/01:14:40.00            254.70520
2019-03-10/01:14:50.00            254.70248
2019-03-10/01:15:00.00            254.69985
2019-03-10/01:15:10.00            254.69731
2019-03-10/01:15:20.00            254.69487
2019-03-10/01:15:30.00            254.69252
2019-03-10/01:15:40.00            254.69026
2019-03-10/01:15:50.00            254.68810
2019-03-10/01:16:00.00            254.68604
2019-03-10/01:16:10.00            254.68408
2019-03-10/01:16:20.00            254.68222
2019-03-10/01:16:30.00            254.68045
2019-03-10/01:16:40.00            254.67879
2019-03-10/01:16:50.00            254.67724
2019-03-10/01:17:00.00            254.67579
2019-03-10/01:17:10.00            254.67444
2019-03-10/01:17:20.00            254.67320
2019-03-10/01:17:30.00            254.67207
2019-03-10/01:17:40.00            254.67105
2019-03-10/01:17:50.00            254.67013
2019-03-10/01:18:00.00            254.66933
2019-03-10/01:18:10.00            254.66865
2019-03-10/01:18:20.00            254.66807
2019-03-10/01:18:30.00            254.66761
2019-03-10/01:18:40.00            254.66727
2019-03-10/01:18:50.00            254.66705
2019-03-10/01:19:00.00            254.66694
2019-03-10/01:19:10.00            254.66696
2019-03-10/01:19:20.00            254.66710
2019-03-10/01:19:30.00            254.66735
2019-03-10/01:19:40.00            254.66774
2019-03-10/01:19:50.00            254.66825
2019-03-10/01:20:00.00            254.66889
2019-03-10/01:20:10.00            254.66966
2019-03-10/01:20:20.00            254.67056
2019-03-10/01:20:30.00            254.67159
2019-03-10/01:20:40.00            254.67275
2019-03-10/01:20:50.00            254.67405
2019-03-10/01:21:00.00            254.67548
2019-03-10/01:21:10.00            254.67705
2019-03-10/01:21:20.00            254.67876
2019-03-10/01:21:30.00            254.68061
2019-03-10/01:21:40.00            254.68261
2019-03-10/01:21:50.00            254.68474
2019-03-10/01:22:00.00            254.68703
2019-03-10/01:22:10.00            254.68946
2019-03-10/01:22:20.00            254.69204
2019-03-10/01:22:30.00            254.69477
2019-03-10/01:22:40.00            254.69765
2019-03-10/01:22:50.00            254.70069
2019-03-10/01:23:00.00            254.70388
2019-03-10/01:23:10.00            254.70723
2019-03-10/01:23:20.00            254.71074
2019-03-10/01:23:30.00            254.71441
2019-03-10/01:23:40.00            254.71824
2019-03-10/01:23:50.00            254.72224
2019-03-10/01:24:00.00            254.72640
2019-03-10/01:24:10.00            254.73073
2019-03-10/01:24:20.00            254.73524
2019-03-10/01:24:30.00            254.73991
2019-03-10/01:24:40.00            254.74476
2019-03-10/01:24:50.00            254.74979
2019-03-10/01:25:00.00            254.75500
2019-03-10/01:25:10.00            254.76038
2019-03-10/01:25:20.00            254.76595
2019-03-10/01:25:30.00            254.77170
2019-03-10/01:25:40.00            254.77765
2019-03-10/01:25:50.00            254.78377
2019-03-10/01:26:00.00            254.79010
2019-03-10/01:26:10.00            254.79661
2019-03-10/01:26:20.00            254.80332
2019-03-10/01:26:30.00            254.81023
2019-03-10/01:26:40.00            254.81734
2019-03-10/01:26:50.00            254.82465
2019-03-10/01:27:00.00            254.83217
2019-03-10/01:27:10.00            254.83989
2019-03-10/01:27:20.00            254.84783
2019-03-10/01:27:30.00            254.85597
2019-03-10/01:27:40.00            254.86434
2019-03-10/01:27:50.00            254.87292
2019-03-10/01:28:00.00            254.88172
2019-03-10/01:28:10.00            254.89074
2019-03-10/01:28:20.00            254.89999
2019-03-10/01:28:30.00            254.90947
2019-03-10/01:28:40.00            254.91918
2019-03-10/01:28:50.00            254.92912
2019-03-10/01:29:00.00            254.93930
2019-03-10/01:29:10.00            254.94972
2019-03-10/01:29:20.00            254.96038
2019-03-10/01:29:30.00            254.97129
2019-03-10/01:29:40.00            254.98245
2019-03-10/01:29:50.00            254.99386
2019-03-10/01:30:00.00            255.00552
2019-03-10/01:30:10.00            255.01744
2019-03-10/01:30:20.00            255.02962
2019-03-10/01:30:30.00            255.04207
2019-03-10/01:30:40.00            255.05478
2019-03-10/01:30:50.00            255.06777
2019-03-10/01:31:00.00            255.08103
2019-03-10/01:31:10.00            255.09457
2019-03-10/01:31:20.00            255.10839
2019-03-10/01:31:30.00            255.12250
2019-03-10/01:31:40.00            255.13689
2019-03-10/01:31:50.00            255.15158
2019-03-10/01:32:00.00            255.16656
2019-03-10/01:32:10.00            255.18185
2019-03-10/01:32:20.00            255.19744
2019-03-10/01:32:30.00            255.21333
2019-03-10/01:32:40.00            255.22954
2019-03-10/01:32:50.00            255.24606
2019-03-10/01:33:00.00            255.26291
2019-03-10/01:33:10.00            255.28008
2019-03-10/01:33:20.00            255.29758
2019-03-10/01:33:30.00            255.31541
2019-03-10/01:33:40.00            255.33358
2019-03-10/01:33:50.00            255.35209
2019-03-10/01:34:00.00            255.37094
2019-03-10/01:34:10.00            255.39015
2019-03-10/01:34:20.00            255.40972
2019-03-10/01:34:30.00            255.42964
2019-03-10/01:34:40.00            255.44993
2019-03-10/01:34:50.00            255.47060
2019-03-10/01:35:00.00            255.49164
2019-03-10/01:35:10.00            255.51306
2019-03-10/01:35:20.00            255.53486
2019-03-10/01:35:30.00            255.55706
2019-03-10/01:35:40.00            255.57966
2019-03-10/01:35:50.00            255.60265
2019-03-10/01:36:00.00            255.62606
2019-03-10/01:36:10.00            255.64988
2019-03-10/01:36:20.00            255.67412
2019-03-10/01:36:30.00            255.69879
2019-03-10/01:36:40.00            255.72389
2019-03-10/01:36:50.00            255.74943
2019-03-10/01:37:00.00            255.77541
2019-03-10/01:37:10.00            255.80184
2019-03-10/01:37:20.00            255.82873
2019-03-10/01:37:30.00            255.85609
2019-03-10/01:37:40.00            255.88392
2019-03-10/01:37:50.00            255.91222
2019-03-10/01:38:00.00            255.94101
2019-03-10/01:38:10.00            255.97030
2019-03-10/01:38:20.00            256.00008
2019-03-10/01:38:30.00            256.03037
2019-03-10/01:38:40.00            256.06118
2019-03-10/01:38:50.00            256.09251
2019-03-10/01:39:00.00            256.12436
2019-03-10/01:39:10.00            256.15676
2019-03-10/01:39:20.00            256.18971
2019-03-10/01:39:30.00            256.22321
2019-03-10/01:39:40.00            256.25727
2019-03-10/01:39:50.00            256.29191
2019-03-10/01:40:00.00            256.32713
2019-03-10/01:40:10.00            256.36294
2019-03-10/01:40:20.00            256.39936
2019-03-10/01:40:30.00            256.43638
2019-03-10/01:40:40.00            256.47402
2019-03-10/01:40:50.00            256.51229
2019-03-10/01:41:00.00            256.55120
2019-03-10/01:41:10.00            256.59077
2019-03-10/01:41:20.00            256.63099
2019-03-10/01:41:30.00            256.67188
2019-03-10/01:41:40.00            256.71346
2019-03-10/01:41:50.00            256.75573
2019-03-10/01:42:00.00            256.79871
2019-03-10/01:42:10.00            256.84241
2019-03-10/01:42:20.00            256.88683
2019-03-10/01:42:30.00            256.93200
2019-03-10/01:42:40.00            256.97792
2019-03-10/01:42:50.00            257.02461
2019-03-10/01:43:00.00            257.07208
2019-03-10/01:43:10.00            257.12034
2019-03-10/01:43:20.00            257.16941
2019-03-10/01:43:30.00            257.21930
2019-03-10/01:43:40.00            257.27003
2019-03-10/01:43:50.00            257.32161
2019-03-10/01:44:00.00            257.37406
2019-03-10/01:44:10.00            257.42739
2019-03-10/01:44:20.00            257.48162
2019-03-10/01:44:30.00            257.53676
2019-03-10/01:44:40.00            257.59283
2019-03-10/01:44:50.00            257.64985
2019-03-10/01:45:00.00            257.70784
2019-03-10/01:45:10.00            257.76680
2019-03-10/01:45:20.00            257.82677
2019-03-10/01:45:30.00            257.88776
2019-03-10/01:45:40.00            257.94979
2019-03-10/01:45:50.00            258.01287
2019-03-10/01:46:00.00            258.07704
2019-03-10/01:46:10.00            258.14231
2019-03-10/01:46:20.00            258.20870
2019-03-10/01:46:30.00            258.27622
2019-03-10/01:46:40.00            258.34492
2019-03-10/01:46:50.00            258.41480
2019-03-10/01:47:00.00            258.48590
2019-03-10/01:47:10.00            258.55823
2019-03-10/01:47:20.00            258.63182
2019-03-10/01:47:30.00            258.70670
2019-03-10/01:47:40.00            258.78289
2019-03-10/01:47:50.00            258.86042
2019-03-10/01:48:00.00            258.93932
2019-03-10/01:48:10.00            259.01961
2019-03-10/01:48:20.00            259.10132
2019-03-10/01:48:30.00            259.18449
2019-03-10/01:48:40.00            259.26914
2019-03-10/01:48:50.00            259.35531
2019-03-10/01:49:00.00            259.44303
2019-03-10/01:49:10.00            259.53233
2019-03-10/01:49:20.00            259.62325
2019-03-10/01:49:30.00            259.71582
2019-03-10/01:49:40.00            259.81007
2019-03-10/01:49:50.00            259.90606
2019-03-10/01:50:00.00            260.00380
2019-03-10/01:50:10.00            260.10335
2019-03-10/01:50:20.00            260.20475
2019-03-10/01:50:30.00            260.30803
2019-03-10/01:50:40.00            260.41324
2019-03-10/01:50:50.00            260.52043
2019-03-10/01:51:00.00            260.62963
2019-03-10/01:51:10.00            260.74091
2019-03-10/01:51:20.00            260.85430
2019-03-10/01:51:30.00            260.96986
2019-03-10/01:51:40.00            261.08763
2019-03-10/01:51:50.00            261.20769
2019-03-10/01:52:00.00            261.33006
2019-03-10/01:52:10.00            261.45483
2019-03-10/01:52:20.00            261.58204
2019-03-10/01:52:30.00            261.71175
2019-03-10/01:52:40.00            261.84403
2019-03-10/01:52:50.00            261.97895
2019-03-10/01:53:00.00            262.11656
2019-03-10/01:53:10.00            262.25695
2019-03-10/01:53:20.00            262.40017
2019-03-10/01:53:30.00            262.54631
2019-03-10/01:53:40.00            262.69544
2019-03-10/01:53:50.00            262.84765
2019-03-10/01:54:00.00            263.00300
2019-03-10/01:54:10.00            263.16159
2019-03-10/01:54:20.00            263.32351
2019-03-10/01:54:30.00            263.48885
2019-03-10/01:54:40.00            263.65769
2019-03-10/01:54:50.00            263.83014
2019-03-10/01:55:00.00            264.00630
2019-03-10/01:55:10.00            264.18628
2019-03-10/01:55:20.00            264.37017
2019-03-10/01:55:30.00            264.55811
2019-03-10/01:55:40.00            264.75019
2019-03-10/01:55:50.00            264.94654
2019-03-10/01:56:00.00            265.14729
2019-03-10/01:56:10.00            265.35257
2019-03-10/01:56:20.00            265.56251
2019-03-10/01:56:30.00            265.77726
2019-03-10/01:56:40.00            265.99695
2019-03-10/01:56:50.00            266.22175
2019-03-10/01:57:00.00            266.45180
2019-03-10/01:57:10.00            266.68728
2019-03-10/01:57:20.00            266.92835
2019-03-10/01:57:30.00            267.17518
2019-03-10/01:57:40.00            267.42797
2019-03-10/01:57:50.00            267.68690
2019-03-10/01:58:00.00            267.95218
2019-03-10/01:58:10.00            268.22400
2019-03-10/01:58:20.00            268.50259
2019-03-10/01:58:30.00            268.78817
2019-03-10/01:58:40.00            269.08098
2019-03-10/01:58:50.00            269.38125
2019-03-10/01:59:00.00            269.68924
2019-03-10/01:59:10.00            270.00522
2019-03-10/01:59:20.00            270.32947
2019-03-10/01:59:30.00            270.66225
2019-03-10/01:59:40.00            271.00389
2019-03-10/01:59:50.00            271.35469
2019-03-10/02:00:00.00            271.71497
2019-03-10/02:00:10.00            272.08508
2019-03-10/02:00:20.00            272.46537
2019-03-10/02:00:30.00            272.85620
2019-03-10/02:00:40.00            273.25797
2019-03-10/02:00:50.00            273.67107
2019-03-10/02:01:00.00            274.09593
2019-03-10/02:01:10.00            274.53297
2019-03-10/02:01:20.00            274.98266
2019-03-10/02:01:30.00            275.44547
2019-03-10/02:01:40.00            275.92189
2019-03-10/02:01:50.00            276.41244
2019-03-10/02:02:00.00            276.91767
2019-03-10/02:02:10.00            277.43811
2019-03-10/02:02:20.00            277.97437
2019-03-10/02:02:30.00            278.52703
2019-03-10/02:02:40.00            279.09675
2019-03-10/02:02:50.00            279.68416
2019-03-10/02:03:00.00            280.28995
2019-03-10/02:03:10.00            280.91482
2019-03-10/02:03:20.00            281.55950
2019-03-10/02:03:30.00            282.22476
2019-03-10/02:03:40.00            282.91136
2019-03-10/02:03:50.00            283.62011
2019-03-10/02:04:00.00            284.35185
2019-03-10/02:04:10.00            285.10743
2019-03-10/02:04:20.00            285.88772
2019-03-10/02:04:30.00            286.69361
2019-03-10/02:04:40.00            287.52602
2019-03-10/02:04:50.00            288.38587
2019-03-10/02:05:00.00            289.27410
2019-03-10/02:05:10.00            290.19166
2019-03-10/02:05:20.00            291.13948
2019-03-10/02:05:30.00            292.11850
2019-03-10/02:05:40.00            293.12966
2019-03-10/02:05:50.00            294.17387
2019-03-10/02:06:00.00            295.25199
2019-03-10/02:06:10.00            296.36487
2019-03-10/02:06:20.00            297.51329
2019-03-10/02:06:30.00            298.69798
2019-03-10/02:06:40.00            299.91958
2019-03-10/02:06:50.00            301.17863
2019-03-10/02:07:00.00            302.47557
2019-03-10/02:07:10.00            303.81071
2019-03-10/02:07:20.00            305.18419
2019-03-10/02:07:30.00            306.59601
2019-03-10/02:07:40.00            308.04596
2019-03-10/02:07:50.00            309.53364
2019-03-10/02:08:00.00            311.05840
2019-03-10/02:08:10.00            312.61938
2019-03-10/02:08:20.00            314.21543
2019-03-10/02:08:30.00            315.84516
2019-03-10/02:08:40.00            317.50688
2019-03-10/02:08:50.00            319.19862
2019-03-10/02:09:00.00            320.91814
2019-03-10/02:09:10.00            322.66293
2019-03-10/02:09:20.00            324.43021
2019-03-10/02:09:30.00            326.21694
2019-03-10/02:09:40.00            328.01990
2019-03-10/02:09:50.00            329.83567
2019-03-10/02:10:00.00            331.66065
2019-03-10/02:10:10.00            333.49119
2019-03-10/02:10:20.00            335.32352
2019-03-10/02:10:30.00            337.15387
2019-03-10/02:10:40.00            338.97850
2019-03-10/02:10:50.00            340.79374
2019-03-10/02:11:00.00            342.59602
2019-03-10/02:11:10.00            344.38196
2019-03-10/02:11:20.00            346.14833
2019-03-10/02:11:30.00            347.89214
2019-03-10/02:11:40.00            349.61065
2019-03-10/02:11:50.00            351.30136
2019-03-10/02:12:00.00            352.96208
2019-03-10/02:12:10.00            354.59087
2019-03-10/02:12:20.00            356.18608
2019-03-10/02:12:30.00            357.74635
2019-03-10/02:12:40.00            359.27057
2019-03-10/02:12:50.00           0.75790184
2019-03-10/02:13:00.00            2.2077308
2019-03-10/02:13:10.00            3.6196788
2019-03-10/02:13:20.00            4.9935693
2019-03-10/02:13:30.00            6.3294114
2019-03-10/02:13:40.00            7.6273792
2019-03-10/02:13:50.00            8.8877966
2019-03-10/02:14:00.00            10.111112
2019-03-10/02:14:10.00            11.297886
2019-03-10/02:14:20.00            12.448770
2019-03-10/02:14:30.00            13.564499
2019-03-10/02:14:40.00            14.645863
2019-03-10/02:14:50.00            15.693709
2019-03-10/02:15:00.00            16.708921
2019-03-10/02:15:10.00            17.692410
2019-03-10/02:15:20.00            18.645104
2019-03-10/02:15:30.00            19.567946
2019-03-10/02:15:40.00            20.461882
2019-03-10/02:15:50.00            21.327855
2019-03-10/02:16:00.00            22.166802
2019-03-10/02:16:10.00            22.979646
2019-03-10/02:16:20.00            23.767302
2019-03-10/02:16:30.00            24.530657
2019-03-10/02:16:40.00            25.270586
2019-03-10/02:16:50.00            25.987944
2019-03-10/02:17:00.00            26.683551
2019-03-10/02:17:10.00            27.358216
2019-03-10/02:17:20.00            28.012720
2019-03-10/02:17:30.00            28.647811
2019-03-10/02:17:40.00            29.264219
2019-03-10/02:17:50.00            29.862649
2019-03-10/02:18:00.00            30.443776
2019-03-10/02:18:10.00            31.008255
2019-03-10/02:18:20.00            31.556711
2019-03-10/02:18:30.00            32.089752
2019-03-10/02:18:40.00            32.607954
2019-03-10/02:18:50.00            33.111881
2019-03-10/02:19:00.00            33.602062
2019-03-10/02:19:10.00            34.079018
2019-03-10/02:19:20.00            34.543238
2019-03-10/02:19:30.00            34.995196
2019-03-10/02:19:40.00            35.435350
2019-03-10/02:19:50.00            35.864133
2019-03-10/02:20:00.00            36.281965
2019-03-10/02:20:10.00            36.689246
2019-03-10/02:20:20.00            37.086359
2019-03-10/02:20:30.00            37.473676
2019-03-10/02:20:40.00            37.851549
2019-03-10/02:20:50.00            38.220320
2019-03-10/02:21:00.00            38.580308
2019-03-10/02:21:10.00            38.931835
2019-03-10/02:21:20.00            39.275194
2019-03-10/02:21:30.00            39.610676
2019-03-10/02:21:40.00            39.938555
2019-03-10/02:21:50.00            40.259095
2019-03-10/02:22:00.00            40.572554
2019-03-10/02:22:10.00            40.879173
2019-03-10/02:22:20.00            41.179190
2019-03-10/02:22:30.00            41.472827
2019-03-10/02:22:40.00            41.760303
2019-03-10/02:22:50.00            42.041827
2019-03-10/02:23:00.00            42.317599
2019-03-10/02:23:10.00            42.587810
2019-03-10/02:23:20.00            42.852647
2019-03-10/02:23:30.00            43.112288
2019-03-10/02:23:40.00            43.366903
2019-03-10/02:23:50.00            43.616661
2019-03-10/02:24:00.00            43.861718
2019-03-10/02:24:10.00            44.102227
2019-03-10/02:24:20.00            44.338336
2019-03-10/02:24:30.00            44.570187
2019-03-10/02:24:40.00            44.797921
2019-03-10/02:24:50.00            45.021666
2019-03-10/02:25:00.00            45.241553
2019-03-10/02:25:10.00            45.457703
2019-03-10/02:25:20.00            45.670235
2019-03-10/02:25:30.00            45.879269
2019-03-10/02:25:40.00            46.084908
2019-03-10/02:25:50.00            46.287261
2019-03-10/02:26:00.00            46.486436
2019-03-10/02:26:10.00            46.682529
2019-03-10/02:26:20.00            46.875637
2019-03-10/02:26:30.00            47.065857
2019-03-10/02:26:40.00            47.253274
2019-03-10/02:26:50.00            47.437977
2019-03-10/02:27:00.00            47.620053
2019-03-10/02:27:10.00            47.799586
2019-03-10/02:27:20.00            47.976651
2019-03-10/02:27:30.00            48.151331
2019-03-10/02:27:40.00            48.323697
2019-03-10/02:27:50.00            48.493821
2019-03-10/02:28:00.00            48.661780
2019-03-10/02:28:10.00            48.827632
2019-03-10/02:28:20.00            48.991453
2019-03-10/02:28:30.00            49.153303
2019-03-10/02:28:40.00            49.313243
2019-03-10/02:28:50.00            49.471333
2019-03-10/02:29:00.00            49.627640
2019-03-10/02:29:10.00            49.782217
2019-03-10/02:29:20.00            49.935116
2019-03-10/02:29:30.00            50.086398
2019-03-10/02:29:40.00            50.236109
2019-03-10/02:29:50.00            50.384305
2019-03-10/02:30:00.00            50.531032
2019-03-10/02:30:10.00            50.676347
2019-03-10/02:30:20.00            50.820289
2019-03-10/02:30:30.00            50.962906
2019-03-10/02:30:40.00            51.104247
2019-03-10/02:30:50.00            51.244351
2019-03-10/02:31:00.00            51.383266
2019-03-10/02:31:10.00            51.521031
2019-03-10/02:31:20.00            51.657684
2019-03-10/02:31:30.00            51.793275
2019-03-10/02:31:40.00            51.927831
2019-03-10/02:31:50.00            52.061398
2019-03-10/02:32:00.00            52.194011
2019-03-10/02:32:10.00            52.325708
2019-03-10/02:32:20.00            52.456521
2019-03-10/02:32:30.00            52.586492
2019-03-10/02:32:40.00            52.715649
2019-03-10/02:32:50.00            52.844028
2019-03-10/02:33:00.00            52.971664
2019-03-10/02:33:10.00            53.098584
2019-03-10/02:33:20.00            53.224821
2019-03-10/02:33:30.00            53.350414
2019-03-10/02:33:40.00            53.475385
2019-03-10/02:33:50.00            53.599764
2019-03-10/02:34:00.00            53.723588
2019-03-10/02:34:10.00            53.846875
2019-03-10/02:34:20.00            53.969664
2019-03-10/02:34:30.00            54.091979
2019-03-10/02:34:40.00            54.213843
2019-03-10/02:34:50.00            54.335293
2019-03-10/02:35:00.00            54.456348
2019-03-10/02:35:10.00            54.577038
2019-03-10/02:35:20.00            54.697386
2019-03-10/02:35:30.00            54.817419
2019-03-10/02:35:40.00            54.937163
2019-03-10/02:35:50.00            55.056643
2019-03-10/02:36:00.00            55.175883
2019-03-10/02:36:10.00            55.294909
2019-03-10/02:36:20.00            55.413743
2019-03-10/02:36:30.00            55.532410
2019-03-10/02:36:40.00            55.650931
2019-03-10/02:36:50.00            55.769333
2019-03-10/02:37:00.00            55.887636
2019-03-10/02:37:10.00            56.005869
2019-03-10/02:37:20.00            56.124047
2019-03-10/02:37:30.00            56.242196
2019-03-10/02:37:40.00            56.360338
2019-03-10/02:37:50.00            56.478497
2019-03-10/02:38:00.00            56.596694
2019-03-10/02:38:10.00            56.714949
2019-03-10/02:38:20.00            56.833285
2019-03-10/02:38:30.00            56.951724
2019-03-10/02:38:40.00            57.070287
2019-03-10/02:38:50.00            57.188993
2019-03-10/02:39:00.00            57.307870
2019-03-10/02:39:10.00            57.426933
2019-03-10/02:39:20.00            57.546206
2019-03-10/02:39:30.00            57.665708
2019-03-10/02:39:40.00            57.785460
2019-03-10/02:39:50.00            57.905487
2019-03-10/02:40:00.00            58.025806
2019-03-10/02:40:10.00            58.146440
2019-03-10/02:40:20.00            58.267407
2019-03-10/02:40:30.00            58.388733
2019-03-10/02:40:40.00            58.510435
2019-03-10/02:40:50.00            58.632533
2019-03-10/02:41:00.00            58.755054
2019-03-10/02:41:10.00            58.878011
2019-03-10/02:41:20.00            59.001431
2019-03-10/02:41:30.00            59.125331
2019-03-10/02:41:40.00            59.249734
2019-03-10/02:41:50.00            59.374663
2019-03-10/02:42:00.00            59.500137
2019-03-10/02:42:10.00            59.626176
2019-03-10/02:42:20.00            59.752805
2019-03-10/02:42:30.00            59.880043
2019-03-10/02:42:40.00            60.007912
2019-03-10/02:42:50.00            60.136436
2019-03-10/02:43:00.00            60.265633
2019-03-10/02:43:10.00            60.395525
2019-03-10/02:43:20.00            60.526139
2019-03-10/02:43:30.00            60.657493
2019-03-10/02:43:40.00            60.789612
2019-03-10/02:43:50.00            60.922516
2019-03-10/02:44:00.00            61.056230
2019-03-10/02:44:10.00            61.190775
2019-03-10/02:44:20.00            61.326175
2019-03-10/02:44:30.00            61.462452
2019-03-10/02:44:40.00            61.599633
2019-03-10/02:44:50.00            61.737740
2019-03-10/02:45:00.00            61.876798
2019-03-10/02:45:10.00            62.016827
2019-03-10/02:45:20.00            62.157853
2019-03-10/02:45:30.00            62.299905
2019-03-10/02:45:40.00            62.443005
2019-03-10/02:45:50.00            62.587176
2019-03-10/02:46:00.00            62.732445
2019-03-10/02:46:10.00            62.878840
2019-03-10/02:46:20.00            63.026388
2019-03-10/02:46:30.00            63.175109
2019-03-10/02:46:40.00            63.325037
2019-03-10/02:46:50.00            63.476194
2019-03-10/02:47:00.00            63.628608
2019-03-10/02:47:10.00            63.782310
2019-03-10/02:47:20.00            63.937324
2019-03-10/02:47:30.00            64.093682
2019-03-10/02:47:40.00            64.251409
2019-03-10/02:47:50.00            64.410536
2019-03-10/02:48:00.00            64.571096
2019-03-10/02:48:10.00            64.733115
2019-03-10/02:48:20.00            64.896622
2019-03-10/02:48:30.00            65.061652
2019-03-10/02:48:40.00            65.228234
2019-03-10/02:48:50.00            65.396400
2019-03-10/02:49:00.00            65.566183
2019-03-10/02:49:10.00            65.737614
2019-03-10/02:49:20.00            65.910726
2019-03-10/02:49:30.00            66.085556
2019-03-10/02:49:40.00            66.262135
2019-03-10/02:49:50.00            66.440501
2019-03-10/02:50:00.00            66.620683
2019-03-10/02:50:10.00            66.802722
2019-03-10/02:50:20.00            66.986653
2019-03-10/02:50:30.00            67.172515
2019-03-10/02:50:40.00            67.360338
2019-03-10/02:50:50.00            67.550169
2019-03-10/02:51:00.00            67.742039
2019-03-10/02:51:10.00            67.935994
2019-03-10/02:51:20.00            68.132068
2019-03-10/02:51:30.00            68.330305
2019-03-10/02:51:40.00            68.530744
2019-03-10/02:51:50.00            68.733431
2019-03-10/02:52:00.00            68.938402
2019-03-10/02:52:10.00            69.145704
2019-03-10/02:52:20.00            69.355382
2019-03-10/02:52:30.00            69.567477
2019-03-10/02:52:40.00            69.782036
2019-03-10/02:52:50.00            69.999105
2019-03-10/02:53:00.00            70.218731
2019-03-10/02:53:10.00            70.440960
2019-03-10/02:53:20.00            70.665841
2019-03-10/02:53:30.00            70.893423
2019-03-10/02:53:40.00            71.123759
2019-03-10/02:53:50.00            71.356893
2019-03-10/02:54:00.00            71.592880
2019-03-10/02:54:10.00            71.831772
2019-03-10/02:54:20.00            72.073622
2019-03-10/02:54:30.00            72.318483
2019-03-10/02:54:40.00            72.566410
2019-03-10/02:54:50.00            72.817460
2019-03-10/02:55:00.00            73.071687
2019-03-10/02:55:10.00            73.329148
2019-03-10/02:55:20.00            73.589904
2019-03-10/02:55:30.00            73.854011
2019-03-10/02:55:40.00            74.121529
2019-03-10/02:55:50.00            74.392519
2019-03-10/02:56:00.00            74.667044
2019-03-10/02:56:10.00            74.945165
2019-03-10/02:56:20.00            75.226945
2019-03-10/02:56:30.00            75.512449
2019-03-10/02:56:40.00            75.801742
2019-03-10/02:56:50.00            76.094887
2019-03-10/02:57:00.00            76.391954
2019-03-10/02:57:10.00            76.693010
2019-03-10/02:57:20.00            76.998120
2019-03-10/02:57:30.00            77.307358
2019-03-10/02:57:40.00            77.620790
2019-03-10/02:57:50.00            77.938488
2019-03-10/02:58:00.00            78.260525
2019-03-10/02:58:10.00            78.586971
2019-03-10/02:58:20.00            78.917899
2019-03-10/02:58:30.00            79.253384
2019-03-10/02:58:40.00            79.593497
2019-03-10/02:58:50.00            79.938316
2019-03-10/02:59:00.00            80.287916
2019-03-10/02:59:10.00            80.642371
2019-03-10/02:59:20.00            81.001759
2019-03-10/02:59:30.00            81.366155
2019-03-10/02:59:40.00            81.735636
2019-03-10/02:59:50.00            82.110281
2019-03-10/03:00:00.00            82.490166
2019-03-10/03:00:10.00            82.875370
2019-03-10/03:00:20.00            83.265969
2019-03-10/03:00:30.00            83.662042
2019-03-10/03:00:40.00            84.063667
2019-03-10/03:00:50.00            84.470920
2019-03-10/03:01:00.00            84.883878
2019-03-10/03:01:10.00            85.302619
2019-03-10/03:01:20.00            85.727218
2019-03-10/03:01:30.00            86.157751
2019-03-10/03:01:40.00            86.594291
2019-03-10/03:01:50.00            87.036914
2019-03-10/03:02:00.00            87.485692
2019-03-10/03:02:10.00            87.940695
2019-03-10/03:02:20.00            88.401993
2019-03-10/03:02:30.00            88.869655
2019-03-10/03:02:40.00            89.343748
2019-03-10/03:02:50.00            89.824335
2019-03-10/03:03:00.00            90.311479
2019-03-10/03:03:10.00            90.805241
2019-03-10/03:03:20.00            91.305677
2019-03-10/03:03:30.00            91.812842
2019-03-10/03:03:40.00            92.326787
2019-03-10/03:03:50.00            92.847561
2019-03-10/03:04:00.00            93.375208
2019-03-10/03:04:10.00            93.909768
2019-03-10/03:04:20.00            94.451280
2019-03-10/03:04:30.00            94.999773
2019-03-10/03:04:40.00            95.555278
2019-03-10/03:04:50.00            96.117816
2019-03-10/03:05:00.00            96.687405
2019-03-10/03:05:10.00            97.264057
2019-03-10/03:05:20.00            97.847778
2019-03-10/03:05:30.00            98.438568
2019-03-10/03:05:40.00            99.036422
2019-03-10/03:05:50.00            99.641325
2019-03-10/03:06:00.00            100.25326
2019-03-10/03:06:10.00            100.87219
2019-03-10/03:06:20.00            101.49810
2019-03-10/03:06:30.00            102.13093
2019-03-10/03:06:40.00            102.77064
2019-03-10/03:06:50.00            103.41716
2019-03-10/03:07:00.00            104.07043
2019-03-10/03:07:10.00            104.73037
2019-03-10/03:07:20.00            105.39690
2019-03-10/03:07:30.00            106.06992
2019-03-10/03:07:40.00            106.74932
2019-03-10/03:07:50.00            107.43500
2019-03-10/03:08:00.00            108.12683
2019-03-10/03:08:10.00            108.82467
2019-03-10/03:08:20.00            109.52839
2019-03-10/03:08:30.00            110.23782
2019-03-10/03:08:40.00            110.95282
2019-03-10/03:08:50.00            111.67320
2019-03-10/03:09:00.00            112.39877
2019-03-10/03:09:10.00            113.12936
2019-03-10/03:09:20.00            113.86475
2019-03-10/03:09:30.00            114.60474
2019-03-10/03:09:40.00            115.34910
2019-03-10/03:09:50.00            116.09761
2019-03-10/03:10:00.00            116.85002
2019-03-10/03:10:10.00            117.60610
2019-03-10/03:10:20.00            118.36558
2019-03-10/03:10:30.00            119.12821
2019-03-10/03:10:40.00            119.89372
2019-03-10/03:10:50.00            120.66183
2019-03-10/03:11:00.00            121.43226
2019-03-10/03:11:10.00            122.20473
2019-03-10/03:11:20.00            122.97894
2019-03-10/03:11:30.00            123.75460
2019-03-10/03:11:40.00            124.53142
2019-03-10/03:11:50.00            125.30908
2019-03-10/03:12:00.00            126.08730
2019-03-10/03:12:10.00            126.86576
2019-03-10/03:12:20.00            127.64415
2019-03-10/03:12:30.00            128.42218
2019-03-10/03:12:40.00            129.19954
2019-03-10/03:12:50.00            129.97592
2019-03-10/03:13:00.00            130.75103
2019-03-10/03:13:10.00            131.52456
2019-03-10/03:13:20.00            132.29622
2019-03-10/03:13:30.00            133.06572
2019-03-10/03:13:40.00            133.83277
2019-03-10/03:13:50.00            134.59710
2019-03-10/03:14:00.00            135.35842
2019-03-10/03:14:10.00            136.11648
2019-03-10/03:14:20.00            136.87100
2019-03-10/03:14:30.00            137.62173
2019-03-10/03:14:40.00            138.36844
2019-03-10/03:14:50.00            139.11086
2019-03-10/03:15:00.00            139.84879
2019-03-10/03:15:10.00            140.58199
2019-03-10/03:15:20.00            141.31026
2019-03-10/03:15:30.00            142.03340
2019-03-10/03:15:40.00            142.75120
2019-03-10/03:15:50.00            143.46350
2019-03-10/03:16:00.00            144.17010
2019-03-10/03:16:10.00            144.87086
2019-03-10/03:16:20.00            145.56561
2019-03-10/03:16:30.00            146.25422
2019-03-10/03:16:40.00            146.93654
2019-03-10/03:16:50.00            147.61247
2019-03-10/03:17:00.00            148.28187
2019-03-10/03:17:10.00            148.94465
2019-03-10/03:17:20.00            149.60070
2019-03-10/03:17:30.00            150.24996
2019-03-10/03:17:40.00            150.89233
2019-03-10/03:17:50.00            151.52775
2019-03-10/03:18:00.00            152.15616
2019-03-10/03:18:10.00            152.77751
2019-03-10/03:18:20.00            153.39175
2019-03-10/03:18:30.00            153.99885
2019-03-10/03:18:40.00            154.59878
2019-03-10/03:18:50.00            155.19153
2019-03-10/03:19:00.00            155.77707
2019-03-10/03:19:10.00            156.35541
2019-03-10/03:19:20.00            156.92653
2019-03-10/03:19:30.00            157.49046
2019-03-10/03:19:40.00            158.04719
2019-03-10/03:19:50.00            158.59674
2019-03-10/03:20:00.00            159.13914
2019-03-10/03:20:10.00            159.67442
2019-03-10/03:20:20.00            160.20260
2019-03-10/03:20:30.00            160.72372
2019-03-10/03:20:40.00            161.23782
2019-03-10/03:20:50.00            161.74495
2019-03-10/03:21:00.00            162.24515
2019-03-10/03:21:10.00            162.73848
2019-03-10/03:21:20.00            163.22498
2019-03-10/03:21:30.00            163.70472
2019-03-10/03:21:40.00            164.17775
2019-03-10/03:21:50.00            164.64413
2019-03-10/03:22:00.00            165.10394
2019-03-10/03:22:10.00            165.55722
2019-03-10/03:22:20.00            166.00407
2019-03-10/03:22:30.00            166.44453
2019-03-10/03:22:40.00            166.87868
2019-03-10/03:22:50.00            167.30660
2019-03-10/03:23:00.00            167.72835
2019-03-10/03:23:10.00            168.14401
2019-03-10/03:23:20.00            168.55366
2019-03-10/03:23:30.00            168.95736
2019-03-10/03:23:40.00            169.35521
2019-03-10/03:23:50.00            169.74726
2019-03-10/03:24:00.00            170.13360
2019-03-10/03:24:10.00            170.51431
2019-03-10/03:24:20.00            170.88945
2019-03-10/03:24:30.00            171.25912
2019-03-10/03:24:40.00            171.62338
2019-03-10/03:24:50.00            171.98231
2019-03-10/03:25:00.00            172.33599
2019-03-10/03:25:10.00            172.68449
2019-03-10/03:25:20.00            173.02790
2019-03-10/03:25:30.00            173.36627
2019-03-10/03:25:40.00            173.69970
2019-03-10/03:25:50.00            174.02825
2019-03-10/03:26:00.00            174.35199
2019-03-10/03:26:10.00            174.67101
2019-03-10/03:26:20.00            174.98537
2019-03-10/03:26:30.00            175.29514
2019-03-10/03:26:40.00            175.60040
2019-03-10/03:26:50.00            175.90121
2019-03-10/03:27:00.00            176.19765
2019-03-10/03:27:10.00            176.48978
2019-03-10/03:27:20.00            176.77767
2019-03-10/03:27:30.00            177.06139
2019-03-10/03:27:40.00            177.34100
2019-03-10/03:27:50.00            177.61658
2019-03-10/03:28:00.00            177.88817
2019-03-10/03:28:10.00            178.15586
2019-03-10/03:28:20.00            178.41969
2019-03-10/03:28:30.00            178.67974
2019-03-10/03:28:40.00            178.93605
2019-03-10/03:28:50.00            179.18870
2019-03-10/03:29:00.00            179.43775
2019-03-10/03:29:10.00            179.68324
2019-03-10/03:29:20.00            179.92524
2019-03-10/03:29:30.00            180.16382
2019-03-10/03:29:40.00            180.39900
2019-03-10/03:29:50.00            180.63086
2019-03-10/03:30:00.00            180.85944
2019-03-10/03:30:10.00            181.08480
2019-03-10/03:30:20.00            181.30700
2019-03-10/03:30:30.00            181.52607
2019-03-10/03:30:40.00            181.74209
2019-03-10/03:30:50.00            181.95508
2019-03-10/03:31:00.00            182.16511
2019-03-10/03:31:10.00            182.37222
2019-03-10/03:31:20.00            182.57645
2019-03-10/03:31:30.00            182.77785
2019-03-10/03:31:40.00            182.97648
2019-03-10/03:31:50.00            183.17237
2019-03-10/03:32:00.00            183.36556
2019-03-10/03:32:10.00            183.55610
2019-03-10/03:32:20.00            183.74404
2019-03-10/03:32:30.00            183.92941
2019-03-10/03:32:40.00            184.11225
2019-03-10/03:32:50.00            184.29261
2019-03-10/03:33:00.00            184.47052
2019-03-10/03:33:10.00            184.64602
2019-03-10/03:33:20.00            184.81915
2019-03-10/03:33:30.00            184.98996
2019-03-10/03:33:40.00            185.15846
2019-03-10/03:33:50.00            185.32471
2019-03-10/03:34:00.00            185.48873
2019-03-10/03:34:10.00            185.65057
2019-03-10/03:34:20.00            185.81024
2019-03-10/03:34:30.00            185.96780
2019-03-10/03:34:40.00            186.12327
2019-03-10/03:34:50.00            186.27668
2019-03-10/03:35:00.00            186.42806
2019-03-10/03:35:10.00            186.57745
2019-03-10/03:35:20.00            186.72488
2019-03-10/03:35:30.00            186.87038
2019-03-10/03:35:40.00            187.01397
2019-03-10/03:35:50.00            187.15568
2019-03-10/03:36:00.00            187.29555
2019-03-10/03:36:10.00            187.43360
2019-03-10/03:36:20.00            187.56987
2019-03-10/03:36:30.00            187.70436
2019-03-10/03:36:40.00            187.83712
2019-03-10/03:36:50.00            187.96817
2019-03-10/03:37:00.00            188.09753
2019-03-10/03:37:10.00            188.22523
2019-03-10/03:37:20.00            188.35129
2019-03-10/03:37:30.00            188.47574
2019-03-10/03:37:40.00            188.59861
2019-03-10/03:37:50.00            188.71991
2019-03-10/03:38:00.00            188.83966
2019-03-10/03:38:10.00            188.95790
2019-03-10/03:38:20.00            189.07464
2019-03-10/03:38:30.00            189.18990
2019-03-10/03:38:40.00            189.30371
2019-03-10/03:38:50.00            189.41608
2019-03-10/03:39:00.00            189.52704
2019-03-10/03:39:10.00            189.63661
2019-03-10/03:39:20.00            189.74480
2019-03-10/03:39:30.00            189.85165
2019-03-10/03:39:40.00            189.95715
2019-03-10/03:39:50.00            190.06135
2019-03-10/03:40:00.00            190.16424
2019-03-10/03:40:10.00            190.26586
2019-03-10/03:40:20.00            190.36622
2019-03-10/03:40:30.00            190.46533
2019-03-10/03:40:40.00            190.56322
2019-03-10/03:40:50.00            190.65990
2019-03-10/03:41:00.00            190.75538
2019-03-10/03:41:10.00            190.84969
2019-03-10/03:41:20.00            190.94284
2019-03-10/03:41:30.00            191.03485
2019-03-10/03:41:40.00            191.12573
2019-03-10/03:41:50.00            191.21550
2019-03-10/03:42:00.00            191.30416
2019-03-10/03:42:10.00            191.39175
2019-03-10/03:42:20.00            191.47827
2019-03-10/03:42:30.00            191.56373
2019-03-10/03:42:40.00            191.64815
2019-03-10/03:42:50.00            191.73155
2019-03-10/03:43:00.00            191.81394
2019-03-10/03:43:10.00            191.89532
2019-03-10/03:43:20.00            191.97572
2019-03-10/03:43:30.00            192.05515
2019-03-10/03:43:40.00            192.13362
2019-03-10/03:43:50.00            192.21113
2019-03-10/03:44:00.00            192.28772
2019-03-10/03:44:10.00            192.36338
2019-03-10/03:44:20.00            192.43813
2019-03-10/03:44:30.00            192.51198
2019-03-10/03:44:40.00            192.58494
2019-03-10/03:44:50.00            192.65702
2019-03-10/03:45:00.00            192.72824
2019-03-10/03:45:10.00            192.79861
2019-03-10/03:45:20.00            192.86813
2019-03-10/03:45:30.00            192.93682
2019-03-10/03:45:40.00            193.00468
2019-03-10/03:45:50.00            193.07174
2019-03-10/03:46:00.00            193.13799
2019-03-10/03:46:10.00            193.20345
2019-03-10/03:46:20.00            193.26813
2019-03-10/03:46:30.00            193.33203
2019-03-10/03:46:40.00            193.39517
2019-03-10/03:46:50.00            193.45756
2019-03-10/03:47:00.00            193.51921
2019-03-10/03:47:10.00            193.58011
2019-03-10/03:47:20.00            193.64030
2019-03-10/03:47:30.00            193.69976
2019-03-10/03:47:40.00            193.75852
2019-03-10/03:47:50.00            193.81658
2019-03-10/03:48:00.00            193.87394
2019-03-10/03:48:10.00            193.93062
2019-03-10/03:48:20.00            193.98663
2019-03-10/03:48:30.00            194.04197
2019-03-10/03:48:40.00            194.09665
2019-03-10/03:48:50.00            194.15067
2019-03-10/03:49:00.00            194.20406
2019-03-10/03:49:10.00            194.25681
2019-03-10/03:49:20.00            194.30892
2019-03-10/03:49:30.00            194.36042
2019-03-10/03:49:40.00            194.41131
2019-03-10/03:49:50.00            194.46158
2019-03-10/03:50:00.00            194.51126
2019-03-10/03:50:10.00            194.56034
2019-03-10/03:50:20.00            194.60884
2019-03-10/03:50:30.00            194.65675
2019-03-10/03:50:40.00            194.70410
2019-03-10/03:50:50.00            194.75088
2019-03-10/03:51:00.00            194.79709
2019-03-10/03:51:10.00            194.84276
2019-03-10/03:51:20.00            194.88787
2019-03-10/03:51:30.00            194.93245
2019-03-10/03:51:40.00            194.97649
2019-03-10/03:51:50.00            195.02000
2019-03-10/03:52:00.00            195.06299
2019-03-10/03:52:10.00            195.10546
2019-03-10/03:52:20.00            195.14742
2019-03-10/03:52:30.00            195.18887
2019-03-10/03:52:40.00            195.22982
2019-03-10/03:52:50.00            195.27028
2019-03-10/03:53:00.00            195.31025
2019-03-10/03:53:10.00            195.34974
2019-03-10/03:53:20.00            195.38874
2019-03-10/03:53:30.00            195.42727
2019-03-10/03:53:40.00            195.46534
2019-03-10/03:53:50.00            195.50294
2019-03-10/03:54:00.00            195.54008
2019-03-10/03:54:10.00            195.57677
2019-03-10/03:54:20.00            195.61301
2019-03-10/03:54:30.00            195.64880
2019-03-10/03:54:40.00            195.68416
2019-03-10/03:54:50.00            195.71908
2019-03-10/03:55:00.00            195.75357
2019-03-10/03:55:10.00            195.78764
2019-03-10/03:55:20.00            195.82129
2019-03-10/03:55:30.00            195.85452
2019-03-10/03:55:40.00            195.88733
2019-03-10/03:55:50.00            195.91975
2019-03-10/03:56:00.00            195.95175
2019-03-10/03:56:10.00            195.98336
2019-03-10/03:56:20.00            196.01457
2019-03-10/03:56:30.00            196.04539
2019-03-10/03:56:40.00            196.07583
2019-03-10/03:56:50.00            196.10588
2019-03-10/03:57:00.00            196.13555
2019-03-10/03:57:10.00            196.16485
2019-03-10/03:57:20.00            196.19378
2019-03-10/03:57:30.00            196.22233
2019-03-10/03:57:40.00            196.25053
2019-03-10/03:57:50.00            196.27836
2019-03-10/03:58:00.00            196.30584
2019-03-10/03:58:10.00            196.33297
2019-03-10/03:58:20.00            196.35974
2019-03-10/03:58:30.00            196.38617
2019-03-10/03:58:40.00            196.41226
2019-03-10/03:58:50.00            196.43801
2019-03-10/03:59:00.00            196.46342
2019-03-10/03:59:10.00            196.48850
2019-03-10/03:59:20.00            196.51325
2019-03-10/03:59:30.00            196.53768
2019-03-10/03:59:40.00            196.56178
2019-03-10/03:59:50.00            196.58557
2019-03-10/04:00:00.00            196.60903
2019-03-10/04:00:10.00            196.63219
2019-03-10/04:00:20.00            196.65503
2019-03-10/04:00:30.00            196.67757
2019-03-10/04:00:40.00            196.69980
2019-03-10/04:00:50.00            196.72174
2019-03-10/04:01:00.00            196.74337
2019-03-10/04:01:10.00            196.76471
2019-03-10/04:01:20.00            196.78576
2019-03-10/04:01:30.00            196.80651
2019-03-10/04:01:40.00            196.82698
2019-03-10/04:01:50.00            196.84717
2019-03-10/04:02:00.00            196.86707
2019-03-10/04:02:10.00            196.88670
2019-03-10/04:02:20.00            196.90605
2019-03-10/04:02:30.00            196.92512
2019-03-10/04:02:40.00            196.94393
2019-03-10/04:02:50.00            196.96246
2019-03-10/04:03:00.00            196.98073
2019-03-10/04:03:10.00            196.99874
2019-03-10/04:03:20.00            197.01649
2019-03-10/04:03:30.00            197.03398
2019-03-10/04:03:40.00            197.05121
2019-03-10/04:03:50.00            197.06819
2019-03-10/04:04:00.00            197.08492
2019-03-10/04:04:10.00            197.10139
2019-03-10/04:04:20.00            197.11763
2019-03-10/04:04:30.00            197.13361
2019-03-10/04:04:40.00            197.14936
2019-03-10/04:04:50.00            197.16487
2019-03-10/04:05:00.00            197.18013
2019-03-10/04:05:10.00            197.19517
2019-03-10/04:05:20.00            197.20997
2019-03-10/04:05:30.00            197.22453
2019-03-10/04:05:40.00            197.23887
2019-03-10/04:05:50.00            197.25299
2019-03-10/04:06:00.00            197.26687
2019-03-10/04:06:10.00            197.28054
2019-03-10/04:06:20.00            197.29398
2019-03-10/04:06:30.00            197.30721
2019-03-10/04:06:40.00            197.32022
2019-03-10/04:06:50.00            197.33301
2019-03-10/04:07:00.00            197.34559
2019-03-10/04:07:10.00            197.35796
2019-03-10/04:07:20.00            197.37012
2019-03-10/04:07:30.00            197.38207
2019-03-10/04:07:40.00            197.39382
2019-03-10/04:07:50.00            197.40537
2019-03-10/04:08:00.00            197.41671
2019-03-10/04:08:10.00            197.42785
2019-03-10/04:08:20.00            197.43880
2019-03-10/04:08:30.00            197.44954
2019-03-10/04:08:40.00            197.46010
2019-03-10/04:08:50.00            197.47046
2019-03-10/04:09:00.00            197.48063
2019-03-10/04:09:10.00            197.49061
2019-03-10/04:09:20.00            197.50040
2019-03-10/04:09:30.00            197.51001
2019-03-10/04:09:40.00            197.51942
2019-03-10/04:09:50.00            197.52866
2019-03-10/04:10:00.00            197.53772
2019-03-10/04:10:10.00            197.54660
2019-03-10/04:10:20.00            197.55529
2019-03-10/04:10:30.00            197.56382
2019-03-10/04:10:40.00            197.57217
2019-03-10/04:10:50.00            197.58034
2019-03-10/04:11:00.00            197.58834
2019-03-10/04:11:10.00            197.59617
2019-03-10/04:11:20.00            197.60383
2019-03-10/04:11:30.00            197.61133
2019-03-10/04:11:40.00            197.61865
2019-03-10/04:11:50.00            197.62582
2019-03-10/04:12:00.00            197.63282
2019-03-10/04:12:10.00            197.63966
2019-03-10/04:12:20.00            197.64633
2019-03-10/04:12:30.00            197.65285
2019-03-10/04:12:40.00            197.65921
2019-03-10/04:12:50.00            197.66542
2019-03-10/04:13:00.00            197.67147
2019-03-10/04:13:10.00            197.67736
2019-03-10/04:13:20.00            197.68311
2019-03-10/04:13:30.00            197.68870
2019-03-10/04:13:40.00            197.69414
2019-03-10/04:13:50.00            197.69943
2019-03-10/04:14:00.00            197.70458
2019-03-10/04:14:10.00            197.70958
2019-03-10/04:14:20.00            197.71444
2019-03-10/04:14:30.00            197.71915
2019-03-10/04:14:40.00            197.72372
2019-03-10/04:14:50.00            197.72815
2019-03-10/04:15:00.00            197.73244
2019-03-10/04:15:10.00            197.73659
2019-03-10/04:15:20.00            197.74060
2019-03-10/04:15:30.00            197.74448
2019-03-10/04:15:40.00            197.74822
2019-03-10/04:15:50.00            197.75183
2019-03-10/04:16:00.00            197.75531
2019-03-10/04:16:10.00            197.75865
2019-03-10/04:16:20.00            197.76186
2019-03-10/04:16:30.00            197.76495
2019-03-10/04:16:40.00            197.76790
2019-03-10/04:16:50.00            197.77073
2019-03-10/04:17:00.00            197.77343
2019-03-10/04:17:10.00            197.77601
2019-03-10/04:17:20.00            197.77846
2019-03-10/04:17:30.00            197.78079
2019-03-10/04:17:40.00            197.78300
2019-03-10/04:17:50.00            197.78508
2019-03-10/04:18:00.00            197.78705
2019-03-10/04:18:10.00            197.78890
2019-03-10/04:18:20.00            197.79063
2019-03-10/04:18:30.00            197.79224
2019-03-10/04:18:40.00            197.79374
2019-03-10/04:18:50.00            197.79512
2019-03-10/04:19:00.00            197.79702
2019-03-10/04:19:10.00            197.79818
2019-03-10/04:19:20.00            197.79922
2019-03-10/04:19:30.00            197.80015
2019-03-10/04:19:40.00            197.80097
2019-03-10/04:19:50.00            197.80168
2019-03-10/04:20:00.00            197.80229
2019-03-10/04:20:10.00            197.80278
2019-03-10/04:20:20.00            197.80317
2019-03-10/04:20:30.00            197.80346
2019-03-10/04:20:40.00            197.80364
2019-03-10/04:20:50.00            197.80371
2019-03-10/04:21:00.00            197.80369
2019-03-10/04:21:10.00            197.80356
2019-03-10/04:21:20.00            197.80333
2019-03-10/04:21:30.00            197.80300
2019-03-10/04:21:40.00            197.80257
2019-03-10/04:21:50.00            197.80205
2019-03-10/04:22:00.00            197.80142
2019-03-10/04:22:10.00            197.80070
2019-03-10/04:22:20.00            197.79988
2019-03-10/04:22:30.00            197.79897
2019-03-10/04:22:40.00            197.79796
2019-03-10/04:22:50.00            197.79686
2019-03-10/04:23:00.00            197.79567
2019-03-10/04:23:10.00            197.79439
2019-03-10/04:23:20.00            197.79301
2019-03-10/04:23:30.00            197.79154
2019-03-10/04:23:40.00            197.78999
2019-03-10/04:23:50.00            197.78834
2019-03-10/04:24:00.00            197.78661
2019-03-10/04:24:10.00            197.78479
2019-03-10/04:24:20.00            197.78289
2019-03-10/04:24:30.00            197.78089
2019-03-10/04:24:40.00            197.77882
2019-03-10/04:24:50.00            197.77666
2019-03-10/04:25:00.00            197.77441
2019-03-10/04:25:10.00            197.77209
2019-03-10/04:25:20.00            197.76968
2019-03-10/04:25:30.00            197.76719
2019-03-10/04:25:40.00            197.76462
2019-03-10/04:25:50.00            197.76197
2019-03-10/04:26:00.00            197.75924
2019-03-10/04:26:10.00            197.75644
2019-03-10/04:26:20.00            197.75355
2019-03-10/04:26:30.00            197.75059
2019-03-10/04:26:40.00            197.74755
2019-03-10/04:26:50.00            197.74444
2019-03-10/04:27:00.00            197.74125
2019-03-10/04:27:10.00            197.73799
2019-03-10/04:27:20.00            197.73465
2019-03-10/04:27:30.00            197.73124
2019-03-10/04:27:40.00            197.72776
2019-03-10/04:27:50.00            197.72421
2019-03-10/04:28:00.00            197.72059
2019-03-10/04:28:10.00            197.71689
2019-03-10/04:28:20.00            197.71313
2019-03-10/04:28:30.00            197.70930
2019-03-10/04:28:40.00            197.70540
2019-03-10/04:28:50.00            197.70143
2019-03-10/04:29:00.00            197.69740
2019-03-10/04:29:10.00            197.69330
2019-03-10/04:29:20.00            197.68913
2019-03-10/04:29:30.00            197.68490
2019-03-10/04:29:40.00            197.68060
2019-03-10/04:29:50.00            197.67624
2019-03-10/04:30:00.00            197.67182
2019-03-10/04:30:10.00            197.66733
2019-03-10/04:30:20.00            197.66278
2019-03-10/04:30:30.00            197.65817
2019-03-10/04:30:40.00            197.65350
2019-03-10/04:30:50.00            197.64877
2019-03-10/04:31:00.00            197.64398
2019-03-10/04:31:10.00            197.63913
2019-03-10/04:31:20.00            197.63422
2019-03-10/04:31:30.00            197.62926
2019-03-10/04:31:40.00            197.62423
2019-03-10/04:31:50.00            197.61916
2019-03-10/04:32:00.00            197.61402
2019-03-10/04:32:10.00            197.60883
2019-03-10/04:32:20.00            197.60358
2019-03-10/04:32:30.00            197.59828
2019-03-10/04:32:40.00            197.59293
2019-03-10/04:32:50.00            197.58752
2019-03-10/04:33:00.00            197.58206
2019-03-10/04:33:10.00            197.57654
2019-03-10/04:33:20.00            197.57098
2019-03-10/04:33:30.00            197.56536
2019-03-10/04:33:40.00            197.55969
2019-03-10/04:33:50.00            197.55398
2019-03-10/04:34:00.00            197.54821
2019-03-10/04:34:10.00            197.54240
2019-03-10/04:34:20.00            197.53653
2019-03-10/04:34:30.00            197.53062
2019-03-10/04:34:40.00            197.52466
2019-03-10/04:34:50.00            197.51866
2019-03-10/04:35:00.00            197.51260
2019-03-10/04:35:10.00            197.50651
2019-03-10/04:35:20.00            197.50036
2019-03-10/04:35:30.00            197.49418
2019-03-10/04:35:40.00            197.48794
2019-03-10/04:35:50.00            197.48167
2019-03-10/04:36:00.00            197.47535
2019-03-10/04:36:10.00            197.46899
2019-03-10/04:36:20.00            197.46258
2019-03-10/04:36:30.00            197.45614
2019-03-10/04:36:40.00            197.44965
2019-03-10/04:36:50.00            197.44312
2019-03-10/04:37:00.00            197.43656
2019-03-10/04:37:10.00            197.42995
2019-03-10/04:37:20.00            197.42330
2019-03-10/04:37:30.00            197.41662
2019-03-10/04:37:40.00            197.40989
2019-03-10/04:37:50.00            197.40313
2019-03-10/04:38:00.00            197.39634
2019-03-10/04:38:10.00            197.38950
2019-03-10/04:38:20.00            197.38263
2019-03-10/04:38:30.00            197.37572
2019-03-10/04:38:40.00            197.36878
2019-03-10/04:38:50.00            197.36180
2019-03-10/04:39:00.00            197.35479
2019-03-10/04:39:10.00            197.34775
2019-03-10/04:39:20.00            197.34067
2019-03-10/04:39:30.00            197.33355
2019-03-10/04:39:40.00            197.32641
2019-03-10/04:39:50.00            197.31923
2019-03-10/04:40:00.00            197.31203
2019-03-10/04:40:10.00            197.30479
2019-03-10/04:40:20.00            197.29752
2019-03-10/04:40:30.00            197.29022
2019-03-10/04:40:40.00            197.28289
2019-03-10/04:40:50.00            197.27553
2019-03-10/04:41:00.00            197.26815
2019-03-10/04:41:10.00            197.26073
2019-03-10/04:41:20.00            197.25329
2019-03-10/04:41:30.00            197.24582
2019-03-10/04:41:40.00            197.23832
2019-03-10/04:41:50.00            197.23080
2019-03-10/04:42:00.00            197.22325
2019-03-10/04:42:10.00            197.21568
2019-03-10/04:42:20.00            197.20807
2019-03-10/04:42:30.00            197.20045
2019-03-10/04:42:40.00            197.19280
2019-03-10/04:42:50.00            197.18513
2019-03-10/04:43:00.00            197.17744
2019-03-10/04:43:10.00            197.16972
2019-03-10/04:43:20.00            197.16198
2019-03-10/04:43:30.00            197.15422
2019-03-10/04:43:40.00            197.14643
2019-03-10/04:43:50.00            197.13863
2019-03-10/04:44:00.00            197.13080
2019-03-10/04:44:10.00            197.12296
2019-03-10/04:44:20.00            197.11509
2019-03-10/04:44:30.00            197.10721
2019-03-10/04:44:40.00            197.09930
2019-03-10/04:44:50.00            197.09138
2019-03-10/04:45:00.00            197.08345
2019-03-10/04:45:10.00            197.07549
2019-03-10/04:45:20.00            197.06752
2019-03-10/04:45:30.00            197.05952
2019-03-10/04:45:40.00            197.05152
2019-03-10/04:45:50.00            197.04350
2019-03-10/04:46:00.00            197.03546
2019-03-10/04:46:10.00            197.02741
2019-03-10/04:46:20.00            197.01934
2019-03-10/04:46:30.00            197.01126
2019-03-10/04:46:40.00            197.00317
2019-03-10/04:46:50.00            196.99506
2019-03-10/04:47:00.00            196.98694
2019-03-10/04:47:10.00            196.97881
2019-03-10/04:47:20.00            196.97067
2019-03-10/04:47:30.00            196.96251
2019-03-10/04:47:40.00            196.95435
2019-03-10/04:47:50.00            196.94617
2019-03-10/04:48:00.00            196.93799
2019-03-10/04:48:10.00            196.92979
2019-03-10/04:48:20.00            196.92159
2019-03-10/04:48:30.00            196.91337
2019-03-10/04:48:40.00            196.90515
2019-03-10/04:48:50.00            196.89692
2019-03-10/04:49:00.00            196.88869
2019-03-10/04:49:10.00            196.88044
2019-03-10/04:49:20.00            196.87219
2019-03-10/04:49:30.00            196.86394
2019-03-10/04:49:40.00            196.85567
2019-03-10/04:49:50.00            196.84741
2019-03-10/04:50:00.00            196.83914
2019-03-10/04:50:10.00            196.83086
2019-03-10/04:50:20.00            196.82258
2019-03-10/04:50:30.00            196.81430
2019-03-10/04:50:40.00            196.80601
2019-03-10/04:50:50.00            196.79772
2019-03-10/04:51:00.00            196.78943
2019-03-10/04:51:10.00            196.78114
2019-03-10/04:51:20.00            196.77285
2019-03-10/04:51:30.00            196.76455
2019-03-10/04:51:40.00            196.75626
2019-03-10/04:51:50.00            196.74796
2019-03-10/04:52:00.00            196.73967
2019-03-10/04:52:10.00            196.73137
2019-03-10/04:52:20.00            196.72308
2019-03-10/04:52:30.00            196.71479
2019-03-10/04:52:40.00            196.70650
2019-03-10/04:52:50.00            196.69822
2019-03-10/04:53:00.00            196.68994
2019-03-10/04:53:10.00            196.68166
2019-03-10/04:53:20.00            196.67339
2019-03-10/04:53:30.00            196.66512
2019-03-10/04:53:40.00            196.65685
2019-03-10/04:53:50.00            196.64859
2019-03-10/04:54:00.00            196.64034
2019-03-10/04:54:10.00            196.63209
2019-03-10/04:54:20.00            196.62385
2019-03-10/04:54:30.00            196.61562
2019-03-10/04:54:40.00            196.60740
2019-03-10/04:54:50.00            196.59918
2019-03-10/04:55:00.00            196.59097
2019-03-10/04:55:10.00            196.58277
2019-03-10/04:55:20.00            196.57458
2019-03-10/04:55:30.00            196.56641
2019-03-10/04:55:40.00            196.55824
2019-03-10/04:55:50.00            196.55008
2019-03-10/04:56:00.00            196.54193
2019-03-10/04:56:10.00            196.53380
2019-03-10/04:56:20.00            196.52567
2019-03-10/04:56:30.00            196.51757
2019-03-10/04:56:40.00            196.50947
2019-03-10/04:56:50.00            196.50139
2019-03-10/04:57:00.00            196.49332
2019-03-10/04:57:10.00            196.48527
2019-03-10/04:57:20.00            196.47723
2019-03-10/04:57:30.00            196.46921
2019-03-10/04:57:40.00            196.46120
2019-03-10/04:57:50.00            196.45321
2019-03-10/04:58:00.00            196.44524
2019-03-10/04:58:10.00            196.43728
2019-03-10/04:58:20.00            196.42934
2019-03-10/04:58:30.00            196.42143
2019-03-10/04:58:40.00            196.41353
2019-03-10/04:58:50.00            196.40565
2019-03-10/04:59:00.00            196.39779
2019-03-10/04:59:10.00            196.38995
2019-03-10/04:59:20.00            196.38213
2019-03-10/04:59:30.00            196.37434
2019-03-10/04:59:40.00            196.36656
2019-03-10/04:59:50.00            196.35881
2019-03-10/05:00:00.00            196.35108
2019-03-10/05:00:10.00            196.34338
2019-03-10/05:00:20.00            196.33570
2019-03-10/05:00:30.00            196.32804
2019-03-10/05:00:40.00            196.32041
2019-03-10/05:00:50.00            196.31281
2019-03-10/05:01:00.00            196.30523
2019-03-10/05:01:10.00            196.29768
2019-03-10/05:01:20.00            196.29015
2019-03-10/05:01:30.00            196.28265
2019-03-10/05:01:40.00            196.27519
2019-03-10/05:01:50.00            196.26775
2019-03-10/05:02:00.00            196.26034
2019-03-10/05:02:10.00            196.25296
2019-03-10/05:02:20.00            196.24561
2019-03-10/05:02:30.00            196.23829
2019-03-10/05:02:40.00            196.23100
2019-03-10/05:02:50.00            196.22374
2019-03-10/05:03:00.00            196.21652
2019-03-10/05:03:10.00            196.20933
2019-03-10/05:03:20.00            196.20218
2019-03-10/05:03:30.00            196.19506
2019-03-10/05:03:40.00            196.18797
2019-03-10/05:03:50.00            196.18092
2019-03-10/05:04:00.00            196.17391
2019-03-10/05:04:10.00            196.16693
2019-03-10/05:04:20.00            196.15999
2019-03-10/05:04:30.00            196.15308
2019-03-10/05:04:40.00            196.14622
2019-03-10/05:04:50.00            196.13940
2019-03-10/05:05:00.00            196.13261
2019-03-10/05:05:10.00            196.12586
2019-03-10/05:05:20.00            196.11916
2019-03-10/05:05:30.00            196.11250
2019-03-10/05:05:40.00            196.10588
2019-03-10/05:05:50.00            196.09930
2019-03-10/05:06:00.00            196.09276
2019-03-10/05:06:10.00            196.08627
2019-03-10/05:06:20.00            196.07982
2019-03-10/05:06:30.00            196.07342
2019-03-10/05:06:40.00            196.06707
2019-03-10/05:06:50.00            196.06076
2019-03-10/05:07:00.00            196.05449
2019-03-10/05:07:10.00            196.04828
2019-03-10/05:07:20.00            196.04211
2019-03-10/05:07:30.00            196.03600
2019-03-10/05:07:40.00            196.02993
2019-03-10/05:07:50.00            196.02391
2019-03-10/05:08:00.00            196.01795
2019-03-10/05:08:10.00            196.01203
2019-03-10/05:08:20.00            196.00617
2019-03-10/05:08:30.00            196.00036
2019-03-10/05:08:40.00            195.99461
2019-03-10/05:08:50.00            195.98891
2019-03-10/05:09:00.00            195.98326
2019-03-10/05:09:10.00            195.97767
2019-03-10/05:09:20.00            195.97214
2019-03-10/05:09:30.00            195.96667
2019-03-10/05:09:40.00            195.96125
2019-03-10/05:09:50.00            195.95589
2019-03-10/05:10:00.00            195.95059
2019-03-10/05:10:10.00            195.94535
2019-03-10/05:10:20.00            195.94018
2019-03-10/05:10:30.00            195.93506
2019-03-10/05:10:40.00            195.93001
2019-03-10/05:10:50.00            195.92502
2019-03-10/05:11:00.00            195.92009
2019-03-10/05:11:10.00            195.91523
2019-03-10/05:11:20.00            195.91044
2019-03-10/05:11:30.00            195.90571
2019-03-10/05:11:40.00            195.90105
2019-03-10/05:11:50.00            195.89645
2019-03-10/05:12:00.00            195.89193
2019-03-10/05:12:10.00            195.88747
2019-03-10/05:12:20.00            195.88309
2019-03-10/05:12:30.00            195.87878
2019-03-10/05:12:40.00            195.87454
2019-03-10/05:12:50.00            195.87037
2019-03-10/05:13:00.00            195.86627
2019-03-10/05:13:10.00            195.86226
2019-03-10/05:13:20.00            195.85831
2019-03-10/05:13:30.00            195.85445
2019-03-10/05:13:40.00            195.85066
2019-03-10/05:13:50.00            195.84694
2019-03-10/05:14:00.00            195.84331
2019-03-10/05:14:10.00            195.83976
2019-03-10/05:14:20.00            195.83629
2019-03-10/05:14:30.00            195.83290
2019-03-10/05:14:40.00            195.82960
2019-03-10/05:14:50.00            195.82637
2019-03-10/05:15:00.00            195.82324
2019-03-10/05:15:10.00            195.82019
2019-03-10/05:15:20.00            195.81722
2019-03-10/05:15:30.00            195.81434
2019-03-10/05:15:40.00            195.81156
2019-03-10/05:15:50.00            195.80886
2019-03-10/05:16:00.00            195.80625
2019-03-10/05:16:10.00            195.80373
2019-03-10/05:16:20.00            195.80131
2019-03-10/05:16:30.00            195.79898
2019-03-10/05:16:40.00            195.79675
2019-03-10/05:16:50.00            195.79461
2019-03-10/05:17:00.00            195.79257
2019-03-10/05:17:10.00            195.79063
2019-03-10/05:17:20.00            195.78878
2019-03-10/05:17:30.00            195.78704
2019-03-10/05:17:40.00            195.78540
2019-03-10/05:17:50.00            195.78386
2019-03-10/05:18:00.00            195.78242
2019-03-10/05:18:10.00            195.78109
2019-03-10/05:18:20.00            195.77987
2019-03-10/05:18:30.00            195.77875
2019-03-10/05:18:40.00            195.77774
2019-03-10/05:18:50.00            195.77685
2019-03-10/05:19:00.00            195.77606
2019-03-10/05:19:10.00            195.77538
2019-03-10/05:19:20.00            195.77482
2019-03-10/05:19:30.00            195.77437
2019-03-10/05:19:40.00            195.77404
2019-03-10/05:19:50.00            195.77383
2019-03-10/05:20:00.00            195.77373
2019-03-10/05:20:10.00            195.77376
2019-03-10/05:20:20.00            195.77390
2019-03-10/05:20:30.00            195.77417
2019-03-10/05:20:40.00            195.77456
2019-03-10/05:20:50.00            195.77508
2019-03-10/05:21:00.00            195.77572
2019-03-10/05:21:10.00            195.77649
2019-03-10/05:21:20.00            195.77740
2019-03-10/05:21:30.00            195.77843
2019-03-10/05:21:40.00            195.77959
2019-03-10/05:21:50.00            195.78089
2019-03-10/05:22:00.00            195.78233
2019-03-10/05:22:10.00            195.78390
2019-03-10/05:22:20.00            195.78561
2019-03-10/05:22:30.00            195.78746
2019-03-10/05:22:40.00            195.78945
2019-03-10/05:22:50.00            195.79159
2019-03-10/05:23:00.00            195.79386
2019-03-10/05:23:10.00            195.79629
2019-03-10/05:23:20.00            195.79887
2019-03-10/05:23:30.00            195.80159
2019-03-10/05:23:40.00            195.80447
2019-03-10/05:23:50.00            195.80750
2019-03-10/05:24:00.00            195.81068
2019-03-10/05:24:10.00            195.81402
2019-03-10/05:24:20.00            195.81752
2019-03-10/05:24:30.00            195.82118
2019-03-10/05:24:40.00            195.82500
2019-03-10/05:24:50.00            195.82898
2019-03-10/05:25:00.00            195.83314
2019-03-10/05:25:10.00            195.83746
2019-03-10/05:25:20.00            195.84194
2019-03-10/05:25:30.00            195.84660
2019-03-10/05:25:40.00            195.85144
2019-03-10/05:25:50.00            195.85645
2019-03-10/05:26:00.00            195.86163
2019-03-10/05:26:10.00            195.86700
2019-03-10/05:26:20.00            195.87255
2019-03-10/05:26:30.00            195.87828
2019-03-10/05:26:40.00            195.88420
2019-03-10/05:26:50.00            195.89031
2019-03-10/05:27:00.00            195.89660
2019-03-10/05:27:10.00            195.90309
2019-03-10/05:27:20.00            195.90978
2019-03-10/05:27:30.00            195.91666
2019-03-10/05:27:40.00            195.92374
2019-03-10/05:27:50.00            195.93102
2019-03-10/05:28:00.00            195.93851
2019-03-10/05:28:10.00            195.94620
2019-03-10/05:28:20.00            195.95410
2019-03-10/05:28:30.00            195.96222
2019-03-10/05:28:40.00            195.97055
2019-03-10/05:28:50.00            195.97909
2019-03-10/05:29:00.00            195.98786
2019-03-10/05:29:10.00            195.99684
2019-03-10/05:29:20.00            196.00605
2019-03-10/05:29:30.00            196.01549
2019-03-10/05:29:40.00            196.02516
2019-03-10/05:29:50.00            196.03506
2019-03-10/05:30:00.00            196.04519
2019-03-10/05:30:10.00            196.05557
2019-03-10/05:30:20.00            196.06618
2019-03-10/05:30:30.00            196.07704
2019-03-10/05:30:40.00            196.08815
2019-03-10/05:30:50.00            196.09951
2019-03-10/05:31:00.00            196.11112
2019-03-10/05:31:10.00            196.12299
2019-03-10/05:31:20.00            196.13512
2019-03-10/05:31:30.00            196.14751
2019-03-10/05:31:40.00            196.16017
2019-03-10/05:31:50.00            196.17310
2019-03-10/05:32:00.00            196.18630
2019-03-10/05:32:10.00            196.19978
2019-03-10/05:32:20.00            196.21354
2019-03-10/05:32:30.00            196.22758
2019-03-10/05:32:40.00            196.24191
2019-03-10/05:32:50.00            196.25653
2019-03-10/05:33:00.00            196.27144
2019-03-10/05:33:10.00            196.28666
2019-03-10/05:33:20.00            196.30217
2019-03-10/05:33:30.00            196.31799
2019-03-10/05:33:40.00            196.33413
2019-03-10/05:33:50.00            196.35057
2019-03-10/05:34:00.00            196.36734
2019-03-10/05:34:10.00            196.38443
2019-03-10/05:34:20.00            196.40184
2019-03-10/05:34:30.00            196.41959
2019-03-10/05:34:40.00            196.43768
2019-03-10/05:34:50.00            196.45610
2019-03-10/05:35:00.00            196.47487
2019-03-10/05:35:10.00            196.49398
2019-03-10/05:35:20.00            196.51346
2019-03-10/05:35:30.00            196.53329
2019-03-10/05:35:40.00            196.55348
2019-03-10/05:35:50.00            196.57404
2019-03-10/05:36:00.00            196.59498
2019-03-10/05:36:10.00            196.61630
2019-03-10/05:36:20.00            196.63800
2019-03-10/05:36:30.00            196.66009
2019-03-10/05:36:40.00            196.68257
2019-03-10/05:36:50.00            196.70546
2019-03-10/05:37:00.00            196.72875
2019-03-10/05:37:10.00            196.75246
2019-03-10/05:37:20.00            196.77658
2019-03-10/05:37:30.00            196.80112
2019-03-10/05:37:40.00            196.82610
2019-03-10/05:37:50.00            196.85151
2019-03-10/05:38:00.00            196.87736
2019-03-10/05:38:10.00            196.90366
2019-03-10/05:38:20.00            196.93042
2019-03-10/05:38:30.00            196.95764
2019-03-10/05:38:40.00            196.98533
2019-03-10/05:38:50.00            197.01349
2019-03-10/05:39:00.00            197.04214
2019-03-10/05:39:10.00            197.07127
2019-03-10/05:39:20.00            197.10090
2019-03-10/05:39:30.00            197.13104
2019-03-10/05:39:40.00            197.16169
2019-03-10/05:39:50.00            197.19286
2019-03-10/05:40:00.00            197.22455
2019-03-10/05:40:10.00            197.25678
2019-03-10/05:40:20.00            197.28956
2019-03-10/05:40:30.00            197.32289
2019-03-10/05:40:40.00            197.35677
2019-03-10/05:40:50.00            197.39123
2019-03-10/05:41:00.00            197.42627
2019-03-10/05:41:10.00            197.46189
2019-03-10/05:41:20.00            197.49811
2019-03-10/05:41:30.00            197.53494
2019-03-10/05:41:40.00            197.57238
2019-03-10/05:41:50.00            197.61045
2019-03-10/05:42:00.00            197.64916
2019-03-10/05:42:10.00            197.68851
2019-03-10/05:42:20.00            197.72852
2019-03-10/05:42:30.00            197.76919
2019-03-10/05:42:40.00            197.81055
2019-03-10/05:42:50.00            197.85259
2019-03-10/05:43:00.00            197.89533
2019-03-10/05:43:10.00            197.93879
2019-03-10/05:43:20.00            197.98297
2019-03-10/05:43:30.00            198.02789
2019-03-10/05:43:40.00            198.07356
2019-03-10/05:43:50.00            198.11999
2019-03-10/05:44:00.00            198.16720
2019-03-10/05:44:10.00            198.21520
2019-03-10/05:44:20.00            198.26400
2019-03-10/05:44:30.00            198.31361
2019-03-10/05:44:40.00            198.36406
2019-03-10/05:44:50.00            198.41535
2019-03-10/05:45:00.00            198.46750
2019-03-10/05:45:10.00            198.52053
2019-03-10/05:45:20.00            198.57445
2019-03-10/05:45:30.00            198.62927
2019-03-10/05:45:40.00            198.68502
2019-03-10/05:45:50.00            198.74172
2019-03-10/05:46:00.00            198.79936
2019-03-10/05:46:10.00            198.85799
2019-03-10/05:46:20.00            198.91761
2019-03-10/05:46:30.00            198.97825
2019-03-10/05:46:40.00            199.03991
2019-03-10/05:46:50.00            199.10263
2019-03-10/05:47:00.00            199.16641
2019-03-10/05:47:10.00            199.23129
2019-03-10/05:47:20.00            199.29728
2019-03-10/05:47:30.00            199.36441
2019-03-10/05:47:40.00            199.43269
2019-03-10/05:47:50.00            199.50216
2019-03-10/05:48:00.00            199.57282
2019-03-10/05:48:10.00            199.64471
2019-03-10/05:48:20.00            199.71785
2019-03-10/05:48:30.00            199.79227
2019-03-10/05:48:40.00            199.86799
2019-03-10/05:48:50.00            199.94504
2019-03-10/05:49:00.00            200.02345
2019-03-10/05:49:10.00            200.10324
2019-03-10/05:49:20.00            200.18444
2019-03-10/05:49:30.00            200.26708
2019-03-10/05:49:40.00            200.35120
2019-03-10/05:49:50.00            200.43682
2019-03-10/05:50:00.00            200.52398
2019-03-10/05:50:10.00            200.61271
2019-03-10/05:50:20.00            200.70304
2019-03-10/05:50:30.00            200.79500
2019-03-10/05:50:40.00            200.88865
2019-03-10/05:50:50.00            200.98400
2019-03-10/05:51:00.00            201.08110
2019-03-10/05:51:10.00            201.17999
2019-03-10/05:51:20.00            201.28071
2019-03-10/05:51:30.00            201.38330
2019-03-10/05:51:40.00            201.48781
2019-03-10/05:51:50.00            201.59427
2019-03-10/05:52:00.00            201.70273
2019-03-10/05:52:10.00            201.81324
2019-03-10/05:52:20.00            201.92586
2019-03-10/05:52:30.00            202.04062
2019-03-10/05:52:40.00            202.15757
2019-03-10/05:52:50.00            202.27679
2019-03-10/05:53:00.00            202.39830
2019-03-10/05:53:10.00            202.52218
2019-03-10/05:53:20.00            202.64849
2019-03-10/05:53:30.00            202.77727
2019-03-10/05:53:40.00            202.90860
2019-03-10/05:53:50.00            203.04254
2019-03-10/05:54:00.00            203.17915
2019-03-10/05:54:10.00            203.31850
2019-03-10/05:54:20.00            203.46067
2019-03-10/05:54:30.00            203.60572
2019-03-10/05:54:40.00            203.75374
2019-03-10/05:54:50.00            203.90480
2019-03-10/05:55:00.00            204.05898
2019-03-10/05:55:10.00            204.21636
2019-03-10/05:55:20.00            204.37703
2019-03-10/05:55:30.00            204.54109
2019-03-10/05:55:40.00            204.70862
2019-03-10/05:55:50.00            204.87972
2019-03-10/05:56:00.00            205.05449
2019-03-10/05:56:10.00            205.23304
2019-03-10/05:56:20.00            205.41547
2019-03-10/05:56:30.00            205.60188
2019-03-10/05:56:40.00            205.79241
2019-03-10/05:56:50.00            205.98716
2019-03-10/05:57:00.00            206.18626
2019-03-10/05:57:10.00            206.38984
2019-03-10/05:57:20.00            206.59803
2019-03-10/05:57:30.00            206.81096
2019-03-10/05:57:40.00            207.02880
2019-03-10/05:57:50.00            207.25167
2019-03-10/05:58:00.00            207.47975
2019-03-10/05:58:10.00            207.71318
2019-03-10/05:58:20.00            207.95215
2019-03-10/05:58:30.00            208.19681
2019-03-10/05:58:40.00            208.44735
2019-03-10/05:58:50.00            208.70397
2019-03-10/05:59:00.00            208.96685
2019-03-10/05:59:10.00            209.23621
2019-03-10/05:59:20.00            209.51225
2019-03-10/05:59:30.00            209.79520
2019-03-10/05:59:40.00            210.08528
2019-03-10/05:59:50.00            210.38274
2019-03-10/06:00:00.00            210.68782
2019-03-10/06:00:10.00            211.00079
2019-03-10/06:00:20.00            211.32192
2019-03-10/06:00:30.00            211.65148
2019-03-10/06:00:40.00            211.98978
2019-03-10/06:00:50.00            212.33712
2019-03-10/06:01:00.00            212.69383
2019-03-10/06:01:10.00            213.06023
2019-03-10/06:01:20.00            213.43668
2019-03-10/06:01:30.00            213.82354
2019-03-10/06:01:40.00            214.22119
2019-03-10/06:01:50.00            214.63001
2019-03-10/06:02:00.00            215.05044
2019-03-10/06:02:10.00            215.48289
2019-03-10/06:02:20.00            215.92782
2019-03-10/06:02:30.00            216.38569
2019-03-10/06:02:40.00            216.85698
2019-03-10/06:02:50.00            217.34222
2019-03-10/06:03:00.00            217.84192
2019-03-10/06:03:10.00            218.35664
2019-03-10/06:03:20.00            218.88695
2019-03-10/06:03:30.00            219.43344
2019-03-10/06:03:40.00            219.99675
2019-03-10/06:03:50.00            220.57752
2019-03-10/06:04:00.00            221.17641
2019-03-10/06:04:10.00            221.79411
2019-03-10/06:04:20.00            222.43137
2019-03-10/06:04:30.00            223.08891
2019-03-10/06:04:40.00            223.76751
2019-03-10/06:04:50.00            224.46797
2019-03-10/06:05:00.00            225.19111
2019-03-10/06:05:10.00            225.93778
2019-03-10/06:05:20.00            226.70883
2019-03-10/06:05:30.00            227.50517
2019-03-10/06:05:40.00            228.32769
2019-03-10/06:05:50.00            229.17731
2019-03-10/06:06:00.00            230.05498
2019-03-10/06:06:10.00            230.96163
2019-03-10/06:06:20.00            231.89821
2019-03-10/06:06:30.00            232.86566
2019-03-10/06:06:40.00            233.86491
2019-03-10/06:06:50.00            234.89689
2019-03-10/06:07:00.00            235.96248
2019-03-10/06:07:10.00            237.06255
2019-03-10/06:07:20.00            238.19789
2019-03-10/06:07:30.00            239.36926
2019-03-10/06:07:40.00            240.57733
2019-03-10/06:07:50.00            241.82269
2019-03-10/06:08:00.00            243.10581
2019-03-10/06:08:10.00            244.42705
2019-03-10/06:08:20.00            245.78663
2019-03-10/06:08:30.00            247.18460
2019-03-10/06:08:40.00            248.62083
2019-03-10/06:08:50.00            250.09498
2019-03-10/06:09:00.00            251.60652
2019-03-10/06:09:10.00            253.15466
2019-03-10/06:09:20.00            254.73834
2019-03-10/06:09:30.00            256.35629
2019-03-10/06:09:40.00            258.00690
2019-03-10/06:09:50.00            259.68833
2019-03-10/06:10:00.00            261.39843
2019-03-10/06:10:10.00            263.13478
2019-03-10/06:10:20.00            264.89469
2019-03-10/06:10:30.00            266.67523
2019-03-10/06:10:40.00            268.47323
2019-03-10/06:10:50.00            270.28533
2019-03-10/06:11:00.00            272.10801
2019-03-10/06:11:10.00            273.93761
2019-03-10/06:11:20.00            275.77039
2019-03-10/06:11:30.00            277.60260
2019-03-10/06:11:40.00            279.43045
2019-03-10/06:11:50.00            281.25025
2019-03-10/06:12:00.00            283.05838
2019-03-10/06:12:10.00            284.85138
2019-03-10/06:12:20.00            286.62596
2019-03-10/06:12:30.00            288.37904
2019-03-10/06:12:40.00            290.10777
2019-03-10/06:12:50.00            291.80958
2019-03-10/06:13:00.00            293.48214
2019-03-10/06:13:10.00            295.12343
2019-03-10/06:13:20.00            296.73168
2019-03-10/06:13:30.00            298.30544
2019-03-10/06:13:40.00            299.84350
2019-03-10/06:13:50.00            301.34492
2019-03-10/06:14:00.00            302.80900
2019-03-10/06:14:10.00            304.23530
2019-03-10/06:14:20.00            305.62354
2019-03-10/06:14:30.00            306.97370
2019-03-10/06:14:40.00            308.28587
2019-03-10/06:14:50.00            309.56033
2019-03-10/06:15:00.00            310.79748
2019-03-10/06:15:10.00            311.99786
2019-03-10/06:15:20.00            313.16207
2019-03-10/06:15:30.00            314.29083
2019-03-10/06:15:40.00            315.38491
2019-03-10/06:15:50.00            316.44514
2019-03-10/06:16:00.00            317.47239
2019-03-10/06:16:10.00            318.46757
2019-03-10/06:16:20.00            319.43159
2019-03-10/06:16:30.00            320.36540
2019-03-10/06:16:40.00            321.26995
2019-03-10/06:16:50.00            322.14617
2019-03-10/06:17:00.00            322.99502
2019-03-10/06:17:10.00            323.81741
2019-03-10/06:17:20.00            324.61427
2019-03-10/06:17:30.00            325.38651
2019-03-10/06:17:40.00            326.13499
2019-03-10/06:17:50.00            326.86058
2019-03-10/06:18:00.00            327.56411
2019-03-10/06:18:10.00            328.24641
2019-03-10/06:18:20.00            328.90825
2019-03-10/06:18:30.00            329.55041
2019-03-10/06:18:40.00            330.17361
2019-03-10/06:18:50.00            330.77858
2019-03-10/06:19:00.00            331.36599
2019-03-10/06:19:10.00            331.93652
2019-03-10/06:19:20.00            332.49079
2019-03-10/06:19:30.00            333.02943
2019-03-10/06:19:40.00            333.55302
2019-03-10/06:19:50.00            334.06212
2019-03-10/06:20:00.00            334.55729
2019-03-10/06:20:10.00            335.03904
2019-03-10/06:20:20.00            335.50787
2019-03-10/06:20:30.00            335.96428
2019-03-10/06:20:40.00            336.40871
2019-03-10/06:20:50.00            336.84161
2019-03-10/06:21:00.00            337.26341
2019-03-10/06:21:10.00            337.67451
2019-03-10/06:21:20.00            338.07531
2019-03-10/06:21:30.00            338.46617
2019-03-10/06:21:40.00            338.84747
2019-03-10/06:21:50.00            339.21954
2019-03-10/06:22:00.00            339.58270
2019-03-10/06:22:10.00            339.93730
2019-03-10/06:22:20.00            340.28362
2019-03-10/06:22:30.00            340.62195
2019-03-10/06:22:40.00            340.95258
2019-03-10/06:22:50.00            341.27578
2019-03-10/06:23:00.00            341.59181
2019-03-10/06:23:10.00            341.90091
2019-03-10/06:23:20.00            342.20332
2019-03-10/06:23:30.00            342.49927
2019-03-10/06:23:40.00            342.78899
2019-03-10/06:23:50.00            343.07267
2019-03-10/06:24:00.00            343.35053
2019-03-10/06:24:10.00            343.62276
2019-03-10/06:24:20.00            343.88955
2019-03-10/06:24:30.00            344.15108
2019-03-10/06:24:40.00            344.40753
2019-03-10/06:24:50.00            344.65906
2019-03-10/06:25:00.00            344.90582
2019-03-10/06:25:10.00            345.14799
2019-03-10/06:25:20.00            345.38571
2019-03-10/06:25:30.00            345.61912
2019-03-10/06:25:40.00            345.84836
2019-03-10/06:25:50.00            346.07356
2019-03-10/06:26:00.00            346.29487
2019-03-10/06:26:10.00            346.51238
2019-03-10/06:26:20.00            346.72624
2019-03-10/06:26:30.00            346.93656
2019-03-10/06:26:40.00            347.14345
2019-03-10/06:26:50.00            347.34701
2019-03-10/06:27:00.00            347.54735
2019-03-10/06:27:10.00            347.74458
2019-03-10/06:27:20.00            347.93879
2019-03-10/06:27:30.00            348.13007
2019-03-10/06:27:40.00            348.31853
2019-03-10/06:27:50.00            348.50423
2019-03-10/06:28:00.00            348.68728
2019-03-10/06:28:10.00            348.86776
2019-03-10/06:28:20.00            349.04574
2019-03-10/06:28:30.00            349.22131
2019-03-10/06:28:40.00            349.39454
2019-03-10/06:28:50.00            349.56549
2019-03-10/06:29:00.00            349.73426
2019-03-10/06:29:10.00            349.90089
2019-03-10/06:29:20.00            350.06547
2019-03-10/06:29:30.00            350.22805
2019-03-10/06:29:40.00            350.38871
2019-03-10/06:29:50.00            350.54749
2019-03-10/06:30:00.00            350.70446
2019-03-10/06:30:10.00            350.85968
2019-03-10/06:30:20.00            351.01320
2019-03-10/06:30:30.00            351.16508
2019-03-10/06:30:40.00            351.31538
2019-03-10/06:30:50.00            351.46413
2019-03-10/06:31:00.00            351.61140
2019-03-10/06:31:10.00            351.75724
2019-03-10/06:31:20.00            351.90169
2019-03-10/06:31:30.00            352.04479
2019-03-10/06:31:40.00            352.18660
2019-03-10/06:31:50.00            352.32716
2019-03-10/06:32:00.00            352.46651
2019-03-10/06:32:10.00            352.60469
2019-03-10/06:32:20.00            352.74175
2019-03-10/06:32:30.00            352.87772
2019-03-10/06:32:40.00            353.01265
2019-03-10/06:32:50.00            353.14657
2019-03-10/06:33:00.00            353.27953
2019-03-10/06:33:10.00            353.41155
2019-03-10/06:33:20.00            353.54267
2019-03-10/06:33:30.00            353.67294
2019-03-10/06:33:40.00            353.80238
2019-03-10/06:33:50.00            353.93102
2019-03-10/06:34:00.00            354.05891
2019-03-10/06:34:10.00            354.18607
2019-03-10/06:34:20.00            354.31254
2019-03-10/06:34:30.00            354.43834
2019-03-10/06:34:40.00            354.56351
2019-03-10/06:34:50.00            354.68808
2019-03-10/06:35:00.00            354.81208
2019-03-10/06:35:10.00            354.93553
2019-03-10/06:35:20.00            355.05847
2019-03-10/06:35:30.00            355.18092
2019-03-10/06:35:40.00            355.30291
2019-03-10/06:35:50.00            355.42447
2019-03-10/06:36:00.00            355.54562
2019-03-10/06:36:10.00            355.66640
2019-03-10/06:36:20.00            355.78682
2019-03-10/06:36:30.00            355.90692
2019-03-10/06:36:40.00            356.02672
2019-03-10/06:36:50.00            356.14624
2019-03-10/06:37:00.00            356.26550
2019-03-10/06:37:10.00            356.38454
2019-03-10/06:37:20.00            356.50338
2019-03-10/06:37:30.00            356.62204
2019-03-10/06:37:40.00            356.74055
2019-03-10/06:37:50.00            356.85892
2019-03-10/06:38:00.00            356.97718
2019-03-10/06:38:10.00            357.09536
2019-03-10/06:38:20.00            357.21347
2019-03-10/06:38:30.00            357.33155
2019-03-10/06:38:40.00            357.44960
2019-03-10/06:38:50.00            357.56766
2019-03-10/06:39:00.00            357.68574
2019-03-10/06:39:10.00            357.80388
2019-03-10/06:39:20.00            357.92208
2019-03-10/06:39:30.00            358.04037
2019-03-10/06:39:40.00            358.15877
2019-03-10/06:39:50.00            358.27731
2019-03-10/06:40:00.00            358.39600
2019-03-10/06:40:10.00            358.51487
2019-03-10/06:40:20.00            358.63394
2019-03-10/06:40:30.00            358.75322
2019-03-10/06:40:40.00            358.87274
2019-03-10/06:40:50.00            358.99253
2019-03-10/06:41:00.00            359.11259
2019-03-10/06:41:10.00            359.23295
2019-03-10/06:41:20.00            359.35364
2019-03-10/06:41:30.00            359.47467
2019-03-10/06:41:40.00            359.59607
2019-03-10/06:41:50.00            359.71785
2019-03-10/06:42:00.00            359.84004
2019-03-10/06:42:10.00            359.96265
2019-03-10/06:42:20.00          0.085709021
2019-03-10/06:42:30.00           0.20923777
2019-03-10/06:42:40.00           0.33325588
2019-03-10/06:42:50.00           0.45778440
2019-03-10/06:43:00.00           0.58284441
2019-03-10/06:43:10.00           0.70845708
2019-03-10/06:43:20.00           0.83464365
2019-03-10/06:43:30.00           0.96142541
2019-03-10/06:43:40.00            1.0888238
2019-03-10/06:43:50.00            1.2168603
2019-03-10/06:44:00.00            1.3455566
2019-03-10/06:44:10.00            1.4749347
2019-03-10/06:44:20.00            1.6050162
2019-03-10/06:44:30.00            1.7358233
2019-03-10/06:44:40.00            1.8673781
2019-03-10/06:44:50.00            1.9997030
2019-03-10/06:45:00.00            2.1328205
2019-03-10/06:45:10.00            2.2667533
2019-03-10/06:45:20.00            2.4015243
2019-03-10/06:45:30.00            2.5371565
2019-03-10/06:45:40.00            2.6736731
2019-03-10/06:45:50.00            2.8110976
2019-03-10/06:46:00.00            2.9494540
2019-03-10/06:46:10.00            3.0887660
2019-03-10/06:46:20.00            3.2290574
2019-03-10/06:46:30.00            3.3703530
2019-03-10/06:46:40.00            3.5126772
2019-03-10/06:46:50.00            3.6560551
2019-03-10/06:47:00.00            3.8005120
2019-03-10/06:47:10.00            3.9460726
2019-03-10/06:47:20.00            4.0927636
2019-03-10/06:47:30.00            4.2406106
2019-03-10/06:47:40.00            4.3896400
2019-03-10/06:47:50.00            4.5398776
2019-03-10/06:48:00.00            4.6913520
2019-03-10/06:48:10.00            4.8440896
2019-03-10/06:48:20.00            4.9981174
2019-03-10/06:48:30.00            5.1534647
2019-03-10/06:48:40.00            5.3101592
2019-03-10/06:48:50.00            5.4682298
2019-03-10/06:49:00.00            5.6277053
2019-03-10/06:49:10.00            5.7886159
2019-03-10/06:49:20.00            5.9509911
2019-03-10/06:49:30.00            6.1148612
2019-03-10/06:49:40.00            6.2802571
2019-03-10/06:49:50.00            6.4472097
2019-03-10/06:50:00.00            6.6157515
2019-03-10/06:50:10.00            6.7859135
2019-03-10/06:50:20.00            6.9577289
2019-03-10/06:50:30.00            7.1312311
2019-03-10/06:50:40.00            7.3064528
2019-03-10/06:50:50.00            7.4834286
2019-03-10/06:51:00.00            7.6621932
2019-03-10/06:51:10.00            7.8427815
2019-03-10/06:51:20.00            8.0252292
2019-03-10/06:51:30.00            8.2095721
2019-03-10/06:51:40.00            8.3958470
2019-03-10/06:51:50.00            8.5840918
2019-03-10/06:52:00.00            8.7743440
2019-03-10/06:52:10.00            8.9666419
2019-03-10/06:52:20.00            9.1610251
2019-03-10/06:52:30.00            9.3575320
2019-03-10/06:52:40.00            9.5562050
2019-03-10/06:52:50.00            9.7570830
2019-03-10/06:53:00.00            9.9602099
2019-03-10/06:53:10.00            10.165625
2019-03-10/06:53:20.00            10.373376
2019-03-10/06:53:30.00            10.583500
2019-03-10/06:53:40.00            10.796047
2019-03-10/06:53:50.00            11.011058
2019-03-10/06:54:00.00            11.228583
2019-03-10/06:54:10.00            11.448664
2019-03-10/06:54:20.00            11.671352
2019-03-10/06:54:30.00            11.896692
2019-03-10/06:54:40.00            12.124736
2019-03-10/06:54:50.00            12.355531
2019-03-10/06:55:00.00            12.589128
2019-03-10/06:55:10.00            12.825578
2019-03-10/06:55:20.00            13.064932
2019-03-10/06:55:30.00            13.307245
2019-03-10/06:55:40.00            13.552570
2019-03-10/06:55:50.00            13.800959
2019-03-10/06:56:00.00            14.052470
2019-03-10/06:56:10.00            14.307158
2019-03-10/06:56:20.00            14.565079
2019-03-10/06:56:30.00            14.826293
2019-03-10/06:56:40.00            15.090854
2019-03-10/06:56:50.00            15.358826
2019-03-10/06:57:00.00            15.630269
2019-03-10/06:57:10.00            15.905240
2019-03-10/06:57:20.00            16.183807
2019-03-10/06:57:30.00            16.466027
2019-03-10/06:57:40.00            16.751967
2019-03-10/06:57:50.00            17.041690
2019-03-10/06:58:00.00            17.335262
2019-03-10/06:58:10.00            17.632750
2019-03-10/06:58:20.00            17.934219
2019-03-10/06:58:30.00            18.239739
2019-03-10/06:58:40.00            18.549377
2019-03-10/06:58:50.00            18.863205
2019-03-10/06:59:00.00            19.181289
2019-03-10/06:59:10.00            19.503702
2019-03-10/06:59:20.00            19.830514
2019-03-10/06:59:30.00            20.161800
2019-03-10/06:59:40.00            20.497630
2019-03-10/06:59:50.00            20.838080
2019-03-10/07:00:00.00            21.183221
2019-03-10/07:00:10.00            21.533131
2019-03-10/07:00:20.00            21.887881
2019-03-10/07:00:30.00            22.247550
2019-03-10/07:00:40.00            22.612213
2019-03-10/07:00:50.00            22.981946
2019-03-10/07:01:00.00            23.356823
2019-03-10/07:01:10.00            23.736926
2019-03-10/07:01:20.00            24.122325
2019-03-10/07:01:30.00            24.513101
2019-03-10/07:01:40.00            24.909331
2019-03-10/07:01:50.00            25.311088
2019-03-10/07:02:00.00            25.718453
2019-03-10/07:02:10.00            26.131499
2019-03-10/07:02:20.00            26.550302
2019-03-10/07:02:30.00            26.974936
2019-03-10/07:02:40.00            27.405477
2019-03-10/07:02:50.00            27.841999
2019-03-10/07:03:00.00            28.284571
2019-03-10/07:03:10.00            28.733267
2019-03-10/07:03:20.00            29.188156
2019-03-10/07:03:30.00            29.649306
2019-03-10/07:03:40.00            30.116788
2019-03-10/07:03:50.00            30.590659
2019-03-10/07:04:00.00            31.070988
2019-03-10/07:04:10.00            31.557838
2019-03-10/07:04:20.00            32.051261
2019-03-10/07:04:30.00            32.551318
2019-03-10/07:04:40.00            33.058058
2019-03-10/07:04:50.00            33.571534
2019-03-10/07:05:00.00            34.091793
2019-03-10/07:05:10.00            34.618877
2019-03-10/07:05:20.00            35.152825
2019-03-10/07:05:30.00            35.693673
2019-03-10/07:05:40.00            36.241447
2019-03-10/07:05:50.00            36.796182
2019-03-10/07:06:00.00            37.357893
2019-03-10/07:06:10.00            37.926596
2019-03-10/07:06:20.00            38.502310
2019-03-10/07:06:30.00            39.085027
2019-03-10/07:06:40.00            39.674754
2019-03-10/07:06:50.00            40.271482
2019-03-10/07:07:00.00            40.875195
2019-03-10/07:07:10.00            41.485875
2019-03-10/07:07:20.00            42.103494
2019-03-10/07:07:30.00            42.728007
2019-03-10/07:07:40.00            43.359386
2019-03-10/07:07:50.00            43.997567
2019-03-10/07:08:00.00            44.642494
2019-03-10/07:08:10.00            45.294100
2019-03-10/07:08:20.00            45.952307
2019-03-10/07:08:30.00            46.617027
2019-03-10/07:08:40.00            47.288166
2019-03-10/07:08:50.00            47.965624
2019-03-10/07:09:00.00            48.649280
2019-03-10/07:09:10.00            49.339014
2019-03-10/07:09:20.00            50.034693
2019-03-10/07:09:30.00            50.736172
2019-03-10/07:09:40.00            51.443299
2019-03-10/07:09:50.00            52.155915
2019-03-10/07:10:00.00            52.873849
2019-03-10/07:10:10.00            53.596910
2019-03-10/07:10:20.00            54.324917
2019-03-10/07:10:30.00            55.057664
2019-03-10/07:10:40.00            55.794942
2019-03-10/07:10:50.00            56.536533
2019-03-10/07:11:00.00            57.282210
2019-03-10/07:11:10.00            58.031736
2019-03-10/07:11:20.00            58.784869
2019-03-10/07:11:30.00            59.541354
2019-03-10/07:11:40.00            60.300936
2019-03-10/07:11:50.00            61.063350
2019-03-10/07:12:00.00            61.828320
2019-03-10/07:12:10.00            62.595573
2019-03-10/07:12:20.00            63.364823
2019-03-10/07:12:30.00            64.135783
2019-03-10/07:12:40.00            64.908164
2019-03-10/07:12:50.00            65.681668
2019-03-10/07:13:00.00            66.456001
2019-03-10/07:13:10.00            67.230863
2019-03-10/07:13:20.00            68.005950
2019-03-10/07:13:30.00            68.780965
2019-03-10/07:13:40.00            69.555605
2019-03-10/07:13:50.00            70.329565
2019-03-10/07:14:00.00            71.102553
2019-03-10/07:14:10.00            71.874266
2019-03-10/07:14:20.00            72.644413
2019-03-10/07:14:30.00            73.412700
2019-03-10/07:14:40.00            74.178843
2019-03-10/07:14:50.00            74.942556
2019-03-10/07:15:00.00            75.703564
2019-03-10/07:15:10.00            76.461596
2019-03-10/07:15:20.00            77.216384
2019-03-10/07:15:30.00            77.967674
2019-03-10/07:15:40.00            78.715211
2019-03-10/07:15:50.00            79.458753
2019-03-10/07:16:00.00            80.198064
2019-03-10/07:16:10.00            80.932917
2019-03-10/07:16:20.00            81.663094
2019-03-10/07:16:30.00            82.388387
2019-03-10/07:16:40.00            83.108593
2019-03-10/07:16:50.00            83.823523
2019-03-10/07:17:00.00            84.532995
2019-03-10/07:17:10.00            85.236838
2019-03-10/07:17:20.00            85.934890
2019-03-10/07:17:30.00            86.626998
2019-03-10/07:17:40.00            87.313019
2019-03-10/07:17:50.00            87.992822
2019-03-10/07:18:00.00            88.666283
2019-03-10/07:18:10.00            89.333288
2019-03-10/07:18:20.00            89.993733
2019-03-10/07:18:30.00            90.647523
2019-03-10/07:18:40.00            91.294572
2019-03-10/07:18:50.00            91.934804
2019-03-10/07:19:00.00            92.568149
2019-03-10/07:19:10.00            93.194549
2019-03-10/07:19:20.00            93.813952
2019-03-10/07:19:30.00            94.426314
2019-03-10/07:19:40.00            95.031599
2019-03-10/07:19:50.00            95.629781
2019-03-10/07:20:00.00            96.220836
2019-03-10/07:20:10.00            96.804751
2019-03-10/07:20:20.00            97.381519
2019-03-10/07:20:30.00            97.951138
2019-03-10/07:20:40.00            98.513613
2019-03-10/07:20:50.00            99.068955
2019-03-10/07:21:00.00            99.617177
2019-03-10/07:21:10.00            100.15830
2019-03-10/07:21:20.00            100.69236
2019-03-10/07:21:30.00            101.21938
2019-03-10/07:21:40.00            101.73939
2019-03-10/07:21:50.00            102.25243
2019-03-10/07:22:00.00            102.75855
2019-03-10/07:22:10.00            103.25780
2019-03-10/07:22:20.00            103.75021
2019-03-10/07:22:30.00            104.23586
2019-03-10/07:22:40.00            104.71478
2019-03-10/07:22:50.00            105.18704
2019-03-10/07:23:00.00            105.65269
2019-03-10/07:23:10.00            106.11181
2019-03-10/07:23:20.00            106.56446
2019-03-10/07:23:30.00            107.01070
2019-03-10/07:23:40.00            107.45059
2019-03-10/07:23:50.00            107.88422
2019-03-10/07:24:00.00            108.31164
2019-03-10/07:24:10.00            108.73294
2019-03-10/07:24:20.00            109.14818
2019-03-10/07:24:30.00            109.55744
2019-03-10/07:24:40.00            109.96079
2019-03-10/07:24:50.00            110.35831
2019-03-10/07:25:00.00            110.75006
2019-03-10/07:25:10.00            111.13614
2019-03-10/07:25:20.00            111.51661
2019-03-10/07:25:30.00            111.89154
2019-03-10/07:25:40.00            112.26102
2019-03-10/07:25:50.00            112.62512
2019-03-10/07:26:00.00            112.98391
2019-03-10/07:26:10.00            113.33748
2019-03-10/07:26:20.00            113.68589
2019-03-10/07:26:30.00            114.02922
2019-03-10/07:26:40.00            114.36755
2019-03-10/07:26:50.00            114.70094
2019-03-10/07:27:00.00            115.02948
2019-03-10/07:27:10.00            115.35323
2019-03-10/07:27:20.00            115.67227
2019-03-10/07:27:30.00            115.98667
2019-03-10/07:27:40.00            116.29650
2019-03-10/07:27:50.00            116.60183
2019-03-10/07:28:00.00            116.90273
2019-03-10/07:28:10.00            117.19927
2019-03-10/07:28:20.00            117.49152
2019-03-10/07:28:30.00            117.77954
2019-03-10/07:28:40.00            118.06340
2019-03-10/07:28:50.00            118.34316
2019-03-10/07:29:00.00            118.61890
2019-03-10/07:29:10.00            118.89067
2019-03-10/07:29:20.00            119.15854
2019-03-10/07:29:30.00            119.42257
2019-03-10/07:29:40.00            119.68282
2019-03-10/07:29:50.00            119.93935
2019-03-10/07:30:00.00            120.19222
2019-03-10/07:30:10.00            120.44149
2019-03-10/07:30:20.00            120.68722
2019-03-10/07:30:30.00            120.92946
2019-03-10/07:30:40.00            121.16828
2019-03-10/07:30:50.00            121.40372
2019-03-10/07:31:00.00            121.63584
2019-03-10/07:31:10.00            121.86469
2019-03-10/07:31:20.00            122.09033
2019-03-10/07:31:30.00            122.31281
2019-03-10/07:31:40.00            122.53217
2019-03-10/07:31:50.00            122.74848
2019-03-10/07:32:00.00            122.96177
2019-03-10/07:32:10.00            123.17209
2019-03-10/07:32:20.00            123.37951
2019-03-10/07:32:30.00            123.58405
2019-03-10/07:32:40.00            123.78577
2019-03-10/07:32:50.00            123.98470
2019-03-10/07:33:00.00            124.18091
2019-03-10/07:33:10.00            124.37442
2019-03-10/07:33:20.00            124.56529
2019-03-10/07:33:30.00            124.75355
2019-03-10/07:33:40.00            124.93925
2019-03-10/07:33:50.00            125.12242
2019-03-10/07:34:00.00            125.30311
2019-03-10/07:34:10.00            125.48136
2019-03-10/07:34:20.00            125.65720
2019-03-10/07:34:30.00            125.83067
2019-03-10/07:34:40.00            126.00181
2019-03-10/07:34:50.00            126.17065
2019-03-10/07:35:00.00            126.33724
2019-03-10/07:35:10.00            126.50161
2019-03-10/07:35:20.00            126.66379
2019-03-10/07:35:30.00            126.82381
2019-03-10/07:35:40.00            126.98171
2019-03-10/07:35:50.00            127.13752
2019-03-10/07:36:00.00            127.29128
2019-03-10/07:36:10.00            127.44301
2019-03-10/07:36:20.00            127.59274
2019-03-10/07:36:30.00            127.74052
2019-03-10/07:36:40.00            127.88636
2019-03-10/07:36:50.00            128.03030
2019-03-10/07:37:00.00            128.17236
2019-03-10/07:37:10.00            128.31258
2019-03-10/07:37:20.00            128.45098
2019-03-10/07:37:30.00            128.58758
2019-03-10/07:37:40.00            128.72242
2019-03-10/07:37:50.00            128.85553
2019-03-10/07:38:00.00            128.98692
2019-03-10/07:38:10.00            129.11662
2019-03-10/07:38:20.00            129.24467
2019-03-10/07:38:30.00            129.37107
2019-03-10/07:38:40.00            129.49587
2019-03-10/07:38:50.00            129.61907
2019-03-10/07:39:00.00            129.74071
2019-03-10/07:39:10.00            129.86080
2019-03-10/07:39:20.00            129.97938
2019-03-10/07:39:30.00            130.09645
2019-03-10/07:39:40.00            130.21206
2019-03-10/07:39:50.00            130.32620
2019-03-10/07:40:00.00            130.43891
2019-03-10/07:40:10.00            130.55021
2019-03-10/07:40:20.00            130.66011
2019-03-10/07:40:30.00            130.76863
2019-03-10/07:40:40.00            130.87581
2019-03-10/07:40:50.00            130.98165
2019-03-10/07:41:00.00            131.08617
2019-03-10/07:41:10.00            131.18939
2019-03-10/07:41:20.00            131.29133
2019-03-10/07:41:30.00            131.39202
2019-03-10/07:41:40.00            131.49145
2019-03-10/07:41:50.00            131.58966
2019-03-10/07:42:00.00            131.68666
2019-03-10/07:42:10.00            131.78247
2019-03-10/07:42:20.00            131.87710
2019-03-10/07:42:30.00            131.97057
2019-03-10/07:42:40.00            132.06289
2019-03-10/07:42:50.00            132.15409
2019-03-10/07:43:00.00            132.24417
2019-03-10/07:43:10.00            132.33315
2019-03-10/07:43:20.00            132.42105
2019-03-10/07:43:30.00            132.50787
2019-03-10/07:43:40.00            132.59364
2019-03-10/07:43:50.00            132.67838
2019-03-10/07:44:00.00            132.76208
2019-03-10/07:44:10.00            132.84477
2019-03-10/07:44:20.00            132.92646
2019-03-10/07:44:30.00            133.00716
2019-03-10/07:44:40.00            133.08689
2019-03-10/07:44:50.00            133.16565
2019-03-10/07:45:00.00            133.24347
2019-03-10/07:45:10.00            133.32035
2019-03-10/07:45:20.00            133.39630
2019-03-10/07:45:30.00            133.47135
2019-03-10/07:45:40.00            133.54549
2019-03-10/07:45:50.00            133.61874
2019-03-10/07:46:00.00            133.69112
2019-03-10/07:46:10.00            133.76262
2019-03-10/07:46:20.00            133.83328
2019-03-10/07:46:30.00            133.90308
2019-03-10/07:46:40.00            133.97205
2019-03-10/07:46:50.00            134.04020
2019-03-10/07:47:00.00            134.10754
2019-03-10/07:47:10.00            134.17407
2019-03-10/07:47:20.00            134.23981
2019-03-10/07:47:30.00            134.30476
2019-03-10/07:47:40.00            134.36894
2019-03-10/07:47:50.00            134.43236
2019-03-10/07:48:00.00            134.49502
2019-03-10/07:48:10.00            134.55694
2019-03-10/07:48:20.00            134.61812
2019-03-10/07:48:30.00            134.67857
2019-03-10/07:48:40.00            134.73830
2019-03-10/07:48:50.00            134.79732
2019-03-10/07:49:00.00            134.85565
2019-03-10/07:49:10.00            134.91327
2019-03-10/07:49:20.00            134.97022
2019-03-10/07:49:30.00            135.02649
2019-03-10/07:49:40.00            135.08208
2019-03-10/07:49:50.00            135.13702
2019-03-10/07:50:00.00            135.19131
2019-03-10/07:50:10.00            135.24495
2019-03-10/07:50:20.00            135.29795
2019-03-10/07:50:30.00            135.35032
2019-03-10/07:50:40.00            135.40207
2019-03-10/07:50:50.00            135.45321
2019-03-10/07:51:00.00            135.50373
2019-03-10/07:51:10.00            135.55366
2019-03-10/07:51:20.00            135.60299
2019-03-10/07:51:30.00            135.65173
2019-03-10/07:51:40.00            135.69989
2019-03-10/07:51:50.00            135.74748
2019-03-10/07:52:00.00            135.79450
2019-03-10/07:52:10.00            135.84096
2019-03-10/07:52:20.00            135.88686
2019-03-10/07:52:30.00            135.93222
2019-03-10/07:52:40.00            135.97703
2019-03-10/07:52:50.00            136.02131
2019-03-10/07:53:00.00            136.06506
2019-03-10/07:53:10.00            136.10828
2019-03-10/07:53:20.00            136.15098
2019-03-10/07:53:30.00            136.19317
2019-03-10/07:53:40.00            136.23486
2019-03-10/07:53:50.00            136.27604
2019-03-10/07:54:00.00            136.31673
2019-03-10/07:54:10.00            136.35692
2019-03-10/07:54:20.00            136.39664
2019-03-10/07:54:30.00            136.43587
2019-03-10/07:54:40.00            136.47462
2019-03-10/07:54:50.00            136.51291
2019-03-10/07:55:00.00            136.55073
2019-03-10/07:55:10.00            136.58809
2019-03-10/07:55:20.00            136.62500
2019-03-10/07:55:30.00            136.66146
2019-03-10/07:55:40.00            136.69747
2019-03-10/07:55:50.00            136.73305
2019-03-10/07:56:00.00            136.76819
2019-03-10/07:56:10.00            136.80289
2019-03-10/07:56:20.00            136.83718
2019-03-10/07:56:30.00            136.87104
2019-03-10/07:56:40.00            136.90448
2019-03-10/07:56:50.00            136.93750
2019-03-10/07:57:00.00            136.97012
2019-03-10/07:57:10.00            137.00234
2019-03-10/07:57:20.00            137.03416
2019-03-10/07:57:30.00            137.06558
2019-03-10/07:57:40.00            137.09660
2019-03-10/07:57:50.00            137.12724
2019-03-10/07:58:00.00            137.15750
2019-03-10/07:58:10.00            137.18737
2019-03-10/07:58:20.00            137.21687
2019-03-10/07:58:30.00            137.24600
2019-03-10/07:58:40.00            137.27476
2019-03-10/07:58:50.00            137.30315
2019-03-10/07:59:00.00            137.33119
2019-03-10/07:59:10.00            137.35886
2019-03-10/07:59:20.00            137.38618
2019-03-10/07:59:30.00            137.41316
2019-03-10/07:59:40.00            137.43978
2019-03-10/07:59:50.00            137.46606
2019-03-10/08:00:00.00            137.49201
2019-03-10/08:00:10.00            137.51761
2019-03-10/08:00:20.00            137.54288
2019-03-10/08:00:30.00            137.56782
2019-03-10/08:00:40.00            137.59244
2019-03-10/08:00:50.00            137.61673
2019-03-10/08:01:00.00            137.64070
2019-03-10/08:01:10.00            137.66436
2019-03-10/08:01:20.00            137.68770
2019-03-10/08:01:30.00            137.71073
2019-03-10/08:01:40.00            137.73345
2019-03-10/08:01:50.00            137.75587
2019-03-10/08:02:00.00            137.77798
2019-03-10/08:02:10.00            137.79980
2019-03-10/08:02:20.00            137.82132
2019-03-10/08:02:30.00            137.84255
2019-03-10/08:02:40.00            137.86348
2019-03-10/08:02:50.00            137.88414
2019-03-10/08:03:00.00            137.90450
2019-03-10/08:03:10.00            137.92458
2019-03-10/08:03:20.00            137.94438
2019-03-10/08:03:30.00            137.96391
2019-03-10/08:03:40.00            137.98316
2019-03-10/08:03:50.00            138.00214
2019-03-10/08:04:00.00            138.02085
2019-03-10/08:04:10.00            138.03930
2019-03-10/08:04:20.00            138.05747
2019-03-10/08:04:30.00            138.07539
2019-03-10/08:04:40.00            138.09305
2019-03-10/08:04:50.00            138.11045
2019-03-10/08:05:00.00            138.12761
2019-03-10/08:05:10.00            138.14450
2019-03-10/08:05:20.00            138.16115
2019-03-10/08:05:30.00            138.17755
2019-03-10/08:05:40.00            138.19370
2019-03-10/08:05:50.00            138.20962
2019-03-10/08:06:00.00            138.22529
2019-03-10/08:06:10.00            138.24072
2019-03-10/08:06:20.00            138.25592
2019-03-10/08:06:30.00            138.27088
2019-03-10/08:06:40.00            138.28561
2019-03-10/08:06:50.00            138.30012
2019-03-10/08:07:00.00            138.31439
2019-03-10/08:07:10.00            138.32844
2019-03-10/08:07:20.00            138.34227
2019-03-10/08:07:30.00            138.35587
2019-03-10/08:07:40.00            138.36926
2019-03-10/08:07:50.00            138.38242
2019-03-10/08:08:00.00            138.39537
2019-03-10/08:08:10.00            138.40811
2019-03-10/08:08:20.00            138.42064
2019-03-10/08:08:30.00            138.43296
2019-03-10/08:08:40.00            138.44507
2019-03-10/08:08:50.00            138.45697
2019-03-10/08:09:00.00            138.46867
2019-03-10/08:09:10.00            138.48016
2019-03-10/08:09:20.00            138.49146
2019-03-10/08:09:30.00            138.50256
2019-03-10/08:09:40.00            138.51346
2019-03-10/08:09:50.00            138.52416
2019-03-10/08:10:00.00            138.53468
2019-03-10/08:10:10.00            138.54500
2019-03-10/08:10:20.00            138.55513
2019-03-10/08:10:30.00            138.56507
2019-03-10/08:10:40.00            138.57482
2019-03-10/08:10:50.00            138.58439
2019-03-10/08:11:00.00            138.59378
2019-03-10/08:11:10.00            138.60299
2019-03-10/08:11:20.00            138.61201
2019-03-10/08:11:30.00            138.62085
2019-03-10/08:11:40.00            138.62952
2019-03-10/08:11:50.00            138.63802
2019-03-10/08:12:00.00            138.64633
2019-03-10/08:12:10.00            138.65448
2019-03-10/08:12:20.00            138.66246
2019-03-10/08:12:30.00            138.67026
2019-03-10/08:12:40.00            138.67790
2019-03-10/08:12:50.00            138.68537
2019-03-10/08:13:00.00            138.69267
2019-03-10/08:13:10.00            138.69982
2019-03-10/08:13:20.00            138.70680
2019-03-10/08:13:30.00            138.71361
2019-03-10/08:13:40.00            138.72027
2019-03-10/08:13:50.00            138.72677
2019-03-10/08:14:00.00            138.73312
2019-03-10/08:14:10.00            138.73931
2019-03-10/08:14:20.00            138.74534
2019-03-10/08:14:30.00            138.75122
2019-03-10/08:14:40.00            138.75695
2019-03-10/08:14:50.00            138.76253
2019-03-10/08:15:00.00            138.76796
2019-03-10/08:15:10.00            138.77325
2019-03-10/08:15:20.00            138.77838
2019-03-10/08:15:30.00            138.78337
2019-03-10/08:15:40.00            138.78822
2019-03-10/08:15:50.00            138.79293
2019-03-10/08:16:00.00            138.79749
2019-03-10/08:16:10.00            138.80192
2019-03-10/08:16:20.00            138.80620
2019-03-10/08:16:30.00            138.81035
2019-03-10/08:16:40.00            138.81436
2019-03-10/08:16:50.00            138.81823
2019-03-10/08:17:00.00            138.82197
2019-03-10/08:17:10.00            138.82558
2019-03-10/08:17:20.00            138.82905
2019-03-10/08:17:30.00            138.83239
2019-03-10/08:17:40.00            138.83561
2019-03-10/08:17:50.00            138.83870
2019-03-10/08:18:00.00            138.84165
2019-03-10/08:18:10.00            138.84449
2019-03-10/08:18:20.00            138.84719
2019-03-10/08:18:30.00            138.84977
2019-03-10/08:18:40.00            138.85223
2019-03-10/08:18:50.00            138.85457
2019-03-10/08:19:00.00            138.85678
2019-03-10/08:19:10.00            138.85887
2019-03-10/08:19:20.00            138.86085
2019-03-10/08:19:30.00            138.86270
2019-03-10/08:19:40.00            138.86444
2019-03-10/08:19:50.00            138.86607
2019-03-10/08:20:00.00            138.86758
2019-03-10/08:20:10.00            138.86897
2019-03-10/08:20:20.00            138.87025
2019-03-10/08:20:30.00            138.87142
2019-03-10/08:20:40.00            138.87247
2019-03-10/08:20:50.00            138.87342
2019-03-10/08:21:00.00            138.87426
2019-03-10/08:21:10.00            138.87499
2019-03-10/08:21:20.00            138.87561
2019-03-10/08:21:30.00            138.87612
2019-03-10/08:21:40.00            138.87653
2019-03-10/08:21:50.00            138.87684
2019-03-10/08:22:00.00            138.87703
2019-03-10/08:22:10.00            138.87713
2019-03-10/08:22:20.00            138.87713
2019-03-10/08:22:30.00            138.87702
2019-03-10/08:22:40.00            138.87681
2019-03-10/08:22:50.00            138.87650
2019-03-10/08:23:00.00            138.87610
2019-03-10/08:23:10.00            138.87559
2019-03-10/08:23:20.00            138.87500
2019-03-10/08:23:30.00            138.87430
2019-03-10/08:23:40.00            138.87351
2019-03-10/08:23:50.00            138.87262
2019-03-10/08:24:00.00            138.87164
2019-03-10/08:24:10.00            138.87056
2019-03-10/08:24:20.00            138.86940
2019-03-10/08:24:30.00            138.86814
2019-03-10/08:24:40.00            138.86680
2019-03-10/08:24:50.00            138.86536
2019-03-10/08:25:00.00            138.86383
2019-03-10/08:25:10.00            138.86222
2019-03-10/08:25:20.00            138.86052
2019-03-10/08:25:30.00            138.85873
2019-03-10/08:25:40.00            138.85685
2019-03-10/08:25:50.00            138.85489
2019-03-10/08:26:00.00            138.85285
2019-03-10/08:26:10.00            138.85073
2019-03-10/08:26:20.00            138.84852
2019-03-10/08:26:30.00            138.84622
2019-03-10/08:26:40.00            138.84385
2019-03-10/08:26:50.00            138.84139
2019-03-10/08:27:00.00            138.83886
2019-03-10/08:27:10.00            138.83625
2019-03-10/08:27:20.00            138.83356
2019-03-10/08:27:30.00            138.83078
2019-03-10/08:27:40.00            138.82794
2019-03-10/08:27:50.00            138.82501
2019-03-10/08:28:00.00            138.82202
2019-03-10/08:28:10.00            138.81894
2019-03-10/08:28:20.00            138.81579
2019-03-10/08:28:30.00            138.81257
2019-03-10/08:28:40.00            138.80927
2019-03-10/08:28:50.00            138.80591
2019-03-10/08:29:00.00            138.80247
2019-03-10/08:29:10.00            138.79896
2019-03-10/08:29:20.00            138.79538
2019-03-10/08:29:30.00            138.79173
2019-03-10/08:29:40.00            138.78801
2019-03-10/08:29:50.00            138.78422
2019-03-10/08:30:00.00            138.78036
2019-03-10/08:30:10.00            138.77644
2019-03-10/08:30:20.00            138.77245
2019-03-10/08:30:30.00            138.76840
2019-03-10/08:30:40.00            138.76427
2019-03-10/08:30:50.00            138.76009
2019-03-10/08:31:00.00            138.75584
2019-03-10/08:31:10.00            138.75152
2019-03-10/08:31:20.00            138.74715
2019-03-10/08:31:30.00            138.74271
2019-03-10/08:31:40.00            138.73821
2019-03-10/08:31:50.00            138.73365
2019-03-10/08:32:00.00            138.72903
2019-03-10/08:32:10.00            138.72435
2019-03-10/08:32:20.00            138.71961
2019-03-10/08:32:30.00            138.71481
2019-03-10/08:32:40.00            138.70995
2019-03-10/08:32:50.00            138.70504
2019-03-10/08:33:00.00            138.70007
2019-03-10/08:33:10.00            138.69504
2019-03-10/08:33:20.00            138.68996
2019-03-10/08:33:30.00            138.68482
2019-03-10/08:33:40.00            138.67963
2019-03-10/08:33:50.00            138.67438
2019-03-10/08:34:00.00            138.66908
2019-03-10/08:34:10.00            138.66373
2019-03-10/08:34:20.00            138.65832
2019-03-10/08:34:30.00            138.65287
2019-03-10/08:34:40.00            138.64736
2019-03-10/08:34:50.00            138.64180
2019-03-10/08:35:00.00            138.63619
2019-03-10/08:35:10.00            138.63053
2019-03-10/08:35:20.00            138.62482
2019-03-10/08:35:30.00            138.61907
2019-03-10/08:35:40.00            138.61326
2019-03-10/08:35:50.00            138.60741
2019-03-10/08:36:00.00            138.60151
2019-03-10/08:36:10.00            138.59556
2019-03-10/08:36:20.00            138.58957
2019-03-10/08:36:30.00            138.58354
2019-03-10/08:36:40.00            138.57746
2019-03-10/08:36:50.00            138.57133
2019-03-10/08:37:00.00            138.56516
2019-03-10/08:37:10.00            138.55895
2019-03-10/08:37:20.00            138.55269
2019-03-10/08:37:30.00            138.54639
2019-03-10/08:37:40.00            138.54005
2019-03-10/08:37:50.00            138.53367
2019-03-10/08:38:00.00            138.52725
2019-03-10/08:38:10.00            138.52079
2019-03-10/08:38:20.00            138.51429
2019-03-10/08:38:30.00            138.50775
2019-03-10/08:38:40.00            138.50117
2019-03-10/08:38:50.00            138.49455
2019-03-10/08:39:00.00            138.48789
2019-03-10/08:39:10.00            138.48120
2019-03-10/08:39:20.00            138.47447
2019-03-10/08:39:30.00            138.46770
2019-03-10/08:39:40.00            138.46090
2019-03-10/08:39:50.00            138.45406
2019-03-10/08:40:00.00            138.44719
2019-03-10/08:40:10.00            138.44028
2019-03-10/08:40:20.00            138.43334
2019-03-10/08:40:30.00            138.42637
2019-03-10/08:40:40.00            138.41936
2019-03-10/08:40:50.00            138.41232
2019-03-10/08:41:00.00            138.40525
2019-03-10/08:41:10.00            138.39815
2019-03-10/08:41:20.00            138.39101
2019-03-10/08:41:30.00            138.38385
2019-03-10/08:41:40.00            138.37665
2019-03-10/08:41:50.00            138.36943
2019-03-10/08:42:00.00            138.36218
2019-03-10/08:42:10.00            138.35489
2019-03-10/08:42:20.00            138.34758
2019-03-10/08:42:30.00            138.34024
2019-03-10/08:42:40.00            138.33288
2019-03-10/08:42:50.00            138.32549
2019-03-10/08:43:00.00            138.31807
2019-03-10/08:43:10.00            138.31062
2019-03-10/08:43:20.00            138.30315
2019-03-10/08:43:30.00            138.29566
2019-03-10/08:43:40.00            138.28814
2019-03-10/08:43:50.00            138.28059
2019-03-10/08:44:00.00            138.27303
2019-03-10/08:44:10.00            138.26544
2019-03-10/08:44:20.00            138.25782
2019-03-10/08:44:30.00            138.25019
2019-03-10/08:44:40.00            138.24253
2019-03-10/08:44:50.00            138.23485
2019-03-10/08:45:00.00            138.22715
2019-03-10/08:45:10.00            138.21943
2019-03-10/08:45:20.00            138.21169
2019-03-10/08:45:30.00            138.20392
2019-03-10/08:45:40.00            138.19615
2019-03-10/08:45:50.00            138.18835
2019-03-10/08:46:00.00            138.18053
2019-03-10/08:46:10.00            138.17270
2019-03-10/08:46:20.00            138.16484
2019-03-10/08:46:30.00            138.15697
2019-03-10/08:46:40.00            138.14909
2019-03-10/08:46:50.00            138.14119
2019-03-10/08:47:00.00            138.13327
2019-03-10/08:47:10.00            138.12534
2019-03-10/08:47:20.00            138.11739
2019-03-10/08:47:30.00            138.10943
2019-03-10/08:47:40.00            138.10145
2019-03-10/08:47:50.00            138.09346
2019-03-10/08:48:00.00            138.08546
2019-03-10/08:48:10.00            138.07745
2019-03-10/08:48:20.00            138.06942
2019-03-10/08:48:30.00            138.06138
2019-03-10/08:48:40.00            138.05333
2019-03-10/08:48:50.00            138.04527
2019-03-10/08:49:00.00            138.03720
2019-03-10/08:49:10.00            138.02912
2019-03-10/08:49:20.00            138.02103
2019-03-10/08:49:30.00            138.01293
2019-03-10/08:49:40.00            138.00483
2019-03-10/08:49:50.00            137.99671
2019-03-10/08:50:00.00            137.98859
2019-03-10/08:50:10.00            137.98046
2019-03-10/08:50:20.00            137.97232
2019-03-10/08:50:30.00            137.96418
2019-03-10/08:50:40.00            137.95602
2019-03-10/08:50:50.00            137.94787
2019-03-10/08:51:00.00            137.93971
2019-03-10/08:51:10.00            137.93154
2019-03-10/08:51:20.00            137.92337
2019-03-10/08:51:30.00            137.91520
2019-03-10/08:51:40.00            137.90702
2019-03-10/08:51:50.00            137.89884
2019-03-10/08:52:00.00            137.89066
2019-03-10/08:52:10.00            137.88248
2019-03-10/08:52:20.00            137.87429
2019-03-10/08:52:30.00            137.86611
2019-03-10/08:52:40.00            137.85792
2019-03-10/08:52:50.00            137.84973
2019-03-10/08:53:00.00            137.84154
2019-03-10/08:53:10.00            137.83336
2019-03-10/08:53:20.00            137.82517
2019-03-10/08:53:30.00            137.81699
2019-03-10/08:53:40.00            137.80881
2019-03-10/08:53:50.00            137.80063
2019-03-10/08:54:00.00            137.79245
2019-03-10/08:54:10.00            137.78428
2019-03-10/08:54:20.00            137.77611
2019-03-10/08:54:30.00            137.76794
2019-03-10/08:54:40.00            137.75978
2019-03-10/08:54:50.00            137.75163
2019-03-10/08:55:00.00            137.74348
2019-03-10/08:55:10.00            137.73534
2019-03-10/08:55:20.00            137.72720
2019-03-10/08:55:30.00            137.71907
2019-03-10/08:55:40.00            137.71095
2019-03-10/08:55:50.00            137.70283
2019-03-10/08:56:00.00            137.69472
2019-03-10/08:56:10.00            137.68663
2019-03-10/08:56:20.00            137.67854
2019-03-10/08:56:30.00            137.67046
2019-03-10/08:56:40.00            137.66239
2019-03-10/08:56:50.00            137.65434
2019-03-10/08:57:00.00            137.64629
2019-03-10/08:57:10.00            137.63825
2019-03-10/08:57:20.00            137.63023
2019-03-10/08:57:30.00            137.62222
2019-03-10/08:57:40.00            137.61422
2019-03-10/08:57:50.00            137.60624
2019-03-10/08:58:00.00            137.59827
2019-03-10/08:58:10.00            137.59032
2019-03-10/08:58:20.00            137.58238
2019-03-10/08:58:30.00            137.57445
2019-03-10/08:58:40.00            137.56654
2019-03-10/08:58:50.00            137.55865
2019-03-10/08:59:00.00            137.55077
2019-03-10/08:59:10.00            137.54292
2019-03-10/08:59:20.00            137.53508
2019-03-10/08:59:30.00            137.52726
2019-03-10/08:59:40.00            137.51945
2019-03-10/08:59:50.00            137.51167
2019-03-10/09:00:00.00            137.50391
2019-03-10/09:00:10.00            137.49616
2019-03-10/09:00:20.00            137.48844
2019-03-10/09:00:30.00            137.48074
2019-03-10/09:00:40.00            137.47306
2019-03-10/09:00:50.00            137.46540
2019-03-10/09:01:00.00            137.45777
2019-03-10/09:01:10.00            137.45016
2019-03-10/09:01:20.00            137.44257
2019-03-10/09:01:30.00            137.43501
2019-03-10/09:01:40.00            137.42747
2019-03-10/09:01:50.00            137.41996
2019-03-10/09:02:00.00            137.41247
2019-03-10/09:02:10.00            137.40502
2019-03-10/09:02:20.00            137.39758
2019-03-10/09:02:30.00            137.39018
2019-03-10/09:02:40.00            137.38280
2019-03-10/09:02:50.00            137.37546
2019-03-10/09:03:00.00            137.36814
2019-03-10/09:03:10.00            137.36085
2019-03-10/09:03:20.00            137.35359
2019-03-10/09:03:30.00            137.34636
2019-03-10/09:03:40.00            137.33917
2019-03-10/09:03:50.00            137.33200
2019-03-10/09:04:00.00            137.32487
2019-03-10/09:04:10.00            137.31777
2019-03-10/09:04:20.00            137.31070
2019-03-10/09:04:30.00            137.30367
2019-03-10/09:04:40.00            137.29668
2019-03-10/09:04:50.00            137.28972
2019-03-10/09:05:00.00            137.28279
2019-03-10/09:05:10.00            137.27590
2019-03-10/09:05:20.00            137.26905
2019-03-10/09:05:30.00            137.26224
2019-03-10/09:05:40.00            137.25546
2019-03-10/09:05:50.00            137.24873
2019-03-10/09:06:00.00            137.24203
2019-03-10/09:06:10.00            137.23537
2019-03-10/09:06:20.00            137.22876
2019-03-10/09:06:30.00            137.22218
2019-03-10/09:06:40.00            137.21565
2019-03-10/09:06:50.00            137.20916
2019-03-10/09:07:00.00            137.20271
2019-03-10/09:07:10.00            137.19631
2019-03-10/09:07:20.00            137.18995
2019-03-10/09:07:30.00            137.18363
2019-03-10/09:07:40.00            137.17736
2019-03-10/09:07:50.00            137.17114
2019-03-10/09:08:00.00            137.16496
2019-03-10/09:08:10.00            137.15884
2019-03-10/09:08:20.00            137.15276
2019-03-10/09:08:30.00            137.14673
2019-03-10/09:08:40.00            137.14075
2019-03-10/09:08:50.00            137.13482
2019-03-10/09:09:00.00            137.12893
2019-03-10/09:09:10.00            137.12311
2019-03-10/09:09:20.00            137.11733
2019-03-10/09:09:30.00            137.11161
2019-03-10/09:09:40.00            137.10594
2019-03-10/09:09:50.00            137.10032
2019-03-10/09:10:00.00            137.09476
2019-03-10/09:10:10.00            137.08926
2019-03-10/09:10:20.00            137.08381
2019-03-10/09:10:30.00            137.07842
2019-03-10/09:10:40.00            137.07309
2019-03-10/09:10:50.00            137.06781
2019-03-10/09:11:00.00            137.06260
2019-03-10/09:11:10.00            137.05744
2019-03-10/09:11:20.00            137.05235
2019-03-10/09:11:30.00            137.04732
2019-03-10/09:11:40.00            137.04235
2019-03-10/09:11:50.00            137.03745
2019-03-10/09:12:00.00            137.03260
2019-03-10/09:12:10.00            137.02782
2019-03-10/09:12:20.00            137.02311
2019-03-10/09:12:30.00            137.01847
2019-03-10/09:12:40.00            137.01389
2019-03-10/09:12:50.00            137.00938
2019-03-10/09:13:00.00            137.00494
2019-03-10/09:13:10.00            137.00057
2019-03-10/09:13:20.00            136.99626
2019-03-10/09:13:30.00            136.99204
2019-03-10/09:13:40.00            136.98788
2019-03-10/09:13:50.00            136.98379
2019-03-10/09:14:00.00            136.97978
2019-03-10/09:14:10.00            136.97584
2019-03-10/09:14:20.00            136.97198
2019-03-10/09:14:30.00            136.96820
2019-03-10/09:14:40.00            136.96449
2019-03-10/09:14:50.00            136.96086
2019-03-10/09:15:00.00            136.95731
2019-03-10/09:15:10.00            136.95384
2019-03-10/09:15:20.00            136.95045
2019-03-10/09:15:30.00            136.94715
2019-03-10/09:15:40.00            136.94392
2019-03-10/09:15:50.00            136.94078
2019-03-10/09:16:00.00            136.93773
2019-03-10/09:16:10.00            136.93476
2019-03-10/09:16:20.00            136.93188
2019-03-10/09:16:30.00            136.92908
2019-03-10/09:16:40.00            136.92637
2019-03-10/09:16:50.00            136.92376
2019-03-10/09:17:00.00            136.92123
2019-03-10/09:17:10.00            136.91880
2019-03-10/09:17:20.00            136.91645
2019-03-10/09:17:30.00            136.91421
2019-03-10/09:17:40.00            136.91206
2019-03-10/09:17:50.00            136.91000
2019-03-10/09:18:00.00            136.90804
2019-03-10/09:18:10.00            136.90618
2019-03-10/09:18:20.00            136.90442
2019-03-10/09:18:30.00            136.90275
2019-03-10/09:18:40.00            136.90119
2019-03-10/09:18:50.00            136.89974
2019-03-10/09:19:00.00            136.89838
2019-03-10/09:19:10.00            136.89713
2019-03-10/09:19:20.00            136.89599
2019-03-10/09:19:30.00            136.89496
2019-03-10/09:19:40.00            136.89402
2019-03-10/09:19:50.00            136.89321
2019-03-10/09:20:00.00            136.89250
2019-03-10/09:20:10.00            136.89191
2019-03-10/09:20:20.00            136.89143
2019-03-10/09:20:30.00            136.89106
2019-03-10/09:20:40.00            136.89081
2019-03-10/09:20:50.00            136.89068
2019-03-10/09:21:00.00            136.89066
2019-03-10/09:21:10.00            136.89077
2019-03-10/09:21:20.00            136.89100
2019-03-10/09:21:30.00            136.89135
2019-03-10/09:21:40.00            136.89182
2019-03-10/09:21:50.00            136.89242
2019-03-10/09:22:00.00            136.89314
2019-03-10/09:22:10.00            136.89400
2019-03-10/09:22:20.00            136.89498
2019-03-10/09:22:30.00            136.89610
2019-03-10/09:22:40.00            136.89734
2019-03-10/09:22:50.00            136.89872
2019-03-10/09:23:00.00            136.90024
2019-03-10/09:23:10.00            136.90189
2019-03-10/09:23:20.00            136.90369
2019-03-10/09:23:30.00            136.90561
2019-03-10/09:23:40.00            136.90769
2019-03-10/09:23:50.00            136.90991
2019-03-10/09:24:00.00            136.91227
2019-03-10/09:24:10.00            136.91478
2019-03-10/09:24:20.00            136.91744
2019-03-10/09:24:30.00            136.92024
2019-03-10/09:24:40.00            136.92320
2019-03-10/09:24:50.00            136.92631
2019-03-10/09:25:00.00            136.92958
2019-03-10/09:25:10.00            136.93300
2019-03-10/09:25:20.00            136.93659
2019-03-10/09:25:30.00            136.94033
2019-03-10/09:25:40.00            136.94423
2019-03-10/09:25:50.00            136.94830
2019-03-10/09:26:00.00            136.95254
2019-03-10/09:26:10.00            136.95694
2019-03-10/09:26:20.00            136.96151
2019-03-10/09:26:30.00            136.96626
2019-03-10/09:26:40.00            136.97118
2019-03-10/09:26:50.00            136.97627
2019-03-10/09:27:00.00            136.98154
2019-03-10/09:27:10.00            136.98699
2019-03-10/09:27:20.00            136.99263
2019-03-10/09:27:30.00            136.99844
2019-03-10/09:27:40.00            137.00445
2019-03-10/09:27:50.00            137.01064
2019-03-10/09:28:00.00            137.01702
2019-03-10/09:28:10.00            137.02360
2019-03-10/09:28:20.00            137.03037
2019-03-10/09:28:30.00            137.03733
2019-03-10/09:28:40.00            137.04450
2019-03-10/09:28:50.00            137.05187
2019-03-10/09:29:00.00            137.05945
2019-03-10/09:29:10.00            137.06723
2019-03-10/09:29:20.00            137.07522
2019-03-10/09:29:30.00            137.08342
2019-03-10/09:29:40.00            137.09184
2019-03-10/09:29:50.00            137.10047
2019-03-10/09:30:00.00            137.10932
2019-03-10/09:30:10.00            137.11839
2019-03-10/09:30:20.00            137.12770
2019-03-10/09:30:30.00            137.13723
2019-03-10/09:30:40.00            137.14698
2019-03-10/09:30:50.00            137.15697
2019-03-10/09:31:00.00            137.16720
2019-03-10/09:31:10.00            137.17766
2019-03-10/09:31:20.00            137.18837
2019-03-10/09:31:30.00            137.19933
2019-03-10/09:31:40.00            137.21052
2019-03-10/09:31:50.00            137.22197
2019-03-10/09:32:00.00            137.23368
2019-03-10/09:32:10.00            137.24564
2019-03-10/09:32:20.00            137.25786
2019-03-10/09:32:30.00            137.27035
2019-03-10/09:32:40.00            137.28310
2019-03-10/09:32:50.00            137.29612
2019-03-10/09:33:00.00            137.30942
2019-03-10/09:33:10.00            137.32299
2019-03-10/09:33:20.00            137.33685
2019-03-10/09:33:30.00            137.35099
2019-03-10/09:33:40.00            137.36541
2019-03-10/09:33:50.00            137.38013
2019-03-10/09:34:00.00            137.39514
2019-03-10/09:34:10.00            137.41046
2019-03-10/09:34:20.00            137.42607
2019-03-10/09:34:30.00            137.44199
2019-03-10/09:34:40.00            137.45822
2019-03-10/09:34:50.00            137.47478
2019-03-10/09:35:00.00            137.49164
2019-03-10/09:35:10.00            137.50883
2019-03-10/09:35:20.00            137.52635
2019-03-10/09:35:30.00            137.54420
2019-03-10/09:35:40.00            137.56239
2019-03-10/09:35:50.00            137.58092
2019-03-10/09:36:00.00            137.59979
2019-03-10/09:36:10.00            137.61901
2019-03-10/09:36:20.00            137.63859
2019-03-10/09:36:30.00            137.65853
2019-03-10/09:36:40.00            137.67883
2019-03-10/09:36:50.00            137.69950
2019-03-10/09:37:00.00            137.72055
2019-03-10/09:37:10.00            137.74197
2019-03-10/09:37:20.00            137.76379
2019-03-10/09:37:30.00            137.78599
2019-03-10/09:37:40.00            137.80859
2019-03-10/09:37:50.00            137.83158
2019-03-10/09:38:00.00            137.85499
2019-03-10/09:38:10.00            137.87881
2019-03-10/09:38:20.00            137.90305
2019-03-10/09:38:30.00            137.92771
2019-03-10/09:38:40.00            137.95281
2019-03-10/09:38:50.00            137.97834
2019-03-10/09:39:00.00            138.00431
2019-03-10/09:39:10.00            138.03073
2019-03-10/09:39:20.00            138.05761
2019-03-10/09:39:30.00            138.08495
2019-03-10/09:39:40.00            138.11277
2019-03-10/09:39:50.00            138.14106
2019-03-10/09:40:00.00            138.16983
2019-03-10/09:40:10.00            138.19909
2019-03-10/09:40:20.00            138.22885
2019-03-10/09:40:30.00            138.25912
2019-03-10/09:40:40.00            138.28990
2019-03-10/09:40:50.00            138.32120
2019-03-10/09:41:00.00            138.35303
2019-03-10/09:41:10.00            138.38540
2019-03-10/09:41:20.00            138.41831
2019-03-10/09:41:30.00            138.45178
2019-03-10/09:41:40.00            138.48580
2019-03-10/09:41:50.00            138.52040
2019-03-10/09:42:00.00            138.55558
2019-03-10/09:42:10.00            138.59135
2019-03-10/09:42:20.00            138.62772
2019-03-10/09:42:30.00            138.66469
2019-03-10/09:42:40.00            138.70229
2019-03-10/09:42:50.00            138.74051
2019-03-10/09:43:00.00            138.77937
2019-03-10/09:43:10.00            138.81887
2019-03-10/09:43:20.00            138.85904
2019-03-10/09:43:30.00            138.89987
2019-03-10/09:43:40.00            138.94139
2019-03-10/09:43:50.00            138.98360
2019-03-10/09:44:00.00            139.02651
2019-03-10/09:44:10.00            139.07013
2019-03-10/09:44:20.00            139.11448
2019-03-10/09:44:30.00            139.15958
2019-03-10/09:44:40.00            139.20542
2019-03-10/09:44:50.00            139.25203
2019-03-10/09:45:00.00            139.29942
2019-03-10/09:45:10.00            139.34759
2019-03-10/09:45:20.00            139.39658
2019-03-10/09:45:30.00            139.44638
2019-03-10/09:45:40.00            139.49701
2019-03-10/09:45:50.00            139.54850
2019-03-10/09:46:00.00            139.60084
2019-03-10/09:46:10.00            139.65407
2019-03-10/09:46:20.00            139.70819
2019-03-10/09:46:30.00            139.76322
2019-03-10/09:46:40.00            139.81918
2019-03-10/09:46:50.00            139.87608
2019-03-10/09:47:00.00            139.93395
2019-03-10/09:47:10.00            139.99279
2019-03-10/09:47:20.00            140.05264
2019-03-10/09:47:30.00            140.11350
2019-03-10/09:47:40.00            140.17539
2019-03-10/09:47:50.00            140.23834
2019-03-10/09:48:00.00            140.30236
2019-03-10/09:48:10.00            140.36749
2019-03-10/09:48:20.00            140.43372
2019-03-10/09:48:30.00            140.50110
2019-03-10/09:48:40.00            140.56964
2019-03-10/09:48:50.00            140.63936
2019-03-10/09:49:00.00            140.71029
2019-03-10/09:49:10.00            140.78245
2019-03-10/09:49:20.00            140.85587
2019-03-10/09:49:30.00            140.93056
2019-03-10/09:49:40.00            141.00657
2019-03-10/09:49:50.00            141.08391
2019-03-10/09:50:00.00            141.16261
2019-03-10/09:50:10.00            141.24270
2019-03-10/09:50:20.00            141.32422
2019-03-10/09:50:30.00            141.40717
2019-03-10/09:50:40.00            141.49161
2019-03-10/09:50:50.00            141.57756
2019-03-10/09:51:00.00            141.66505
2019-03-10/09:51:10.00            141.75412
2019-03-10/09:51:20.00            141.84480
2019-03-10/09:51:30.00            141.93712
2019-03-10/09:51:40.00            142.03113
2019-03-10/09:51:50.00            142.12686
2019-03-10/09:52:00.00            142.22434
2019-03-10/09:52:10.00            142.32362
2019-03-10/09:52:20.00            142.42474
2019-03-10/09:52:30.00            142.52773
2019-03-10/09:52:40.00            142.63265
2019-03-10/09:52:50.00            142.73954
2019-03-10/09:53:00.00            142.84844
2019-03-10/09:53:10.00            142.95940
2019-03-10/09:53:20.00            143.07247
2019-03-10/09:53:30.00            143.18770
2019-03-10/09:53:40.00            143.30514
2019-03-10/09:53:50.00            143.42485
2019-03-10/09:54:00.00            143.54687
2019-03-10/09:54:10.00            143.67127
2019-03-10/09:54:20.00            143.79811
2019-03-10/09:54:30.00            143.92744
2019-03-10/09:54:40.00            144.05933
2019-03-10/09:54:50.00            144.19384
2019-03-10/09:55:00.00            144.33104
2019-03-10/09:55:10.00            144.47100
2019-03-10/09:55:20.00            144.61379
2019-03-10/09:55:30.00            144.75949
2019-03-10/09:55:40.00            144.90816
2019-03-10/09:55:50.00            145.05989
2019-03-10/09:56:00.00            145.21477
2019-03-10/09:56:10.00            145.37286
2019-03-10/09:56:20.00            145.53428
2019-03-10/09:56:30.00            145.69909
2019-03-10/09:56:40.00            145.86740
2019-03-10/09:56:50.00            146.03931
2019-03-10/09:57:00.00            146.21491
2019-03-10/09:57:10.00            146.39430
2019-03-10/09:57:20.00            146.57761
2019-03-10/09:57:30.00            146.76493
2019-03-10/09:57:40.00            146.95639
2019-03-10/09:57:50.00            147.15210
2019-03-10/09:58:00.00            147.35219
2019-03-10/09:58:10.00            147.55680
2019-03-10/09:58:20.00            147.76605
2019-03-10/09:58:30.00            147.98008
2019-03-10/09:58:40.00            148.19904
2019-03-10/09:58:50.00            148.42309
2019-03-10/09:59:00.00            148.65237
2019-03-10/09:59:10.00            148.88705
2019-03-10/09:59:20.00            149.12730
2019-03-10/09:59:30.00            149.37330
2019-03-10/09:59:40.00            149.62522
2019-03-10/09:59:50.00            149.88327
2019-03-10/10:00:00.00            150.14763
2019-03-10/10:00:10.00            150.41852
2019-03-10/10:00:20.00            150.69615
2019-03-10/10:00:30.00            150.98074
2019-03-10/10:00:40.00            151.27253
2019-03-10/10:00:50.00            151.57176
2019-03-10/10:01:00.00            151.87867
2019-03-10/10:01:10.00            152.19355
2019-03-10/10:01:20.00            152.51665
2019-03-10/10:01:30.00            152.84827
2019-03-10/10:01:40.00            153.18870
2019-03-10/10:01:50.00            153.53825
2019-03-10/10:02:00.00            153.89726
2019-03-10/10:02:10.00            154.26606
2019-03-10/10:02:20.00            154.64499
2019-03-10/10:02:30.00            155.03443
2019-03-10/10:02:40.00            155.43477
2019-03-10/10:02:50.00            155.84640
2019-03-10/10:03:00.00            156.26974
2019-03-10/10:03:10.00            156.70523
2019-03-10/10:03:20.00            157.15331
2019-03-10/10:03:30.00            157.61447
2019-03-10/10:03:40.00            158.08920
2019-03-10/10:03:50.00            158.57801
2019-03-10/10:04:00.00            159.08143
2019-03-10/10:04:10.00            159.60004
2019-03-10/10:04:20.00            160.13439
2019-03-10/10:04:30.00            160.68512
2019-03-10/10:04:40.00            161.25283
2019-03-10/10:04:50.00            161.83818
2019-03-10/10:05:00.00            162.44186
2019-03-10/10:05:10.00            163.06457
2019-03-10/10:05:20.00            163.70704
2019-03-10/10:05:30.00            164.37002
2019-03-10/10:05:40.00            165.05429
2019-03-10/10:05:50.00            165.76067
2019-03-10/10:06:00.00            166.48997
2019-03-10/10:06:10.00            167.24307
2019-03-10/10:06:20.00            168.02082
2019-03-10/10:06:30.00            168.82414
2019-03-10/10:06:40.00            169.65392
2019-03-10/10:06:50.00            170.51111
2019-03-10/10:07:00.00            171.39664
2019-03-10/10:07:10.00            172.31146
2019-03-10/10:07:20.00            173.25652
2019-03-10/10:07:30.00            174.23278
2019-03-10/10:07:40.00            175.24116
2019-03-10/10:07:50.00            176.28257
2019-03-10/10:08:00.00            177.35793
2019-03-10/10:08:10.00            178.46806
2019-03-10/10:08:20.00            179.61377
2019-03-10/10:08:30.00            180.79582
2019-03-10/10:08:40.00            182.01483
2019-03-10/10:08:50.00            183.27137
2019-03-10/10:09:00.00            184.56592
2019-03-10/10:09:10.00            185.89878
2019-03-10/10:09:20.00            187.27014
2019-03-10/10:09:30.00            188.68001
2019-03-10/10:09:40.00            190.12821
2019-03-10/10:09:50.00            191.61435
2019-03-10/10:10:00.00            193.13784
2019-03-10/10:10:10.00            194.69781
2019-03-10/10:10:20.00            196.29316
2019-03-10/10:10:30.00            197.92251
2019-03-10/10:10:40.00            199.58419
2019-03-10/10:10:50.00            201.27627
2019-03-10/10:11:00.00            202.99652
2019-03-10/10:11:10.00            204.74243
2019-03-10/10:11:20.00            206.51124
2019-03-10/10:11:30.00            208.29993
2019-03-10/10:11:40.00            210.10526
2019-03-10/10:11:50.00            211.92382
2019-03-10/10:12:00.00            213.75200
2019-03-10/10:12:10.00            215.58612
2019-03-10/10:12:20.00            217.42241
2019-03-10/10:12:30.00            219.25707
2019-03-10/10:12:40.00            221.08633
2019-03-10/10:12:50.00            222.90648
2019-03-10/10:13:00.00            224.71394
2019-03-10/10:13:10.00            226.50527
2019-03-10/10:13:20.00            228.27721
2019-03-10/10:13:30.00            230.02674
2019-03-10/10:13:40.00            231.75106
2019-03-10/10:13:50.00            233.44766
2019-03-10/10:14:00.00            235.11429
2019-03-10/10:14:10.00            236.74899
2019-03-10/10:14:20.00            238.35008
2019-03-10/10:14:30.00            239.91617
2019-03-10/10:14:40.00            241.44612
2019-03-10/10:14:50.00            242.93907
2019-03-10/10:15:00.00            244.39439
2019-03-10/10:15:10.00            245.81169
2019-03-10/10:15:20.00            247.19077
2019-03-10/10:15:30.00            248.53164
2019-03-10/10:15:40.00            249.83446
2019-03-10/10:15:50.00            251.09955
2019-03-10/10:16:00.00            252.32736
2019-03-10/10:16:10.00            253.51843
2019-03-10/10:16:20.00            254.67344
2019-03-10/10:16:30.00            255.79310
2019-03-10/10:16:40.00            256.87822
2019-03-10/10:16:50.00            257.92965
2019-03-10/10:17:00.00            258.94826
2019-03-10/10:17:10.00            259.93499
2019-03-10/10:17:20.00            260.89076
2019-03-10/10:17:30.00            261.81651
2019-03-10/10:17:40.00            262.71321
2019-03-10/10:17:50.00            263.58181
2019-03-10/10:18:00.00            264.42323
2019-03-10/10:18:10.00            265.23842
2019-03-10/10:18:20.00            266.02830
2019-03-10/10:18:30.00            266.79375
2019-03-10/10:18:40.00            267.53566
2019-03-10/10:18:50.00            268.25489
2019-03-10/10:19:00.00            268.95227
2019-03-10/10:19:10.00            269.62861
2019-03-10/10:19:20.00            270.28468
2019-03-10/10:19:30.00            270.92126
2019-03-10/10:19:40.00            271.53908
2019-03-10/10:19:50.00            272.13883
2019-03-10/10:20:00.00            272.72121
2019-03-10/10:20:10.00            273.28687
2019-03-10/10:20:20.00            273.83644
2019-03-10/10:20:30.00            274.37052
2019-03-10/10:20:40.00            274.88972
2019-03-10/10:20:50.00            275.39457
2019-03-10/10:21:00.00            275.88563
2019-03-10/10:21:10.00            276.36341
2019-03-10/10:21:20.00            276.82841
2019-03-10/10:21:30.00            277.28111
2019-03-10/10:21:40.00            277.72195
2019-03-10/10:21:50.00            278.15138
2019-03-10/10:22:00.00            278.56983
2019-03-10/10:22:10.00            278.97768
2019-03-10/10:22:20.00            279.37534
2019-03-10/10:22:30.00            279.76317
2019-03-10/10:22:40.00            280.14152
2019-03-10/10:22:50.00            280.51074
2019-03-10/10:23:00.00            280.87115
2019-03-10/10:23:10.00            281.22307
2019-03-10/10:23:20.00            281.56680
2019-03-10/10:23:30.00            281.90263
2019-03-10/10:23:40.00            282.23083
2019-03-10/10:23:50.00            282.55168
2019-03-10/10:24:00.00            282.86542
2019-03-10/10:24:10.00            283.17231
2019-03-10/10:24:20.00            283.47257
2019-03-10/10:24:30.00            283.76644
2019-03-10/10:24:40.00            284.05413
2019-03-10/10:24:50.00            284.33585
2019-03-10/10:25:00.00            284.61181
2019-03-10/10:25:10.00            284.88219
2019-03-10/10:25:20.00            285.14718
2019-03-10/10:25:30.00            285.40696
2019-03-10/10:25:40.00            285.66171
2019-03-10/10:25:50.00            285.91158
2019-03-10/10:26:00.00            286.15674
2019-03-10/10:26:10.00            286.39735
2019-03-10/10:26:20.00            286.63354
2019-03-10/10:26:30.00            286.86547
2019-03-10/10:26:40.00            287.09327
2019-03-10/10:26:50.00            287.31707
2019-03-10/10:27:00.00            287.53701
2019-03-10/10:27:10.00            287.75319
2019-03-10/10:27:20.00            287.96575
2019-03-10/10:27:30.00            288.17480
2019-03-10/10:27:40.00            288.38045
2019-03-10/10:27:50.00            288.58281
2019-03-10/10:28:00.00            288.78197
2019-03-10/10:28:10.00            288.97805
2019-03-10/10:28:20.00            289.17114
2019-03-10/10:28:30.00            289.36133
2019-03-10/10:28:40.00            289.54871
2019-03-10/10:28:50.00            289.73337
2019-03-10/10:29:00.00            289.91540
2019-03-10/10:29:10.00            290.09487
2019-03-10/10:29:20.00            290.27188
2019-03-10/10:29:30.00            290.44649
2019-03-10/10:29:40.00            290.61878
2019-03-10/10:29:50.00            290.78883
2019-03-10/10:30:00.00            290.95669
2019-03-10/10:30:10.00            291.12245
2019-03-10/10:30:20.00            291.28617
2019-03-10/10:30:30.00            291.44792
2019-03-10/10:30:40.00            291.60775
2019-03-10/10:30:50.00            291.76572
2019-03-10/10:31:00.00            291.92190
2019-03-10/10:31:10.00            292.07635
2019-03-10/10:31:20.00            292.22911
2019-03-10/10:31:30.00            292.38025
2019-03-10/10:31:40.00            292.52981
2019-03-10/10:31:50.00            292.67785
2019-03-10/10:32:00.00            292.82442
2019-03-10/10:32:10.00            292.96956
2019-03-10/10:32:20.00            293.11333
2019-03-10/10:32:30.00            293.25577
2019-03-10/10:32:40.00            293.39693
2019-03-10/10:32:50.00            293.53684
2019-03-10/10:33:00.00            293.67556
2019-03-10/10:33:10.00            293.81313
2019-03-10/10:33:20.00            293.94958
2019-03-10/10:33:30.00            294.08496
2019-03-10/10:33:40.00            294.21930
2019-03-10/10:33:50.00            294.35265
2019-03-10/10:34:00.00            294.48503
2019-03-10/10:34:10.00            294.61650
2019-03-10/10:34:20.00            294.74708
2019-03-10/10:34:30.00            294.87681
2019-03-10/10:34:40.00            295.00572
2019-03-10/10:34:50.00            295.13384
2019-03-10/10:35:00.00            295.26122
2019-03-10/10:35:10.00            295.38787
2019-03-10/10:35:20.00            295.51384
2019-03-10/10:35:30.00            295.63915
2019-03-10/10:35:40.00            295.76384
2019-03-10/10:35:50.00            295.88793
2019-03-10/10:36:00.00            296.01146
2019-03-10/10:36:10.00            296.13444
2019-03-10/10:36:20.00            296.25692
2019-03-10/10:36:30.00            296.37892
2019-03-10/10:36:40.00            296.50046
2019-03-10/10:36:50.00            296.62158
2019-03-10/10:37:00.00            296.74230
2019-03-10/10:37:10.00            296.86264
2019-03-10/10:37:20.00            296.98264
2019-03-10/10:37:30.00            297.10232
2019-03-10/10:37:40.00            297.22170
2019-03-10/10:37:50.00            297.34081
2019-03-10/10:38:00.00            297.45967
2019-03-10/10:38:10.00            297.57831
2019-03-10/10:38:20.00            297.69675
2019-03-10/10:38:30.00            297.81501
2019-03-10/10:38:40.00            297.93312
2019-03-10/10:38:50.00            298.05111
2019-03-10/10:39:00.00            298.16899
2019-03-10/10:39:10.00            298.28679
2019-03-10/10:39:20.00            298.40453
2019-03-10/10:39:30.00            298.52222
2019-03-10/10:39:40.00            298.63991
2019-03-10/10:39:50.00            298.75760
2019-03-10/10:40:00.00            298.87532
2019-03-10/10:40:10.00            298.99310
2019-03-10/10:40:20.00            299.11094
2019-03-10/10:40:30.00            299.22887
2019-03-10/10:40:40.00            299.34693
2019-03-10/10:40:50.00            299.46512
2019-03-10/10:41:00.00            299.58346
2019-03-10/10:41:10.00            299.70198
2019-03-10/10:41:20.00            299.82070
2019-03-10/10:41:30.00            299.93965
2019-03-10/10:41:40.00            300.05883
2019-03-10/10:41:50.00            300.17828
2019-03-10/10:42:00.00            300.29801
2019-03-10/10:42:10.00            300.41804
2019-03-10/10:42:20.00            300.53840
2019-03-10/10:42:30.00            300.65910
2019-03-10/10:42:40.00            300.78017
2019-03-10/10:42:50.00            300.90162
2019-03-10/10:43:00.00            301.02348
2019-03-10/10:43:10.00            301.14577
2019-03-10/10:43:20.00            301.26851
2019-03-10/10:43:30.00            301.39171
2019-03-10/10:43:40.00            301.51541
2019-03-10/10:43:50.00            301.63962
2019-03-10/10:44:00.00            301.76436
2019-03-10/10:44:10.00            301.88965
2019-03-10/10:44:20.00            302.01553
2019-03-10/10:44:30.00            302.14199
2019-03-10/10:44:40.00            302.26907
2019-03-10/10:44:50.00            302.39680
2019-03-10/10:45:00.00            302.52518
2019-03-10/10:45:10.00            302.65424
2019-03-10/10:45:20.00            302.78401
2019-03-10/10:45:30.00            302.91450
2019-03-10/10:45:40.00            303.04574
2019-03-10/10:45:50.00            303.17776
2019-03-10/10:46:00.00            303.31056
2019-03-10/10:46:10.00            303.44418
2019-03-10/10:46:20.00            303.57864
2019-03-10/10:46:30.00            303.71396
2019-03-10/10:46:40.00            303.85016
2019-03-10/10:46:50.00            303.98728
2019-03-10/10:47:00.00            304.12532
2019-03-10/10:47:10.00            304.26432
2019-03-10/10:47:20.00            304.40429
2019-03-10/10:47:30.00            304.54528
2019-03-10/10:47:40.00            304.68728
2019-03-10/10:47:50.00            304.83035
2019-03-10/10:48:00.00            304.97449
2019-03-10/10:48:10.00            305.11973
2019-03-10/10:48:20.00            305.26611
2019-03-10/10:48:30.00            305.41363
2019-03-10/10:48:40.00            305.56234
2019-03-10/10:48:50.00            305.71226
2019-03-10/10:49:00.00            305.86342
2019-03-10/10:49:10.00            306.01583
2019-03-10/10:49:20.00            306.16954
2019-03-10/10:49:30.00            306.32456
2019-03-10/10:49:40.00            306.48093
2019-03-10/10:49:50.00            306.63867
2019-03-10/10:50:00.00            306.79781
2019-03-10/10:50:10.00            306.95839
2019-03-10/10:50:20.00            307.12044
2019-03-10/10:50:30.00            307.28397
2019-03-10/10:50:40.00            307.44903
2019-03-10/10:50:50.00            307.61565
2019-03-10/10:51:00.00            307.78385
2019-03-10/10:51:10.00            307.95367
2019-03-10/10:51:20.00            308.12515
2019-03-10/10:51:30.00            308.29830
2019-03-10/10:51:40.00            308.47318
2019-03-10/10:51:50.00            308.64980
2019-03-10/10:52:00.00            308.82821
2019-03-10/10:52:10.00            309.00845
2019-03-10/10:52:20.00            309.19054
2019-03-10/10:52:30.00            309.37452
2019-03-10/10:52:40.00            309.56044
2019-03-10/10:52:50.00            309.74831
2019-03-10/10:53:00.00            309.93820
2019-03-10/10:53:10.00            310.13012
2019-03-10/10:53:20.00            310.32413
2019-03-10/10:53:30.00            310.52026
2019-03-10/10:53:40.00            310.71855
2019-03-10/10:53:50.00            310.91905
2019-03-10/10:54:00.00            311.12179
2019-03-10/10:54:10.00            311.32681
2019-03-10/10:54:20.00            311.53417
2019-03-10/10:54:30.00            311.74389
2019-03-10/10:54:40.00            311.95603
2019-03-10/10:54:50.00            312.17064
2019-03-10/10:55:00.00            312.38776
2019-03-10/10:55:10.00            312.60742
2019-03-10/10:55:20.00            312.82969
2019-03-10/10:55:30.00            313.05461
2019-03-10/10:55:40.00            313.28222
2019-03-10/10:55:50.00            313.51259
2019-03-10/10:56:00.00            313.74574
2019-03-10/10:56:10.00            313.98175
2019-03-10/10:56:20.00            314.22066
2019-03-10/10:56:30.00            314.46252
2019-03-10/10:56:40.00            314.70739
2019-03-10/10:56:50.00            314.95532
2019-03-10/10:57:00.00            315.20636
2019-03-10/10:57:10.00            315.46057
2019-03-10/10:57:20.00            315.71802
2019-03-10/10:57:30.00            315.97874
2019-03-10/10:57:40.00            316.24282
2019-03-10/10:57:50.00            316.51029
2019-03-10/10:58:00.00            316.78123
2019-03-10/10:58:10.00            317.05570
2019-03-10/10:58:20.00            317.33374
2019-03-10/10:58:30.00            317.61544
2019-03-10/10:58:40.00            317.90085
2019-03-10/10:58:50.00            318.19004
2019-03-10/10:59:00.00            318.48308
2019-03-10/10:59:10.00            318.78001
2019-03-10/10:59:20.00            319.08093
2019-03-10/10:59:30.00            319.38588
2019-03-10/10:59:40.00            319.69495
2019-03-10/10:59:50.00            320.00820
2019-03-10/11:00:00.00            320.32570
2019-03-10/11:00:10.00            320.64752
2019-03-10/11:00:20.00            320.97373
2019-03-10/11:00:30.00            321.30441
2019-03-10/11:00:40.00            321.63962
2019-03-10/11:00:50.00            321.97944
2019-03-10/11:01:00.00            322.32395
2019-03-10/11:01:10.00            322.67322
2019-03-10/11:01:20.00            323.02732
2019-03-10/11:01:30.00            323.38633
2019-03-10/11:01:40.00            323.75033
2019-03-10/11:01:50.00            324.11938
2019-03-10/11:02:00.00            324.49358
2019-03-10/11:02:10.00            324.87298
2019-03-10/11:02:20.00            325.25768
2019-03-10/11:02:30.00            325.64775
2019-03-10/11:02:40.00            326.04326
2019-03-10/11:02:50.00            326.44428
2019-03-10/11:03:00.00            326.85091
2019-03-10/11:03:10.00            327.26321
2019-03-10/11:03:20.00            327.68126
2019-03-10/11:03:30.00            328.10513
2019-03-10/11:03:40.00            328.53489
2019-03-10/11:03:50.00            328.97063
2019-03-10/11:04:00.00            329.41241
2019-03-10/11:04:10.00            329.86031
2019-03-10/11:04:20.00            330.31439
2019-03-10/11:04:30.00            330.77472
2019-03-10/11:04:40.00            331.24137
2019-03-10/11:04:50.00            331.71441
2019-03-10/11:05:00.00            332.19390
2019-03-10/11:05:10.00            332.67990
2019-03-10/11:05:20.00            333.17246
2019-03-10/11:05:30.00            333.67165
2019-03-10/11:05:40.00            334.17752
2019-03-10/11:05:50.00            334.69012
2019-03-10/11:06:00.00            335.20949
2019-03-10/11:06:10.00            335.73568
2019-03-10/11:06:20.00            336.26873
2019-03-10/11:06:30.00            336.80868
2019-03-10/11:06:40.00            337.35555
2019-03-10/11:06:50.00            337.90937
2019-03-10/11:07:00.00            338.47016
2019-03-10/11:07:10.00            339.03795
2019-03-10/11:07:20.00            339.61274
2019-03-10/11:07:30.00            340.19453
2019-03-10/11:07:40.00            340.78333
2019-03-10/11:07:50.00            341.37913
2019-03-10/11:08:00.00            341.98192
2019-03-10/11:08:10.00            342.59167
2019-03-10/11:08:20.00            343.20836
2019-03-10/11:08:30.00            343.83196
2019-03-10/11:08:40.00            344.46241
2019-03-10/11:08:50.00            345.09968
2019-03-10/11:09:00.00            345.74369
2019-03-10/11:09:10.00            346.39439
2019-03-10/11:09:20.00            347.05170
2019-03-10/11:09:30.00            347.71553
2019-03-10/11:09:40.00            348.38579
2019-03-10/11:09:50.00            349.06237
2019-03-10/11:10:00.00            349.74517
2019-03-10/11:10:10.00            350.43405
2019-03-10/11:10:20.00            351.12890
2019-03-10/11:10:30.00            351.82956
2019-03-10/11:10:40.00            352.53588
2019-03-10/11:10:50.00            353.24771
2019-03-10/11:11:00.00            353.96487
2019-03-10/11:11:10.00            354.68718
2019-03-10/11:11:20.00            355.41445
2019-03-10/11:11:30.00            356.14648
2019-03-10/11:11:40.00            356.88307
2019-03-10/11:11:50.00            357.62400
2019-03-10/11:12:00.00            358.36903
2019-03-10/11:12:10.00            359.11794
2019-03-10/11:12:20.00            359.87049
2019-03-10/11:12:30.00           0.62641104
2019-03-10/11:12:40.00            1.3854590
2019-03-10/11:12:50.00            2.1473663
2019-03-10/11:13:00.00            2.9118617
2019-03-10/11:13:10.00            3.6786689
2019-03-10/11:13:20.00            4.4475055
2019-03-10/11:13:30.00            5.2180852
2019-03-10/11:13:40.00            5.9901166
2019-03-10/11:13:50.00            6.7633066
2019-03-10/11:14:00.00            7.5373568
2019-03-10/11:14:10.00            8.3119696
2019-03-10/11:14:20.00            9.0868433
2019-03-10/11:14:30.00            9.8616772
2019-03-10/11:14:40.00            10.636171
2019-03-10/11:14:50.00            11.410021
2019-03-10/11:15:00.00            12.182931
2019-03-10/11:15:10.00            12.954602
2019-03-10/11:15:20.00            13.724740
2019-03-10/11:15:30.00            14.493054
2019-03-10/11:15:40.00            15.259254
2019-03-10/11:15:50.00            16.023060
2019-03-10/11:16:00.00            16.784193
2019-03-10/11:16:10.00            17.542380
2019-03-10/11:16:20.00            18.297358
2019-03-10/11:16:30.00            19.048864
2019-03-10/11:16:40.00            19.796652
2019-03-10/11:16:50.00            20.540470
2019-03-10/11:17:00.00            21.280088
2019-03-10/11:17:10.00            22.015275
2019-03-10/11:17:20.00            22.745814
2019-03-10/11:17:30.00            23.471494
2019-03-10/11:17:40.00            24.192109
2019-03-10/11:17:50.00            24.907476
2019-03-10/11:18:00.00            25.617404
2019-03-10/11:18:10.00            26.321727
2019-03-10/11:18:20.00            27.020278
2019-03-10/11:18:30.00            27.712905
2019-03-10/11:18:40.00            28.399466
2019-03-10/11:18:50.00            29.079823
2019-03-10/11:19:00.00            29.753858
2019-03-10/11:19:10.00            30.421449
2019-03-10/11:19:20.00            31.082496
2019-03-10/11:19:30.00            31.736901
2019-03-10/11:19:40.00            32.384577
2019-03-10/11:19:50.00            33.025447
2019-03-10/11:20:00.00            33.659441
2019-03-10/11:20:10.00            34.286499
2019-03-10/11:20:20.00            34.906567
2019-03-10/11:20:30.00            35.519605
2019-03-10/11:20:40.00            36.125571
2019-03-10/11:20:50.00            36.724436
2019-03-10/11:21:00.00            37.316183
2019-03-10/11:21:10.00            37.900794
2019-03-10/11:21:20.00            38.478262
2019-03-10/11:21:30.00            39.048581
2019-03-10/11:21:40.00            39.611757
2019-03-10/11:21:50.00            40.167804
2019-03-10/11:22:00.00            40.716731
2019-03-10/11:22:10.00            41.258562
2019-03-10/11:22:20.00            41.793322
2019-03-10/11:22:30.00            42.321041
2019-03-10/11:22:40.00            42.841753
2019-03-10/11:22:50.00            43.355498
2019-03-10/11:23:00.00            43.862312
2019-03-10/11:23:10.00            44.362249
2019-03-10/11:23:20.00            44.855353
2019-03-10/11:23:30.00            45.341679
2019-03-10/11:23:40.00            45.821280
2019-03-10/11:23:50.00            46.294215
2019-03-10/11:24:00.00            46.760545
2019-03-10/11:24:10.00            47.220330
2019-03-10/11:24:20.00            47.673633
2019-03-10/11:24:30.00            48.120523
2019-03-10/11:24:40.00            48.561070
2019-03-10/11:24:50.00            48.995336
2019-03-10/11:25:00.00            49.423400
2019-03-10/11:25:10.00            49.845324
2019-03-10/11:25:20.00            50.261187
2019-03-10/11:25:30.00            50.671062
2019-03-10/11:25:40.00            51.075020
2019-03-10/11:25:50.00            51.473136
2019-03-10/11:26:00.00            51.865487
2019-03-10/11:26:10.00            52.252150
2019-03-10/11:26:20.00            52.633197
2019-03-10/11:26:30.00            53.008704
2019-03-10/11:26:40.00            53.378745
2019-03-10/11:26:50.00            53.743404
2019-03-10/11:27:00.00            54.102748
2019-03-10/11:27:10.00            54.456854
2019-03-10/11:27:20.00            54.805799
2019-03-10/11:27:30.00            55.149659
2019-03-10/11:27:40.00            55.488506
2019-03-10/11:27:50.00            55.822412
2019-03-10/11:28:00.00            56.151456
2019-03-10/11:28:10.00            56.475707
2019-03-10/11:28:20.00            56.795239
2019-03-10/11:28:30.00            57.110120
2019-03-10/11:28:40.00            57.420427
2019-03-10/11:28:50.00            57.726226
2019-03-10/11:29:00.00            58.027587
2019-03-10/11:29:10.00            58.324581
2019-03-10/11:29:20.00            58.617272
2019-03-10/11:29:30.00            58.905732
2019-03-10/11:29:40.00            59.190026
2019-03-10/11:29:50.00            59.470221
2019-03-10/11:30:00.00            59.746377
2019-03-10/11:30:10.00            60.018561
2019-03-10/11:30:20.00            60.286836
2019-03-10/11:30:30.00            60.551266
2019-03-10/11:30:40.00            60.811909
2019-03-10/11:30:50.00            61.068829
2019-03-10/11:31:00.00            61.322082
2019-03-10/11:31:10.00            61.571729
2019-03-10/11:31:20.00            61.817827
2019-03-10/11:31:30.00            62.060435
2019-03-10/11:31:40.00            62.299609
2019-03-10/11:31:50.00            62.535402
2019-03-10/11:32:00.00            62.767866
2019-03-10/11:32:10.00            62.997059
2019-03-10/11:32:20.00            63.223034
2019-03-10/11:32:30.00            63.445840
2019-03-10/11:32:40.00            63.665529
2019-03-10/11:32:50.00            63.882150
2019-03-10/11:33:00.00            64.095756
2019-03-10/11:33:10.00            64.306391
2019-03-10/11:33:20.00            64.514106
2019-03-10/11:33:30.00            64.718945
2019-03-10/11:33:40.00            64.920957
2019-03-10/11:33:50.00            65.120185
2019-03-10/11:34:00.00            65.316675
2019-03-10/11:34:10.00            65.510466
2019-03-10/11:34:20.00            65.701608
2019-03-10/11:34:30.00            65.890138
2019-03-10/11:34:40.00            66.076102
2019-03-10/11:34:50.00            66.259537
2019-03-10/11:35:00.00            66.440484
2019-03-10/11:35:10.00            66.618980
2019-03-10/11:35:20.00            66.795069
2019-03-10/11:35:30.00            66.968786
2019-03-10/11:35:40.00            67.140168
2019-03-10/11:35:50.00            67.309249
2019-03-10/11:36:00.00            67.476070
2019-03-10/11:36:10.00            67.640664
2019-03-10/11:36:20.00            67.803065
2019-03-10/11:36:30.00            67.963306
2019-03-10/11:36:40.00            68.121426
2019-03-10/11:36:50.00            68.277451
2019-03-10/11:37:00.00            68.431419
2019-03-10/11:37:10.00            68.583357
2019-03-10/11:37:20.00            68.733298
2019-03-10/11:37:30.00            68.881273
2019-03-10/11:37:40.00            69.027313
2019-03-10/11:37:50.00            69.171442
2019-03-10/11:38:00.00            69.313696
2019-03-10/11:38:10.00            69.454101
2019-03-10/11:38:20.00            69.592683
2019-03-10/11:38:30.00            69.729471
2019-03-10/11:38:40.00            69.864491
2019-03-10/11:38:50.00            69.997771
2019-03-10/11:39:00.00            70.129337
2019-03-10/11:39:10.00            70.259212
2019-03-10/11:39:20.00            70.387424
2019-03-10/11:39:30.00            70.513995
2019-03-10/11:39:40.00            70.638950
2019-03-10/11:39:50.00            70.762315
2019-03-10/11:40:00.00            70.884111
2019-03-10/11:40:10.00            71.004360
2019-03-10/11:40:20.00            71.123089
2019-03-10/11:40:30.00            71.240313
2019-03-10/11:40:40.00            71.356062
2019-03-10/11:40:50.00            71.470350
2019-03-10/11:41:00.00            71.583203
2019-03-10/11:41:10.00            71.694638
2019-03-10/11:41:20.00            71.804678
2019-03-10/11:41:30.00            71.913342
2019-03-10/11:41:40.00            72.020649
2019-03-10/11:41:50.00            72.126618
2019-03-10/11:42:00.00            72.231270
2019-03-10/11:42:10.00            72.334621
2019-03-10/11:42:20.00            72.436691
2019-03-10/11:42:30.00            72.537497
2019-03-10/11:42:40.00            72.637056
2019-03-10/11:42:50.00            72.735386
2019-03-10/11:43:00.00            72.832505
2019-03-10/11:43:10.00            72.928428
2019-03-10/11:43:20.00            73.023172
2019-03-10/11:43:30.00            73.116754
2019-03-10/11:43:40.00            73.209189
2019-03-10/11:43:50.00            73.300493
2019-03-10/11:44:00.00            73.390681
2019-03-10/11:44:10.00            73.479768
2019-03-10/11:44:20.00            73.567769
2019-03-10/11:44:30.00            73.654700
2019-03-10/11:44:40.00            73.740573
2019-03-10/11:44:50.00            73.825404
2019-03-10/11:45:00.00            73.909204
2019-03-10/11:45:10.00            73.991991
2019-03-10/11:45:20.00            74.073776
2019-03-10/11:45:30.00            74.154571
2019-03-10/11:45:40.00            74.234392
2019-03-10/11:45:50.00            74.313246
2019-03-10/11:46:00.00            74.391153
2019-03-10/11:46:10.00            74.468122
2019-03-10/11:46:20.00            74.544165
2019-03-10/11:46:30.00            74.619293
2019-03-10/11:46:40.00            74.693519
2019-03-10/11:46:50.00            74.766853
2019-03-10/11:47:00.00            74.839310
2019-03-10/11:47:10.00            74.910898
2019-03-10/11:47:20.00            74.981630
2019-03-10/11:47:30.00            75.051515
2019-03-10/11:47:40.00            75.120563
2019-03-10/11:47:50.00            75.188789
2019-03-10/11:48:00.00            75.256199
2019-03-10/11:48:10.00            75.322803
2019-03-10/11:48:20.00            75.388616
2019-03-10/11:48:30.00            75.453640
2019-03-10/11:48:40.00            75.517893
2019-03-10/11:48:50.00            75.581379
2019-03-10/11:49:00.00            75.644109
2019-03-10/11:49:10.00            75.706092
2019-03-10/11:49:20.00            75.767339
2019-03-10/11:49:30.00            75.827856
2019-03-10/11:49:40.00            75.887656
2019-03-10/11:49:50.00            75.946740
2019-03-10/11:50:00.00            76.005125
2019-03-10/11:50:10.00            76.062815
2019-03-10/11:50:20.00            76.119820
2019-03-10/11:50:30.00            76.176148
2019-03-10/11:50:40.00            76.231805
2019-03-10/11:50:50.00            76.286801
2019-03-10/11:51:00.00            76.341144
2019-03-10/11:51:10.00            76.394841
2019-03-10/11:51:20.00            76.447898
2019-03-10/11:51:30.00            76.500326
2019-03-10/11:51:40.00            76.552131
2019-03-10/11:51:50.00            76.603317
2019-03-10/11:52:00.00            76.653896
2019-03-10/11:52:10.00            76.703873
2019-03-10/11:52:20.00            76.753254
2019-03-10/11:52:30.00            76.802048
2019-03-10/11:52:40.00            76.850259
2019-03-10/11:52:50.00            76.897896
2019-03-10/11:53:00.00            76.944965
2019-03-10/11:53:10.00            76.991471
2019-03-10/11:53:20.00            77.037422
2019-03-10/11:53:30.00            77.082825
2019-03-10/11:53:40.00            77.127684
2019-03-10/11:53:50.00            77.172006
2019-03-10/11:54:00.00            77.215797
2019-03-10/11:54:10.00            77.259063
2019-03-10/11:54:20.00            77.301810
2019-03-10/11:54:30.00            77.344044
2019-03-10/11:54:40.00            77.385771
2019-03-10/11:54:50.00            77.426994
2019-03-10/11:55:00.00            77.467722
2019-03-10/11:55:10.00            77.507958
2019-03-10/11:55:20.00            77.547708
2019-03-10/11:55:30.00            77.586978
2019-03-10/11:55:40.00            77.625773
2019-03-10/11:55:50.00            77.664097
2019-03-10/11:56:00.00            77.701958
2019-03-10/11:56:10.00            77.739356
2019-03-10/11:56:20.00            77.776303
2019-03-10/11:56:30.00            77.812796
2019-03-10/11:56:40.00            77.848845
2019-03-10/11:56:50.00            77.884454
2019-03-10/11:57:00.00            77.919626
2019-03-10/11:57:10.00            77.954367
2019-03-10/11:57:20.00            77.988681
2019-03-10/11:57:30.00            78.022574
2019-03-10/11:57:40.00            78.056048
2019-03-10/11:57:50.00            78.089109
2019-03-10/11:58:00.00            78.121761
2019-03-10/11:58:10.00            78.154007
2019-03-10/11:58:20.00            78.185854
2019-03-10/11:58:30.00            78.217303
2019-03-10/11:58:40.00            78.248361
2019-03-10/11:58:50.00            78.279029
2019-03-10/11:59:00.00            78.309315
2019-03-10/11:59:10.00            78.339218
2019-03-10/11:59:20.00            78.368746
2019-03-10/11:59:30.00            78.397901
2019-03-10/11:59:40.00            78.426688
2019-03-10/11:59:50.00            78.455109
2019-03-10/12:00:00.00            78.483169
2019-03-10/12:00:10.00            78.510870
2019-03-10/12:00:20.00            78.538219
2019-03-10/12:00:30.00            78.565215
2019-03-10/12:00:40.00            78.591866
2019-03-10/12:00:50.00            78.618171
2019-03-10/12:01:00.00            78.644138
2019-03-10/12:01:10.00            78.669768
2019-03-10/12:01:20.00            78.695063
2019-03-10/12:01:30.00            78.720030
2019-03-10/12:01:40.00            78.744668
2019-03-10/12:01:50.00            78.768983
2019-03-10/12:02:00.00            78.792977
2019-03-10/12:02:10.00            78.816654
2019-03-10/12:02:20.00            78.840018
2019-03-10/12:02:30.00            78.863070
2019-03-10/12:02:40.00            78.885814
2019-03-10/12:02:50.00            78.908252
2019-03-10/12:03:00.00            78.930389
2019-03-10/12:03:10.00            78.952227
2019-03-10/12:03:20.00            78.973767
2019-03-10/12:03:30.00            78.995014
2019-03-10/12:03:40.00            79.015971
2019-03-10/12:03:50.00            79.036640
2019-03-10/12:04:00.00            79.057023
2019-03-10/12:04:10.00            79.077124
2019-03-10/12:04:20.00            79.096945
2019-03-10/12:04:30.00            79.116489
2019-03-10/12:04:40.00            79.135759
2019-03-10/12:04:50.00            79.154757
2019-03-10/12:05:00.00            79.173485
2019-03-10/12:05:10.00            79.191947
2019-03-10/12:05:20.00            79.210146
2019-03-10/12:05:30.00            79.228081
2019-03-10/12:05:40.00            79.245757
2019-03-10/12:05:50.00            79.263177
2019-03-10/12:06:00.00            79.280343
2019-03-10/12:06:10.00            79.297255
2019-03-10/12:06:20.00            79.313918
2019-03-10/12:06:30.00            79.330334
2019-03-10/12:06:40.00            79.346505
2019-03-10/12:06:50.00            79.362433
2019-03-10/12:07:00.00            79.378119
2019-03-10/12:07:10.00            79.393568
2019-03-10/12:07:20.00            79.408780
2019-03-10/12:07:30.00            79.423757
2019-03-10/12:07:40.00            79.438504
2019-03-10/12:07:50.00            79.453020
2019-03-10/12:08:00.00            79.467309
2019-03-10/12:08:10.00            79.481373
2019-03-10/12:08:20.00            79.495211
2019-03-10/12:08:30.00            79.508829
2019-03-10/12:08:40.00            79.522227
2019-03-10/12:08:50.00            79.535408
2019-03-10/12:09:00.00            79.548372
2019-03-10/12:09:10.00            79.561124
2019-03-10/12:09:20.00            79.573663
2019-03-10/12:09:30.00            79.585992
2019-03-10/12:09:40.00            79.598115
2019-03-10/12:09:50.00            79.610029
2019-03-10/12:10:00.00            79.621741
2019-03-10/12:10:10.00            79.633250
2019-03-10/12:10:20.00            79.644558
2019-03-10/12:10:30.00            79.655667
2019-03-10/12:10:40.00            79.666578
2019-03-10/12:10:50.00            79.677296
2019-03-10/12:11:00.00            79.687818
2019-03-10/12:11:10.00            79.698150
2019-03-10/12:11:20.00            79.708291
2019-03-10/12:11:30.00            79.718243
2019-03-10/12:11:40.00            79.728008
2019-03-10/12:11:50.00            79.737589
2019-03-10/12:12:00.00            79.746985
2019-03-10/12:12:10.00            79.756200
2019-03-10/12:12:20.00            79.765235
2019-03-10/12:12:30.00            79.774090
2019-03-10/12:12:40.00            79.782769
2019-03-10/12:12:50.00            79.791271
2019-03-10/12:13:00.00            79.799599
2019-03-10/12:13:10.00            79.807755
2019-03-10/12:13:20.00            79.815739
2019-03-10/12:13:30.00            79.823554
2019-03-10/12:13:40.00            79.831201
2019-03-10/12:13:50.00            79.838680
2019-03-10/12:14:00.00            79.845995
2019-03-10/12:14:10.00            79.853146
2019-03-10/12:14:20.00            79.860134
2019-03-10/12:14:30.00            79.866962
2019-03-10/12:14:40.00            79.873629
2019-03-10/12:14:50.00            79.880138
2019-03-10/12:15:00.00            79.886491
2019-03-10/12:15:10.00            79.892687
2019-03-10/12:15:20.00            79.898730
2019-03-10/12:15:30.00            79.904620
2019-03-10/12:15:40.00            79.910358
2019-03-10/12:15:50.00            79.915946
2019-03-10/12:16:00.00            79.921385
2019-03-10/12:16:10.00            79.926676
2019-03-10/12:16:20.00            79.931820
2019-03-10/12:16:30.00            79.936820
2019-03-10/12:16:40.00            79.941675
2019-03-10/12:16:50.00            79.946388
2019-03-10/12:17:00.00            79.950960
2019-03-10/12:17:10.00            79.955390
2019-03-10/12:17:20.00            79.959682
2019-03-10/12:17:30.00            79.963836
2019-03-10/12:17:40.00            79.967854
2019-03-10/12:17:50.00            79.971736
2019-03-10/12:18:00.00            79.975484
2019-03-10/12:18:10.00            79.979098
2019-03-10/12:18:20.00            79.982579
2019-03-10/12:18:30.00            79.985930
2019-03-10/12:18:40.00            79.989150
2019-03-10/12:18:50.00            79.992244
2019-03-10/12:19:00.00            79.995208
2019-03-10/12:19:10.00            79.998046
2019-03-10/12:19:20.00            80.000758
2019-03-10/12:19:30.00            80.003345
2019-03-10/12:19:40.00            80.005810
2019-03-10/12:19:50.00            80.008152
2019-03-10/12:20:00.00            80.010373
2019-03-10/12:20:10.00            80.012473
2019-03-10/12:20:20.00            80.014455
2019-03-10/12:20:30.00            80.016318
2019-03-10/12:20:40.00            80.018063
2019-03-10/12:20:50.00            80.019693
2019-03-10/12:21:00.00            80.021207
2019-03-10/12:21:10.00            80.022607
2019-03-10/12:21:20.00            80.023894
2019-03-10/12:21:30.00            80.025069
2019-03-10/12:21:40.00            80.026132
2019-03-10/12:21:50.00            80.027084
2019-03-10/12:22:00.00            80.027928
2019-03-10/12:22:10.00            80.028662
2019-03-10/12:22:20.00            80.029289
2019-03-10/12:22:30.00            80.029809
2019-03-10/12:22:40.00            80.030224
2019-03-10/12:22:50.00            80.030533
2019-03-10/12:23:00.00            80.030739
2019-03-10/12:23:10.00            80.030841
2019-03-10/12:23:20.00            80.030842
2019-03-10/12:23:30.00            80.030741
2019-03-10/12:23:40.00            80.030539
2019-03-10/12:23:50.00            80.030238
2019-03-10/12:24:00.00            80.029838
2019-03-10/12:24:10.00            80.029340
2019-03-10/12:24:20.00            80.028746
2019-03-10/12:24:30.00            80.028054
2019-03-10/12:24:40.00            80.027268
2019-03-10/12:24:50.00            80.026387
2019-03-10/12:25:00.00            80.025412
2019-03-10/12:25:10.00            80.024344
2019-03-10/12:25:20.00            80.023185
2019-03-10/12:25:30.00            80.021935
2019-03-10/12:25:40.00            80.020593
2019-03-10/12:25:50.00            80.019161
2019-03-10/12:26:00.00            80.017641
2019-03-10/12:26:10.00            80.016033
2019-03-10/12:26:20.00            80.014336
2019-03-10/12:26:30.00            80.012555
2019-03-10/12:26:40.00            80.010686
2019-03-10/12:26:50.00            80.008733
2019-03-10/12:27:00.00            80.006694
2019-03-10/12:27:10.00            80.004573
2019-03-10/12:27:20.00            80.002369
2019-03-10/12:27:30.00            80.000083
2019-03-10/12:27:40.00            79.997715
2019-03-10/12:27:50.00            79.995267
2019-03-10/12:28:00.00            79.992738
2019-03-10/12:28:10.00            79.990130
2019-03-10/12:28:20.00            79.987444
2019-03-10/12:28:30.00            79.984680
2019-03-10/12:28:40.00            79.981838
2019-03-10/12:28:50.00            79.978921
2019-03-10/12:29:00.00            79.975927
2019-03-10/12:29:10.00            79.972859
2019-03-10/12:29:20.00            79.969717
2019-03-10/12:29:30.00            79.966500
2019-03-10/12:29:40.00            79.963210
2019-03-10/12:29:50.00            79.959849
2019-03-10/12:30:00.00            79.956415
2019-03-10/12:30:10.00            79.952911
2019-03-10/12:30:20.00            79.949336
2019-03-10/12:30:30.00            79.945691
2019-03-10/12:30:40.00            79.941977
2019-03-10/12:30:50.00            79.938196
2019-03-10/12:31:00.00            79.934346
2019-03-10/12:31:10.00            79.930428
2019-03-10/12:31:20.00            79.926445
2019-03-10/12:31:30.00            79.922396
2019-03-10/12:31:40.00            79.918281
2019-03-10/12:31:50.00            79.914102
2019-03-10/12:32:00.00            79.909858
2019-03-10/12:32:10.00            79.905552
2019-03-10/12:32:20.00            79.901183
2019-03-10/12:32:30.00            79.896752
2019-03-10/12:32:40.00            79.892259
2019-03-10/12:32:50.00            79.887705
2019-03-10/12:33:00.00            79.883090
2019-03-10/12:33:10.00            79.878416
2019-03-10/12:33:20.00            79.873683
2019-03-10/12:33:30.00            79.868891
2019-03-10/12:33:40.00            79.864041
2019-03-10/12:33:50.00            79.859135
2019-03-10/12:34:00.00            79.854170
2019-03-10/12:34:10.00            79.849150
2019-03-10/12:34:20.00            79.844073
2019-03-10/12:34:30.00            79.838943
2019-03-10/12:34:40.00            79.833757
2019-03-10/12:34:50.00            79.828517
2019-03-10/12:35:00.00            79.823225
2019-03-10/12:35:10.00            79.817878
2019-03-10/12:35:20.00            79.812480
2019-03-10/12:35:30.00            79.807030
2019-03-10/12:35:40.00            79.801529
2019-03-10/12:35:50.00            79.795977
2019-03-10/12:36:00.00            79.790375
2019-03-10/12:36:10.00            79.784724
2019-03-10/12:36:20.00            79.779024
2019-03-10/12:36:30.00            79.773275
2019-03-10/12:36:40.00            79.767479
2019-03-10/12:36:50.00            79.761633
2019-03-10/12:37:00.00            79.755743
2019-03-10/12:37:10.00            79.749805
2019-03-10/12:37:20.00            79.743822
2019-03-10/12:37:30.00            79.737793
2019-03-10/12:37:40.00            79.731720
2019-03-10/12:37:50.00            79.725602
2019-03-10/12:38:00.00            79.719441
2019-03-10/12:38:10.00            79.713236
2019-03-10/12:38:20.00            79.706989
2019-03-10/12:38:30.00            79.700700
2019-03-10/12:38:40.00            79.694368
2019-03-10/12:38:50.00            79.687996
2019-03-10/12:39:00.00            79.681583
2019-03-10/12:39:10.00            79.675130
2019-03-10/12:39:20.00            79.668637
2019-03-10/12:39:30.00            79.662104
2019-03-10/12:39:40.00            79.655533
2019-03-10/12:39:50.00            79.648924
2019-03-10/12:40:00.00            79.642278
2019-03-10/12:40:10.00            79.635594
2019-03-10/12:40:20.00            79.628874
2019-03-10/12:40:30.00            79.622116
2019-03-10/12:40:40.00            79.615324
2019-03-10/12:40:50.00            79.608496
2019-03-10/12:41:00.00            79.601633
2019-03-10/12:41:10.00            79.594737
2019-03-10/12:41:20.00            79.587806
2019-03-10/12:41:30.00            79.580842
2019-03-10/12:41:40.00            79.573845
2019-03-10/12:41:50.00            79.566816
2019-03-10/12:42:00.00            79.559755
2019-03-10/12:42:10.00            79.552662
2019-03-10/12:42:20.00            79.545539
2019-03-10/12:42:30.00            79.538386
2019-03-10/12:42:40.00            79.531201
2019-03-10/12:42:50.00            79.523988
2019-03-10/12:43:00.00            79.516745
2019-03-10/12:43:10.00            79.509473
2019-03-10/12:43:20.00            79.502175
2019-03-10/12:43:30.00            79.494848
2019-03-10/12:43:40.00            79.487494
2019-03-10/12:43:50.00            79.480113
2019-03-10/12:44:00.00            79.472705
2019-03-10/12:44:10.00            79.465272
2019-03-10/12:44:20.00            79.457814
2019-03-10/12:44:30.00            79.450331
2019-03-10/12:44:40.00            79.442822
2019-03-10/12:44:50.00            79.435291
2019-03-10/12:45:00.00            79.427736
2019-03-10/12:45:10.00            79.420157
2019-03-10/12:45:20.00            79.412556
2019-03-10/12:45:30.00            79.404933
2019-03-10/12:45:40.00            79.397288
2019-03-10/12:45:50.00            79.389621
2019-03-10/12:46:00.00            79.381934
2019-03-10/12:46:10.00            79.374227
2019-03-10/12:46:20.00            79.366499
2019-03-10/12:46:30.00            79.358751
2019-03-10/12:46:40.00            79.350986
2019-03-10/12:46:50.00            79.343201
2019-03-10/12:47:00.00            79.335399
2019-03-10/12:47:10.00            79.327578
2019-03-10/12:47:20.00            79.319740
2019-03-10/12:47:30.00            79.311885
2019-03-10/12:47:40.00            79.304014
2019-03-10/12:47:50.00            79.296127
2019-03-10/12:48:00.00            79.288225
2019-03-10/12:48:10.00            79.280308
2019-03-10/12:48:20.00            79.272376
2019-03-10/12:48:30.00            79.264429
2019-03-10/12:48:40.00            79.256469
2019-03-10/12:48:50.00            79.248496
2019-03-10/12:49:00.00            79.240510
2019-03-10/12:49:10.00            79.232511
2019-03-10/12:49:20.00            79.224501
2019-03-10/12:49:30.00            79.216479
2019-03-10/12:49:40.00            79.208446
2019-03-10/12:49:50.00            79.200403
2019-03-10/12:50:00.00            79.192349
2019-03-10/12:50:10.00            79.184285
2019-03-10/12:50:20.00            79.176212
2019-03-10/12:50:30.00            79.168130
2019-03-10/12:50:40.00            79.160040
2019-03-10/12:50:50.00            79.151942
2019-03-10/12:51:00.00            79.143836
2019-03-10/12:51:10.00            79.135724
2019-03-10/12:51:20.00            79.127604
2019-03-10/12:51:30.00            79.119478
2019-03-10/12:51:40.00            79.111346
2019-03-10/12:51:50.00            79.103210
2019-03-10/12:52:00.00            79.095068
2019-03-10/12:52:10.00            79.086922
2019-03-10/12:52:20.00            79.078771
2019-03-10/12:52:30.00            79.070618
2019-03-10/12:52:40.00            79.062461
2019-03-10/12:52:50.00            79.054301
2019-03-10/12:53:00.00            79.046140
2019-03-10/12:53:10.00            79.037976
2019-03-10/12:53:20.00            79.029811
2019-03-10/12:53:30.00            79.021645
2019-03-10/12:53:40.00            79.013479
2019-03-10/12:53:50.00            79.005313
2019-03-10/12:54:00.00            78.997147
2019-03-10/12:54:10.00            78.988981
2019-03-10/12:54:20.00            78.980818
2019-03-10/12:54:30.00            78.972656
2019-03-10/12:54:40.00            78.964496
2019-03-10/12:54:50.00            78.956339
2019-03-10/12:55:00.00            78.948186
2019-03-10/12:55:10.00            78.940035
2019-03-10/12:55:20.00            78.931889
2019-03-10/12:55:30.00            78.923748
2019-03-10/12:55:40.00            78.915611
2019-03-10/12:55:50.00            78.907480
2019-03-10/12:56:00.00            78.899355
2019-03-10/12:56:10.00            78.891235
2019-03-10/12:56:20.00            78.883123
2019-03-10/12:56:30.00            78.875017
2019-03-10/12:56:40.00            78.866920
2019-03-10/12:56:50.00            78.858831
2019-03-10/12:57:00.00            78.850750
2019-03-10/12:57:10.00            78.842678
2019-03-10/12:57:20.00            78.834616
2019-03-10/12:57:30.00            78.826565
2019-03-10/12:57:40.00            78.818523
2019-03-10/12:57:50.00            78.810492
2019-03-10/12:58:00.00            78.802473
2019-03-10/12:58:10.00            78.794466
2019-03-10/12:58:20.00            78.786471
2019-03-10/12:58:30.00            78.778489
2019-03-10/12:58:40.00            78.770520
2019-03-10/12:58:50.00            78.762565
2019-03-10/12:59:00.00            78.754625
2019-03-10/12:59:10.00            78.746699
2019-03-10/12:59:20.00            78.738789
2019-03-10/12:59:30.00            78.730894
2019-03-10/12:59:40.00            78.723015
2019-03-10/12:59:50.00            78.715153
2019-03-10/13:00:00.00            78.707309
2019-03-10/13:00:10.00            78.699482
2019-03-10/13:00:20.00            78.691673
2019-03-10/13:00:30.00            78.683883
2019-03-10/13:00:40.00            78.676112
2019-03-10/13:00:50.00            78.668362
2019-03-10/13:01:00.00            78.660631
2019-03-10/13:01:10.00            78.652920
2019-03-10/13:01:20.00            78.645230
2019-03-10/13:01:30.00            78.637563
2019-03-10/13:01:40.00            78.629918
2019-03-10/13:01:50.00            78.622296
2019-03-10/13:02:00.00            78.614697
2019-03-10/13:02:10.00            78.607120
2019-03-10/13:02:20.00            78.599569
2019-03-10/13:02:30.00            78.592043
2019-03-10/13:02:40.00            78.584541
2019-03-10/13:02:50.00            78.577066
2019-03-10/13:03:00.00            78.569617
2019-03-10/13:03:10.00            78.562195
2019-03-10/13:03:20.00            78.554801
2019-03-10/13:03:30.00            78.547435
2019-03-10/13:03:40.00            78.540096
2019-03-10/13:03:50.00            78.532786
2019-03-10/13:04:00.00            78.525507
2019-03-10/13:04:10.00            78.518258
2019-03-10/13:04:20.00            78.511039
2019-03-10/13:04:30.00            78.503852
2019-03-10/13:04:40.00            78.496696
2019-03-10/13:04:50.00            78.489573
2019-03-10/13:05:00.00            78.482483
2019-03-10/13:05:10.00            78.475426
2019-03-10/13:05:20.00            78.468403
2019-03-10/13:05:30.00            78.461415
2019-03-10/13:05:40.00            78.454462
2019-03-10/13:05:50.00            78.447545
2019-03-10/13:06:00.00            78.440664
2019-03-10/13:06:10.00            78.433820
2019-03-10/13:06:20.00            78.427014
2019-03-10/13:06:30.00            78.420246
2019-03-10/13:06:40.00            78.413516
2019-03-10/13:06:50.00            78.406826
2019-03-10/13:07:00.00            78.400176
2019-03-10/13:07:10.00            78.393567
2019-03-10/13:07:20.00            78.386998
2019-03-10/13:07:30.00            78.380472
2019-03-10/13:07:40.00            78.373987
2019-03-10/13:07:50.00            78.367546
2019-03-10/13:08:00.00            78.361148
2019-03-10/13:08:10.00            78.354794
2019-03-10/13:08:20.00            78.348486
2019-03-10/13:08:30.00            78.342223
2019-03-10/13:08:40.00            78.336006
2019-03-10/13:08:50.00            78.329836
2019-03-10/13:09:00.00            78.323714
2019-03-10/13:09:10.00            78.317639
2019-03-10/13:09:20.00            78.311614
2019-03-10/13:09:30.00            78.305638
2019-03-10/13:09:40.00            78.299712
2019-03-10/13:09:50.00            78.293837
2019-03-10/13:10:00.00            78.288013
2019-03-10/13:10:10.00            78.282242
2019-03-10/13:10:20.00            78.276523
2019-03-10/13:10:30.00            78.270859
2019-03-10/13:10:40.00            78.265248
2019-03-10/13:10:50.00            78.259692
2019-03-10/13:11:00.00            78.254192
2019-03-10/13:11:10.00            78.248748
2019-03-10/13:11:20.00            78.243362
2019-03-10/13:11:30.00            78.238033
2019-03-10/13:11:40.00            78.232764
2019-03-10/13:11:50.00            78.227553
2019-03-10/13:12:00.00            78.222403
2019-03-10/13:12:10.00            78.217313
2019-03-10/13:12:20.00            78.212285
2019-03-10/13:12:30.00            78.207319
2019-03-10/13:12:40.00            78.202416
2019-03-10/13:12:50.00            78.197578
2019-03-10/13:13:00.00            78.192804
2019-03-10/13:13:10.00            78.188095
2019-03-10/13:13:20.00            78.183453
2019-03-10/13:13:30.00            78.178878
2019-03-10/13:13:40.00            78.174370
2019-03-10/13:13:50.00            78.169932
2019-03-10/13:14:00.00            78.165563
2019-03-10/13:14:10.00            78.161265
2019-03-10/13:14:20.00            78.157037
2019-03-10/13:14:30.00            78.152882
2019-03-10/13:14:40.00            78.148799
2019-03-10/13:14:50.00            78.144790
2019-03-10/13:15:00.00            78.140857
2019-03-10/13:15:10.00            78.136999
2019-03-10/13:15:20.00            78.133216
2019-03-10/13:15:30.00            78.129512
2019-03-10/13:15:40.00            78.125885
2019-03-10/13:15:50.00            78.122338
2019-03-10/13:16:00.00            78.118871
2019-03-10/13:16:10.00            78.115485
2019-03-10/13:16:20.00            78.112179
2019-03-10/13:16:30.00            78.108957
2019-03-10/13:16:40.00            78.105819
2019-03-10/13:16:50.00            78.102767
2019-03-10/13:17:00.00            78.099799
2019-03-10/13:17:10.00            78.096918
2019-03-10/13:17:20.00            78.094125
2019-03-10/13:17:30.00            78.091421
2019-03-10/13:17:40.00            78.088806
2019-03-10/13:17:50.00            78.086283
2019-03-10/13:18:00.00            78.083850
2019-03-10/13:18:10.00            78.081511
2019-03-10/13:18:20.00            78.079265
2019-03-10/13:18:30.00            78.077114
2019-03-10/13:18:40.00            78.075059
2019-03-10/13:18:50.00            78.073102
2019-03-10/13:19:00.00            78.071243
2019-03-10/13:19:10.00            78.069482
2019-03-10/13:19:20.00            78.067822
2019-03-10/13:19:30.00            78.066264
2019-03-10/13:19:40.00            78.064808
2019-03-10/13:19:50.00            78.063456
2019-03-10/13:20:00.00            78.062209
2019-03-10/13:20:10.00            78.061069
2019-03-10/13:20:20.00            78.060035
2019-03-10/13:20:30.00            78.059111
2019-03-10/13:20:40.00            78.058295
2019-03-10/13:20:50.00            78.057590
2019-03-10/13:21:00.00            78.056998
2019-03-10/13:21:10.00            78.056521
2019-03-10/13:21:20.00            78.056156
2019-03-10/13:21:30.00            78.055909
2019-03-10/13:21:40.00            78.055778
2019-03-10/13:21:50.00            78.055766
2019-03-10/13:22:00.00            78.055875
2019-03-10/13:22:10.00            78.056105
2019-03-10/13:22:20.00            78.056457
2019-03-10/13:22:30.00            78.056933
2019-03-10/13:22:40.00            78.057534
2019-03-10/13:22:50.00            78.058263
2019-03-10/13:23:00.00            78.059120
2019-03-10/13:23:10.00            78.060107
2019-03-10/13:23:20.00            78.061223
2019-03-10/13:23:30.00            78.062475
2019-03-10/13:23:40.00            78.063859
2019-03-10/13:23:50.00            78.065378
2019-03-10/13:24:00.00            78.067036
2019-03-10/13:24:10.00            78.068832
2019-03-10/13:24:20.00            78.070768
2019-03-10/13:24:30.00            78.072846
2019-03-10/13:24:40.00            78.075068
2019-03-10/13:24:50.00            78.077434
2019-03-10/13:25:00.00            78.079948
2019-03-10/13:25:10.00            78.082609
2019-03-10/13:25:20.00            78.085420
2019-03-10/13:25:30.00            78.088384
2019-03-10/13:25:40.00            78.091501
2019-03-10/13:25:50.00            78.094773
2019-03-10/13:26:00.00            78.098203
2019-03-10/13:26:10.00            78.101790
2019-03-10/13:26:20.00            78.105539
2019-03-10/13:26:30.00            78.109450
2019-03-10/13:26:40.00            78.113525
2019-03-10/13:26:50.00            78.117767
2019-03-10/13:27:00.00            78.122176
2019-03-10/13:27:10.00            78.126756
2019-03-10/13:27:20.00            78.131508
2019-03-10/13:27:30.00            78.136433
2019-03-10/13:27:40.00            78.141534
2019-03-10/13:27:50.00            78.146815
2019-03-10/13:28:00.00            78.152274
2019-03-10/13:28:10.00            78.157916
2019-03-10/13:28:20.00            78.163742
2019-03-10/13:28:30.00            78.169754
2019-03-10/13:28:40.00            78.175956
2019-03-10/13:28:50.00            78.182348
2019-03-10/13:29:00.00            78.188933
2019-03-10/13:29:10.00            78.195714
2019-03-10/13:29:20.00            78.202691
2019-03-10/13:29:30.00            78.209870
2019-03-10/13:29:40.00            78.217250
2019-03-10/13:29:50.00            78.224836
2019-03-10/13:30:00.00            78.232629
2019-03-10/13:30:10.00            78.240630
2019-03-10/13:30:20.00            78.248845
2019-03-10/13:30:30.00            78.257273
2019-03-10/13:30:40.00            78.265920
2019-03-10/13:30:50.00            78.274786
2019-03-10/13:31:00.00            78.283875
2019-03-10/13:31:10.00            78.293190
2019-03-10/13:31:20.00            78.302731
2019-03-10/13:31:30.00            78.312504
2019-03-10/13:31:40.00            78.322512
2019-03-10/13:31:50.00            78.332754
2019-03-10/13:32:00.00            78.343236
2019-03-10/13:32:10.00            78.353961
2019-03-10/13:32:20.00            78.364930
2019-03-10/13:32:30.00            78.376148
2019-03-10/13:32:40.00            78.387617
2019-03-10/13:32:50.00            78.399342
2019-03-10/13:33:00.00            78.411323
2019-03-10/13:33:10.00            78.423566
2019-03-10/13:33:20.00            78.436072
2019-03-10/13:33:30.00            78.448847
2019-03-10/13:33:40.00            78.461891
2019-03-10/13:33:50.00            78.475212
2019-03-10/13:34:00.00            78.488808
2019-03-10/13:34:10.00            78.502686
2019-03-10/13:34:20.00            78.516850
2019-03-10/13:34:30.00            78.531301
2019-03-10/13:34:40.00            78.546046
2019-03-10/13:34:50.00            78.561085
2019-03-10/13:35:00.00            78.576426
2019-03-10/13:35:10.00            78.592068
2019-03-10/13:35:20.00            78.608021
2019-03-10/13:35:30.00            78.624283
2019-03-10/13:35:40.00            78.640862
2019-03-10/13:35:50.00            78.657763
2019-03-10/13:36:00.00            78.674984
2019-03-10/13:36:10.00            78.692537
2019-03-10/13:36:20.00            78.710421
2019-03-10/13:36:30.00            78.728644
2019-03-10/13:36:40.00            78.747207
2019-03-10/13:36:50.00            78.766118
2019-03-10/13:37:00.00            78.785380
2019-03-10/13:37:10.00            78.804997
2019-03-10/13:37:20.00            78.824975
2019-03-10/13:37:30.00            78.845319
2019-03-10/13:37:40.00            78.866033
2019-03-10/13:37:50.00            78.887124
2019-03-10/13:38:00.00            78.908595
2019-03-10/13:38:10.00            78.930453
2019-03-10/13:38:20.00            78.952702
2019-03-10/13:38:30.00            78.975349
2019-03-10/13:38:40.00            78.998397
2019-03-10/13:38:50.00            79.021855
2019-03-10/13:39:00.00            79.045727
2019-03-10/13:39:10.00            79.070019
2019-03-10/13:39:20.00            79.094737
2019-03-10/13:39:30.00            79.119888
2019-03-10/13:39:40.00            79.145476
2019-03-10/13:39:50.00            79.171509
2019-03-10/13:40:00.00            79.197992
2019-03-10/13:40:10.00            79.224935
2019-03-10/13:40:20.00            79.252343
2019-03-10/13:40:30.00            79.280220
2019-03-10/13:40:40.00            79.308577
2019-03-10/13:40:50.00            79.337419
2019-03-10/13:41:00.00            79.366753
2019-03-10/13:41:10.00            79.396588
2019-03-10/13:41:20.00            79.426930
2019-03-10/13:41:30.00            79.457787
2019-03-10/13:41:40.00            79.489167
2019-03-10/13:41:50.00            79.521079
2019-03-10/13:42:00.00            79.553530
2019-03-10/13:42:10.00            79.586527
2019-03-10/13:42:20.00            79.620082
2019-03-10/13:42:30.00            79.654201
2019-03-10/13:42:40.00            79.688893
2019-03-10/13:42:50.00            79.724168
2019-03-10/13:43:00.00            79.760033
2019-03-10/13:43:10.00            79.796501
2019-03-10/13:43:20.00            79.833579
2019-03-10/13:43:30.00            79.871276
2019-03-10/13:43:40.00            79.909605
2019-03-10/13:43:50.00            79.948574
2019-03-10/13:44:00.00            79.988194
2019-03-10/13:44:10.00            80.028477
2019-03-10/13:44:20.00            80.069431
2019-03-10/13:44:30.00            80.111069
2019-03-10/13:44:40.00            80.153401
2019-03-10/13:44:50.00            80.196441
2019-03-10/13:45:00.00            80.240199
2019-03-10/13:45:10.00            80.284687
2019-03-10/13:45:20.00            80.329919
2019-03-10/13:45:30.00            80.375906
2019-03-10/13:45:40.00            80.422661
2019-03-10/13:45:50.00            80.470199
2019-03-10/13:46:00.00            80.518531
2019-03-10/13:46:10.00            80.567674
2019-03-10/13:46:20.00            80.617639
2019-03-10/13:46:30.00            80.668442
2019-03-10/13:46:40.00            80.720099
2019-03-10/13:46:50.00            80.772623
2019-03-10/13:47:00.00            80.826031
2019-03-10/13:47:10.00            80.880337
2019-03-10/13:47:20.00            80.935561
2019-03-10/13:47:30.00            80.991716
2019-03-10/13:47:40.00            81.048822
2019-03-10/13:47:50.00            81.106894
2019-03-10/13:48:00.00            81.165951
2019-03-10/13:48:10.00            81.226013
2019-03-10/13:48:20.00            81.287096
2019-03-10/13:48:30.00            81.349221
2019-03-10/13:48:40.00            81.412408
2019-03-10/13:48:50.00            81.476677
2019-03-10/13:49:00.00            81.542047
2019-03-10/13:49:10.00            81.608543
2019-03-10/13:49:20.00            81.676183
2019-03-10/13:49:30.00            81.744993
2019-03-10/13:49:40.00            81.814995
2019-03-10/13:49:50.00            81.886211
2019-03-10/13:50:00.00            81.958667
2019-03-10/13:50:10.00            82.032387
2019-03-10/13:50:20.00            82.107397
2019-03-10/13:50:30.00            82.183723
2019-03-10/13:50:40.00            82.261393
2019-03-10/13:50:50.00            82.340433
2019-03-10/13:51:00.00            82.420874
2019-03-10/13:51:10.00            82.502743
2019-03-10/13:51:20.00            82.586071
2019-03-10/13:51:30.00            82.670889
2019-03-10/13:51:40.00            82.757229
2019-03-10/13:51:50.00            82.845123
2019-03-10/13:52:00.00            82.934604
2019-03-10/13:52:10.00            83.025709
2019-03-10/13:52:20.00            83.118472
2019-03-10/13:52:30.00            83.212929
2019-03-10/13:52:40.00            83.309120
2019-03-10/13:52:50.00            83.407082
2019-03-10/13:53:00.00            83.506855
2019-03-10/13:53:10.00            83.608480
2019-03-10/13:53:20.00            83.712001
2019-03-10/13:53:30.00            83.817459
2019-03-10/13:53:40.00            83.924902
2019-03-10/13:53:50.00            84.034375
2019-03-10/13:54:00.00            84.145925
2019-03-10/13:54:10.00            84.259603
2019-03-10/13:54:20.00            84.375458
2019-03-10/13:54:30.00            84.493544
2019-03-10/13:54:40.00            84.613915
2019-03-10/13:54:50.00            84.736625
2019-03-10/13:55:00.00            84.861734
2019-03-10/13:55:10.00            84.989300
2019-03-10/13:55:20.00            85.119385
2019-03-10/13:55:30.00            85.252052
2019-03-10/13:55:40.00            85.387368
2019-03-10/13:55:50.00            85.525399
2019-03-10/13:56:00.00            85.666216
2019-03-10/13:56:10.00            85.809891
2019-03-10/13:56:20.00            85.956499
2019-03-10/13:56:30.00            86.106117
2019-03-10/13:56:40.00            86.258825
2019-03-10/13:56:50.00            86.414707
2019-03-10/13:57:00.00            86.573847
2019-03-10/13:57:10.00            86.736336
2019-03-10/13:57:20.00            86.902264
2019-03-10/13:57:30.00            87.071726
2019-03-10/13:57:40.00            87.244822
2019-03-10/13:57:50.00            87.421654
2019-03-10/13:58:00.00            87.602328
2019-03-10/13:58:10.00            87.786952
2019-03-10/13:58:20.00            87.975642
2019-03-10/13:58:30.00            88.168515
2019-03-10/13:58:40.00            88.365694
2019-03-10/13:58:50.00            88.567306
2019-03-10/13:59:00.00            88.773482
2019-03-10/13:59:10.00            88.984361
2019-03-10/13:59:20.00            89.200084
2019-03-10/13:59:30.00            89.420799
2019-03-10/13:59:40.00            89.646660
2019-03-10/13:59:50.00            89.877826
2019-03-10/14:00:00.00            90.114463
2019-03-10/14:00:10.00            90.356744
2019-03-10/14:00:20.00            90.604848
2019-03-10/14:00:30.00            90.858963
2019-03-10/14:00:40.00            91.119281
2019-03-10/14:00:50.00            91.386005
2019-03-10/14:01:00.00            91.659346
2019-03-10/14:01:10.00            91.939523
2019-03-10/14:01:20.00            92.226764
2019-03-10/14:01:30.00            92.521306
2019-03-10/14:01:40.00            92.823398
2019-03-10/14:01:50.00            93.133297
2019-03-10/14:02:00.00            93.451271
2019-03-10/14:02:10.00            93.777602
2019-03-10/14:02:20.00            94.112582
2019-03-10/14:02:30.00            94.456515
2019-03-10/14:02:40.00            94.809719
2019-03-10/14:02:50.00            95.172526
2019-03-10/14:03:00.00            95.545280
2019-03-10/14:03:10.00            95.928344
2019-03-10/14:03:20.00            96.322092
2019-03-10/14:03:30.00            96.726918
2019-03-10/14:03:40.00            97.143229
2019-03-10/14:03:50.00            97.571455
2019-03-10/14:04:00.00            98.012040
2019-03-10/14:04:10.00            98.465448
2019-03-10/14:04:20.00            98.932163
2019-03-10/14:04:30.00            99.412692
2019-03-10/14:04:40.00            99.907560
2019-03-10/14:04:50.00            100.41732
2019-03-10/14:05:00.00            100.94253
2019-03-10/14:05:10.00            101.48380
2019-03-10/14:05:20.00            102.04174
2019-03-10/14:05:30.00            102.61699
2019-03-10/14:05:40.00            103.21024
2019-03-10/14:05:50.00            103.82216
2019-03-10/14:06:00.00            104.45348
2019-03-10/14:06:10.00            105.10495
2019-03-10/14:06:20.00            105.77733
2019-03-10/14:06:30.00            106.47143
2019-03-10/14:06:40.00            107.18807
2019-03-10/14:06:50.00            107.92810
2019-03-10/14:07:00.00            108.69239
2019-03-10/14:07:10.00            109.48183
2019-03-10/14:07:20.00            110.29734
2019-03-10/14:07:30.00            111.13985
2019-03-10/14:07:40.00            112.01029
2019-03-10/14:07:50.00            112.90963
2019-03-10/14:08:00.00            113.83882
2019-03-10/14:08:10.00            114.79883
2019-03-10/14:08:20.00            115.79061
2019-03-10/14:08:30.00            116.81510
2019-03-10/14:08:40.00            117.87321
2019-03-10/14:08:50.00            118.96584
2019-03-10/14:09:00.00            120.09382
2019-03-10/14:09:10.00            121.25794
2019-03-10/14:09:20.00            122.45892
2019-03-10/14:09:30.00            123.69738
2019-03-10/14:09:40.00            124.97386
2019-03-10/14:09:50.00            126.28877
2019-03-10/14:10:00.00            127.64236
2019-03-10/14:10:10.00            129.03477
2019-03-10/14:10:20.00            130.46591
2019-03-10/14:10:30.00            131.93553
2019-03-10/14:10:40.00            133.44315
2019-03-10/14:10:50.00            134.98804
2019-03-10/14:11:00.00            136.56925
2019-03-10/14:11:10.00            138.18552
2019-03-10/14:11:20.00            139.83534
2019-03-10/14:11:30.00            141.51691
2019-03-10/14:11:40.00            143.22813
2019-03-10/14:11:50.00            144.96664
2019-03-10/14:12:00.00            146.72977
2019-03-10/14:12:10.00            148.51461
2019-03-10/14:12:20.00            150.31800
2019-03-10/14:12:30.00            152.13658
2019-03-10/14:12:40.00            153.96681
2019-03-10/14:12:50.00            155.80500
2019-03-10/14:13:00.00            157.64738
2019-03-10/14:13:10.00            159.49011
2019-03-10/14:13:20.00            161.32937
2019-03-10/14:13:30.00            163.16137
2019-03-10/14:13:40.00            164.98241
2019-03-10/14:13:50.00            166.78893
2019-03-10/14:14:00.00            168.57755
2019-03-10/14:14:10.00            170.34508
2019-03-10/14:14:20.00            172.08858
2019-03-10/14:14:30.00            173.80538
2019-03-10/14:14:40.00            175.49305
2019-03-10/14:14:50.00            177.14948
2019-03-10/14:15:00.00            178.77284
2019-03-10/14:15:10.00            180.36158
2019-03-10/14:15:20.00            181.91441
2019-03-10/14:15:30.00            183.43034
2019-03-10/14:15:40.00            184.90863
2019-03-10/14:15:50.00            186.34878
2019-03-10/14:16:00.00            187.75049
2019-03-10/14:16:10.00            189.11368
2019-03-10/14:16:20.00            190.43845
2019-03-10/14:16:30.00            191.72504
2019-03-10/14:16:40.00            192.97386
2019-03-10/14:16:50.00            194.18542
2019-03-10/14:17:00.00            195.36034
2019-03-10/14:17:10.00            196.49933
2019-03-10/14:17:20.00            197.60316
2019-03-10/14:17:30.00            198.67268
2019-03-10/14:17:40.00            199.70877
2019-03-10/14:17:50.00            200.71234
2019-03-10/14:18:00.00            201.68433
2019-03-10/14:18:10.00            202.62569
2019-03-10/14:18:20.00            203.53739
2019-03-10/14:18:30.00            204.42038
2019-03-10/14:18:40.00            205.27563
2019-03-10/14:18:50.00            206.10408
2019-03-10/14:19:00.00            206.90666
2019-03-10/14:19:10.00            207.68429
2019-03-10/14:19:20.00            208.43786
2019-03-10/14:19:30.00            209.16826
2019-03-10/14:19:40.00            209.87633
2019-03-10/14:19:50.00            210.56289
2019-03-10/14:20:00.00            211.22876
2019-03-10/14:20:10.00            211.87470
2019-03-10/14:20:20.00            212.50148
2019-03-10/14:20:30.00            213.10980
2019-03-10/14:20:40.00            213.70038
2019-03-10/14:20:50.00            214.27388
2019-03-10/14:21:00.00            214.83096
2019-03-10/14:21:10.00            215.37223
2019-03-10/14:21:20.00            215.89829
2019-03-10/14:21:30.00            216.40972
2019-03-10/14:21:40.00            216.90708
2019-03-10/14:21:50.00            217.39088
2019-03-10/14:22:00.00            217.86165
2019-03-10/14:22:10.00            218.31986
2019-03-10/14:22:20.00            218.76600
2019-03-10/14:22:30.00            219.20050
2019-03-10/14:22:40.00            219.62379
2019-03-10/14:22:50.00            220.03630
2019-03-10/14:23:00.00            220.43841
2019-03-10/14:23:10.00            220.83050
2019-03-10/14:23:20.00            221.21295
2019-03-10/14:23:30.00            221.58610
2019-03-10/14:23:40.00            221.95028
2019-03-10/14:23:50.00            222.30581
2019-03-10/14:24:00.00            222.65301
2019-03-10/14:24:10.00            222.99216
2019-03-10/14:24:20.00            223.32355
2019-03-10/14:24:30.00            223.64747
2019-03-10/14:24:40.00            223.96415
2019-03-10/14:24:50.00            224.27386
2019-03-10/14:25:00.00            224.57684
2019-03-10/14:25:10.00            224.87332
2019-03-10/14:25:20.00            225.16352
2019-03-10/14:25:30.00            225.44765
2019-03-10/14:25:40.00            225.72592
2019-03-10/14:25:50.00            225.99853
2019-03-10/14:26:00.00            226.26566
2019-03-10/14:26:10.00            226.52750
2019-03-10/14:26:20.00            226.78423
2019-03-10/14:26:30.00            227.03601
2019-03-10/14:26:40.00            227.28301
2019-03-10/14:26:50.00            227.52539
2019-03-10/14:27:00.00            227.76329
2019-03-10/14:27:10.00            227.99685
2019-03-10/14:27:20.00            228.22623
2019-03-10/14:27:30.00            228.45156
2019-03-10/14:27:40.00            228.67296
2019-03-10/14:27:50.00            228.89056
2019-03-10/14:28:00.00            229.10448
2019-03-10/14:28:10.00            229.31484
2019-03-10/14:28:20.00            229.52176
2019-03-10/14:28:30.00            229.72534
2019-03-10/14:28:40.00            229.92569
2019-03-10/14:28:50.00            230.12290
2019-03-10/14:29:00.00            230.31709
2019-03-10/14:29:10.00            230.50833
2019-03-10/14:29:20.00            230.69674
2019-03-10/14:29:30.00            230.88238
2019-03-10/14:29:40.00            231.06536
2019-03-10/14:29:50.00            231.24576
2019-03-10/14:30:00.00            231.42365
2019-03-10/14:30:10.00            231.59912
2019-03-10/14:30:20.00            231.77223
2019-03-10/14:30:30.00            231.94307
2019-03-10/14:30:40.00            232.11171
2019-03-10/14:30:50.00            232.27821
2019-03-10/14:31:00.00            232.44264
2019-03-10/14:31:10.00            232.60508
2019-03-10/14:31:20.00            232.76557
2019-03-10/14:31:30.00            232.92419
2019-03-10/14:31:40.00            233.08099
2019-03-10/14:31:50.00            233.23603
2019-03-10/14:32:00.00            233.38937
2019-03-10/14:32:10.00            233.54107
2019-03-10/14:32:20.00            233.69117
2019-03-10/14:32:30.00            233.83973
2019-03-10/14:32:40.00            233.98680
2019-03-10/14:32:50.00            234.13244
2019-03-10/14:33:00.00            234.27667
2019-03-10/14:33:10.00            234.41957
2019-03-10/14:33:20.00            234.56117
2019-03-10/14:33:30.00            234.70151
2019-03-10/14:33:40.00            234.84064
2019-03-10/14:33:50.00            234.97861
2019-03-10/14:34:00.00            235.11544
2019-03-10/14:34:10.00            235.25119
2019-03-10/14:34:20.00            235.38590
2019-03-10/14:34:30.00            235.51959
2019-03-10/14:34:40.00            235.65232
2019-03-10/14:34:50.00            235.78411
2019-03-10/14:35:00.00            235.91501
2019-03-10/14:35:10.00            236.04504
2019-03-10/14:35:20.00            236.17424
2019-03-10/14:35:30.00            236.30265
2019-03-10/14:35:40.00            236.43029
2019-03-10/14:35:50.00            236.55721
2019-03-10/14:36:00.00            236.68343
2019-03-10/14:36:10.00            236.80898
2019-03-10/14:36:20.00            236.93390
2019-03-10/14:36:30.00            237.05821
2019-03-10/14:36:40.00            237.18194
2019-03-10/14:36:50.00            237.30513
2019-03-10/14:37:00.00            237.42780
2019-03-10/14:37:10.00            237.54997
2019-03-10/14:37:20.00            237.67169
2019-03-10/14:37:30.00            237.79297
2019-03-10/14:37:40.00            237.91384
2019-03-10/14:37:50.00            238.03432
2019-03-10/14:38:00.00            238.15445
2019-03-10/14:38:10.00            238.27425
2019-03-10/14:38:20.00            238.39374
2019-03-10/14:38:30.00            238.51296
2019-03-10/14:38:40.00            238.63191
2019-03-10/14:38:50.00            238.75063
2019-03-10/14:39:00.00            238.86915
2019-03-10/14:39:10.00            238.98748
2019-03-10/14:39:20.00            239.10565
2019-03-10/14:39:30.00            239.22368
2019-03-10/14:39:40.00            239.34160
2019-03-10/14:39:50.00            239.45943
2019-03-10/14:40:00.00            239.57718
2019-03-10/14:40:10.00            239.69489
2019-03-10/14:40:20.00            239.81258
2019-03-10/14:40:30.00            239.93026
2019-03-10/14:40:40.00            240.04797
2019-03-10/14:40:50.00            240.16571
2019-03-10/14:41:00.00            240.28352
2019-03-10/14:41:10.00            240.40141
2019-03-10/14:41:20.00            240.51941
2019-03-10/14:41:30.00            240.63753
2019-03-10/14:41:40.00            240.75580
2019-03-10/14:41:50.00            240.87424
2019-03-10/14:42:00.00            240.99287
2019-03-10/14:42:10.00            241.11171
2019-03-10/14:42:20.00            241.23079
2019-03-10/14:42:30.00            241.35011
2019-03-10/14:42:40.00            241.46971
2019-03-10/14:42:50.00            241.58960
2019-03-10/14:43:00.00            241.70981
2019-03-10/14:43:10.00            241.83036
2019-03-10/14:43:20.00            241.95126
2019-03-10/14:43:30.00            242.07253
2019-03-10/14:43:40.00            242.19420
2019-03-10/14:43:50.00            242.31629
2019-03-10/14:44:00.00            242.43882
2019-03-10/14:44:10.00            242.56182
2019-03-10/14:44:20.00            242.68529
2019-03-10/14:44:30.00            242.80926
2019-03-10/14:44:40.00            242.93375
2019-03-10/14:44:50.00            243.05879
2019-03-10/14:45:00.00            243.18439
2019-03-10/14:45:10.00            243.31057
2019-03-10/14:45:20.00            243.43737
2019-03-10/14:45:30.00            243.56479
2019-03-10/14:45:40.00            243.69286
2019-03-10/14:45:50.00            243.82160
2019-03-10/14:46:00.00            243.95103
2019-03-10/14:46:10.00            244.08118
2019-03-10/14:46:20.00            244.21207
2019-03-10/14:46:30.00            244.34371
2019-03-10/14:46:40.00            244.47614
2019-03-10/14:46:50.00            244.60936
2019-03-10/14:47:00.00            244.74342
2019-03-10/14:47:10.00            244.87832
2019-03-10/14:47:20.00            245.01410
2019-03-10/14:47:30.00            245.15077
2019-03-10/14:47:40.00            245.28835
2019-03-10/14:47:50.00            245.42688
2019-03-10/14:48:00.00            245.56638
2019-03-10/14:48:10.00            245.70687
2019-03-10/14:48:20.00            245.84837
2019-03-10/14:48:30.00            245.99091
2019-03-10/14:48:40.00            246.13451
2019-03-10/14:48:50.00            246.27921
2019-03-10/14:49:00.00            246.42501
2019-03-10/14:49:10.00            246.57196
2019-03-10/14:49:20.00            246.72008
2019-03-10/14:49:30.00            246.86938
2019-03-10/14:49:40.00            247.01991
2019-03-10/14:49:50.00            247.17168
2019-03-10/14:50:00.00            247.32473
2019-03-10/14:50:10.00            247.47907
2019-03-10/14:50:20.00            247.63475
2019-03-10/14:50:30.00            247.79178
2019-03-10/14:50:40.00            247.95020
2019-03-10/14:50:50.00            248.11003
2019-03-10/14:51:00.00            248.27131
2019-03-10/14:51:10.00            248.43407
2019-03-10/14:51:20.00            248.59832
2019-03-10/14:51:30.00            248.76412
2019-03-10/14:51:40.00            248.93148
2019-03-10/14:51:50.00            249.10044
2019-03-10/14:52:00.00            249.27103
2019-03-10/14:52:10.00            249.44329
2019-03-10/14:52:20.00            249.61724
2019-03-10/14:52:30.00            249.79292
2019-03-10/14:52:40.00            249.97036
2019-03-10/14:52:50.00            250.14961
2019-03-10/14:53:00.00            250.33068
2019-03-10/14:53:10.00            250.51363
2019-03-10/14:53:20.00            250.69848
2019-03-10/14:53:30.00            250.88527
2019-03-10/14:53:40.00            251.07405
2019-03-10/14:53:50.00            251.26484
2019-03-10/14:54:00.00            251.45769
2019-03-10/14:54:10.00            251.65263
2019-03-10/14:54:20.00            251.84971
2019-03-10/14:54:30.00            252.04896
2019-03-10/14:54:40.00            252.25042
2019-03-10/14:54:50.00            252.45415
2019-03-10/14:55:00.00            252.66018
2019-03-10/14:55:10.00            252.86854
2019-03-10/14:55:20.00            253.07930
2019-03-10/14:55:30.00            253.29248
2019-03-10/14:55:40.00            253.50814
2019-03-10/14:55:50.00            253.72633
2019-03-10/14:56:00.00            253.94708
2019-03-10/14:56:10.00            254.17044
2019-03-10/14:56:20.00            254.39647
2019-03-10/14:56:30.00            254.62521
2019-03-10/14:56:40.00            254.85672
2019-03-10/14:56:50.00            255.09103
2019-03-10/14:57:00.00            255.32821
2019-03-10/14:57:10.00            255.56830
2019-03-10/14:57:20.00            255.81136
2019-03-10/14:57:30.00            256.05744
2019-03-10/14:57:40.00            256.30659
2019-03-10/14:57:50.00            256.55887
2019-03-10/14:58:00.00            256.81434
2019-03-10/14:58:10.00            257.07306
2019-03-10/14:58:20.00            257.33507
2019-03-10/14:58:30.00            257.60044
2019-03-10/14:58:40.00            257.86923
2019-03-10/14:58:50.00            258.14150
2019-03-10/14:59:00.00            258.41731
2019-03-10/14:59:10.00            258.69671
2019-03-10/14:59:20.00            258.97979
2019-03-10/14:59:30.00            259.26658
2019-03-10/14:59:40.00            259.55717
2019-03-10/14:59:50.00            259.85162
2019-03-10/15:00:00.00            260.14999
2019-03-10/15:00:10.00            260.45234
2019-03-10/15:00:20.00            260.75876
2019-03-10/15:00:30.00            261.06930
2019-03-10/15:00:40.00            261.38403
2019-03-10/15:00:50.00            261.70302
2019-03-10/15:01:00.00            262.02635
2019-03-10/15:01:10.00            262.35409
2019-03-10/15:01:20.00            262.68630
2019-03-10/15:01:30.00            263.02306
2019-03-10/15:01:40.00            263.36444
2019-03-10/15:01:50.00            263.71052
2019-03-10/15:02:00.00            264.06137
2019-03-10/15:02:10.00            264.41706
2019-03-10/15:02:20.00            264.77767
2019-03-10/15:02:30.00            265.14328
2019-03-10/15:02:40.00            265.51395
2019-03-10/15:02:50.00            265.88978
2019-03-10/15:03:00.00            266.27082
2019-03-10/15:03:10.00            266.65716
2019-03-10/15:03:20.00            267.04888
2019-03-10/15:03:30.00            267.44604
2019-03-10/15:03:40.00            267.84873
2019-03-10/15:03:50.00            268.25702
2019-03-10/15:04:00.00            268.67099
2019-03-10/15:04:10.00            269.09070
2019-03-10/15:04:20.00            269.51624
2019-03-10/15:04:30.00            269.94768
2019-03-10/15:04:40.00            270.38509
2019-03-10/15:04:50.00            270.82854
2019-03-10/15:05:00.00            271.27809
2019-03-10/15:05:10.00            271.73383
2019-03-10/15:05:20.00            272.19582
2019-03-10/15:05:30.00            272.66412
2019-03-10/15:05:40.00            273.13879
2019-03-10/15:05:50.00            273.61990
2019-03-10/15:06:00.00            274.10751
2019-03-10/15:06:10.00            274.60168
2019-03-10/15:06:20.00            275.10245
2019-03-10/15:06:30.00            275.60988
2019-03-10/15:06:40.00            276.12403
2019-03-10/15:06:50.00            276.64492
2019-03-10/15:07:00.00            277.17261
2019-03-10/15:07:10.00            277.70713
2019-03-10/15:07:20.00            278.24852
2019-03-10/15:07:30.00            278.79681
2019-03-10/15:07:40.00            279.35201
2019-03-10/15:07:50.00            279.91415
2019-03-10/15:08:00.00            280.48324
2019-03-10/15:08:10.00            281.05930
2019-03-10/15:08:20.00            281.64231
2019-03-10/15:08:30.00            282.23229
2019-03-10/15:08:40.00            282.82922
2019-03-10/15:08:50.00            283.43309
2019-03-10/15:09:00.00            284.04387
2019-03-10/15:09:10.00            284.66153
2019-03-10/15:09:20.00            285.28603
2019-03-10/15:09:30.00            285.91733
2019-03-10/15:09:40.00            286.55538
2019-03-10/15:09:50.00            287.20011
2019-03-10/15:10:00.00            287.85145
2019-03-10/15:10:10.00            288.50932
2019-03-10/15:10:20.00            289.17365
2019-03-10/15:10:30.00            289.84432
2019-03-10/15:10:40.00            290.52123
2019-03-10/15:10:50.00            291.20427
2019-03-10/15:11:00.00            291.89332
2019-03-10/15:11:10.00            292.58823
2019-03-10/15:11:20.00            293.28886
2019-03-10/15:11:30.00            293.99507
2019-03-10/15:11:40.00            294.70669
2019-03-10/15:11:50.00            295.42353
2019-03-10/15:12:00.00            296.14543
2019-03-10/15:12:10.00            296.87219
2019-03-10/15:12:20.00            297.60361
2019-03-10/15:12:30.00            298.33948
2019-03-10/15:12:40.00            299.07958
2019-03-10/15:12:50.00            299.82368
2019-03-10/15:13:00.00            300.57155
2019-03-10/15:13:10.00            301.32294
2019-03-10/15:13:20.00            302.07761
2019-03-10/15:13:30.00            302.83529
2019-03-10/15:13:40.00            303.59573
2019-03-10/15:13:50.00            304.35864
2019-03-10/15:14:00.00            305.12376
2019-03-10/15:14:10.00            305.89081
2019-03-10/15:14:20.00            306.65950
2019-03-10/15:14:30.00            307.42953
2019-03-10/15:14:40.00            308.20063
2019-03-10/15:14:50.00            308.97248
2019-03-10/15:15:00.00            309.74480
2019-03-10/15:15:10.00            310.51729
2019-03-10/15:15:20.00            311.28965
2019-03-10/15:15:30.00            312.06158
2019-03-10/15:15:40.00            312.83278
2019-03-10/15:15:50.00            313.60295
2019-03-10/15:16:00.00            314.37181
2019-03-10/15:16:10.00            315.13906
2019-03-10/15:16:20.00            315.90442
2019-03-10/15:16:30.00            316.66760
2019-03-10/15:16:40.00            317.42831
2019-03-10/15:16:50.00            318.18630
2019-03-10/15:17:00.00            318.94128
2019-03-10/15:17:10.00            319.69301
2019-03-10/15:17:20.00            320.44122
2019-03-10/15:17:30.00            321.18566
2019-03-10/15:17:40.00            321.92610
2019-03-10/15:17:50.00            322.66230
2019-03-10/15:18:00.00            323.39404
2019-03-10/15:18:10.00            324.12111
2019-03-10/15:18:20.00            324.84330
2019-03-10/15:18:30.00            325.56041
2019-03-10/15:18:40.00            326.27226
2019-03-10/15:18:50.00            326.97866
2019-03-10/15:19:00.00            327.67945
2019-03-10/15:19:10.00            328.37446
2019-03-10/15:19:20.00            329.06356
2019-03-10/15:19:30.00            329.74660
2019-03-10/15:19:40.00            330.42344
2019-03-10/15:19:50.00            331.09396
2019-03-10/15:20:00.00            331.75807
2019-03-10/15:20:10.00            332.41565
2019-03-10/15:20:20.00            333.06660
2019-03-10/15:20:30.00            333.71085
2019-03-10/15:20:40.00            334.34833
2019-03-10/15:20:50.00            334.97895
2019-03-10/15:21:00.00            335.60267
2019-03-10/15:21:10.00            336.21944
2019-03-10/15:21:20.00            336.82921
2019-03-10/15:21:30.00            337.43194
2019-03-10/15:21:40.00            338.02762
2019-03-10/15:21:50.00            338.61621
2019-03-10/15:22:00.00            339.19771
2019-03-10/15:22:10.00            339.77211
2019-03-10/15:22:20.00            340.33941
2019-03-10/15:22:30.00            340.89961
2019-03-10/15:22:40.00            341.45272
2019-03-10/15:22:50.00            341.99876
2019-03-10/15:23:00.00            342.53776
2019-03-10/15:23:10.00            343.06973
2019-03-10/15:23:20.00            343.59470
2019-03-10/15:23:30.00            344.11272
2019-03-10/15:23:40.00            344.62382
2019-03-10/15:23:50.00            345.12804
2019-03-10/15:24:00.00            345.62543
2019-03-10/15:24:10.00            346.11603
2019-03-10/15:24:20.00            346.59991
2019-03-10/15:24:30.00            347.07711
2019-03-10/15:24:40.00            347.54770
2019-03-10/15:24:50.00            348.01172
2019-03-10/15:25:00.00            348.46925
2019-03-10/15:25:10.00            348.92035
2019-03-10/15:25:20.00            349.36508
2019-03-10/15:25:30.00            349.80351
2019-03-10/15:25:40.00            350.23571
2019-03-10/15:25:50.00            350.66175
2019-03-10/15:26:00.00            351.08170
2019-03-10/15:26:10.00            351.49563
2019-03-10/15:26:20.00            351.90361
2019-03-10/15:26:30.00            352.30573
2019-03-10/15:26:40.00            352.70204
2019-03-10/15:26:50.00            353.09264
2019-03-10/15:27:00.00            353.47758
2019-03-10/15:27:10.00            353.85695
2019-03-10/15:27:20.00            354.23082
2019-03-10/15:27:30.00            354.59926
2019-03-10/15:27:40.00            354.96236
2019-03-10/15:27:50.00            355.32019
2019-03-10/15:28:00.00            355.67281
2019-03-10/15:28:10.00            356.02031
2019-03-10/15:28:20.00            356.36276
2019-03-10/15:28:30.00            356.70023
2019-03-10/15:28:40.00            357.03279
2019-03-10/15:28:50.00            357.36053
2019-03-10/15:29:00.00            357.68351
2019-03-10/15:29:10.00            358.00180
2019-03-10/15:29:20.00            358.31547
2019-03-10/15:29:30.00            358.62460
2019-03-10/15:29:40.00            358.92925
2019-03-10/15:29:50.00            359.22949
2019-03-10/15:30:00.00            359.52539
2019-03-10/15:30:10.00            359.81703
2019-03-10/15:30:20.00           0.10445142
2019-03-10/15:30:30.00           0.38773845
2019-03-10/15:30:40.00           0.66695112
2019-03-10/15:30:50.00           0.94215357
2019-03-10/15:31:00.00            1.2134093
2019-03-10/15:31:10.00            1.4807809
2019-03-10/15:31:20.00            1.7443297
2019-03-10/15:31:30.00            2.0041169
2019-03-10/15:31:40.00            2.2602023
2019-03-10/15:31:50.00            2.5126447
2019-03-10/15:32:00.00            2.7615031
2019-03-10/15:32:10.00            3.0068337
2019-03-10/15:32:20.00            3.2486939
2019-03-10/15:32:30.00            3.4871393
2019-03-10/15:32:40.00            3.7222240
2019-03-10/15:32:50.00            3.9540024
2019-03-10/15:33:00.00            4.1825273
2019-03-10/15:33:10.00            4.4078507
2019-03-10/15:33:20.00            4.6300248
2019-03-10/15:33:30.00            4.8490990
2019-03-10/15:33:40.00            5.0651237
2019-03-10/15:33:50.00            5.2781476
2019-03-10/15:34:00.00            5.4882185
2019-03-10/15:34:10.00            5.6953837
2019-03-10/15:34:20.00            5.8996897
2019-03-10/15:34:30.00            6.1011818
2019-03-10/15:34:40.00            6.2999059
2019-03-10/15:34:50.00            6.4959049
2019-03-10/15:35:00.00            6.6892231
2019-03-10/15:35:10.00            6.8799024
2019-03-10/15:35:20.00            7.0679855
2019-03-10/15:35:30.00            7.2535116
2019-03-10/15:35:40.00            7.4365236
2019-03-10/15:35:50.00            7.6170594
2019-03-10/15:36:00.00            7.7951588
2019-03-10/15:36:10.00            7.9708603
2019-03-10/15:36:20.00            8.1442000
2019-03-10/15:36:30.00            8.3152170
2019-03-10/15:36:40.00            8.4839460
2019-03-10/15:36:50.00            8.6504239
2019-03-10/15:37:00.00            8.8146850
2019-03-10/15:37:10.00            8.9767636
2019-03-10/15:37:20.00            9.1366932
2019-03-10/15:37:30.00            9.2945075
2019-03-10/15:37:40.00            9.4502405
2019-03-10/15:37:50.00            9.6039221
2019-03-10/15:38:00.00            9.7555841
2019-03-10/15:38:10.00            9.9052571
2019-03-10/15:38:20.00            10.052973
2019-03-10/15:38:30.00            10.198762
2019-03-10/15:38:40.00            10.342650
2019-03-10/15:38:50.00            10.484668
2019-03-10/15:39:00.00            10.624845
2019-03-10/15:39:10.00            10.763207
2019-03-10/15:39:20.00            10.899782
2019-03-10/15:39:30.00            11.034598
2019-03-10/15:39:40.00            11.167678
2019-03-10/15:39:50.00            11.299051
2019-03-10/15:40:00.00            11.428741
2019-03-10/15:40:10.00            11.556774
2019-03-10/15:40:20.00            11.683172
2019-03-10/15:40:30.00            11.807961
2019-03-10/15:40:40.00            11.931165
2019-03-10/15:40:50.00            12.052805
2019-03-10/15:41:00.00            12.172906
2019-03-10/15:41:10.00            12.291488
2019-03-10/15:41:20.00            12.408577
2019-03-10/15:41:30.00            12.524190
2019-03-10/15:41:40.00            12.638351
2019-03-10/15:41:50.00            12.751080
2019-03-10/15:42:00.00            12.862397
2019-03-10/15:42:10.00            12.972324
2019-03-10/15:42:20.00            13.080879
2019-03-10/15:42:30.00            13.188081
2019-03-10/15:42:40.00            13.293951
2019-03-10/15:42:50.00            13.398506
2019-03-10/15:43:00.00            13.501766
2019-03-10/15:43:10.00            13.603747
2019-03-10/15:43:20.00            13.704470
2019-03-10/15:43:30.00            13.803949
2019-03-10/15:43:40.00            13.902204
2019-03-10/15:43:50.00            13.999250
2019-03-10/15:44:00.00            14.095105
2019-03-10/15:44:10.00            14.189784
2019-03-10/15:44:20.00            14.283304
2019-03-10/15:44:30.00            14.375682
2019-03-10/15:44:40.00            14.466931
2019-03-10/15:44:50.00            14.557067
2019-03-10/15:45:00.00            14.646106
2019-03-10/15:45:10.00            14.734061
2019-03-10/15:45:20.00            14.820950
2019-03-10/15:45:30.00            14.906784
2019-03-10/15:45:40.00            14.991578
2019-03-10/15:45:50.00            15.075345
2019-03-10/15:46:00.00            15.158101
2019-03-10/15:46:10.00            15.239855
2019-03-10/15:46:20.00            15.320625
2019-03-10/15:46:30.00            15.400421
2019-03-10/15:46:40.00            15.479258
2019-03-10/15:46:50.00            15.557144
2019-03-10/15:47:00.00            15.634097
2019-03-10/15:47:10.00            15.710127
2019-03-10/15:47:20.00            15.785243
2019-03-10/15:47:30.00            15.859460
2019-03-10/15:47:40.00            15.932787
2019-03-10/15:47:50.00            16.005238
2019-03-10/15:48:00.00            16.076822
2019-03-10/15:48:10.00            16.147554
2019-03-10/15:48:20.00            16.217439
2019-03-10/15:48:30.00            16.286491
2019-03-10/15:48:40.00            16.354720
2019-03-10/15:48:50.00            16.422136
2019-03-10/15:49:00.00            16.488750
2019-03-10/15:49:10.00            16.554571
2019-03-10/15:49:20.00            16.619608
2019-03-10/15:49:30.00            16.683875
2019-03-10/15:49:40.00            16.747375
2019-03-10/15:49:50.00            16.810121
2019-03-10/15:50:00.00            16.872123
2019-03-10/15:50:10.00            16.933389
2019-03-10/15:50:20.00            16.993926
2019-03-10/15:50:30.00            17.053747
2019-03-10/15:50:40.00            17.112858
2019-03-10/15:50:50.00            17.171267
2019-03-10/15:51:00.00            17.228984
2019-03-10/15:51:10.00            17.286017
2019-03-10/15:51:20.00            17.342372
2019-03-10/15:51:30.00            17.398061
2019-03-10/15:51:40.00            17.453088
2019-03-10/15:51:50.00            17.507464
2019-03-10/15:52:00.00            17.561194
2019-03-10/15:52:10.00            17.614288
2019-03-10/15:52:20.00            17.666752
2019-03-10/15:52:30.00            17.718594
2019-03-10/15:52:40.00            17.769820
2019-03-10/15:52:50.00            17.820437
2019-03-10/15:53:00.00            17.870455
2019-03-10/15:53:10.00            17.919876
2019-03-10/15:53:20.00            17.968712
2019-03-10/15:53:30.00            18.016968
2019-03-10/15:53:40.00            18.064650
2019-03-10/15:53:50.00            18.111763
2019-03-10/15:54:00.00            18.158315
2019-03-10/15:54:10.00            18.204313
2019-03-10/15:54:20.00            18.249763
2019-03-10/15:54:30.00            18.294671
2019-03-10/15:54:40.00            18.339042
2019-03-10/15:54:50.00            18.382884
2019-03-10/15:55:00.00            18.426202
2019-03-10/15:55:10.00            18.469000
2019-03-10/15:55:20.00            18.511285
2019-03-10/15:55:30.00            18.553065
2019-03-10/15:55:40.00            18.594343
2019-03-10/15:55:50.00            18.635125
2019-03-10/15:56:00.00            18.675416
2019-03-10/15:56:10.00            18.715222
2019-03-10/15:56:20.00            18.754548
2019-03-10/15:56:30.00            18.793402
2019-03-10/15:56:40.00            18.831784
2019-03-10/15:56:50.00            18.869703
2019-03-10/15:57:00.00            18.907160
2019-03-10/15:57:10.00            18.944165
2019-03-10/15:57:20.00            18.980720
2019-03-10/15:57:30.00            19.016829
2019-03-10/15:57:40.00            19.052499
2019-03-10/15:57:50.00            19.087732
2019-03-10/15:58:00.00            19.122536
2019-03-10/15:58:10.00            19.156912
2019-03-10/15:58:20.00            19.190868
2019-03-10/15:58:30.00            19.224406
2019-03-10/15:58:40.00            19.257530
2019-03-10/15:58:50.00            19.290247
2019-03-10/15:59:00.00            19.322559
2019-03-10/15:59:10.00            19.354472
2019-03-10/15:59:20.00            19.385987
2019-03-10/15:59:30.00            19.417110
2019-03-10/15:59:40.00            19.447847
2019-03-10/15:59:50.00            19.478198
2019-03-10/16:00:00.00            19.508170
2019-03-10/16:00:10.00            19.537766
2019-03-10/16:00:20.00            19.566989
2019-03-10/16:00:30.00            19.595845
2019-03-10/16:00:40.00            19.624335
2019-03-10/16:00:50.00            19.652462
2019-03-10/16:01:00.00            19.680235
2019-03-10/16:01:10.00            19.707652
2019-03-10/16:01:20.00            19.734720
2019-03-10/16:01:30.00            19.761440
2019-03-10/16:01:40.00            19.787818
2019-03-10/16:01:50.00            19.813855
2019-03-10/16:02:00.00            19.839557
2019-03-10/16:02:10.00            19.864925
2019-03-10/16:02:20.00            19.889961
2019-03-10/16:02:30.00            19.914674
2019-03-10/16:02:40.00            19.939061
2019-03-10/16:02:50.00            19.963129
2019-03-10/16:03:00.00            19.986880
2019-03-10/16:03:10.00            20.010315
2019-03-10/16:03:20.00            20.033442
2019-03-10/16:03:30.00            20.056259
2019-03-10/16:03:40.00            20.078772
2019-03-10/16:03:50.00            20.100983
2019-03-10/16:04:00.00            20.122895
2019-03-10/16:04:10.00            20.144511
2019-03-10/16:04:20.00            20.165834
2019-03-10/16:04:30.00            20.186865
2019-03-10/16:04:40.00            20.207609
2019-03-10/16:04:50.00            20.228068
2019-03-10/16:05:00.00            20.248245
2019-03-10/16:05:10.00            20.268142
2019-03-10/16:05:20.00            20.287762
2019-03-10/16:05:30.00            20.307109
2019-03-10/16:05:40.00            20.326184
2019-03-10/16:05:50.00            20.344990
2019-03-10/16:06:00.00            20.363528
2019-03-10/16:06:10.00            20.381803
2019-03-10/16:06:20.00            20.399817
2019-03-10/16:06:30.00            20.417570
2019-03-10/16:06:40.00            20.435067
2019-03-10/16:06:50.00            20.452312
2019-03-10/16:07:00.00            20.469300
2019-03-10/16:07:10.00            20.486042
2019-03-10/16:07:20.00            20.502537
2019-03-10/16:07:30.00            20.518786
2019-03-10/16:07:40.00            20.534791
2019-03-10/16:07:50.00            20.550557
2019-03-10/16:08:00.00            20.566085
2019-03-10/16:08:10.00            20.581375
2019-03-10/16:08:20.00            20.596433
2019-03-10/16:08:30.00            20.611257
2019-03-10/16:08:40.00            20.625854
2019-03-10/16:08:50.00            20.640221
2019-03-10/16:09:00.00            20.654365
2019-03-10/16:09:10.00            20.668284
2019-03-10/16:09:20.00            20.681981
2019-03-10/16:09:30.00            20.695459
2019-03-10/16:09:40.00            20.708719
2019-03-10/16:09:50.00            20.721762
2019-03-10/16:10:00.00            20.734594
2019-03-10/16:10:10.00            20.747214
2019-03-10/16:10:20.00            20.759624
2019-03-10/16:10:30.00            20.771828
2019-03-10/16:10:40.00            20.783823
2019-03-10/16:10:50.00            20.795616
2019-03-10/16:11:00.00            20.807205
2019-03-10/16:11:10.00            20.818593
2019-03-10/16:11:20.00            20.829782
2019-03-10/16:11:30.00            20.840775
2019-03-10/16:11:40.00            20.851575
2019-03-10/16:11:50.00            20.862178
2019-03-10/16:12:00.00            20.872590
2019-03-10/16:12:10.00            20.882812
2019-03-10/16:12:20.00            20.892846
2019-03-10/16:12:30.00            20.902693
2019-03-10/16:12:40.00            20.912355
2019-03-10/16:12:50.00            20.921833
2019-03-10/16:13:00.00            20.931129
2019-03-10/16:13:10.00            20.940244
2019-03-10/16:13:20.00            20.949183
2019-03-10/16:13:30.00            20.957943
2019-03-10/16:13:40.00            20.966529
2019-03-10/16:13:50.00            20.974937
2019-03-10/16:14:00.00            20.983174
2019-03-10/16:14:10.00            20.991242
2019-03-10/16:14:20.00            20.999140
2019-03-10/16:14:30.00            21.006868
2019-03-10/16:14:40.00            21.014431
2019-03-10/16:14:50.00            21.021827
2019-03-10/16:15:00.00            21.029061
2019-03-10/16:15:10.00            21.036132
2019-03-10/16:15:20.00            21.043041
2019-03-10/16:15:30.00            21.049792
2019-03-10/16:15:40.00            21.056384
2019-03-10/16:15:50.00            21.062819
2019-03-10/16:16:00.00            21.069099
2019-03-10/16:16:10.00            21.075223
2019-03-10/16:16:20.00            21.081195
2019-03-10/16:16:30.00            21.087018
2019-03-10/16:16:40.00            21.092689
2019-03-10/16:16:50.00            21.098211
2019-03-10/16:17:00.00            21.103584
2019-03-10/16:17:10.00            21.108812
2019-03-10/16:17:20.00            21.113895
2019-03-10/16:17:30.00            21.118834
2019-03-10/16:17:40.00            21.123630
2019-03-10/16:17:50.00            21.128286
2019-03-10/16:18:00.00            21.132799
2019-03-10/16:18:10.00            21.137175
2019-03-10/16:18:20.00            21.141411
2019-03-10/16:18:30.00            21.145514
2019-03-10/16:18:40.00            21.149478
2019-03-10/16:18:50.00            21.153309
2019-03-10/16:19:00.00            21.157007
2019-03-10/16:19:10.00            21.160572
2019-03-10/16:19:20.00            21.164007
2019-03-10/16:19:30.00            21.167311
2019-03-10/16:19:40.00            21.170488
2019-03-10/16:19:50.00            21.173537
2019-03-10/16:20:00.00            21.176458
2019-03-10/16:20:10.00            21.179256
2019-03-10/16:20:20.00            21.181926
2019-03-10/16:20:30.00            21.184475
2019-03-10/16:20:40.00            21.186901
2019-03-10/16:20:50.00            21.189207
2019-03-10/16:21:00.00            21.191391
2019-03-10/16:21:10.00            21.193456
2019-03-10/16:21:20.00            21.195403
2019-03-10/16:21:30.00            21.197234
2019-03-10/16:21:40.00            21.198949
2019-03-10/16:21:50.00            21.200546
2019-03-10/16:22:00.00            21.202032
2019-03-10/16:22:10.00            21.203402
2019-03-10/16:22:20.00            21.204661
2019-03-10/16:22:30.00            21.205810
2019-03-10/16:22:40.00            21.206847
2019-03-10/16:22:50.00            21.207774
2019-03-10/16:23:00.00            21.208595
2019-03-10/16:23:10.00            21.209305
2019-03-10/16:23:20.00            21.209911
2019-03-10/16:23:30.00            21.210410
2019-03-10/16:23:40.00            21.210805
2019-03-10/16:23:50.00            21.211096
2019-03-10/16:24:00.00            21.211284
2019-03-10/16:24:10.00            21.211368
2019-03-10/16:24:20.00            21.211352
2019-03-10/16:24:30.00            21.211236
2019-03-10/16:24:40.00            21.211021
2019-03-10/16:24:50.00            21.210706
2019-03-10/16:25:00.00            21.210292
2019-03-10/16:25:10.00            21.209784
2019-03-10/16:25:20.00            21.209177
2019-03-10/16:25:30.00            21.208478
2019-03-10/16:25:40.00            21.207683
2019-03-10/16:25:50.00            21.206793
2019-03-10/16:26:00.00            21.205812
2019-03-10/16:26:10.00            21.204736
2019-03-10/16:26:20.00            21.203571
2019-03-10/16:26:30.00            21.202317
2019-03-10/16:26:40.00            21.200971
2019-03-10/16:26:50.00            21.199536
2019-03-10/16:27:00.00            21.198014
2019-03-10/16:27:10.00            21.196404
2019-03-10/16:27:20.00            21.194707
2019-03-10/16:27:30.00            21.192926
2019-03-10/16:27:40.00            21.191057
2019-03-10/16:27:50.00            21.189107
2019-03-10/16:28:00.00            21.187070
2019-03-10/16:28:10.00            21.184954
2019-03-10/16:28:20.00            21.182754
2019-03-10/16:28:30.00            21.180472
2019-03-10/16:28:40.00            21.178111
2019-03-10/16:28:50.00            21.175669
2019-03-10/16:29:00.00            21.173148
2019-03-10/16:29:10.00            21.170547
2019-03-10/16:29:20.00            21.167870
2019-03-10/16:29:30.00            21.165116
2019-03-10/16:29:40.00            21.162285
2019-03-10/16:29:50.00            21.159379
2019-03-10/16:30:00.00            21.156398
2019-03-10/16:30:10.00            21.153343
2019-03-10/16:30:20.00            21.150214
2019-03-10/16:30:30.00            21.147011
2019-03-10/16:30:40.00            21.143736
2019-03-10/16:30:50.00            21.140390
2019-03-10/16:31:00.00            21.136973
2019-03-10/16:31:10.00            21.133486
2019-03-10/16:31:20.00            21.129930
2019-03-10/16:31:30.00            21.126304
2019-03-10/16:31:40.00            21.122609
2019-03-10/16:31:50.00            21.118846
2019-03-10/16:32:00.00            21.115018
2019-03-10/16:32:10.00            21.111122
2019-03-10/16:32:20.00            21.107162
2019-03-10/16:32:30.00            21.103135
2019-03-10/16:32:40.00            21.099042
2019-03-10/16:32:50.00            21.094887
2019-03-10/16:33:00.00            21.090669
2019-03-10/16:33:10.00            21.086389
2019-03-10/16:33:20.00            21.082047
2019-03-10/16:33:30.00            21.077643
2019-03-10/16:33:40.00            21.073177
2019-03-10/16:33:50.00            21.068651
2019-03-10/16:34:00.00            21.064065
2019-03-10/16:34:10.00            21.059421
2019-03-10/16:34:20.00            21.054718
2019-03-10/16:34:30.00            21.049957
2019-03-10/16:34:40.00            21.045140
2019-03-10/16:34:50.00            21.040265
2019-03-10/16:35:00.00            21.035333
2019-03-10/16:35:10.00            21.030348
2019-03-10/16:35:20.00            21.025307
2019-03-10/16:35:30.00            21.020210
2019-03-10/16:35:40.00            21.015060
2019-03-10/16:35:50.00            21.009857
2019-03-10/16:36:00.00            21.004602
2019-03-10/16:36:10.00            20.999293
2019-03-10/16:36:20.00            20.993932
2019-03-10/16:36:30.00            20.988522
2019-03-10/16:36:40.00            20.983061
2019-03-10/16:36:50.00            20.977550
2019-03-10/16:37:00.00            20.971989
2019-03-10/16:37:10.00            20.966379
2019-03-10/16:37:20.00            20.960721
2019-03-10/16:37:30.00            20.955015
2019-03-10/16:37:40.00            20.949261
2019-03-10/16:37:50.00            20.943461
2019-03-10/16:38:00.00            20.937615
2019-03-10/16:38:10.00            20.931723
2019-03-10/16:38:20.00            20.925785
2019-03-10/16:38:30.00            20.919804
2019-03-10/16:38:40.00            20.913777
2019-03-10/16:38:50.00            20.907708
2019-03-10/16:39:00.00            20.901596
2019-03-10/16:39:10.00            20.895440
2019-03-10/16:39:20.00            20.889243
2019-03-10/16:39:30.00            20.883003
2019-03-10/16:39:40.00            20.876723
2019-03-10/16:39:50.00            20.870403
2019-03-10/16:40:00.00            20.864042
2019-03-10/16:40:10.00            20.857641
2019-03-10/16:40:20.00            20.851202
2019-03-10/16:40:30.00            20.844725
2019-03-10/16:40:40.00            20.838209
2019-03-10/16:40:50.00            20.831657
2019-03-10/16:41:00.00            20.825065
2019-03-10/16:41:10.00            20.818438
2019-03-10/16:41:20.00            20.811775
2019-03-10/16:41:30.00            20.805076
2019-03-10/16:41:40.00            20.798342
2019-03-10/16:41:50.00            20.791573
2019-03-10/16:42:00.00            20.784770
2019-03-10/16:42:10.00            20.777935
2019-03-10/16:42:20.00            20.771065
2019-03-10/16:42:30.00            20.764162
2019-03-10/16:42:40.00            20.757229
2019-03-10/16:42:50.00            20.750263
2019-03-10/16:43:00.00            20.743264
2019-03-10/16:43:10.00            20.736235
2019-03-10/16:43:20.00            20.729179
2019-03-10/16:43:30.00            20.722089
2019-03-10/16:43:40.00            20.714970
2019-03-10/16:43:50.00            20.707824
2019-03-10/16:44:00.00            20.700650
2019-03-10/16:44:10.00            20.693446
2019-03-10/16:44:20.00            20.686215
2019-03-10/16:44:30.00            20.678958
2019-03-10/16:44:40.00            20.671673
2019-03-10/16:44:50.00            20.664363
2019-03-10/16:45:00.00            20.657027
2019-03-10/16:45:10.00            20.649665
2019-03-10/16:45:20.00            20.642280
2019-03-10/16:45:30.00            20.634869
2019-03-10/16:45:40.00            20.627434
2019-03-10/16:45:50.00            20.619978
2019-03-10/16:46:00.00            20.612497
2019-03-10/16:46:10.00            20.604993
2019-03-10/16:46:20.00            20.597469
2019-03-10/16:46:30.00            20.589922
2019-03-10/16:46:40.00            20.582354
2019-03-10/16:46:50.00            20.574767
2019-03-10/16:47:00.00            20.567157
2019-03-10/16:47:10.00            20.559530
2019-03-10/16:47:20.00            20.551881
2019-03-10/16:47:30.00            20.544215
2019-03-10/16:47:40.00            20.536530
2019-03-10/16:47:50.00            20.528828
2019-03-10/16:48:00.00            20.521108
2019-03-10/16:48:10.00            20.513370
2019-03-10/16:48:20.00            20.505615
2019-03-10/16:48:30.00            20.497846
2019-03-10/16:48:40.00            20.490059
2019-03-10/16:48:50.00            20.482258
2019-03-10/16:49:00.00            20.474441
2019-03-10/16:49:10.00            20.466611
2019-03-10/16:49:20.00            20.458767
2019-03-10/16:49:30.00            20.450910
2019-03-10/16:49:40.00            20.443039
2019-03-10/16:49:50.00            20.435156
2019-03-10/16:50:00.00            20.427259
2019-03-10/16:50:10.00            20.419353
2019-03-10/16:50:20.00            20.411433
2019-03-10/16:50:30.00            20.403503
2019-03-10/16:50:40.00            20.395563
2019-03-10/16:50:50.00            20.387613
2019-03-10/16:51:00.00            20.379653
2019-03-10/16:51:10.00            20.371686
2019-03-10/16:51:20.00            20.363709
2019-03-10/16:51:30.00            20.355723
2019-03-10/16:51:40.00            20.347731
2019-03-10/16:51:50.00            20.339730
2019-03-10/16:52:00.00            20.331723
2019-03-10/16:52:10.00            20.323708
2019-03-10/16:52:20.00            20.315689
2019-03-10/16:52:30.00            20.307664
2019-03-10/16:52:40.00            20.299634
2019-03-10/16:52:50.00            20.291598
2019-03-10/16:53:00.00            20.283559
2019-03-10/16:53:10.00            20.275515
2019-03-10/16:53:20.00            20.267471
2019-03-10/16:53:30.00            20.259422
2019-03-10/16:53:40.00            20.251370
2019-03-10/16:53:50.00            20.243316
2019-03-10/16:54:00.00            20.235262
2019-03-10/16:54:10.00            20.227207
2019-03-10/16:54:20.00            20.219150
2019-03-10/16:54:30.00            20.211092
2019-03-10/16:54:40.00            20.203035
2019-03-10/16:54:50.00            20.194979
2019-03-10/16:55:00.00            20.186926
2019-03-10/16:55:10.00            20.178871
2019-03-10/16:55:20.00            20.170822
2019-03-10/16:55:30.00            20.162774
2019-03-10/16:55:40.00            20.154728
2019-03-10/16:55:50.00            20.146686
2019-03-10/16:56:00.00            20.138648
2019-03-10/16:56:10.00            20.130615
2019-03-10/16:56:20.00            20.122586
2019-03-10/16:56:30.00            20.114562
2019-03-10/16:56:40.00            20.106545
2019-03-10/16:56:50.00            20.098532
2019-03-10/16:57:00.00            20.090527
2019-03-10/16:57:10.00            20.082530
2019-03-10/16:57:20.00            20.074539
2019-03-10/16:57:30.00            20.066558
2019-03-10/16:57:40.00            20.058583
2019-03-10/16:57:50.00            20.050618
2019-03-10/16:58:00.00            20.042662
2019-03-10/16:58:10.00            20.034717
2019-03-10/16:58:20.00            20.026781
2019-03-10/16:58:30.00            20.018859
2019-03-10/16:58:40.00            20.010945
2019-03-10/16:58:50.00            20.003043
2019-03-10/16:59:00.00            19.995155
2019-03-10/16:59:10.00            19.987278
2019-03-10/16:59:20.00            19.979416
2019-03-10/16:59:30.00            19.971567
2019-03-10/16:59:40.00            19.963732
2019-03-10/16:59:50.00            19.955910
2019-03-10/17:00:00.00            19.948107
2019-03-10/17:00:10.00            19.940316
2019-03-10/17:00:20.00            19.932542
2019-03-10/17:00:30.00            19.924786
2019-03-10/17:00:40.00            19.917045
2019-03-10/17:00:50.00            19.909324
2019-03-10/17:01:00.00            19.901620
2019-03-10/17:01:10.00            19.893934
2019-03-10/17:01:20.00            19.886269
2019-03-10/17:01:30.00            19.878622
2019-03-10/17:01:40.00            19.870994
2019-03-10/17:01:50.00            19.863389
2019-03-10/17:02:00.00            19.855804
2019-03-10/17:02:10.00            19.848241
2019-03-10/17:02:20.00            19.840699
2019-03-10/17:02:30.00            19.833182
2019-03-10/17:02:40.00            19.825685
2019-03-10/17:02:50.00            19.818214
2019-03-10/17:03:00.00            19.810767
2019-03-10/17:03:10.00            19.803344
2019-03-10/17:03:20.00            19.795947
2019-03-10/17:03:30.00            19.788574
2019-03-10/17:03:40.00            19.781231
2019-03-10/17:03:50.00            19.773911
2019-03-10/17:04:00.00            19.766621
2019-03-10/17:04:10.00            19.759356
2019-03-10/17:04:20.00            19.752122
2019-03-10/17:04:30.00            19.744916
2019-03-10/17:04:40.00            19.737741
2019-03-10/17:04:50.00            19.730595
2019-03-10/17:05:00.00            19.723478
2019-03-10/17:05:10.00            19.716394
2019-03-10/17:05:20.00            19.709343
2019-03-10/17:05:30.00            19.702322
2019-03-10/17:05:40.00            19.695334
2019-03-10/17:05:50.00            19.688381
2019-03-10/17:06:00.00            19.681461
2019-03-10/17:06:10.00            19.674576
2019-03-10/17:06:20.00            19.667727
2019-03-10/17:06:30.00            19.660912
2019-03-10/17:06:40.00            19.654134
2019-03-10/17:06:50.00            19.647393
2019-03-10/17:07:00.00            19.640690
2019-03-10/17:07:10.00            19.634026
2019-03-10/17:07:20.00            19.627397
2019-03-10/17:07:30.00            19.620810
2019-03-10/17:07:40.00            19.614264
2019-03-10/17:07:50.00            19.607757
2019-03-10/17:08:00.00            19.601291
2019-03-10/17:08:10.00            19.594867
2019-03-10/17:08:20.00            19.588486
2019-03-10/17:08:30.00            19.582148
2019-03-10/17:08:40.00            19.575852
2019-03-10/17:08:50.00            19.569602
2019-03-10/17:09:00.00            19.563396
2019-03-10/17:09:10.00            19.557236
2019-03-10/17:09:20.00            19.551123
2019-03-10/17:09:30.00            19.545055
2019-03-10/17:09:40.00            19.539036
2019-03-10/17:09:50.00            19.533063
2019-03-10/17:10:00.00            19.527142
2019-03-10/17:10:10.00            19.521268
2019-03-10/17:10:20.00            19.515446
2019-03-10/17:10:30.00            19.509674
2019-03-10/17:10:40.00            19.503953
2019-03-10/17:10:50.00            19.498284
2019-03-10/17:11:00.00            19.492670
2019-03-10/17:11:10.00            19.487107
2019-03-10/17:11:20.00            19.481600
2019-03-10/17:11:30.00            19.476148
2019-03-10/17:11:40.00            19.470751
2019-03-10/17:11:50.00            19.465411
2019-03-10/17:12:00.00            19.460127
2019-03-10/17:12:10.00            19.454902
2019-03-10/17:12:20.00            19.449737
2019-03-10/17:12:30.00            19.444628
2019-03-10/17:12:40.00            19.439582
2019-03-10/17:12:50.00            19.434596
2019-03-10/17:13:00.00            19.429671
2019-03-10/17:13:10.00            19.424811
2019-03-10/17:13:20.00            19.420012
2019-03-10/17:13:30.00            19.415276
2019-03-10/17:13:40.00            19.410607
2019-03-10/17:13:50.00            19.406002
2019-03-10/17:14:00.00            19.401465
2019-03-10/17:14:10.00            19.396992
2019-03-10/17:14:20.00            19.392591
2019-03-10/17:14:30.00            19.388257
2019-03-10/17:14:40.00            19.383992
2019-03-10/17:14:50.00            19.379797
2019-03-10/17:15:00.00            19.375675
2019-03-10/17:15:10.00            19.371624
2019-03-10/17:15:20.00            19.367646
2019-03-10/17:15:30.00            19.363743
2019-03-10/17:15:40.00            19.359914
2019-03-10/17:15:50.00            19.356160
2019-03-10/17:16:00.00            19.352483
2019-03-10/17:16:10.00            19.348884
2019-03-10/17:16:20.00            19.345363
2019-03-10/17:16:30.00            19.341921
2019-03-10/17:16:40.00            19.338560
2019-03-10/17:16:50.00            19.335280
2019-03-10/17:17:00.00            19.332081
2019-03-10/17:17:10.00            19.328965
2019-03-10/17:17:20.00            19.325934
2019-03-10/17:17:30.00            19.322986
2019-03-10/17:17:40.00            19.320126
2019-03-10/17:17:50.00            19.317351
2019-03-10/17:18:00.00            19.314665
2019-03-10/17:18:10.00            19.312066
2019-03-10/17:18:20.00            19.309560
2019-03-10/17:18:30.00            19.307143
2019-03-10/17:18:40.00            19.304818
2019-03-10/17:18:50.00            19.302586
2019-03-10/17:19:00.00            19.300448
2019-03-10/17:19:10.00            19.298405
2019-03-10/17:19:20.00            19.296459
2019-03-10/17:19:30.00            19.294610
2019-03-10/17:19:40.00            19.292857
2019-03-10/17:19:50.00            19.291206
2019-03-10/17:20:00.00            19.289655
2019-03-10/17:20:10.00            19.288207
2019-03-10/17:20:20.00            19.286860
2019-03-10/17:20:30.00            19.285616
2019-03-10/17:20:40.00            19.284479
2019-03-10/17:20:50.00            19.283448
2019-03-10/17:21:00.00            19.282525
2019-03-10/17:21:10.00            19.281709
2019-03-10/17:21:20.00            19.281004
2019-03-10/17:21:30.00            19.280410
2019-03-10/17:21:40.00            19.279929
2019-03-10/17:21:50.00            19.279562
2019-03-10/17:22:00.00            19.279309
2019-03-10/17:22:10.00            19.279173
2019-03-10/17:22:20.00            19.279153
2019-03-10/17:22:30.00            19.279254
2019-03-10/17:22:40.00            19.279474
2019-03-10/17:22:50.00            19.279816
2019-03-10/17:23:00.00            19.280280
2019-03-10/17:23:10.00            19.280871
2019-03-10/17:23:20.00            19.281585
2019-03-10/17:23:30.00            19.282426
2019-03-10/17:23:40.00            19.283397
2019-03-10/17:23:50.00            19.284497
2019-03-10/17:24:00.00            19.285730
2019-03-10/17:24:10.00            19.287093
2019-03-10/17:24:20.00            19.288592
2019-03-10/17:24:30.00            19.290229
2019-03-10/17:24:40.00            19.292000
2019-03-10/17:24:50.00            19.293912
2019-03-10/17:25:00.00            19.295963
2019-03-10/17:25:10.00            19.298158
2019-03-10/17:25:20.00            19.300496
2019-03-10/17:25:30.00            19.302980
2019-03-10/17:25:40.00            19.305609
2019-03-10/17:25:50.00            19.308389
2019-03-10/17:26:00.00            19.311319
2019-03-10/17:26:10.00            19.314400
2019-03-10/17:26:20.00            19.317634
2019-03-10/17:26:30.00            19.321025
2019-03-10/17:26:40.00            19.324574
2019-03-10/17:26:50.00            19.328281
2019-03-10/17:27:00.00            19.332148
2019-03-10/17:27:10.00            19.336181
2019-03-10/17:27:20.00            19.340377
2019-03-10/17:27:30.00            19.344739
2019-03-10/17:27:40.00            19.349270
2019-03-10/17:27:50.00            19.353970
2019-03-10/17:28:00.00            19.358845
2019-03-10/17:28:10.00            19.363893
2019-03-10/17:28:20.00            19.369117
2019-03-10/17:28:30.00            19.374520
2019-03-10/17:28:40.00            19.380102
2019-03-10/17:28:50.00            19.385869
2019-03-10/17:29:00.00            19.391819
2019-03-10/17:29:10.00            19.397956
2019-03-10/17:29:20.00            19.404284
2019-03-10/17:29:30.00            19.410802
2019-03-10/17:29:40.00            19.417514
2019-03-10/17:29:50.00            19.424421
2019-03-10/17:30:00.00            19.431527
2019-03-10/17:30:10.00            19.438832
2019-03-10/17:30:20.00            19.446342
2019-03-10/17:30:30.00            19.454055
2019-03-10/17:30:40.00            19.461976
2019-03-10/17:30:50.00            19.470108
2019-03-10/17:31:00.00            19.478454
2019-03-10/17:31:10.00            19.487013
2019-03-10/17:31:20.00            19.495790
2019-03-10/17:31:30.00            19.504788
2019-03-10/17:31:40.00            19.514011
2019-03-10/17:31:50.00            19.523457
2019-03-10/17:32:00.00            19.533134
2019-03-10/17:32:10.00            19.543039
2019-03-10/17:32:20.00            19.553180
2019-03-10/17:32:30.00            19.563560
2019-03-10/17:32:40.00            19.574177
2019-03-10/17:32:50.00            19.585038
2019-03-10/17:33:00.00            19.596144
2019-03-10/17:33:10.00            19.607500
2019-03-10/17:33:20.00            19.619109
2019-03-10/17:33:30.00            19.630971
2019-03-10/17:33:40.00            19.643092
2019-03-10/17:33:50.00            19.655474
2019-03-10/17:34:00.00            19.668123
2019-03-10/17:34:10.00            19.681038
2019-03-10/17:34:20.00            19.694225
2019-03-10/17:34:30.00            19.707688
2019-03-10/17:34:40.00            19.721429
2019-03-10/17:34:50.00            19.735451
2019-03-10/17:35:00.00            19.749760
2019-03-10/17:35:10.00            19.764359
2019-03-10/17:35:20.00            19.779248
2019-03-10/17:35:30.00            19.794435
2019-03-10/17:35:40.00            19.809924
2019-03-10/17:35:50.00            19.825717
2019-03-10/17:36:00.00            19.841819
2019-03-10/17:36:10.00            19.858233
2019-03-10/17:36:20.00            19.874964
2019-03-10/17:36:30.00            19.892015
2019-03-10/17:36:40.00            19.909391
2019-03-10/17:36:50.00            19.927096
2019-03-10/17:37:00.00            19.945137
2019-03-10/17:37:10.00            19.963515
2019-03-10/17:37:20.00            19.982237
2019-03-10/17:37:30.00            20.001305
2019-03-10/17:37:40.00            20.020726
2019-03-10/17:37:50.00            20.040501
2019-03-10/17:38:00.00            20.060640
2019-03-10/17:38:10.00            20.081145
2019-03-10/17:38:20.00            20.102024
2019-03-10/17:38:30.00            20.123277
2019-03-10/17:38:40.00            20.144914
2019-03-10/17:38:50.00            20.166938
2019-03-10/17:39:00.00            20.189354
2019-03-10/17:39:10.00            20.212169
2019-03-10/17:39:20.00            20.235387
2019-03-10/17:39:30.00            20.259015
2019-03-10/17:39:40.00            20.283059
2019-03-10/17:39:50.00            20.307523
2019-03-10/17:40:00.00            20.332415
2019-03-10/17:40:10.00            20.357739
2019-03-10/17:40:20.00            20.383504
2019-03-10/17:40:30.00            20.409714
2019-03-10/17:40:40.00            20.436378
2019-03-10/17:40:50.00            20.463500
2019-03-10/17:41:00.00            20.491090
2019-03-10/17:41:10.00            20.519151
2019-03-10/17:41:20.00            20.547691
2019-03-10/17:41:30.00            20.576718
2019-03-10/17:41:40.00            20.606239
2019-03-10/17:41:50.00            20.636263
2019-03-10/17:42:00.00            20.666795
2019-03-10/17:42:10.00            20.697845
2019-03-10/17:42:20.00            20.729417
2019-03-10/17:42:30.00            20.761524
2019-03-10/17:42:40.00            20.794171
2019-03-10/17:42:50.00            20.827366
2019-03-10/17:43:00.00            20.861119
2019-03-10/17:43:10.00            20.895439
2019-03-10/17:43:20.00            20.930333
2019-03-10/17:43:30.00            20.965813
2019-03-10/17:43:40.00            21.001885
2019-03-10/17:43:50.00            21.038560
2019-03-10/17:44:00.00            21.075849
2019-03-10/17:44:10.00            21.113758
2019-03-10/17:44:20.00            21.152301
2019-03-10/17:44:30.00            21.191485
2019-03-10/17:44:40.00            21.231323
2019-03-10/17:44:50.00            21.271824
2019-03-10/17:45:00.00            21.313000
2019-03-10/17:45:10.00            21.354862
2019-03-10/17:45:20.00            21.397420
2019-03-10/17:45:30.00            21.440688
2019-03-10/17:45:40.00            21.484676
2019-03-10/17:45:50.00            21.529397
2019-03-10/17:46:00.00            21.574863
2019-03-10/17:46:10.00            21.621088
2019-03-10/17:46:20.00            21.668083
2019-03-10/17:46:30.00            21.715862
2019-03-10/17:46:40.00            21.764439
2019-03-10/17:46:50.00            21.813828
2019-03-10/17:47:00.00            21.864044
2019-03-10/17:47:10.00            21.915099
2019-03-10/17:47:20.00            21.967010
2019-03-10/17:47:30.00            22.019791
2019-03-10/17:47:40.00            22.073460
2019-03-10/17:47:50.00            22.128029
2019-03-10/17:48:00.00            22.183519
2019-03-10/17:48:10.00            22.239945
2019-03-10/17:48:20.00            22.297323
2019-03-10/17:48:30.00            22.355669
2019-03-10/17:48:40.00            22.415005
2019-03-10/17:48:50.00            22.475349
2019-03-10/17:49:00.00            22.536716
2019-03-10/17:49:10.00            22.599133
2019-03-10/17:49:20.00            22.662610
2019-03-10/17:49:30.00            22.727175
2019-03-10/17:49:40.00            22.792844
2019-03-10/17:49:50.00            22.859644
2019-03-10/17:50:00.00            22.927593
2019-03-10/17:50:10.00            22.996714
2019-03-10/17:50:20.00            23.067028
2019-03-10/17:50:30.00            23.138562
2019-03-10/17:50:40.00            23.211342
2019-03-10/17:50:50.00            23.285389
2019-03-10/17:51:00.00            23.360731
2019-03-10/17:51:10.00            23.437395
2019-03-10/17:51:20.00            23.515404
2019-03-10/17:51:30.00            23.594790
2019-03-10/17:51:40.00            23.675581
2019-03-10/17:51:50.00            23.757805
2019-03-10/17:52:00.00            23.841494
2019-03-10/17:52:10.00            23.926677
2019-03-10/17:52:20.00            24.013388
2019-03-10/17:52:30.00            24.101657
2019-03-10/17:52:40.00            24.191521
2019-03-10/17:52:50.00            24.283014
2019-03-10/17:53:00.00            24.376168
2019-03-10/17:53:10.00            24.471026
2019-03-10/17:53:20.00            24.567621
2019-03-10/17:53:30.00            24.665996
2019-03-10/17:53:40.00            24.766187
2019-03-10/17:53:50.00            24.868236
2019-03-10/17:54:00.00            24.972189
2019-03-10/17:54:10.00            25.078087
2019-03-10/17:54:20.00            25.185975
2019-03-10/17:54:30.00            25.295901
2019-03-10/17:54:40.00            25.407911
2019-03-10/17:54:50.00            25.522059
2019-03-10/17:55:00.00            25.638392
2019-03-10/17:55:10.00            25.756962
2019-03-10/17:55:20.00            25.877825
2019-03-10/17:55:30.00            26.001039
2019-03-10/17:55:40.00            26.126658
2019-03-10/17:55:50.00            26.254745
2019-03-10/17:56:00.00            26.385359
2019-03-10/17:56:10.00            26.518565
2019-03-10/17:56:20.00            26.654431
2019-03-10/17:56:30.00            26.793022
2019-03-10/17:56:40.00            26.934410
2019-03-10/17:56:50.00            27.078664
2019-03-10/17:57:00.00            27.225865
2019-03-10/17:57:10.00            27.376088
2019-03-10/17:57:20.00            27.529412
2019-03-10/17:57:30.00            27.685923
2019-03-10/17:57:40.00            27.845703
2019-03-10/17:57:50.00            28.008845
2019-03-10/17:58:00.00            28.175442
2019-03-10/17:58:10.00            28.345586
2019-03-10/17:58:20.00            28.519377
2019-03-10/17:58:30.00            28.696921
2019-03-10/17:58:40.00            28.878321
2019-03-10/17:58:50.00            29.063687
2019-03-10/17:59:00.00            29.253134
2019-03-10/17:59:10.00            29.446781
2019-03-10/17:59:20.00            29.644752
2019-03-10/17:59:30.00            29.847175
2019-03-10/17:59:40.00            30.054180
2019-03-10/17:59:50.00            30.265908
2019-03-10/18:00:00.00            30.482496
2019-03-10/18:00:10.00            30.704099
2019-03-10/18:00:20.00            30.930869
2019-03-10/18:00:30.00            31.162966
2019-03-10/18:00:40.00            31.400557
2019-03-10/18:00:50.00            31.643815
2019-03-10/18:01:00.00            31.892919
2019-03-10/18:01:10.00            32.148059
2019-03-10/18:01:20.00            32.409429
2019-03-10/18:01:30.00            32.677235
2019-03-10/18:01:40.00            32.951680
2019-03-10/18:01:50.00            33.232992
2019-03-10/18:02:00.00            33.521398
2019-03-10/18:02:10.00            33.817136
2019-03-10/18:02:20.00            34.120456
2019-03-10/18:02:30.00            34.431614
2019-03-10/18:02:40.00            34.750884
2019-03-10/18:02:50.00            35.078547
2019-03-10/18:03:00.00            35.414892
2019-03-10/18:03:10.00            35.760230
2019-03-10/18:03:20.00            36.114878
2019-03-10/18:03:30.00            36.479168
2019-03-10/18:03:40.00            36.853451
2019-03-10/18:03:50.00            37.238086
2019-03-10/18:04:00.00            37.633449
2019-03-10/18:04:10.00            38.039935
2019-03-10/18:04:20.00            38.457958
2019-03-10/18:04:30.00            38.887946
2019-03-10/18:04:40.00            39.330343
2019-03-10/18:04:50.00            39.785617
2019-03-10/18:05:00.00            40.254253
2019-03-10/18:05:10.00            40.736758
2019-03-10/18:05:20.00            41.233664
2019-03-10/18:05:30.00            41.745514
2019-03-10/18:05:40.00            42.272888
2019-03-10/18:05:50.00            42.816380
2019-03-10/18:06:00.00            43.376609
2019-03-10/18:06:10.00            43.954224
2019-03-10/18:06:20.00            44.549891
2019-03-10/18:06:30.00            45.164306
2019-03-10/18:06:40.00            45.798197
2019-03-10/18:06:50.00            46.452306
2019-03-10/18:07:00.00            47.127406
2019-03-10/18:07:10.00            47.824300
2019-03-10/18:07:20.00            48.543811
2019-03-10/18:07:30.00            49.286789
2019-03-10/18:07:40.00            50.054103
2019-03-10/18:07:50.00            50.846641
2019-03-10/18:08:00.00            51.665325
2019-03-10/18:08:10.00            52.511076
2019-03-10/18:08:20.00            53.384841
2019-03-10/18:08:30.00            54.287569
2019-03-10/18:08:40.00            55.220215
2019-03-10/18:08:50.00            56.183743
2019-03-10/18:09:00.00            57.179091
2019-03-10/18:09:10.00            58.207201
2019-03-10/18:09:20.00            59.268978
2019-03-10/18:09:30.00            60.365299
2019-03-10/18:09:40.00            61.496996
2019-03-10/18:09:50.00            62.664839
2019-03-10/18:10:00.00            63.869530
2019-03-10/18:10:10.00            65.111688
2019-03-10/18:10:20.00            66.391816
2019-03-10/18:10:30.00            67.710308
2019-03-10/18:10:40.00            69.067413
2019-03-10/18:10:50.00            70.463217
2019-03-10/18:11:00.00            71.897632
2019-03-10/18:11:10.00            73.370365
2019-03-10/18:11:20.00            74.880907
2019-03-10/18:11:30.00            76.428511
2019-03-10/18:11:40.00            78.012176
2019-03-10/18:11:50.00            79.630633
2019-03-10/18:12:00.00            81.282335
2019-03-10/18:12:10.00            82.965449
2019-03-10/18:12:20.00            84.677858
2019-03-10/18:12:30.00            86.417157
2019-03-10/18:12:40.00            88.180672
2019-03-10/18:12:50.00            89.965471
2019-03-10/18:13:00.00            91.768385
2019-03-10/18:13:10.00            93.586040
2019-03-10/18:13:20.00            95.414890
2019-03-10/18:13:30.00            97.251251
2019-03-10/18:13:40.00            99.091357
2019-03-10/18:13:50.00            100.93139
2019-03-10/18:14:00.00            102.76754
2019-03-10/18:14:10.00            104.59604
2019-03-10/18:14:20.00            106.41322
2019-03-10/18:14:30.00            108.21556
2019-03-10/18:14:40.00            109.99970
2019-03-10/18:14:50.00            111.76250
2019-03-10/18:15:00.00            113.50105
2019-03-10/18:15:10.00            115.21272
2019-03-10/18:15:20.00            116.89512
2019-03-10/18:15:30.00            118.54618
2019-03-10/18:15:40.00            120.16409
2019-03-10/18:15:50.00            121.74733
2019-03-10/18:16:00.00            123.29468
2019-03-10/18:16:10.00            124.80515
2019-03-10/18:16:20.00            126.27804
2019-03-10/18:16:30.00            127.71285
2019-03-10/18:16:40.00            129.10932
2019-03-10/18:16:50.00            130.46738
2019-03-10/18:17:00.00            131.78713
2019-03-10/18:17:10.00            133.06885
2019-03-10/18:17:20.00            134.31294
2019-03-10/18:17:30.00            135.51992
2019-03-10/18:17:40.00            136.69042
2019-03-10/18:17:50.00            137.82514
2019-03-10/18:18:00.00            138.92488
2019-03-10/18:18:10.00            139.99045
2019-03-10/18:18:20.00            141.02276
2019-03-10/18:18:30.00            142.02271
2019-03-10/18:18:40.00            142.99123
2019-03-10/18:18:50.00            143.92928
2019-03-10/18:19:00.00            144.83781
2019-03-10/18:19:10.00            145.71779
2019-03-10/18:19:20.00            146.57016
2019-03-10/18:19:30.00            147.39586
2019-03-10/18:19:40.00            148.19583
2019-03-10/18:19:50.00            148.97097
2019-03-10/18:20:00.00            149.72218
2019-03-10/18:20:10.00            150.45032
2019-03-10/18:20:20.00            151.15625
2019-03-10/18:20:30.00            151.84078
2019-03-10/18:20:40.00            152.50472
2019-03-10/18:20:50.00            153.14883
2019-03-10/18:21:00.00            153.77385
2019-03-10/18:21:10.00            154.38052
2019-03-10/18:21:20.00            154.96953
2019-03-10/18:21:30.00            155.54154
2019-03-10/18:21:40.00            156.09719
2019-03-10/18:21:50.00            156.63711
2019-03-10/18:22:00.00            157.16190
2019-03-10/18:22:10.00            157.67212
2019-03-10/18:22:20.00            158.16832
2019-03-10/18:22:30.00            158.65103
2019-03-10/18:22:40.00            159.12076
2019-03-10/18:22:50.00            159.57799
2019-03-10/18:23:00.00            160.02318
2019-03-10/18:23:10.00            160.45679
2019-03-10/18:23:20.00            160.87925
2019-03-10/18:23:30.00            161.29095
2019-03-10/18:23:40.00            161.69230
2019-03-10/18:23:50.00            162.08368
2019-03-10/18:24:00.00            162.46544
2019-03-10/18:24:10.00            162.83794
2019-03-10/18:24:20.00            163.20150
2019-03-10/18:24:30.00            163.55645
2019-03-10/18:24:40.00            163.90309
2019-03-10/18:24:50.00            164.24172
2019-03-10/18:25:00.00            164.57261
2019-03-10/18:25:10.00            164.89605
2019-03-10/18:25:20.00            165.21229
2019-03-10/18:25:30.00            165.52157
2019-03-10/18:25:40.00            165.82415
2019-03-10/18:25:50.00            166.12024
2019-03-10/18:26:00.00            166.41007
2019-03-10/18:26:10.00            166.69386
2019-03-10/18:26:20.00            166.97180
2019-03-10/18:26:30.00            167.24410
2019-03-10/18:26:40.00            167.51094
2019-03-10/18:26:50.00            167.77251
2019-03-10/18:27:00.00            168.02897
2019-03-10/18:27:10.00            168.28050
2019-03-10/18:27:20.00            168.52726
2019-03-10/18:27:30.00            168.76941
2019-03-10/18:27:40.00            169.00710
2019-03-10/18:27:50.00            169.24046
2019-03-10/18:28:00.00            169.46965
2019-03-10/18:28:10.00            169.69479
2019-03-10/18:28:20.00            169.91601
2019-03-10/18:28:30.00            170.13345
2019-03-10/18:28:40.00            170.34722
2019-03-10/18:28:50.00            170.55743
2019-03-10/18:29:00.00            170.76421
2019-03-10/18:29:10.00            170.96765
2019-03-10/18:29:20.00            171.16787
2019-03-10/18:29:30.00            171.36496
2019-03-10/18:29:40.00            171.55903
2019-03-10/18:29:50.00            171.75017
2019-03-10/18:30:00.00            171.93846
2019-03-10/18:30:10.00            172.12401
2019-03-10/18:30:20.00            172.30689
2019-03-10/18:30:30.00            172.48719
2019-03-10/18:30:40.00            172.66499
2019-03-10/18:30:50.00            172.84037
2019-03-10/18:31:00.00            173.01340
2019-03-10/18:31:10.00            173.18416
2019-03-10/18:31:20.00            173.35272
2019-03-10/18:31:30.00            173.51915
2019-03-10/18:31:40.00            173.68352
2019-03-10/18:31:50.00            173.84588
2019-03-10/18:32:00.00            174.00631
2019-03-10/18:32:10.00            174.16487
2019-03-10/18:32:20.00            174.32161
2019-03-10/18:32:30.00            174.47659
2019-03-10/18:32:40.00            174.62987
2019-03-10/18:32:50.00            174.78151
2019-03-10/18:33:00.00            174.93156
2019-03-10/18:33:10.00            175.08007
2019-03-10/18:33:20.00            175.22708
2019-03-10/18:33:30.00            175.37266
2019-03-10/18:33:40.00            175.51684
2019-03-10/18:33:50.00            175.65968
2019-03-10/18:34:00.00            175.80122
2019-03-10/18:34:10.00            175.94150
2019-03-10/18:34:20.00            176.08057
2019-03-10/18:34:30.00            176.21847
2019-03-10/18:34:40.00            176.35524
2019-03-10/18:34:50.00            176.49092
2019-03-10/18:35:00.00            176.62556
2019-03-10/18:35:10.00            176.75918
2019-03-10/18:35:20.00            176.89183
2019-03-10/18:35:30.00            177.02354
2019-03-10/18:35:40.00            177.15435
2019-03-10/18:35:50.00            177.28430
2019-03-10/18:36:00.00            177.41341
2019-03-10/18:36:10.00            177.54173
2019-03-10/18:36:20.00            177.66929
2019-03-10/18:36:30.00            177.79611
2019-03-10/18:36:40.00            177.92224
2019-03-10/18:36:50.00            178.04770
2019-03-10/18:37:00.00            178.17252
2019-03-10/18:37:10.00            178.29673
2019-03-10/18:37:20.00            178.42036
2019-03-10/18:37:30.00            178.54345
2019-03-10/18:37:40.00            178.66602
2019-03-10/18:37:50.00            178.78809
2019-03-10/18:38:00.00            178.90970
2019-03-10/18:38:10.00            179.03087
2019-03-10/18:38:20.00            179.15163
2019-03-10/18:38:30.00            179.27201
2019-03-10/18:38:40.00            179.39203
2019-03-10/18:38:50.00            179.51171
2019-03-10/18:39:00.00            179.63109
2019-03-10/18:39:10.00            179.75019
2019-03-10/18:39:20.00            179.86903
2019-03-10/18:39:30.00            179.98763
2019-03-10/18:39:40.00            180.10605
2019-03-10/18:39:50.00            180.22426
2019-03-10/18:40:00.00            180.34230
2019-03-10/18:40:10.00            180.46021
2019-03-10/18:40:20.00            180.57801
2019-03-10/18:40:30.00            180.69570
2019-03-10/18:40:40.00            180.81333
2019-03-10/18:40:50.00            180.93091
2019-03-10/18:41:00.00            181.04847
2019-03-10/18:41:10.00            181.16602
2019-03-10/18:41:20.00            181.28359
2019-03-10/18:41:30.00            181.40119
2019-03-10/18:41:40.00            181.51886
2019-03-10/18:41:50.00            181.63661
2019-03-10/18:42:00.00            181.75446
2019-03-10/18:42:10.00            181.87244
2019-03-10/18:42:20.00            181.99056
2019-03-10/18:42:30.00            182.10886
2019-03-10/18:42:40.00            182.22733
2019-03-10/18:42:50.00            182.34602
2019-03-10/18:43:00.00            182.46494
2019-03-10/18:43:10.00            182.58410
2019-03-10/18:43:20.00            182.70354
2019-03-10/18:43:30.00            182.82326
2019-03-10/18:43:40.00            182.94330
2019-03-10/18:43:50.00            183.06368
2019-03-10/18:44:00.00            183.18440
2019-03-10/18:44:10.00            183.30550
2019-03-10/18:44:20.00            183.42699
2019-03-10/18:44:30.00            183.54890
2019-03-10/18:44:40.00            183.67124
2019-03-10/18:44:50.00            183.79404
2019-03-10/18:45:00.00            183.91731
2019-03-10/18:45:10.00            184.04108
2019-03-10/18:45:20.00            184.16537
2019-03-10/18:45:30.00            184.29020
2019-03-10/18:45:40.00            184.41559
2019-03-10/18:45:50.00            184.54156
2019-03-10/18:46:00.00            184.66814
2019-03-10/18:46:10.00            184.79533
2019-03-10/18:46:20.00            184.92317
2019-03-10/18:46:30.00            185.05168
2019-03-10/18:46:40.00            185.18088
2019-03-10/18:46:50.00            185.31078
2019-03-10/18:47:00.00            185.44142
2019-03-10/18:47:10.00            185.57281
2019-03-10/18:47:20.00            185.70497
2019-03-10/18:47:30.00            185.83794
2019-03-10/18:47:40.00            185.97172
2019-03-10/18:47:50.00            186.10635
2019-03-10/18:48:00.00            186.24184
2019-03-10/18:48:10.00            186.37822
2019-03-10/18:48:20.00            186.51552
2019-03-10/18:48:30.00            186.65374
2019-03-10/18:48:40.00            186.79293
2019-03-10/18:48:50.00            186.93311
2019-03-10/18:49:00.00            187.07429
2019-03-10/18:49:10.00            187.21650
2019-03-10/18:49:20.00            187.35977
2019-03-10/18:49:30.00            187.50412
2019-03-10/18:49:40.00            187.64958
2019-03-10/18:49:50.00            187.79617
2019-03-10/18:50:00.00            187.94392
2019-03-10/18:50:10.00            188.09285
2019-03-10/18:50:20.00            188.24300
2019-03-10/18:50:30.00            188.39438
2019-03-10/18:50:40.00            188.54703
2019-03-10/18:50:50.00            188.70097
2019-03-10/18:51:00.00            188.85623
2019-03-10/18:51:10.00            189.01284
2019-03-10/18:51:20.00            189.17082
2019-03-10/18:51:30.00            189.33021
2019-03-10/18:51:40.00            189.49103
2019-03-10/18:51:50.00            189.65332
2019-03-10/18:52:00.00            189.81711
2019-03-10/18:52:10.00            189.98242
2019-03-10/18:52:20.00            190.14928
2019-03-10/18:52:30.00            190.31774
2019-03-10/18:52:40.00            190.48781
2019-03-10/18:52:50.00            190.65953
2019-03-10/18:53:00.00            190.83294
2019-03-10/18:53:10.00            191.00807
2019-03-10/18:53:20.00            191.18495
2019-03-10/18:53:30.00            191.36361
2019-03-10/18:53:40.00            191.54410
2019-03-10/18:53:50.00            191.72644
2019-03-10/18:54:00.00            191.91067
2019-03-10/18:54:10.00            192.09683
2019-03-10/18:54:20.00            192.28495
2019-03-10/18:54:30.00            192.47508
2019-03-10/18:54:40.00            192.66725
2019-03-10/18:54:50.00            192.86150
2019-03-10/18:55:00.00            193.05787
2019-03-10/18:55:10.00            193.25639
2019-03-10/18:55:20.00            193.45712
2019-03-10/18:55:30.00            193.66009
2019-03-10/18:55:40.00            193.86534
2019-03-10/18:55:50.00            194.07291
2019-03-10/18:56:00.00            194.28285
2019-03-10/18:56:10.00            194.49520
2019-03-10/18:56:20.00            194.71002
2019-03-10/18:56:30.00            194.92733
2019-03-10/18:56:40.00            195.14719
2019-03-10/18:56:50.00            195.36964
2019-03-10/18:57:00.00            195.59474
2019-03-10/18:57:10.00            195.82253
2019-03-10/18:57:20.00            196.05306
2019-03-10/18:57:30.00            196.28638
2019-03-10/18:57:40.00            196.52253
2019-03-10/18:57:50.00            196.76158
2019-03-10/18:58:00.00            197.00357
2019-03-10/18:58:10.00            197.24856
2019-03-10/18:58:20.00            197.49659
2019-03-10/18:58:30.00            197.74773
2019-03-10/18:58:40.00            198.00203
2019-03-10/18:58:50.00            198.25955
2019-03-10/18:59:00.00            198.52034
2019-03-10/18:59:10.00            198.78446
2019-03-10/18:59:20.00            199.05196
2019-03-10/18:59:30.00            199.32292
2019-03-10/18:59:40.00            199.59739
2019-03-10/18:59:50.00            199.87542
2019-03-10/19:00:00.00            200.15709
2019-03-10/19:00:10.00            200.44245
2019-03-10/19:00:20.00            200.73157
2019-03-10/19:00:30.00            201.02452
2019-03-10/19:00:40.00            201.32135
2019-03-10/19:00:50.00            201.62213
2019-03-10/19:01:00.00            201.92694
2019-03-10/19:01:10.00            202.23583
2019-03-10/19:01:20.00            202.54888
2019-03-10/19:01:30.00            202.86616
2019-03-10/19:01:40.00            203.18773
2019-03-10/19:01:50.00            203.51366
2019-03-10/19:02:00.00            203.84404
2019-03-10/19:02:10.00            204.17892
2019-03-10/19:02:20.00            204.51838
2019-03-10/19:02:30.00            204.86250
2019-03-10/19:02:40.00            205.21134
2019-03-10/19:02:50.00            205.56498
2019-03-10/19:03:00.00            205.92350
2019-03-10/19:03:10.00            206.28696
2019-03-10/19:03:20.00            206.65545
2019-03-10/19:03:30.00            207.02904
2019-03-10/19:03:40.00            207.40780
2019-03-10/19:03:50.00            207.79181
2019-03-10/19:04:00.00            208.18114
2019-03-10/19:04:10.00            208.57588
2019-03-10/19:04:20.00            208.97609
2019-03-10/19:04:30.00            209.38184
2019-03-10/19:04:40.00            209.79323
2019-03-10/19:04:50.00            210.21031
2019-03-10/19:05:00.00            210.63316
2019-03-10/19:05:10.00            211.06185
2019-03-10/19:05:20.00            211.49646
2019-03-10/19:05:30.00            211.93706
2019-03-10/19:05:40.00            212.38372
2019-03-10/19:05:50.00            212.83650
2019-03-10/19:06:00.00            213.29547
2019-03-10/19:06:10.00            213.76070
2019-03-10/19:06:20.00            214.23224
2019-03-10/19:06:30.00            214.71018
2019-03-10/19:06:40.00            215.19455
2019-03-10/19:06:50.00            215.68542
2019-03-10/19:07:00.00            216.18285
2019-03-10/19:07:10.00            216.68688
2019-03-10/19:07:20.00            217.19757
2019-03-10/19:07:30.00            217.71495
2019-03-10/19:07:40.00            218.23908
2019-03-10/19:07:50.00            218.76998
2019-03-10/19:08:00.00            219.30771
2019-03-10/19:08:10.00            219.85227
2019-03-10/19:08:20.00            220.40370
2019-03-10/19:08:30.00            220.96203
2019-03-10/19:08:40.00            221.52726
2019-03-10/19:08:50.00            222.09940
2019-03-10/19:09:00.00            222.67847
2019-03-10/19:09:10.00            223.26446
2019-03-10/19:09:20.00            223.85735
2019-03-10/19:09:30.00            224.45715
2019-03-10/19:09:40.00            225.06382
2019-03-10/19:09:50.00            225.67734
2019-03-10/19:10:00.00            226.29767
2019-03-10/19:10:10.00            226.92478
2019-03-10/19:10:20.00            227.55861
2019-03-10/19:10:30.00            228.19909
2019-03-10/19:10:40.00            228.84618
2019-03-10/19:10:50.00            229.49978
2019-03-10/19:11:00.00            230.15982
2019-03-10/19:11:10.00            230.82621
2019-03-10/19:11:20.00            231.49883
2019-03-10/19:11:30.00            232.17759
2019-03-10/19:11:40.00            232.86235
2019-03-10/19:11:50.00            233.55299
2019-03-10/19:12:00.00            234.24937
2019-03-10/19:12:10.00            234.95135
2019-03-10/19:12:20.00            235.65876
2019-03-10/19:12:30.00            236.37143
2019-03-10/19:12:40.00            237.08919
2019-03-10/19:12:50.00            237.81185
2019-03-10/19:13:00.00            238.53922
2019-03-10/19:13:10.00            239.27109
2019-03-10/19:13:20.00            240.00724
2019-03-10/19:13:30.00            240.74746
2019-03-10/19:13:40.00            241.49152
2019-03-10/19:13:50.00            242.23917
2019-03-10/19:14:00.00            242.99018
2019-03-10/19:14:10.00            243.74428
2019-03-10/19:14:20.00            244.50122
2019-03-10/19:14:30.00            245.26074
2019-03-10/19:14:40.00            246.02256
2019-03-10/19:14:50.00            246.78641
2019-03-10/19:15:00.00            247.55200
2019-03-10/19:15:10.00            248.31906
2019-03-10/19:15:20.00            249.08728
2019-03-10/19:15:30.00            249.85639
2019-03-10/19:15:40.00            250.62608
2019-03-10/19:15:50.00            251.39606
2019-03-10/19:16:00.00            252.16605
2019-03-10/19:16:10.00            252.93573
2019-03-10/19:16:20.00            253.70482
2019-03-10/19:16:30.00            254.47302
2019-03-10/19:16:40.00            255.24004
2019-03-10/19:16:50.00            256.00559
2019-03-10/19:17:00.00            256.76938
2019-03-10/19:17:10.00            257.53113
2019-03-10/19:17:20.00            258.29056
2019-03-10/19:17:30.00            259.04740
2019-03-10/19:17:40.00            259.80139
2019-03-10/19:17:50.00            260.55225
2019-03-10/19:18:00.00            261.29973
2019-03-10/19:18:10.00            262.04358
2019-03-10/19:18:20.00            262.78357
2019-03-10/19:18:30.00            263.51946
2019-03-10/19:18:40.00            264.25102
2019-03-10/19:18:50.00            264.97803
2019-03-10/19:19:00.00            265.70030
2019-03-10/19:19:10.00            266.41761
2019-03-10/19:19:20.00            267.12978
2019-03-10/19:19:30.00            267.83662
2019-03-10/19:19:40.00            268.53797
2019-03-10/19:19:50.00            269.23366
2019-03-10/19:20:00.00            269.92354
2019-03-10/19:20:10.00            270.60747
2019-03-10/19:20:20.00            271.28530
2019-03-10/19:20:30.00            271.95693
2019-03-10/19:20:40.00            272.62222
2019-03-10/19:20:50.00            273.28108
2019-03-10/19:21:00.00            273.93340
2019-03-10/19:21:10.00            274.57911
2019-03-10/19:21:20.00            275.21811
2019-03-10/19:21:30.00            275.85035
2019-03-10/19:21:40.00            276.47576
2019-03-10/19:21:50.00            277.09427
2019-03-10/19:22:00.00            277.70586
2019-03-10/19:22:10.00            278.31047
2019-03-10/19:22:20.00            278.90809
2019-03-10/19:22:30.00            279.49867
2019-03-10/19:22:40.00            280.08221
2019-03-10/19:22:50.00            280.65870
2019-03-10/19:23:00.00            281.22813
2019-03-10/19:23:10.00            281.79050
2019-03-10/19:23:20.00            282.34582
2019-03-10/19:23:30.00            282.89411
2019-03-10/19:23:40.00            283.43538
2019-03-10/19:23:50.00            283.96965
2019-03-10/19:24:00.00            284.49695
2019-03-10/19:24:10.00            285.01732
2019-03-10/19:24:20.00            285.53079
2019-03-10/19:24:30.00            286.03740
2019-03-10/19:24:40.00            286.53719
2019-03-10/19:24:50.00            287.03021
2019-03-10/19:25:00.00            287.51652
2019-03-10/19:25:10.00            287.99615
2019-03-10/19:25:20.00            288.46918
2019-03-10/19:25:30.00            288.93565
2019-03-10/19:25:40.00            289.39562
2019-03-10/19:25:50.00            289.84917
2019-03-10/19:26:00.00            290.29635
2019-03-10/19:26:10.00            290.73722
2019-03-10/19:26:20.00            291.17186
2019-03-10/19:26:30.00            291.60034
2019-03-10/19:26:40.00            292.02272
2019-03-10/19:26:50.00            292.43907
2019-03-10/19:27:00.00            292.84947
2019-03-10/19:27:10.00            293.25399
2019-03-10/19:27:20.00            293.65269
2019-03-10/19:27:30.00            294.04567
2019-03-10/19:27:40.00            294.43298
2019-03-10/19:27:50.00            294.81470
2019-03-10/19:28:00.00            295.19090
2019-03-10/19:28:10.00            295.56167
2019-03-10/19:28:20.00            295.92708
2019-03-10/19:28:30.00            296.28719
2019-03-10/19:28:40.00            296.64209
2019-03-10/19:28:50.00            296.99184
2019-03-10/19:29:00.00            297.33653
2019-03-10/19:29:10.00            297.67622
2019-03-10/19:29:20.00            298.01099
2019-03-10/19:29:30.00            298.34090
2019-03-10/19:29:40.00            298.66604
2019-03-10/19:29:50.00            298.98647
2019-03-10/19:30:00.00            299.30226
2019-03-10/19:30:10.00            299.61349
2019-03-10/19:30:20.00            299.92023
2019-03-10/19:30:30.00            300.22253
2019-03-10/19:30:40.00            300.52047
2019-03-10/19:30:50.00            300.81413
2019-03-10/19:31:00.00            301.10355
2019-03-10/19:31:10.00            301.38882
2019-03-10/19:31:20.00            301.66998
2019-03-10/19:31:30.00            301.94712
2019-03-10/19:31:40.00            302.22030
2019-03-10/19:31:50.00            302.48956
2019-03-10/19:32:00.00            302.75498
2019-03-10/19:32:10.00            303.01662
2019-03-10/19:32:20.00            303.27454
2019-03-10/19:32:30.00            303.52880
2019-03-10/19:32:40.00            303.77945
2019-03-10/19:32:50.00            304.02655
2019-03-10/19:33:00.00            304.27016
2019-03-10/19:33:10.00            304.51034
2019-03-10/19:33:20.00            304.74713
2019-03-10/19:33:30.00            304.98061
2019-03-10/19:33:40.00            305.21080
2019-03-10/19:33:50.00            305.43778
2019-03-10/19:34:00.00            305.66158
2019-03-10/19:34:10.00            305.88227
2019-03-10/19:34:20.00            306.09989
2019-03-10/19:34:30.00            306.31449
2019-03-10/19:34:40.00            306.52612
2019-03-10/19:34:50.00            306.73482
2019-03-10/19:35:00.00            306.94065
2019-03-10/19:35:10.00            307.14364
2019-03-10/19:35:20.00            307.34385
2019-03-10/19:35:30.00            307.54132
2019-03-10/19:35:40.00            307.73608
2019-03-10/19:35:50.00            307.92819
[truncated: 3,408,773 more chars]
