# Supplementary material for: Miniature Dungey-like cycle at Mars
Source: Nat Commun. 2026 Jul 23;17:6129. doi: 10.1038/s41467-026-75019-3 (PMC13396348; doi:10.1038/s41467-026-75019-3)
Supplement: Supplementary file 3 — Source data [file 41467_2026_75019_MOESM3_ESM.zip › data_files/Fig_maven_20190310_182200_j_b_unc.txt]

Panel        1:  junc_b
ytitle=j//_B uncertainty [uA/m^2]
2019-03-10/18:20:30.03           0.19217257
2019-03-10/18:20:30.06           0.19781000
2019-03-10/18:20:30.09           0.19709994
2019-03-10/18:20:30.12           0.19642884
2019-03-10/18:20:30.15           0.19031197
2019-03-10/18:20:30.18           0.19667249
2019-03-10/18:20:30.22           0.19590595
2019-03-10/18:20:30.25           0.19566903
2019-03-10/18:20:30.28           0.18943825
2019-03-10/18:20:30.31           0.19551777
2019-03-10/18:20:30.34           0.19526489
2019-03-10/18:20:30.37           0.19578116
2019-03-10/18:20:30.40           0.18952038
2019-03-10/18:20:30.43           0.19504513
2019-03-10/18:20:30.47           0.19456317
2019-03-10/18:20:30.50           0.19410770
2019-03-10/18:20:30.53           0.19198479
2019-03-10/18:20:30.56           0.19111144
2019-03-10/18:20:30.59           0.19128794
2019-03-10/18:20:30.62           0.19107809
2019-03-10/18:20:30.65           0.18970390
2019-03-10/18:20:30.68           0.18919012
2019-03-10/18:20:30.72           0.18887655
2019-03-10/18:20:30.75           0.18936117
2019-03-10/18:20:30.78           0.18925521
2019-03-10/18:20:30.81           0.18922624
2019-03-10/18:20:30.84           0.18872296
2019-03-10/18:20:30.87           0.18758285
2019-03-10/18:20:30.90           0.18701173
2019-03-10/18:20:30.93           0.18716212
2019-03-10/18:20:30.97           0.18697820
2019-03-10/18:20:31.00           0.18755992
2019-03-10/18:20:31.03           0.18766870
2019-03-10/18:20:31.06           0.18739491
2019-03-10/18:20:31.09           0.18749928
2019-03-10/18:20:31.12           0.18723081
2019-03-10/18:20:31.15           0.18646188
2019-03-10/18:20:31.18           0.18610419
2019-03-10/18:20:31.22           0.18556772
2019-03-10/18:20:31.25           0.18543852
2019-03-10/18:20:31.28           0.18338188
2019-03-10/18:20:31.31           0.18278024
2019-03-10/18:20:31.34           0.18401086
2019-03-10/18:20:31.37           0.18349287
2019-03-10/18:20:31.40           0.18328263
2019-03-10/18:20:31.43           0.18325292
2019-03-10/18:20:31.47           0.18244570
2019-03-10/18:20:31.50           0.18257818
2019-03-10/18:20:31.53           0.18157123
2019-03-10/18:20:31.56           0.18095625
2019-03-10/18:20:31.59           0.18089275
2019-03-10/18:20:31.62           0.18088698
2019-03-10/18:20:31.65           0.18003291
2019-03-10/18:20:31.68           0.17950235
2019-03-10/18:20:31.72           0.18045277
2019-03-10/18:20:31.75           0.18084595
2019-03-10/18:20:31.78           0.17968399
2019-03-10/18:20:31.81           0.17879019
2019-03-10/18:20:31.84           0.17827581
2019-03-10/18:20:31.87           0.17838009
2019-03-10/18:20:31.90           0.17723393
2019-03-10/18:20:31.93           0.17662585
2019-03-10/18:20:31.97           0.17609241
2019-03-10/18:20:32.00           0.17452903
2019-03-10/18:20:32.03           0.17369605
2019-03-10/18:20:32.06           0.17368394
2019-03-10/18:20:32.09           0.17261258
2019-03-10/18:20:32.12           0.17303343
2019-03-10/18:20:32.15           0.17412059
2019-03-10/18:20:32.18           0.17345683
2019-03-10/18:20:32.22           0.17243366
2019-03-10/18:20:32.25           0.17197669
2019-03-10/18:20:32.28           0.17171248
2019-03-10/18:20:32.31           0.17239306
2019-03-10/18:20:32.34           0.17258229
2019-03-10/18:20:32.37           0.17283022
2019-03-10/18:20:32.40           0.17224214
2019-03-10/18:20:32.43           0.17080386
2019-03-10/18:20:32.47           0.16994859
2019-03-10/18:20:32.50           0.16979005
2019-03-10/18:20:32.53           0.16943678
2019-03-10/18:20:32.56           0.16925121
2019-03-10/18:20:32.59           0.16977201
2019-03-10/18:20:32.62           0.16966261
2019-03-10/18:20:32.65           0.16765477
2019-03-10/18:20:32.68           0.16796826
2019-03-10/18:20:32.72           0.16829977
2019-03-10/18:20:32.75           0.16756952
2019-03-10/18:20:32.78           0.16756013
2019-03-10/18:20:32.81           0.16790631
2019-03-10/18:20:32.84           0.16782683
2019-03-10/18:20:32.87           0.16644096
2019-03-10/18:20:32.90           0.16540988
2019-03-10/18:20:32.93           0.16575176
2019-03-10/18:20:32.97           0.16595510
2019-03-10/18:20:33.00           0.16611743
2019-03-10/18:20:33.03           0.16587024
2019-03-10/18:20:33.06           0.16544768
2019-03-10/18:20:33.09           0.16474623
2019-03-10/18:20:33.12           0.16395428
2019-03-10/18:20:33.15           0.16236435
2019-03-10/18:20:33.18           0.16196789
2019-03-10/18:20:33.22           0.16152497
2019-03-10/18:20:33.25           0.16117053
2019-03-10/18:20:33.28           0.16112657
2019-03-10/18:20:33.31           0.16128001
2019-03-10/18:20:33.34           0.16118992
2019-03-10/18:20:33.37           0.16077523
2019-03-10/18:20:33.40           0.16031055
2019-03-10/18:20:33.43           0.15994050
2019-03-10/18:20:33.47           0.15999706
2019-03-10/18:20:33.50           0.16016279
2019-03-10/18:20:33.53           0.15969440
2019-03-10/18:20:33.56           0.15957109
2019-03-10/18:20:33.59           0.15922421
2019-03-10/18:20:33.62           0.15928702
2019-03-10/18:20:33.65           0.15809461
2019-03-10/18:20:33.68           0.15677166
2019-03-10/18:20:33.72           0.15610271
2019-03-10/18:20:33.75           0.15568951
2019-03-10/18:20:33.78           0.15527965
2019-03-10/18:20:33.81           0.15522221
2019-03-10/18:20:33.84           0.15558547
2019-03-10/18:20:33.87           0.15562997
2019-03-10/18:20:33.90           0.15465713
2019-03-10/18:20:33.93           0.15414708
2019-03-10/18:20:33.97           0.15405780
2019-03-10/18:20:34.00           0.15403001
2019-03-10/18:20:34.03           0.15305487
2019-03-10/18:20:34.06           0.15222902
2019-03-10/18:20:34.09           0.15131554
2019-03-10/18:20:34.12           0.15035837
2019-03-10/18:20:34.15           0.15057956
2019-03-10/18:20:34.18           0.15047996
2019-03-10/18:20:34.22           0.15000244
2019-03-10/18:20:34.25           0.15171106
2019-03-10/18:20:34.28           0.15170395
2019-03-10/18:20:34.31           0.15087084
2019-03-10/18:20:34.34           0.15055279
2019-03-10/18:20:34.37           0.14998365
2019-03-10/18:20:34.40           0.14954169
2019-03-10/18:20:34.43           0.14881932
2019-03-10/18:20:34.47           0.14857934
2019-03-10/18:20:34.50           0.14831296
2019-03-10/18:20:34.53           0.14695046
2019-03-10/18:20:34.56           0.14685374
2019-03-10/18:20:34.59           0.14678775
2019-03-10/18:20:34.62           0.14681068
2019-03-10/18:20:34.65           0.14676029
2019-03-10/18:20:34.68           0.14641793
2019-03-10/18:20:34.72           0.14667669
2019-03-10/18:20:34.75           0.14652027
2019-03-10/18:20:34.78           0.14585424
2019-03-10/18:20:34.81           0.14561722
2019-03-10/18:20:34.84           0.14468359
2019-03-10/18:20:34.87           0.14459638
2019-03-10/18:20:34.90           0.14466907
2019-03-10/18:20:34.93           0.14500728
2019-03-10/18:20:34.97           0.14455204
2019-03-10/18:20:35.00           0.14334016
2019-03-10/18:20:35.03           0.14321746
2019-03-10/18:20:35.06           0.14383881
2019-03-10/18:20:35.09           0.14388466
2019-03-10/18:20:35.12           0.14364464
2019-03-10/18:20:35.15           0.14322937
2019-03-10/18:20:35.18           0.14277419
2019-03-10/18:20:35.22           0.14230211
2019-03-10/18:20:35.25           0.14218346
2019-03-10/18:20:35.28           0.14158011
2019-03-10/18:20:35.31           0.14097900
2019-03-10/18:20:35.34           0.14034338
2019-03-10/18:20:35.37           0.14059337
2019-03-10/18:20:35.40           0.14048507
2019-03-10/18:20:35.43           0.13977213
2019-03-10/18:20:35.47           0.13965305
2019-03-10/18:20:35.50           0.13967573
2019-03-10/18:20:35.53           0.13852476
2019-03-10/18:20:35.56           0.13930767
2019-03-10/18:20:35.59           0.13956538
2019-03-10/18:20:35.62           0.13898064
2019-03-10/18:20:35.65           0.13856835
2019-03-10/18:20:35.68           0.13798221
2019-03-10/18:20:35.72           0.13759726
2019-03-10/18:20:35.75           0.13676876
2019-03-10/18:20:35.78           0.13602908
2019-03-10/18:20:35.81           0.13625203
2019-03-10/18:20:35.84           0.13622452
2019-03-10/18:20:35.87           0.13556428
2019-03-10/18:20:35.90           0.13453115
2019-03-10/18:20:35.93           0.13400857
2019-03-10/18:20:35.97           0.13334093
2019-03-10/18:20:36.00           0.13370968
2019-03-10/18:20:36.03           0.13349061
2019-03-10/18:20:36.06           0.13292393
2019-03-10/18:20:36.09           0.13285664
2019-03-10/18:20:36.12           0.13231665
2019-03-10/18:20:36.15           0.13237506
2019-03-10/18:20:36.18           0.13207829
2019-03-10/18:20:36.22           0.13099052
2019-03-10/18:20:36.25           0.13091715
2019-03-10/18:20:36.28           0.13075364
2019-03-10/18:20:36.31           0.13105835
2019-03-10/18:20:36.34           0.13163809
2019-03-10/18:20:36.37           0.13129303
2019-03-10/18:20:36.40           0.13028827
2019-03-10/18:20:36.43           0.13032158
2019-03-10/18:20:36.47           0.13056684
2019-03-10/18:20:36.50           0.13068906
2019-03-10/18:20:36.53           0.13022266
2019-03-10/18:20:36.56           0.12909362
2019-03-10/18:20:36.59           0.12805005
2019-03-10/18:20:36.62           0.12747677
2019-03-10/18:20:36.65           0.12700468
2019-03-10/18:20:36.68           0.12686649
2019-03-10/18:20:36.72           0.12737553
2019-03-10/18:20:36.75           0.12754156
2019-03-10/18:20:36.78           0.12730045
2019-03-10/18:20:36.81           0.12815915
2019-03-10/18:20:36.84           0.12760237
2019-03-10/18:20:36.87           0.12692074
2019-03-10/18:20:36.90           0.12776927
2019-03-10/18:20:36.93           0.12813557
2019-03-10/18:20:36.97           0.12813521
2019-03-10/18:20:37.00           0.12811139
2019-03-10/18:20:37.03           0.12723867
2019-03-10/18:20:37.06           0.12753129
2019-03-10/18:20:37.09           0.12753044
2019-03-10/18:20:37.12           0.12637378
2019-03-10/18:20:37.15           0.12521585
2019-03-10/18:20:37.18           0.12513128
2019-03-10/18:20:37.22           0.12448637
2019-03-10/18:20:37.25           0.12365404
2019-03-10/18:20:37.28           0.12372348
2019-03-10/18:20:37.31           0.12304040
2019-03-10/18:20:37.34           0.12225561
2019-03-10/18:20:37.37           0.12164887
2019-03-10/18:20:37.40           0.12104268
2019-03-10/18:20:37.43           0.12147378
2019-03-10/18:20:37.47           0.12159991
2019-03-10/18:20:37.50           0.12137595
2019-03-10/18:20:37.53           0.12167151
2019-03-10/18:20:37.56           0.12238869
2019-03-10/18:20:37.59           0.12145244
2019-03-10/18:20:37.62           0.12092114
2019-03-10/18:20:37.65           0.12124471
2019-03-10/18:20:37.68           0.12054366
2019-03-10/18:20:37.72           0.11934712
2019-03-10/18:20:37.75           0.12018107
2019-03-10/18:20:37.78           0.11992181
2019-03-10/18:20:37.81           0.11869456
2019-03-10/18:20:37.84           0.11887464
2019-03-10/18:20:37.87           0.11958031
2019-03-10/18:20:37.90           0.11914270
2019-03-10/18:20:37.93           0.11819933
2019-03-10/18:20:37.97           0.11759878
2019-03-10/18:20:38.00           0.11768607
2019-03-10/18:20:38.03           0.11647196
2019-03-10/18:20:38.06           0.11582583
2019-03-10/18:20:38.09           0.11661291
2019-03-10/18:20:38.12           0.11604167
2019-03-10/18:20:38.15           0.11450997
2019-03-10/18:20:38.18           0.11328787
2019-03-10/18:20:38.22           0.11335757
2019-03-10/18:20:38.25           0.11398051
2019-03-10/18:20:38.28           0.11356882
2019-03-10/18:20:38.31           0.11326248
2019-03-10/18:20:38.34           0.11360810
2019-03-10/18:20:38.37           0.11412366
2019-03-10/18:20:38.40           0.11378019
2019-03-10/18:20:38.43           0.11263165
2019-03-10/18:20:38.47           0.11233688
2019-03-10/18:20:38.50           0.11309518
2019-03-10/18:20:38.53           0.11172724
2019-03-10/18:20:38.56           0.11081456
2019-03-10/18:20:38.59           0.11041765
2019-03-10/18:20:38.62           0.10978592
2019-03-10/18:20:38.65           0.10920517
2019-03-10/18:20:38.68           0.10963311
2019-03-10/18:20:38.72           0.10970517
2019-03-10/18:20:38.75           0.10951267
2019-03-10/18:20:38.78           0.10933229
2019-03-10/18:20:38.81           0.10870393
2019-03-10/18:20:38.84           0.10824373
2019-03-10/18:20:38.87           0.10797322
2019-03-10/18:20:38.90           0.10790176
2019-03-10/18:20:38.93           0.10817877
2019-03-10/18:20:38.97           0.10843287
2019-03-10/18:20:39.00           0.10804294
2019-03-10/18:20:39.03           0.10716340
2019-03-10/18:20:39.06           0.10672679
2019-03-10/18:20:39.09           0.10613860
2019-03-10/18:20:39.12           0.10626583
2019-03-10/18:20:39.15           0.10584266
2019-03-10/18:20:39.18           0.10574231
2019-03-10/18:20:39.22           0.10546209
2019-03-10/18:20:39.25           0.10466294
2019-03-10/18:20:39.28           0.10359792
2019-03-10/18:20:39.31           0.10248507
2019-03-10/18:20:39.34           0.10246320
2019-03-10/18:20:39.37           0.10229704
2019-03-10/18:20:39.40           0.10210867
2019-03-10/18:20:39.43           0.10304106
2019-03-10/18:20:39.47           0.10314202
2019-03-10/18:20:39.50           0.10194406
2019-03-10/18:20:39.53           0.10145340
2019-03-10/18:20:39.56           0.10192411
2019-03-10/18:20:39.59           0.10151259
2019-03-10/18:20:39.62           0.10115983
2019-03-10/18:20:39.65           0.10108630
2019-03-10/18:20:39.68           0.10079331
2019-03-10/18:20:39.72           0.10056575
2019-03-10/18:20:39.75          0.099641214
2019-03-10/18:20:39.78          0.098189362
2019-03-10/18:20:39.81          0.097930811
2019-03-10/18:20:39.84          0.097762116
2019-03-10/18:20:39.87          0.096907321
2019-03-10/18:20:39.90          0.096605020
2019-03-10/18:20:39.93          0.097239445
2019-03-10/18:20:39.97          0.097343329
2019-03-10/18:20:40.00          0.096645042
2019-03-10/18:20:40.03          0.096337217
2019-03-10/18:20:40.06          0.097053610
2019-03-10/18:20:40.09          0.096495971
2019-03-10/18:20:40.12          0.095905748
2019-03-10/18:20:40.15          0.095924691
2019-03-10/18:20:40.18          0.096103770
2019-03-10/18:20:40.22          0.095316843
2019-03-10/18:20:40.25          0.094771723
2019-03-10/18:20:40.28          0.094994458
2019-03-10/18:20:40.31          0.094735896
2019-03-10/18:20:40.34          0.094321960
2019-03-10/18:20:40.37          0.094591720
2019-03-10/18:20:40.40          0.093836398
2019-03-10/18:20:40.43          0.093458456
2019-03-10/18:20:40.47          0.093375558
2019-03-10/18:20:40.50          0.093668309
2019-03-10/18:20:40.53          0.092461742
2019-03-10/18:20:40.56          0.089983509
2019-03-10/18:20:40.59          0.089630907
2019-03-10/18:20:40.62          0.089362655
2019-03-10/18:20:40.65          0.088720026
2019-03-10/18:20:40.68          0.088639282
2019-03-10/18:20:40.72          0.089174085
2019-03-10/18:20:40.75          0.088925402
2019-03-10/18:20:40.78          0.087923918
2019-03-10/18:20:40.81          0.087791834
2019-03-10/18:20:40.84          0.088542538
2019-03-10/18:20:40.87          0.089335845
2019-03-10/18:20:40.90          0.089348699
2019-03-10/18:20:40.93          0.088902923
2019-03-10/18:20:40.97          0.088614037
2019-03-10/18:20:41.00          0.088166683
2019-03-10/18:20:41.03          0.087911341
2019-03-10/18:20:41.06          0.087677586
2019-03-10/18:20:41.09          0.087225387
2019-03-10/18:20:41.12          0.086467511
2019-03-10/18:20:41.15          0.085922791
2019-03-10/18:20:41.18          0.085383674
2019-03-10/18:20:41.22          0.085373198
2019-03-10/18:20:41.25          0.086062793
2019-03-10/18:20:41.28          0.085501748
2019-03-10/18:20:41.31          0.084688800
2019-03-10/18:20:41.34          0.084846397
2019-03-10/18:20:41.37          0.084300806
2019-03-10/18:20:41.40          0.084092067
2019-03-10/18:20:41.43          0.083673792
2019-03-10/18:20:41.47          0.082802987
2019-03-10/18:20:41.50          0.082553400
2019-03-10/18:20:41.53          0.083171373
2019-03-10/18:20:41.56          0.083544217
2019-03-10/18:20:41.59          0.082275207
2019-03-10/18:20:41.62          0.081346269
2019-03-10/18:20:41.65          0.080940282
2019-03-10/18:20:41.68          0.080010681
2019-03-10/18:20:41.72          0.079958007
2019-03-10/18:20:41.75          0.079816812
2019-03-10/18:20:41.78          0.079766003
2019-03-10/18:20:41.81          0.079827745
2019-03-10/18:20:41.84          0.079782027
2019-03-10/18:20:41.87          0.079161596
2019-03-10/18:20:41.90          0.078337356
2019-03-10/18:20:41.93          0.078258837
2019-03-10/18:20:41.97          0.077983492
2019-03-10/18:20:42.00          0.077756885
2019-03-10/18:20:42.03          0.078455903
2019-03-10/18:20:42.06          0.077846004
2019-03-10/18:20:42.09          0.076781999
2019-03-10/18:20:42.12          0.077348639
2019-03-10/18:20:42.15          0.077827987
2019-03-10/18:20:42.18          0.076780137
2019-03-10/18:20:42.22          0.076124598
2019-03-10/18:20:42.25          0.076217654
2019-03-10/18:20:42.28          0.075734094
2019-03-10/18:20:42.31          0.075060922
2019-03-10/18:20:42.34          0.074794817
2019-03-10/18:20:42.37          0.074320452
2019-03-10/18:20:42.40          0.073673586
2019-03-10/18:20:42.43          0.073373933
2019-03-10/18:20:42.47          0.073358353
2019-03-10/18:20:42.50          0.073381861
2019-03-10/18:20:42.53          0.072794230
2019-03-10/18:20:42.56          0.071778494
2019-03-10/18:20:42.59          0.071524128
2019-03-10/18:20:42.62          0.071304001
2019-03-10/18:20:42.65          0.070847140
2019-03-10/18:20:42.68          0.070187386
2019-03-10/18:20:42.72          0.069909136
2019-03-10/18:20:42.75          0.069123295
2019-03-10/18:20:42.78          0.068878708
2019-03-10/18:20:42.81          0.068933805
2019-03-10/18:20:42.84          0.068608766
2019-03-10/18:20:42.87          0.068592187
2019-03-10/18:20:42.90          0.068513692
2019-03-10/18:20:42.93          0.068192811
2019-03-10/18:20:42.97          0.068055636
2019-03-10/18:20:43.00          0.067287095
2019-03-10/18:20:43.03          0.066103336
2019-03-10/18:20:43.06          0.065034375
2019-03-10/18:20:43.09          0.065231591
2019-03-10/18:20:43.12          0.065299987
2019-03-10/18:20:43.15          0.064522929
2019-03-10/18:20:43.18          0.063828442
2019-03-10/18:20:43.22          0.064166395
2019-03-10/18:20:43.25          0.063681841
2019-03-10/18:20:43.28          0.062260597
2019-03-10/18:20:43.31          0.062095800
2019-03-10/18:20:43.34          0.062212273
2019-03-10/18:20:43.37          0.062401483
2019-03-10/18:20:43.40          0.062226075
2019-03-10/18:20:43.43          0.061517380
2019-03-10/18:20:43.47          0.060954089
2019-03-10/18:20:43.50          0.059629369
2019-03-10/18:20:43.53          0.059773789
2019-03-10/18:20:43.56          0.060350103
2019-03-10/18:20:43.59          0.059790865
2019-03-10/18:20:43.62          0.058935560
2019-03-10/18:20:43.65          0.058683204
2019-03-10/18:20:43.68          0.058882998
2019-03-10/18:20:43.72          0.058624744
2019-03-10/18:20:43.75          0.057857716
2019-03-10/18:20:43.78          0.057384619
2019-03-10/18:20:43.81          0.057063917
2019-03-10/18:20:43.84          0.057418598
2019-03-10/18:20:43.87          0.057035254
2019-03-10/18:20:43.90          0.056960034
2019-03-10/18:20:43.93          0.057709141
2019-03-10/18:20:43.97          0.057276757
2019-03-10/18:20:44.00          0.056971094
2019-03-10/18:20:44.03          0.056505088
2019-03-10/18:20:44.06          0.055560499
2019-03-10/18:20:44.09          0.055289527
2019-03-10/18:20:44.12          0.055280846
2019-03-10/18:20:44.15          0.055174183
2019-03-10/18:20:44.18          0.054242597
2019-03-10/18:20:44.22          0.053191164
2019-03-10/18:20:44.25          0.052653049
2019-03-10/18:20:44.28          0.052775982
2019-03-10/18:20:44.31          0.052853306
2019-03-10/18:20:44.34          0.052896072
2019-03-10/18:20:44.37          0.051865541
2019-03-10/18:20:44.40          0.050646004
2019-03-10/18:20:44.43          0.050044383
2019-03-10/18:20:44.47          0.049584855
2019-03-10/18:20:44.50          0.049042022
2019-03-10/18:20:44.53          0.048961765
2019-03-10/18:20:44.56          0.049070364
2019-03-10/18:20:44.59          0.049722140
2019-03-10/18:20:44.62          0.049914273
2019-03-10/18:20:44.65          0.048877924
2019-03-10/18:20:44.68          0.047883944
2019-03-10/18:20:44.72          0.047555620
2019-03-10/18:20:44.75          0.047938425
2019-03-10/18:20:44.78          0.047162041
2019-03-10/18:20:44.81          0.046348406
2019-03-10/18:20:44.84          0.045963466
2019-03-10/18:20:44.87          0.045369054
2019-03-10/18:20:44.90          0.045185805
2019-03-10/18:20:44.93          0.044962919
2019-03-10/18:20:44.97          0.044696796
2019-03-10/18:20:45.00          0.043867514
2019-03-10/18:20:45.03          0.043275542
2019-03-10/18:20:45.06          0.043171812
2019-03-10/18:20:45.09          0.043282593
2019-03-10/18:20:45.12          0.041763339
2019-03-10/18:20:45.15          0.040881318
2019-03-10/18:20:45.18          0.041667124
2019-03-10/18:20:45.22          0.041012025
2019-03-10/18:20:45.25          0.040237109
2019-03-10/18:20:45.28          0.040171724
2019-03-10/18:20:45.31          0.039809189
2019-03-10/18:20:45.34          0.039645539
2019-03-10/18:20:45.37          0.039368462
2019-03-10/18:20:45.40          0.039300037
2019-03-10/18:20:45.43          0.038984353
2019-03-10/18:20:45.47          0.038205980
2019-03-10/18:20:45.50          0.037999287
2019-03-10/18:20:45.53          0.038080087
2019-03-10/18:20:45.56          0.036908031
2019-03-10/18:20:45.59          0.036521367
2019-03-10/18:20:45.62          0.037096152
2019-03-10/18:20:45.65          0.036659172
2019-03-10/18:20:45.68          0.036061931
2019-03-10/18:20:45.72          0.035576097
2019-03-10/18:20:45.75          0.035336811
2019-03-10/18:20:45.78          0.035937901
2019-03-10/18:20:45.81          0.035506707
2019-03-10/18:20:45.84          0.034246985
2019-03-10/18:20:45.87          0.034183944
2019-03-10/18:20:45.90          0.033372982
2019-03-10/18:20:45.93          0.032640947
2019-03-10/18:20:45.97          0.032673375
2019-03-10/18:20:46.00          0.031899702
2019-03-10/18:20:46.03          0.031004032
2019-03-10/18:20:46.06          0.029945632
2019-03-10/18:20:46.09          0.030649753
2019-03-10/18:20:46.12          0.031454259
2019-03-10/18:20:46.15          0.031415527
2019-03-10/18:20:46.18          0.031142658
2019-03-10/18:20:46.22          0.030674520
2019-03-10/18:20:46.25          0.030088990
2019-03-10/18:20:46.28          0.029586799
2019-03-10/18:20:46.31          0.028888881
2019-03-10/18:20:46.34          0.028239688
2019-03-10/18:20:46.37          0.027890880
2019-03-10/18:20:46.40          0.027585461
2019-03-10/18:20:46.43          0.027047547
2019-03-10/18:20:46.47          0.026294152
2019-03-10/18:20:46.50          0.025996735
2019-03-10/18:20:46.53          0.025437851
2019-03-10/18:20:46.56          0.024970528
2019-03-10/18:20:46.59          0.025290912
2019-03-10/18:20:46.62          0.024622296
2019-03-10/18:20:46.65          0.023996849
2019-03-10/18:20:46.68          0.024363490
2019-03-10/18:20:46.72          0.024333402
2019-03-10/18:20:46.75          0.023278444
2019-03-10/18:20:46.78          0.022469118
2019-03-10/18:20:46.81          0.022688262
2019-03-10/18:20:46.84          0.023143719
2019-03-10/18:20:46.87          0.022363586
2019-03-10/18:20:46.90          0.021102444
2019-03-10/18:20:46.93          0.020579025
2019-03-10/18:20:46.97          0.019814096
2019-03-10/18:20:47.00          0.019196145
2019-03-10/18:20:47.03          0.018912376
2019-03-10/18:20:47.06          0.018886182
2019-03-10/18:20:47.09          0.018926686
2019-03-10/18:20:47.12          0.018846629
2019-03-10/18:20:47.15          0.017803360
2019-03-10/18:20:47.18          0.016611880
2019-03-10/18:20:47.22          0.016901524
2019-03-10/18:20:47.25          0.017237994
2019-03-10/18:20:47.28          0.017332611
2019-03-10/18:20:47.31          0.017269094
2019-03-10/18:20:47.34          0.016615876
2019-03-10/18:20:47.37          0.016315159
2019-03-10/18:20:47.40          0.015981810
2019-03-10/18:20:47.43          0.015957423
2019-03-10/18:20:47.47          0.016407119
2019-03-10/18:20:47.50          0.015645199
2019-03-10/18:20:47.53          0.014072530
2019-03-10/18:20:47.56          0.013216109
2019-03-10/18:20:47.59          0.012973354
2019-03-10/18:20:47.62          0.012224414
2019-03-10/18:20:47.65          0.012077870
2019-03-10/18:20:47.68          0.012101274
2019-03-10/18:20:47.72          0.011181198
2019-03-10/18:20:47.75         0.0099275722
2019-03-10/18:20:47.78         0.0088836201
2019-03-10/18:20:47.81         0.0085919431
2019-03-10/18:20:47.84         0.0086055568
2019-03-10/18:20:47.87         0.0078647867
2019-03-10/18:20:47.90         0.0073693605
2019-03-10/18:20:47.93         0.0074773625
2019-03-10/18:20:47.97         0.0077831165
2019-03-10/18:20:48.00         0.0074109386
2019-03-10/18:20:48.03         0.0064249528
2019-03-10/18:20:48.06         0.0066569521
2019-03-10/18:20:48.09         0.0073299501
2019-03-10/18:20:48.12         0.0068153227
2019-03-10/18:20:48.15         0.0064904129
2019-03-10/18:20:48.18         0.0063909409
2019-03-10/18:20:48.22         0.0055196049
2019-03-10/18:20:48.25         0.0046810854
2019-03-10/18:20:48.28         0.0040406418
2019-03-10/18:20:48.31         0.0033690477
2019-03-10/18:20:48.34         0.0023269297
2019-03-10/18:20:48.37         0.0019789993
2019-03-10/18:20:48.40         0.0018467889
2019-03-10/18:20:48.43         0.0015237246
2019-03-10/18:20:48.47         0.0015220952
2019-03-10/18:20:48.50        0.00073474557
2019-03-10/18:20:48.53        0.00010371720
2019-03-10/18:20:48.56        0.00087266504
2019-03-10/18:20:48.59         0.0015923989
2019-03-10/18:20:48.62         0.0017599917
2019-03-10/18:20:48.65         0.0018827956
2019-03-10/18:20:48.68         0.0021077937
2019-03-10/18:20:48.72         0.0027929586
2019-03-10/18:20:48.75         0.0035090796
2019-03-10/18:20:48.78         0.0042535795
2019-03-10/18:20:48.81         0.0045565848
2019-03-10/18:20:48.84         0.0045408561
2019-03-10/18:20:48.87         0.0052494444
2019-03-10/18:20:48.90         0.0060849705
2019-03-10/18:20:48.93         0.0062883960
2019-03-10/18:20:48.97         0.0061685975
2019-03-10/18:20:49.00         0.0062231209
2019-03-10/18:20:49.03         0.0071698752
2019-03-10/18:20:49.06         0.0087335219
2019-03-10/18:20:49.09         0.0094561459
2019-03-10/18:20:49.12         0.0094507971
2019-03-10/18:20:49.15         0.0096868066
2019-03-10/18:20:49.18          0.010264163
2019-03-10/18:20:49.22          0.010890251
2019-03-10/18:20:49.25          0.010746277
2019-03-10/18:20:49.28          0.010182466
2019-03-10/18:20:49.31          0.010094970
2019-03-10/18:20:49.34          0.010646445
2019-03-10/18:20:49.37          0.011176509
2019-03-10/18:20:49.40          0.010891162
2019-03-10/18:20:49.43          0.011015351
2019-03-10/18:20:49.47          0.011239686
2019-03-10/18:20:49.50          0.011633566
2019-03-10/18:20:49.53          0.012687014
2019-03-10/18:20:49.56          0.013292554
2019-03-10/18:20:49.59          0.014238237
2019-03-10/18:20:49.62          0.015098944
2019-03-10/18:20:49.65          0.014986470
2019-03-10/18:20:49.68          0.015580174
2019-03-10/18:20:49.72          0.016832577
2019-03-10/18:20:49.75          0.017442480
2019-03-10/18:20:49.78          0.018165969
2019-03-10/18:20:49.81          0.017600573
2019-03-10/18:20:49.84          0.016982695
2019-03-10/18:20:49.87          0.017345214
2019-03-10/18:20:49.90          0.017990560
2019-03-10/18:20:49.93          0.018833783
2019-03-10/18:20:49.97          0.019562891
2019-03-10/18:20:50.00          0.019837545
2019-03-10/18:20:50.03          0.019678393
2019-03-10/18:20:50.06          0.020619199
2019-03-10/18:20:50.09          0.021123052
2019-03-10/18:20:50.12          0.021215850
2019-03-10/18:20:50.15          0.021371866
2019-03-10/18:20:50.18          0.021554819
2019-03-10/18:20:50.22          0.022338250
2019-03-10/18:20:50.25          0.023166365
2019-03-10/18:20:50.28          0.023926813
2019-03-10/18:20:50.31          0.024590341
2019-03-10/18:20:50.34          0.024842482
2019-03-10/18:20:50.37          0.026046252
2019-03-10/18:20:50.40          0.026622763
2019-03-10/18:20:50.43          0.026064453
2019-03-10/18:20:50.47          0.027298614
2019-03-10/18:20:50.50          0.028360410
2019-03-10/18:20:50.53          0.028824568
2019-03-10/18:20:50.56          0.028716842
2019-03-10/18:20:50.59          0.027860724
2019-03-10/18:20:50.62          0.027450594
2019-03-10/18:20:50.65          0.028806056
2019-03-10/18:20:50.68          0.030363891
2019-03-10/18:20:50.72          0.030446028
2019-03-10/18:20:50.75          0.029865026
2019-03-10/18:20:50.78          0.029972731
2019-03-10/18:20:50.81          0.030622576
2019-03-10/18:20:50.84          0.031505343
2019-03-10/18:20:50.87          0.032141102
2019-03-10/18:20:50.90          0.033158541
2019-03-10/18:20:50.93          0.034372964
2019-03-10/18:20:50.97          0.034986861
2019-03-10/18:20:51.00          0.035543733
2019-03-10/18:20:51.03          0.035941051
2019-03-10/18:20:51.06          0.036399230
2019-03-10/18:20:51.09          0.037036889
2019-03-10/18:20:51.12          0.037018347
2019-03-10/18:20:51.15          0.037449772
2019-03-10/18:20:51.18          0.037964600
2019-03-10/18:20:51.22          0.038551355
2019-03-10/18:20:51.25          0.038736750
2019-03-10/18:20:51.28          0.038991447
2019-03-10/18:20:51.31          0.039511727
2019-03-10/18:20:51.34          0.039610848
2019-03-10/18:20:51.37          0.040118495
2019-03-10/18:20:51.40          0.040274731
2019-03-10/18:20:51.43          0.040612014
2019-03-10/18:20:51.47          0.041189324
2019-03-10/18:20:51.50          0.041993925
2019-03-10/18:20:51.53          0.042745895
2019-03-10/18:20:51.56          0.043152218
2019-03-10/18:20:51.59          0.044301103
2019-03-10/18:20:51.62          0.045073622
2019-03-10/18:20:51.65          0.045127986
2019-03-10/18:20:51.68          0.045624139
2019-03-10/18:20:51.72          0.046120247
2019-03-10/18:20:51.75          0.046146936
2019-03-10/18:20:51.78          0.046323864
2019-03-10/18:20:51.81          0.047019987
2019-03-10/18:20:51.84          0.047807803
2019-03-10/18:20:51.87          0.048084115
2019-03-10/18:20:51.90          0.048232901
2019-03-10/18:20:51.93          0.048957118
2019-03-10/18:20:51.97          0.049591670
2019-03-10/18:20:52.00          0.049035115
2019-03-10/18:20:52.03          0.049417873
2019-03-10/18:20:52.06          0.050162193
2019-03-10/18:20:52.09          0.050129037
2019-03-10/18:20:52.12          0.050202118
2019-03-10/18:20:52.15          0.051516614
2019-03-10/18:20:52.18          0.052432011
2019-03-10/18:20:52.22          0.053061502
2019-03-10/18:20:52.25          0.054123690
2019-03-10/18:20:52.28          0.054891229
2019-03-10/18:20:52.31          0.054861929
2019-03-10/18:20:52.34          0.055733357
2019-03-10/18:20:52.37          0.056859768
2019-03-10/18:20:52.40          0.056797975
2019-03-10/18:20:52.43          0.057226596
2019-03-10/18:20:52.47          0.057662535
2019-03-10/18:20:52.50          0.058354900
2019-03-10/18:20:52.53          0.059006572
2019-03-10/18:20:52.56          0.058591513
2019-03-10/18:20:52.59          0.058836770
2019-03-10/18:20:52.62          0.059070993
2019-03-10/18:20:52.65          0.059415489
2019-03-10/18:20:52.68          0.059922126
2019-03-10/18:20:52.72          0.060470214
2019-03-10/18:20:52.75          0.060612117
2019-03-10/18:20:52.78          0.061072191
2019-03-10/18:20:52.81          0.061969222
2019-03-10/18:20:52.84          0.062510277
2019-03-10/18:20:52.87          0.063049455
2019-03-10/18:20:52.90          0.064801926
2019-03-10/18:20:52.93          0.065606107
2019-03-10/18:20:52.97          0.064799425
2019-03-10/18:20:53.00          0.065987252
2019-03-10/18:20:53.03          0.067002249
2019-03-10/18:20:53.06          0.066439990
2019-03-10/18:20:53.09          0.067137028
2019-03-10/18:20:53.12          0.068327434
2019-03-10/18:20:53.15          0.069017074
2019-03-10/18:20:53.18          0.068175477
2019-03-10/18:20:53.22          0.067014019
2019-03-10/18:20:53.25          0.067761668
2019-03-10/18:20:53.28          0.068528606
2019-03-10/18:20:53.31          0.068540752
2019-03-10/18:20:53.34          0.069274068
2019-03-10/18:20:53.37          0.069784920
2019-03-10/18:20:53.40          0.070706517
2019-03-10/18:20:53.43          0.071552334
2019-03-10/18:20:53.47          0.072228402
2019-03-10/18:20:53.50          0.072322575
2019-03-10/18:20:53.53          0.073046959
2019-03-10/18:20:53.56          0.073810049
2019-03-10/18:20:53.59          0.074248625
2019-03-10/18:20:53.62          0.074643354
2019-03-10/18:20:53.65          0.074935625
2019-03-10/18:20:53.68          0.076156128
2019-03-10/18:20:53.72          0.076921782
2019-03-10/18:20:53.75          0.077204859
2019-03-10/18:20:53.78          0.077990528
2019-03-10/18:20:53.81          0.078915808
2019-03-10/18:20:53.84          0.078720929
2019-03-10/18:20:53.87          0.078205039
2019-03-10/18:20:53.90          0.079283059
2019-03-10/18:20:53.93          0.079378378
2019-03-10/18:20:53.97          0.079271938
2019-03-10/18:20:54.00          0.080108317
2019-03-10/18:20:54.03          0.080804593
2019-03-10/18:20:54.06          0.080542275
2019-03-10/18:20:54.09          0.080596779
2019-03-10/18:20:54.12          0.080593032
2019-03-10/18:20:54.15          0.081507360
2019-03-10/18:20:54.18          0.082735537
2019-03-10/18:20:54.22          0.083195643
2019-03-10/18:20:54.25          0.084256835
2019-03-10/18:20:54.28          0.085463566
2019-03-10/18:20:54.31          0.086374076
2019-03-10/18:20:54.34          0.086811612
2019-03-10/18:20:54.37          0.087239936
2019-03-10/18:20:54.40          0.088197299
2019-03-10/18:20:54.43          0.088333698
2019-03-10/18:20:54.47          0.088231522
2019-03-10/18:20:54.50          0.089063402
2019-03-10/18:20:54.53          0.089641627
2019-03-10/18:20:54.56          0.089027858
2019-03-10/18:20:54.59          0.089286760
2019-03-10/18:20:54.62          0.090045482
2019-03-10/18:20:54.65          0.091094900
2019-03-10/18:20:54.68          0.091031824
2019-03-10/18:20:54.72          0.091555019
2019-03-10/18:20:54.75          0.093094867
2019-03-10/18:20:54.78          0.094065127
2019-03-10/18:20:54.81          0.093914364
2019-03-10/18:20:54.84          0.093781456
2019-03-10/18:20:54.87          0.094197743
2019-03-10/18:20:54.90          0.095287485
2019-03-10/18:20:54.93          0.096354524
2019-03-10/18:20:54.97          0.097307119
2019-03-10/18:20:55.00          0.097859001
2019-03-10/18:20:55.03          0.098789075
2019-03-10/18:20:55.06          0.098695496
2019-03-10/18:20:55.09          0.098011431
2019-03-10/18:20:55.12          0.098512827
2019-03-10/18:20:55.15          0.099301771
2019-03-10/18:20:55.18           0.10030115
2019-03-10/18:20:55.22           0.10135041
2019-03-10/18:20:55.25           0.10143357
2019-03-10/18:20:55.28           0.10120951
2019-03-10/18:20:55.31           0.10127799
2019-03-10/18:20:55.34           0.10172608
2019-03-10/18:20:55.37           0.10242001
2019-03-10/18:20:55.40           0.10331605
2019-03-10/18:20:55.43           0.10401358
2019-03-10/18:20:55.47           0.10475190
2019-03-10/18:20:55.50           0.10613259
2019-03-10/18:20:55.53           0.10644406
2019-03-10/18:20:55.56           0.10651168
2019-03-10/18:20:55.59           0.10751935
2019-03-10/18:20:55.62           0.10729736
2019-03-10/18:20:55.65           0.10726688
2019-03-10/18:20:55.68           0.10757422
2019-03-10/18:20:55.72           0.10822324
2019-03-10/18:20:55.75           0.10885491
2019-03-10/18:20:55.78           0.10938419
2019-03-10/18:20:55.81           0.10996037
2019-03-10/18:20:55.84           0.11074727
2019-03-10/18:20:55.87           0.11088578
2019-03-10/18:20:55.90           0.11119625
2019-03-10/18:20:55.93           0.11189921
2019-03-10/18:20:55.97           0.11255183
2019-03-10/18:20:56.00           0.11230708
2019-03-10/18:20:56.03           0.11230729
2019-03-10/18:20:56.06           0.11303389
2019-03-10/18:20:56.09           0.11331142
2019-03-10/18:20:56.12           0.11383982
2019-03-10/18:20:56.15           0.11482451
2019-03-10/18:20:56.18           0.11492620
2019-03-10/18:20:56.22           0.11559053
2019-03-10/18:20:56.25           0.11650431
2019-03-10/18:20:56.28           0.11714183
2019-03-10/18:20:56.31           0.11762541
2019-03-10/18:20:56.34           0.11865465
2019-03-10/18:20:56.37           0.11894898
2019-03-10/18:20:56.40           0.11923846
2019-03-10/18:20:56.43           0.11977264
2019-03-10/18:20:56.47           0.12035393
2019-03-10/18:20:56.50           0.12135938
2019-03-10/18:20:56.53           0.12187838
2019-03-10/18:20:56.56           0.12158521
2019-03-10/18:20:56.59           0.12211235
2019-03-10/18:20:56.62           0.12246700
2019-03-10/18:20:56.65           0.12327773
2019-03-10/18:20:56.68           0.12396408
2019-03-10/18:20:56.72           0.12461336
2019-03-10/18:20:56.75           0.12546448
2019-03-10/18:20:56.78           0.12553025
2019-03-10/18:20:56.81           0.12624983
2019-03-10/18:20:56.84           0.12776518
2019-03-10/18:20:56.87           0.12849431
2019-03-10/18:20:56.90           0.12935467
2019-03-10/18:20:56.93           0.12967077
2019-03-10/18:20:56.97           0.12998766
2019-03-10/18:20:57.00           0.13071516
2019-03-10/18:20:57.03           0.13120186
2019-03-10/18:20:57.06           0.13116055
2019-03-10/18:20:57.09           0.13183968
2019-03-10/18:20:57.12           0.13222701
2019-03-10/18:20:57.15           0.13202707
2019-03-10/18:20:57.18           0.13207511
2019-03-10/18:20:57.22           0.13282821
2019-03-10/18:20:57.25           0.13300299
2019-03-10/18:20:57.28           0.13333876
2019-03-10/18:20:57.31           0.13436613
2019-03-10/18:20:57.34           0.13581128
2019-03-10/18:20:57.37           0.13636007
2019-03-10/18:20:57.40           0.13630729
2019-03-10/18:20:57.43           0.13724893
2019-03-10/18:20:57.47           0.13847335
2019-03-10/18:20:57.50           0.13924926
2019-03-10/18:20:57.53           0.13990756
2019-03-10/18:20:57.56           0.14037268
2019-03-10/18:20:57.59           0.14135402
2019-03-10/18:20:57.62           0.14125140
2019-03-10/18:20:57.65           0.14186880
2019-03-10/18:20:57.68           0.14202202
2019-03-10/18:20:57.72           0.14234994
2019-03-10/18:20:57.75           0.14337856
2019-03-10/18:20:57.78           0.14379522
2019-03-10/18:20:57.81           0.14417308
2019-03-10/18:20:57.84           0.14381645
2019-03-10/18:20:57.87           0.14349101
2019-03-10/18:20:57.90           0.14454488
2019-03-10/18:20:57.93           0.14519529
2019-03-10/18:20:57.97           0.14647279
2019-03-10/18:20:58.00           0.14708369
2019-03-10/18:20:58.03           0.14701939
2019-03-10/18:20:58.06           0.14806783
2019-03-10/18:20:58.09           0.14912033
2019-03-10/18:20:58.12           0.14929200
2019-03-10/18:20:58.15           0.14907008
2019-03-10/18:20:58.18           0.14887482
2019-03-10/18:20:58.22           0.15006567
2019-03-10/18:20:58.25           0.15109055
2019-03-10/18:20:58.28           0.15172650
2019-03-10/18:20:58.31           0.15198992
2019-03-10/18:20:58.34           0.15316686
2019-03-10/18:20:58.37           0.15353524
2019-03-10/18:20:58.40           0.15303534
2019-03-10/18:20:58.43           0.15381228
2019-03-10/18:20:58.47           0.15443609
2019-03-10/18:20:58.50           0.15478852
2019-03-10/18:20:58.53           0.15574412
2019-03-10/18:20:58.56           0.15569502
2019-03-10/18:20:58.59           0.15642187
2019-03-10/18:20:58.62           0.15786366
2019-03-10/18:20:58.65           0.15788755
2019-03-10/18:20:58.68           0.15688598
2019-03-10/18:20:58.72           0.15752941
2019-03-10/18:20:58.75           0.15914163
2019-03-10/18:20:58.78           0.16024993
2019-03-10/18:20:58.81           0.16094426
2019-03-10/18:20:58.84           0.16145507
2019-03-10/18:20:58.87           0.16189930
2019-03-10/18:20:58.90           0.16221744
2019-03-10/18:20:58.93           0.16179922
2019-03-10/18:20:58.97           0.16217672
2019-03-10/18:20:59.00           0.16244935
2019-03-10/18:20:59.03           0.16262955
2019-03-10/18:20:59.06           0.16348169
2019-03-10/18:20:59.09           0.16512381
2019-03-10/18:20:59.12           0.16642476
2019-03-10/18:20:59.15           0.16694187
2019-03-10/18:20:59.18           0.16621492
2019-03-10/18:20:59.22           0.16655989
2019-03-10/18:20:59.25           0.16761351
2019-03-10/18:20:59.28           0.16854140
2019-03-10/18:20:59.31           0.16892254
2019-03-10/18:20:59.34           0.16982654
2019-03-10/18:20:59.37           0.17055694
2019-03-10/18:20:59.40           0.17165277
2019-03-10/18:20:59.43           0.17257708
2019-03-10/18:20:59.47           0.17306891
2019-03-10/18:20:59.50           0.17322661
2019-03-10/18:20:59.53           0.17377984
2019-03-10/18:20:59.56           0.17376638
2019-03-10/18:20:59.59           0.17428894
2019-03-10/18:20:59.62           0.17476864
2019-03-10/18:20:59.65           0.17475069
2019-03-10/18:20:59.68           0.17531869
2019-03-10/18:20:59.72           0.17627894
2019-03-10/18:20:59.75           0.17635382
2019-03-10/18:20:59.78           0.17635970
2019-03-10/18:20:59.81           0.17571581
2019-03-10/18:20:59.84           0.17648025
2019-03-10/18:20:59.87           0.17817522
2019-03-10/18:20:59.90           0.17892077
2019-03-10/18:20:59.93           0.17927627
2019-03-10/18:20:59.97           0.18042007
2019-03-10/18:21:00.00           0.18072374
2019-03-10/18:21:00.03           0.18030994
2019-03-10/18:21:00.06           0.18039921
2019-03-10/18:21:00.09           0.18170571
2019-03-10/18:21:00.12           0.18275969
2019-03-10/18:21:00.15           0.18303236
2019-03-10/18:21:00.18           0.18285132
2019-03-10/18:21:00.22           0.18279295
2019-03-10/18:21:00.25           0.18242323
2019-03-10/18:21:00.28           0.18359569
2019-03-10/18:21:00.31           0.18444349
2019-03-10/18:21:00.34           0.18476277
2019-03-10/18:21:00.37           0.18475795
2019-03-10/18:21:00.40           0.18501535
2019-03-10/18:21:00.43           0.18513033
2019-03-10/18:21:00.47           0.18528202
2019-03-10/18:21:00.50           0.18617088
2019-03-10/18:21:00.53           0.18676816
2019-03-10/18:21:00.56           0.18665135
2019-03-10/18:21:00.59           0.18752052
2019-03-10/18:21:00.62           0.18908453
2019-03-10/18:21:00.65           0.18970877
2019-03-10/18:21:00.68           0.18969636
2019-03-10/18:21:00.72           0.19051918
2019-03-10/18:21:00.75           0.19101391
2019-03-10/18:21:00.78           0.19162210
2019-03-10/18:21:00.81           0.19222249
2019-03-10/18:21:00.84           0.19340692
2019-03-10/18:21:00.87           0.19375763
2019-03-10/18:21:00.90           0.19444165
2019-03-10/18:21:00.93           0.19454695
2019-03-10/18:21:00.97           0.19455472
2019-03-10/18:21:01.00           0.19458819
2019-03-10/18:21:01.03           0.19437904
2019-03-10/18:21:01.06           0.19496272
2019-03-10/18:21:01.09           0.19546848
2019-03-10/18:21:01.12           0.19593561
2019-03-10/18:21:01.15           0.19716444
2019-03-10/18:21:01.18           0.19727694
2019-03-10/18:21:01.22           0.19808140
2019-03-10/18:21:01.25           0.19882387
2019-03-10/18:21:01.28           0.19967681
2019-03-10/18:21:01.31           0.20078435
2019-03-10/18:21:01.34           0.20223821
2019-03-10/18:21:01.37           0.20342746
2019-03-10/18:21:01.40           0.20363109
2019-03-10/18:21:01.43           0.20214611
2019-03-10/18:21:01.47           0.20200802
2019-03-10/18:21:01.50           0.20323321
2019-03-10/18:21:01.53           0.20377293
2019-03-10/18:21:01.56           0.20412457
2019-03-10/18:21:01.59           0.20463696
2019-03-10/18:21:01.62           0.20463950
2019-03-10/18:21:01.65           0.20489575
2019-03-10/18:21:01.68           0.20487162
2019-03-10/18:21:01.72           0.20525011
2019-03-10/18:21:01.75           0.20574543
2019-03-10/18:21:01.78           0.20616880
2019-03-10/18:21:01.81           0.20665082
2019-03-10/18:21:01.84           0.20740714
2019-03-10/18:21:01.87           0.20829095
2019-03-10/18:21:01.90           0.20959468
2019-03-10/18:21:01.93           0.20988729
2019-03-10/18:21:01.97           0.21063990
2019-03-10/18:21:02.00           0.21136429
2019-03-10/18:21:02.03           0.21235408
2019-03-10/18:21:02.06           0.21297166
2019-03-10/18:21:02.09           0.21392964
2019-03-10/18:21:02.12           0.21416863
2019-03-10/18:21:02.15           0.21350287
2019-03-10/18:21:02.18           0.21323854
2019-03-10/18:21:02.22           0.21381632
2019-03-10/18:21:02.25           0.21439190
2019-03-10/18:21:02.28           0.21497301
2019-03-10/18:21:02.31           0.21457733
2019-03-10/18:21:02.34           0.21499718
2019-03-10/18:21:02.37           0.21636003
2019-03-10/18:21:02.40           0.21660066
2019-03-10/18:21:02.43           0.21646463
2019-03-10/18:21:02.47           0.21770824
2019-03-10/18:21:02.50           0.21818633
2019-03-10/18:21:02.53           0.21888981
2019-03-10/18:21:02.56           0.21892416
2019-03-10/18:21:02.59           0.22014128
2019-03-10/18:21:02.62           0.22164839
2019-03-10/18:21:02.65           0.22215458
2019-03-10/18:21:02.68           0.22218923
2019-03-10/18:21:02.72           0.22290899
2019-03-10/18:21:02.75           0.22418961
2019-03-10/18:21:02.78           0.22422634
2019-03-10/18:21:02.81           0.22392853
2019-03-10/18:21:02.84           0.22481683
2019-03-10/18:21:02.87           0.22490990
2019-03-10/18:21:02.90           0.22469463
2019-03-10/18:21:02.93           0.22407706
2019-03-10/18:21:02.97           0.22516374
2019-03-10/18:21:03.00           0.22599578
2019-03-10/18:21:03.03           0.22565050
2019-03-10/18:21:03.06           0.22590966
2019-03-10/18:21:03.09           0.22720249
2019-03-10/18:21:03.12           0.22822038
2019-03-10/18:21:03.15           0.22884917
2019-03-10/18:21:03.18           0.22970334
2019-03-10/18:21:03.22           0.23068816
2019-03-10/18:21:03.25           0.23074036
2019-03-10/18:21:03.28           0.23127769
2019-03-10/18:21:03.31           0.23226283
2019-03-10/18:21:03.34           0.23318233
2019-03-10/18:21:03.37           0.23370171
2019-03-10/18:21:03.40           0.23499224
2019-03-10/18:21:03.43           0.23493938
2019-03-10/18:21:03.47           0.23448435
2019-03-10/18:21:03.50           0.23423798
2019-03-10/18:21:03.53           0.23421908
2019-03-10/18:21:03.56           0.23460664
2019-03-10/18:21:03.59           0.23508200
2019-03-10/18:21:03.62           0.23522872
2019-03-10/18:21:03.65           0.23597047
2019-03-10/18:21:03.68           0.23654866
2019-03-10/18:21:03.72           0.23706961
2019-03-10/18:21:03.75           0.23711637
2019-03-10/18:21:03.78           0.23781679
2019-03-10/18:21:03.81           0.23809161
2019-03-10/18:21:03.84           0.23862370
2019-03-10/18:21:03.87           0.23946261
2019-03-10/18:21:03.90           0.24032764
2019-03-10/18:21:03.93           0.24115455
2019-03-10/18:21:03.97           0.24265577
2019-03-10/18:21:04.00           0.24315700
2019-03-10/18:21:04.03           0.24338942
2019-03-10/18:21:04.06           0.24359678
2019-03-10/18:21:04.09           0.24521527
2019-03-10/18:21:04.12           0.24566088
2019-03-10/18:21:04.15           0.24506345
2019-03-10/18:21:04.18           0.24540735
2019-03-10/18:21:04.22           0.24586799
2019-03-10/18:21:04.25           0.24529463
2019-03-10/18:21:04.28           0.24546296
2019-03-10/18:21:04.31           0.24541760
2019-03-10/18:21:04.34           0.24535432
2019-03-10/18:21:04.37           0.24528610
2019-03-10/18:21:04.40           0.24543630
2019-03-10/18:21:04.43           0.24629814
2019-03-10/18:21:04.47           0.24712890
2019-03-10/18:21:04.50           0.24713052
2019-03-10/18:21:04.53           0.24929186
2019-03-10/18:21:04.56           0.25069956
2019-03-10/18:21:04.59           0.25082402
2019-03-10/18:21:04.62           0.25088843
2019-03-10/18:21:04.65           0.25170921
2019-03-10/18:21:04.68           0.25252743
2019-03-10/18:21:04.72           0.25294277
2019-03-10/18:21:04.75           0.25252662
2019-03-10/18:21:04.78           0.25209509
2019-03-10/18:21:04.81           0.25251669
2019-03-10/18:21:04.84           0.25416876
2019-03-10/18:21:04.87           0.25473130
2019-03-10/18:21:04.90           0.25456663
2019-03-10/18:21:04.93           0.25541469
2019-03-10/18:21:04.97           0.25653602
2019-03-10/18:21:05.00           0.25612180
2019-03-10/18:21:05.03           0.25664903
2019-03-10/18:21:05.06           0.25706030
2019-03-10/18:21:05.09           0.25810927
2019-03-10/18:21:05.12           0.25856943
2019-03-10/18:21:05.15           0.25933797
2019-03-10/18:21:05.18           0.25996175
2019-03-10/18:21:05.22           0.26062820
2019-03-10/18:21:05.25           0.26186456
2019-03-10/18:21:05.28           0.26289957
2019-03-10/18:21:05.31           0.26275412
2019-03-10/18:21:05.34           0.26335192
2019-03-10/18:21:05.37           0.26389333
2019-03-10/18:21:05.40           0.26439779
2019-03-10/18:21:05.43           0.26500281
2019-03-10/18:21:05.47           0.26594135
2019-03-10/18:21:05.50           0.26630520
2019-03-10/18:21:05.53           0.26647640
2019-03-10/18:21:05.56           0.26619692
2019-03-10/18:21:05.59           0.26657016
2019-03-10/18:21:05.62           0.26659331
2019-03-10/18:21:05.65           0.26642649
2019-03-10/18:21:05.68           0.26674088
2019-03-10/18:21:05.72           0.26794699
2019-03-10/18:21:05.75           0.26926035
2019-03-10/18:21:05.78           0.26983267
2019-03-10/18:21:05.81           0.27011532
2019-03-10/18:21:05.84           0.27131491
2019-03-10/18:21:05.87           0.27214996
2019-03-10/18:21:05.90           0.27350661
2019-03-10/18:21:05.93           0.27395302
2019-03-10/18:21:05.97           0.27380739
2019-03-10/18:21:06.00           0.27413947
2019-03-10/18:21:06.03           0.27538963
2019-03-10/18:21:06.06           0.27516779
2019-03-10/18:21:06.09           0.27589198
2019-03-10/18:21:06.12           0.27721108
2019-03-10/18:21:06.15           0.27764648
2019-03-10/18:21:06.18           0.27729796
2019-03-10/18:21:06.22           0.27770744
2019-03-10/18:21:06.25           0.27827264
2019-03-10/18:21:06.28           0.27916241
2019-03-10/18:21:06.31           0.27951693
2019-03-10/18:21:06.34           0.28041732
2019-03-10/18:21:06.37           0.28115691
2019-03-10/18:21:06.40           0.28163453
2019-03-10/18:21:06.43           0.28181502
2019-03-10/18:21:06.47           0.28252522
2019-03-10/18:21:06.50           0.28324231
2019-03-10/18:21:06.53           0.28397093
2019-03-10/18:21:06.56           0.28443045
2019-03-10/18:21:06.59           0.28568936
2019-03-10/18:21:06.62           0.28606610
2019-03-10/18:21:06.65           0.28661713
2019-03-10/18:21:06.68           0.28691988
2019-03-10/18:21:06.72           0.28742325
2019-03-10/18:21:06.75           0.28735884
2019-03-10/18:21:06.78           0.28706389
2019-03-10/18:21:06.81           0.28703933
2019-03-10/18:21:06.84           0.28851678
2019-03-10/18:21:06.87           0.28907773
2019-03-10/18:21:06.90           0.28867146
2019-03-10/18:21:06.93           0.28951042
2019-03-10/18:21:06.97           0.29039136
2019-03-10/18:21:07.00           0.29031059
2019-03-10/18:21:07.03           0.29065382
2019-03-10/18:21:07.06           0.29110822
2019-03-10/18:21:07.09           0.29238764
2019-03-10/18:21:07.12           0.29265796
2019-03-10/18:21:07.15           0.29329098
2019-03-10/18:21:07.18           0.29338896
2019-03-10/18:21:07.22           0.29417321
2019-03-10/18:21:07.25           0.29543415
2019-03-10/18:21:07.28           0.29632276
2019-03-10/18:21:07.31           0.29647930
2019-03-10/18:21:07.34           0.29792595
2019-03-10/18:21:07.37           0.29834311
2019-03-10/18:21:07.40           0.29852106
2019-03-10/18:21:07.43           0.29882033
2019-03-10/18:21:07.47           0.29931279
2019-03-10/18:21:07.50           0.30041177
2019-03-10/18:21:07.53           0.30093157
2019-03-10/18:21:07.56           0.30087896
2019-03-10/18:21:07.59           0.30171202
2019-03-10/18:21:07.62           0.30226314
2019-03-10/18:21:07.65           0.30351676
2019-03-10/18:21:07.68           0.30471712
2019-03-10/18:21:07.72           0.30521877
2019-03-10/18:21:07.75           0.30561736
2019-03-10/18:21:07.78           0.30714105
2019-03-10/18:21:07.81           0.30718000
2019-03-10/18:21:07.84           0.30707455
2019-03-10/18:21:07.87           0.30734350
2019-03-10/18:21:07.90           0.30809649
2019-03-10/18:21:07.93           0.30810051
2019-03-10/18:21:07.97           0.30865060
2019-03-10/18:21:08.00           0.30977692
2019-03-10/18:21:08.03           0.31032148
2019-03-10/18:21:08.06           0.30993715
2019-03-10/18:21:08.09           0.30999923
2019-03-10/18:21:08.12           0.30987144
2019-03-10/18:21:08.15           0.31060937
2019-03-10/18:21:08.18           0.31118408
2019-03-10/18:21:08.22           0.31221721
2019-03-10/18:21:08.25           0.31273779
2019-03-10/18:21:08.28           0.31320609
2019-03-10/18:21:08.31           0.31326594
2019-03-10/18:21:08.34           0.31364619
2019-03-10/18:21:08.37           0.31425914
2019-03-10/18:21:08.40           0.31566619
2019-03-10/18:21:08.43           0.31548925
2019-03-10/18:21:08.47           0.31631170
2019-03-10/18:21:08.50           0.31723085
2019-03-10/18:21:08.53           0.31765245
2019-03-10/18:21:08.56           0.31848139
2019-03-10/18:21:08.59           0.32015839
2019-03-10/18:21:08.62           0.32082417
2019-03-10/18:21:08.65           0.32067649
2019-03-10/18:21:08.68           0.32090600
2019-03-10/18:21:08.72           0.32128645
2019-03-10/18:21:08.75           0.32123611
2019-03-10/18:21:08.78           0.32168304
2019-03-10/18:21:08.81           0.32222750
2019-03-10/18:21:08.84           0.32290094
2019-03-10/18:21:08.87           0.32398521
2019-03-10/18:21:08.90           0.32515872
2019-03-10/18:21:08.93           0.32463232
2019-03-10/18:21:08.97           0.32569821
2019-03-10/18:21:09.00           0.32641037
2019-03-10/18:21:09.03           0.32729043
2019-03-10/18:21:09.06           0.32816224
2019-03-10/18:21:09.09           0.32926132
2019-03-10/18:21:09.12           0.33014894
2019-03-10/18:21:09.15           0.33028992
2019-03-10/18:21:09.18           0.32990580
2019-03-10/18:21:09.22           0.33042374
2019-03-10/18:21:09.25           0.33134001
2019-03-10/18:21:09.28           0.33267427
2019-03-10/18:21:09.31           0.33184743
2019-03-10/18:21:09.34           0.33225643
2019-03-10/18:21:09.37           0.33407446
2019-03-10/18:21:09.40           0.33435402
2019-03-10/18:21:09.43           0.33405069
2019-03-10/18:21:09.47           0.33413174
2019-03-10/18:21:09.50           0.33422543
2019-03-10/18:21:09.53           0.33587374
2019-03-10/18:21:09.56           0.33611526
2019-03-10/18:21:09.59           0.33690525
2019-03-10/18:21:09.62           0.33806970
2019-03-10/18:21:09.65           0.33818634
2019-03-10/18:21:09.68           0.33865782
2019-03-10/18:21:09.72           0.34032223
2019-03-10/18:21:09.75           0.34061289
2019-03-10/18:21:09.78           0.34043158
2019-03-10/18:21:09.81           0.33971579
2019-03-10/18:21:09.84           0.34049507
2019-03-10/18:21:09.87           0.34113672
2019-03-10/18:21:09.90           0.34131731
2019-03-10/18:21:09.93           0.34140262
2019-03-10/18:21:09.97           0.34203119
2019-03-10/18:21:10.00           0.34219882
2019-03-10/18:21:10.03           0.34335976
2019-03-10/18:21:10.06           0.34442404
2019-03-10/18:21:10.09           0.34519624
2019-03-10/18:21:10.12           0.34504893
2019-03-10/18:21:10.15           0.34493177
2019-03-10/18:21:10.18           0.34523310
2019-03-10/18:21:10.22           0.34630977
2019-03-10/18:21:10.25           0.34663991
2019-03-10/18:21:10.28           0.34762335
2019-03-10/18:21:10.31           0.34770396
2019-03-10/18:21:10.34           0.34862421
2019-03-10/18:21:10.37           0.34923791
2019-03-10/18:21:10.40           0.34908285
2019-03-10/18:21:10.43           0.34945445
2019-03-10/18:21:10.47           0.35039031
2019-03-10/18:21:10.50           0.35025313
2019-03-10/18:21:10.53           0.35087612
2019-03-10/18:21:10.56           0.35109868
2019-03-10/18:21:10.59           0.35121070
2019-03-10/18:21:10.62           0.35117362
2019-03-10/18:21:10.65           0.35170555
2019-03-10/18:21:10.68           0.35272302
2019-03-10/18:21:10.72           0.35377039
2019-03-10/18:21:10.75           0.35426198
2019-03-10/18:21:10.78           0.35501157
2019-03-10/18:21:10.81           0.35564476
2019-03-10/18:21:10.84           0.35692903
2019-03-10/18:21:10.87           0.35798847
2019-03-10/18:21:10.90           0.35853998
2019-03-10/18:21:10.93           0.35764408
2019-03-10/18:21:10.97           0.35774811
2019-03-10/18:21:11.00           0.35880643
2019-03-10/18:21:11.03           0.36068682
2019-03-10/18:21:11.06           0.36076627
2019-03-10/18:21:11.09           0.36110209
2019-03-10/18:21:11.12           0.36193197
2019-03-10/18:21:11.15           0.36306729
2019-03-10/18:21:11.18           0.36374250
2019-03-10/18:21:11.22           0.36426635
2019-03-10/18:21:11.25           0.36412562
2019-03-10/18:21:11.28           0.36413906
2019-03-10/18:21:11.31           0.36449573
2019-03-10/18:21:11.34           0.36566156
2019-03-10/18:21:11.37           0.36641708
2019-03-10/18:21:11.40           0.36717614
2019-03-10/18:21:11.43           0.36708880
2019-03-10/18:21:11.47           0.36863409
2019-03-10/18:21:11.50           0.36973185
2019-03-10/18:21:11.53           0.37044532
2019-03-10/18:21:11.56           0.37076333
2019-03-10/18:21:11.59           0.37182207
2019-03-10/18:21:11.62           0.37142620
2019-03-10/18:21:11.65           0.37170107
2019-03-10/18:21:11.68           0.37201726
2019-03-10/18:21:11.72           0.37236729
2019-03-10/18:21:11.75           0.37354433
2019-03-10/18:21:11.78           0.37455678
2019-03-10/18:21:11.81           0.37440522
2019-03-10/18:21:11.84           0.37510121
2019-03-10/18:21:11.87           0.37605400
2019-03-10/18:21:11.90           0.37642522
2019-03-10/18:21:11.93           0.37633220
2019-03-10/18:21:11.97           0.37751856
2019-03-10/18:21:12.00           0.37845318
2019-03-10/18:21:12.03           0.37924601
2019-03-10/18:21:12.06           0.37971715
2019-03-10/18:21:12.09           0.38046861
2019-03-10/18:21:12.12           0.38105784
2019-03-10/18:21:12.15           0.38155526
2019-03-10/18:21:12.18           0.38147101
2019-03-10/18:21:12.22           0.38293537
2019-03-10/18:21:12.25           0.38412182
2019-03-10/18:21:12.28           0.38481081
2019-03-10/18:21:12.31           0.38512311
2019-03-10/18:21:12.34           0.38596176
2019-03-10/18:21:12.37           0.38557208
2019-03-10/18:21:12.40           0.38551381
2019-03-10/18:21:12.43           0.38535682
2019-03-10/18:21:12.47           0.38642178
2019-03-10/18:21:12.50           0.38742949
2019-03-10/18:21:12.53           0.38799108
2019-03-10/18:21:12.56           0.38770832
2019-03-10/18:21:12.59           0.38865130
2019-03-10/18:21:12.62           0.38930001
2019-03-10/18:21:12.65           0.38914894
2019-03-10/18:21:12.68           0.38936249
2019-03-10/18:21:12.72           0.39007658
2019-03-10/18:21:12.75           0.39049548
2019-03-10/18:21:12.78           0.39127188
2019-03-10/18:21:12.81           0.39172637
2019-03-10/18:21:12.84           0.39399374
2019-03-10/18:21:12.87           0.39485753
2019-03-10/18:21:12.90           0.39541753
2019-03-10/18:21:12.93           0.39540584
2019-03-10/18:21:12.97           0.39597220
2019-03-10/18:21:13.00           0.39718990
2019-03-10/18:21:13.03           0.39771509
2019-03-10/18:21:13.06           0.39681214
2019-03-10/18:21:13.09           0.39719261
2019-03-10/18:21:13.12           0.39833375
2019-03-10/18:21:13.15           0.39877107
2019-03-10/18:21:13.18           0.39956274
2019-03-10/18:21:13.22           0.40104899
2019-03-10/18:21:13.25           0.40047458
2019-03-10/18:21:13.28           0.40111821
2019-03-10/18:21:13.31           0.40172457
2019-03-10/18:21:13.34           0.40300444
2019-03-10/18:21:13.37           0.40347674
2019-03-10/18:21:13.40           0.40392747
2019-03-10/18:21:13.43           0.40417076
2019-03-10/18:21:13.47           0.40530698
2019-03-10/18:21:13.50           0.40619858
2019-03-10/18:21:13.53           0.40694736
2019-03-10/18:21:13.56           0.40772488
2019-03-10/18:21:13.59           0.40911145
2019-03-10/18:21:13.62           0.40914297
2019-03-10/18:21:13.65           0.40932049
2019-03-10/18:21:13.68           0.40958381
2019-03-10/18:21:13.72           0.41049882
2019-03-10/18:21:13.75           0.41135663
2019-03-10/18:21:13.78           0.41199505
2019-03-10/18:21:13.81           0.41166903
2019-03-10/18:21:13.84           0.41204307
2019-03-10/18:21:13.87           0.41292356
2019-03-10/18:21:13.90           0.41373139
2019-03-10/18:21:13.93           0.41344763
2019-03-10/18:21:13.97           0.41408858
2019-03-10/18:21:14.00           0.41499871
2019-03-10/18:21:14.03           0.41605942
2019-03-10/18:21:14.06           0.41583945
2019-03-10/18:21:14.09           0.41673630
2019-03-10/18:21:14.12           0.41778217
2019-03-10/18:21:14.15           0.41844543
2019-03-10/18:21:14.18           0.41853819
2019-03-10/18:21:14.22           0.41944773
2019-03-10/18:21:14.25           0.42022789
2019-03-10/18:21:14.28           0.42079158
2019-03-10/18:21:14.31           0.42096210
2019-03-10/18:21:14.34           0.42197983
2019-03-10/18:21:14.37           0.42217737
2019-03-10/18:21:14.40           0.42288863
2019-03-10/18:21:14.43           0.42270621
2019-03-10/18:21:14.47           0.42301975
2019-03-10/18:21:14.50           0.42359764
2019-03-10/18:21:14.53           0.42465172
2019-03-10/18:21:14.56           0.42546153
2019-03-10/18:21:14.59           0.42666078
2019-03-10/18:21:14.62           0.42753055
2019-03-10/18:21:14.65           0.42839417
2019-03-10/18:21:14.68           0.42803240
2019-03-10/18:21:14.72           0.42828897
2019-03-10/18:21:14.75           0.42923106
2019-03-10/18:21:14.78           0.43056681
2019-03-10/18:21:14.81           0.43103379
2019-03-10/18:21:14.84           0.43095601
2019-03-10/18:21:14.87           0.43056638
2019-03-10/18:21:14.90           0.43149430
2019-03-10/18:21:14.93           0.43192887
2019-03-10/18:21:14.97           0.43308938
2019-03-10/18:21:15.00           0.43319850
2019-03-10/18:21:15.03           0.43337150
2019-03-10/18:21:15.06           0.43352346
2019-03-10/18:21:15.09           0.43464633
2019-03-10/18:21:15.12           0.43514409
2019-03-10/18:21:15.15           0.43493156
2019-03-10/18:21:15.18           0.43518285
2019-03-10/18:21:15.22           0.43688422
2019-03-10/18:21:15.25           0.43732604
2019-03-10/18:21:15.28           0.43766004
2019-03-10/18:21:15.31           0.43799027
2019-03-10/18:21:15.34           0.43937578
2019-03-10/18:21:15.37           0.44063741
2019-03-10/18:21:15.40           0.44144260
2019-03-10/18:21:15.43           0.44126833
2019-03-10/18:21:15.47           0.44170070
2019-03-10/18:21:15.50           0.44190084
2019-03-10/18:21:15.53           0.44297639
2019-03-10/18:21:15.56           0.44352126
2019-03-10/18:21:15.59           0.44489646
2019-03-10/18:21:15.62           0.44536101
2019-03-10/18:21:15.65           0.44516234
2019-03-10/18:21:15.68           0.44513968
2019-03-10/18:21:15.72           0.44667994
2019-03-10/18:21:15.75           0.44777634
2019-03-10/18:21:15.78           0.44771240
2019-03-10/18:21:15.81           0.44768750
2019-03-10/18:21:15.84           0.44909034
2019-03-10/18:21:15.87           0.44882023
2019-03-10/18:21:15.90           0.44916885
2019-03-10/18:21:15.93           0.44935144
2019-03-10/18:21:15.97           0.45001217
2019-03-10/18:21:16.00           0.45173844
2019-03-10/18:21:16.03           0.45299218
2019-03-10/18:21:16.06           0.45253952
2019-03-10/18:21:16.09           0.45366662
2019-03-10/18:21:16.12           0.45481013
2019-03-10/18:21:16.15           0.45565317
2019-03-10/18:21:16.18           0.45481565
2019-03-10/18:21:16.22           0.45570872
2019-03-10/18:21:16.25           0.45671415
2019-03-10/18:21:16.28           0.45678136
2019-03-10/18:21:16.31           0.45720463
2019-03-10/18:21:16.34           0.45836213
2019-03-10/18:21:16.37           0.45818520
2019-03-10/18:21:16.40           0.45896518
2019-03-10/18:21:16.43           0.45913907
2019-03-10/18:21:16.47           0.45923711
2019-03-10/18:21:16.50           0.45979483
2019-03-10/18:21:16.53           0.46086545
2019-03-10/18:21:16.56           0.46095696
2019-03-10/18:21:16.59           0.46203873
2019-03-10/18:21:16.62           0.46282107
2019-03-10/18:21:16.65           0.46373024
2019-03-10/18:21:16.68           0.46391810
2019-03-10/18:21:16.72           0.46511074
2019-03-10/18:21:16.75           0.46552531
2019-03-10/18:21:16.78           0.46521125
2019-03-10/18:21:16.81           0.46533408
2019-03-10/18:21:16.84           0.46695059
2019-03-10/18:21:16.87           0.46765864
2019-03-10/18:21:16.90           0.46810978
2019-03-10/18:21:16.93           0.46893199
2019-03-10/18:21:16.97           0.47054110
2019-03-10/18:21:17.00           0.47020732
2019-03-10/18:21:17.03           0.47046946
2019-03-10/18:21:17.06           0.47133283
2019-03-10/18:21:17.09           0.47196420
2019-03-10/18:21:17.12           0.47189583
2019-03-10/18:21:17.15           0.47238612
2019-03-10/18:21:17.18           0.47231604
2019-03-10/18:21:17.22           0.47321207
2019-03-10/18:21:17.25           0.47389368
2019-03-10/18:21:17.28           0.47447353
2019-03-10/18:21:17.31           0.47478237
2019-03-10/18:21:17.34           0.47643088
2019-03-10/18:21:17.37           0.47672677
2019-03-10/18:21:17.40           0.47671724
2019-03-10/18:21:17.43           0.47709704
2019-03-10/18:21:17.47           0.47814638
2019-03-10/18:21:17.50           0.47826013
2019-03-10/18:21:17.53           0.47856333
2019-03-10/18:21:17.56           0.47861605
2019-03-10/18:21:17.59           0.47984327
2019-03-10/18:21:17.62           0.48079612
2019-03-10/18:21:17.65           0.48100287
2019-03-10/18:21:17.68           0.48083821
2019-03-10/18:21:17.72           0.48231164
2019-03-10/18:21:17.75           0.48373962
2019-03-10/18:21:17.78           0.48411503
2019-03-10/18:21:17.81           0.48388162
2019-03-10/18:21:17.84           0.48505967
2019-03-10/18:21:17.87           0.48541171
2019-03-10/18:21:17.90           0.48562894
2019-03-10/18:21:17.93           0.48537572
2019-03-10/18:21:17.97           0.48694233
2019-03-10/18:21:18.00           0.48722946
2019-03-10/18:21:18.03           0.48744295
2019-03-10/18:21:18.06           0.48802028
2019-03-10/18:21:18.09           0.48970389
2019-03-10/18:21:18.12           0.49065549
2019-03-10/18:21:18.15           0.49166590
2019-03-10/18:21:18.18           0.49182315
2019-03-10/18:21:18.22           0.49263761
2019-03-10/18:21:18.25           0.49351051
2019-03-10/18:21:18.28           0.49394285
2019-03-10/18:21:18.31           0.49370389
2019-03-10/18:21:18.34           0.49423226
2019-03-10/18:21:18.37           0.49420837
2019-03-10/18:21:18.40           0.49457823
2019-03-10/18:21:18.43           0.49480464
2019-03-10/18:21:18.47           0.49639922
2019-03-10/18:21:18.50           0.49742385
2019-03-10/18:21:18.53           0.49815147
2019-03-10/18:21:18.56           0.49827699
2019-03-10/18:21:18.59           0.49907539
2019-03-10/18:21:18.62           0.49992428
2019-03-10/18:21:18.65           0.50096446
2019-03-10/18:21:18.68           0.50049361
2019-03-10/18:21:18.72           0.50150812
2019-03-10/18:21:18.75           0.50231629
2019-03-10/18:21:18.78           0.50253417
2019-03-10/18:21:18.81           0.50247399
2019-03-10/18:21:18.84           0.50308787
2019-03-10/18:21:18.87           0.50370711
2019-03-10/18:21:18.90           0.50485644
2019-03-10/18:21:18.93           0.50389088
2019-03-10/18:21:18.97           0.50426497
2019-03-10/18:21:19.00           0.50509385
2019-03-10/18:21:19.03           0.50574234
2019-03-10/18:21:19.06           0.50580228
2019-03-10/18:21:19.09           0.50626559
2019-03-10/18:21:19.12           0.50677462
2019-03-10/18:21:19.15           0.50766845
2019-03-10/18:21:19.18           0.50783307
2019-03-10/18:21:19.22           0.50892129
2019-03-10/18:21:19.25           0.50963018
2019-03-10/18:21:19.28           0.51021798
2019-03-10/18:21:19.31           0.51064624
2019-03-10/18:21:19.34           0.51188848
2019-03-10/18:21:19.37           0.51233931
2019-03-10/18:21:19.40           0.51231521
2019-03-10/18:21:19.43           0.51190739
2019-03-10/18:21:19.47           0.51309310
2019-03-10/18:21:19.50           0.51315478
2019-03-10/18:21:19.53           0.51354133
2019-03-10/18:21:19.56           0.51384325
2019-03-10/18:21:19.59           0.51501422
2019-03-10/18:21:19.62           0.51455324
2019-03-10/18:21:19.65           0.51408613
2019-03-10/18:21:19.68           0.51448596
2019-03-10/18:21:19.72           0.51636819
2019-03-10/18:21:19.75           0.51688971
2019-03-10/18:21:19.78           0.51640900
2019-03-10/18:21:19.81           0.51636993
2019-03-10/18:21:19.84           0.51795091
2019-03-10/18:21:19.87           0.51861401
2019-03-10/18:21:19.90           0.51867238
2019-03-10/18:21:19.93           0.51836980
2019-03-10/18:21:19.97           0.51889560
2019-03-10/18:21:20.00           0.51937712
2019-03-10/18:21:20.03           0.52018283
2019-03-10/18:21:20.06           0.51961161
2019-03-10/18:21:20.09           0.52008203
2019-03-10/18:21:20.12           0.52104241
2019-03-10/18:21:20.15           0.52223316
2019-03-10/18:21:20.18           0.52162501
2019-03-10/18:21:20.22           0.52266421
2019-03-10/18:21:20.25           0.52293456
2019-03-10/18:21:20.28           0.52334812
2019-03-10/18:21:20.31           0.52353026
2019-03-10/18:21:20.34           0.52423227
2019-03-10/18:21:20.37           0.52524073
2019-03-10/18:21:20.40           0.52600033
2019-03-10/18:21:20.43           0.52544239
2019-03-10/18:21:20.47           0.52581330
2019-03-10/18:21:20.50           0.52728421
2019-03-10/18:21:20.53           0.52742928
2019-03-10/18:21:20.56           0.52777858
2019-03-10/18:21:20.59           0.52814617
2019-03-10/18:21:20.62           0.52842451
2019-03-10/18:21:20.65           0.52834842
2019-03-10/18:21:20.68           0.52855093
2019-03-10/18:21:20.72           0.52983336
2019-03-10/18:21:20.75           0.53109605
2019-03-10/18:21:20.78           0.53172387
2019-03-10/18:21:20.81           0.53138282
2019-03-10/18:21:20.84           0.53101658
2019-03-10/18:21:20.87           0.53122020
2019-03-10/18:21:20.90           0.53189098
2019-03-10/18:21:20.93           0.53239439
2019-03-10/18:21:20.97           0.53267292
2019-03-10/18:21:21.00           0.53270322
2019-03-10/18:21:21.03           0.53318096
2019-03-10/18:21:21.06           0.53459291
2019-03-10/18:21:21.09           0.53505440
2019-03-10/18:21:21.12           0.53464458
2019-03-10/18:21:21.15           0.53502360
2019-03-10/18:21:21.18           0.53569032
2019-03-10/18:21:21.22           0.53597761
2019-03-10/18:21:21.25           0.53672685
2019-03-10/18:21:21.28           0.53830200
2019-03-10/18:21:21.31           0.53880282
2019-03-10/18:21:21.34           0.53858489
2019-03-10/18:21:21.37           0.53936906
2019-03-10/18:21:21.40           0.53968142
2019-03-10/18:21:21.43           0.54042598
2019-03-10/18:21:21.47           0.53999154
2019-03-10/18:21:21.50           0.54023978
2019-03-10/18:21:21.53           0.54136346
2019-03-10/18:21:21.56           0.54189959
2019-03-10/18:21:21.59           0.54163226
2019-03-10/18:21:21.62           0.54188126
2019-03-10/18:21:21.65           0.54272073
2019-03-10/18:21:21.68           0.54409134
2019-03-10/18:21:21.72           0.54397405
2019-03-10/18:21:21.75           0.54480360
2019-03-10/18:21:21.78           0.54515326
2019-03-10/18:21:21.81           0.54629467
2019-03-10/18:21:21.84           0.54710169
2019-03-10/18:21:21.87           0.54834103
2019-03-10/18:21:21.90           0.54808893
2019-03-10/18:21:21.93           0.54808963
2019-03-10/18:21:21.97           0.54798460
2019-03-10/18:21:22.00           0.54924596
2019-03-10/18:21:22.03           0.54996533
2019-03-10/18:21:22.06           0.55024474
2019-03-10/18:21:22.09           0.54965122
2019-03-10/18:21:22.12           0.55027355
2019-03-10/18:21:22.15           0.55082101
2019-03-10/18:21:22.18           0.55098979
2019-03-10/18:21:22.22           0.55132814
2019-03-10/18:21:22.25           0.55292354
2019-03-10/18:21:22.28           0.55370960
2019-03-10/18:21:22.31           0.55510612
2019-03-10/18:21:22.34           0.55514270
2019-03-10/18:21:22.37           0.55520975
2019-03-10/18:21:22.40           0.55560654
2019-03-10/18:21:22.43           0.55701042
2019-03-10/18:21:22.47           0.55686986
2019-03-10/18:21:22.50           0.55698326
2019-03-10/18:21:22.53           0.55723613
2019-03-10/18:21:22.56           0.55818950
2019-03-10/18:21:22.59           0.55829524
2019-03-10/18:21:22.62           0.55946314
2019-03-10/18:21:22.65           0.55976943
2019-03-10/18:21:22.68           0.55976406
2019-03-10/18:21:22.72           0.55948597
2019-03-10/18:21:22.75           0.56006885
2019-03-10/18:21:22.78           0.56039856
2019-03-10/18:21:22.81           0.56100911
2019-03-10/18:21:22.84           0.56121458
2019-03-10/18:21:22.87           0.56245015
2019-03-10/18:21:22.90           0.56309182
2019-03-10/18:21:22.93           0.56377655
2019-03-10/18:21:22.97           0.56451492
2019-03-10/18:21:23.00           0.56509187
2019-03-10/18:21:23.03           0.56532117
2019-03-10/18:21:23.06           0.56678685
2019-03-10/18:21:23.09           0.56577511
2019-03-10/18:21:23.12           0.56683109
2019-03-10/18:21:23.15           0.56805054
2019-03-10/18:21:23.18           0.56856422
2019-03-10/18:21:23.22           0.56797927
2019-03-10/18:21:23.25           0.56887397
2019-03-10/18:21:23.28           0.56990667
2019-03-10/18:21:23.31           0.57025407
2019-03-10/18:21:23.34           0.56981202
2019-03-10/18:21:23.37           0.57025364
2019-03-10/18:21:23.40           0.57008434
2019-03-10/18:21:23.43           0.57039241
2019-03-10/18:21:23.47           0.57022115
2019-03-10/18:21:23.50           0.57132150
2019-03-10/18:21:23.53           0.57271253
2019-03-10/18:21:23.56           0.57367643
2019-03-10/18:21:23.59           0.57320218
2019-03-10/18:21:23.62           0.57399670
2019-03-10/18:21:23.65           0.57434556
2019-03-10/18:21:23.68           0.57464434
2019-03-10/18:21:23.72           0.57468407
2019-03-10/18:21:23.75           0.57613666
2019-03-10/18:21:23.78           0.57670553
2019-03-10/18:21:23.81           0.57752720
2019-03-10/18:21:23.84           0.57766687
2019-03-10/18:21:23.87           0.57867354
2019-03-10/18:21:23.90           0.57896789
2019-03-10/18:21:23.93           0.57958639
2019-03-10/18:21:23.97           0.58006605
2019-03-10/18:21:24.00           0.58091720
2019-03-10/18:21:24.03           0.58090190
2019-03-10/18:21:24.06           0.58118677
2019-03-10/18:21:24.09           0.58143467
2019-03-10/18:21:24.12           0.58240922
2019-03-10/18:21:24.15           0.58195284
2019-03-10/18:21:24.18           0.58244509
2019-03-10/18:21:24.22           0.58300898
2019-03-10/18:21:24.25           0.58447075
2019-03-10/18:21:24.28           0.58466625
2019-03-10/18:21:24.31           0.58411175
2019-03-10/18:21:24.34           0.58442621
2019-03-10/18:21:24.37           0.58617874
2019-03-10/18:21:24.40           0.58704894
2019-03-10/18:21:24.43           0.58754668
2019-03-10/18:21:24.47           0.58706012
2019-03-10/18:21:24.50           0.58809885
2019-03-10/18:21:24.53           0.58822584
2019-03-10/18:21:24.56           0.58854884
2019-03-10/18:21:24.59           0.58917850
2019-03-10/18:21:24.62           0.59074288
2019-03-10/18:21:24.65           0.59110245
2019-03-10/18:21:24.68           0.59091025
2019-03-10/18:21:24.72           0.59101014
2019-03-10/18:21:24.75           0.59223575
2019-03-10/18:21:24.78           0.59231457
2019-03-10/18:21:24.81           0.59289623
2019-03-10/18:21:24.84           0.59282357
2019-03-10/18:21:24.87           0.59374450
2019-03-10/18:21:24.90           0.59377982
2019-03-10/18:21:24.93           0.59474985
2019-03-10/18:21:24.97           0.59573083
2019-03-10/18:21:25.00           0.59698099
2019-03-10/18:21:25.03           0.59664043
2019-03-10/18:21:25.06           0.59684857
2019-03-10/18:21:25.09           0.59751005
2019-03-10/18:21:25.12           0.59851771
2019-03-10/18:21:25.15           0.59932571
2019-03-10/18:21:25.18           0.59988451
2019-03-10/18:21:25.22           0.59989577
2019-03-10/18:21:25.25           0.60117949
2019-03-10/18:21:25.28           0.60081006
2019-03-10/18:21:25.31           0.60108624
2019-03-10/18:21:25.34           0.60035270
2019-03-10/18:21:25.37           0.60077886
2019-03-10/18:21:25.40           0.60125206
2019-03-10/18:21:25.43           0.60145225
2019-03-10/18:21:25.47           0.60184533
2019-03-10/18:21:25.50           0.60360980
2019-03-10/18:21:25.53           0.60388976
2019-03-10/18:21:25.56           0.60384082
2019-03-10/18:21:25.59           0.60375575
2019-03-10/18:21:25.62           0.60507885
2019-03-10/18:21:25.65           0.60562122
2019-03-10/18:21:25.68           0.60596622
2019-03-10/18:21:25.72           0.60586604
2019-03-10/18:21:25.75           0.60689720
2019-03-10/18:21:25.78           0.60718569
2019-03-10/18:21:25.81           0.60722313
2019-03-10/18:21:25.84           0.60687568
2019-03-10/18:21:25.87           0.60884115
2019-03-10/18:21:25.90           0.60975588
2019-03-10/18:21:25.93           0.60986942
2019-03-10/18:21:25.97           0.60979250
2019-03-10/18:21:26.00           0.61088414
2019-03-10/18:21:26.03           0.61123040
2019-03-10/18:21:26.06           0.61191785
2019-03-10/18:21:26.09           0.61150295
2019-03-10/18:21:26.12           0.61203602
2019-03-10/18:21:26.15           0.61241912
2019-03-10/18:21:26.18           0.61300808
2019-03-10/18:21:26.22           0.61318833
2019-03-10/18:21:26.25           0.61453411
2019-03-10/18:21:26.28           0.61476187
2019-03-10/18:21:26.31           0.61594304
2019-03-10/18:21:26.34           0.61648470
2019-03-10/18:21:26.37           0.61685020
2019-03-10/18:21:26.40           0.61670715
2019-03-10/18:21:26.43           0.61688917
2019-03-10/18:21:26.47           0.61740893
2019-03-10/18:21:26.50           0.61869349
2019-03-10/18:21:26.53           0.61879469
2019-03-10/18:21:26.56           0.61947335
2019-03-10/18:21:26.59           0.61970373
2019-03-10/18:21:26.62           0.62069264
2019-03-10/18:21:26.65           0.62077596
2019-03-10/18:21:26.68           0.62156580
2019-03-10/18:21:26.72           0.62136185
2019-03-10/18:21:26.75           0.62261130
2019-03-10/18:21:26.78           0.62365146
2019-03-10/18:21:26.81           0.62350049
2019-03-10/18:21:26.84           0.62276852
2019-03-10/18:21:26.87           0.62404739
2019-03-10/18:21:26.90           0.62452179
2019-03-10/18:21:26.93           0.62512134
2019-03-10/18:21:26.97           0.62557282
2019-03-10/18:21:27.00           0.62643739
2019-03-10/18:21:27.03           0.62684606
2019-03-10/18:21:27.06           0.62739661
2019-03-10/18:21:27.09           0.62677284
2019-03-10/18:21:27.12           0.62765730
2019-03-10/18:21:27.15           0.62834428
2019-03-10/18:21:27.18           0.62907674
2019-03-10/18:21:27.22           0.62915424
2019-03-10/18:21:27.25           0.63015692
2019-03-10/18:21:27.28           0.63001275
2019-03-10/18:21:27.31           0.63006066
2019-03-10/18:21:27.34           0.63022637
2019-03-10/18:21:27.37           0.63177542
2019-03-10/18:21:27.40           0.63191982
2019-03-10/18:21:27.43           0.63174783
2019-03-10/18:21:27.47           0.63180564
2019-03-10/18:21:27.50           0.63291541
2019-03-10/18:21:27.53           0.63348364
2019-03-10/18:21:27.56           0.63404231
2019-03-10/18:21:27.59           0.63359923
2019-03-10/18:21:27.62           0.63501548
2019-03-10/18:21:27.65           0.63548894
2019-03-10/18:21:27.68           0.63561337
2019-03-10/18:21:27.72           0.63504689
2019-03-10/18:21:27.75           0.63586632
2019-03-10/18:21:27.78           0.63651985
2019-03-10/18:21:27.81           0.63698995
2019-03-10/18:21:27.84           0.63655859
2019-03-10/18:21:27.87           0.63770141
2019-03-10/18:21:27.90           0.63832543
2019-03-10/18:21:27.93           0.63909210
2019-03-10/18:21:27.97           0.63958102
2019-03-10/18:21:28.00           0.64120721
2019-03-10/18:21:28.03           0.64187677
2019-03-10/18:21:28.06           0.64170919
2019-03-10/18:21:28.09           0.64079906
2019-03-10/18:21:28.12           0.64202384
2019-03-10/18:21:28.15           0.64299298
2019-03-10/18:21:28.18           0.64366910
2019-03-10/18:21:28.22           0.64324943
2019-03-10/18:21:28.25           0.64350272
2019-03-10/18:21:28.28           0.64401946
2019-03-10/18:21:28.31           0.64509778
2019-03-10/18:21:28.34           0.64512293
2019-03-10/18:21:28.37           0.64600756
2019-03-10/18:21:28.40           0.64662370
2019-03-10/18:21:28.43           0.64711599
2019-03-10/18:21:28.47           0.64654337
2019-03-10/18:21:28.50           0.64791510
2019-03-10/18:21:28.53           0.64867633
2019-03-10/18:21:28.56           0.64889642
2019-03-10/18:21:28.59           0.64829222
2019-03-10/18:21:28.62           0.64966976
2019-03-10/18:21:28.65           0.65032779
2019-03-10/18:21:28.68           0.65085778
2019-03-10/18:21:28.72           0.65075787
2019-03-10/18:21:28.75           0.65167946
2019-03-10/18:21:28.78           0.65182324
2019-03-10/18:21:28.81           0.65229804
2019-03-10/18:21:28.84           0.65205311
2019-03-10/18:21:28.87           0.65337304
2019-03-10/18:21:28.90           0.65404448
2019-03-10/18:21:28.93           0.65403729
2019-03-10/18:21:28.97           0.65364419
2019-03-10/18:21:29.00           0.65499671
2019-03-10/18:21:29.03           0.65495499
2019-03-10/18:21:29.06           0.65505504
2019-03-10/18:21:29.09           0.65528171
2019-03-10/18:21:29.12           0.65597311
2019-03-10/18:21:29.15           0.65623637
2019-03-10/18:21:29.18           0.65736392
2019-03-10/18:21:29.22           0.65742811
2019-03-10/18:21:29.25           0.65845116
2019-03-10/18:21:29.28           0.65884153
2019-03-10/18:21:29.31           0.65898957
2019-03-10/18:21:29.34           0.65898925
2019-03-10/18:21:29.37           0.66013937
2019-03-10/18:21:29.40           0.66003504
2019-03-10/18:21:29.43           0.66008903
2019-03-10/18:21:29.47           0.66040686
2019-03-10/18:21:29.50           0.66170475
2019-03-10/18:21:29.53           0.66170306
2019-03-10/18:21:29.56           0.66205942
2019-03-10/18:21:29.59           0.66172013
2019-03-10/18:21:29.62           0.66238404
2019-03-10/18:21:29.65           0.66205620
2019-03-10/18:21:29.68           0.66235301
2019-03-10/18:21:29.72           0.66228052
2019-03-10/18:21:29.75           0.66289911
2019-03-10/18:21:29.78           0.66291563
2019-03-10/18:21:29.81           0.66290311
2019-03-10/18:21:29.84           0.66229202
2019-03-10/18:21:29.87           0.66284237
2019-03-10/18:21:29.90           0.66294826
2019-03-10/18:21:29.93           0.66372727
2019-03-10/18:21:29.97           0.66420823
2019-03-10/18:21:30.00           0.66529571
2019-03-10/18:21:30.03           0.66544126
2019-03-10/18:21:30.06           0.66526077
2019-03-10/18:21:30.09           0.66516162
2019-03-10/18:21:30.12           0.66644307
2019-03-10/18:21:30.15           0.66587179
2019-03-10/18:21:30.18           0.66631579
2019-03-10/18:21:30.22           0.66615169
2019-03-10/18:21:30.25           0.66701814
2019-03-10/18:21:30.28           0.66726752
2019-03-10/18:21:30.31           0.66686766
2019-03-10/18:21:30.34           0.66608767
2019-03-10/18:21:30.37           0.66727552
2019-03-10/18:21:30.40           0.66771529
2019-03-10/18:21:30.43           0.66762426
2019-03-10/18:21:30.47           0.66732580
2019-03-10/18:21:30.50           0.66825210
2019-03-10/18:21:30.53           0.66874237
2019-03-10/18:21:30.56           0.66934905
2019-03-10/18:21:30.59           0.66934347
2019-03-10/18:21:30.62           0.67017712
2019-03-10/18:21:30.65           0.67012072
2019-03-10/18:21:30.68           0.67078043
2019-03-10/18:21:30.72           0.67100945
2019-03-10/18:21:30.75           0.67179924
2019-03-10/18:21:30.78           0.67218170
2019-03-10/18:21:30.81           0.67326368
2019-03-10/18:21:30.84           0.67239637
2019-03-10/18:21:30.87           0.67280625
2019-03-10/18:21:30.90           0.67288446
2019-03-10/18:21:30.93           0.67299986
2019-03-10/18:21:30.97           0.67284993
2019-03-10/18:21:31.00           0.67419121
2019-03-10/18:21:31.03           0.67467051
2019-03-10/18:21:31.06           0.67443341
2019-03-10/18:21:31.09           0.67371660
2019-03-10/18:21:31.12           0.67477959
2019-03-10/18:21:31.15           0.67555175
2019-03-10/18:21:31.18           0.67606129
2019-03-10/18:21:31.22           0.67621015
2019-03-10/18:21:31.25           0.67815470
2019-03-10/18:21:31.28           0.67902934
2019-03-10/18:21:31.31           0.67904592
2019-03-10/18:21:31.34           0.67818227
2019-03-10/18:21:31.37           0.67875174
2019-03-10/18:21:31.40           0.67911827
2019-03-10/18:21:31.43           0.67972605
2019-03-10/18:21:31.47           0.67891162
2019-03-10/18:21:31.50           0.67972078
2019-03-10/18:21:31.53           0.68004161
2019-03-10/18:21:31.56           0.67976092
2019-03-10/18:21:31.59           0.67860746
2019-03-10/18:21:31.62           0.67924423
2019-03-10/18:21:31.65           0.67927410
2019-03-10/18:21:31.68           0.67991748
2019-03-10/18:21:31.72           0.67978742
2019-03-10/18:21:31.75           0.68085898
2019-03-10/18:21:31.78           0.68170639
2019-03-10/18:21:31.81           0.68226429
2019-03-10/18:21:31.84           0.68218952
2019-03-10/18:21:31.87           0.68267662
2019-03-10/18:21:31.90           0.68285626
2019-03-10/18:21:31.93           0.68347348
2019-03-10/18:21:31.97           0.68294119
2019-03-10/18:21:32.00           0.68421738
2019-03-10/18:21:32.03           0.68436051
2019-03-10/18:21:32.06           0.68419126
2019-03-10/18:21:32.09           0.68430201
2019-03-10/18:21:32.12           0.68534904
2019-03-10/18:21:32.15           0.68530492
2019-03-10/18:21:32.18           0.68566841
2019-03-10/18:21:32.22           0.68516759
2019-03-10/18:21:32.25           0.68593903
2019-03-10/18:21:32.28           0.68612868
2019-03-10/18:21:32.31           0.68620330
2019-03-10/18:21:32.34           0.68585082
2019-03-10/18:21:32.37           0.68682275
2019-03-10/18:21:32.40           0.68739195
2019-03-10/18:21:32.43           0.68790669
2019-03-10/18:21:32.47           0.68729662
2019-03-10/18:21:32.50           0.68827962
2019-03-10/18:21:32.53           0.68878693
2019-03-10/18:21:32.56           0.68928772
2019-03-10/18:21:32.59           0.68958434
2019-03-10/18:21:32.62           0.69109620
2019-03-10/18:21:32.65           0.69152321
2019-03-10/18:21:32.68           0.69178090
2019-03-10/18:21:32.72           0.69113622
2019-03-10/18:21:32.75           0.69200979
2019-03-10/18:21:32.78           0.69220230
2019-03-10/18:21:32.81           0.69244592
2019-03-10/18:21:32.84           0.69223782
2019-03-10/18:21:32.87           0.69284569
2019-03-10/18:21:32.90           0.69242213
2019-03-10/18:21:32.93           0.69237336
2019-03-10/18:21:32.97           0.69154958
2019-03-10/18:21:33.00           0.69268268
2019-03-10/18:21:33.03           0.69316046
2019-03-10/18:21:33.06           0.69352315
2019-03-10/18:21:33.09           0.69358500
2019-03-10/18:21:33.12           0.69473533
2019-03-10/18:21:33.15           0.69494793
2019-03-10/18:21:33.18           0.69489281
2019-03-10/18:21:33.22           0.69470167
2019-03-10/18:21:33.25           0.69585414
2019-03-10/18:21:33.28           0.69562933
2019-03-10/18:21:33.31           0.69623908
2019-03-10/18:21:33.34           0.69633134
2019-03-10/18:21:33.37           0.69675631
2019-03-10/18:21:33.40           0.69639706
2019-03-10/18:21:33.43           0.69705750
2019-03-10/18:21:33.47           0.69662843
2019-03-10/18:21:33.50           0.69697975
2019-03-10/18:21:33.53           0.69721552
2019-03-10/18:21:33.56           0.69733844
2019-03-10/18:21:33.59           0.69646485
2019-03-10/18:21:33.62           0.69704675
2019-03-10/18:21:33.65           0.69742764
2019-03-10/18:21:33.68           0.69763560
2019-03-10/18:21:33.72           0.69699612
2019-03-10/18:21:33.75           0.69807390
2019-03-10/18:21:33.78           0.69851841
2019-03-10/18:21:33.81           0.69903334
2019-03-10/18:21:33.84           0.69882780
2019-03-10/18:21:33.87           0.69953345
2019-03-10/18:21:33.90           0.69979683
2019-03-10/18:21:33.93           0.69939695
2019-03-10/18:21:33.97           0.69862552
2019-03-10/18:21:34.00           0.70007232
2019-03-10/18:21:34.03           0.70069627
2019-03-10/18:21:34.06           0.70085635
2019-03-10/18:21:34.09           0.70016862
2019-03-10/18:21:34.12           0.70068847
2019-03-10/18:21:34.15           0.70090222
2019-03-10/18:21:34.18           0.70202539
2019-03-10/18:21:34.22           0.70146220
2019-03-10/18:21:34.25           0.70177964
2019-03-10/18:21:34.28           0.70211661
2019-03-10/18:21:34.31           0.70288149
2019-03-10/18:21:34.34           0.70250756
2019-03-10/18:21:34.37           0.70334444
2019-03-10/18:21:34.40           0.70389312
2019-03-10/18:21:34.43           0.70434112
2019-03-10/18:21:34.47           0.70391503
2019-03-10/18:21:34.50           0.70456505
2019-03-10/18:21:34.53           0.70452667
2019-03-10/18:21:34.56           0.70477900
2019-03-10/18:21:34.59           0.70504997
2019-03-10/18:21:34.62           0.70635112
2019-03-10/18:21:34.65           0.70617706
2019-03-10/18:21:34.68           0.70599754
2019-03-10/18:21:34.72           0.70506903
2019-03-10/18:21:34.75           0.70592457
2019-03-10/18:21:34.78           0.70624075
2019-03-10/18:21:34.81           0.70607272
2019-03-10/18:21:34.84           0.70533930
2019-03-10/18:21:34.87           0.70607413
2019-03-10/18:21:34.90           0.70632717
2019-03-10/18:21:34.93           0.70673462
2019-03-10/18:21:34.97           0.70676806
2019-03-10/18:21:35.00           0.70796954
2019-03-10/18:21:35.03           0.70814621
2019-03-10/18:21:35.06           0.70843886
2019-03-10/18:21:35.09           0.70802887
2019-03-10/18:21:35.12           0.70854149
2019-03-10/18:21:35.15           0.70804638
2019-03-10/18:21:35.18           0.70817767
2019-03-10/18:21:35.22           0.70829007
2019-03-10/18:21:35.25           0.70939941
2019-03-10/18:21:35.28           0.70877913
2019-03-10/18:21:35.31           0.70846054
2019-03-10/18:21:35.34           0.70768529
2019-03-10/18:21:35.37           0.70838896
2019-03-10/18:21:35.40           0.70877252
2019-03-10/18:21:35.43           0.70866940
2019-03-10/18:21:35.47           0.70783014
2019-03-10/18:21:35.50           0.70869930
2019-03-10/18:21:35.53           0.70876958
2019-03-10/18:21:35.56           0.70918879
2019-03-10/18:21:35.59           0.70904261
2019-03-10/18:21:35.62           0.70992909
2019-03-10/18:21:35.65           0.71012082
2019-03-10/18:21:35.68           0.71011151
2019-03-10/18:21:35.72           0.70962169
2019-03-10/18:21:35.75           0.71114763
2019-03-10/18:21:35.78           0.71131711
2019-03-10/18:21:35.81           0.71162411
2019-03-10/18:21:35.84           0.71074763
2019-03-10/18:21:35.87           0.71077047
2019-03-10/18:21:35.90           0.71093884
2019-03-10/18:21:35.93           0.71107121
2019-03-10/18:21:35.97           0.71088198
2019-03-10/18:21:36.00           0.71141993
2019-03-10/18:21:36.03           0.71109603
2019-03-10/18:21:36.06           0.71082842
2019-03-10/18:21:36.09           0.71012249
2019-03-10/18:21:36.12           0.71145307
2019-03-10/18:21:36.15           0.71189338
2019-03-10/18:21:36.18           0.71214628
2019-03-10/18:21:36.22           0.71157278
2019-03-10/18:21:36.25           0.71238713
2019-03-10/18:21:36.28           0.71254677
2019-03-10/18:21:36.31           0.71290870
2019-03-10/18:21:36.34           0.71267457
2019-03-10/18:21:36.37           0.71407452
2019-03-10/18:21:36.40           0.71407163
2019-03-10/18:21:36.43           0.71369100
2019-03-10/18:21:36.47           0.71300631
2019-03-10/18:21:36.50           0.71383360
2019-03-10/18:21:36.53           0.71379849
2019-03-10/18:21:36.56           0.71345776
2019-03-10/18:21:36.59           0.71265741
2019-03-10/18:21:36.62           0.71355691
2019-03-10/18:21:36.65           0.71348055
2019-03-10/18:21:36.68           0.71400189
2019-03-10/18:21:36.72           0.71423420
2019-03-10/18:21:36.75           0.71446757
2019-03-10/18:21:36.78           0.71424087
2019-03-10/18:21:36.81           0.71476850
2019-03-10/18:21:36.84           0.71488134
2019-03-10/18:21:36.87           0.71605217
2019-03-10/18:21:36.90           0.71577032
2019-03-10/18:21:36.93           0.71612627
2019-03-10/18:21:36.97           0.71573269
2019-03-10/18:21:37.00           0.71630987
2019-03-10/18:21:37.03           0.71606523
2019-03-10/18:21:37.06           0.71593791
2019-03-10/18:21:37.09           0.71474137
2019-03-10/18:21:37.12           0.71515718
2019-03-10/18:21:37.15           0.71535420
2019-03-10/18:21:37.18           0.71545184
2019-03-10/18:21:37.22           0.71484175
2019-03-10/18:21:37.25           0.71530688
2019-03-10/18:21:37.28           0.71526808
2019-03-10/18:21:37.31           0.71557345
2019-03-10/18:21:37.34           0.71489029
2019-03-10/18:21:37.37           0.71556750
2019-03-10/18:21:37.40           0.71583561
2019-03-10/18:21:37.43           0.71554948
2019-03-10/18:21:37.47           0.71474046
2019-03-10/18:21:37.50           0.71615397
2019-03-10/18:21:37.53           0.71645954
2019-03-10/18:21:37.56           0.71610837
2019-03-10/18:21:37.59           0.71531473
2019-03-10/18:21:37.62           0.71591255
2019-03-10/18:21:37.65           0.71604492
2019-03-10/18:21:37.68           0.71661589
2019-03-10/18:21:37.72           0.71641374
2019-03-10/18:21:37.75           0.71647455
2019-03-10/18:21:37.78           0.71602371
2019-03-10/18:21:37.81           0.71656972
2019-03-10/18:21:37.84           0.71580396
2019-03-10/18:21:37.87           0.71594135
2019-03-10/18:21:37.90           0.71579393
2019-03-10/18:21:37.93           0.71554148
2019-03-10/18:21:37.97           0.71428562
2019-03-10/18:21:38.00           0.71548274
2019-03-10/18:21:38.03           0.71615415
2019-03-10/18:21:38.06           0.71604656
2019-03-10/18:21:38.09           0.71543069
2019-03-10/18:21:38.12           0.71689649
2019-03-10/18:21:38.15           0.71735994
2019-03-10/18:21:38.18           0.71742296
2019-03-10/18:21:38.22           0.71718122
2019-03-10/18:21:38.25           0.71782959
2019-03-10/18:21:38.28           0.71708040
2019-03-10/18:21:38.31           0.71677621
2019-03-10/18:21:38.34           0.71628908
2019-03-10/18:21:38.37           0.71732706
2019-03-10/18:21:38.40           0.71761255
2019-03-10/18:21:38.43           0.71739161
2019-03-10/18:21:38.47           0.71620086
2019-03-10/18:21:38.50           0.71690129
2019-03-10/18:21:38.53           0.71737126
2019-03-10/18:21:38.56           0.71770654
2019-03-10/18:21:38.59           0.71674133
2019-03-10/18:21:38.62           0.71765777
2019-03-10/18:21:38.65           0.71819916
2019-03-10/18:21:38.68           0.71819735
2019-03-10/18:21:38.72           0.71740736
2019-03-10/18:21:38.75           0.71827021
2019-03-10/18:21:38.78           0.71848441
2019-03-10/18:21:38.81           0.71855678
2019-03-10/18:21:38.84           0.71816747
2019-03-10/18:21:38.87           0.71900938
2019-03-10/18:21:38.90           0.71903023
2019-03-10/18:21:38.93           0.71935022
2019-03-10/18:21:38.97           0.71854051
2019-03-10/18:21:39.00           0.71925681
2019-03-10/18:21:39.03           0.71979603
2019-03-10/18:21:39.06           0.71933345
2019-03-10/18:21:39.09           0.71831486
2019-03-10/18:21:39.12           0.71913054
2019-03-10/18:21:39.15           0.71932222
2019-03-10/18:21:39.18           0.71897973
2019-03-10/18:21:39.22           0.71790089
2019-03-10/18:21:39.25           0.71814042
2019-03-10/18:21:39.28           0.71766337
2019-03-10/18:21:39.31           0.71818452
2019-03-10/18:21:39.34           0.71794489
2019-03-10/18:21:39.37           0.71895599
2019-03-10/18:21:39.40           0.71920170
2019-03-10/18:21:39.43           0.71875764
2019-03-10/18:21:39.47           0.71807763
2019-03-10/18:21:39.50           0.71882420
2019-03-10/18:21:39.53           0.71871486
2019-03-10/18:21:39.56           0.71870747
2019-03-10/18:21:39.59           0.71734598
2019-03-10/18:21:39.62           0.71732637
2019-03-10/18:21:39.65           0.71684885
2019-03-10/18:21:39.68           0.71648153
2019-03-10/18:21:39.72           0.71514452
2019-03-10/18:21:39.75           0.71491451
2019-03-10/18:21:39.78           0.71375300
2019-03-10/18:21:39.81           0.71323635
2019-03-10/18:21:39.84           0.71253577
2019-03-10/18:21:39.87           0.71322985
2019-03-10/18:21:39.90           0.71284178
2019-03-10/18:21:39.93           0.71232580
2019-03-10/18:21:39.97           0.71182695
2019-03-10/18:21:40.00           0.71294004
2019-03-10/18:21:40.03           0.71335537
2019-03-10/18:21:40.06           0.71319945
2019-03-10/18:21:40.09           0.71190223
2019-03-10/18:21:40.12           0.71202016
2019-03-10/18:21:40.15           0.71181635
2019-03-10/18:21:40.18           0.71216084
2019-03-10/18:21:40.22           0.71084027
2019-03-10/18:21:40.25           0.71064298
2019-03-10/18:21:40.28           0.71022807
2019-03-10/18:21:40.31           0.71011213
2019-03-10/18:21:40.34           0.70937408
2019-03-10/18:21:40.37           0.70989840
2019-03-10/18:21:40.40           0.70952065
2019-03-10/18:21:40.43           0.70880099
2019-03-10/18:21:40.47           0.70759900
2019-03-10/18:21:40.50           0.70814083
2019-03-10/18:21:40.53           0.70835247
2019-03-10/18:21:40.56           0.70795376
2019-03-10/18:21:40.59           0.70691095
2019-03-10/18:21:40.62           0.70757638
2019-03-10/18:21:40.65           0.70742231
2019-03-10/18:21:40.68           0.70696948
2019-03-10/18:21:40.72           0.70598804
2019-03-10/18:21:40.75           0.70707660
2019-03-10/18:21:40.78           0.70697492
2019-03-10/18:21:40.81           0.70676181
2019-03-10/18:21:40.84           0.70645730
2019-03-10/18:21:40.87           0.70716647
2019-03-10/18:21:40.90           0.70667324
2019-03-10/18:21:40.93           0.70683892
2019-03-10/18:21:40.97           0.70594503
2019-03-10/18:21:41.00           0.70622745
2019-03-10/18:21:41.03           0.70631213
2019-03-10/18:21:41.06           0.70592948
2019-03-10/18:21:41.09           0.70512680
2019-03-10/18:21:41.12           0.70554005
2019-03-10/18:21:41.15           0.70505370
2019-03-10/18:21:41.18           0.70467905
2019-03-10/18:21:41.22           0.70416275
2019-03-10/18:21:41.25           0.70544215
2019-03-10/18:21:41.28           0.70542704
2019-03-10/18:21:41.31           0.70537908
2019-03-10/18:21:41.34           0.70500811
2019-03-10/18:21:41.37           0.70563240
2019-03-10/18:21:41.40           0.70553685
2019-03-10/18:21:41.43           0.70538634
2019-03-10/18:21:41.47           0.70424406
2019-03-10/18:21:41.50           0.70479587
2019-03-10/18:21:41.53           0.70459372
2019-03-10/18:21:41.56           0.70439758
2019-03-10/18:21:41.59           0.70370223
2019-03-10/18:21:41.62           0.70428212
2019-03-10/18:21:41.65           0.70407582
2019-03-10/18:21:41.68           0.70362109
2019-03-10/18:21:41.72           0.70273595
2019-03-10/18:21:41.75           0.70356552
2019-03-10/18:21:41.78           0.70365993
2019-03-10/18:21:41.81           0.70319880
2019-03-10/18:21:41.84           0.70232550
2019-03-10/18:21:41.87           0.70366499
2019-03-10/18:21:41.90           0.70352341
2019-03-10/18:21:41.93           0.70325761
2019-03-10/18:21:41.97           0.70289076
2019-03-10/18:21:42.00           0.70396875
2019-03-10/18:21:42.03           0.70410415
2019-03-10/18:21:42.06           0.70390897
2019-03-10/18:21:42.09           0.70316090
2019-03-10/18:21:42.12           0.70386125
2019-03-10/18:21:42.15           0.70383010
2019-03-10/18:21:42.18           0.70358029
2019-03-10/18:21:42.22           0.70272902
2019-03-10/18:21:42.25           0.70326325
2019-03-10/18:21:42.28           0.70272718
2019-03-10/18:21:42.31           0.70234988
2019-03-10/18:21:42.34           0.70163832
2019-03-10/18:21:42.37           0.70231983
2019-03-10/18:21:42.40           0.70237434
2019-03-10/18:21:42.43           0.70231960
2019-03-10/18:21:42.47           0.70190376
2019-03-10/18:21:42.50           0.70291651
2019-03-10/18:21:42.53           0.70269049
2019-03-10/18:21:42.56           0.70264530
2019-03-10/18:21:42.59           0.70203913
2019-03-10/18:21:42.62           0.70316269
2019-03-10/18:21:42.65           0.70411468
2019-03-10/18:21:42.68           0.70409952
2019-03-10/18:21:42.72           0.70305778
2019-03-10/18:21:42.75           0.70352315
2019-03-10/18:21:42.78           0.70357244
2019-03-10/18:21:42.81           0.70378754
2019-03-10/18:21:42.84           0.70302675
2019-03-10/18:21:42.87           0.70377352
2019-03-10/18:21:42.90           0.70347432
2019-03-10/18:21:42.93           0.70341257
2019-03-10/18:21:42.97           0.70271885
2019-03-10/18:21:43.00           0.70318787
2019-03-10/18:21:43.03           0.70295444
2019-03-10/18:21:43.06           0.70249884
2019-03-10/18:21:43.09           0.70147165
2019-03-10/18:21:43.12           0.70181881
2019-03-10/18:21:43.15           0.70213741
2019-03-10/18:21:43.18           0.70218994
2019-03-10/18:21:43.22           0.70109892
2019-03-10/18:21:43.25           0.70181653
2019-03-10/18:21:43.28           0.70161694
2019-03-10/18:21:43.31           0.70203243
2019-03-10/18:21:43.34           0.70147806
2019-03-10/18:21:43.37           0.70214902
2019-03-10/18:21:43.40           0.70156209
2019-03-10/18:21:43.43           0.70039208
2019-03-10/18:21:43.47           0.69987712
2019-03-10/18:21:43.50           0.70025644
2019-03-10/18:21:43.53           0.69979370
2019-03-10/18:21:43.56           0.69982427
2019-03-10/18:21:43.59           0.69867533
2019-03-10/18:21:43.62           0.69872066
2019-03-10/18:21:43.65           0.69844021
2019-03-10/18:21:43.68           0.69813548
2019-03-10/18:21:43.72           0.69704801
2019-03-10/18:21:43.75           0.69783080
2019-03-10/18:21:43.78           0.69787553
2019-03-10/18:21:43.81           0.69776869
2019-03-10/18:21:43.84           0.69680110
2019-03-10/18:21:43.87           0.69726567
2019-03-10/18:21:43.90           0.69742048
2019-03-10/18:21:43.93           0.69745813
2019-03-10/18:21:43.97           0.69718306
2019-03-10/18:21:44.00           0.69757287
2019-03-10/18:21:44.03           0.69697165
2019-03-10/18:21:44.06           0.69694537
2019-03-10/18:21:44.09           0.69621497
2019-03-10/18:21:44.12           0.69635538
2019-03-10/18:21:44.15           0.69562770
2019-03-10/18:21:44.18           0.69511020
2019-03-10/18:21:44.22           0.69436640
2019-03-10/18:21:44.25           0.69550164
2019-03-10/18:21:44.28           0.69555234
2019-03-10/18:21:44.31           0.69552085
2019-03-10/18:21:44.34           0.69480061
2019-03-10/18:21:44.37           0.69520435
2019-03-10/18:21:44.40           0.69531220
2019-03-10/18:21:44.43           0.69517501
2019-03-10/18:21:44.47           0.69423076
2019-03-10/18:21:44.50           0.69475420
2019-03-10/18:21:44.53           0.69477886
2019-03-10/18:21:44.56           0.69489130
2019-03-10/18:21:44.59           0.69410093
2019-03-10/18:21:44.62           0.69460941
2019-03-10/18:21:44.65           0.69434630
2019-03-10/18:21:44.68           0.69419355
2019-03-10/18:21:44.72           0.69352591
2019-03-10/18:21:44.75           0.69369572
2019-03-10/18:21:44.78           0.69297347
2019-03-10/18:21:44.81           0.69284508
2019-03-10/18:21:44.84           0.69266698
2019-03-10/18:21:44.87           0.69308764
2019-03-10/18:21:44.90           0.69290990
2019-03-10/18:21:44.93           0.69314135
2019-03-10/18:21:44.97           0.69195952
2019-03-10/18:21:45.00           0.69266956
2019-03-10/18:21:45.03           0.69281286
2019-03-10/18:21:45.06           0.69294754
2019-03-10/18:21:45.09           0.69229404
2019-03-10/18:21:45.12           0.69303940
2019-03-10/18:21:45.15           0.69317645
2019-03-10/18:21:45.18           0.69297522
2019-03-10/18:21:45.22           0.69208942
2019-03-10/18:21:45.25           0.69237517
2019-03-10/18:21:45.28           0.69226415
2019-03-10/18:21:45.31           0.69200088
2019-03-10/18:21:45.34           0.69090604
2019-03-10/18:21:45.37           0.69202195
2019-03-10/18:21:45.40           0.69219081
2019-03-10/18:21:45.43           0.69158115
2019-03-10/18:21:45.47           0.69055384
2019-03-10/18:21:45.50           0.69115574
2019-03-10/18:21:45.53           0.69120070
2019-03-10/18:21:45.56           0.69096777
2019-03-10/18:21:45.59           0.68987134
2019-03-10/18:21:45.62           0.69043094
2019-03-10/18:21:45.65           0.69051485
2019-03-10/18:21:45.68           0.69028063
2019-03-10/18:21:45.72           0.68917063
2019-03-10/18:21:45.75           0.68987422
2019-03-10/18:21:45.78           0.68978129
2019-03-10/18:21:45.81           0.68922278
2019-03-10/18:21:45.84           0.68829819
2019-03-10/18:21:45.87           0.68843341
2019-03-10/18:21:45.90           0.68743590
2019-03-10/18:21:45.93           0.68668219
2019-03-10/18:21:45.97           0.68563028
2019-03-10/18:21:46.00           0.68646612
2019-03-10/18:21:46.03           0.68608057
2019-03-10/18:21:46.06           0.68531440
2019-03-10/18:21:46.09           0.68435670
2019-03-10/18:21:46.12           0.68482243
2019-03-10/18:21:46.15           0.68461508
2019-03-10/18:21:46.18           0.68436499
2019-03-10/18:21:46.22           0.68315438
2019-03-10/18:21:46.25           0.68160645
2019-03-10/18:21:46.28           0.67822380
2019-03-10/18:21:46.31           0.67518897
2019-03-10/18:21:46.34           0.67173114
2019-03-10/18:21:46.37           0.66953679
2019-03-10/18:21:46.40           0.66697375
2019-03-10/18:21:46.43           0.66457031
2019-03-10/18:21:46.47           0.66192078
2019-03-10/18:21:46.50           0.66139037
2019-03-10/18:21:46.53           0.66033336
2019-03-10/18:21:46.56           0.65938742
2019-03-10/18:21:46.59           0.65877280
2019-03-10/18:21:46.62           0.65927618
2019-03-10/18:21:46.65           0.65859583
2019-03-10/18:21:46.68           0.65882239
2019-03-10/18:21:46.72           0.65906913
2019-03-10/18:21:46.75           0.66049929
2019-03-10/18:21:46.78           0.66097258
2019-03-10/18:21:46.81           0.66161328
2019-03-10/18:21:46.84           0.66235486
2019-03-10/18:21:46.87           0.66487894
2019-03-10/18:21:46.90           0.66625025
2019-03-10/18:21:46.93           0.66700060
2019-03-10/18:21:46.97           0.66766702
2019-03-10/18:21:47.00           0.67108749
2019-03-10/18:21:47.03           0.67388066
2019-03-10/18:21:47.06           0.67513057
2019-03-10/18:21:47.09           0.67553238
2019-03-10/18:21:47.12           0.67723965
2019-03-10/18:21:47.15           0.67785240
2019-03-10/18:21:47.18           0.67902806
2019-03-10/18:21:47.22           0.67977034
2019-03-10/18:21:47.25           0.68134272
2019-03-10/18:21:47.28           0.68165601
2019-03-10/18:21:47.31           0.68083813
2019-03-10/18:21:47.34           0.67951724
2019-03-10/18:21:47.37           0.68021566
2019-03-10/18:21:47.40           0.68006476
2019-03-10/18:21:47.43           0.67990707
2019-03-10/18:21:47.47           0.67944583
2019-03-10/18:21:47.50           0.68021824
2019-03-10/18:21:47.53           0.68010066
2019-03-10/18:21:47.56           0.67982338
2019-03-10/18:21:47.59           0.67874649
2019-03-10/18:21:47.62           0.67942245
2019-03-10/18:21:47.65           0.68019338
2019-03-10/18:21:47.68           0.68113842
2019-03-10/18:21:47.72           0.68028360
2019-03-10/18:21:47.75           0.67995871
2019-03-10/18:21:47.78           0.67934052
2019-03-10/18:21:47.81           0.67900116
2019-03-10/18:21:47.84           0.67735089
2019-03-10/18:21:47.87           0.67679304
2019-03-10/18:21:47.90           0.67602564
2019-03-10/18:21:47.93           0.67511747
2019-03-10/18:21:47.97           0.67369499
2019-03-10/18:21:48.00           0.67369679
2019-03-10/18:21:48.03           0.67273283
2019-03-10/18:21:48.06           0.67193616
2019-03-10/18:21:48.09           0.67089406
2019-03-10/18:21:48.12           0.67099071
2019-03-10/18:21:48.15           0.66995980
2019-03-10/18:21:48.18           0.66906783
2019-03-10/18:21:48.22           0.66740407
2019-03-10/18:21:48.25           0.66686372
2019-03-10/18:21:48.28           0.66592367
2019-03-10/18:21:48.31           0.66460485
2019-03-10/18:21:48.34           0.66308987
2019-03-10/18:21:48.37           0.66305528
2019-03-10/18:21:48.40           0.66174504
2019-03-10/18:21:48.43           0.66098937
2019-03-10/18:21:48.47           0.66035321
2019-03-10/18:21:48.50           0.66077910
2019-03-10/18:21:48.53           0.66007558
2019-03-10/18:21:48.56           0.65970484
2019-03-10/18:21:48.59           0.65911514
2019-03-10/18:21:48.62           0.66001058
2019-03-10/18:21:48.65           0.65960999
2019-03-10/18:21:48.68           0.65881941
2019-03-10/18:21:48.72           0.65804010
2019-03-10/18:21:48.75           0.65838546
2019-03-10/18:21:48.78           0.65804818
2019-03-10/18:21:48.81           0.65779276
2019-03-10/18:21:48.84           0.65691611
2019-03-10/18:21:48.87           0.65680197
2019-03-10/18:21:48.90           0.65592648
2019-03-10/18:21:48.93           0.65556040
2019-03-10/18:21:48.97           0.65451454
2019-03-10/18:21:49.00           0.65437511
2019-03-10/18:21:49.03           0.65390456
2019-03-10/18:21:49.06           0.65417422
2019-03-10/18:21:49.09           0.65358478
2019-03-10/18:21:49.12           0.65419238
2019-03-10/18:21:49.15           0.65386866
2019-03-10/18:21:49.18           0.65299659
2019-03-10/18:21:49.22           0.65156857
2019-03-10/18:21:49.25           0.65171305
2019-03-10/18:21:49.28           0.65153093
2019-03-10/18:21:49.31           0.65160863
2019-03-10/18:21:49.34           0.65060487
2019-03-10/18:21:49.37           0.65096486
2019-03-10/18:21:49.40           0.65074233
2019-03-10/18:21:49.43           0.64987969
2019-03-10/18:21:49.47           0.64863935
2019-03-10/18:21:49.50           0.64883525
2019-03-10/18:21:49.53           0.64843757
2019-03-10/18:21:49.56           0.64823501
2019-03-10/18:21:49.59           0.64734352
2019-03-10/18:21:49.62           0.64757739
2019-03-10/18:21:49.65           0.64737816
2019-03-10/18:21:49.68           0.64713939
2019-03-10/18:21:49.72           0.64602973
2019-03-10/18:21:49.75           0.64621199
2019-03-10/18:21:49.78           0.64585411
2019-03-10/18:21:49.81           0.64560367
2019-03-10/18:21:49.84           0.64462248
2019-03-10/18:21:49.87           0.64423293
2019-03-10/18:21:49.90           0.64363467
2019-03-10/18:21:49.93           0.64305549
2019-03-10/18:21:49.97           0.64204645
2019-03-10/18:21:50.00           0.64275888
2019-03-10/18:21:50.03           0.64182233
2019-03-10/18:21:50.06           0.64090358
2019-03-10/18:21:50.09           0.64024372
2019-03-10/18:21:50.12           0.64028711
2019-03-10/18:21:50.15           0.63926948
2019-03-10/18:21:50.18           0.63848347
2019-03-10/18:21:50.22           0.63702512
2019-03-10/18:21:50.25           0.63683222
2019-03-10/18:21:50.28           0.63565570
2019-03-10/18:21:50.31           0.63464678
2019-03-10/18:21:50.34           0.63335852
2019-03-10/18:21:50.37           0.63285844
2019-03-10/18:21:50.40           0.63178329
2019-03-10/18:21:50.43           0.63111486
2019-03-10/18:21:50.47           0.63002699
2019-03-10/18:21:50.50           0.63019217
2019-03-10/18:21:50.53           0.62986152
2019-03-10/18:21:50.56           0.62964508
2019-03-10/18:21:50.59           0.62889846
2019-03-10/18:21:50.62           0.62939066
2019-03-10/18:21:50.65           0.62890313
2019-03-10/18:21:50.68           0.62876278
2019-03-10/18:21:50.72           0.62806552
2019-03-10/18:21:50.75           0.62829004
2019-03-10/18:21:50.78           0.62772317
2019-03-10/18:21:50.81           0.62738182
2019-03-10/18:21:50.84           0.62662835
2019-03-10/18:21:50.87           0.62701872
2019-03-10/18:21:50.90           0.62677469
2019-03-10/18:21:50.93           0.62624402
2019-03-10/18:21:50.97           0.62565473
2019-03-10/18:21:51.00           0.62622624
2019-03-10/18:21:51.03           0.62554050
2019-03-10/18:21:51.06           0.62535469
2019-03-10/18:21:51.09           0.62454261
2019-03-10/18:21:51.12           0.62471965
2019-03-10/18:21:51.15           0.62508811
2019-03-10/18:21:51.18           0.62494673
2019-03-10/18:21:51.22           0.62375628
2019-03-10/18:21:51.25           0.62436488
2019-03-10/18:21:51.28           0.62428005
2019-03-10/18:21:51.31           0.62397352
2019-03-10/18:21:51.34           0.62310164
2019-03-10/18:21:51.37           0.62336941
2019-03-10/18:21:51.40           0.62329096
2019-03-10/18:21:51.43           0.62335083
2019-03-10/18:21:51.47           0.62236778
2019-03-10/18:21:51.50           0.62245587
2019-03-10/18:21:51.53           0.62178163
2019-03-10/18:21:51.56           0.62132497
2019-03-10/18:21:51.59           0.62070531
2019-03-10/18:21:51.62           0.62081028
2019-03-10/18:21:51.65           0.62037756
2019-03-10/18:21:51.68           0.61999137
2019-03-10/18:21:51.72           0.61847816
2019-03-10/18:21:51.75           0.61874116
2019-03-10/18:21:51.78           0.61857072
2019-03-10/18:21:51.81           0.61785128
2019-03-10/18:21:51.84           0.61718988
2019-03-10/18:21:51.87           0.61828071
2019-03-10/18:21:51.90           0.61791589
2019-03-10/18:21:51.93           0.61780542
2019-03-10/18:21:51.97           0.61754881
2019-03-10/18:21:52.00           0.61774744
2019-03-10/18:21:52.03           0.61692284
2019-03-10/18:21:52.06           0.61670932
2019-03-10/18:21:52.09           0.61616321
2019-03-10/18:21:52.12           0.61649499
2019-03-10/18:21:52.15           0.61584020
2019-03-10/18:21:52.18           0.61557781
2019-03-10/18:21:52.22           0.61508745
2019-03-10/18:21:52.25           0.61535475
2019-03-10/18:21:52.28           0.61506646
2019-03-10/18:21:52.31           0.61471791
2019-03-10/18:21:52.34           0.61377477
2019-03-10/18:21:52.37           0.61402620
2019-03-10/18:21:52.40           0.61350100
2019-03-10/18:21:52.43           0.61320170
2019-03-10/18:21:52.47           0.61258216
2019-03-10/18:21:52.50           0.61291694
2019-03-10/18:21:52.53           0.61270294
2019-03-10/18:21:52.56           0.61270954
2019-03-10/18:21:52.59           0.61172533
2019-03-10/18:21:52.62           0.61185151
2019-03-10/18:21:52.65           0.61182916
2019-03-10/18:21:52.68           0.61184927
2019-03-10/18:21:52.72           0.61082607
2019-03-10/18:21:52.75           0.61103346
2019-03-10/18:21:52.78           0.61073499
2019-03-10/18:21:52.81           0.61012803
2019-03-10/18:21:52.84           0.60917432
2019-03-10/18:21:52.87           0.60913775
2019-03-10/18:21:52.90           0.60881436
2019-03-10/18:21:52.93           0.60847824
2019-03-10/18:21:52.97           0.60709974
2019-03-10/18:21:53.00           0.60700015
2019-03-10/18:21:53.03           0.60624601
2019-03-10/18:21:53.06           0.60567408
2019-03-10/18:21:53.09           0.60469430
2019-03-10/18:21:53.12           0.60487056
2019-03-10/18:21:53.15           0.60467885
2019-03-10/18:21:53.18           0.60456422
2019-03-10/18:21:53.22           0.60367954
2019-03-10/18:21:53.25           0.60363002
2019-03-10/18:21:53.28           0.60306176
2019-03-10/18:21:53.31           0.60253976
2019-03-10/18:21:53.34           0.60123628
2019-03-10/18:21:53.37           0.60146236
2019-03-10/18:21:53.40           0.60074610
2019-03-10/18:21:53.43           0.60004527
2019-03-10/18:21:53.47           0.59905829
2019-03-10/18:21:53.50           0.59897432
2019-03-10/18:21:53.53           0.59835991
2019-03-10/18:21:53.56           0.59771767
2019-03-10/18:21:53.59           0.59667119
2019-03-10/18:21:53.62           0.59707201
2019-03-10/18:21:53.65           0.59630830
2019-03-10/18:21:53.68           0.59557241
2019-03-10/18:21:53.72           0.59449965
2019-03-10/18:21:53.75           0.59460458
2019-03-10/18:21:53.78           0.59442692
2019-03-10/18:21:53.81           0.59392105
2019-03-10/18:21:53.84           0.59261462
2019-03-10/18:21:53.87           0.59263832
2019-03-10/18:21:53.90           0.59190040
2019-03-10/18:21:53.93           0.59087092
2019-03-10/18:21:53.97           0.58976014
2019-03-10/18:21:54.00           0.59008447
2019-03-10/18:21:54.03           0.58941505
2019-03-10/18:21:54.06           0.58836009
2019-03-10/18:21:54.09           0.58703549
2019-03-10/18:21:54.12           0.58712000
2019-03-10/18:21:54.15           0.58648155
2019-03-10/18:21:54.18           0.58566195
2019-03-10/18:21:54.22           0.58434569
2019-03-10/18:21:54.25           0.58444393
2019-03-10/18:21:54.28           0.58401603
2019-03-10/18:21:54.31           0.58348514
2019-03-10/18:21:54.34           0.58206961
2019-03-10/18:21:54.37           0.58219616
2019-03-10/18:21:54.40           0.58158941
2019-03-10/18:21:54.43           0.58094249
2019-03-10/18:21:54.47           0.58030203
2019-03-10/18:21:54.50           0.58020832
2019-03-10/18:21:54.53           0.57930291
2019-03-10/18:21:54.56           0.57875382
2019-03-10/18:21:54.59           0.57763864
2019-03-10/18:21:54.62           0.57750435
2019-03-10/18:21:54.65           0.57707998
2019-03-10/18:21:54.68           0.57678908
2019-03-10/18:21:54.72           0.57533071
2019-03-10/18:21:54.75           0.57508034
2019-03-10/18:21:54.78           0.57480044
2019-03-10/18:21:54.81           0.57444401
2019-03-10/18:21:54.84           0.57340862
2019-03-10/18:21:54.87           0.57319330
2019-03-10/18:21:54.90           0.57226956
2019-03-10/18:21:54.93           0.57171736
2019-03-10/18:21:54.97           0.57041486
2019-03-10/18:21:55.00           0.56997596
2019-03-10/18:21:55.03           0.56948871
2019-03-10/18:21:55.06           0.56857845
2019-03-10/18:21:55.09           0.56752704
2019-03-10/18:21:55.12           0.56792499
2019-03-10/18:21:55.15           0.56713263
2019-03-10/18:21:55.18           0.56657110
2019-03-10/18:21:55.22           0.56544291
2019-03-10/18:21:55.25           0.56549540
2019-03-10/18:21:55.28           0.56493136
2019-03-10/18:21:55.31           0.56417358
2019-03-10/18:21:55.34           0.56285764
2019-03-10/18:21:55.37           0.56240700
2019-03-10/18:21:55.40           0.56151502
2019-03-10/18:21:55.43           0.56079556
2019-03-10/18:21:55.47           0.55969325
2019-03-10/18:21:55.50           0.55969127
2019-03-10/18:21:55.53           0.55914118
2019-03-10/18:21:55.56           0.55873912
2019-03-10/18:21:55.59           0.55746228
2019-03-10/18:21:55.62           0.55698839
2019-03-10/18:21:55.65           0.55645065
2019-03-10/18:21:55.68           0.55617545
2019-03-10/18:21:55.72           0.55500075
2019-03-10/18:21:55.75           0.55497140
2019-03-10/18:21:55.78           0.55458139
2019-03-10/18:21:55.81           0.55381992
2019-03-10/18:21:55.84           0.55264151
2019-03-10/18:21:55.87           0.55242583
2019-03-10/18:21:55.90           0.55145195
2019-03-10/18:21:55.93           0.55083114
2019-03-10/18:21:55.97           0.54965948
2019-03-10/18:21:56.00           0.54955407
2019-03-10/18:21:56.03           0.54878715
2019-03-10/18:21:56.06           0.54777690
2019-03-10/18:21:56.09           0.54648423
2019-03-10/18:21:56.12           0.54676455
2019-03-10/18:21:56.15           0.54604191
2019-03-10/18:21:56.18           0.54490453
2019-03-10/18:21:56.22           0.54382813
2019-03-10/18:21:56.25           0.54393927
2019-03-10/18:21:56.28           0.54327819
2019-03-10/18:21:56.31           0.54272853
2019-03-10/18:21:56.34           0.54196521
2019-03-10/18:21:56.37           0.54190570
2019-03-10/18:21:56.40           0.54101885
2019-03-10/18:21:56.43           0.54064389
2019-03-10/18:21:56.47           0.53966678
2019-03-10/18:21:56.50           0.53902123
2019-03-10/18:21:56.53           0.53818474
2019-03-10/18:21:56.56           0.53749814
2019-03-10/18:21:56.59           0.53639451
2019-03-10/18:21:56.62           0.53627121
2019-03-10/18:21:56.65           0.53523265
2019-03-10/18:21:56.68           0.53460644
2019-03-10/18:21:56.72           0.53327653
2019-03-10/18:21:56.75           0.53306773
2019-03-10/18:21:56.78           0.53263288
2019-03-10/18:21:56.81           0.53208334
2019-03-10/18:21:56.84           0.53102860
2019-03-10/18:21:56.87           0.53095684
2019-03-10/18:21:56.90           0.53037049
2019-03-10/18:21:56.93           0.52961696
2019-03-10/18:21:56.97           0.52840666
2019-03-10/18:21:57.00           0.52812433
2019-03-10/18:21:57.03           0.52764684
2019-03-10/18:21:57.06           0.52711065
2019-03-10/18:21:57.09           0.52575596
2019-03-10/18:21:57.12           0.52558358
2019-03-10/18:21:57.15           0.52495369
2019-03-10/18:21:57.18           0.52432374
2019-03-10/18:21:57.22           0.52297106
2019-03-10/18:21:57.25           0.52266110
2019-03-10/18:21:57.28           0.52173988
2019-03-10/18:21:57.31           0.52095327
2019-03-10/18:21:57.34           0.51976460
2019-03-10/18:21:57.37           0.51978889
2019-03-10/18:21:57.40           0.51900170
2019-03-10/18:21:57.43           0.51808684
2019-03-10/18:21:57.47           0.51735517
2019-03-10/18:21:57.50           0.51729957
2019-03-10/18:21:57.53           0.51644178
2019-03-10/18:21:57.56           0.51545593
2019-03-10/18:21:57.59           0.51382511
2019-03-10/18:21:57.62           0.51361086
2019-03-10/18:21:57.65           0.51294076
2019-03-10/18:21:57.68           0.51199190
2019-03-10/18:21:57.72           0.51073662
2019-03-10/18:21:57.75           0.51063691
2019-03-10/18:21:57.78           0.51005836
2019-03-10/18:21:57.81           0.50948529
2019-03-10/18:21:57.84           0.50819038
2019-03-10/18:21:57.87           0.50764599
2019-03-10/18:21:57.90           0.50666885
2019-03-10/18:21:57.93           0.50585678
2019-03-10/18:21:57.97           0.50463197
2019-03-10/18:21:58.00           0.50455043
2019-03-10/18:21:58.03           0.50376490
2019-03-10/18:21:58.06           0.50282352
2019-03-10/18:21:58.09           0.50157252
2019-03-10/18:21:58.12           0.50144219
2019-03-10/18:21:58.15           0.50056530
2019-03-10/18:21:58.18           0.49983315
2019-03-10/18:21:58.22           0.49906577
2019-03-10/18:21:58.25           0.49906076
2019-03-10/18:21:58.28           0.49846862
2019-03-10/18:21:58.31           0.49794466
2019-03-10/18:21:58.34           0.49654704
2019-03-10/18:21:58.37           0.49606705
2019-03-10/18:21:58.40           0.49524297
2019-03-10/18:21:58.43           0.49437320
2019-03-10/18:21:58.47           0.49348017
2019-03-10/18:21:58.50           0.49301849
2019-03-10/18:21:58.53           0.49288225
2019-03-10/18:21:58.56           0.49212906
2019-03-10/18:21:58.59           0.49142455
2019-03-10/18:21:58.62           0.49095392
2019-03-10/18:21:58.65           0.49036921
2019-03-10/18:21:58.68           0.48959635
2019-03-10/18:21:58.72           0.48872310
2019-03-10/18:21:58.75           0.48811226
2019-03-10/18:21:58.78           0.48771879
2019-03-10/18:21:58.81           0.48716201
2019-03-10/18:21:58.84           0.48660188
2019-03-10/18:21:58.87           0.48614491
2019-03-10/18:21:58.90           0.48515562
2019-03-10/18:21:58.93           0.48441687
2019-03-10/18:21:58.96           0.48417513
2019-03-10/18:21:59.00           0.48347633
2019-03-10/18:21:59.03           0.48249181
2019-03-10/18:21:59.06           0.48169170
2019-03-10/18:21:59.09           0.48057176
2019-03-10/18:21:59.12           0.47949971
2019-03-10/18:21:59.15           0.47896156
2019-03-10/18:21:59.18           0.47823878
2019-03-10/18:21:59.21           0.47744259
2019-03-10/18:21:59.25           0.47703339
2019-03-10/18:21:59.28           0.47666833
2019-03-10/18:21:59.31           0.47596426
2019-03-10/18:21:59.34           0.47536775
2019-03-10/18:21:59.37           0.47484183
2019-03-10/18:21:59.40           0.47435884
2019-03-10/18:21:59.43           0.47390941
2019-03-10/18:21:59.46           0.47307287
2019-03-10/18:21:59.50           0.47174567
2019-03-10/18:21:59.53           0.47153926
2019-03-10/18:21:59.56           0.47073955
2019-03-10/18:21:59.59           0.46969350
2019-03-10/18:21:59.62           0.46841040
2019-03-10/18:21:59.65           0.46786730
2019-03-10/18:21:59.68           0.46684364
2019-03-10/18:21:59.71           0.46614024
2019-03-10/18:21:59.75           0.46463509
2019-03-10/18:21:59.78           0.46398282
2019-03-10/18:21:59.81           0.46305746
2019-03-10/18:21:59.84           0.46219571
2019-03-10/18:21:59.87           0.46082563
2019-03-10/18:21:59.90           0.46052737
2019-03-10/18:21:59.93           0.45983279
2019-03-10/18:21:59.96           0.45908813
2019-03-10/18:22:00.00           0.45802753
2019-03-10/18:22:00.03           0.45772340
2019-03-10/18:22:00.06           0.45688692
2019-03-10/18:22:00.09           0.45584154
2019-03-10/18:22:00.12           0.45428788
2019-03-10/18:22:00.15           0.45385575
2019-03-10/18:22:00.18           0.45290502
2019-03-10/18:22:00.21           0.45184377
2019-03-10/18:22:00.25           0.45068856
2019-03-10/18:22:00.28           0.45043202
2019-03-10/18:22:00.31           0.44926755
2019-03-10/18:22:00.34           0.44814787
2019-03-10/18:22:00.37           0.44718286
2019-03-10/18:22:00.40           0.44667834
2019-03-10/18:22:00.43           0.44572963
2019-03-10/18:22:00.46           0.44522638
2019-03-10/18:22:00.50           0.44390565
2019-03-10/18:22:00.53           0.44344522
2019-03-10/18:22:00.56           0.44300647
2019-03-10/18:22:00.59           0.44237439
2019-03-10/18:22:00.62           0.44117754
2019-03-10/18:22:00.65           0.44107209
2019-03-10/18:22:00.68           0.44059493
2019-03-10/18:22:00.71           0.44011894
2019-03-10/18:22:00.75           0.43869330
2019-03-10/18:22:00.78           0.43813079
2019-03-10/18:22:00.81           0.43719862
2019-03-10/18:22:00.84           0.43615114
2019-03-10/18:22:00.87           0.43488112
2019-03-10/18:22:00.90           0.43457950
2019-03-10/18:22:00.93           0.43394152
2019-03-10/18:22:00.96           0.43311380
2019-03-10/18:22:01.00           0.43197748
2019-03-10/18:22:01.03           0.43176705
2019-03-10/18:22:01.06           0.43082011
2019-03-10/18:22:01.09           0.42999737
2019-03-10/18:22:01.12           0.42891597
2019-03-10/18:22:01.15           0.42876702
2019-03-10/18:22:01.18           0.42813734
2019-03-10/18:22:01.21           0.42723587
2019-03-10/18:22:01.25           0.42607802
2019-03-10/18:22:01.28           0.42573971
2019-03-10/18:22:01.31           0.42504571
2019-03-10/18:22:01.34           0.42434452
2019-03-10/18:22:01.37           0.42291770
2019-03-10/18:22:01.40           0.42240622
2019-03-10/18:22:01.43           0.42155474
2019-03-10/18:22:01.46           0.42063501
2019-03-10/18:22:01.50           0.41942774
2019-03-10/18:22:01.53           0.41898228
2019-03-10/18:22:01.56           0.41804201
2019-03-10/18:22:01.59           0.41720154
2019-03-10/18:22:01.62           0.41605559
2019-03-10/18:22:01.65           0.41579504
2019-03-10/18:22:01.68           0.41499960
2019-03-10/18:22:01.71           0.41388203
2019-03-10/18:22:01.75           0.41271164
2019-03-10/18:22:01.78           0.41245153
2019-03-10/18:22:01.81           0.41158677
2019-03-10/18:22:01.84           0.41102814
2019-03-10/18:22:01.87           0.40975365
2019-03-10/18:22:01.90           0.40966040
2019-03-10/18:22:01.93           0.40924276
2019-03-10/18:22:01.96           0.40819772
2019-03-10/18:22:02.00           0.40641172
2019-03-10/18:22:02.03           0.40593721
2019-03-10/18:22:02.06           0.40537796
2019-03-10/18:22:02.09           0.40435898
2019-03-10/18:22:02.12           0.40328612
2019-03-10/18:22:02.15           0.40303983
2019-03-10/18:22:02.18           0.40225899
2019-03-10/18:22:02.21           0.40129378
2019-03-10/18:22:02.25           0.40010117
2019-03-10/18:22:02.28           0.39984103
2019-03-10/18:22:02.31           0.39920352
2019-03-10/18:22:02.34           0.39884577
2019-03-10/18:22:02.37           0.39775426
2019-03-10/18:22:02.40           0.39710608
2019-03-10/18:22:02.43           0.39652435
2019-03-10/18:22:02.46           0.39588332
2019-03-10/18:22:02.50           0.39457954
2019-03-10/18:22:02.53           0.39429998
2019-03-10/18:22:02.56           0.39348300
2019-03-10/18:22:02.59           0.39271629
2019-03-10/18:22:02.62           0.39184063
2019-03-10/18:22:02.65           0.39138500
2019-03-10/18:22:02.68           0.39041558
2019-03-10/18:22:02.71           0.38956035
2019-03-10/18:22:02.75           0.38860252
2019-03-10/18:22:02.78           0.38837006
2019-03-10/18:22:02.81           0.38760793
2019-03-10/18:22:02.84           0.38686848
2019-03-10/18:22:02.87           0.38562145
2019-03-10/18:22:02.90           0.38523544
2019-03-10/18:22:02.93           0.38447960
2019-03-10/18:22:02.96           0.38384511
2019-03-10/18:22:03.00           0.38292486
2019-03-10/18:22:03.03           0.38272998
2019-03-10/18:22:03.06           0.38183236
2019-03-10/18:22:03.09           0.38099314
2019-03-10/18:22:03.12           0.38008275
2019-03-10/18:22:03.15           0.37991016
2019-03-10/18:22:03.18           0.37935431
2019-03-10/18:22:03.21           0.37863406
2019-03-10/18:22:03.25           0.37730047
2019-03-10/18:22:03.28           0.37677079
2019-03-10/18:22:03.31           0.37617194
2019-03-10/18:22:03.34           0.37567292
2019-03-10/18:22:03.37           0.37455164
2019-03-10/18:22:03.40           0.37387231
2019-03-10/18:22:03.43           0.37294303
2019-03-10/18:22:03.46           0.37190107
2019-03-10/18:22:03.50           0.37075695
2019-03-10/18:22:03.53           0.37025997
2019-03-10/18:22:03.56           0.36923772
2019-03-10/18:22:03.59           0.36859083
2019-03-10/18:22:03.62           0.36759921
2019-03-10/18:22:03.65           0.36699820
2019-03-10/18:22:03.68           0.36602687
2019-03-10/18:22:03.71           0.36547953
2019-03-10/18:22:03.75           0.36448408
2019-03-10/18:22:03.78           0.36387856
2019-03-10/18:22:03.81           0.36318808
2019-03-10/18:22:03.84           0.36242706
2019-03-10/18:22:03.87           0.36136302
2019-03-10/18:22:03.90           0.36097336
2019-03-10/18:22:03.93           0.35999525
2019-03-10/18:22:03.96           0.35901457
2019-03-10/18:22:04.00           0.35778714
2019-03-10/18:22:04.03           0.35763424
2019-03-10/18:22:04.06           0.35680525
2019-03-10/18:22:04.09           0.35591954
2019-03-10/18:22:04.12           0.35500141
2019-03-10/18:22:04.15           0.35460341
2019-03-10/18:22:04.18           0.35387980
2019-03-10/18:22:04.21           0.35309924
2019-03-10/18:22:04.25           0.35189062
2019-03-10/18:22:04.28           0.35146767
2019-03-10/18:22:04.31           0.35063567
2019-03-10/18:22:04.34           0.34947421
2019-03-10/18:22:04.37           0.34816144
2019-03-10/18:22:04.40           0.34788005
2019-03-10/18:22:04.43           0.34705680
2019-03-10/18:22:04.46           0.34616794
2019-03-10/18:22:04.50           0.34525377
2019-03-10/18:22:04.53           0.34499956
2019-03-10/18:22:04.56           0.34402583
2019-03-10/18:22:04.59           0.34302751
2019-03-10/18:22:04.62           0.34219315
2019-03-10/18:22:04.65           0.34190812
2019-03-10/18:22:04.68           0.34079928
2019-03-10/18:22:04.71           0.33978406
2019-03-10/18:22:04.75           0.33867017
2019-03-10/18:22:04.78           0.33802494
2019-03-10/18:22:04.81           0.33709455
2019-03-10/18:22:04.84           0.33617666
2019-03-10/18:22:04.87           0.33501588
2019-03-10/18:22:04.90           0.33463424
2019-03-10/18:22:04.93           0.33402385
2019-03-10/18:22:04.96           0.33346447
2019-03-10/18:22:05.00           0.33253636
2019-03-10/18:22:05.03           0.33201909
2019-03-10/18:22:05.06           0.33086703
2019-03-10/18:22:05.09           0.33022221
2019-03-10/18:22:05.12           0.32927459
2019-03-10/18:22:05.15           0.32876435
2019-03-10/18:22:05.18           0.32779960
2019-03-10/18:22:05.21           0.32685286
2019-03-10/18:22:05.25           0.32561417
2019-03-10/18:22:05.28           0.32505180
2019-03-10/18:22:05.31           0.32416103
2019-03-10/18:22:05.34           0.32322004
2019-03-10/18:22:05.37           0.32209371
2019-03-10/18:22:05.40           0.32144524
2019-03-10/18:22:05.43           0.32042417
2019-03-10/18:22:05.46           0.31974759
2019-03-10/18:22:05.50           0.31889346
2019-03-10/18:22:05.53           0.31840578
2019-03-10/18:22:05.56           0.31763643
2019-03-10/18:22:05.59           0.31702443
2019-03-10/18:22:05.62           0.31594996
2019-03-10/18:22:05.65           0.31536759
2019-03-10/18:22:05.68           0.31466442
2019-03-10/18:22:05.71           0.31386784
2019-03-10/18:22:05.75           0.31262510
2019-03-10/18:22:05.78           0.31205214
2019-03-10/18:22:05.81           0.31120882
2019-03-10/18:22:05.84           0.31018889
2019-03-10/18:22:05.87           0.30900803
2019-03-10/18:22:05.90           0.30841943
2019-03-10/18:22:05.93           0.30739227
2019-03-10/18:22:05.96           0.30651520
2019-03-10/18:22:06.00           0.30517530
2019-03-10/18:22:06.03           0.30455440
2019-03-10/18:22:06.06           0.30383193
2019-03-10/18:22:06.09           0.30288608
2019-03-10/18:22:06.12           0.30167997
2019-03-10/18:22:06.15           0.30113326
2019-03-10/18:22:06.18           0.30041637
2019-03-10/18:22:06.21           0.29966716
2019-03-10/18:22:06.25           0.29859984
2019-03-10/18:22:06.28           0.29810953
2019-03-10/18:22:06.31           0.29719875
2019-03-10/18:22:06.34           0.29640011
2019-03-10/18:22:06.37           0.29530110
2019-03-10/18:22:06.40           0.29455931
2019-03-10/18:22:06.43           0.29380478
2019-03-10/18:22:06.46           0.29329780
2019-03-10/18:22:06.50           0.29210312
2019-03-10/18:22:06.53           0.29148729
2019-03-10/18:22:06.56           0.29065158
2019-03-10/18:22:06.59           0.28990640
2019-03-10/18:22:06.62           0.28911577
2019-03-10/18:22:06.65           0.28876521
2019-03-10/18:22:06.68           0.28797570
2019-03-10/18:22:06.71           0.28686150
2019-03-10/18:22:06.75           0.28575584
2019-03-10/18:22:06.78           0.28544277
2019-03-10/18:22:06.81           0.28463084
2019-03-10/18:22:06.84           0.28403227
2019-03-10/18:22:06.87           0.28321275
2019-03-10/18:22:06.90           0.28281728
2019-03-10/18:22:06.93           0.28204445
2019-03-10/18:22:06.96           0.28104577
2019-03-10/18:22:07.00           0.27990042
2019-03-10/18:22:07.03           0.27949344
2019-03-10/18:22:07.06           0.27862865
2019-03-10/18:22:07.09           0.27788625
2019-03-10/18:22:07.12           0.27690061
2019-03-10/18:22:07.15           0.27644954
2019-03-10/18:22:07.18           0.27569882
2019-03-10/18:22:07.21           0.27478339
2019-03-10/18:22:07.25           0.27369583
2019-03-10/18:22:07.28           0.27326933
2019-03-10/18:22:07.31           0.27251773
2019-03-10/18:22:07.34           0.27163547
2019-03-10/18:22:07.37           0.27078006
2019-03-10/18:22:07.40           0.27049197
2019-03-10/18:22:07.43           0.26957782
2019-03-10/18:22:07.46           0.26880962
2019-03-10/18:22:07.50           0.26807051
2019-03-10/18:22:07.53           0.26766865
2019-03-10/18:22:07.56           0.26667253
2019-03-10/18:22:07.59           0.26584040
2019-03-10/18:22:07.62           0.26494391
2019-03-10/18:22:07.65           0.26435649
2019-03-10/18:22:07.68           0.26356239
2019-03-10/18:22:07.71           0.26270993
2019-03-10/18:22:07.75           0.26139866
2019-03-10/18:22:07.78           0.26079791
2019-03-10/18:22:07.81           0.26001432
2019-03-10/18:22:07.84           0.25895725
2019-03-10/18:22:07.87           0.25766830
2019-03-10/18:22:07.90           0.25700374
2019-03-10/18:22:07.93           0.25630685
2019-03-10/18:22:07.96           0.25573008
2019-03-10/18:22:08.00           0.25492722
2019-03-10/18:22:08.03           0.25451248
2019-03-10/18:22:08.06           0.25377837
2019-03-10/18:22:08.09           0.25316203
2019-03-10/18:22:08.12           0.25215953
2019-03-10/18:22:08.15           0.25149881
2019-03-10/18:22:08.18           0.25070449
2019-03-10/18:22:08.21           0.25010921
2019-03-10/18:22:08.25           0.24915765
2019-03-10/18:22:08.28           0.24845692
2019-03-10/18:22:08.31           0.24759934
2019-03-10/18:22:08.34           0.24695653
2019-03-10/18:22:08.37           0.24603774
2019-03-10/18:22:08.40           0.24542725
2019-03-10/18:22:08.43           0.24442947
2019-03-10/18:22:08.46           0.24344820
2019-03-10/18:22:08.50           0.24239463
2019-03-10/18:22:08.53           0.24206880
2019-03-10/18:22:08.56           0.24141896
2019-03-10/18:22:08.59           0.24055912
2019-03-10/18:22:08.62           0.23975404
2019-03-10/18:22:08.65           0.23944583
2019-03-10/18:22:08.68           0.23866424
2019-03-10/18:22:08.71           0.23804012
2019-03-10/18:22:08.75           0.23720484
2019-03-10/18:22:08.78           0.23663542
2019-03-10/18:22:08.81           0.23590965
2019-03-10/18:22:08.84           0.23514786
2019-03-10/18:22:08.87           0.23413455
2019-03-10/18:22:08.90           0.23378953
2019-03-10/18:22:08.93           0.23300164
2019-03-10/18:22:08.96           0.23205789
2019-03-10/18:22:09.00           0.23119282
2019-03-10/18:22:09.03           0.23078741
2019-03-10/18:22:09.06           0.22995783
2019-03-10/18:22:09.09           0.22908507
2019-03-10/18:22:09.12           0.22822815
2019-03-10/18:22:09.15           0.22775152
2019-03-10/18:22:09.18           0.22684876
2019-03-10/18:22:09.21           0.22602619
2019-03-10/18:22:09.25           0.22493826
2019-03-10/18:22:09.28           0.22444128
2019-03-10/18:22:09.31           0.22385145
2019-03-10/18:22:09.34           0.22296019
2019-03-10/18:22:09.37           0.22191274
2019-03-10/18:22:09.40           0.22175318
2019-03-10/18:22:09.43           0.22099237
2019-03-10/18:22:09.46           0.21999826
2019-03-10/18:22:09.50           0.21901825
2019-03-10/18:22:09.53           0.21848866
2019-03-10/18:22:09.56           0.21774883
2019-03-10/18:22:09.59           0.21699139
2019-03-10/18:22:09.62           0.21599212
2019-03-10/18:22:09.65           0.21539207
2019-03-10/18:22:09.68           0.21465523
2019-03-10/18:22:09.71           0.21399699
2019-03-10/18:22:09.75           0.21301784
2019-03-10/18:22:09.78           0.21227717
2019-03-10/18:22:09.81           0.21156976
2019-03-10/18:22:09.84           0.21117557
2019-03-10/18:22:09.87           0.21028451
2019-03-10/18:22:09.90           0.20956739
2019-03-10/18:22:09.93           0.20878542
2019-03-10/18:22:09.96           0.20788927
2019-03-10/18:22:10.00           0.20669381
2019-03-10/18:22:10.03           0.20626083
2019-03-10/18:22:10.06           0.20564740
2019-03-10/18:22:10.09           0.20478349
2019-03-10/18:22:10.12           0.20384290
2019-03-10/18:22:10.15           0.20337648
2019-03-10/18:22:10.18           0.20252582
2019-03-10/18:22:10.21           0.20172161
2019-03-10/18:22:10.25           0.20082642
2019-03-10/18:22:10.28           0.20014471
2019-03-10/18:22:10.31           0.19934029
2019-03-10/18:22:10.34           0.19850840
2019-03-10/18:22:10.37           0.19761675
2019-03-10/18:22:10.40           0.19707869
2019-03-10/18:22:10.43           0.19632330
2019-03-10/18:22:10.46           0.19575611
2019-03-10/18:22:10.50           0.19510958
2019-03-10/18:22:10.53           0.19473975
2019-03-10/18:22:10.56           0.19380784
2019-03-10/18:22:10.59           0.19291910
2019-03-10/18:22:10.62           0.19206677
2019-03-10/18:22:10.65           0.19158138
2019-03-10/18:22:10.68           0.19083206
2019-03-10/18:22:10.71           0.19006322
2019-03-10/18:22:10.75           0.18922649
2019-03-10/18:22:10.78           0.18869338
2019-03-10/18:22:10.81           0.18773764
2019-03-10/18:22:10.84           0.18716090
2019-03-10/18:22:10.87           0.18643364
2019-03-10/18:22:10.90           0.18577401
2019-03-10/18:22:10.93           0.18520940
2019-03-10/18:22:10.96           0.18465216
2019-03-10/18:22:11.00           0.18359428
2019-03-10/18:22:11.03           0.18305983
2019-03-10/18:22:11.06           0.18262682
2019-03-10/18:22:11.09           0.18194794
2019-03-10/18:22:11.12           0.18084912
2019-03-10/18:22:11.15           0.18037391
2019-03-10/18:22:11.18           0.17987747
2019-03-10/18:22:11.21           0.17920097
2019-03-10/18:22:11.25           0.17832910
2019-03-10/18:22:11.28           0.17778873
2019-03-10/18:22:11.31           0.17703098
2019-03-10/18:22:11.34           0.17642894
2019-03-10/18:22:11.37           0.17593638
2019-03-10/18:22:11.40           0.17557720
2019-03-10/18:22:11.43           0.17470638
2019-03-10/18:22:11.46           0.17392307
2019-03-10/18:22:11.50           0.17325558
2019-03-10/18:22:11.53           0.17273962
2019-03-10/18:22:11.56           0.17194188
2019-03-10/18:22:11.59           0.17111694
2019-03-10/18:22:11.62           0.17011062
2019-03-10/18:22:11.65           0.16963422
2019-03-10/18:22:11.68           0.16898335
2019-03-10/18:22:11.71           0.16829857
2019-03-10/18:22:11.75           0.16721045
2019-03-10/18:22:11.78           0.16652595
2019-03-10/18:22:11.81           0.16593753
2019-03-10/18:22:11.84           0.16537889
2019-03-10/18:22:11.87           0.16456474
2019-03-10/18:22:11.90           0.16384331
2019-03-10/18:22:11.93           0.16289556
2019-03-10/18:22:11.96           0.16222277
2019-03-10/18:22:12.00           0.16152584
2019-03-10/18:22:12.03           0.16093923
2019-03-10/18:22:12.06           0.16010299
2019-03-10/18:22:12.09           0.15946564
2019-03-10/18:22:12.12           0.15873887
2019-03-10/18:22:12.15           0.15820628
2019-03-10/18:22:12.18           0.15740663
2019-03-10/18:22:12.21           0.15655374
2019-03-10/18:22:12.25           0.15577502
2019-03-10/18:22:12.28           0.15522629
2019-03-10/18:22:12.31           0.15441163
2019-03-10/18:22:12.34           0.15380068
2019-03-10/18:22:12.37           0.15298288
2019-03-10/18:22:12.40           0.15238043
2019-03-10/18:22:12.43           0.15178692
2019-03-10/18:22:12.46           0.15128817
2019-03-10/18:22:12.50           0.15053684
2019-03-10/18:22:12.53           0.15000457
2019-03-10/18:22:12.56           0.14942953
2019-03-10/18:22:12.59           0.14878739
2019-03-10/18:22:12.62           0.14807905
2019-03-10/18:22:12.65           0.14764937
2019-03-10/18:22:12.68           0.14686002
2019-03-10/18:22:12.71           0.14601154
2019-03-10/18:22:12.75           0.14515507
2019-03-10/18:22:12.78           0.14471124
2019-03-10/18:22:12.81           0.14402756
2019-03-10/18:22:12.84           0.14331220
2019-03-10/18:22:12.87           0.14244567
2019-03-10/18:22:12.90           0.14185133
2019-03-10/18:22:12.93           0.14125305
2019-03-10/18:22:12.96           0.14080895
2019-03-10/18:22:13.00           0.13998324
2019-03-10/18:22:13.03           0.13946272
2019-03-10/18:22:13.06           0.13903121
2019-03-10/18:22:13.09           0.13841726
2019-03-10/18:22:13.12           0.13769842
2019-03-10/18:22:13.15           0.13716035
2019-03-10/18:22:13.18           0.13650681
2019-03-10/18:22:13.21           0.13587294
2019-03-10/18:22:13.25           0.13503104
2019-03-10/18:22:13.28           0.13446472
2019-03-10/18:22:13.31           0.13381617
2019-03-10/18:22:13.34           0.13313230
2019-03-10/18:22:13.37           0.13228289
2019-03-10/18:22:13.40           0.13179327
2019-03-10/18:22:13.43           0.13118645
2019-03-10/18:22:13.46           0.13056965
2019-03-10/18:22:13.50           0.12985936
2019-03-10/18:22:13.53           0.12949618
2019-03-10/18:22:13.56           0.12891759
2019-03-10/18:22:13.59           0.12819417
2019-03-10/18:22:13.62           0.12740621
2019-03-10/18:22:13.65           0.12691077
2019-03-10/18:22:13.68           0.12628499
2019-03-10/18:22:13.71           0.12565496
2019-03-10/18:22:13.75           0.12486917
2019-03-10/18:22:13.78           0.12444722
2019-03-10/18:22:13.81           0.12385564
2019-03-10/18:22:13.84           0.12323897
2019-03-10/18:22:13.87           0.12249795
2019-03-10/18:22:13.90           0.12195190
2019-03-10/18:22:13.93           0.12120468
2019-03-10/18:22:13.96           0.12054995
2019-03-10/18:22:14.00           0.11989549
2019-03-10/18:22:14.03           0.11932128
2019-03-10/18:22:14.06           0.11868871
2019-03-10/18:22:14.09           0.11810310
2019-03-10/18:22:14.12           0.11732806
2019-03-10/18:22:14.15           0.11674848
2019-03-10/18:22:14.18           0.11615734
2019-03-10/18:22:14.21           0.11554373
2019-03-10/18:22:14.25           0.11473904
2019-03-10/18:22:14.28           0.11413776
2019-03-10/18:22:14.31           0.11363079
2019-03-10/18:22:14.34           0.11325417
2019-03-10/18:22:14.37           0.11267010
2019-03-10/18:22:14.40           0.11207721
2019-03-10/18:22:14.43           0.11134189
2019-03-10/18:22:14.46           0.11069134
2019-03-10/18:22:14.50           0.11011280
2019-03-10/18:22:14.53           0.10970680
2019-03-10/18:22:14.56           0.10893214
2019-03-10/18:22:14.59           0.10827072
2019-03-10/18:22:14.62           0.10758258
2019-03-10/18:22:14.65           0.10734708
2019-03-10/18:22:14.68           0.10719433
2019-03-10/18:22:14.71           0.10712951
2019-03-10/18:22:14.75           0.10681912
2019-03-10/18:22:14.78           0.10679600
2019-03-10/18:22:14.81           0.10667981
2019-03-10/18:22:14.84           0.10650963
2019-03-10/18:22:14.87           0.10629649
2019-03-10/18:22:14.90           0.10616018
2019-03-10/18:22:14.93           0.10594672
2019-03-10/18:22:14.96           0.10588012
2019-03-10/18:22:15.00           0.10554124
2019-03-10/18:22:15.03           0.10522107
2019-03-10/18:22:15.06           0.10486604
2019-03-10/18:22:15.09           0.10463181
2019-03-10/18:22:15.12           0.10422117
2019-03-10/18:22:15.15           0.10413639
2019-03-10/18:22:15.18           0.10398626
2019-03-10/18:22:15.21           0.10376413
2019-03-10/18:22:15.25           0.10346729
2019-03-10/18:22:15.28           0.10325247
2019-03-10/18:22:15.31           0.10303295
2019-03-10/18:22:15.34           0.10290062
2019-03-10/18:22:15.37           0.10274166
2019-03-10/18:22:15.40           0.10269885
2019-03-10/18:22:15.43           0.10241317
2019-03-10/18:22:15.46           0.10222135
2019-03-10/18:22:15.50           0.10201608
2019-03-10/18:22:15.53           0.10201478
2019-03-10/18:22:15.56           0.10185468
2019-03-10/18:22:15.59           0.10156612
2019-03-10/18:22:15.62           0.10110405
2019-03-10/18:22:15.65           0.10098663
2019-03-10/18:22:15.68           0.10081307
2019-03-10/18:22:15.71           0.10048629
2019-03-10/18:22:15.75           0.10007565
2019-03-10/18:22:15.78          0.099953335
2019-03-10/18:22:15.81          0.099720133
2019-03-10/18:22:15.84          0.099567430
2019-03-10/18:22:15.87          0.099266911
2019-03-10/18:22:15.90          0.098928997
2019-03-10/18:22:15.93          0.098614972
2019-03-10/18:22:15.96          0.098493922
2019-03-10/18:22:16.00          0.098178877
2019-03-10/18:22:16.03          0.097975571
2019-03-10/18:22:16.06          0.097717577
2019-03-10/18:22:16.09          0.097527976
2019-03-10/18:22:16.12          0.097256372
2019-03-10/18:22:16.15          0.097090213
2019-03-10/18:22:16.18          0.096881138
2019-03-10/18:22:16.21          0.096749891
2019-03-10/18:22:16.25          0.096348848
2019-03-10/18:22:16.28          0.096103747
2019-03-10/18:22:16.31          0.095891146
2019-03-10/18:22:16.34          0.095687587
2019-03-10/18:22:16.37          0.095386310
2019-03-10/18:22:16.40          0.095239207
2019-03-10/18:22:16.43          0.094849433
2019-03-10/18:22:16.46          0.094561723
2019-03-10/18:22:16.50          0.094357976
2019-03-10/18:22:16.53          0.094204143
2019-03-10/18:22:16.56          0.093905434
2019-03-10/18:22:16.59          0.093647667
2019-03-10/18:22:16.62          0.093252499
2019-03-10/18:22:16.65          0.093169328
2019-03-10/18:22:16.68          0.093064796
2019-03-10/18:22:16.71          0.092862961
2019-03-10/18:22:16.75          0.092637282
2019-03-10/18:22:16.78          0.092600145
2019-03-10/18:22:16.81          0.092357456
2019-03-10/18:22:16.84          0.092131568
2019-03-10/18:22:16.87          0.091884628
2019-03-10/18:22:16.90          0.091788618
2019-03-10/18:22:16.93          0.091489577
2019-03-10/18:22:16.96          0.091102584
2019-03-10/18:22:17.00          0.090579925
2019-03-10/18:22:17.03          0.090357544
2019-03-10/18:22:17.06          0.090313606
2019-03-10/18:22:17.09          0.090137759
2019-03-10/18:22:17.12          0.089757835
2019-03-10/18:22:17.15          0.089659712
2019-03-10/18:22:17.18          0.089488440
2019-03-10/18:22:17.21          0.089248715
2019-03-10/18:22:17.25          0.088802543
2019-03-10/18:22:17.28          0.088703093
2019-03-10/18:22:17.31          0.088731683
2019-03-10/18:22:17.34          0.088590713
2019-03-10/18:22:17.37          0.088228859
2019-03-10/18:22:17.40          0.088080069
2019-03-10/18:22:17.43          0.087839932
2019-03-10/18:22:17.46          0.087709652
2019-03-10/18:22:17.50          0.087400300
2019-03-10/18:22:17.53          0.087144397
2019-03-10/18:22:17.56          0.086932252
2019-03-10/18:22:17.59          0.086687543
2019-03-10/18:22:17.62          0.086373532
2019-03-10/18:22:17.65          0.086177770
2019-03-10/18:22:17.68          0.085883607
2019-03-10/18:22:17.71          0.085651532
2019-03-10/18:22:17.75          0.085320192
2019-03-10/18:22:17.78          0.085070694
2019-03-10/18:22:17.81          0.084699459
2019-03-10/18:22:17.84          0.084506055
2019-03-10/18:22:17.87          0.084302304
2019-03-10/18:22:17.90          0.084163540
2019-03-10/18:22:17.93          0.083867497
2019-03-10/18:22:17.96          0.083683990
2019-03-10/18:22:18.00          0.083488165
2019-03-10/18:22:18.03          0.083330715
2019-03-10/18:22:18.06          0.083043104
2019-03-10/18:22:18.09          0.082810072
2019-03-10/18:22:18.12          0.082441761
2019-03-10/18:22:18.15          0.082273535
2019-03-10/18:22:18.18          0.082061610
2019-03-10/18:22:18.21          0.081800963
2019-03-10/18:22:18.25          0.081465950
2019-03-10/18:22:18.28          0.081211782
2019-03-10/18:22:18.31          0.081070960
2019-03-10/18:22:18.34          0.080996109
2019-03-10/18:22:18.37          0.080627533
2019-03-10/18:22:18.40          0.080498974
2019-03-10/18:22:18.43          0.080356205
2019-03-10/18:22:18.46          0.080134748
2019-03-10/18:22:18.50          0.079820165
2019-03-10/18:22:18.53          0.079640736
2019-03-10/18:22:18.56          0.079324297
2019-03-10/18:22:18.59          0.078973841
2019-03-10/18:22:18.62          0.078723695
2019-03-10/18:22:18.65          0.078695788
2019-03-10/18:22:18.68          0.078353414
2019-03-10/18:22:18.71          0.078115072
2019-03-10/18:22:18.75          0.077946725
2019-03-10/18:22:18.78          0.077764253
2019-03-10/18:22:18.81          0.077508800
2019-03-10/18:22:18.84          0.077296662
2019-03-10/18:22:18.87          0.076979271
2019-03-10/18:22:18.90          0.076759847
2019-03-10/18:22:18.93          0.076511719
2019-03-10/18:22:18.96          0.076246360
2019-03-10/18:22:19.00          0.075906996
2019-03-10/18:22:19.03          0.075874054
2019-03-10/18:22:19.06          0.075672387
2019-03-10/18:22:19.09          0.075353775
2019-03-10/18:22:19.12          0.074926867
2019-03-10/18:22:19.15          0.074688435
2019-03-10/18:22:19.18          0.074448966
2019-03-10/18:22:19.21          0.074165496
2019-03-10/18:22:19.25          0.073859337
2019-03-10/18:22:19.28          0.073709531
2019-03-10/18:22:19.31          0.073474707
2019-03-10/18:22:19.34          0.073213978
2019-03-10/18:22:19.37          0.072790151
2019-03-10/18:22:19.40          0.072546519
2019-03-10/18:22:19.43          0.072243177
2019-03-10/18:22:19.46          0.071967677
2019-03-10/18:22:19.50          0.071578856
2019-03-10/18:22:19.53          0.071230264
2019-03-10/18:22:19.56          0.071047340
2019-03-10/18:22:19.59          0.070893911
2019-03-10/18:22:19.62          0.070633551
2019-03-10/18:22:19.65          0.070449309
2019-03-10/18:22:19.68          0.070086941
2019-03-10/18:22:19.71          0.069748527
2019-03-10/18:22:19.75          0.069378724
2019-03-10/18:22:19.78          0.069351940
2019-03-10/18:22:19.81          0.069125981
2019-03-10/18:22:19.84          0.068811089
2019-03-10/18:22:19.87          0.068394609
2019-03-10/18:22:19.90          0.068010278
2019-03-10/18:22:19.93          0.067779753
2019-03-10/18:22:19.96          0.067490799
2019-03-10/18:22:20.00          0.067045131
2019-03-10/18:22:20.03          0.066877580
2019-03-10/18:22:20.06          0.066625605
2019-03-10/18:22:20.09          0.066208900
2019-03-10/18:22:20.12          0.065833889
2019-03-10/18:22:20.15          0.065728131
2019-03-10/18:22:20.18          0.065320918
2019-03-10/18:22:20.21          0.065016303
2019-03-10/18:22:20.25          0.064921127
2019-03-10/18:22:20.28          0.064835589
2019-03-10/18:22:20.31          0.064577901
2019-03-10/18:22:20.34          0.064293535
2019-03-10/18:22:20.37          0.063903354
2019-03-10/18:22:20.40          0.063667029
2019-03-10/18:22:20.43          0.063402186
2019-03-10/18:22:20.46          0.063181874
2019-03-10/18:22:20.50          0.062788662
2019-03-10/18:22:20.53          0.062420559
2019-03-10/18:22:20.56          0.062145143
2019-03-10/18:22:20.59          0.061903291
2019-03-10/18:22:20.62          0.061551791
2019-03-10/18:22:20.65          0.061195858
2019-03-10/18:22:20.68          0.060827162
2019-03-10/18:22:20.71          0.060678184
2019-03-10/18:22:20.75          0.060331767
2019-03-10/18:22:20.78          0.060084076
2019-03-10/18:22:20.81          0.059858111
2019-03-10/18:22:20.84          0.059641598
2019-03-10/18:22:20.87          0.059459360
2019-03-10/18:22:20.90          0.059263712
2019-03-10/18:22:20.93          0.059060255
2019-03-10/18:22:20.96          0.058852712
2019-03-10/18:22:21.00          0.058518800
2019-03-10/18:22:21.03          0.058268612
2019-03-10/18:22:21.06          0.057891751
2019-03-10/18:22:21.09          0.057571524
2019-03-10/18:22:21.12          0.057352697
2019-03-10/18:22:21.15          0.057255868
2019-03-10/18:22:21.18          0.056759278
2019-03-10/18:22:21.21          0.056396743
2019-03-10/18:22:21.25          0.056257610
2019-03-10/18:22:21.28          0.056123412
2019-03-10/18:22:21.31          0.055823432
2019-03-10/18:22:21.34          0.055517632
2019-03-10/18:22:21.37          0.055214683
2019-03-10/18:22:21.40          0.054999722
2019-03-10/18:22:21.43          0.054624079
2019-03-10/18:22:21.46          0.054366186
2019-03-10/18:22:21.50          0.054249273
2019-03-10/18:22:21.53          0.054037370
2019-03-10/18:22:21.56          0.053705664
2019-03-10/18:22:21.59          0.053344429
2019-03-10/18:22:21.62          0.052904942
2019-03-10/18:22:21.65          0.052789633
2019-03-10/18:22:21.68          0.052560410
2019-03-10/18:22:21.71          0.052201811
2019-03-10/18:22:21.75          0.051921274
2019-03-10/18:22:21.78          0.051728634
2019-03-10/18:22:21.81          0.051392097
2019-03-10/18:22:21.84          0.051026304
2019-03-10/18:22:21.87          0.050717252
2019-03-10/18:22:21.90          0.050538672
2019-03-10/18:22:21.93          0.050172558
2019-03-10/18:22:21.96          0.049895344
2019-03-10/18:22:22.00          0.049604940
2019-03-10/18:22:22.03          0.049407175
2019-03-10/18:22:22.06          0.049159485
2019-03-10/18:22:22.09          0.048856006
2019-03-10/18:22:22.12          0.048620978
2019-03-10/18:22:22.15          0.048517474
2019-03-10/18:22:22.18          0.048236535
2019-03-10/18:22:22.21          0.047903745
2019-03-10/18:22:22.25          0.047767518
2019-03-10/18:22:22.28          0.047642457
2019-03-10/18:22:22.31          0.047281920
2019-03-10/18:22:22.34          0.047109145
2019-03-10/18:22:22.37          0.046793968
2019-03-10/18:22:22.40          0.046430519
2019-03-10/18:22:22.43          0.046164772
2019-03-10/18:22:22.46          0.045933236
2019-03-10/18:22:22.50          0.045531502
2019-03-10/18:22:22.53          0.045272900
2019-03-10/18:22:22.56          0.044992762
2019-03-10/18:22:22.59          0.044680105
2019-03-10/18:22:22.62          0.044321301
2019-03-10/18:22:22.65          0.044024209
2019-03-10/18:22:22.68          0.043763668
2019-03-10/18:22:22.71          0.043553706
2019-03-10/18:22:22.75          0.043300129
2019-03-10/18:22:22.78          0.043236929
2019-03-10/18:22:22.81          0.042953565
2019-03-10/18:22:22.84          0.042589252
2019-03-10/18:22:22.87          0.042326890
2019-03-10/18:22:22.90          0.042151003
2019-03-10/18:22:22.93          0.042016780
2019-03-10/18:22:22.96          0.041701228
2019-03-10/18:22:23.00          0.041329867
2019-03-10/18:22:23.03          0.041143823
2019-03-10/18:22:23.06          0.040815071
2019-03-10/18:22:23.09          0.040499208
2019-03-10/18:22:23.12          0.040193662
2019-03-10/18:22:23.15          0.039934851
2019-03-10/18:22:23.18          0.039592813
2019-03-10/18:22:23.21          0.039309789
2019-03-10/18:22:23.25          0.039106897
2019-03-10/18:22:23.28          0.038882568
2019-03-10/18:22:23.31          0.038500730
2019-03-10/18:22:23.34          0.038286093
2019-03-10/18:22:23.37          0.037963725
2019-03-10/18:22:23.40          0.037730451
2019-03-10/18:22:23.43          0.037600669
2019-03-10/18:22:23.46          0.037406416
2019-03-10/18:22:23.50          0.037098898
2019-03-10/18:22:23.53          0.036808831
2019-03-10/18:22:23.56          0.036543073
2019-03-10/18:22:23.59          0.036308094
2019-03-10/18:22:23.62          0.035951236
2019-03-10/18:22:23.65          0.035654674
2019-03-10/18:22:23.68          0.035401820
2019-03-10/18:22:23.71          0.034988743
2019-03-10/18:22:23.75          0.034659863
2019-03-10/18:22:23.78          0.034467196
2019-03-10/18:22:23.81          0.034035127
2019-03-10/18:22:23.84          0.033738595
2019-03-10/18:22:23.87          0.033501173
2019-03-10/18:22:23.90          0.033179998
2019-03-10/18:22:23.93          0.032814116
2019-03-10/18:22:23.96          0.032500352
2019-03-10/18:22:24.00          0.032167272
2019-03-10/18:22:24.03          0.031904073
2019-03-10/18:22:24.06          0.031652415
2019-03-10/18:22:24.09          0.031374084
2019-03-10/18:22:24.12          0.031074061
2019-03-10/18:22:24.15          0.030860259
2019-03-10/18:22:24.18          0.030552993
2019-03-10/18:22:24.21          0.030201426
2019-03-10/18:22:24.25          0.029924815
2019-03-10/18:22:24.28          0.029611379
2019-03-10/18:22:24.31          0.029237490
2019-03-10/18:22:24.34          0.028984690
2019-03-10/18:22:24.37          0.028627367
2019-03-10/18:22:24.40          0.028368306
2019-03-10/18:22:24.43          0.028137195
2019-03-10/18:22:24.46          0.027996928
2019-03-10/18:22:24.50          0.027681966
2019-03-10/18:22:24.53          0.027277286
2019-03-10/18:22:24.56          0.027035824
2019-03-10/18:22:24.59          0.026805221
2019-03-10/18:22:24.62          0.026478773
2019-03-10/18:22:24.65          0.026179752
2019-03-10/18:22:24.68          0.025887652
2019-03-10/18:22:24.71          0.025674567
2019-03-10/18:22:24.75          0.025332033
2019-03-10/18:22:24.78          0.025020629
2019-03-10/18:22:24.81          0.024769863
2019-03-10/18:22:24.84          0.024519201
2019-03-10/18:22:24.87          0.024159178
2019-03-10/18:22:24.90          0.023876718
2019-03-10/18:22:24.93          0.023578972
2019-03-10/18:22:24.96          0.023365039
2019-03-10/18:22:25.00          0.023066044
2019-03-10/18:22:25.03          0.022813425
2019-03-10/18:22:25.06          0.022666726
2019-03-10/18:22:25.09          0.022372924
2019-03-10/18:22:25.12          0.022001471
2019-03-10/18:22:25.15          0.021676361
2019-03-10/18:22:25.18          0.021420071
2019-03-10/18:22:25.21          0.021137136
2019-03-10/18:22:25.25          0.020827493
2019-03-10/18:22:25.28          0.020593588
2019-03-10/18:22:25.31          0.020272126
2019-03-10/18:22:25.34          0.020045836
2019-03-10/18:22:25.37          0.019854283
2019-03-10/18:22:25.40          0.019444373
2019-03-10/18:22:25.43          0.018925698
2019-03-10/18:22:25.46          0.018627611
2019-03-10/18:22:25.50          0.018353240
2019-03-10/18:22:25.53          0.018081821
2019-03-10/18:22:25.56          0.017728474
2019-03-10/18:22:25.59          0.017409847
2019-03-10/18:22:25.62          0.017153393
2019-03-10/18:22:25.65          0.017012585
2019-03-10/18:22:25.68          0.016809362
2019-03-10/18:22:25.71          0.016472235
2019-03-10/18:22:25.75          0.016169461
2019-03-10/18:22:25.78          0.015888100
2019-03-10/18:22:25.81          0.015587034
2019-03-10/18:22:25.84          0.015259116
2019-03-10/18:22:25.87          0.014880777
2019-03-10/18:22:25.90          0.014701762
2019-03-10/18:22:25.93          0.014366877
2019-03-10/18:22:25.96          0.013907553
2019-03-10/18:22:26.00          0.013600953
2019-03-10/18:22:26.03          0.013289216
2019-03-10/18:22:26.06          0.013009088
2019-03-10/18:22:26.09          0.012793080
2019-03-10/18:22:26.12          0.012552900
2019-03-10/18:22:26.15          0.012291939
2019-03-10/18:22:26.18          0.012014596
2019-03-10/18:22:26.21          0.011615424
2019-03-10/18:22:26.25          0.011202106
2019-03-10/18:22:26.28          0.010935868
2019-03-10/18:22:26.31          0.010654178
2019-03-10/18:22:26.34          0.010437287
2019-03-10/18:22:26.37          0.010233827
2019-03-10/18:22:26.40          0.010040893
2019-03-10/18:22:26.43         0.0098197338
2019-03-10/18:22:26.46         0.0095648392
2019-03-10/18:22:26.50         0.0092666508
2019-03-10/18:22:26.53         0.0089805381
2019-03-10/18:22:26.56         0.0087360571
2019-03-10/18:22:26.59         0.0085122302
2019-03-10/18:22:26.62         0.0081353048
2019-03-10/18:22:26.65         0.0078432635
2019-03-10/18:22:26.68         0.0076601306
2019-03-10/18:22:26.71         0.0072930595
2019-03-10/18:22:26.75         0.0068842040
2019-03-10/18:22:26.78         0.0065511529
2019-03-10/18:22:26.81         0.0062219915
2019-03-10/18:22:26.84         0.0059630929
2019-03-10/18:22:26.87         0.0056730509
2019-03-10/18:22:26.90         0.0053847724
2019-03-10/18:22:26.93         0.0051126014
2019-03-10/18:22:26.96         0.0048859543
2019-03-10/18:22:27.00         0.0046504990
2019-03-10/18:22:27.03         0.0043993209
2019-03-10/18:22:27.06         0.0041798532
2019-03-10/18:22:27.09         0.0040518348
2019-03-10/18:22:27.12         0.0038333685
2019-03-10/18:22:27.15         0.0034377237
2019-03-10/18:22:27.18         0.0030827198
2019-03-10/18:22:27.21         0.0028362947
2019-03-10/18:22:27.25         0.0024990900
2019-03-10/18:22:27.28         0.0021710379
2019-03-10/18:22:27.31         0.0018672489
2019-03-10/18:22:27.34         0.0015459631
2019-03-10/18:22:27.37         0.0013018438
2019-03-10/18:22:27.40        0.00099361523
2019-03-10/18:22:27.43        0.00065707511
2019-03-10/18:22:27.46        0.00041371401
2019-03-10/18:22:27.50        0.00013191428
2019-03-10/18:22:27.53        0.00020567602
2019-03-10/18:22:27.56        0.00051271094
2019-03-10/18:22:27.59        0.00072959735
2019-03-10/18:22:27.62        0.00088388106
2019-03-10/18:22:27.65         0.0012444342
2019-03-10/18:22:27.68         0.0015921298
2019-03-10/18:22:27.71         0.0018165753
2019-03-10/18:22:27.75         0.0020941408
2019-03-10/18:22:27.78         0.0023970962
2019-03-10/18:22:27.81         0.0026160305
2019-03-10/18:22:27.84         0.0029144325
2019-03-10/18:22:27.87         0.0033417341
2019-03-10/18:22:27.90         0.0037023876
2019-03-10/18:22:27.93         0.0040033334
2019-03-10/18:22:27.96         0.0043561376
2019-03-10/18:22:28.00         0.0046838645
2019-03-10/18:22:28.03         0.0049500492
2019-03-10/18:22:28.06         0.0052187512
2019-03-10/18:22:28.09         0.0054819559
2019-03-10/18:22:28.12         0.0057286256
2019-03-10/18:22:28.15         0.0060248258
2019-03-10/18:22:28.18         0.0064002841
2019-03-10/18:22:28.21         0.0066526613
2019-03-10/18:22:28.25         0.0068650500
2019-03-10/18:22:28.28         0.0071782324
2019-03-10/18:22:28.31         0.0074289005
2019-03-10/18:22:28.34         0.0076403328
2019-03-10/18:22:28.37         0.0079461683
2019-03-10/18:22:28.40         0.0083339502
2019-03-10/18:22:28.43         0.0085494510
2019-03-10/18:22:28.46         0.0087598906
2019-03-10/18:22:28.50         0.0090928216
2019-03-10/18:22:28.53         0.0094918209
2019-03-10/18:22:28.56         0.0098392984
2019-03-10/18:22:28.59          0.010171304
2019-03-10/18:22:28.62          0.010495954
2019-03-10/18:22:28.65          0.010779373
2019-03-10/18:22:28.68          0.010952377
2019-03-10/18:22:28.71          0.011273078
2019-03-10/18:22:28.75          0.011643362
2019-03-10/18:22:28.78          0.011926210
2019-03-10/18:22:28.81          0.012166068
2019-03-10/18:22:28.84          0.012440561
2019-03-10/18:22:28.87          0.012746003
2019-03-10/18:22:28.90          0.013035041
2019-03-10/18:22:28.93          0.013369712
2019-03-10/18:22:28.96          0.013615572
2019-03-10/18:22:29.00          0.013836325
2019-03-10/18:22:29.03          0.014215557
2019-03-10/18:22:29.06          0.014497221
2019-03-10/18:22:29.09          0.014768541
2019-03-10/18:22:29.12          0.015049084
2019-03-10/18:22:29.15          0.015330961
2019-03-10/18:22:29.18          0.015575285
2019-03-10/18:22:29.21          0.015859651
2019-03-10/18:22:29.25          0.016311651
2019-03-10/18:22:29.28          0.016733691
2019-03-10/18:22:29.31          0.016989805
2019-03-10/18:22:29.34          0.017256497
2019-03-10/18:22:29.37          0.017593320
2019-03-10/18:22:29.40          0.017940502
2019-03-10/18:22:29.43          0.018212372
2019-03-10/18:22:29.46          0.018357383
2019-03-10/18:22:29.50          0.018507552
2019-03-10/18:22:29.53          0.018886730
2019-03-10/18:22:29.56          0.019256028
2019-03-10/18:22:29.59          0.019690091
2019-03-10/18:22:29.62          0.019970899
2019-03-10/18:22:29.65          0.020191222
2019-03-10/18:22:29.68          0.020549339
2019-03-10/18:22:29.71          0.020870666
2019-03-10/18:22:29.75          0.021160168
2019-03-10/18:22:29.78          0.021513404
2019-03-10/18:22:29.81          0.021761507
2019-03-10/18:22:29.84          0.022056398
2019-03-10/18:22:29.87          0.022305152
2019-03-10/18:22:29.90          0.022527584
2019-03-10/18:22:29.93          0.022883771
2019-03-10/18:22:29.96          0.023288407
2019-03-10/18:22:30.00          0.023571950
2019-03-10/18:22:30.03          0.023971150
2019-03-10/18:22:30.06          0.024286673
2019-03-10/18:22:30.09          0.024544238
2019-03-10/18:22:30.12          0.024756243
2019-03-10/18:22:30.15          0.025012888
2019-03-10/18:22:30.18          0.025301469
2019-03-10/18:22:30.21          0.025592149
2019-03-10/18:22:30.25          0.025893274
2019-03-10/18:22:30.28          0.026208702
2019-03-10/18:22:30.31          0.026499517
2019-03-10/18:22:30.34          0.026882548
2019-03-10/18:22:30.37          0.027241999
2019-03-10/18:22:30.40          0.027486413
2019-03-10/18:22:30.43          0.027762263
2019-03-10/18:22:30.46          0.028084087
2019-03-10/18:22:30.50          0.028272427
2019-03-10/18:22:30.53          0.028556350
2019-03-10/18:22:30.56          0.028825483
2019-03-10/18:22:30.59          0.029170034
2019-03-10/18:22:30.62          0.029470703
2019-03-10/18:22:30.65          0.029717498
2019-03-10/18:22:30.68          0.030036965
2019-03-10/18:22:30.71          0.030331904
2019-03-10/18:22:30.75          0.030519737
2019-03-10/18:22:30.78          0.030864997
2019-03-10/18:22:30.81          0.031205980
2019-03-10/18:22:30.84          0.031509814
2019-03-10/18:22:30.87          0.031792875
2019-03-10/18:22:30.90          0.032169175
2019-03-10/18:22:30.93          0.032330412
2019-03-10/18:22:30.96          0.032553860
2019-03-10/18:22:31.00          0.032916514
2019-03-10/18:22:31.03          0.033213208
2019-03-10/18:22:31.06          0.033496526
2019-03-10/18:22:31.09          0.033823458
2019-03-10/18:22:31.12          0.034078850
2019-03-10/18:22:31.15          0.034362444
2019-03-10/18:22:31.18          0.034648467
2019-03-10/18:22:31.21          0.034964677
2019-03-10/18:22:31.25          0.035188612
2019-03-10/18:22:31.28          0.035510290
2019-03-10/18:22:31.31          0.035842778
2019-03-10/18:22:31.34          0.036107012
2019-03-10/18:22:31.37          0.036323249
2019-03-10/18:22:31.40          0.036670154
2019-03-10/18:22:31.43          0.037015927
2019-03-10/18:22:31.46          0.037244519
2019-03-10/18:22:31.50          0.037483838
2019-03-10/18:22:31.53          0.037850119
2019-03-10/18:22:31.56          0.038145656
2019-03-10/18:22:31.59          0.038514286
2019-03-10/18:22:31.62          0.038759767
2019-03-10/18:22:31.65          0.039079966
2019-03-10/18:22:31.68          0.039395178
2019-03-10/18:22:31.71          0.039764558
2019-03-10/18:22:31.75          0.039954614
2019-03-10/18:22:31.78          0.040128030
2019-03-10/18:22:31.81          0.040482722
2019-03-10/18:22:31.84          0.040756537
2019-03-10/18:22:31.87          0.040959072
2019-03-10/18:22:31.90          0.041327138
2019-03-10/18:22:31.93          0.041610242
2019-03-10/18:22:31.96          0.041822801
2019-03-10/18:22:32.00          0.041999989
2019-03-10/18:22:32.03          0.042243313
2019-03-10/18:22:32.06          0.042465818
2019-03-10/18:22:32.09          0.042695744
2019-03-10/18:22:32.12          0.042926388
2019-03-10/18:22:32.15          0.043366921
2019-03-10/18:22:32.18          0.043700291
2019-03-10/18:22:32.21          0.044019300
2019-03-10/18:22:32.25          0.044324579
2019-03-10/18:22:32.28          0.044688266
2019-03-10/18:22:32.31          0.044926075
2019-03-10/18:22:32.34          0.045081011
2019-03-10/18:22:32.37          0.045252578
2019-03-10/18:22:32.40          0.045649840
2019-03-10/18:22:32.43          0.045864362
2019-03-10/18:22:32.46          0.046083772
2019-03-10/18:22:32.50          0.046331530
2019-03-10/18:22:32.53          0.046555139
2019-03-10/18:22:32.56          0.046798249
2019-03-10/18:22:32.59          0.047067391
2019-03-10/18:22:32.62          0.047337823
2019-03-10/18:22:32.65          0.047722651
2019-03-10/18:22:32.68          0.047975498
2019-03-10/18:22:32.71          0.048215512
2019-03-10/18:22:32.75          0.048545285
2019-03-10/18:22:32.78          0.048968459
2019-03-10/18:22:32.81          0.049230082
2019-03-10/18:22:32.84          0.049463028
2019-03-10/18:22:32.87          0.049695197
2019-03-10/18:22:32.90          0.050117530
2019-03-10/18:22:32.93          0.050429980
2019-03-10/18:22:32.96          0.050612342
2019-03-10/18:22:33.00          0.050763054
2019-03-10/18:22:33.03          0.051268868
2019-03-10/18:22:33.06          0.051682863
2019-03-10/18:22:33.09          0.052124869
2019-03-10/18:22:33.12          0.052570819
2019-03-10/18:22:33.15          0.053176105
2019-03-10/18:22:33.18          0.053596416
2019-03-10/18:22:33.21          0.053983809
2019-03-10/18:22:33.25          0.054411259
2019-03-10/18:22:33.28          0.054919701
2019-03-10/18:22:33.31          0.055307340
2019-03-10/18:22:33.34          0.055751035
2019-03-10/18:22:33.37          0.056259626
2019-03-10/18:22:33.40          0.056680476
2019-03-10/18:22:33.43          0.057142723
2019-03-10/18:22:33.46          0.057742245
2019-03-10/18:22:33.50          0.058183627
2019-03-10/18:22:33.53          0.058848310
2019-03-10/18:22:33.56          0.059374828
2019-03-10/18:22:33.59          0.059812511
2019-03-10/18:22:33.62          0.060356538
2019-03-10/18:22:33.65          0.061082022
2019-03-10/18:22:33.68          0.061612766
2019-03-10/18:22:33.71          0.062079717
2019-03-10/18:22:33.75          0.062441306
2019-03-10/18:22:33.78          0.062914178
2019-03-10/18:22:33.81          0.063434477
2019-03-10/18:22:33.84          0.063972038
2019-03-10/18:22:33.87          0.064435039
2019-03-10/18:22:33.90          0.064982442
2019-03-10/18:22:33.93          0.065307306
2019-03-10/18:22:33.96          0.065701917
2019-03-10/18:22:34.00          0.066218959
2019-03-10/18:22:34.03          0.066851260
2019-03-10/18:22:34.06          0.067417989
2019-03-10/18:22:34.09          0.068150496
2019-03-10/18:22:34.12          0.068683714
2019-03-10/18:22:34.15          0.069187072
2019-03-10/18:22:34.18          0.069690784
2019-03-10/18:22:34.21          0.070195037
2019-03-10/18:22:34.25          0.070632049
2019-03-10/18:22:34.28          0.071185026
2019-03-10/18:22:34.31          0.071649897
2019-03-10/18:22:34.34          0.072165563
2019-03-10/18:22:34.37          0.072611493
2019-03-10/18:22:34.40          0.073193353
2019-03-10/18:22:34.43          0.073664309
2019-03-10/18:22:34.46          0.074168590
2019-03-10/18:22:34.50          0.074731902
2019-03-10/18:22:34.53          0.075304693
2019-03-10/18:22:34.56          0.075812228
2019-03-10/18:22:34.59          0.076262536
2019-03-10/18:22:34.62          0.076708328
2019-03-10/18:22:34.65          0.077478091
2019-03-10/18:22:34.68          0.077971460
2019-03-10/18:22:34.71          0.078390840
2019-03-10/18:22:34.75          0.078903339
2019-03-10/18:22:34.78          0.079622687
2019-03-10/18:22:34.81          0.080214011
2019-03-10/18:22:34.84          0.080872864
2019-03-10/18:22:34.87          0.081289479
2019-03-10/18:22:34.90          0.081909787
2019-03-10/18:22:34.93          0.082587157
2019-03-10/18:22:34.96          0.083104644
2019-03-10/18:22:35.00          0.083561588
2019-03-10/18:22:35.03          0.084139599
2019-03-10/18:22:35.06          0.084694976
2019-03-10/18:22:35.09          0.085434717
2019-03-10/18:22:35.12          0.085903616
2019-03-10/18:22:35.15          0.086403077
2019-03-10/18:22:35.18          0.087081341
2019-03-10/18:22:35.21          0.087695858
2019-03-10/18:22:35.25          0.088165095
2019-03-10/18:22:35.28          0.088948492
2019-03-10/18:22:35.31          0.089522929
2019-03-10/18:22:35.34          0.090107072
2019-03-10/18:22:35.37          0.090629040
2019-03-10/18:22:35.40          0.091293805
2019-03-10/18:22:35.43          0.091902991
2019-03-10/18:22:35.46          0.092533032
2019-03-10/18:22:35.50          0.093091818
2019-03-10/18:22:35.53          0.093851571
2019-03-10/18:22:35.56          0.094548948
2019-03-10/18:22:35.59          0.094996317
2019-03-10/18:22:35.62          0.095311129
2019-03-10/18:22:35.65          0.095973784
2019-03-10/18:22:35.68          0.096662968
2019-03-10/18:22:35.71          0.097343837
2019-03-10/18:22:35.75          0.097679970
2019-03-10/18:22:35.78          0.098378377
2019-03-10/18:22:35.81          0.099076782
2019-03-10/18:22:35.84          0.099672783
2019-03-10/18:22:35.87           0.10042371
2019-03-10/18:22:35.90           0.10137860
2019-03-10/18:22:35.93           0.10194738
2019-03-10/18:22:35.96           0.10260810
2019-03-10/18:22:36.00           0.10315705
2019-03-10/18:22:36.03           0.10381401
2019-03-10/18:22:36.06           0.10455248
2019-03-10/18:22:36.09           0.10524195
2019-03-10/18:22:36.12           0.10567348
2019-03-10/18:22:36.15           0.10640466
2019-03-10/18:22:36.18           0.10701474
2019-03-10/18:22:36.21           0.10739981
2019-03-10/18:22:36.25           0.10786234
2019-03-10/18:22:36.28           0.10863691
2019-03-10/18:22:36.31           0.10920311
2019-03-10/18:22:36.34           0.10986699
2019-03-10/18:22:36.37           0.11032037
2019-03-10/18:22:36.40           0.11101264
2019-03-10/18:22:36.43           0.11173228
2019-03-10/18:22:36.46           0.11250253
2019-03-10/18:22:36.50           0.11310419
2019-03-10/18:22:36.53           0.11374015
2019-03-10/18:22:36.56           0.11436509
2019-03-10/18:22:36.59           0.11504479
2019-03-10/18:22:36.62           0.11558826
2019-03-10/18:22:36.65           0.11632193
2019-03-10/18:22:36.68           0.11699795
2019-03-10/18:22:36.71           0.11768264
2019-03-10/18:22:36.75           0.11817487
2019-03-10/18:22:36.78           0.11906564
2019-03-10/18:22:36.81           0.11973787
2019-03-10/18:22:36.84           0.12025919
2019-03-10/18:22:36.87           0.12071989
2019-03-10/18:22:36.90           0.12139064
2019-03-10/18:22:36.93           0.12214292
2019-03-10/18:22:36.96           0.12295472
2019-03-10/18:22:37.00           0.12347382
2019-03-10/18:22:37.03           0.12430160
2019-03-10/18:22:37.06           0.12508062
2019-03-10/18:22:37.09           0.12568787
2019-03-10/18:22:37.12           0.12608407
2019-03-10/18:22:37.15           0.12693684
2019-03-10/18:22:37.18           0.12762533
2019-03-10/18:22:37.21           0.12823880
2019-03-10/18:22:37.25           0.12879418
2019-03-10/18:22:37.28           0.12938160
2019-03-10/18:22:37.31           0.12990972
2019-03-10/18:22:37.34           0.13060345
2019-03-10/18:22:37.37           0.13113013
2019-03-10/18:22:37.40           0.13190253
2019-03-10/18:22:37.43           0.13257317
2019-03-10/18:22:37.46           0.13328229
2019-03-10/18:22:37.50           0.13379944
2019-03-10/18:22:37.53           0.13462029
2019-03-10/18:22:37.56           0.13540262
2019-03-10/18:22:37.59           0.13606129
2019-03-10/18:22:37.62           0.13663074
2019-03-10/18:22:37.65           0.13749112
2019-03-10/18:22:37.68           0.13821881
2019-03-10/18:22:37.71           0.13899669
2019-03-10/18:22:37.75           0.13972156
2019-03-10/18:22:37.78           0.14074304
2019-03-10/18:22:37.81           0.14155878
2019-03-10/18:22:37.84           0.14233608
2019-03-10/18:22:37.87           0.14293787
2019-03-10/18:22:37.90           0.14389446
2019-03-10/18:22:37.93           0.14474422
2019-03-10/18:22:37.96           0.14545597
2019-03-10/18:22:38.00           0.14582732
2019-03-10/18:22:38.03           0.14654442
2019-03-10/18:22:38.06           0.14725516
2019-03-10/18:22:38.09           0.14799674
2019-03-10/18:22:38.12           0.14853855
2019-03-10/18:22:38.15           0.14943072
2019-03-10/18:22:38.18           0.15035114
2019-03-10/18:22:38.21           0.15113786
2019-03-10/18:22:38.25           0.15154461
2019-03-10/18:22:38.28           0.15248488
2019-03-10/18:22:38.31           0.15345418
2019-03-10/18:22:38.34           0.15420811
2019-03-10/18:22:38.37           0.15481515
2019-03-10/18:22:38.40           0.15571049
2019-03-10/18:22:38.43           0.15634267
2019-03-10/18:22:38.46           0.15704014
2019-03-10/18:22:38.50           0.15759363
2019-03-10/18:22:38.53           0.15834823
2019-03-10/18:22:38.56           0.15897991
2019-03-10/18:22:38.59           0.15971434
2019-03-10/18:22:38.62           0.16007213
2019-03-10/18:22:38.65           0.16074488
2019-03-10/18:22:38.68           0.16139990
2019-03-10/18:22:38.71           0.16208913
2019-03-10/18:22:38.75           0.16268190
2019-03-10/18:22:38.78           0.16354344
2019-03-10/18:22:38.81           0.16436333
2019-03-10/18:22:38.84           0.16510036
2019-03-10/18:22:38.87           0.16556522
2019-03-10/18:22:38.90           0.16649100
2019-03-10/18:22:38.93           0.16720170
2019-03-10/18:22:38.96           0.16796428
2019-03-10/18:22:39.00           0.16867198
2019-03-10/18:22:39.03           0.16961694
2019-03-10/18:22:39.06           0.17050129
2019-03-10/18:22:39.09           0.17133991
2019-03-10/18:22:39.12           0.17205763
2019-03-10/18:22:39.15           0.17312186
2019-03-10/18:22:39.18           0.17388174
2019-03-10/18:22:39.21           0.17466626
2019-03-10/18:22:39.25           0.17520998
2019-03-10/18:22:39.28           0.17608768
2019-03-10/18:22:39.31           0.17686237
2019-03-10/18:22:39.34           0.17756998
2019-03-10/18:22:39.37           0.17802045
2019-03-10/18:22:39.40           0.17890065
2019-03-10/18:22:39.43           0.17984937
2019-03-10/18:22:39.46           0.18083703
2019-03-10/18:22:39.50           0.18138097
2019-03-10/18:22:39.53           0.18215806
2019-03-10/18:22:39.56           0.18286062
2019-03-10/18:22:39.59           0.18365543
2019-03-10/18:22:39.62           0.18423709
2019-03-10/18:22:39.65           0.18524215
2019-03-10/18:22:39.68           0.18619258
2019-03-10/18:22:39.71           0.18702514
2019-03-10/18:22:39.75           0.18761512
2019-03-10/18:22:39.78           0.18862312
2019-03-10/18:22:39.81           0.18920668
2019-03-10/18:22:39.84           0.18980619
2019-03-10/18:22:39.87           0.19048794
2019-03-10/18:22:39.90           0.19140659
2019-03-10/18:22:39.93           0.19205153
2019-03-10/18:22:39.96           0.19271793
2019-03-10/18:22:40.00           0.19318037
2019-03-10/18:22:40.03           0.19401120
2019-03-10/18:22:40.06           0.19469517
2019-03-10/18:22:40.09           0.19552274
2019-03-10/18:22:40.12           0.19601938
2019-03-10/18:22:40.15           0.19686798
2019-03-10/18:22:40.18           0.19771133
2019-03-10/18:22:40.21           0.19862101
2019-03-10/18:22:40.25           0.19929480
2019-03-10/18:22:40.28           0.20027358
2019-03-10/18:22:40.31           0.20106216
2019-03-10/18:22:40.34           0.20185495
2019-03-10/18:22:40.37           0.20245002
2019-03-10/18:22:40.40           0.20339122
2019-03-10/18:22:40.43           0.20400141
2019-03-10/18:22:40.46           0.20470981
2019-03-10/18:22:40.50           0.20556818
2019-03-10/18:22:40.53           0.20625391
2019-03-10/18:22:40.56           0.20699357
2019-03-10/18:22:40.59           0.20779450
2019-03-10/18:22:40.62           0.20854806
2019-03-10/18:22:40.65           0.20949841
2019-03-10/18:22:40.68           0.21029411
2019-03-10/18:22:40.71           0.21102674
2019-03-10/18:22:40.75           0.21193302
2019-03-10/18:22:40.78           0.21273626
2019-03-10/18:22:40.81           0.21351082
2019-03-10/18:22:40.84           0.21444135
2019-03-10/18:22:40.87           0.21530848
2019-03-10/18:22:40.90           0.21614623
2019-03-10/18:22:40.93           0.21704530
2019-03-10/18:22:40.96           0.21783637
2019-03-10/18:22:41.00           0.21858098
2019-03-10/18:22:41.03           0.21934616
2019-03-10/18:22:41.06           0.22025923
2019-03-10/18:22:41.09           0.22102891
2019-03-10/18:22:41.12           0.22177298
2019-03-10/18:22:41.15           0.22268039
2019-03-10/18:22:41.18           0.22356830
2019-03-10/18:22:41.21           0.22439849
2019-03-10/18:22:41.25           0.22524735
2019-03-10/18:22:41.28           0.22623896
2019-03-10/18:22:41.31           0.22732250
2019-03-10/18:22:41.34           0.22821628
2019-03-10/18:22:41.37           0.22897258
2019-03-10/18:22:41.40           0.22979838
2019-03-10/18:22:41.43           0.23069218
2019-03-10/18:22:41.46           0.23159772
2019-03-10/18:22:41.50           0.23247068
2019-03-10/18:22:41.53           0.23318301
2019-03-10/18:22:41.56           0.23436779
2019-03-10/18:22:41.59           0.23532663
2019-03-10/18:22:41.62           0.23616883
2019-03-10/18:22:41.65           0.23691964
2019-03-10/18:22:41.68           0.23814270
2019-03-10/18:22:41.71           0.23892029
2019-03-10/18:22:41.75           0.23979830
2019-03-10/18:22:41.78           0.24055653
2019-03-10/18:22:41.81           0.24186455
2019-03-10/18:22:41.84           0.24277149
2019-03-10/18:22:41.87           0.24370045
2019-03-10/18:22:41.90           0.24450626
2019-03-10/18:22:41.93           0.24566090
2019-03-10/18:22:41.96           0.24648756
2019-03-10/18:22:42.00           0.24720368
2019-03-10/18:22:42.03           0.24786164
2019-03-10/18:22:42.06           0.24917115
2019-03-10/18:22:42.09           0.24999975
2019-03-10/18:22:42.12           0.25090347
2019-03-10/18:22:42.15           0.25166990
2019-03-10/18:22:42.18           0.25270000
2019-03-10/18:22:42.21           0.25346609
2019-03-10/18:22:42.25           0.25427123
2019-03-10/18:22:42.28           0.25493350
2019-03-10/18:22:42.31           0.25621455
2019-03-10/18:22:42.34           0.25725409
2019-03-10/18:22:42.37           0.25812491
2019-03-10/18:22:42.40           0.25869447
2019-03-10/18:22:42.43           0.25981810
2019-03-10/18:22:42.46           0.26086901
2019-03-10/18:22:42.50           0.26187362
2019-03-10/18:22:42.53           0.26242986
2019-03-10/18:22:42.56           0.26359506
2019-03-10/18:22:42.59           0.26463773
2019-03-10/18:22:42.62           0.26569325
2019-03-10/18:22:42.65           0.26629511
2019-03-10/18:22:42.68           0.26738934
2019-03-10/18:22:42.71           0.26831908
2019-03-10/18:22:42.75           0.26908466
2019-03-10/18:22:42.78           0.26963789
2019-03-10/18:22:42.81           0.27087287
2019-03-10/18:22:42.84           0.27168385
2019-03-10/18:22:42.87           0.27256588
2019-03-10/18:22:42.90           0.27325778
2019-03-10/18:22:42.93           0.27420806
2019-03-10/18:22:42.96           0.27500619
2019-03-10/18:22:43.00           0.27579624
2019-03-10/18:22:43.03           0.27638382
2019-03-10/18:22:43.06           0.27780725
2019-03-10/18:22:43.09           0.27880208
2019-03-10/18:22:43.12           0.27978905
2019-03-10/18:22:43.15           0.28038701
2019-03-10/18:22:43.18           0.28149122
2019-03-10/18:22:43.21           0.28254268
2019-03-10/18:22:43.25           0.28355285
2019-03-10/18:22:43.28           0.28423447
2019-03-10/18:22:43.31           0.28554703
2019-03-10/18:22:43.34           0.28639791
2019-03-10/18:22:43.37           0.28722642
2019-03-10/18:22:43.40           0.28789315
2019-03-10/18:22:43.43           0.28899176
2019-03-10/18:22:43.46           0.28963541
2019-03-10/18:22:43.50           0.29051518
2019-03-10/18:22:43.53           0.29116239
2019-03-10/18:22:43.56           0.29222863
2019-03-10/18:22:43.59           0.29323521
2019-03-10/18:22:43.62           0.29406876
2019-03-10/18:22:43.65           0.29443414
2019-03-10/18:22:43.68           0.29558819
2019-03-10/18:22:43.71           0.29669641
2019-03-10/18:22:43.75           0.29796166
2019-03-10/18:22:43.78           0.29887680
2019-03-10/18:22:43.81           0.30006170
2019-03-10/18:22:43.84           0.30095943
2019-03-10/18:22:43.87           0.30197312
2019-03-10/18:22:43.90           0.30262200
2019-03-10/18:22:43.93           0.30395176
2019-03-10/18:22:43.96           0.30489508
2019-03-10/18:22:44.00           0.30580104
2019-03-10/18:22:44.03           0.30647722
2019-03-10/18:22:44.06           0.30764241
2019-03-10/18:22:44.09           0.30854196
2019-03-10/18:22:44.12           0.30940064
2019-03-10/18:22:44.15           0.30965507
2019-03-10/18:22:44.18           0.31064786
2019-03-10/18:22:44.21           0.31157888
2019-03-10/18:22:44.25           0.31258255
2019-03-10/18:22:44.28           0.31320664
2019-03-10/18:22:44.31           0.31413509
2019-03-10/18:22:44.34           0.31516291
2019-03-10/18:22:44.37           0.31633250
2019-03-10/18:22:44.40           0.31686731
2019-03-10/18:22:44.43           0.31811910
2019-03-10/18:22:44.46           0.31908227
2019-03-10/18:22:44.50           0.32003212
2019-03-10/18:22:44.53           0.32082591
2019-03-10/18:22:44.56           0.32212997
2019-03-10/18:22:44.59           0.32308596
2019-03-10/18:22:44.62           0.32383163
2019-03-10/18:22:44.65           0.32407307
2019-03-10/18:22:44.68           0.32532827
2019-03-10/18:22:44.71           0.32636161
2019-03-10/18:22:44.75           0.32716983
2019-03-10/18:22:44.78           0.32763680
2019-03-10/18:22:44.81           0.32881350
2019-03-10/18:22:44.84           0.32975090
2019-03-10/18:22:44.87           0.33066441
2019-03-10/18:22:44.90           0.33126727
2019-03-10/18:22:44.93           0.33254421
2019-03-10/18:22:44.96           0.33350447
2019-03-10/18:22:45.00           0.33433088
2019-03-10/18:22:45.03           0.33487646
2019-03-10/18:22:45.06           0.33618133
2019-03-10/18:22:45.09           0.33726360
2019-03-10/18:22:45.12           0.33832619
2019-03-10/18:22:45.15           0.33886895
2019-03-10/18:22:45.18           0.34014921
2019-03-10/18:22:45.21           0.34111055
2019-03-10/18:22:45.25           0.34210345
2019-03-10/18:22:45.28           0.34258603
2019-03-10/18:22:45.31           0.34372223
2019-03-10/18:22:45.34           0.34465145
2019-03-10/18:22:45.37           0.34541000
2019-03-10/18:22:45.40           0.34613127
2019-03-10/18:22:45.43           0.34757316
2019-03-10/18:22:45.46           0.34844931
2019-03-10/18:22:45.50           0.34950904
2019-03-10/18:22:45.53           0.35036333
2019-03-10/18:22:45.56           0.35168748
2019-03-10/18:22:45.59           0.35254454
2019-03-10/18:22:45.62           0.35371329
2019-03-10/18:22:45.65           0.35456074
2019-03-10/18:22:45.68           0.35584671
2019-03-10/18:22:45.71           0.35689650
2019-03-10/18:22:45.75           0.35786771
2019-03-10/18:22:45.78           0.35828299
2019-03-10/18:22:45.81           0.35972706
2019-03-10/18:22:45.84           0.36088828
2019-03-10/18:22:45.87           0.36191330
2019-03-10/18:22:45.90           0.36253321
2019-03-10/18:22:45.93           0.36376432
2019-03-10/18:22:45.96           0.36461727
2019-03-10/18:22:46.00           0.36552204
2019-03-10/18:22:46.03           0.36607454
2019-03-10/18:22:46.06           0.36747850
2019-03-10/18:22:46.09           0.36869705
2019-03-10/18:22:46.12           0.36975274
2019-03-10/18:22:46.15           0.37020416
2019-03-10/18:22:46.18           0.37131189
2019-03-10/18:22:46.21           0.37232172
2019-03-10/18:22:46.25           0.37341983
2019-03-10/18:22:46.28           0.37419034
2019-03-10/18:22:46.31           0.37571738
2019-03-10/18:22:46.34           0.37680048
2019-03-10/18:22:46.37           0.37758585
2019-03-10/18:22:46.40           0.37805451
2019-03-10/18:22:46.43           0.37957460
2019-03-10/18:22:46.46           0.38060949
2019-03-10/18:22:46.50           0.38167121
2019-03-10/18:22:46.53           0.38237945
2019-03-10/18:22:46.56           0.38373597
2019-03-10/18:22:46.59           0.38472736
2019-03-10/18:22:46.62           0.38558564
2019-03-10/18:22:46.65           0.38608431
2019-03-10/18:22:46.68           0.38760757
2019-03-10/18:22:46.71           0.38844756
2019-03-10/18:22:46.75           0.38936645
2019-03-10/18:22:46.78           0.39014493
2019-03-10/18:22:46.81           0.39137457
2019-03-10/18:22:46.84           0.39236599
2019-03-10/18:22:46.87           0.39358316
2019-03-10/18:22:46.90           0.39433325
2019-03-10/18:22:46.93           0.39575230
2019-03-10/18:22:46.96           0.39660318
2019-03-10/18:22:47.00           0.39754519
2019-03-10/18:22:47.03           0.39814731
2019-03-10/18:22:47.06           0.39931552
2019-03-10/18:22:47.09           0.40032946
2019-03-10/18:22:47.12           0.40151004
2019-03-10/18:22:47.15           0.40213313
2019-03-10/18:22:47.18           0.40334029
2019-03-10/18:22:47.21           0.40412724
2019-03-10/18:22:47.25           0.40514483
2019-03-10/18:22:47.28           0.40603739
2019-03-10/18:22:47.31           0.40752495
2019-03-10/18:22:47.34           0.40839320
2019-03-10/18:22:47.37           0.40928309
2019-03-10/18:22:47.40           0.40974917
2019-03-10/18:22:47.43           0.41103742
2019-03-10/18:22:47.46           0.41210911
2019-03-10/18:22:47.50           0.41321317
2019-03-10/18:22:47.53           0.41380978
2019-03-10/18:22:47.56           0.41498231
2019-03-10/18:22:47.59           0.41585778
2019-03-10/18:22:47.62           0.41677381
2019-03-10/18:22:47.65           0.41726754
2019-03-10/18:22:47.68           0.41890452
2019-03-10/18:22:47.71           0.41988371
2019-03-10/18:22:47.75           0.42080246
2019-03-10/18:22:47.78           0.42138269
2019-03-10/18:22:47.81           0.42256432
2019-03-10/18:22:47.84           0.42365089
2019-03-10/18:22:47.87           0.42509566
2019-03-10/18:22:47.90           0.42570796
2019-03-10/18:22:47.93           0.42686548
2019-03-10/18:22:47.96           0.42794706
2019-03-10/18:22:48.00           0.42904623
2019-03-10/18:22:48.03           0.42962731
2019-03-10/18:22:48.06           0.43114177
2019-03-10/18:22:48.09           0.43215231
2019-03-10/18:22:48.12           0.43307290
2019-03-10/18:22:48.15           0.43365265
2019-03-10/18:22:48.18           0.43504029
2019-03-10/18:22:48.21           0.43587995
2019-03-10/18:22:48.25           0.43658463
2019-03-10/18:22:48.28           0.43703593
2019-03-10/18:22:48.31           0.43845467
2019-03-10/18:22:48.34           0.43930915
2019-03-10/18:22:48.37           0.44010945
2019-03-10/18:22:48.40           0.44056939
2019-03-10/18:22:48.43           0.44184022
2019-03-10/18:22:48.46           0.44277170
2019-03-10/18:22:48.50           0.44393893
2019-03-10/18:22:48.53           0.44463281
2019-03-10/18:22:48.56           0.44611890
2019-03-10/18:22:48.59           0.44720199
2019-03-10/18:22:48.62           0.44818948
2019-03-10/18:22:48.65           0.44879532
2019-03-10/18:22:48.68           0.45039263
2019-03-10/18:22:48.71           0.45132765
2019-03-10/18:22:48.75           0.45213587
2019-03-10/18:22:48.78           0.45248799
2019-03-10/18:22:48.81           0.45378863
2019-03-10/18:22:48.84           0.45463205
2019-03-10/18:22:48.87           0.45545353
2019-03-10/18:22:48.90           0.45586228
2019-03-10/18:22:48.93           0.45696407
2019-03-10/18:22:48.96           0.45766957
2019-03-10/18:22:49.00           0.45864769
2019-03-10/18:22:49.03           0.45903321
2019-03-10/18:22:49.06           0.46041821
2019-03-10/18:22:49.09           0.46154237
2019-03-10/18:22:49.12           0.46262465
2019-03-10/18:22:49.15           0.46312225
2019-03-10/18:22:49.18           0.46459517
2019-03-10/18:22:49.21           0.46573758
2019-03-10/18:22:49.25           0.46677676
2019-03-10/18:22:49.28           0.46735951
2019-03-10/18:22:49.31           0.46885179
2019-03-10/18:22:49.34           0.46987935
2019-03-10/18:22:49.37           0.47063850
2019-03-10/18:22:49.40           0.47119817
2019-03-10/18:22:49.43           0.47278145
2019-03-10/18:22:49.46           0.47362139
2019-03-10/18:22:49.50           0.47420437
2019-03-10/18:22:49.53           0.47430213
2019-03-10/18:22:49.56           0.47576627
2019-03-10/18:22:49.59           0.47672431
2019-03-10/18:22:49.62           0.47741589
2019-03-10/18:22:49.65           0.47760520
2019-03-10/18:22:49.68           0.47879439
2019-03-10/18:22:49.71           0.47973619
2019-03-10/18:22:49.75           0.48094716
2019-03-10/18:22:49.78           0.48157254
2019-03-10/18:22:49.81           0.48295726
2019-03-10/18:22:49.84           0.48399164
2019-03-10/18:22:49.87           0.48490958
2019-03-10/18:22:49.90           0.48532866
2019-03-10/18:22:49.93           0.48679032
2019-03-10/18:22:49.96           0.48783015
2019-03-10/18:22:50.00           0.48882864
2019-03-10/18:22:50.03           0.48913988
2019-03-10/18:22:50.06           0.49030483
2019-03-10/18:22:50.09           0.49111539
2019-03-10/18:22:50.12           0.49194566
2019-03-10/18:22:50.15           0.49227825
2019-03-10/18:22:50.18           0.49341468
2019-03-10/18:22:50.21           0.49406132
2019-03-10/18:22:50.25           0.49496531
2019-03-10/18:22:50.28           0.49526231
2019-03-10/18:22:50.31           0.49643631
2019-03-10/18:22:50.34           0.49718639
2019-03-10/18:22:50.37           0.49802478
2019-03-10/18:22:50.40           0.49842838
2019-03-10/18:22:50.43           0.49964547
2019-03-10/18:22:50.46           0.50048249
2019-03-10/18:22:50.50           0.50138033
2019-03-10/18:22:50.53           0.50185463
2019-03-10/18:22:50.56           0.50346669
2019-03-10/18:22:50.59           0.50434729
2019-03-10/18:22:50.62           0.50519063
2019-03-10/18:22:50.65           0.50567440
2019-03-10/18:22:50.68           0.50724633
2019-03-10/18:22:50.71           0.50840074
2019-03-10/18:22:50.75           0.50927737
2019-03-10/18:22:50.78           0.50967401
2019-03-10/18:22:50.81           0.51117979
2019-03-10/18:22:50.84           0.51208950
2019-03-10/18:22:50.87           0.51303027
2019-03-10/18:22:50.90           0.51356149
2019-03-10/18:22:50.93           0.51504636
2019-03-10/18:22:50.96           0.51621359
2019-03-10/18:22:51.00           0.51745003
2019-03-10/18:22:51.03           0.51811726
2019-03-10/18:22:51.06           0.51991325
2019-03-10/18:22:51.09           0.52112825
2019-03-10/18:22:51.12           0.52228643
2019-03-10/18:22:51.15           0.52288770
2019-03-10/18:22:51.18           0.52452566
2019-03-10/18:22:51.21           0.52577404
2019-03-10/18:22:51.25           0.52702705
2019-03-10/18:22:51.28           0.52753162
2019-03-10/18:22:51.31           0.52902938
2019-03-10/18:22:51.34           0.53010912
2019-03-10/18:22:51.37           0.53112190
2019-03-10/18:22:51.40           0.53179716
2019-03-10/18:22:51.43           0.53340334
2019-03-10/18:22:51.46           0.53417402
2019-03-10/18:22:51.50           0.53512987
2019-03-10/18:22:51.53           0.53563730
2019-03-10/18:22:51.56           0.53717565
2019-03-10/18:22:51.59           0.53848249
2019-03-10/18:22:51.62           0.53942240
2019-03-10/18:22:51.65           0.53981553
2019-03-10/18:22:51.68           0.54151165
2019-03-10/18:22:51.71           0.54258824
2019-03-10/18:22:51.75           0.54382949
2019-03-10/18:22:51.78           0.54440705
2019-03-10/18:22:51.81           0.54583691
2019-03-10/18:22:51.84           0.54669683
2019-03-10/18:22:51.87           0.54784450
2019-03-10/18:22:51.90           0.54863252
2019-03-10/18:22:51.93           0.55022954
2019-03-10/18:22:51.96           0.55130207
2019-03-10/18:22:52.00           0.55243194
2019-03-10/18:22:52.03           0.55303714
2019-03-10/18:22:52.06           0.55474742
2019-03-10/18:22:52.09           0.55577123
2019-03-10/18:22:52.12           0.55691720
2019-03-10/18:22:52.15           0.55763583
2019-03-10/18:22:52.18           0.55916943
2019-03-10/18:22:52.21           0.56008937
2019-03-10/18:22:52.25           0.56105810
2019-03-10/18:22:52.28           0.56165118
2019-03-10/18:22:52.31           0.56327390
2019-03-10/18:22:52.34           0.56409085
2019-03-10/18:22:52.37           0.56484601
2019-03-10/18:22:52.40           0.56527966
2019-03-10/18:22:52.43           0.56689694
2019-03-10/18:22:52.46           0.56790122
2019-03-10/18:22:52.50           0.56872101
2019-03-10/18:22:52.53           0.56905233
2019-03-10/18:22:52.56           0.57070386
2019-03-10/18:22:52.59           0.57176604
2019-03-10/18:22:52.62           0.57315166
2019-03-10/18:22:52.65           0.57372305
2019-03-10/18:22:52.68           0.57495180
2019-03-10/18:22:52.71           0.57593316
2019-03-10/18:22:52.75           0.57709363
2019-03-10/18:22:52.78           0.57766467
2019-03-10/18:22:52.81           0.57951558
2019-03-10/18:22:52.84           0.58051375
2019-03-10/18:22:52.87           0.58134738
2019-03-10/18:22:52.90           0.58177321
2019-03-10/18:22:52.93           0.58335421
2019-03-10/18:22:52.96           0.58436872
2019-03-10/18:22:53.00           0.58532309
2019-03-10/18:22:53.03           0.58569503
2019-03-10/18:22:53.06           0.58721668
2019-03-10/18:22:53.09           0.58833276
2019-03-10/18:22:53.12           0.58931101
2019-03-10/18:22:53.15           0.58949026
2019-03-10/18:22:53.18           0.59090498
2019-03-10/18:22:53.21           0.59194414
2019-03-10/18:22:53.25           0.59300833
2019-03-10/18:22:53.28           0.59331051
2019-03-10/18:22:53.31           0.59487319
2019-03-10/18:22:53.34           0.59585581
2019-03-10/18:22:53.37           0.59673390
2019-03-10/18:22:53.40           0.59722646
2019-03-10/18:22:53.43           0.59891498
2019-03-10/18:22:53.46           0.59984336
2019-03-10/18:22:53.50           0.60079491
2019-03-10/18:22:53.53           0.60128496
2019-03-10/18:22:53.56           0.60282569
2019-03-10/18:22:53.59           0.60371530
2019-03-10/18:22:53.62           0.60443966
2019-03-10/18:22:53.65           0.60455984
2019-03-10/18:22:53.68           0.60599016
2019-03-10/18:22:53.71           0.60698174
2019-03-10/18:22:53.75           0.60820502
2019-03-10/18:22:53.78           0.60853630
2019-03-10/18:22:53.81           0.61006479
2019-03-10/18:22:53.84           0.61102063
2019-03-10/18:22:53.87           0.61188326
2019-03-10/18:22:53.90           0.61243627
2019-03-10/18:22:53.93           0.61416293
2019-03-10/18:22:53.96           0.61527649
2019-03-10/18:22:54.00           0.61640624
2019-03-10/18:22:54.03           0.61694119
2019-03-10/18:22:54.06           0.61881306
2019-03-10/18:22:54.09           0.61985943
2019-03-10/18:22:54.12           0.62066258
2019-03-10/18:22:54.15           0.62083722
2019-03-10/18:22:54.18           0.62202292
2019-03-10/18:22:54.21           0.62269631
2019-03-10/18:22:54.25           0.62350251
2019-03-10/18:22:54.28           0.62361156
2019-03-10/18:22:54.31           0.62478404
2019-03-10/18:22:54.34           0.62551696
2019-03-10/18:22:54.37           0.62627899
2019-03-10/18:22:54.40           0.62645419
2019-03-10/18:22:54.43           0.62801242
2019-03-10/18:22:54.46           0.62889723
2019-03-10/18:22:54.50           0.62964705
2019-03-10/18:22:54.53           0.63002584
2019-03-10/18:22:54.56           0.63193895
2019-03-10/18:22:54.59           0.63317301
2019-03-10/18:22:54.62           0.63415465
2019-03-10/18:22:54.65           0.63442938
2019-03-10/18:22:54.68           0.63600269
2019-03-10/18:22:54.71           0.63699843
2019-03-10/18:22:54.75           0.63813749
2019-03-10/18:22:54.78           0.63842880
2019-03-10/18:22:54.81           0.63981439
2019-03-10/18:22:54.84           0.64063171
2019-03-10/18:22:54.87           0.64142849
2019-03-10/18:22:54.90           0.64169775
2019-03-10/18:22:54.93           0.64314211
2019-03-10/18:22:54.96           0.64404862
2019-03-10/18:22:55.00           0.64512760
2019-03-10/18:22:55.03           0.64535243
2019-03-10/18:22:55.06           0.64681113
2019-03-10/18:22:55.09           0.64768030
2019-03-10/18:22:55.12           0.64853096
2019-03-10/18:22:55.15           0.64875153
2019-03-10/18:22:55.18           0.65047485
2019-03-10/18:22:55.21           0.65183355
2019-03-10/18:22:55.25           0.65287585
2019-03-10/18:22:55.28           0.65324352
2019-03-10/18:22:55.31           0.65499040
2019-03-10/18:22:55.34           0.65597990
2019-03-10/18:22:55.37           0.65720111
2019-03-10/18:22:55.40           0.65777309
2019-03-10/18:22:55.43           0.65935635
2019-03-10/18:22:55.46           0.66053771
2019-03-10/18:22:55.50           0.66166269
2019-03-10/18:22:55.53           0.66199990
2019-03-10/18:22:55.56           0.66345888
2019-03-10/18:22:55.59           0.66416277
2019-03-10/18:22:55.62           0.66523474
2019-03-10/18:22:55.65           0.66583784
2019-03-10/18:22:55.68           0.66761355
2019-03-10/18:22:55.71           0.66850042
2019-03-10/18:22:55.75           0.66945200
2019-03-10/18:22:55.78           0.66997228
2019-03-10/18:22:55.81           0.67163858
2019-03-10/18:22:55.84           0.67273978
2019-03-10/18:22:55.87           0.67393356
2019-03-10/18:22:55.90           0.67419113
2019-03-10/18:22:55.93           0.67583213
2019-03-10/18:22:55.96           0.67707733
2019-03-10/18:22:56.00           0.67815655
2019-03-10/18:22:56.03           0.67850037
2019-03-10/18:22:56.06           0.67995842
2019-03-10/18:22:56.09           0.68069426
2019-03-10/18:22:56.12           0.68156851
2019-03-10/18:22:56.15           0.68180882
2019-03-10/18:22:56.18           0.68350881
2019-03-10/18:22:56.21           0.68435620
2019-03-10/18:22:56.25           0.68515136
2019-03-10/18:22:56.28           0.68528634
2019-03-10/18:22:56.31           0.68678485
2019-03-10/18:22:56.34           0.68783274
2019-03-10/18:22:56.37           0.68899150
2019-03-10/18:22:56.40           0.68932984
2019-03-10/18:22:56.43           0.69077128
2019-03-10/18:22:56.46           0.69173879
2019-03-10/18:22:56.50           0.69302240
2019-03-10/18:22:56.53           0.69353354
2019-03-10/18:22:56.56           0.69522165
2019-03-10/18:22:56.59           0.69613110
2019-03-10/18:22:56.62           0.69693442
2019-03-10/18:22:56.65           0.69738143
2019-03-10/18:22:56.68           0.69931515
2019-03-10/18:22:56.71           0.70018827
2019-03-10/18:22:56.75           0.70109073
2019-03-10/18:22:56.78           0.70143970
2019-03-10/18:22:56.81           0.70314962
2019-03-10/18:22:56.84           0.70418424
2019-03-10/18:22:56.87           0.70507192
2019-03-10/18:22:56.90           0.70528995
2019-03-10/18:22:56.93           0.70705345
2019-03-10/18:22:56.96           0.70816869
2019-03-10/18:22:57.00           0.70920616
2019-03-10/18:22:57.03           0.70958247
2019-03-10/18:22:57.06           0.71119501
2019-03-10/18:22:57.09           0.71218509
2019-03-10/18:22:57.12           0.71320365
2019-03-10/18:22:57.15           0.71336775
2019-03-10/18:22:57.18           0.71493264
2019-03-10/18:22:57.21           0.71601268
2019-03-10/18:22:57.25           0.71718481
2019-03-10/18:22:57.28           0.71750683
2019-03-10/18:22:57.31           0.71908430
2019-03-10/18:22:57.34           0.71987987
2019-03-10/18:22:57.37           0.72101935
2019-03-10/18:22:57.40           0.72163897
2019-03-10/18:22:57.43           0.72366330
2019-03-10/18:22:57.46           0.72502311
2019-03-10/18:22:57.50           0.72610111
2019-03-10/18:22:57.53           0.72631445
2019-03-10/18:22:57.56           0.72798706
2019-03-10/18:22:57.59           0.72906475
2019-03-10/18:22:57.62           0.73007570
2019-03-10/18:22:57.65           0.73027542
2019-03-10/18:22:57.68           0.73200483
2019-03-10/18:22:57.71           0.73292628
2019-03-10/18:22:57.75           0.73371344
2019-03-10/18:22:57.78           0.73395000
2019-03-10/18:22:57.81           0.73556581
2019-03-10/18:22:57.84           0.73644496
2019-03-10/18:22:57.87           0.73719288
2019-03-10/18:22:57.90           0.73745519
2019-03-10/18:22:57.93           0.73945474
2019-03-10/18:22:57.96           0.74040120
2019-03-10/18:22:58.00           0.74124265
2019-03-10/18:22:58.03           0.74140931
2019-03-10/18:22:58.06           0.74311508
2019-03-10/18:22:58.09           0.74401896
2019-03-10/18:22:58.12           0.74500881
2019-03-10/18:22:58.15           0.74532169
2019-03-10/18:22:58.18           0.74693796
2019-03-10/18:22:58.21           0.74799047
2019-03-10/18:22:58.25           0.74902034
2019-03-10/18:22:58.28           0.74898943
2019-03-10/18:22:58.31           0.75047231
2019-03-10/18:22:58.34           0.75150018
2019-03-10/18:22:58.37           0.75246819
2019-03-10/18:22:58.40           0.75256701
2019-03-10/18:22:58.43           0.75401167
2019-03-10/18:22:58.46           0.75485872
2019-03-10/18:22:58.50           0.75571852
2019-03-10/18:22:58.53           0.75571646
2019-03-10/18:22:58.56           0.75724041
2019-03-10/18:22:58.59           0.75805463
2019-03-10/18:22:58.62           0.75907932
2019-03-10/18:22:58.65           0.75935067
2019-03-10/18:22:58.68           0.76092221
2019-03-10/18:22:58.71           0.76182704
2019-03-10/18:22:58.75           0.76267681
2019-03-10/18:22:58.78           0.76297528
2019-03-10/18:22:58.81           0.76492029
2019-03-10/18:22:58.84           0.76599663
2019-03-10/18:22:58.87           0.76696877
2019-03-10/18:22:58.90           0.76708001
2019-03-10/18:22:58.93           0.76869623
2019-03-10/18:22:58.96           0.76951940
2019-03-10/18:22:59.00           0.77034218
2019-03-10/18:22:59.03           0.77046331
2019-03-10/18:22:59.06           0.77197987
2019-03-10/18:22:59.09           0.77276644
2019-03-10/18:22:59.12           0.77350616
2019-03-10/18:22:59.15           0.77346336
2019-03-10/18:22:59.18           0.77509393
2019-03-10/18:22:59.21           0.77599000
2019-03-10/18:22:59.25           0.77695434
2019-03-10/18:22:59.28           0.77710393
2019-03-10/18:22:59.31           0.77877782
2019-03-10/18:22:59.34           0.78000119
2019-03-10/18:22:59.37           0.78091482
2019-03-10/18:22:59.40           0.78111666
2019-03-10/18:22:59.43           0.78291416
2019-03-10/18:22:59.46           0.78383425
2019-03-10/18:22:59.50           0.78493939
2019-03-10/18:22:59.53           0.78523337
2019-03-10/18:22:59.56           0.78682450
2019-03-10/18:22:59.59           0.78745912
2019-03-10/18:22:59.62           0.78792907
2019-03-10/18:22:59.65           0.78765453
2019-03-10/18:22:59.68           0.78896714
2019-03-10/18:22:59.71           0.78941224
2019-03-10/18:22:59.75           0.78997920
2019-03-10/18:22:59.78           0.78990072
2019-03-10/18:22:59.81           0.79125372
2019-03-10/18:22:59.84           0.79174436
2019-03-10/18:22:59.87           0.79253558
2019-03-10/18:22:59.90           0.79284162
2019-03-10/18:22:59.93           0.79456540
2019-03-10/18:22:59.96           0.79552536
2019-03-10/18:23:00.00           0.79629257
2019-03-10/18:23:00.03           0.79621282
2019-03-10/18:23:00.06           0.79790243
2019-03-10/18:23:00.09           0.79871037
2019-03-10/18:23:00.12           0.79934650
2019-03-10/18:23:00.15           0.79916594
2019-03-10/18:23:00.18           0.80056139
2019-03-10/18:23:00.21           0.80125965
2019-03-10/18:23:00.25           0.80180264
2019-03-10/18:23:00.28           0.80138514
2019-03-10/18:23:00.31           0.80257077
2019-03-10/18:23:00.34           0.80309115
2019-03-10/18:23:00.37           0.80372294
2019-03-10/18:23:00.40           0.80361899
2019-03-10/18:23:00.43           0.80506307
2019-03-10/18:23:00.46           0.80564199
2019-03-10/18:23:00.50           0.80622911
2019-03-10/18:23:00.53           0.80616777
2019-03-10/18:23:00.56           0.80789170
2019-03-10/18:23:00.59           0.80896380
2019-03-10/18:23:00.62           0.80991156
2019-03-10/18:23:00.65           0.80989692
2019-03-10/18:23:00.68           0.81137872
2019-03-10/18:23:00.71           0.81224464
2019-03-10/18:23:00.75           0.81315104
2019-03-10/18:23:00.78           0.81320783
2019-03-10/18:23:00.81           0.81492951
2019-03-10/18:23:00.84           0.81573220
2019-03-10/18:23:00.87           0.81639373
2019-03-10/18:23:00.90           0.81606603
2019-03-10/18:23:00.93           0.81742054
2019-03-10/18:23:00.96           0.81825182
2019-03-10/18:23:01.00           0.81893474
2019-03-10/18:23:01.03           0.81891794
2019-03-10/18:23:01.06           0.82047776
2019-03-10/18:23:01.09           0.82103335
2019-03-10/18:23:01.12           0.82176719
2019-03-10/18:23:01.15           0.82172766
2019-03-10/18:23:01.18           0.82345131
2019-03-10/18:23:01.21           0.82447669
2019-03-10/18:23:01.25           0.82530240
2019-03-10/18:23:01.28           0.82521276
2019-03-10/18:23:01.31           0.82690466
2019-03-10/18:23:01.34           0.82776478
2019-03-10/18:23:01.37           0.82845645
2019-03-10/18:23:01.40           0.82861955
2019-03-10/18:23:01.43           0.83025003
2019-03-10/18:23:01.46           0.83099612
2019-03-10/18:23:01.50           0.83183245
2019-03-10/18:23:01.53           0.83173923
2019-03-10/18:23:01.56           0.83326384
2019-03-10/18:23:01.59           0.83391294
2019-03-10/18:23:01.62           0.83463006
2019-03-10/18:23:01.65           0.83461848
2019-03-10/18:23:01.68           0.83619714
2019-03-10/18:23:01.71           0.83699329
2019-03-10/18:23:01.75           0.83779679
2019-03-10/18:23:01.78           0.83772097
2019-03-10/18:23:01.81           0.83923717
2019-03-10/18:23:01.84           0.83993620
2019-03-10/18:23:01.87           0.84071099
2019-03-10/18:23:01.90           0.84082632
2019-03-10/18:23:01.93           0.84253640
2019-03-10/18:23:01.96           0.84335424
2019-03-10/18:23:02.00           0.84406586
2019-03-10/18:23:02.03           0.84398793
2019-03-10/18:23:02.06           0.84569744
2019-03-10/18:23:02.09           0.84669608
2019-03-10/18:23:02.12           0.84769364
2019-03-10/18:23:02.15           0.84768492
2019-03-10/18:23:02.18           0.84912994
2019-03-10/18:23:02.21           0.84987251
2019-03-10/18:23:02.25           0.85058754
2019-03-10/18:23:02.28           0.85030658
2019-03-10/18:23:02.31           0.85195306
2019-03-10/18:23:02.34           0.85270967
2019-03-10/18:23:02.37           0.85324141
2019-03-10/18:23:02.40           0.85313926
2019-03-10/18:23:02.43           0.85451695
2019-03-10/18:23:02.46           0.85509829
2019-03-10/18:23:02.50           0.85595891
2019-03-10/18:23:02.53           0.85590956
2019-03-10/18:23:02.56           0.85734105
2019-03-10/18:23:02.59           0.85799756
2019-03-10/18:23:02.62           0.85873468
2019-03-10/18:23:02.65           0.85859104
2019-03-10/18:23:02.68           0.86018548
2019-03-10/18:23:02.71           0.86080770
2019-03-10/18:23:02.75           0.86151030
2019-03-10/18:23:02.78           0.86150325
2019-03-10/18:23:02.81           0.86314369
2019-03-10/18:23:02.84           0.86400582
2019-03-10/18:23:02.87           0.86469586
2019-03-10/18:23:02.90           0.86446395
2019-03-10/18:23:02.93           0.86603109
2019-03-10/18:23:02.96           0.86684338
2019-03-10/18:23:03.00           0.86758003
2019-03-10/18:23:03.03           0.86730659
2019-03-10/18:23:03.06           0.86891571
2019-03-10/18:23:03.09           0.86963157
2019-03-10/18:23:03.12           0.87019765
2019-03-10/18:23:03.15           0.87006232
2019-03-10/18:23:03.18           0.87149465
2019-03-10/18:23:03.21           0.87222969
2019-03-10/18:23:03.25           0.87278686
2019-03-10/18:23:03.28           0.87246472
2019-03-10/18:23:03.31           0.87434758
2019-03-10/18:23:03.34           0.87518078
2019-03-10/18:23:03.37           0.87596847
2019-03-10/18:23:03.40           0.87601477
2019-03-10/18:23:03.43           0.87763009
2019-03-10/18:23:03.46           0.87835617
2019-03-10/18:23:03.50           0.87910053
2019-03-10/18:23:03.53           0.87917760
2019-03-10/18:23:03.56           0.88092782
2019-03-10/18:23:03.59           0.88169442
2019-03-10/18:23:03.62           0.88240612
2019-03-10/18:23:03.65           0.88232450
2019-03-10/18:23:03.68           0.88387608
2019-03-10/18:23:03.71           0.88430918
2019-03-10/18:23:03.75           0.88477400
2019-03-10/18:23:03.78           0.88449046
2019-03-10/18:23:03.81           0.88601264
2019-03-10/18:23:03.84           0.88662963
2019-03-10/18:23:03.87           0.88702677
2019-03-10/18:23:03.90           0.88681563
2019-03-10/18:23:03.93           0.88840927
2019-03-10/18:23:03.96           0.88895560
2019-03-10/18:23:04.00           0.88972695
2019-03-10/18:23:04.03           0.88964334
2019-03-10/18:23:04.06           0.89125349
2019-03-10/18:23:04.09           0.89225113
2019-03-10/18:23:04.12           0.89313865
2019-03-10/18:23:04.15           0.89305426
2019-03-10/18:23:04.18           0.89476211
2019-03-10/18:23:04.21           0.89557674
2019-03-10/18:23:04.25           0.89642552
2019-03-10/18:23:04.28           0.89609928
2019-03-10/18:23:04.31           0.89746818
2019-03-10/18:23:04.34           0.89823691
2019-03-10/18:23:04.37           0.89883797
2019-03-10/18:23:04.40           0.89842007
2019-03-10/18:23:04.43           0.89964692
2019-03-10/18:23:04.46           0.89989590
2019-03-10/18:23:04.50           0.90032804
2019-03-10/18:23:04.53           0.90013037
2019-03-10/18:23:04.56           0.90180147
2019-03-10/18:23:04.59           0.90246995
2019-03-10/18:23:04.62           0.90303597
2019-03-10/18:23:04.65           0.90290948
2019-03-10/18:23:04.68           0.90464638
2019-03-10/18:23:04.71           0.90554495
2019-03-10/18:23:04.75           0.90649725
2019-03-10/18:23:04.78           0.90664578
2019-03-10/18:23:04.81           0.90847747
2019-03-10/18:23:04.84           0.90924331
2019-03-10/18:23:04.87           0.90988049
2019-03-10/18:23:04.90           0.90976873
2019-03-10/18:23:04.93           0.91147855
2019-03-10/18:23:04.96           0.91210242
2019-03-10/18:23:05.00           0.91280481
2019-03-10/18:23:05.03           0.91250607
2019-03-10/18:23:05.06           0.91385159
2019-03-10/18:23:05.09           0.91449481
2019-03-10/18:23:05.12           0.91516643
2019-03-10/18:23:05.15           0.91489831
2019-03-10/18:23:05.18           0.91645823
2019-03-10/18:23:05.21           0.91721240
2019-03-10/18:23:05.25           0.91800457
2019-03-10/18:23:05.28           0.91797427
2019-03-10/18:23:05.31           0.91971460
2019-03-10/18:23:05.34           0.92045697
2019-03-10/18:23:05.37           0.92116897
2019-03-10/18:23:05.40           0.92103924
2019-03-10/18:23:05.43           0.92274059
2019-03-10/18:23:05.46           0.92360144
2019-03-10/18:23:05.50           0.92428771
2019-03-10/18:23:05.53           0.92412834
2019-03-10/18:23:05.56           0.92566599
2019-03-10/18:23:05.59           0.92607185
2019-03-10/18:23:05.62           0.92657022
2019-03-10/18:23:05.65           0.92620057
2019-03-10/18:23:05.68           0.92780052
2019-03-10/18:23:05.71           0.92851531
2019-03-10/18:23:05.75           0.92907752
2019-03-10/18:23:05.78           0.92863606
2019-03-10/18:23:05.81           0.92998189
2019-03-10/18:23:05.84           0.93053537
2019-03-10/18:23:05.87           0.93105710
2019-03-10/18:23:05.90           0.93072197
2019-03-10/18:23:05.93           0.93224223
2019-03-10/18:23:05.96           0.93270680
2019-03-10/18:23:06.00           0.93334956
2019-03-10/18:23:06.03           0.93307383
2019-03-10/18:23:06.06           0.93445806
2019-03-10/18:23:06.09           0.93505910
2019-03-10/18:23:06.12           0.93564057
2019-03-10/18:23:06.15           0.93546235
2019-03-10/18:23:06.18           0.93698019
2019-03-10/18:23:06.21           0.93738535
2019-03-10/18:23:06.25           0.93785669
2019-03-10/18:23:06.28           0.93738656
2019-03-10/18:23:06.31           0.93865295
2019-03-10/18:23:06.34           0.93910082
2019-03-10/18:23:06.37           0.93968477
2019-03-10/18:23:06.40           0.93931376
2019-03-10/18:23:06.43           0.94089529
2019-03-10/18:23:06.46           0.94157014
2019-03-10/18:23:06.50           0.94204935
2019-03-10/18:23:06.53           0.94170984
2019-03-10/18:23:06.56           0.94331852
2019-03-10/18:23:06.59           0.94397481
2019-03-10/18:23:06.62           0.94461165
2019-03-10/18:23:06.65           0.94441028
2019-03-10/18:23:06.68           0.94591190
2019-03-10/18:23:06.71           0.94622349
2019-03-10/18:23:06.75           0.94662463
2019-03-10/18:23:06.78           0.94607646
2019-03-10/18:23:06.81           0.94732429
2019-03-10/18:23:06.84           0.94769262
2019-03-10/18:23:06.87           0.94804303
2019-03-10/18:23:06.90           0.94752606
2019-03-10/18:23:06.93           0.94869919
2019-03-10/18:23:06.96           0.94894525
2019-03-10/18:23:07.00           0.94923406
2019-03-10/18:23:07.03           0.94852835
2019-03-10/18:23:07.06           0.95005397
2019-03-10/18:23:07.09           0.95061006
2019-03-10/18:23:07.12           0.95088008
2019-03-10/18:23:07.15           0.95028083
2019-03-10/18:23:07.18           0.95145143
2019-03-10/18:23:07.21           0.95187812
2019-03-10/18:23:07.25           0.95235693
2019-03-10/18:23:07.28           0.95183244
2019-03-10/18:23:07.31           0.95296074
2019-03-10/18:23:07.34           0.95307263
2019-03-10/18:23:07.37           0.95319764
2019-03-10/18:23:07.40           0.95238162
2019-03-10/18:23:07.43           0.95355488
2019-03-10/18:23:07.46           0.95361885
2019-03-10/18:23:07.50           0.95374376
2019-03-10/18:23:07.53           0.95305272
2019-03-10/18:23:07.56           0.95402546
2019-03-10/18:23:07.59           0.95434698
2019-03-10/18:23:07.62           0.95482099
2019-03-10/18:23:07.65           0.95420653
2019-03-10/18:23:07.68           0.95556567
2019-03-10/18:23:07.71           0.95604655
2019-03-10/18:23:07.75           0.95625769
2019-03-10/18:23:07.78           0.95565395
2019-03-10/18:23:07.81           0.95690639
2019-03-10/18:23:07.84           0.95731696
2019-03-10/18:23:07.87           0.95778354
2019-03-10/18:23:07.90           0.95698958
2019-03-10/18:23:07.93           0.95808508
2019-03-10/18:23:07.96           0.95822530
2019-03-10/18:23:08.00           0.95852488
2019-03-10/18:23:08.03           0.95797930
2019-03-10/18:23:08.06           0.95903630
2019-03-10/18:23:08.09           0.95923205
2019-03-10/18:23:08.12           0.95956072
2019-03-10/18:23:08.15           0.95908358
2019-03-10/18:23:08.18           0.96049458
2019-03-10/18:23:08.21           0.96097465
2019-03-10/18:23:08.25           0.96143298
2019-03-10/18:23:08.28           0.96106942
2019-03-10/18:23:08.31           0.96271683
2019-03-10/18:23:08.34           0.96331374
2019-03-10/18:23:08.37           0.96402759
2019-03-10/18:23:08.40           0.96369546
2019-03-10/18:23:08.43           0.96507675
2019-03-10/18:23:08.46           0.96570329
2019-03-10/18:23:08.50           0.96620435
2019-03-10/18:23:08.53           0.96584720
2019-03-10/18:23:08.56           0.96747962
2019-03-10/18:23:08.59           0.96794602
2019-03-10/18:23:08.62           0.96849242
2019-03-10/18:23:08.65           0.96826539
2019-03-10/18:23:08.68           0.96975181
2019-03-10/18:23:08.71           0.97040257
2019-03-10/18:23:08.75           0.97121845
2019-03-10/18:23:08.78           0.97091180
2019-03-10/18:23:08.81           0.97259974
2019-03-10/18:23:08.84           0.97339672
2019-03-10/18:23:08.87           0.97413417
2019-03-10/18:23:08.90           0.97402990
2019-03-10/18:23:08.93           0.97575598
2019-03-10/18:23:08.96           0.97651622
2019-03-10/18:23:09.00           0.97722947
2019-03-10/18:23:09.03           0.97682610
2019-03-10/18:23:09.06           0.97845535
2019-03-10/18:23:09.09           0.97917520
2019-03-10/18:23:09.12           0.97968170
2019-03-10/18:23:09.15           0.97918471
2019-03-10/18:23:09.18           0.98054688
2019-03-10/18:23:09.21           0.98085752
2019-03-10/18:23:09.25           0.98122860
2019-03-10/18:23:09.28           0.98081135
2019-03-10/18:23:09.31           0.98234161
2019-03-10/18:23:09.34           0.98292803
2019-03-10/18:23:09.37           0.98342437
2019-03-10/18:23:09.40           0.98273750
2019-03-10/18:23:09.43           0.98416888
2019-03-10/18:23:09.46           0.98487007
2019-03-10/18:23:09.50           0.98546098
2019-03-10/18:23:09.53           0.98502126
2019-03-10/18:23:09.56           0.98624133
2019-03-10/18:23:09.59           0.98639912
2019-03-10/18:23:09.62           0.98660285
2019-03-10/18:23:09.65           0.98581132
2019-03-10/18:23:09.68           0.98698135
2019-03-10/18:23:09.71           0.98690592
2019-03-10/18:23:09.75           0.98666888
2019-03-10/18:23:09.78           0.98559947
2019-03-10/18:23:09.81           0.98629645
2019-03-10/18:23:09.84           0.98601170
2019-03-10/18:23:09.87           0.98571813
2019-03-10/18:23:09.90           0.98433711
2019-03-10/18:23:09.93           0.98483090
2019-03-10/18:23:09.96           0.98447701
2019-03-10/18:23:10.00           0.98423958
2019-03-10/18:23:10.03           0.98313727
2019-03-10/18:23:10.06           0.98385498
2019-03-10/18:23:10.09           0.98357327
2019-03-10/18:23:10.12           0.98349773
2019-03-10/18:23:10.15           0.98262958
2019-03-10/18:23:10.18           0.98362853
2019-03-10/18:23:10.21           0.98359798
2019-03-10/18:23:10.25           0.98329584
2019-03-10/18:23:10.28           0.98198192
2019-03-10/18:23:10.31           0.98291923
2019-03-10/18:23:10.34           0.98280866
2019-03-10/18:23:10.37           0.98252616
2019-03-10/18:23:10.40           0.98126220
2019-03-10/18:23:10.43           0.98197815
2019-03-10/18:23:10.46           0.98197424
2019-03-10/18:23:10.50           0.98197660
2019-03-10/18:23:10.53           0.98126326
2019-03-10/18:23:10.56           0.98257204
2019-03-10/18:23:10.59           0.98305109
2019-03-10/18:23:10.62           0.98389942
2019-03-10/18:23:10.65           0.98409119
2019-03-10/18:23:10.68           0.98641107
2019-03-10/18:23:10.71           0.98784164
2019-03-10/18:23:10.75           0.98925411
2019-03-10/18:23:10.78           0.98975488
2019-03-10/18:23:10.81           0.99240143
2019-03-10/18:23:10.84           0.99416513
2019-03-10/18:23:10.87           0.99599251
2019-03-10/18:23:10.90           0.99687263
2019-03-10/18:23:10.93           0.99966343
2019-03-10/18:23:10.96            1.0015518
2019-03-10/18:23:11.00            1.0033479
2019-03-10/18:23:11.03            1.0040916
2019-03-10/18:23:11.06            1.0066474
2019-03-10/18:23:11.09            1.0081050
2019-03-10/18:23:11.12            1.0097058
2019-03-10/18:23:11.15            1.0101374
2019-03-10/18:23:11.18            1.0121894
2019-03-10/18:23:11.21            1.0131346
2019-03-10/18:23:11.25            1.0137096
2019-03-10/18:23:11.28            1.0131648
2019-03-10/18:23:11.31            1.0146992
2019-03-10/18:23:11.34            1.0149760
2019-03-10/18:23:11.37            1.0151009
2019-03-10/18:23:11.40            1.0140696
2019-03-10/18:23:11.43            1.0147929
2019-03-10/18:23:11.46            1.0145660
2019-03-10/18:23:11.50            1.0142335
2019-03-10/18:23:11.53            1.0128496
2019-03-10/18:23:11.56            1.0133760
2019-03-10/18:23:11.59            1.0126739
2019-03-10/18:23:11.62            1.0119489
2019-03-10/18:23:11.65            1.0101394
2019-03-10/18:23:11.68            1.0101700
2019-03-10/18:23:11.71            1.0092265
2019-03-10/18:23:11.75            1.0081985
2019-03-10/18:23:11.78            1.0062655
2019-03-10/18:23:11.81            1.0062902
2019-03-10/18:23:11.84            1.0052109
2019-03-10/18:23:11.87            1.0039813
2019-03-10/18:23:11.90            1.0018862
2019-03-10/18:23:11.93            1.0019477
2019-03-10/18:23:11.96            1.0010801
2019-03-10/18:23:12.00            1.0002592
2019-03-10/18:23:12.03           0.99847610
2019-03-10/18:23:12.06           0.99864438
2019-03-10/18:23:12.09           0.99772792
2019-03-10/18:23:12.12           0.99693479
2019-03-10/18:23:12.15           0.99535747
2019-03-10/18:23:12.18           0.99586027
2019-03-10/18:23:12.21           0.99563424
2019-03-10/18:23:12.25           0.99535191
2019-03-10/18:23:12.28           0.99411185
2019-03-10/18:23:12.31           0.99468692
2019-03-10/18:23:12.34           0.99436208
2019-03-10/18:23:12.37           0.99426306
2019-03-10/18:23:12.40           0.99321578
2019-03-10/18:23:12.43           0.99417913
2019-03-10/18:23:12.46           0.99405135
2019-03-10/18:23:12.50           0.99370376
2019-03-10/18:23:12.53           0.99259891
2019-03-10/18:23:12.56           0.99357251
2019-03-10/18:23:12.59           0.99345919
2019-03-10/18:23:12.62           0.99339926
2019-03-10/18:23:12.65           0.99232624
2019-03-10/18:23:12.68           0.99311236
2019-03-10/18:23:12.71           0.99301344
2019-03-10/18:23:12.75           0.99280773
2019-03-10/18:23:12.78           0.99156552
2019-03-10/18:23:12.81           0.99221076
2019-03-10/18:23:12.84           0.99184896
2019-03-10/18:23:12.87           0.99155575
2019-03-10/18:23:12.90           0.99045915
2019-03-10/18:23:12.93           0.99128138
2019-03-10/18:23:12.96           0.99108667
2019-03-10/18:23:13.00           0.99078420
2019-03-10/18:23:13.03           0.98946721
2019-03-10/18:23:13.06           0.99027280
2019-03-10/18:23:13.09           0.99022755
2019-03-10/18:23:13.12           0.99017407
2019-03-10/18:23:13.15           0.98904882
2019-03-10/18:23:13.18           0.98961453
2019-03-10/18:23:13.21           0.98916609
2019-03-10/18:23:13.25           0.98881721
2019-03-10/18:23:13.28           0.98764051
2019-03-10/18:23:13.31           0.98839596
2019-03-10/18:23:13.34           0.98809256
2019-03-10/18:23:13.37           0.98753094
2019-03-10/18:23:13.40           0.98589049
2019-03-10/18:23:13.43           0.98641494
2019-03-10/18:23:13.46           0.98596907
2019-03-10/18:23:13.50           0.98551719
2019-03-10/18:23:13.53           0.98412133
2019-03-10/18:23:13.56           0.98443132
2019-03-10/18:23:13.59           0.98387114
2019-03-10/18:23:13.62           0.98340269
2019-03-10/18:23:13.65           0.98205741
2019-03-10/18:23:13.68           0.98271715
2019-03-10/18:23:13.71           0.98218842
2019-03-10/18:23:13.75           0.98165339
2019-03-10/18:23:13.78           0.98028564
2019-03-10/18:23:13.81           0.98066244
2019-03-10/18:23:13.84           0.98011957
2019-03-10/18:23:13.87           0.97948039
2019-03-10/18:23:13.90           0.97754782
2019-03-10/18:23:13.93           0.97747090
2019-03-10/18:23:13.96           0.97659433
2019-03-10/18:23:14.00           0.97576161
2019-03-10/18:23:14.03           0.97393135
2019-03-10/18:23:14.06           0.97387326
2019-03-10/18:23:14.09           0.97291624
2019-03-10/18:23:14.12           0.97217824
2019-03-10/18:23:14.15           0.97065084
2019-03-10/18:23:14.18           0.97119504
2019-03-10/18:23:14.21           0.97094346
2019-03-10/18:23:14.25           0.97075104
2019-03-10/18:23:14.28           0.96962061
2019-03-10/18:23:14.31           0.97042783
2019-03-10/18:23:14.34           0.97039624
2019-03-10/18:23:14.37           0.96990457
2019-03-10/18:23:14.40           0.96835291
2019-03-10/18:23:14.43           0.96893764
2019-03-10/18:23:14.46           0.96847297
2019-03-10/18:23:14.50           0.96813145
2019-03-10/18:23:14.53           0.96668118
2019-03-10/18:23:14.56           0.96682294
2019-03-10/18:23:14.59           0.96621421
2019-03-10/18:23:14.62           0.96573546
2019-03-10/18:23:14.65           0.96444020
2019-03-10/18:23:14.68           0.96510732
2019-03-10/18:23:14.71           0.96476765
2019-03-10/18:23:14.75           0.96449453
2019-03-10/18:23:14.78           0.96345388
2019-03-10/18:23:14.81           0.96447936
2019-03-10/18:23:14.84           0.96473919
2019-03-10/18:23:14.87           0.96523193
2019-03-10/18:23:14.90           0.96500399
2019-03-10/18:23:14.93           0.96669701
2019-03-10/18:23:14.96           0.96757371
2019-03-10/18:23:15.00           0.96858369
2019-03-10/18:23:15.03           0.96888888
2019-03-10/18:23:15.06           0.97117239
2019-03-10/18:23:15.09           0.97240331
2019-03-10/18:23:15.12           0.97360899
2019-03-10/18:23:15.15           0.97380099
2019-03-10/18:23:15.18           0.97581705
2019-03-10/18:23:15.21           0.97687678
2019-03-10/18:23:15.25           0.97781937
2019-03-10/18:23:15.28           0.97761658
2019-03-10/18:23:15.31           0.97908855
2019-03-10/18:23:15.34           0.97965146
2019-03-10/18:23:15.37           0.98032909
2019-03-10/18:23:15.40           0.98002020
2019-03-10/18:23:15.43           0.98161101
2019-03-10/18:23:15.46           0.98231295
2019-03-10/18:23:15.50           0.98327258
2019-03-10/18:23:15.53           0.98337882
2019-03-10/18:23:15.56           0.98543324
2019-03-10/18:23:15.59           0.98671143
2019-03-10/18:23:15.62           0.98801324
2019-03-10/18:23:15.65           0.98837439
2019-03-10/18:23:15.68           0.99047386
2019-03-10/18:23:15.71           0.99139138
2019-03-10/18:23:15.75           0.99206976
2019-03-10/18:23:15.78           0.99155659
2019-03-10/18:23:15.81           0.99289462
2019-03-10/18:23:15.84           0.99303135
2019-03-10/18:23:15.87           0.99296294
2019-03-10/18:23:15.90           0.99176100
2019-03-10/18:23:15.93           0.99249628
2019-03-10/18:23:15.96           0.99229422
2019-03-10/18:23:16.00           0.99193302
2019-03-10/18:23:16.03           0.99068875
2019-03-10/18:23:16.06           0.99142054
2019-03-10/18:23:16.09           0.99116468
2019-03-10/18:23:16.12           0.99095896
2019-03-10/18:23:16.15           0.98982315
2019-03-10/18:23:16.18           0.99056241
2019-03-10/18:23:16.21           0.99025018
2019-03-10/18:23:16.25           0.98976045
2019-03-10/18:23:16.28           0.98817592
2019-03-10/18:23:16.31           0.98840210
2019-03-10/18:23:16.34           0.98757683
2019-03-10/18:23:16.37           0.98672694
2019-03-10/18:23:16.40           0.98478356
2019-03-10/18:23:16.43           0.98460451
2019-03-10/18:23:16.46           0.98343812
2019-03-10/18:23:16.50           0.98224804
2019-03-10/18:23:16.53           0.98013405
2019-03-10/18:23:16.56           0.98001123
2019-03-10/18:23:16.59           0.97894116
2019-03-10/18:23:16.62           0.97781538
2019-03-10/18:23:16.65           0.97559223
2019-03-10/18:23:16.68           0.97524303
2019-03-10/18:23:16.71           0.97401514
2019-03-10/18:23:16.75           0.97284211
2019-03-10/18:23:16.78           0.97087197
2019-03-10/18:23:16.81           0.97070427
2019-03-10/18:23:16.84           0.96949589
2019-03-10/18:23:16.87           0.96829354
2019-03-10/18:23:16.90           0.96623718
2019-03-10/18:23:16.93           0.96611128
2019-03-10/18:23:16.96           0.96493862
2019-03-10/18:23:17.00           0.96389366
2019-03-10/18:23:17.03           0.96198294
2019-03-10/18:23:17.06           0.96183963
2019-03-10/18:23:17.09           0.96074449
2019-03-10/18:23:17.12           0.95970876
2019-03-10/18:23:17.15           0.95779122
2019-03-10/18:23:17.18           0.95764823
2019-03-10/18:23:17.21           0.95652274
2019-03-10/18:23:17.25           0.95537528
2019-03-10/18:23:17.28           0.95325568
2019-03-10/18:23:17.31           0.95300535
2019-03-10/18:23:17.34           0.95198546
2019-03-10/18:23:17.37           0.95104764
2019-03-10/18:23:17.40           0.94906638
2019-03-10/18:23:17.43           0.94892097
2019-03-10/18:23:17.46           0.94805380
2019-03-10/18:23:17.50           0.94721846
2019-03-10/18:23:17.53           0.94543863
2019-03-10/18:23:17.56           0.94559835
2019-03-10/18:23:17.59           0.94487666
2019-03-10/18:23:17.62           0.94416025
2019-03-10/18:23:17.65           0.94245661
2019-03-10/18:23:17.68           0.94242475
2019-03-10/18:23:17.71           0.94150606
2019-03-10/18:23:17.75           0.94073576
2019-03-10/18:23:17.78           0.93912199
2019-03-10/18:23:17.81           0.93935932
2019-03-10/18:23:17.84           0.93868788
2019-03-10/18:23:17.87           0.93787435
2019-03-10/18:23:17.90           0.93618725
2019-03-10/18:23:17.93           0.93659352
2019-03-10/18:23:17.96           0.93616691
2019-03-10/18:23:18.00           0.93575616
2019-03-10/18:23:18.03           0.93433607
2019-03-10/18:23:18.06           0.93464172
2019-03-10/18:23:18.09           0.93419068
2019-03-10/18:23:18.12           0.93387783
2019-03-10/18:23:18.15           0.93273619
2019-03-10/18:23:18.18           0.93342932
2019-03-10/18:23:18.21           0.93328111
2019-03-10/18:23:18.25           0.93313021
2019-03-10/18:23:18.28           0.93219681
2019-03-10/18:23:18.31           0.93325697
2019-03-10/18:23:18.34           0.93339092
2019-03-10/18:23:18.37           0.93360391
2019-03-10/18:23:18.40           0.93378627
2019-03-10/18:23:18.43           0.93397576
2019-03-10/18:23:18.46           0.93420425
2019-03-10/18:23:18.50           0.93439728
2019-03-10/18:23:18.53           0.93457016
2019-03-10/18:23:18.56           0.93460577
2019-03-10/18:23:18.59           0.93465145
2019-03-10/18:23:18.62           0.93463794
2019-03-10/18:23:18.65           0.93453131
2019-03-10/18:23:18.68           0.93446888
2019-03-10/18:23:18.71           0.93443944
2019-03-10/18:23:18.75           0.93439381
2019-03-10/18:23:18.78           0.93425572
2019-03-10/18:23:18.81           0.93419251
2019-03-10/18:23:18.84           0.93424302
2019-03-10/18:23:18.87           0.93435621
2019-03-10/18:23:18.90           0.93458964
2019-03-10/18:23:18.93           0.93476005
2019-03-10/18:23:18.96           0.93484422
2019-03-10/18:23:19.00           0.93480913
2019-03-10/18:23:19.03           0.93477213
2019-03-10/18:23:19.06           0.93486630
2019-03-10/18:23:19.09           0.93478379
2019-03-10/18:23:19.12           0.93442388
2019-03-10/18:23:19.15           0.93380908
2019-03-10/18:23:19.18           0.93303157
2019-03-10/18:23:19.21           0.93214931
2019-03-10/18:23:19.25           0.93119595
2019-03-10/18:23:19.28           0.93022322
2019-03-10/18:23:19.31           0.92905214
2019-03-10/18:23:19.34           0.92788978
2019-03-10/18:23:19.37           0.92670102
2019-03-10/18:23:19.40           0.92551112
2019-03-10/18:23:19.43           0.92354839
2019-03-10/18:23:19.46           0.92336664
2019-03-10/18:23:19.50           0.92233881
2019-03-10/18:23:19.53           0.92130021
2019-03-10/18:23:19.56           0.91929015
2019-03-10/18:23:19.59           0.91901006
2019-03-10/18:23:19.62           0.91782265
2019-03-10/18:23:19.65           0.91657681
2019-03-10/18:23:19.68           0.91443243
2019-03-10/18:23:19.71           0.91400382
2019-03-10/18:23:19.75           0.91232637
2019-03-10/18:23:19.78           0.91053118
2019-03-10/18:23:19.81           0.90772089
2019-03-10/18:23:19.84           0.90660508
2019-03-10/18:23:19.87           0.90470224
2019-03-10/18:23:19.90           0.90258073
2019-03-10/18:23:19.93           0.89949096
2019-03-10/18:23:19.96           0.89825126
2019-03-10/18:23:20.00           0.89636949
2019-03-10/18:23:20.03           0.89467205
2019-03-10/18:23:20.06           0.89208050
2019-03-10/18:23:20.09           0.89115221
2019-03-10/18:23:20.12           0.88934455
2019-03-10/18:23:20.15           0.88752661
2019-03-10/18:23:20.18           0.88497400
2019-03-10/18:23:20.21           0.88430628
2019-03-10/18:23:20.25           0.88266357
2019-03-10/18:23:20.28           0.88097261
2019-03-10/18:23:20.31           0.87857257
2019-03-10/18:23:20.34           0.87787900
2019-03-10/18:23:20.37           0.87651871
2019-03-10/18:23:20.40           0.87533180
2019-03-10/18:23:20.43           0.87343045
2019-03-10/18:23:20.46           0.87338011
2019-03-10/18:23:20.50           0.87240632
2019-03-10/18:23:20.53           0.87166389
2019-03-10/18:23:20.56           0.87023021
2019-03-10/18:23:20.59           0.87049698
2019-03-10/18:23:20.62           0.87005953
2019-03-10/18:23:20.65           0.86950064
2019-03-10/18:23:20.68           0.86813250
2019-03-10/18:23:20.71           0.86858121
2019-03-10/18:23:20.75           0.86824185
2019-03-10/18:23:20.78           0.86798147
2019-03-10/18:23:20.81           0.86677692
2019-03-10/18:23:20.84           0.86721406
2019-03-10/18:23:20.87           0.86682544
2019-03-10/18:23:20.90           0.86642104
2019-03-10/18:23:20.93           0.86531919
2019-03-10/18:23:20.96           0.86597497
2019-03-10/18:23:21.00           0.86568372
2019-03-10/18:23:21.03           0.86527270
2019-03-10/18:23:21.06           0.86401499
2019-03-10/18:23:21.09           0.86439450
2019-03-10/18:23:21.12           0.86393789
2019-03-10/18:23:21.15           0.86345881
2019-03-10/18:23:21.18           0.86222433
2019-03-10/18:23:21.21           0.86274056
2019-03-10/18:23:21.25           0.86218407
2019-03-10/18:23:21.28           0.86160529
2019-03-10/18:23:21.31           0.86021810
2019-03-10/18:23:21.34           0.86043672
2019-03-10/18:23:21.37           0.85998023
2019-03-10/18:23:21.40           0.85947044
2019-03-10/18:23:21.43           0.85806010
2019-03-10/18:23:21.46           0.85829434
2019-03-10/18:23:21.50           0.85761361
2019-03-10/18:23:21.53           0.85698960
2019-03-10/18:23:21.56           0.85550324
2019-03-10/18:23:21.59           0.85568486
2019-03-10/18:23:21.62           0.85501949
2019-03-10/18:23:21.65           0.85421764
2019-03-10/18:23:21.68           0.85259106
2019-03-10/18:23:21.71           0.85261085
2019-03-10/18:23:21.75           0.85185229
2019-03-10/18:23:21.78           0.85113599
2019-03-10/18:23:21.81           0.84953260
2019-03-10/18:23:21.84           0.84964383
2019-03-10/18:23:21.87           0.84887091
2019-03-10/18:23:21.90           0.84804859
2019-03-10/18:23:21.93           0.84650786
2019-03-10/18:23:21.96           0.84657631
2019-03-10/18:23:22.00           0.84575939
2019-03-10/18:23:22.03           0.84483245
2019-03-10/18:23:22.06           0.84296946
2019-03-10/18:23:22.09           0.84275897
2019-03-10/18:23:22.12           0.84160137
2019-03-10/18:23:22.15           0.84033110
2019-03-10/18:23:22.18           0.83832700
2019-03-10/18:23:22.21           0.83797876
2019-03-10/18:23:22.25           0.83689160
2019-03-10/18:23:22.28           0.83585045
2019-03-10/18:23:22.31           0.83396456
2019-03-10/18:23:22.34           0.83372407
2019-03-10/18:23:22.37           0.83276360
2019-03-10/18:23:22.40           0.83198001
2019-03-10/18:23:22.43           0.83046794
2019-03-10/18:23:22.46           0.83049079
2019-03-10/18:23:22.50           0.82958521
2019-03-10/18:23:22.53           0.82861770
2019-03-10/18:23:22.56           0.82696754
2019-03-10/18:23:22.59           0.82702271
2019-03-10/18:23:22.62           0.82620550
2019-03-10/18:23:22.65           0.82531599
2019-03-10/18:23:22.68           0.82347395
2019-03-10/18:23:22.71           0.82311290
2019-03-10/18:23:22.75           0.82208739
2019-03-10/18:23:22.78           0.82115432
2019-03-10/18:23:22.81           0.81946781
2019-03-10/18:23:22.84           0.81925223
2019-03-10/18:23:22.87           0.81814024
2019-03-10/18:23:22.90           0.81711628
2019-03-10/18:23:22.93           0.81526433
2019-03-10/18:23:22.96           0.81506963
2019-03-10/18:23:23.00           0.81415926
2019-03-10/18:23:23.03           0.81319115
2019-03-10/18:23:23.06           0.81136050
2019-03-10/18:23:23.09           0.81105609
2019-03-10/18:23:23.12           0.80996174
2019-03-10/18:23:23.15           0.80877637
2019-03-10/18:23:23.18           0.80678042
2019-03-10/18:23:23.21           0.80620097
2019-03-10/18:23:23.25           0.80465536
2019-03-10/18:23:23.28           0.80308980
2019-03-10/18:23:23.31           0.80065943
2019-03-10/18:23:23.34           0.79970459
2019-03-10/18:23:23.37           0.79792469
2019-03-10/18:23:23.40           0.79609704
2019-03-10/18:23:23.43           0.79346854
2019-03-10/18:23:23.46           0.79243187
2019-03-10/18:23:23.50           0.79076885
2019-03-10/18:23:23.53           0.78917378
2019-03-10/18:23:23.56           0.78678478
2019-03-10/18:23:23.59           0.78594081
2019-03-10/18:23:23.62           0.78435088
2019-03-10/18:23:23.65           0.78275960
2019-03-10/18:23:23.68           0.78050908
2019-03-10/18:23:23.71           0.77986282
2019-03-10/18:23:23.75           0.77832214
2019-03-10/18:23:23.78           0.77677394
2019-03-10/18:23:23.81           0.77450260
2019-03-10/18:23:23.84           0.77369729
2019-03-10/18:23:23.87           0.77223054
2019-03-10/18:23:23.90           0.77083184
2019-03-10/18:23:23.93           0.76867020
2019-03-10/18:23:23.96           0.76793983
2019-03-10/18:23:24.00           0.76643200
2019-03-10/18:23:24.03           0.76506349
2019-03-10/18:23:24.06           0.76299565
2019-03-10/18:23:24.09           0.76235716
2019-03-10/18:23:24.12           0.76118589
2019-03-10/18:23:24.15           0.76012079
2019-03-10/18:23:24.18           0.75830503
2019-03-10/18:23:24.21           0.75802734
2019-03-10/18:23:24.25           0.75702957
2019-03-10/18:23:24.28           0.75617782
2019-03-10/18:23:24.31           0.75470841
2019-03-10/18:23:24.34           0.75471804
2019-03-10/18:23:24.37           0.75419782
2019-03-10/18:23:24.40           0.75370154
2019-03-10/18:23:24.43           0.75241048
2019-03-10/18:23:24.46           0.75268624
2019-03-10/18:23:24.50           0.75238254
2019-03-10/18:23:24.53           0.75230482
2019-03-10/18:23:24.56           0.75169033
2019-03-10/18:23:24.59           0.75276209
2019-03-10/18:23:24.62           0.75327232
2019-03-10/18:23:24.65           0.75375439
2019-03-10/18:23:24.68           0.75363249
2019-03-10/18:23:24.71           0.75516269
2019-03-10/18:23:24.75           0.75593659
2019-03-10/18:23:24.78           0.75661251
2019-03-10/18:23:24.81           0.75640095
2019-03-10/18:23:24.84           0.75747555
2019-03-10/18:23:24.87           0.75767888
2019-03-10/18:23:24.90           0.75782010
2019-03-10/18:23:24.93           0.75715780
2019-03-10/18:23:24.96           0.75768606
2019-03-10/18:23:25.00           0.75731847
2019-03-10/18:23:25.03           0.75685546
2019-03-10/18:23:25.06           0.75560254
2019-03-10/18:23:25.09           0.75578791
2019-03-10/18:23:25.12           0.75513984
2019-03-10/18:23:25.15           0.75440644
2019-03-10/18:23:25.18           0.75282266
2019-03-10/18:23:25.21           0.75260986
2019-03-10/18:23:25.25           0.75155092
2019-03-10/18:23:25.28           0.75039883
2019-03-10/18:23:25.31           0.74864678
2019-03-10/18:23:25.34           0.74852991
2019-03-10/18:23:25.37           0.74770995
2019-03-10/18:23:25.40           0.74672355
2019-03-10/18:23:25.43           0.74493948
2019-03-10/18:23:25.46           0.74463589
2019-03-10/18:23:25.50           0.74370429
2019-03-10/18:23:25.53           0.74297582
2019-03-10/18:23:25.56           0.74155368
2019-03-10/18:23:25.59           0.74136247
2019-03-10/18:23:25.62           0.74023023
2019-03-10/18:23:25.65           0.73908578
2019-03-10/18:23:25.68           0.73730596
2019-03-10/18:23:25.71           0.73697938
2019-03-10/18:23:25.75           0.73582759
2019-03-10/18:23:25.78           0.73458966
2019-03-10/18:23:25.81           0.73262055
2019-03-10/18:23:25.84           0.73205348
2019-03-10/18:23:25.87           0.73082112
2019-03-10/18:23:25.90           0.72966227
2019-03-10/18:23:25.93           0.72785051
2019-03-10/18:23:25.96           0.72755825
2019-03-10/18:23:26.00           0.72661813
2019-03-10/18:23:26.03           0.72576282
2019-03-10/18:23:26.06           0.72423764
2019-03-10/18:23:26.09           0.72398345
2019-03-10/18:23:26.12           0.72302045
2019-03-10/18:23:26.15           0.72204384
2019-03-10/18:23:26.18           0.72017297
2019-03-10/18:23:26.21           0.71962953
2019-03-10/18:23:26.25           0.71818582
2019-03-10/18:23:26.28           0.71651506
2019-03-10/18:23:26.31           0.71406789
2019-03-10/18:23:26.34           0.71287528
2019-03-10/18:23:26.37           0.71091116
2019-03-10/18:23:26.40           0.70887212
2019-03-10/18:23:26.43           0.70619413
2019-03-10/18:23:26.46           0.70487637
2019-03-10/18:23:26.50           0.70270853
2019-03-10/18:23:26.53           0.70055715
2019-03-10/18:23:26.56           0.69778509
2019-03-10/18:23:26.59           0.69637328
2019-03-10/18:23:26.62           0.69431013
2019-03-10/18:23:26.65           0.69222789
2019-03-10/18:23:26.68           0.68945254
2019-03-10/18:23:26.71           0.68790591
2019-03-10/18:23:26.75           0.68574569
2019-03-10/18:23:26.78           0.68368341
2019-03-10/18:23:26.81           0.68099380
2019-03-10/18:23:26.84           0.67971882
2019-03-10/18:23:26.87           0.67776089
2019-03-10/18:23:26.90           0.67568536
2019-03-10/18:23:26.93           0.67298641
2019-03-10/18:23:26.96           0.67178700
2019-03-10/18:23:27.00           0.67001201
2019-03-10/18:23:27.03           0.66825529
2019-03-10/18:23:27.06           0.66601080
2019-03-10/18:23:27.09           0.66509458
2019-03-10/18:23:27.12           0.66357705
2019-03-10/18:23:27.15           0.66211428
2019-03-10/18:23:27.18           0.66007304
2019-03-10/18:23:27.21           0.65947805
2019-03-10/18:23:27.25           0.65812682
2019-03-10/18:23:27.28           0.65666852
2019-03-10/18:23:27.31           0.65466600
2019-03-10/18:23:27.34           0.65390806
2019-03-10/18:23:27.37           0.65252015
2019-03-10/18:23:27.40           0.65110501
2019-03-10/18:23:27.43           0.64917301
2019-03-10/18:23:27.46           0.64866193
2019-03-10/18:23:27.50           0.64747941
2019-03-10/18:23:27.53           0.64649478
2019-03-10/18:23:27.56           0.64504207
2019-03-10/18:23:27.59           0.64486939
2019-03-10/18:23:27.62           0.64409751
2019-03-10/18:23:27.65           0.64325801
2019-03-10/18:23:27.68           0.64181438
2019-03-10/18:23:27.71           0.64153733
2019-03-10/18:23:27.75           0.64058425
2019-03-10/18:23:27.78           0.63962371
2019-03-10/18:23:27.81           0.63806752
2019-03-10/18:23:27.84           0.63785661
2019-03-10/18:23:27.87           0.63708907
2019-03-10/18:23:27.90           0.63634116
2019-03-10/18:23:27.93           0.63485233
2019-03-10/18:23:27.96           0.63463458
2019-03-10/18:23:28.00           0.63384442
2019-03-10/18:23:28.03           0.63301887
2019-03-10/18:23:28.06           0.63166905
2019-03-10/18:23:28.09           0.63133742
2019-03-10/18:23:28.12           0.63029798
2019-03-10/18:23:28.15           0.62929940
2019-03-10/18:23:28.18           0.62767477
2019-03-10/18:23:28.21           0.62743987
2019-03-10/18:23:28.25           0.62655440
2019-03-10/18:23:28.28           0.62554249
2019-03-10/18:23:28.31           0.62386618
2019-03-10/18:23:28.34           0.62338275
2019-03-10/18:23:28.37           0.62249508
2019-03-10/18:23:28.40           0.62171796
2019-03-10/18:23:28.43           0.62019022
2019-03-10/18:23:28.46           0.61969161
2019-03-10/18:23:28.50           0.61840649
2019-03-10/18:23:28.53           0.61712987
2019-03-10/18:23:28.56           0.61541359
2019-03-10/18:23:28.59           0.61490301
2019-03-10/18:23:28.62           0.61364483
2019-03-10/18:23:28.65           0.61222875
2019-03-10/18:23:28.68           0.61016383
2019-03-10/18:23:28.71           0.60928474
2019-03-10/18:23:28.75           0.60787381
2019-03-10/18:23:28.78           0.60655575
2019-03-10/18:23:28.81           0.60458753
2019-03-10/18:23:28.84           0.60374334
2019-03-10/18:23:28.87           0.60238513
2019-03-10/18:23:28.90           0.60107978
2019-03-10/18:23:28.93           0.59915017
2019-03-10/18:23:28.96           0.59822598
2019-03-10/18:23:29.00           0.59670282
2019-03-10/18:23:29.03           0.59526392
2019-03-10/18:23:29.06           0.59335530
2019-03-10/18:23:29.09           0.59269710
2019-03-10/18:23:29.12           0.59139577
2019-03-10/18:23:29.15           0.59001585
2019-03-10/18:23:29.18           0.58814777
2019-03-10/18:23:29.21           0.58740283
2019-03-10/18:23:29.25           0.58608316
2019-03-10/18:23:29.28           0.58481374
2019-03-10/18:23:29.31           0.58286877
2019-03-10/18:23:29.34           0.58191429
2019-03-10/18:23:29.37           0.58042360
2019-03-10/18:23:29.40           0.57900715
2019-03-10/18:23:29.43           0.57707959
2019-03-10/18:23:29.46           0.57631174
2019-03-10/18:23:29.50           0.57495026
2019-03-10/18:23:29.53           0.57365889
2019-03-10/18:23:29.56           0.57189213
2019-03-10/18:23:29.59           0.57132520
2019-03-10/18:23:29.62           0.57040745
2019-03-10/18:23:29.65           0.56957160
2019-03-10/18:23:29.68           0.56822256
2019-03-10/18:23:29.71           0.56811805
2019-03-10/18:23:29.75           0.56737483
2019-03-10/18:23:29.78           0.56662517
2019-03-10/18:23:29.81           0.56545418
2019-03-10/18:23:29.84           0.56539777
2019-03-10/18:23:29.87           0.56483656
2019-03-10/18:23:29.90           0.56410092
2019-03-10/18:23:29.93           0.56259711
2019-03-10/18:23:29.96           0.56220165
2019-03-10/18:23:30.00           0.56123489
2019-03-10/18:23:30.03           0.56039464
2019-03-10/18:23:30.06           0.55913289
2019-03-10/18:23:30.09           0.55876987
2019-03-10/18:23:30.12           0.55779954
2019-03-10/18:23:30.15           0.55679880
2019-03-10/18:23:30.18           0.55534970
2019-03-10/18:23:30.21           0.55513711
2019-03-10/18:23:30.25           0.55441409
2019-03-10/18:23:30.28           0.55373524
2019-03-10/18:23:30.31           0.55246410
2019-03-10/18:23:30.34           0.55220789
2019-03-10/18:23:30.37           0.55150228
2019-03-10/18:23:30.40           0.55087137
2019-03-10/18:23:30.43           0.54973412
2019-03-10/18:23:30.46           0.54963665
2019-03-10/18:23:30.50           0.54885865
2019-03-10/18:23:30.53           0.54798299
2019-03-10/18:23:30.56           0.54665248
2019-03-10/18:23:30.59           0.54642701
2019-03-10/18:23:30.62           0.54562718
2019-03-10/18:23:30.65           0.54476543
2019-03-10/18:23:30.68           0.54319482
2019-03-10/18:23:30.71           0.54241890
2019-03-10/18:23:30.75           0.54101616
2019-03-10/18:23:30.78           0.53969196
2019-03-10/18:23:30.81           0.53782423
2019-03-10/18:23:30.84           0.53674436
2019-03-10/18:23:30.87           0.53479486
2019-03-10/18:23:30.90           0.53261950
2019-03-10/18:23:30.93           0.52976597
2019-03-10/18:23:30.96           0.52792775
2019-03-10/18:23:31.00           0.52570237
2019-03-10/18:23:31.03           0.52345096
2019-03-10/18:23:31.06           0.52060337
2019-03-10/18:23:31.09           0.51873443
2019-03-10/18:23:31.12           0.51637938
2019-03-10/18:23:31.15           0.51424601
2019-03-10/18:23:31.18           0.51177388
2019-03-10/18:23:31.21           0.51030233
2019-03-10/18:23:31.25           0.50834078
2019-03-10/18:23:31.28           0.50634681
2019-03-10/18:23:31.31           0.50376978
2019-03-10/18:23:31.34           0.50204276
2019-03-10/18:23:31.37           0.49983913
2019-03-10/18:23:31.40           0.49761603
2019-03-10/18:23:31.43           0.49472450
2019-03-10/18:23:31.46           0.49271937
2019-03-10/18:23:31.50           0.49025665
2019-03-10/18:23:31.53           0.48778375
2019-03-10/18:23:31.56           0.48485193
2019-03-10/18:23:31.59           0.48297723
2019-03-10/18:23:31.62           0.48084577
2019-03-10/18:23:31.65           0.47873832
2019-03-10/18:23:31.68           0.47619103
2019-03-10/18:23:31.71           0.47474609
2019-03-10/18:23:31.75           0.47298888
2019-03-10/18:23:31.78           0.47136258
2019-03-10/18:23:31.81           0.46933098
2019-03-10/18:23:31.84           0.46819415
2019-03-10/18:23:31.87           0.46655914
2019-03-10/18:23:31.90           0.46484647
2019-03-10/18:23:31.93           0.46274950
2019-03-10/18:23:31.96           0.46154358
2019-03-10/18:23:32.00           0.45987107
2019-03-10/18:23:32.03           0.45824708
2019-03-10/18:23:32.06           0.45614110
2019-03-10/18:23:32.09           0.45492692
2019-03-10/18:23:32.12           0.45336946
2019-03-10/18:23:32.15           0.45196653
2019-03-10/18:23:32.18           0.45015206
2019-03-10/18:23:32.21           0.44909079
2019-03-10/18:23:32.25           0.44765576
2019-03-10/18:23:32.28           0.44634723
2019-03-10/18:23:32.31           0.44458436
2019-03-10/18:23:32.34           0.44367719
2019-03-10/18:23:32.37           0.44246794
2019-03-10/18:23:32.40           0.44130849
2019-03-10/18:23:32.43           0.43964836
2019-03-10/18:23:32.46           0.43890290
2019-03-10/18:23:32.50           0.43791049
2019-03-10/18:23:32.53           0.43699928
2019-03-10/18:23:32.56           0.43557940
2019-03-10/18:23:32.59           0.43501532
2019-03-10/18:23:32.62           0.43394497
2019-03-10/18:23:32.65           0.43263691
2019-03-10/18:23:32.68           0.43084273
2019-03-10/18:23:32.71           0.42988948
2019-03-10/18:23:32.75           0.42850282
2019-03-10/18:23:32.78           0.42704802
2019-03-10/18:23:32.81           0.42511669
2019-03-10/18:23:32.84           0.42404061
2019-03-10/18:23:32.87           0.42266491
2019-03-10/18:23:32.90           0.42156919
2019-03-10/18:23:32.93           0.42028366
2019-03-10/18:23:32.96           0.41996795
2019-03-10/18:23:33.00           0.41943700
2019-03-10/18:23:33.03           0.41900948
2019-03-10/18:23:33.06           0.41816876
2019-03-10/18:23:33.09           0.41820096
2019-03-10/18:23:33.12           0.41786511
2019-03-10/18:23:33.15           0.41749142
2019-03-10/18:23:33.18           0.41664148
2019-03-10/18:23:33.21           0.41650699
2019-03-10/18:23:33.25           0.41583084
2019-03-10/18:23:33.28           0.41492943
2019-03-10/18:23:33.31           0.41350576
2019-03-10/18:23:33.34           0.41286738
2019-03-10/18:23:33.37           0.41174136
2019-03-10/18:23:33.40           0.41047878
2019-03-10/18:23:33.43           0.40860370
2019-03-10/18:23:33.46           0.40741923
2019-03-10/18:23:33.50           0.40583799
2019-03-10/18:23:33.53           0.40429171
2019-03-10/18:23:33.56           0.40243429
2019-03-10/18:23:33.59           0.40133295
2019-03-10/18:23:33.62           0.39996876
2019-03-10/18:23:33.65           0.39874679
2019-03-10/18:23:33.68           0.39717484
2019-03-10/18:23:33.71           0.39641373
2019-03-10/18:23:33.75           0.39523227
2019-03-10/18:23:33.78           0.39402928
2019-03-10/18:23:33.81           0.39239687
2019-03-10/18:23:33.84           0.39140032
2019-03-10/18:23:33.87           0.38997927
2019-03-10/18:23:33.90           0.38839967
2019-03-10/18:23:33.93           0.38619630
2019-03-10/18:23:33.96           0.38478099
2019-03-10/18:23:34.00           0.38308053
2019-03-10/18:23:34.03           0.38139074
2019-03-10/18:23:34.06           0.37936281
2019-03-10/18:23:34.09           0.37790814
2019-03-10/18:23:34.12           0.37610462
2019-03-10/18:23:34.15           0.37436550
2019-03-10/18:23:34.18           0.37228547
2019-03-10/18:23:34.21           0.37116090
2019-03-10/18:23:34.25           0.36970152
2019-03-10/18:23:34.28           0.36816083
2019-03-10/18:23:34.31           0.36613629
2019-03-10/18:23:34.34           0.36466663
2019-03-10/18:23:34.37           0.36292034
2019-03-10/18:23:34.40           0.36116758
2019-03-10/18:23:34.43           0.35904760
2019-03-10/18:23:34.46           0.35768029
2019-03-10/18:23:34.50           0.35575690
2019-03-10/18:23:34.53           0.35364074
2019-03-10/18:23:34.56           0.35118660
2019-03-10/18:23:34.59           0.34954460
2019-03-10/18:23:34.62           0.34754469
2019-03-10/18:23:34.65           0.34540674
2019-03-10/18:23:34.68           0.34294774
2019-03-10/18:23:34.71           0.34307041
2019-03-10/18:23:34.75           0.34303354
2019-03-10/18:23:34.78           0.34300448
2019-03-10/18:23:34.81           0.34264434
2019-03-10/18:23:34.84           0.34294955
2019-03-10/18:23:34.87           0.34291730
2019-03-10/18:23:34.90           0.34288321
2019-03-10/18:23:34.93           0.34252527
2019-03-10/18:23:34.96           0.34282719
2019-03-10/18:23:35.00           0.34279449
2019-03-10/18:23:35.03           0.34276799
2019-03-10/18:23:35.06           0.34241232
2019-03-10/18:23:35.09           0.34271217
2019-03-10/18:23:35.12           0.34267904
2019-03-10/18:23:35.15           0.34265440
2019-03-10/18:23:35.18           0.34228764
2019-03-10/18:23:35.21           0.34258536
2019-03-10/18:23:35.25           0.34255299
2019-03-10/18:23:35.28           0.34250236
2019-03-10/18:23:35.31           0.34212091
2019-03-10/18:23:35.34           0.34241525
2019-03-10/18:23:35.37           0.34237847
2019-03-10/18:23:35.40           0.34234730
2019-03-10/18:23:35.43           0.34198540
2019-03-10/18:23:35.46           0.34227765
2019-03-10/18:23:35.50           0.34223466
2019-03-10/18:23:35.53           0.34218872
2019-03-10/18:23:35.56           0.34182710
2019-03-10/18:23:35.59           0.34213761
2019-03-10/18:23:35.62           0.34209946
2019-03-10/18:23:35.65           0.34205739
2019-03-10/18:23:35.68           0.34169014
2019-03-10/18:23:35.71           0.34199358
2019-03-10/18:23:35.75           0.34195970
2019-03-10/18:23:35.78           0.34193507
2019-03-10/18:23:35.81           0.34157565
2019-03-10/18:23:35.84           0.34186086
2019-03-10/18:23:35.87           0.34182542
2019-03-10/18:23:35.90           0.34178721
2019-03-10/18:23:35.93           0.34140940
2019-03-10/18:23:35.96           0.34169094
2019-03-10/18:23:36.00           0.34164775
2019-03-10/18:23:36.03           0.34160508
2019-03-10/18:23:36.06           0.34122231
2019-03-10/18:23:36.09           0.34151731
2019-03-10/18:23:36.12           0.34147634
2019-03-10/18:23:36.15           0.34143011
2019-03-10/18:23:36.18           0.34106688
2019-03-10/18:23:36.21           0.34136101
2019-03-10/18:23:36.25           0.34131389
2019-03-10/18:23:36.28           0.34126316
2019-03-10/18:23:36.31           0.34088191
2019-03-10/18:23:36.34           0.34116469
2019-03-10/18:23:36.37           0.34111152
2019-03-10/18:23:36.40           0.34106354
2019-03-10/18:23:36.43           0.34070603
2019-03-10/18:23:36.46           0.34100733
2019-03-10/18:23:36.50           0.34095975
2019-03-10/18:23:36.53           0.34091929
2019-03-10/18:23:36.56           0.34054121
2019-03-10/18:23:36.59           0.34080681
2019-03-10/18:23:36.62           0.34076713
2019-03-10/18:23:36.65           0.34073440
2019-03-10/18:23:36.68           0.34035773
2019-03-10/18:23:36.71           0.34063986
2019-03-10/18:23:36.75           0.34059753
2019-03-10/18:23:36.78           0.34055939
2019-03-10/18:23:36.81           0.34018012
2019-03-10/18:23:36.84           0.34046409
2019-03-10/18:23:36.87           0.34043564
2019-03-10/18:23:36.90           0.34041091
2019-03-10/18:23:36.93           0.34005620
2019-03-10/18:23:36.96           0.34036412
2019-03-10/18:23:37.00           0.34034093
2019-03-10/18:23:37.03           0.34031995
2019-03-10/18:23:37.06           0.33996958
2019-03-10/18:23:37.09           0.34027275
2019-03-10/18:23:37.12           0.34026699
2019-03-10/18:23:37.15           0.34026141
2019-03-10/18:23:37.18           0.33989399
2019-03-10/18:23:37.21           0.34018207
2019-03-10/18:23:37.25           0.34015286
2019-03-10/18:23:37.28           0.34012981
2019-03-10/18:23:37.31           0.33977845
2019-03-10/18:23:37.34           0.34009304
2019-03-10/18:23:37.37           0.34008560
2019-03-10/18:23:37.40           0.34007703
2019-03-10/18:23:37.43           0.33973224
2019-03-10/18:23:37.46           0.34005691
2019-03-10/18:23:37.50           0.34004399
2019-03-10/18:23:37.53           0.34000541
2019-03-10/18:23:37.56           0.33963798
2019-03-10/18:23:37.59           0.33993158
2019-03-10/18:23:37.62           0.33989841
2019-03-10/18:23:37.65           0.33984769
2019-03-10/18:23:37.68           0.33946434
2019-03-10/18:23:37.71           0.33975775
2019-03-10/18:23:37.75           0.33970525
2019-03-10/18:23:37.78           0.33964428
2019-03-10/18:23:37.81           0.33925403
2019-03-10/18:23:37.84           0.33952212
2019-03-10/18:23:37.87           0.33945799
2019-03-10/18:23:37.90           0.33939499
2019-03-10/18:23:37.93           0.33899800
2019-03-10/18:23:37.96           0.33925729
2019-03-10/18:23:38.00           0.33919808
2019-03-10/18:23:38.03           0.33912249
2019-03-10/18:23:38.06           0.33872443
2019-03-10/18:23:38.09           0.33899635
2019-03-10/18:23:38.12           0.33893029
2019-03-10/18:23:38.15           0.33886779
2019-03-10/18:23:38.18           0.33847592
2019-03-10/18:23:38.21           0.33873176
2019-03-10/18:23:38.25           0.33867635
2019-03-10/18:23:38.28           0.33861629
2019-03-10/18:23:38.31           0.33821961
2019-03-10/18:23:38.34           0.33849762
2019-03-10/18:23:38.37           0.33844860
2019-03-10/18:23:38.40           0.33839386
2019-03-10/18:23:38.43           0.33799371
2019-03-10/18:23:38.46           0.33823799
2019-03-10/18:23:38.50           0.33816207
2019-03-10/18:23:38.53           0.33809420
2019-03-10/18:23:38.56           0.33770809
2019-03-10/18:23:38.59           0.33797294
2019-03-10/18:23:38.62           0.33791276
2019-03-10/18:23:38.65           0.33784756
2019-03-10/18:23:38.68           0.33743880
2019-03-10/18:23:38.71           0.33769247
2019-03-10/18:23:38.75           0.33762466
2019-03-10/18:23:38.78           0.33755276
2019-03-10/18:23:38.81           0.33716691
2019-03-10/18:23:38.84           0.33744745
2019-03-10/18:23:38.87           0.33737663
2019-03-10/18:23:38.90           0.33730718
2019-03-10/18:23:38.93           0.33690119
2019-03-10/18:23:38.96           0.33714684
2019-03-10/18:23:39.00           0.33708360
2019-03-10/18:23:39.03           0.33701422
2019-03-10/18:23:39.06           0.33661320
2019-03-10/18:23:39.09           0.33687261
2019-03-10/18:23:39.12           0.33680009
2019-03-10/18:23:39.15           0.33670885
2019-03-10/18:23:39.18           0.33630435
2019-03-10/18:23:39.21           0.33655000
2019-03-10/18:23:39.25           0.33646201
2019-03-10/18:23:39.28           0.33638290
2019-03-10/18:23:39.31           0.33598937
2019-03-10/18:23:39.34           0.33622804
2019-03-10/18:23:39.37           0.33612992
2019-03-10/18:23:39.40           0.33603910
2019-03-10/18:23:39.43           0.33561929
2019-03-10/18:23:39.46           0.33585998
2019-03-10/18:23:39.50           0.33575114
2019-03-10/18:23:39.53           0.33561301
2019-03-10/18:23:39.56           0.33515371
2019-03-10/18:23:39.59           0.33533509
2019-03-10/18:23:39.62           0.33517282
2019-03-10/18:23:39.65           0.33501269
2019-03-10/18:23:39.68           0.33453919
2019-03-10/18:23:39.71           0.33472377
2019-03-10/18:23:39.75           0.33457676
2019-03-10/18:23:39.78           0.33442777
2019-03-10/18:23:39.81           0.33398111
2019-03-10/18:23:39.84           0.33419390
2019-03-10/18:23:39.87           0.33406591
2019-03-10/18:23:39.90           0.33394141
2019-03-10/18:23:39.93           0.33348101
2019-03-10/18:23:39.96           0.33364533
2019-03-10/18:23:40.00           0.33349375
2019-03-10/18:23:40.03           0.33336740
2019-03-10/18:23:40.06           0.33291289
2019-03-10/18:23:40.09           0.33310010
2019-03-10/18:23:40.12           0.33296338
2019-03-10/18:23:40.15           0.33282077
2019-03-10/18:23:40.18           0.33236156
2019-03-10/18:23:40.21           0.33254622
2019-03-10/18:23:40.25           0.33240899
2019-03-10/18:23:40.28           0.33226941
2019-03-10/18:23:40.31           0.33181875
2019-03-10/18:23:40.34           0.33204274
2019-03-10/18:23:40.37           0.33191158
2019-03-10/18:23:40.40           0.33177048
2019-03-10/18:23:40.43           0.33133304
2019-03-10/18:23:40.46           0.33153553
2019-03-10/18:23:40.50           0.33141208
2019-03-10/18:23:40.53           0.33132120
2019-03-10/18:23:40.56           0.33094411
2019-03-10/18:23:40.59           0.33120934
2019-03-10/18:23:40.62           0.33114540
2019-03-10/18:23:40.65           0.33106248
2019-03-10/18:23:40.68           0.33065445
2019-03-10/18:23:40.71           0.33089729
2019-03-10/18:23:40.75           0.33083509
2019-03-10/18:23:40.78           0.33076699
2019-03-10/18:23:40.81           0.33036825
2019-03-10/18:23:40.84           0.33060506
2019-03-10/18:23:40.87           0.33052968
2019-03-10/18:23:40.90           0.33045529
2019-03-10/18:23:40.93           0.33006633
2019-03-10/18:23:40.96           0.33032460
2019-03-10/18:23:41.00           0.33024052
2019-03-10/18:23:41.03           0.33017282
2019-03-10/18:23:41.06           0.32976568
2019-03-10/18:23:41.09           0.32998894
2019-03-10/18:23:41.12           0.32992250
2019-03-10/18:23:41.15           0.32983241
2019-03-10/18:23:41.18           0.32940346
2019-03-10/18:23:41.21           0.32962501
2019-03-10/18:23:41.25           0.32954366
2019-03-10/18:23:41.28           0.32945818
2019-03-10/18:23:41.31           0.32903669
2019-03-10/18:23:41.34           0.32927007
2019-03-10/18:23:41.37           0.32918614
2019-03-10/18:23:41.40           0.32907810
2019-03-10/18:23:41.43           0.32867110
2019-03-10/18:23:41.46           0.32891784
2019-03-10/18:23:41.50           0.32885402
2019-03-10/18:23:41.53           0.32878749
2019-03-10/18:23:41.56           0.32838281
2019-03-10/18:23:41.59           0.32861928
2019-03-10/18:23:41.62           0.32854337
2019-03-10/18:23:41.65           0.32847263
2019-03-10/18:23:41.68           0.32807599
2019-03-10/18:23:41.71           0.32833536
2019-03-10/18:23:41.75           0.32828188
2019-03-10/18:23:41.78           0.32823017
2019-03-10/18:23:41.81           0.32789057
2019-03-10/18:23:41.84           0.32819120
2019-03-10/18:23:41.87           0.32815867
2019-03-10/18:23:41.90           0.32815198
2019-03-10/18:23:41.93           0.32783002
2019-03-10/18:23:41.96           0.32812227
2019-03-10/18:23:42.00           0.32807533
2019-03-10/18:23:42.03           0.32799499
2019-03-10/18:23:42.06           0.32758994
2019-03-10/18:23:42.09           0.32777585
2019-03-10/18:23:42.12           0.32762226
2019-03-10/18:23:42.15           0.32745296
2019-03-10/18:23:42.18           0.32697453
2019-03-10/18:23:42.21           0.32715289
2019-03-10/18:23:42.25           0.32703062
2019-03-10/18:23:42.28           0.32692742
2019-03-10/18:23:42.31           0.32651390
2019-03-10/18:23:42.34           0.32673804
2019-03-10/18:23:42.37           0.32665133
2019-03-10/18:23:42.40           0.32658058
2019-03-10/18:23:42.43           0.32619724
2019-03-10/18:23:42.46           0.32643866
2019-03-10/18:23:42.50           0.32636053
2019-03-10/18:23:42.53           0.32629330
2019-03-10/18:23:42.56           0.32592878
2019-03-10/18:23:42.59           0.32619947
2019-03-10/18:23:42.62           0.32613096
2019-03-10/18:23:42.65           0.32608528
2019-03-10/18:23:42.68           0.32574584
2019-03-10/18:23:42.71           0.32602697
2019-03-10/18:23:42.75           0.32598462
2019-03-10/18:23:42.78           0.32593893
2019-03-10/18:23:42.81           0.32558496
2019-03-10/18:23:42.84           0.32585768
2019-03-10/18:23:42.87           0.32578981
2019-03-10/18:23:42.90           0.32571126
2019-03-10/18:23:42.93           0.32531648
2019-03-10/18:23:42.96           0.32555937
2019-03-10/18:23:43.00           0.32547663
2019-03-10/18:23:43.03           0.32538658
2019-03-10/18:23:43.06           0.32497548
2019-03-10/18:23:43.09           0.32516993
2019-03-10/18:23:43.12           0.32508296
2019-03-10/18:23:43.15           0.32500169
2019-03-10/18:23:43.18           0.32459223
2019-03-10/18:23:43.21           0.32480829
2019-03-10/18:23:43.25           0.32469921
2019-03-10/18:23:43.28           0.32459627
2019-03-10/18:23:43.31           0.32416444
2019-03-10/18:23:43.34           0.32435930
2019-03-10/18:23:43.37           0.32425083
2019-03-10/18:23:43.40           0.32413705
2019-03-10/18:23:43.43           0.32371214
2019-03-10/18:23:43.46           0.32393167
2019-03-10/18:23:43.50           0.32383120
2019-03-10/18:23:43.53           0.32367699
2019-03-10/18:23:43.56           0.32314976
2019-03-10/18:23:43.59           0.32327966
2019-03-10/18:23:43.62           0.32310770
2019-03-10/18:23:43.65           0.32293140
2019-03-10/18:23:43.68           0.32246801
2019-03-10/18:23:43.71           0.32262252
2019-03-10/18:23:43.75           0.32246279
2019-03-10/18:23:43.78           0.32230399
2019-03-10/18:23:43.81           0.32184554
2019-03-10/18:23:43.84           0.32201837
2019-03-10/18:23:43.87           0.32186670
2019-03-10/18:23:43.90           0.32171008
2019-03-10/18:23:43.93           0.32123870
2019-03-10/18:23:43.96           0.32140749
2019-03-10/18:23:44.00           0.32127317
2019-03-10/18:23:44.03           0.32302832
2019-03-10/18:23:44.06           0.32460780
2019-03-10/18:23:44.09           0.32689537
2019-03-10/18:23:44.12           0.32888913
2019-03-10/18:23:44.15           0.33080204
2019-03-10/18:23:44.18           0.33232412
2019-03-10/18:23:44.21           0.33429294
2019-03-10/18:23:44.25           0.33591653
2019-03-10/18:23:44.28           0.33761271
2019-03-10/18:23:44.31           0.33891239
2019-03-10/18:23:44.34           0.34078660
2019-03-10/18:23:44.37           0.34210320
2019-03-10/18:23:44.40           0.34305819
2019-03-10/18:23:44.43           0.34350919
2019-03-10/18:23:44.46           0.34448687
2019-03-10/18:23:44.50           0.34490924
2019-03-10/18:23:44.53           0.34510777
2019-03-10/18:23:44.56           0.34480637
2019-03-10/18:23:44.59           0.34485096
2019-03-10/18:23:44.62           0.34416491
2019-03-10/18:23:44.65           0.34334058
2019-03-10/18:23:44.68           0.34198119
2019-03-10/18:23:44.71           0.34096713
2019-03-10/18:23:44.75           0.33941214
2019-03-10/18:23:44.78           0.33767287
2019-03-10/18:23:44.81           0.33537520
2019-03-10/18:23:44.84           0.33360705
2019-03-10/18:23:44.87           0.33143018
2019-03-10/18:23:44.90           0.32910635
2019-03-10/18:23:44.93           0.32633348
2019-03-10/18:23:44.96           0.32411016
2019-03-10/18:23:45.00           0.32152823
2019-03-10/18:23:45.03           0.31887189
2019-03-10/18:23:45.06           0.31853148
2019-03-10/18:23:45.09           0.31880043
2019-03-10/18:23:45.12           0.31875193
2019-03-10/18:23:45.15           0.31871005
2019-03-10/18:23:45.18           0.31835140
2019-03-10/18:23:45.21           0.31861429
2019-03-10/18:23:45.25           0.31856998
2019-03-10/18:23:45.28           0.31852992
2019-03-10/18:23:45.31           0.31816315
2019-03-10/18:23:45.34           0.31835742
2019-03-10/18:23:45.37           0.31819769
2019-03-10/18:23:45.40           0.31794817
2019-03-10/18:23:45.43           0.31741210
2019-03-10/18:23:45.46           0.31752341
2019-03-10/18:23:45.50           0.31730394
2019-03-10/18:23:45.53           0.31716589
2019-03-10/18:23:45.56           0.31670944
2019-03-10/18:23:45.59           0.31688621
2019-03-10/18:23:45.62           0.31680990
2019-03-10/18:23:45.65           0.31669405
2019-03-10/18:23:45.68           0.31625766
2019-03-10/18:23:45.71           0.31645175
2019-03-10/18:23:45.75           0.31633430
2019-03-10/18:23:45.78           0.31618651
2019-03-10/18:23:45.81           0.31571349
2019-03-10/18:23:45.84           0.31585838
2019-03-10/18:23:45.87           0.31572586
2019-03-10/18:23:45.90           0.31559174
2019-03-10/18:23:45.93           0.31513504
2019-03-10/18:23:45.96           0.31529940
2019-03-10/18:23:46.00           0.31517924
2019-03-10/18:23:46.03           0.31502894
2019-03-10/18:23:46.06           0.31458496
2019-03-10/18:23:46.09           0.31480590
2019-03-10/18:23:46.12           0.31471399
2019-03-10/18:23:46.15           0.31458671
2019-03-10/18:23:46.18           0.31416288
2019-03-10/18:23:46.21           0.31436622
2019-03-10/18:23:46.25           0.31424398
2019-03-10/18:23:46.28           0.31413111
2019-03-10/18:23:46.31           0.31372357
2019-03-10/18:23:46.34           0.31392641
2019-03-10/18:23:46.37           0.31379884
2019-03-10/18:23:46.40           0.31365942
2019-03-10/18:23:46.43           0.31324527
2019-03-10/18:23:46.46           0.31343547
2019-03-10/18:23:46.50           0.31332275
2019-03-10/18:23:46.53           0.31318518
2019-03-10/18:23:46.56           0.31273830
2019-03-10/18:23:46.59           0.31293307
2019-03-10/18:23:46.62           0.31281005
2019-03-10/18:23:46.65           0.31268180
2019-03-10/18:23:46.68           0.31223789
2019-03-10/18:23:46.71           0.31240062
2019-03-10/18:23:46.75           0.31229406
2019-03-10/18:23:46.78           0.31216240
2019-03-10/18:23:46.81           0.31171425
2019-03-10/18:23:46.84           0.31186487
2019-03-10/18:23:46.87           0.31172746
2019-03-10/18:23:46.90           0.31161537
2019-03-10/18:23:46.93           0.31121532
2019-03-10/18:23:46.96           0.31141277
2019-03-10/18:23:47.00           0.31126308
2019-03-10/18:23:47.03           0.31113196
2019-03-10/18:23:47.06           0.31069662
2019-03-10/18:23:47.09           0.31084093
2019-03-10/18:23:47.12           0.31068308
2019-03-10/18:23:47.15           0.31052657
2019-03-10/18:23:47.18           0.31009789
2019-03-10/18:23:47.21           0.31026946
2019-03-10/18:23:47.25           0.31012939
2019-03-10/18:23:47.28           0.31000642
2019-03-10/18:23:47.31           0.30956925
2019-03-10/18:23:47.34           0.30973534
2019-03-10/18:23:47.37           0.30962131
2019-03-10/18:23:47.40           0.30949164
2019-03-10/18:23:47.43           0.30908021
2019-03-10/18:23:47.46           0.30928031
2019-03-10/18:23:47.50           0.30915224
2019-03-10/18:23:47.53           0.30900382
2019-03-10/18:23:47.56           0.30854258
2019-03-10/18:23:47.59           0.30869684
2019-03-10/18:23:47.62           0.30858043
2019-03-10/18:23:47.65           0.30847406
2019-03-10/18:23:47.68           0.30806216
2019-03-10/18:23:47.71           0.30823492
2019-03-10/18:23:47.75           0.30808400
2019-03-10/18:23:47.78           0.30792257
2019-03-10/18:23:47.81           0.30748939
2019-03-10/18:23:47.84           0.30766764
2019-03-10/18:23:47.87           0.30754857
2019-03-10/18:23:47.90           0.30743728
2019-03-10/18:23:47.93           0.30702589
2019-03-10/18:23:47.96           0.30719349
2019-03-10/18:23:48.00           0.30704029
2019-03-10/18:23:48.03           0.30690426
2019-03-10/18:23:48.06           0.30647308
2019-03-10/18:23:48.09           0.30662429
2019-03-10/18:23:48.12           0.30649148
2019-03-10/18:23:48.15           0.30634580
2019-03-10/18:23:48.18           0.30591359
2019-03-10/18:23:48.21           0.30609474
2019-03-10/18:23:48.25           0.30595970
2019-03-10/18:23:48.28           0.30582298
2019-03-10/18:23:48.31           0.30538904
2019-03-10/18:23:48.34           0.30554642
2019-03-10/18:23:48.37           0.30540181
2019-03-10/18:23:48.40           0.30524722
2019-03-10/18:23:48.43           0.30480859
2019-03-10/18:23:48.46           0.30495432
2019-03-10/18:23:48.50           0.30482136
2019-03-10/18:23:48.53           0.30471606
2019-03-10/18:23:48.56           0.30428790
2019-03-10/18:23:48.59           0.30443648
2019-03-10/18:23:48.62           0.30430398
2019-03-10/18:23:48.65           0.30416339
2019-03-10/18:23:48.68           0.30375047
2019-03-10/18:23:48.71           0.30389751
2019-03-10/18:23:48.75           0.30376153
2019-03-10/18:23:48.78           0.30365540
2019-03-10/18:23:48.81           0.30319991
2019-03-10/18:23:48.84           0.30333813
2019-03-10/18:23:48.87           0.30317813
2019-03-10/18:23:48.90           0.30302226
2019-03-10/18:23:48.93           0.30261374
2019-03-10/18:23:48.96           0.30275740
2019-03-10/18:23:49.00           0.30261292
2019-03-10/18:23:49.03           0.30248966
2019-03-10/18:23:49.06           0.30208097
2019-03-10/18:23:49.09           0.30226643
2019-03-10/18:23:49.12           0.30212494
2019-03-10/18:23:49.15           0.30197185
2019-03-10/18:23:49.18           0.30154839
2019-03-10/18:23:49.21           0.30168462
2019-03-10/18:23:49.25           0.30149510
2019-03-10/18:23:49.28           0.30133993
2019-03-10/18:23:49.31           0.30092559
2019-03-10/18:23:49.34           0.30107311
2019-03-10/18:23:49.37           0.30091874
2019-03-10/18:23:49.40           0.30080312
2019-03-10/18:23:49.43           0.30037805
2019-03-10/18:23:49.46           0.30050608
2019-03-10/18:23:49.50           0.30033943
2019-03-10/18:23:49.53           0.30013406
2019-03-10/18:23:49.56           0.29959462
2019-03-10/18:23:49.59           0.29968022
2019-03-10/18:23:49.62           0.29948741
2019-03-10/18:23:49.65           0.29929182
2019-03-10/18:23:49.68           0.29882095
2019-03-10/18:23:49.71           0.29889986
2019-03-10/18:23:49.75           0.29870349
2019-03-10/18:23:49.78           0.29855518
2019-03-10/18:23:49.81           0.29811924
2019-03-10/18:23:49.84           0.29821079
2019-03-10/18:23:49.87           0.29800794
2019-03-10/18:23:49.90           0.29782489
2019-03-10/18:23:49.93           0.29732276
2019-03-10/18:23:49.96           0.29739701
2019-03-10/18:23:50.00           0.29718267
2019-03-10/18:23:50.03           0.29698244
2019-03-10/18:23:50.06           0.29650710
2019-03-10/18:23:50.09           0.29657405
2019-03-10/18:23:50.12           0.29638625
2019-03-10/18:23:50.15           0.29619861
2019-03-10/18:23:50.18           0.29568343
2019-03-10/18:23:50.21           0.29576656
2019-03-10/18:23:50.25           0.29560560
2019-03-10/18:23:50.28           0.29544590
2019-03-10/18:23:50.31           0.29498091
2019-03-10/18:23:50.34           0.29506859
2019-03-10/18:23:50.37           0.29489626
2019-03-10/18:23:50.40           0.29472089
2019-03-10/18:23:50.43           0.29421690
2019-03-10/18:23:50.46           0.29430974
2019-03-10/18:23:50.50           0.29413860
2019-03-10/18:23:50.53           0.29397557
2019-03-10/18:23:50.56           0.29355971
2019-03-10/18:23:50.59           0.29371596
2019-03-10/18:23:50.62           0.29353385
2019-03-10/18:23:50.65           0.29335666
2019-03-10/18:23:50.68           0.29295242
2019-03-10/18:23:50.71           0.29310903
2019-03-10/18:23:50.75           0.29291961
2019-03-10/18:23:50.78           0.29277817
2019-03-10/18:23:50.81           0.29237909
2019-03-10/18:23:50.84           0.29251725
2019-03-10/18:23:50.87           0.29239351
2019-03-10/18:23:50.90           0.29227247
2019-03-10/18:23:50.93           0.29181816
2019-03-10/18:23:50.96           0.29193817
2019-03-10/18:23:51.00           0.29179312
2019-03-10/18:23:51.03           0.29164045
2019-03-10/18:23:51.06           0.29120859
2019-03-10/18:23:51.09           0.29135347
2019-03-10/18:23:51.12           0.29121586
2019-03-10/18:23:51.15           0.29103316
2019-03-10/18:23:51.18           0.29059175
2019-03-10/18:23:51.21           0.29071929
2019-03-10/18:23:51.25           0.29054315
2019-03-10/18:23:51.28           0.29040588
2019-03-10/18:23:51.31           0.28999622
2019-03-10/18:23:51.34           0.29012723
2019-03-10/18:23:51.37           0.29002014
2019-03-10/18:23:51.40           0.28987654
2019-03-10/18:23:51.43           0.28943787
2019-03-10/18:23:51.46           0.28961324
2019-03-10/18:23:51.50           0.28949201
2019-03-10/18:23:51.53           0.28934262
2019-03-10/18:23:51.56           0.28890939
2019-03-10/18:23:51.59           0.28901922
2019-03-10/18:23:51.62           0.28884856
2019-03-10/18:23:51.65           0.28872372
2019-03-10/18:23:51.68           0.28825504
2019-03-10/18:23:51.71           0.28836107
2019-03-10/18:23:51.75           0.28825808
2019-03-10/18:23:51.78           0.28812017
2019-03-10/18:23:51.81           0.28772768
2019-03-10/18:23:51.84           0.28788647
2019-03-10/18:23:51.87           0.28774640
2019-03-10/18:23:51.90           0.28761670
2019-03-10/18:23:51.93           0.28718113
2019-03-10/18:23:51.96           0.28729745
2019-03-10/18:23:52.00           0.28716037
2019-03-10/18:23:52.03           0.28701719
2019-03-10/18:23:52.06           0.28656733
2019-03-10/18:23:52.09           0.28667566
2019-03-10/18:23:52.12           0.28656489
2019-03-10/18:23:52.15           0.28645882
2019-03-10/18:23:52.18           0.28598947
2019-03-10/18:23:52.21           0.28608846
2019-03-10/18:23:52.25           0.28595643
2019-03-10/18:23:52.28           0.28580351
2019-03-10/18:23:52.31           0.28535746
2019-03-10/18:23:52.34           0.28546898
2019-03-10/18:23:52.37           0.28533576
2019-03-10/18:23:52.40           0.28521480
2019-03-10/18:23:52.43           0.28479909
2019-03-10/18:23:52.46           0.28493797
2019-03-10/18:23:52.50           0.28482743
2019-03-10/18:23:52.53           0.28469275
2019-03-10/18:23:52.56           0.28425011
2019-03-10/18:23:52.59           0.28436752
2019-03-10/18:23:52.62           0.28423583
2019-03-10/18:23:52.65           0.28409592
2019-03-10/18:23:52.68           0.28366037
2019-03-10/18:23:52.71           0.28380754
2019-03-10/18:23:52.75           0.28366222
2019-03-10/18:23:52.78           0.28353958
2019-03-10/18:23:52.81           0.28311414
2019-03-10/18:23:52.84           0.28320654
2019-03-10/18:23:52.87           0.28305857
2019-03-10/18:23:52.90           0.28289008
2019-03-10/18:23:52.93           0.28243852
2019-03-10/18:23:52.96           0.28254150
2019-03-10/18:23:53.00           0.28238814
2019-03-10/18:23:53.03           0.28223974
2019-03-10/18:23:53.06           0.28184785
2019-03-10/18:23:53.09           0.28200602
2019-03-10/18:23:53.12           0.28187517
2019-03-10/18:23:53.15           0.28171982
2019-03-10/18:23:53.18           0.28129077
2019-03-10/18:23:53.21           0.28141687
2019-03-10/18:23:53.25           0.28128225
2019-03-10/18:23:53.28           0.28116815
2019-03-10/18:23:53.31           0.28075201
2019-03-10/18:23:53.34           0.28086631
2019-03-10/18:23:53.37           0.28070663
2019-03-10/18:23:53.40           0.28053004
2019-03-10/18:23:53.43           0.28006677
2019-03-10/18:23:53.46           0.28017084
2019-03-10/18:23:53.50           0.28003090
2019-03-10/18:23:53.53           0.27989175
2019-03-10/18:23:53.56           0.27942601
2019-03-10/18:23:53.59           0.27950522
2019-03-10/18:23:53.62           0.27940295
2019-03-10/18:23:53.65           0.27930532
2019-03-10/18:23:53.68           0.27888242
2019-03-10/18:23:53.71           0.27901983
2019-03-10/18:23:53.75           0.27890786
2019-03-10/18:23:53.78           0.27876207
2019-03-10/18:23:53.81           0.27833678
2019-03-10/18:23:53.84           0.27845234
2019-03-10/18:23:53.87           0.27829840
2019-03-10/18:23:53.90           0.27811845
2019-03-10/18:23:53.93           0.27764636
2019-03-10/18:23:53.96           0.27777742
2019-03-10/18:23:54.00           0.27764661
2019-03-10/18:23:54.03           0.27747455
2019-03-10/18:23:54.06           0.27705640
2019-03-10/18:23:54.09           0.27719115
2019-03-10/18:23:54.12           0.27701625
2019-03-10/18:23:54.15           0.27686594
2019-03-10/18:23:54.18           0.27647486
2019-03-10/18:23:54.21           0.27657623
2019-03-10/18:23:54.25           0.27641466
2019-03-10/18:23:54.28           0.27626191
2019-03-10/18:23:54.31           0.27582016
2019-03-10/18:23:54.34           0.27590052
2019-03-10/18:23:54.37           0.27577112
2019-03-10/18:23:54.40           0.27565552
2019-03-10/18:23:54.43           0.27519778
2019-03-10/18:23:54.46           0.27528017
2019-03-10/18:23:54.50           0.27514870
2019-03-10/18:23:54.53           0.27500509
2019-03-10/18:23:54.56           0.27461240
2019-03-10/18:23:54.59           0.27473364
2019-03-10/18:23:54.62           0.27458127
2019-03-10/18:23:54.65           0.27442216
2019-03-10/18:23:54.68           0.27396610
2019-03-10/18:23:54.71           0.27402864
2019-03-10/18:23:54.75           0.27381642
2019-03-10/18:23:54.78           0.27367180
2019-03-10/18:23:54.81           0.27328556
2019-03-10/18:23:54.84           0.27337902
2019-03-10/18:23:54.87           0.27319229
2019-03-10/18:23:54.90           0.27304028
2019-03-10/18:23:54.93           0.27262912
2019-03-10/18:23:54.96           0.27274880
2019-03-10/18:23:55.00           0.27259796
2019-03-10/18:23:55.03           0.27243227
2019-03-10/18:23:55.06           0.27206061
2019-03-10/18:23:55.09           0.27219406
2019-03-10/18:23:55.12           0.27203691
2019-03-10/18:23:55.15           0.27186416
2019-03-10/18:23:55.18           0.27143232
2019-03-10/18:23:55.21           0.27153665
2019-03-10/18:23:55.25           0.27135648
2019-03-10/18:23:55.28           0.27117865
2019-03-10/18:23:55.31           0.27072464
2019-03-10/18:23:55.34           0.27082765
2019-03-10/18:23:55.37           0.27065896
2019-03-10/18:23:55.40           0.27051253
2019-03-10/18:23:55.43           0.27010226
2019-03-10/18:23:55.46           0.27023761
2019-03-10/18:23:55.50           0.27012827
2019-03-10/18:23:55.53           0.26994933
2019-03-10/18:23:55.56           0.26951649
2019-03-10/18:23:55.59           0.26960954
2019-03-10/18:23:55.62           0.26945474
2019-03-10/18:23:55.65           0.26929594
2019-03-10/18:23:55.68           0.26885371
2019-03-10/18:23:55.71           0.26897255
2019-03-10/18:23:55.75           0.26878716
2019-03-10/18:23:55.78           0.26855409
2019-03-10/18:23:55.81           0.26811118
2019-03-10/18:23:55.84           0.26820820
2019-03-10/18:23:55.87           0.26808421
2019-03-10/18:23:55.90           0.26793781
2019-03-10/18:23:55.93           0.26751619
2019-03-10/18:23:55.96           0.26767423
2019-03-10/18:23:56.00           0.26752300
2019-03-10/18:23:56.03           0.26735730
2019-03-10/18:23:56.06           0.26695028
2019-03-10/18:23:56.09           0.26704402
2019-03-10/18:23:56.12           0.26687145
2019-03-10/18:23:56.15           0.26671676
2019-03-10/18:23:56.18           0.26631135
2019-03-10/18:23:56.21           0.26640468
2019-03-10/18:23:56.25           0.26624790
2019-03-10/18:23:56.28           0.26609294
2019-03-10/18:23:56.31           0.26564979
2019-03-10/18:23:56.34           0.26573002
2019-03-10/18:23:56.37           0.26555639
2019-03-10/18:23:56.40           0.26536186
2019-03-10/18:23:56.43           0.26492745
2019-03-10/18:23:56.46           0.26502927
2019-03-10/18:23:56.50           0.26486348
2019-03-10/18:23:56.53           0.26472176
2019-03-10/18:23:56.56           0.26432803
2019-03-10/18:23:56.59           0.26438346
2019-03-10/18:23:56.62           0.26421209
2019-03-10/18:23:56.65           0.26408850
2019-03-10/18:23:56.68           0.26366439
2019-03-10/18:23:56.71           0.26371273
2019-03-10/18:23:56.75           0.26354420
2019-03-10/18:23:56.78           0.26339278
2019-03-10/18:23:56.81           0.26294524
2019-03-10/18:23:56.84           0.26301519
2019-03-10/18:23:56.87           0.26286685
2019-03-10/18:23:56.90           0.26275333
2019-03-10/18:23:56.93           0.26230638
2019-03-10/18:23:56.96           0.26235987
2019-03-10/18:23:57.00           0.26217926
2019-03-10/18:23:57.03           0.26200256
2019-03-10/18:23:57.06           0.26159683
2019-03-10/18:23:57.09           0.26169857
2019-03-10/18:23:57.12           0.26154252
2019-03-10/18:23:57.15           0.26137835
2019-03-10/18:23:57.18           0.26096217
2019-03-10/18:23:57.21           0.26106775
2019-03-10/18:23:57.25           0.26090068
2019-03-10/18:23:57.28           0.26075072
2019-03-10/18:23:57.31           0.26038658
2019-03-10/18:23:57.34           0.26047563
2019-03-10/18:23:57.37           0.26028508
2019-03-10/18:23:57.40           0.26009241
2019-03-10/18:23:57.43           0.25965674
2019-03-10/18:23:57.46           0.25974969
2019-03-10/18:23:57.50           0.25959671
2019-03-10/18:23:57.53           0.25943528
2019-03-10/18:23:57.56           0.25901104
2019-03-10/18:23:57.59           0.25903942
2019-03-10/18:23:57.62           0.25882915
2019-03-10/18:23:57.65           0.25869426
2019-03-10/18:23:57.68           0.25832976
2019-03-10/18:23:57.71           0.25841112
2019-03-10/18:23:57.75           0.25823372
2019-03-10/18:23:57.78           0.25811633
2019-03-10/18:23:57.81           0.25774424
2019-03-10/18:23:57.84           0.25779557
2019-03-10/18:23:57.87           0.25758883
2019-03-10/18:23:57.90           0.25742986
2019-03-10/18:23:57.93           0.25702321
2019-03-10/18:23:57.96           0.25715090
2019-03-10/18:23:58.00           0.25705081
2019-03-10/18:23:58.03           0.25686368
2019-03-10/18:23:58.06           0.25642866
2019-03-10/18:23:58.09           0.25651172
2019-03-10/18:23:58.12           0.25633953
2019-03-10/18:23:58.15           0.25618929
2019-03-10/18:23:58.18           0.25576931
2019-03-10/18:23:58.21           0.25584484
2019-03-10/18:23:58.25           0.25566383
2019-03-10/18:23:58.28           0.25548184
2019-03-10/18:23:58.31           0.25505302
2019-03-10/18:23:58.34           0.25513695
2019-03-10/18:23:58.37           0.25500927
2019-03-10/18:23:58.40           0.25484947
2019-03-10/18:23:58.43           0.25466276
2019-03-10/18:23:58.46           0.25448674
2019-03-10/18:23:58.50           0.25433246
2019-03-10/18:23:58.53           0.25416426
2019-03-10/18:23:58.56           0.25400176
2019-03-10/18:23:58.59           0.25377720
2019-03-10/18:23:58.62           0.25357051
2019-03-10/18:23:58.65           0.25343292
2019-03-10/18:23:58.68           0.25323352
2019-03-10/18:23:58.71           0.25302601
2019-03-10/18:23:58.75           0.25286493
2019-03-10/18:23:58.78           0.25272165
2019-03-10/18:23:58.81           0.25255326
2019-03-10/18:23:58.84           0.25234207
2019-03-10/18:23:58.87           0.25217923
2019-03-10/18:23:58.90           0.25206286
2019-03-10/18:23:58.93           0.25186743
2019-03-10/18:23:58.96           0.25165901
2019-03-10/18:23:59.00           0.25151809
2019-03-10/18:23:59.03           0.25134851
2019-03-10/18:23:59.06           0.25111551
2019-03-10/18:23:59.09           0.25093475
2019-03-10/18:23:59.12           0.25079416
2019-03-10/18:23:59.15           0.25062170
2019-03-10/18:23:59.18           0.25045896
2019-03-10/18:23:59.21           0.25028490
2019-03-10/18:23:59.25           0.25009168
2019-03-10/18:23:59.28           0.24993284
2019-03-10/18:23:59.31           0.24978137
2019-03-10/18:23:59.34           0.24966377
2019-03-10/18:23:59.37           0.24950415
2019-03-10/18:23:59.40           0.24933007
2019-03-10/18:23:59.43           0.24917211
2019-03-10/18:23:59.46           0.24877334
2019-03-10/18:23:59.50           0.24883440
2019-03-10/18:23:59.53           0.24858977
2019-03-10/18:23:59.56           0.24837588
2019-03-10/18:23:59.59           0.24795575
2019-03-10/18:23:59.62           0.24795347
2019-03-10/18:23:59.65           0.24771662
2019-03-10/18:23:59.68           0.24750689
2019-03-10/18:23:59.71           0.24707665
2019-03-10/18:23:59.75           0.24707336
2019-03-10/18:23:59.78           0.24678173
2019-03-10/18:23:59.81           0.24660356
2019-03-10/18:23:59.84           0.24619545
2019-03-10/18:23:59.87           0.24618642
2019-03-10/18:23:59.90           0.24593198
2019-03-10/18:23:59.93           0.24570234
2019-03-10/18:23:59.96           0.24525307
2019-03-10/18:24:00.00           0.24528688
2019-03-10/18:24:00.03           0.24509684
2019-03-10/18:24:00.06           0.24498442
2019-03-10/18:24:00.09           0.24453903
2019-03-10/18:24:00.12           0.24450852
2019-03-10/18:24:00.15           0.24428811
2019-03-10/18:24:00.18           0.24406769
2019-03-10/18:24:00.21           0.24359574
2019-03-10/18:24:00.25           0.24362448
2019-03-10/18:24:00.28           0.24343874
2019-03-10/18:24:00.31           0.24320758
2019-03-10/18:24:00.34           0.24273253
2019-03-10/18:24:00.37           0.24276008
2019-03-10/18:24:00.40           0.24254437
2019-03-10/18:24:00.43           0.24231590
2019-03-10/18:24:00.46           0.24187434
2019-03-10/18:24:00.50           0.24194394
2019-03-10/18:24:00.53           0.24180969
2019-03-10/18:24:00.56           0.24161316
2019-03-10/18:24:00.59           0.24118173
2019-03-10/18:24:00.62           0.24121858
2019-03-10/18:24:00.65           0.24107839
2019-03-10/18:24:00.68           0.24096088
2019-03-10/18:24:00.71           0.24054969
2019-03-10/18:24:00.75           0.24061896
2019-03-10/18:24:00.78           0.24042411
2019-03-10/18:24:00.81           0.24021785
2019-03-10/18:24:00.84           0.23981072
2019-03-10/18:24:00.87           0.23981624
2019-03-10/18:24:00.90           0.23963979
2019-03-10/18:24:00.93           0.23949100
2019-03-10/18:24:00.96           0.23900938
2019-03-10/18:24:01.00           0.23907079
2019-03-10/18:24:01.03           0.23892015
2019-03-10/18:24:01.06           0.23872242
2019-03-10/18:24:01.09           0.23829890
2019-03-10/18:24:01.12           0.23833539
2019-03-10/18:24:01.15           0.23819122
2019-03-10/18:24:01.18           0.23799049
2019-03-10/18:24:01.21           0.23757635
2019-03-10/18:24:01.25           0.23772443
2019-03-10/18:24:01.28           0.23758974
2019-03-10/18:24:01.31           0.23739117
2019-03-10/18:24:01.34           0.23698734
2019-03-10/18:24:01.37           0.23705737
2019-03-10/18:24:01.40           0.23692337
2019-03-10/18:24:01.43           0.23677974
2019-03-10/18:24:01.46           0.23635671
2019-03-10/18:24:01.50           0.23639405
2019-03-10/18:24:01.53           0.23620373
2019-03-10/18:24:01.56           0.23600088
2019-03-10/18:24:01.59           0.23557931
2019-03-10/18:24:01.62           0.23564896
2019-03-10/18:24:01.65           0.23552657
2019-03-10/18:24:01.68           0.23538287
2019-03-10/18:24:01.71           0.23495377
2019-03-10/18:24:01.75           0.23500681
2019-03-10/18:24:01.78           0.23484748
2019-03-10/18:24:01.81           0.23468818
2019-03-10/18:24:01.84           0.23428401
2019-03-10/18:24:01.87           0.23431900
2019-03-10/18:24:01.90           0.23418676
2019-03-10/18:24:01.93           0.23400994
2019-03-10/18:24:01.96           0.23358043
2019-03-10/18:24:02.00           0.23364846
2019-03-10/18:24:02.03           0.23349087
2019-03-10/18:24:02.06           0.23330775
2019-03-10/18:24:02.09           0.23286348
2019-03-10/18:24:02.12           0.23289529
2019-03-10/18:24:02.15           0.23270250
2019-03-10/18:24:02.18           0.23249181
2019-03-10/18:24:02.21           0.23205708
2019-03-10/18:24:02.25           0.23212647
2019-03-10/18:24:02.28           0.23200593
2019-03-10/18:24:02.31           0.23183577
2019-03-10/18:24:02.34           0.23140294
2019-03-10/18:24:02.37           0.23144557
2019-03-10/18:24:02.40           0.23123803
2019-03-10/18:24:02.43           0.23104677
2019-03-10/18:24:02.46           0.23069408
2019-03-10/18:24:02.50           0.23074313
2019-03-10/18:24:02.53           0.23055859
2019-03-10/18:24:02.56           0.23035935
2019-03-10/18:24:02.59           0.22998134
2019-03-10/18:24:02.62           0.23001562
2019-03-10/18:24:02.65           0.22978976
2019-03-10/18:24:02.68           0.22960980
2019-03-10/18:24:02.71           0.22921063
2019-03-10/18:24:02.75           0.22928491
2019-03-10/18:24:02.78           0.22914995
2019-03-10/18:24:02.81           0.22895782
2019-03-10/18:24:02.84           0.22859434
2019-03-10/18:24:02.87           0.22874723
2019-03-10/18:24:02.90           0.22855052
2019-03-10/18:24:02.93           0.22833219
2019-03-10/18:24:02.96           0.22792843
2019-03-10/18:24:03.00           0.22796886
2019-03-10/18:24:03.03           0.22779071
2019-03-10/18:24:03.06           0.22763531
2019-03-10/18:24:03.09           0.22726186
2019-03-10/18:24:03.12           0.22729922
2019-03-10/18:24:03.15           0.22712700
2019-03-10/18:24:03.18           0.22748898
2019-03-10/18:24:03.21           0.22746049
2019-03-10/18:24:03.25           0.22782522
2019-03-10/18:24:03.28           0.22803057
2019-03-10/18:24:03.31           0.22831605
2019-03-10/18:24:03.34           0.22838033
2019-03-10/18:24:03.37           0.22896245
2019-03-10/18:24:03.40           0.22932179
2019-03-10/18:24:03.43           0.22955135
2019-03-10/18:24:03.46           0.22951021
2019-03-10/18:24:03.50           0.22989125
2019-03-10/18:24:03.53           0.22998550
2019-03-10/18:24:03.56           0.23007886
2019-03-10/18:24:03.59           0.22995598
2019-03-10/18:24:03.62           0.23024211
2019-03-10/18:24:03.65           0.23029505
2019-03-10/18:24:03.68           0.23038468
2019-03-10/18:24:03.71           0.23036351
2019-03-10/18:24:03.75           0.23081053
2019-03-10/18:24:03.78           0.23088809
2019-03-10/18:24:03.81           0.23109108
2019-03-10/18:24:03.84           0.23108996
2019-03-10/18:24:03.87           0.23147635
2019-03-10/18:24:03.90           0.23182409
2019-03-10/18:24:03.93           0.23213055
2019-03-10/18:24:03.96           0.23217005
2019-03-10/18:24:04.00           0.23272356
2019-03-10/18:24:04.03           0.23289945
2019-03-10/18:24:04.06           0.23294665
2019-03-10/18:24:04.09           0.23279758
2019-03-10/18:24:04.12           0.23314435
2019-03-10/18:24:04.15           0.23330760
2019-03-10/18:24:04.18           0.23347045
2019-03-10/18:24:04.21           0.23333994
2019-03-10/18:24:04.25           0.23361973
2019-03-10/18:24:04.28           0.23360144
2019-03-10/18:24:04.31           0.23354537
2019-03-10/18:24:04.34           0.23341251
2019-03-10/18:24:04.37           0.23380343
2019-03-10/18:24:04.40           0.23393812
2019-03-10/18:24:04.43           0.23403848
2019-03-10/18:24:04.46           0.23397626
2019-03-10/18:24:04.50           0.23439905
2019-03-10/18:24:04.53           0.23455580
2019-03-10/18:24:04.56           0.23469709
2019-03-10/18:24:04.59           0.23465781
2019-03-10/18:24:04.62           0.23510088
2019-03-10/18:24:04.65           0.23529425
2019-03-10/18:24:04.68           0.23559111
2019-03-10/18:24:04.71           0.23555021
2019-03-10/18:24:04.75           0.23591601
2019-03-10/18:24:04.78           0.23616256
2019-03-10/18:24:04.81           0.23624022
2019-03-10/18:24:04.84           0.23603771
2019-03-10/18:24:04.87           0.23636231
2019-03-10/18:24:04.90           0.23638509
2019-03-10/18:24:04.93           0.23646159
2019-03-10/18:24:04.96           0.23624556
2019-03-10/18:24:05.00           0.23651781
2019-03-10/18:24:05.03           0.23660381
2019-03-10/18:24:05.06           0.23661878
2019-03-10/18:24:05.09           0.23648357
2019-03-10/18:24:05.12           0.23691323
2019-03-10/18:24:05.15           0.23712974
2019-03-10/18:24:05.18           0.23730371
2019-03-10/18:24:05.21           0.23722925
2019-03-10/18:24:05.25           0.23762857
2019-03-10/18:24:05.28           0.23785898
2019-03-10/18:24:05.31           0.23805555
2019-03-10/18:24:05.34           0.23791804
2019-03-10/18:24:05.37           0.23822116
2019-03-10/18:24:05.40           0.23821504
2019-03-10/18:24:05.43           0.23817755
2019-03-10/18:24:05.46           0.23801414
2019-03-10/18:24:05.50           0.23835836
2019-03-10/18:24:05.53           0.23844523
2019-03-10/18:24:05.56           0.23839722
2019-03-10/18:24:05.59           0.23808240
2019-03-10/18:24:05.62           0.23828617
2019-03-10/18:24:05.65           0.23829201
2019-03-10/18:24:05.68           0.23840232
2019-03-10/18:24:05.71           0.23834121
2019-03-10/18:24:05.75           0.23874680
2019-03-10/18:24:05.78           0.23886558
2019-03-10/18:24:05.81           0.23879186
2019-03-10/18:24:05.84           0.23851266
2019-03-10/18:24:05.87           0.23884547
2019-03-10/18:24:05.90           0.23906228
2019-03-10/18:24:05.93           0.23926615
2019-03-10/18:24:05.96           0.23906757
2019-03-10/18:24:06.00           0.23922448
2019-03-10/18:24:06.03           0.23926160
2019-03-10/18:24:06.06           0.23941238
2019-03-10/18:24:06.09           0.23930712
2019-03-10/18:24:06.12           0.23965691
2019-03-10/18:24:06.15           0.23979367
2019-03-10/18:24:06.18           0.23977466
2019-03-10/18:24:06.21           0.23936666
2019-03-10/18:24:06.25           0.23971930
2019-03-10/18:24:06.28           0.23996403
2019-03-10/18:24:06.31           0.23997438
2019-03-10/18:24:06.34           0.23973136
2019-03-10/18:24:06.37           0.23992723
2019-03-10/18:24:06.40           0.23990840
2019-03-10/18:24:06.43           0.23995283
2019-03-10/18:24:06.46           0.23969956
2019-03-10/18:24:06.50           0.23999045
2019-03-10/18:24:06.53           0.24005122
2019-03-10/18:24:06.56           0.24004238
2019-03-10/18:24:06.59           0.23987108
2019-03-10/18:24:06.62           0.24015294
2019-03-10/18:24:06.65           0.24016365
2019-03-10/18:24:06.68           0.24024104
2019-03-10/18:24:06.71           0.24001813
2019-03-10/18:24:06.75           0.24021464
2019-03-10/18:24:06.78           0.24026586
2019-03-10/18:24:06.81           0.24035809
2019-03-10/18:24:06.84           0.24018096
2019-03-10/18:24:06.87           0.24050118
2019-03-10/18:24:06.90           0.24053702
2019-03-10/18:24:06.93           0.24044857
2019-03-10/18:24:06.96           0.24008595
2019-03-10/18:24:07.00           0.24023281
2019-03-10/18:24:07.03           0.24013264
2019-03-10/18:24:07.06           0.23991128
2019-03-10/18:24:07.09           0.23939022
2019-03-10/18:24:07.12           0.23937985
2019-03-10/18:24:07.15           0.23922956
2019-03-10/18:24:07.18           0.23910975
2019-03-10/18:24:07.21           0.23879919
2019-03-10/18:24:07.25           0.23896729
2019-03-10/18:24:07.28           0.23902957
2019-03-10/18:24:07.31           0.23918419
2019-03-10/18:24:07.34           0.23908936
2019-03-10/18:24:07.37           0.23956684
2019-03-10/18:24:07.40           0.23971151
2019-03-10/18:24:07.43           0.23987804
2019-03-10/18:24:07.46           0.23988676
2019-03-10/18:24:07.50           0.24016200
2019-03-10/18:24:07.53           0.24010148
2019-03-10/18:24:07.56           0.24000256
2019-03-10/18:24:07.59           0.23963758
2019-03-10/18:24:07.62           0.23979142
2019-03-10/18:24:07.65           0.23970806
2019-03-10/18:24:07.68           0.23952300
2019-03-10/18:24:07.71           0.23914261
2019-03-10/18:24:07.75           0.23924226
2019-03-10/18:24:07.78           0.23921332
2019-03-10/18:24:07.81           0.23923235
2019-03-10/18:24:07.84           0.23898988
2019-03-10/18:24:07.87           0.23929428
2019-03-10/18:24:07.90           0.23940898
2019-03-10/18:24:07.93           0.23956018
2019-03-10/18:24:07.96           0.23943316
2019-03-10/18:24:08.00           0.23962286
2019-03-10/18:24:08.03           0.23966861
2019-03-10/18:24:08.06           0.23983158
2019-03-10/18:24:08.09           0.23971932
2019-03-10/18:24:08.12           0.23992577
2019-03-10/18:24:08.15           0.23979499
2019-03-10/18:24:08.18           0.23971039
2019-03-10/18:24:08.21           0.23928753
2019-03-10/18:24:08.25           0.23936177
2019-03-10/18:24:08.28           0.23926250
2019-03-10/18:24:08.31           0.23907830
2019-03-10/18:24:08.34           0.23865538
2019-03-10/18:24:08.37           0.23870685
2019-03-10/18:24:08.40           0.23855087
2019-03-10/18:24:08.43           0.23845774
2019-03-10/18:24:08.46           0.23805339
2019-03-10/18:24:08.50           0.23810133
2019-03-10/18:24:08.53           0.23810171
2019-03-10/18:24:08.56           0.23817357
2019-03-10/18:24:08.59           0.23792424
2019-03-10/18:24:08.62           0.23808105
2019-03-10/18:24:08.65           0.23804661
2019-03-10/18:24:08.68           0.23802115
2019-03-10/18:24:08.71           0.23774797
2019-03-10/18:24:08.75           0.23802618
2019-03-10/18:24:08.78           0.23807138
2019-03-10/18:24:08.81           0.23791324
2019-03-10/18:24:08.84           0.23751709
2019-03-10/18:24:08.87           0.23760112
2019-03-10/18:24:08.90           0.23743238
2019-03-10/18:24:08.93           0.23725417
2019-03-10/18:24:08.96           0.23682622
2019-03-10/18:24:09.00           0.23689571
2019-03-10/18:24:09.03           0.23666727
2019-03-10/18:24:09.06           0.23646157
2019-03-10/18:24:09.09           0.23625504
2019-03-10/18:24:09.12           0.23648332
2019-03-10/18:24:09.15           0.23647157
2019-03-10/18:24:09.18           0.23641138
2019-03-10/18:24:09.21           0.23599458
2019-03-10/18:24:09.25           0.23618031
2019-03-10/18:24:09.28           0.23618095
2019-03-10/18:24:09.31           0.23625370
2019-03-10/18:24:09.34           0.23597198
2019-03-10/18:24:09.37           0.23598595
2019-03-10/18:24:09.40           0.23581293
2019-03-10/18:24:09.43           0.23557896
2019-03-10/18:24:09.46           0.23522122
2019-03-10/18:24:09.50           0.23528358
2019-03-10/18:24:09.53           0.23509105
2019-03-10/18:24:09.56           0.23493664
2019-03-10/18:24:09.59           0.23454524
2019-03-10/18:24:09.62           0.23475707
2019-03-10/18:24:09.65           0.23457202
2019-03-10/18:24:09.68           0.23435825
2019-03-10/18:24:09.71           0.23403654
2019-03-10/18:24:09.75           0.23410651
2019-03-10/18:24:09.78           0.23396292
2019-03-10/18:24:09.81           0.23381659
2019-03-10/18:24:09.84           0.23345770
2019-03-10/18:24:09.87           0.23344620
2019-03-10/18:24:09.90           0.23316742
2019-03-10/18:24:09.93           0.23293514
2019-03-10/18:24:09.96           0.23253671
2019-03-10/18:24:10.00           0.23263303
2019-03-10/18:24:10.03           0.23258948
2019-03-10/18:24:10.06           0.23250062
2019-03-10/18:24:10.09           0.23216615
2019-03-10/18:24:10.12           0.23235543
2019-03-10/18:24:10.15           0.23226573
2019-03-10/18:24:10.18           0.23214844
2019-03-10/18:24:10.21           0.23187693
2019-03-10/18:24:10.25           0.23206774
2019-03-10/18:24:10.28           0.23204379
2019-03-10/18:24:10.31           0.23197121
2019-03-10/18:24:10.34           0.23150242
2019-03-10/18:24:10.37           0.23150828
2019-03-10/18:24:10.40           0.23124473
2019-03-10/18:24:10.43           0.23109130
2019-03-10/18:24:10.46           0.23075552
2019-03-10/18:24:10.50           0.23077596
2019-03-10/18:24:10.53           0.23045509
2019-03-10/18:24:10.56           0.23014237
2019-03-10/18:24:10.59           0.22973440
2019-03-10/18:24:10.62           0.22983958
2019-03-10/18:24:10.65           0.22973635
2019-03-10/18:24:10.68           0.22957089
2019-03-10/18:24:10.71           0.22922840
2019-03-10/18:24:10.75           0.22928353
2019-03-10/18:24:10.78           0.22924880
2019-03-10/18:24:10.81           0.22921720
2019-03-10/18:24:10.84           0.22895150
2019-03-10/18:24:10.87           0.22915691
2019-03-10/18:24:10.90           0.22903880
2019-03-10/18:24:10.93           0.22893280
2019-03-10/18:24:10.96           0.22861859
2019-03-10/18:24:11.00           0.22862386
2019-03-10/18:24:11.03           0.22832602
2019-03-10/18:24:11.06           0.22809759
2019-03-10/18:24:11.09           0.22756404
2019-03-10/18:24:11.12           0.22748063
2019-03-10/18:24:11.15           0.22724234
2019-03-10/18:24:11.18           0.22691721
2019-03-10/18:24:11.21           0.22653927
2019-03-10/18:24:11.25           0.22669525
2019-03-10/18:24:11.28           0.22650832
2019-03-10/18:24:11.31           0.22650811
2019-03-10/18:24:11.34           0.22637243
2019-03-10/18:24:11.37           0.22660010
2019-03-10/18:24:11.40           0.22662534
2019-03-10/18:24:11.43           0.22667569
2019-03-10/18:24:11.46           0.22649888
2019-03-10/18:24:11.50           0.22677516
2019-03-10/18:24:11.53           0.22670003
2019-03-10/18:24:11.56           0.22654336
2019-03-10/18:24:11.59           0.22621478
2019-03-10/18:24:11.62           0.22627968
2019-03-10/18:24:11.65           0.22615945
2019-03-10/18:24:11.68           0.22595017
2019-03-10/18:24:11.71           0.22547846
2019-03-10/18:24:11.75           0.22556215
2019-03-10/18:24:11.78           0.22532857
2019-03-10/18:24:11.81           0.22508561
2019-03-10/18:24:11.84           0.22479463
2019-03-10/18:24:11.87           0.22493232
2019-03-10/18:24:11.90           0.22472424
2019-03-10/18:24:11.93           0.22456463
2019-03-10/18:24:11.96           0.22421564
2019-03-10/18:24:12.00           0.22440384
2019-03-10/18:24:12.03           0.22447650
2019-03-10/18:24:12.06           0.22443159
2019-03-10/18:24:12.09           0.22422730
2019-03-10/18:24:12.12           0.22436609
2019-03-10/18:24:12.15           0.22423568
2019-03-10/18:24:12.18           0.22408817
2019-03-10/18:24:12.21           0.22371668
2019-03-10/18:24:12.25           0.22389440
2019-03-10/18:24:12.28           0.22373739
2019-03-10/18:24:12.31           0.22358632
2019-03-10/18:24:12.34           0.22323985
2019-03-10/18:24:12.37           0.22314519
2019-03-10/18:24:12.40           0.22283539
2019-03-10/18:24:12.43           0.22257461
2019-03-10/18:24:12.46           0.22225216
2019-03-10/18:24:12.50           0.22244153
2019-03-10/18:24:12.53           0.22222390
2019-03-10/18:24:12.56           0.22203558
2019-03-10/18:24:12.59           0.22181333
2019-03-10/18:24:12.62           0.22197374
2019-03-10/18:24:12.65           0.22198391
2019-03-10/18:24:12.68           0.22192365
2019-03-10/18:24:12.71           0.22160613
2019-03-10/18:24:12.75           0.22173069
2019-03-10/18:24:12.78           0.22151741
2019-03-10/18:24:12.81           0.22144828
2019-03-10/18:24:12.84           0.22115104
2019-03-10/18:24:12.87           0.22119241
2019-03-10/18:24:12.90           0.22103183
2019-03-10/18:24:12.93           0.22087481
2019-03-10/18:24:12.96           0.22050063
2019-03-10/18:24:13.00           0.22045540
2019-03-10/18:24:13.03           0.22023017
2019-03-10/18:24:13.06           0.22010099
2019-03-10/18:24:13.09           0.21986448
2019-03-10/18:24:13.12           0.21992341
2019-03-10/18:24:13.15           0.21972084
2019-03-10/18:24:13.18           0.21966637
2019-03-10/18:24:13.21           0.21937010
2019-03-10/18:24:13.25           0.21951599
2019-03-10/18:24:13.28           0.21932268
2019-03-10/18:24:13.31           0.21911342
2019-03-10/18:24:13.34           0.21879634
2019-03-10/18:24:13.37           0.21883281
2019-03-10/18:24:13.40           0.21862328
2019-03-10/18:24:13.43           0.21836720
2019-03-10/18:24:13.46           0.21790878
2019-03-10/18:24:13.50           0.21799272
2019-03-10/18:24:13.53           0.21790268
2019-03-10/18:24:13.56           0.21788103
2019-03-10/18:24:13.59           0.21764901
2019-03-10/18:24:13.62           0.21771555
2019-03-10/18:24:13.65           0.21754144
2019-03-10/18:24:13.68           0.21739592
2019-03-10/18:24:13.71           0.21703951
2019-03-10/18:24:13.75           0.21714173
2019-03-10/18:24:13.78           0.21704221
2019-03-10/18:24:13.81           0.21694032
2019-03-10/18:24:13.84           0.21668217
2019-03-10/18:24:13.87           0.21679043
2019-03-10/18:24:13.90           0.21648014
2019-03-10/18:24:13.93           0.21630083
2019-03-10/18:24:13.96           0.21603641
2019-03-10/18:24:14.00           0.21608380
2019-03-10/18:24:14.03           0.21597927
2019-03-10/18:24:14.06           0.21584176
2019-03-10/18:24:14.09           0.21547775
2019-03-10/18:24:14.12           0.21567896
2019-03-10/18:24:14.15           0.21573729
2019-03-10/18:24:14.18           0.21579772
2019-03-10/18:24:14.21           0.21548894
2019-03-10/18:24:14.25           0.21554409
2019-03-10/18:24:14.28           0.21555001
2019-03-10/18:24:14.31           0.21562425
2019-03-10/18:24:14.34           0.21549223
2019-03-10/18:24:14.37           0.21545351
2019-03-10/18:24:14.40           0.21519087
2019-03-10/18:24:14.43           0.21506921
2019-03-10/18:24:14.46           0.21463132
2019-03-10/18:24:14.50           0.21456870
2019-03-10/18:24:14.53           0.21416882
2019-03-10/18:24:14.56           0.21372086
2019-03-10/18:24:14.59           0.21320559
2019-03-10/18:24:14.62           0.21322436
2019-03-10/18:24:14.65           0.21298010
2019-03-10/18:24:14.68           0.21278994
2019-03-10/18:24:14.71           0.21248430
2019-03-10/18:24:14.75           0.21251145
2019-03-10/18:24:14.78           0.21241538
2019-03-10/18:24:14.81           0.21242359
2019-03-10/18:24:14.84           0.21221738
2019-03-10/18:24:14.87           0.21239917
2019-03-10/18:24:14.90           0.21237442
2019-03-10/18:24:14.93           0.21241784
2019-03-10/18:24:14.96           0.21214751
2019-03-10/18:24:15.00           0.21216205
2019-03-10/18:24:15.03           0.21200372
2019-03-10/18:24:15.06           0.21187756
2019-03-10/18:24:15.09           0.21144771
2019-03-10/18:24:15.12           0.21145159
2019-03-10/18:24:15.15           0.21136298
2019-03-10/18:24:15.18           0.21110783
2019-03-10/18:24:15.21           0.21059404
2019-03-10/18:24:15.25           0.21055317
2019-03-10/18:24:15.28           0.21035707
2019-03-10/18:24:15.31           0.21025948
2019-03-10/18:24:15.34           0.21005210
2019-03-10/18:24:15.37           0.21024327
2019-03-10/18:24:15.40           0.21020798
2019-03-10/18:24:15.43           0.21017173
2019-03-10/18:24:15.46           0.21001444
2019-03-10/18:24:15.50           0.21032387
2019-03-10/18:24:15.53           0.21027716
2019-03-10/18:24:15.56           0.21020013
2019-03-10/18:24:15.59           0.20991645
2019-03-10/18:24:15.62           0.21009301
2019-03-10/18:24:15.65           0.21006617
2019-03-10/18:24:15.68           0.20979253
2019-03-10/18:24:15.71           0.20927590
2019-03-10/18:24:15.75           0.20930416
2019-03-10/18:24:15.78           0.20911282
2019-03-10/18:24:15.81           0.20886081
2019-03-10/18:24:15.84           0.20843446
2019-03-10/18:24:15.87           0.20839040
2019-03-10/18:24:15.90           0.20823445
2019-03-10/18:24:15.93           0.20807007
2019-03-10/18:24:15.96           0.20764080
2019-03-10/18:24:16.00           0.20787180
2019-03-10/18:24:16.03           0.20785697
2019-03-10/18:24:16.06           0.20777434
2019-03-10/18:24:16.09           0.20755178
2019-03-10/18:24:16.12           0.20765698
2019-03-10/18:24:16.15           0.20761345
2019-03-10/18:24:16.18           0.20759789
2019-03-10/18:24:16.21           0.20719600
2019-03-10/18:24:16.25           0.20713744
2019-03-10/18:24:16.28           0.20704254
2019-03-10/18:24:16.31           0.20690989
2019-03-10/18:24:16.34           0.20648075
2019-03-10/18:24:16.37           0.20657926
2019-03-10/18:24:16.40           0.20657279
2019-03-10/18:24:16.43           0.20640115
2019-03-10/18:24:16.46           0.20599787
2019-03-10/18:24:16.50           0.20614383
2019-03-10/18:24:16.53           0.20609439
2019-03-10/18:24:16.56           0.20601816
2019-03-10/18:24:16.59           0.20574834
2019-03-10/18:24:16.62           0.20580469
2019-03-10/18:24:16.65           0.20556494
2019-03-10/18:24:16.68           0.20535893
2019-03-10/18:24:16.71           0.20501818
2019-03-10/18:24:16.75           0.20500001
2019-03-10/18:24:16.78           0.20476180
2019-03-10/18:24:16.81           0.20461437
2019-03-10/18:24:16.84           0.20426621
2019-03-10/18:24:16.87           0.20424321
2019-03-10/18:24:16.90           0.20416088
2019-03-10/18:24:16.93           0.20398096
2019-03-10/18:24:16.96           0.20346184
2019-03-10/18:24:17.00           0.20356362
2019-03-10/18:24:17.03           0.20352044
2019-03-10/18:24:17.06           0.20351341
2019-03-10/18:24:17.09           0.20318222
2019-03-10/18:24:17.12           0.20320842
2019-03-10/18:24:17.15           0.20310574
2019-03-10/18:24:17.18           0.20290123
2019-03-10/18:24:17.21           0.20259357
2019-03-10/18:24:17.25           0.20258766
2019-03-10/18:24:17.28           0.20227416
2019-03-10/18:24:17.31           0.20212226
2019-03-10/18:24:17.34           0.20183031
2019-03-10/18:24:17.37           0.20195633
2019-03-10/18:24:17.40           0.20186778
2019-03-10/18:24:17.43           0.20177411
2019-03-10/18:24:17.46           0.20147161
2019-03-10/18:24:17.50           0.20148076
2019-03-10/18:24:17.53           0.20135035
2019-03-10/18:24:17.56           0.20128359
2019-03-10/18:24:17.59           0.20108278
2019-03-10/18:24:17.62           0.20130517
2019-03-10/18:24:17.65           0.20117417
2019-03-10/18:24:17.68           0.20099763
2019-03-10/18:24:17.71           0.20061539
2019-03-10/18:24:17.75           0.20065589
2019-03-10/18:24:17.78           0.20057704
2019-03-10/18:24:17.81           0.20042399
2019-03-10/18:24:17.84           0.20003773
2019-03-10/18:24:17.87           0.20002928
2019-03-10/18:24:17.90           0.19984076
2019-03-10/18:24:17.93           0.19971812
2019-03-10/18:24:17.96           0.19943003
2019-03-10/18:24:18.00           0.19947870
2019-03-10/18:24:18.03           0.19926062
2019-03-10/18:24:18.06           0.19911931
2019-03-10/18:24:18.09           0.19889940
2019-03-10/18:24:18.12           0.19900511
2019-03-10/18:24:18.15           0.19888632
2019-03-10/18:24:18.18           0.19875158
2019-03-10/18:24:18.21           0.19836987
2019-03-10/18:24:18.25           0.19834069
2019-03-10/18:24:18.28           0.19827390
2019-03-10/18:24:18.31           0.19817344
2019-03-10/18:24:18.34           0.19781666
2019-03-10/18:24:18.37           0.19777456
2019-03-10/18:24:18.40           0.19742285
2019-03-10/18:24:18.43           0.19719473
2019-03-10/18:24:18.46           0.19676696
2019-03-10/18:24:18.50           0.19674878
2019-03-10/18:24:18.53           0.19656676
2019-03-10/18:24:18.56           0.19639200
2019-03-10/18:24:18.59           0.19600479
2019-03-10/18:24:18.62           0.19589549
2019-03-10/18:24:18.65           0.19558036
2019-03-10/18:24:18.68           0.19535669
2019-03-10/18:24:18.71           0.19519706
2019-03-10/18:24:18.75           0.19535853
2019-03-10/18:24:18.78           0.19522304
2019-03-10/18:24:18.81           0.19508082
2019-03-10/18:24:18.84           0.19479856
2019-03-10/18:24:18.87           0.19493876
2019-03-10/18:24:18.90           0.19477850
2019-03-10/18:24:18.93           0.19474879
2019-03-10/18:24:18.96           0.19458644
2019-03-10/18:24:19.00           0.19468562
2019-03-10/18:24:19.03           0.19460029
2019-03-10/18:24:19.06           0.19450581
2019-03-10/18:24:19.09           0.19406752
2019-03-10/18:24:19.12           0.19407007
2019-03-10/18:24:19.15           0.19383293
2019-03-10/18:24:19.18           0.19344925
2019-03-10/18:24:19.21           0.19299152
2019-03-10/18:24:19.25           0.19302256
2019-03-10/18:24:19.28           0.19292763
2019-03-10/18:24:19.31           0.19273011
2019-03-10/18:24:19.34           0.19238084
2019-03-10/18:24:19.37           0.19249450
2019-03-10/18:24:19.40           0.19239173
2019-03-10/18:24:19.43           0.19229308
2019-03-10/18:24:19.46           0.19191618
2019-03-10/18:24:19.50           0.19209437
2019-03-10/18:24:19.53           0.19216955
2019-03-10/18:24:19.56           0.19220636
2019-03-10/18:24:19.59           0.19197562
2019-03-10/18:24:19.62           0.19191659
2019-03-10/18:24:19.65           0.19174855
2019-03-10/18:24:19.68           0.19159615
2019-03-10/18:24:19.71           0.19140520
2019-03-10/18:24:19.75           0.19152948
2019-03-10/18:24:19.78           0.19120417
2019-03-10/18:24:19.81           0.19075484
2019-03-10/18:24:19.84           0.19022137
2019-03-10/18:24:19.87           0.19026859
2019-03-10/18:24:19.90           0.19018531
2019-03-10/18:24:19.93           0.18998980
2019-03-10/18:24:19.96           0.18956091
2019-03-10/18:24:20.00           0.18941030
2019-03-10/18:24:20.03           0.18896028
2019-03-10/18:24:20.06           0.18881914
2019-03-10/18:24:20.09           0.18869003
2019-03-10/18:24:20.12           0.18881215
2019-03-10/18:24:20.15           0.18852001
2019-03-10/18:24:20.18           0.18837036
2019-03-10/18:24:20.21           0.18821691
2019-03-10/18:24:20.25           0.18827982
2019-03-10/18:24:20.28           0.18812251
2019-03-10/18:24:20.31           0.18786579
2019-03-10/18:24:20.34           0.18742975
2019-03-10/18:24:20.37           0.18747920
2019-03-10/18:24:20.40           0.18731247
2019-03-10/18:24:20.43           0.18710146
2019-03-10/18:24:20.46           0.18680607
2019-03-10/18:24:20.50           0.18686891
2019-03-10/18:24:20.53           0.18670785
2019-03-10/18:24:20.56           0.18663344
2019-03-10/18:24:20.59           0.18639923
2019-03-10/18:24:20.62           0.18648423
2019-03-10/18:24:20.65           0.18638248
2019-03-10/18:24:20.68           0.18633385
2019-03-10/18:24:20.71           0.18612160
2019-03-10/18:24:20.75           0.18615313
2019-03-10/18:24:20.78           0.18601530
2019-03-10/18:24:20.81           0.18593271
2019-03-10/18:24:20.84           0.18555998
2019-03-10/18:24:20.87           0.18549566
2019-03-10/18:24:20.90           0.18536096
2019-03-10/18:24:20.93           0.18523919
2019-03-10/18:24:20.96           0.18482950
2019-03-10/18:24:21.00           0.18474223
2019-03-10/18:24:21.03           0.18454831
2019-03-10/18:24:21.06           0.18430375
2019-03-10/18:24:21.09           0.18388134
2019-03-10/18:24:21.12           0.18382933
2019-03-10/18:24:21.15           0.18358466
2019-03-10/18:24:21.18           0.18338134
2019-03-10/18:24:21.21           0.18294535
2019-03-10/18:24:21.25           0.18298827
2019-03-10/18:24:21.28           0.18304079
2019-03-10/18:24:21.31           0.18305240
2019-03-10/18:24:21.34           0.18275845
2019-03-10/18:24:21.37           0.18281441
2019-03-10/18:24:21.40           0.18280177
2019-03-10/18:24:21.43           0.18287336
2019-03-10/18:24:21.46           0.18280458
2019-03-10/18:24:21.50           0.18300952
2019-03-10/18:24:21.53           0.18299724
2019-03-10/18:24:21.56           0.18289023
2019-03-10/18:24:21.59           0.18249016
2019-03-10/18:24:21.62           0.18242580
2019-03-10/18:24:21.65           0.18220793
2019-03-10/18:24:21.68           0.18204303
2019-03-10/18:24:21.71           0.18158041
2019-03-10/18:24:21.75           0.18140380
2019-03-10/18:24:21.78           0.18112637
2019-03-10/18:24:21.81           0.18086660
2019-03-10/18:24:21.84           0.18048149
2019-03-10/18:24:21.87           0.18048542
2019-03-10/18:24:21.90           0.18031117
2019-03-10/18:24:21.93           0.18013521
2019-03-10/18:24:21.96           0.17985273
2019-03-10/18:24:22.00           0.17999233
2019-03-10/18:24:22.03           0.17996971
2019-03-10/18:24:22.06           0.18006173
2019-03-10/18:24:22.09           0.17996396
2019-03-10/18:24:22.12           0.17999085
2019-03-10/18:24:22.15           0.17977942
2019-03-10/18:24:22.18           0.17978932
2019-03-10/18:24:22.21           0.17968448
2019-03-10/18:24:22.25           0.17975116
2019-03-10/18:24:22.28           0.17963183
2019-03-10/18:24:22.31           0.17940108
2019-03-10/18:24:22.34           0.17890031
2019-03-10/18:24:22.37           0.17882447
2019-03-10/18:24:22.40           0.17865389
2019-03-10/18:24:22.43           0.17865187
2019-03-10/18:24:22.46           0.17831324
2019-03-10/18:24:22.50           0.17814237
2019-03-10/18:24:22.53           0.17805288
2019-03-10/18:24:22.56           0.17798787
2019-03-10/18:24:22.59           0.17770803
2019-03-10/18:24:22.62           0.17790589
2019-03-10/18:24:22.65           0.17787896
2019-03-10/18:24:22.68           0.17780749
2019-03-10/18:24:22.71           0.17746862
2019-03-10/18:24:22.75           0.17746960
2019-03-10/18:24:22.78           0.17749241
2019-03-10/18:24:22.81           0.17749944
2019-03-10/18:24:22.84           0.17724460
2019-03-10/18:24:22.87           0.17731622
2019-03-10/18:24:22.90           0.17718517
2019-03-10/18:24:22.93           0.17696678
2019-03-10/18:24:22.96           0.17661175
2019-03-10/18:24:23.00           0.17661701
2019-03-10/18:24:23.03           0.17637008
2019-03-10/18:24:23.06           0.17622330
2019-03-10/18:24:23.09           0.17592625
2019-03-10/18:24:23.12           0.17596340
2019-03-10/18:24:23.15           0.17576181
2019-03-10/18:24:23.18           0.17555804
2019-03-10/18:24:23.21           0.17530748
2019-03-10/18:24:23.25           0.17541030
2019-03-10/18:24:23.28           0.17531682
2019-03-10/18:24:23.31           0.17521606
2019-03-10/18:24:23.34           0.17495316
2019-03-10/18:24:23.37           0.17509593
2019-03-10/18:24:23.40           0.17507449
2019-03-10/18:24:23.43           0.17483355
2019-03-10/18:24:23.46           0.17450187
2019-03-10/18:24:23.50           0.17460025
2019-03-10/18:24:23.53           0.17446863
2019-03-10/18:24:23.56           0.17445124
2019-03-10/18:24:23.59           0.17422126
2019-03-10/18:24:23.62           0.17427313
2019-03-10/18:24:23.65           0.17416501
2019-03-10/18:24:23.68           0.17409214
2019-03-10/18:24:23.71           0.17390642
2019-03-10/18:24:23.75           0.17403280
2019-03-10/18:24:23.78           0.17390664
2019-03-10/18:24:23.81           0.17382458
2019-03-10/18:24:23.84           0.17363363
2019-03-10/18:24:23.87           0.17390384
2019-03-10/18:24:23.90           0.17394580
2019-03-10/18:24:23.93           0.17381629
2019-03-10/18:24:23.96           0.17369922
2019-03-10/18:24:24.00           0.17384074
2019-03-10/18:24:24.03           0.17375154
2019-03-10/18:24:24.06           0.17375809
2019-03-10/18:24:24.09           0.17351535
2019-03-10/18:24:24.12           0.17367564
2019-03-10/18:24:24.15           0.17362508
2019-03-10/18:24:24.18           0.17359038
2019-03-10/18:24:24.21           0.17344990
2019-03-10/18:24:24.25           0.17363558
2019-03-10/18:24:24.28           0.17372064
2019-03-10/18:24:24.31           0.17372720
2019-03-10/18:24:24.34           0.17363349
2019-03-10/18:24:24.37           0.17388165
2019-03-10/18:24:24.40           0.17392526
2019-03-10/18:24:24.43           0.17402974
2019-03-10/18:24:24.46           0.17381356
2019-03-10/18:24:24.50           0.17392298
2019-03-10/18:24:24.53           0.17394674
2019-03-10/18:24:24.56           0.17386728
2019-03-10/18:24:24.59           0.17364781
2019-03-10/18:24:24.62           0.17393102
2019-03-10/18:24:24.65           0.17394463
2019-03-10/18:24:24.68           0.17371151
2019-03-10/18:24:24.71           0.17352532
2019-03-10/18:24:24.75           0.17375461
2019-03-10/18:24:24.78           0.17361803
2019-03-10/18:24:24.81           0.17375727
2019-03-10/18:24:24.84           0.17383888
2019-03-10/18:24:24.87           0.17409878
2019-03-10/18:24:24.90           0.17427522
2019-03-10/18:24:24.93           0.17440105
2019-03-10/18:24:24.96           0.17419966
2019-03-10/18:24:25.00           0.17444140
2019-03-10/18:24:25.03           0.17454850
2019-03-10/18:24:25.06           0.17445343
2019-03-10/18:24:25.09           0.17429141
2019-03-10/18:24:25.12           0.17449497
2019-03-10/18:24:25.15           0.17435494
2019-03-10/18:24:25.18           0.17430338
2019-03-10/18:24:25.21           0.17412226
2019-03-10/18:24:25.25           0.17413592
2019-03-10/18:24:25.28           0.17397419
2019-03-10/18:24:25.31           0.17394833
2019-03-10/18:24:25.34           0.17384234
2019-03-10/18:24:25.37           0.17417284
2019-03-10/18:24:25.40           0.17422911
2019-03-10/18:24:25.43           0.17419868
2019-03-10/18:24:25.46           0.17415807
2019-03-10/18:24:25.50           0.17438650
2019-03-10/18:24:25.53           0.17441116
2019-03-10/18:24:25.56           0.17446557
2019-03-10/18:24:25.59           0.17427792
2019-03-10/18:24:25.62           0.17446951
2019-03-10/18:24:25.65           0.17446594
2019-03-10/18:24:25.68           0.17434663
2019-03-10/18:24:25.71           0.17407075
2019-03-10/18:24:25.75           0.17414297
2019-03-10/18:24:25.78           0.17399572
2019-03-10/18:24:25.81           0.17389216
2019-03-10/18:24:25.84           0.17373538
2019-03-10/18:24:25.87           0.17384366
2019-03-10/18:24:25.90           0.17369000
2019-03-10/18:24:25.93           0.17363525
2019-03-10/18:24:25.96           0.17349964
2019-03-10/18:24:26.00           0.17380228
2019-03-10/18:24:26.03           0.17386207
2019-03-10/18:24:26.06           0.17375767
2019-03-10/18:24:26.09           0.17364590
2019-03-10/18:24:26.12           0.17398825
2019-03-10/18:24:26.15           0.17404603
2019-03-10/18:24:26.18           0.17415544
2019-03-10/18:24:26.21           0.17399017
2019-03-10/18:24:26.25           0.17400217
2019-03-10/18:24:26.28           0.17392131
2019-03-10/18:24:26.31           0.17393031
2019-03-10/18:24:26.34           0.17381463
2019-03-10/18:24:26.37           0.17396243
2019-03-10/18:24:26.40           0.17388284
2019-03-10/18:24:26.43           0.17376963
2019-03-10/18:24:26.46           0.17352641
2019-03-10/18:24:26.50           0.17358150
2019-03-10/18:24:26.53           0.17345402
2019-03-10/18:24:26.56           0.17361837
2019-03-10/18:24:26.59           0.17356582
2019-03-10/18:24:26.62           0.17370448
2019-03-10/18:24:26.65           0.17365075
2019-03-10/18:24:26.68           0.17356692
2019-03-10/18:24:26.71           0.17347778
2019-03-10/18:24:26.75           0.17374276
2019-03-10/18:24:26.78           0.17370317
2019-03-10/18:24:26.81           0.17365177
2019-03-10/18:24:26.84           0.17353613
2019-03-10/18:24:26.87           0.17362153
2019-03-10/18:24:26.90           0.17354500
2019-03-10/18:24:26.93           0.17354676
2019-03-10/18:24:26.96           0.17325761
2019-03-10/18:24:27.00           0.17324841
2019-03-10/18:24:27.03           0.17300381
2019-03-10/18:24:27.06           0.17286904
2019-03-10/18:24:27.09           0.17265273
2019-03-10/18:24:27.12           0.17268831
2019-03-10/18:24:27.15           0.17266530
2019-03-10/18:24:27.18           0.17271028
2019-03-10/18:24:27.21           0.17254573
2019-03-10/18:24:27.25           0.17267873
2019-03-10/18:24:27.28           0.17273051
2019-03-10/18:24:27.31           0.17269504
2019-03-10/18:24:27.34           0.17247358
2019-03-10/18:24:27.37           0.17272686
2019-03-10/18:24:27.40           0.17255545
2019-03-10/18:24:27.43           0.17248454
2019-03-10/18:24:27.46           0.17232034
2019-03-10/18:24:27.50           0.17240057
2019-03-10/18:24:27.53           0.17248139
2019-03-10/18:24:27.56           0.17243754
2019-03-10/18:24:27.59           0.17204004
2019-03-10/18:24:27.62           0.17209091
2019-03-10/18:24:27.65           0.17205793
2019-03-10/18:24:27.68           0.17199247
2019-03-10/18:24:27.71           0.17182779
2019-03-10/18:24:27.75           0.17199240
2019-03-10/18:24:27.78           0.17190822
2019-03-10/18:24:27.81           0.17178707
2019-03-10/18:24:27.84           0.17166235
2019-03-10/18:24:27.87           0.17201816
2019-03-10/18:24:27.90           0.17192297
2019-03-10/18:24:27.93           0.17185726
2019-03-10/18:24:27.96           0.17178282
2019-03-10/18:24:28.00           0.17188747
2019-03-10/18:24:28.03           0.17174882
2019-03-10/18:24:28.06           0.17162754
2019-03-10/18:24:28.09           0.17147753
2019-03-10/18:24:28.12           0.17161528
2019-03-10/18:24:28.15           0.17155525
2019-03-10/18:24:28.18           0.17159548
2019-03-10/18:24:28.21           0.17146383
2019-03-10/18:24:28.25           0.17156742
2019-03-10/18:24:28.28           0.17144275
2019-03-10/18:24:28.31           0.17138674
2019-03-10/18:24:28.34           0.17122427
2019-03-10/18:24:28.37           0.17130588
2019-03-10/18:24:28.40           0.17118958
2019-03-10/18:24:28.43           0.17110265
2019-03-10/18:24:28.46           0.17088112
2019-03-10/18:24:28.50           0.17099585
2019-03-10/18:24:28.53           0.17083661
2019-03-10/18:24:28.56           0.17080339
2019-03-10/18:24:28.59           0.17062398
2019-03-10/18:24:28.62           0.17069093
2019-03-10/18:24:28.65           0.17060196
2019-03-10/18:24:28.68           0.17050563
2019-03-10/18:24:28.71           0.17047149
2019-03-10/18:24:28.75           0.17071512
2019-03-10/18:24:28.78           0.17063632
2019-03-10/18:24:28.81           0.17063602
2019-03-10/18:24:28.84           0.17052131
2019-03-10/18:24:28.87           0.17065820
2019-03-10/18:24:28.90           0.17065852
2019-03-10/18:24:28.93           0.17067370
2019-03-10/18:24:28.96           0.17044646
2019-03-10/18:24:29.00           0.17059033
2019-03-10/18:24:29.03           0.17048317
2019-03-10/18:24:29.06           0.17040058
2019-03-10/18:24:29.09           0.17014268
2019-03-10/18:24:29.12           0.17006253
2019-03-10/18:24:29.15           0.17000663
2019-03-10/18:24:29.18           0.17004799
2019-03-10/18:24:29.21           0.16975425
2019-03-10/18:24:29.25           0.16976675
2019-03-10/18:24:29.28           0.16962377
2019-03-10/18:24:29.31           0.16949856
2019-03-10/18:24:29.34           0.16935163
2019-03-10/18:24:29.37           0.16966718
2019-03-10/18:24:29.40           0.16985497
2019-03-10/18:24:29.43           0.16997878
2019-03-10/18:24:29.46           0.16985220
2019-03-10/18:24:29.50           0.16998368
2019-03-10/18:24:29.53           0.16992915
2019-03-10/18:24:29.56           0.17000153
2019-03-10/18:24:29.59           0.16989154
2019-03-10/18:24:29.62           0.16999700
2019-03-10/18:24:29.65           0.16992201
2019-03-10/18:24:29.68           0.16986332
2019-03-10/18:24:29.71           0.16951601
2019-03-10/18:24:29.75           0.16951783
2019-03-10/18:24:29.78           0.16932332
2019-03-10/18:24:29.81           0.16904719
2019-03-10/18:24:29.84           0.16887102
2019-03-10/18:24:29.87           0.16893109
2019-03-10/18:24:29.90           0.16883524
2019-03-10/18:24:29.93           0.16888024
2019-03-10/18:24:29.96           0.16872458
2019-03-10/18:24:30.00           0.16891280
2019-03-10/18:24:30.03           0.16897616
2019-03-10/18:24:30.06           0.16905856
2019-03-10/18:24:30.09           0.16897537
2019-03-10/18:24:30.12           0.16919312
2019-03-10/18:24:30.15           0.16916713
2019-03-10/18:24:30.18           0.16911215
2019-03-10/18:24:30.21           0.16896436
2019-03-10/18:24:30.25           0.16923437
2019-03-10/18:24:30.28           0.16911429
2019-03-10/18:24:30.31           0.16892750
2019-03-10/18:24:30.34           0.16866435
2019-03-10/18:24:30.37           0.16870425
2019-03-10/18:24:30.40           0.16848986
2019-03-10/18:24:30.43           0.16833094
2019-03-10/18:24:30.46           0.16825589
2019-03-10/18:24:30.50           0.16839630
2019-03-10/18:24:30.53           0.16819413
2019-03-10/18:24:30.56           0.16818712
2019-03-10/18:24:30.59           0.16815973
2019-03-10/18:24:30.62           0.16850168
2019-03-10/18:24:30.65           0.16870677
2019-03-10/18:24:30.68           0.16876814
2019-03-10/18:24:30.71           0.16852497
2019-03-10/18:24:30.75           0.16873171
2019-03-10/18:24:30.78           0.16896304
2019-03-10/18:24:30.81           0.16904215
2019-03-10/18:24:30.84           0.16888941
2019-03-10/18:24:30.87           0.16906634
2019-03-10/18:24:30.90           0.16903673
2019-03-10/18:24:30.93           0.16896297
2019-03-10/18:24:30.96           0.16868351
2019-03-10/18:24:31.00           0.16880482
2019-03-10/18:24:31.03           0.16879368
2019-03-10/18:24:31.06           0.16882279
2019-03-10/18:24:31.09           0.16859449
2019-03-10/18:24:31.12           0.16861708
2019-03-10/18:24:31.15           0.16861839
2019-03-10/18:24:31.18           0.16862109
2019-03-10/18:24:31.21           0.16845321
2019-03-10/18:24:31.25           0.16836823
2019-03-10/18:24:31.28           0.16810820
2019-03-10/18:24:31.31           0.16812249
2019-03-10/18:24:31.34           0.16800707
2019-03-10/18:24:31.37           0.16813740
2019-03-10/18:24:31.40           0.16808531
2019-03-10/18:24:31.43           0.16808974
2019-03-10/18:24:31.46           0.16790952
2019-03-10/18:24:31.50           0.16799896
2019-03-10/18:24:31.53           0.16771414
2019-03-10/18:24:31.56           0.16766932
2019-03-10/18:24:31.59           0.16770277
2019-03-10/18:24:31.62           0.16800038
2019-03-10/18:24:31.65           0.16804165
2019-03-10/18:24:31.68           0.16805069
2019-03-10/18:24:31.71           0.16799298
2019-03-10/18:24:31.75           0.16816249
2019-03-10/18:24:31.78           0.16801421
2019-03-10/18:24:31.81           0.16791786
2019-03-10/18:24:31.84           0.16778185
2019-03-10/18:24:31.87           0.16799185
2019-03-10/18:24:31.90           0.16787551
2019-03-10/18:24:31.93           0.16767065
2019-03-10/18:24:31.96           0.16738140
2019-03-10/18:24:32.00           0.16745084
2019-03-10/18:24:32.03           0.16736228
2019-03-10/18:24:32.06           0.16727546
2019-03-10/18:24:32.09           0.16703491
2019-03-10/18:24:32.12           0.16722964
2019-03-10/18:24:32.15           0.16734511
2019-03-10/18:24:32.18           0.16737690
2019-03-10/18:24:32.21           0.16739007
2019-03-10/18:24:32.25           0.16767406
2019-03-10/18:24:32.28           0.16766604
2019-03-10/18:24:32.31           0.16784144
2019-03-10/18:24:32.34           0.16766873
2019-03-10/18:24:32.37           0.16767499
2019-03-10/18:24:32.40           0.16765262
2019-03-10/18:24:32.43           0.16756342
2019-03-10/18:24:32.46           0.16721549
2019-03-10/18:24:32.50           0.16730513
2019-03-10/18:24:32.53           0.16725301
2019-03-10/18:24:32.56           0.16718721
2019-03-10/18:24:32.59           0.16693020
2019-03-10/18:24:32.62           0.16696031
2019-03-10/18:24:32.65           0.16699079
2019-03-10/18:24:32.68           0.16695232
2019-03-10/18:24:32.71           0.16674978
2019-03-10/18:24:32.75           0.16704186
2019-03-10/18:24:32.78           0.16713651
2019-03-10/18:24:32.81           0.16715259
2019-03-10/18:24:32.84           0.16698731
2019-03-10/18:24:32.87           0.16718135
2019-03-10/18:24:32.90           0.16723731
2019-03-10/18:24:32.93           0.16724179
2019-03-10/18:24:32.96           0.16707110
2019-03-10/18:24:33.00           0.16726695
2019-03-10/18:24:33.03           0.16727513
2019-03-10/18:24:33.06           0.16715785
2019-03-10/18:24:33.09           0.16703066
2019-03-10/18:24:33.12           0.16722837
2019-03-10/18:24:33.15           0.16707657
2019-03-10/18:24:33.18           0.16701945
2019-03-10/18:24:33.21           0.16687777
2019-03-10/18:24:33.25           0.16701679
2019-03-10/18:24:33.28           0.16694332
2019-03-10/18:24:33.31           0.16694793
2019-03-10/18:24:33.34           0.16684395
2019-03-10/18:24:33.37           0.16714917
2019-03-10/18:24:33.40           0.16731033
2019-03-10/18:24:33.43           0.16740363
2019-03-10/18:24:33.46           0.16727687
2019-03-10/18:24:33.50           0.16752047
2019-03-10/18:24:33.53           0.16762867
2019-03-10/18:24:33.56           0.16759808
2019-03-10/18:24:33.59           0.16751758
2019-03-10/18:24:33.62           0.16782245
2019-03-10/18:24:33.65           0.16777936
2019-03-10/18:24:33.68           0.16759024
2019-03-10/18:24:33.71           0.16732468
2019-03-10/18:24:33.75           0.16754877
2019-03-10/18:24:33.78           0.16757467
2019-03-10/18:24:33.81           0.16774589
2019-03-10/18:24:33.84           0.16755592
2019-03-10/18:24:33.87           0.16746777
2019-03-10/18:24:33.90           0.16736698
2019-03-10/18:24:33.93           0.16726143
2019-03-10/18:24:33.96           0.16730430
2019-03-10/18:24:34.00           0.16747625
2019-03-10/18:24:34.03           0.16753467
2019-03-10/18:24:34.06           0.16770057
2019-03-10/18:24:34.09           0.16729913
2019-03-10/18:24:34.12           0.16749607
2019-03-10/18:24:34.15           0.16754316
2019-03-10/18:24:34.18           0.16762610
2019-03-10/18:24:34.21           0.16753369
2019-03-10/18:24:34.25           0.16763408
2019-03-10/18:24:34.28           0.16765859
2019-03-10/18:24:34.31           0.16756213
2019-03-10/18:24:34.34           0.16734875
2019-03-10/18:24:34.37           0.16753398
2019-03-10/18:24:34.40           0.16750379
2019-03-10/18:24:34.43           0.16744073
2019-03-10/18:24:34.46           0.16704377
2019-03-10/18:24:34.50           0.16709504
2019-03-10/18:24:34.53           0.16710377
2019-03-10/18:24:34.56           0.16700675
2019-03-10/18:24:34.59           0.16682393
2019-03-10/18:24:34.62           0.16703774
2019-03-10/18:24:34.65           0.16718439
2019-03-10/18:24:34.68           0.16732175
2019-03-10/18:24:34.71           0.16704985
2019-03-10/18:24:34.75           0.16708090
2019-03-10/18:24:34.78           0.16705861
2019-03-10/18:24:34.81           0.16718822
2019-03-10/18:24:34.84           0.16698334
2019-03-10/18:24:34.87           0.16692652
2019-03-10/18:24:34.90           0.16685457
2019-03-10/18:24:34.93           0.16675353
2019-03-10/18:24:34.96           0.16668667
2019-03-10/18:24:35.00           0.16677350
2019-03-10/18:24:35.03           0.16674891
2019-03-10/18:24:35.06           0.16689536
2019-03-10/18:24:35.09           0.16667669
2019-03-10/18:24:35.12           0.16681744
2019-03-10/18:24:35.15           0.16685963
2019-03-10/18:24:35.18           0.16693659
2019-03-10/18:24:35.21           0.16671613
2019-03-10/18:24:35.25           0.16677738
2019-03-10/18:24:35.28           0.16670223
2019-03-10/18:24:35.31           0.16655149
2019-03-10/18:24:35.34           0.16627104
2019-03-10/18:24:35.37           0.16627128
2019-03-10/18:24:35.40           0.16597669
2019-03-10/18:24:35.43           0.16591743
2019-03-10/18:24:35.46           0.16581299
2019-03-10/18:24:35.50           0.16594991
2019-03-10/18:24:35.53           0.16576017
2019-03-10/18:24:35.56           0.16563874
2019-03-10/18:24:35.59           0.16556271
2019-03-10/18:24:35.62           0.16573442
2019-03-10/18:24:35.65           0.16574708
2019-03-10/18:24:35.68           0.16560048
2019-03-10/18:24:35.71           0.16544932
2019-03-10/18:24:35.75           0.16580272
2019-03-10/18:24:35.78           0.16589091
2019-03-10/18:24:35.81           0.16593883
2019-03-10/18:24:35.84           0.16580375
2019-03-10/18:24:35.87           0.16590056
2019-03-10/18:24:35.90           0.16577006
2019-03-10/18:24:35.93           0.16571276
2019-03-10/18:24:35.96           0.16554328
2019-03-10/18:24:36.00           0.16566376
2019-03-10/18:24:36.03           0.16543807
2019-03-10/18:24:36.06           0.16516674
2019-03-10/18:24:36.09           0.16489447
2019-03-10/18:24:36.12           0.16505824
2019-03-10/18:24:36.15           0.16512720
2019-03-10/18:24:36.18           0.16520605
2019-03-10/18:24:36.21           0.16508691
2019-03-10/18:24:36.25           0.16514077
2019-03-10/18:24:36.28           0.16523176
2019-03-10/18:24:36.31           0.16538828
2019-03-10/18:24:36.34           0.16516286
2019-03-10/18:24:36.37           0.16539821
2019-03-10/18:24:36.40           0.16548457
2019-03-10/18:24:36.43           0.16542477
2019-03-10/18:24:36.46           0.16530809
2019-03-10/18:24:36.50           0.16510993
2019-03-10/18:24:36.53           0.16488023
2019-03-10/18:24:36.56           0.16484369
2019-03-10/18:24:36.59           0.16466830
2019-03-10/18:24:36.62           0.16431226
2019-03-10/18:24:36.65           0.16420749
2019-03-10/18:24:36.68           0.16421535
2019-03-10/18:24:36.71           0.16429808
2019-03-10/18:24:36.75           0.16430632
2019-03-10/18:24:36.78           0.16424902
2019-03-10/18:24:36.81           0.16423342
2019-03-10/18:24:36.84           0.16424652
2019-03-10/18:24:36.87           0.16452141
2019-03-10/18:24:36.90           0.16483911
2019-03-10/18:24:36.93           0.16488651
2019-03-10/18:24:36.96           0.16490801
2019-03-10/18:24:37.00           0.16491093
2019-03-10/18:24:37.03           0.16479094
2019-03-10/18:24:37.06           0.16474428
2019-03-10/18:24:37.09           0.16472655
2019-03-10/18:24:37.12           0.16455468
2019-03-10/18:24:37.15           0.16444961
2019-03-10/18:24:37.18           0.16422433
2019-03-10/18:24:37.21           0.16395603
2019-03-10/18:24:37.25           0.16390774
2019-03-10/18:24:37.28           0.16385926
2019-03-10/18:24:37.31           0.16375782
2019-03-10/18:24:37.34           0.16358139
2019-03-10/18:24:37.37           0.16366858
2019-03-10/18:24:37.40           0.16392861
2019-03-10/18:24:37.43           0.16411072
2019-03-10/18:24:37.46           0.16415403
2019-03-10/18:24:37.50           0.16413874
2019-03-10/18:24:37.53           0.16462056
2019-03-10/18:24:37.56           0.16465998
2019-03-10/18:24:37.59           0.16472272
2019-03-10/18:24:37.62           0.16466580
2019-03-10/18:24:37.65           0.16495716
2019-03-10/18:24:37.68           0.16503125
2019-03-10/18:24:37.71           0.16512678
2019-03-10/18:24:37.75           0.16523796
2019-03-10/18:24:37.78           0.16547412
2019-03-10/18:24:37.81           0.16544148
2019-03-10/18:24:37.84           0.16550984
2019-03-10/18:24:37.87           0.16551238
2019-03-10/18:24:37.90           0.16581428
2019-03-10/18:24:37.93           0.16570434
2019-03-10/18:24:37.96           0.16574351
2019-03-10/18:24:38.00           0.16573687
2019-03-10/18:24:38.03           0.16601507
2019-03-10/18:24:38.06           0.16615067
2019-03-10/18:24:38.09           0.16620185
2019-03-10/18:24:38.12           0.16615033
2019-03-10/18:24:38.15           0.16649773
2019-03-10/18:24:38.18           0.16664238
2019-03-10/18:24:38.21           0.16672872
2019-03-10/18:24:38.25           0.16663949
2019-03-10/18:24:38.28           0.16694878
2019-03-10/18:24:38.31           0.16708517
2019-03-10/18:24:38.34           0.16712444
2019-03-10/18:24:38.37           0.16702295
2019-03-10/18:24:38.40           0.16720184
2019-03-10/18:24:38.43           0.16730677
2019-03-10/18:24:38.46           0.16739804
2019-03-10/18:24:38.50           0.16717721
2019-03-10/18:24:38.53           0.16743419
2019-03-10/18:24:38.56           0.16758066
2019-03-10/18:24:38.59           0.16770244
2019-03-10/18:24:38.62           0.16760007
2019-03-10/18:24:38.65           0.16781973
2019-03-10/18:24:38.68           0.16794821
2019-03-10/18:24:38.71           0.16795820
2019-03-10/18:24:38.75           0.16781980
2019-03-10/18:24:38.78           0.16817571
2019-03-10/18:24:38.81           0.16835138
2019-03-10/18:24:38.84           0.16844094
2019-03-10/18:24:38.87           0.16837396
2019-03-10/18:24:38.90           0.16866626
2019-03-10/18:24:38.93           0.16876623
2019-03-10/18:24:38.96           0.16875089
2019-03-10/18:24:39.00           0.16866009
2019-03-10/18:24:39.03           0.16893533
2019-03-10/18:24:39.06           0.16897855
2019-03-10/18:24:39.09           0.16910198
2019-03-10/18:24:39.12           0.16909065
2019-03-10/18:24:39.15           0.16944603
2019-03-10/18:24:39.18           0.16952611
2019-03-10/18:24:39.21           0.16955813
2019-03-10/18:24:39.25           0.16956044
2019-03-10/18:24:39.28           0.16983274
2019-03-10/18:24:39.31           0.16985048
2019-03-10/18:24:39.34           0.16992171
2019-03-10/18:24:39.37           0.16990903
2019-03-10/18:24:39.40           0.17016408
2019-03-10/18:24:39.43           0.17018911
2019-03-10/18:24:39.46           0.17017701
2019-03-10/18:24:39.50           0.17014717
2019-03-10/18:24:39.53           0.17043585
2019-03-10/18:24:39.56           0.17041981
2019-03-10/18:24:39.59           0.17040799
2019-03-10/18:24:39.62           0.17025000
2019-03-10/18:24:39.65           0.17046473
2019-03-10/18:24:39.68           0.17056171
2019-03-10/18:24:39.71           0.17070232
2019-03-10/18:24:39.75           0.17062935
2019-03-10/18:24:39.78           0.17085131
2019-03-10/18:24:39.81           0.17087823
2019-03-10/18:24:39.84           0.17092414
2019-03-10/18:24:39.87           0.17089066
2019-03-10/18:24:39.90           0.17109309
2019-03-10/18:24:39.93           0.17100011
2019-03-10/18:24:39.96           0.17107906
2019-03-10/18:24:40.00           0.17096126
2019-03-10/18:24:40.03           0.17107733
2019-03-10/18:24:40.06           0.17112696
2019-03-10/18:24:40.09           0.17121869
2019-03-10/18:24:40.12           0.17113901
2019-03-10/18:24:40.15           0.17126429
2019-03-10/18:24:40.18           0.17130407
2019-03-10/18:24:40.21           0.17133719
2019-03-10/18:24:40.25           0.17123093
2019-03-10/18:24:40.28           0.17150436
2019-03-10/18:24:40.31           0.17157893
2019-03-10/18:24:40.34           0.17169453
2019-03-10/18:24:40.37           0.17155883
2019-03-10/18:24:40.40           0.17180970
2019-03-10/18:24:40.43           0.17186670
2019-03-10/18:24:40.46           0.17200528
2019-03-10/18:24:40.50           0.17197121
2019-03-10/18:24:40.53           0.17209992
2019-03-10/18:24:40.56           0.17215393
2019-03-10/18:24:40.59           0.17224221
2019-03-10/18:24:40.62           0.17209114
2019-03-10/18:24:40.65           0.17236926
2019-03-10/18:24:40.68           0.17245395
2019-03-10/18:24:40.71           0.17241922
2019-03-10/18:24:40.75           0.17232883
2019-03-10/18:24:40.78           0.17257679
2019-03-10/18:24:40.81           0.17270885
2019-03-10/18:24:40.84           0.17289145
2019-03-10/18:24:40.87           0.17282315
2019-03-10/18:24:40.90           0.17305369
2019-03-10/18:24:40.93           0.17310095
2019-03-10/18:24:40.96           0.17315395
2019-03-10/18:24:41.00           0.17305178
2019-03-10/18:24:41.03           0.17333386
2019-03-10/18:24:41.06           0.17346641
2019-03-10/18:24:41.09           0.17364905
2019-03-10/18:24:41.12           0.17353995
2019-03-10/18:24:41.15           0.17382075
2019-03-10/18:24:41.18           0.17397416
2019-03-10/18:24:41.21           0.17392142
2019-03-10/18:24:41.25           0.17377835
2019-03-10/18:24:41.28           0.17396886
2019-03-10/18:24:41.31           0.17405222
2019-03-10/18:24:41.34           0.17411640
2019-03-10/18:24:41.37           0.17399687
2019-03-10/18:24:41.40           0.17434482
2019-03-10/18:24:41.43           0.17446896
2019-03-10/18:24:41.46           0.17458479
2019-03-10/18:24:41.50           0.17442055
2019-03-10/18:24:41.53           0.17458086
2019-03-10/18:24:41.56           0.17474848
2019-03-10/18:24:41.59           0.17486009
2019-03-10/18:24:41.62           0.17469746
2019-03-10/18:24:41.65           0.17494220
2019-03-10/18:24:41.68           0.17506401
2019-03-10/18:24:41.71           0.17520932
2019-03-10/18:24:41.75           0.17518220
2019-03-10/18:24:41.78           0.17540544
2019-03-10/18:24:41.81           0.17533882
2019-03-10/18:24:41.84           0.17536438
2019-03-10/18:24:41.87           0.17532315
2019-03-10/18:24:41.90           0.17557947
2019-03-10/18:24:41.93           0.17565234
2019-03-10/18:24:41.96           0.17571743
2019-03-10/18:24:42.00           0.17571162
2019-03-10/18:24:42.03           0.17595558
2019-03-10/18:24:42.06           0.17597789
2019-03-10/18:24:42.09           0.17605165
2019-03-10/18:24:42.12           0.17586550
2019-03-10/18:24:42.15           0.17609930
2019-03-10/18:24:42.18           0.17622549
2019-03-10/18:24:42.21           0.17628228
2019-03-10/18:24:42.25           0.17612683
2019-03-10/18:24:42.28           0.17639169
2019-03-10/18:24:42.31           0.17645152
2019-03-10/18:24:42.34           0.17648070
2019-03-10/18:24:42.37           0.17639021
2019-03-10/18:24:42.40           0.17660571
2019-03-10/18:24:42.43           0.17672827
2019-03-10/18:24:42.46           0.17683823
2019-03-10/18:24:42.50           0.17669119
2019-03-10/18:24:42.53           0.17698021
2019-03-10/18:24:42.56           0.17710795
2019-03-10/18:24:42.59           0.17715992
2019-03-10/18:24:42.62           0.17701480
2019-03-10/18:24:42.65           0.17723410
2019-03-10/18:24:42.68           0.17737667
2019-03-10/18:24:42.71           0.17750954
2019-03-10/18:24:42.75           0.17737234
2019-03-10/18:24:42.78           0.17757800
2019-03-10/18:24:42.81           0.17759130
2019-03-10/18:24:42.84           0.17758778
2019-03-10/18:24:42.87           0.17752225
2019-03-10/18:24:42.90           0.17781304
2019-03-10/18:24:42.93           0.17785523
2019-03-10/18:24:42.96           0.17798044
2019-03-10/18:24:43.00           0.17797997
2019-03-10/18:24:43.03           0.17820497
2019-03-10/18:24:43.06           0.17833197
2019-03-10/18:24:43.09           0.17837988
2019-03-10/18:24:43.12           0.17832638
2019-03-10/18:24:43.15           0.17861169
2019-03-10/18:24:43.18           0.17864115
2019-03-10/18:24:43.21           0.17881236
2019-03-10/18:24:43.25           0.17874265
2019-03-10/18:24:43.28           0.17894309
2019-03-10/18:24:43.31           0.17894765
2019-03-10/18:24:43.34           0.17905440
2019-03-10/18:24:43.37           0.17883624
2019-03-10/18:24:43.40           0.17893650
2019-03-10/18:24:43.43           0.17908710
2019-03-10/18:24:43.46           0.17925735
2019-03-10/18:24:43.50           0.17910816
2019-03-10/18:24:43.53           0.17927014
2019-03-10/18:24:43.56           0.17936837
2019-03-10/18:24:43.59           0.17949263
2019-03-10/18:24:43.62           0.17943146
2019-03-10/18:24:43.65           0.17958327
2019-03-10/18:24:43.68           0.17964784
2019-03-10/18:24:43.71           0.17984939
2019-03-10/18:24:43.75           0.17975792
2019-03-10/18:24:43.78           0.17990699
2019-03-10/18:24:43.81           0.17989982
2019-03-10/18:24:43.84           0.18010546
2019-03-10/18:24:43.87           0.18001372
2019-03-10/18:24:43.90           0.18012587
2019-03-10/18:24:43.93           0.18018432
2019-03-10/18:24:43.96           0.18023579
2019-03-10/18:24:44.00           0.18011390
2019-03-10/18:24:44.03           0.18037791
2019-03-10/18:24:44.06           0.18034127
2019-03-10/18:24:44.09           0.18028316
2019-03-10/18:24:44.12           0.18016580
2019-03-10/18:24:44.15           0.18035729
2019-03-10/18:24:44.18           0.18042234
2019-03-10/18:24:44.21           0.18057924
2019-03-10/18:24:44.25           0.18047695
2019-03-10/18:24:44.28           0.18065810
2019-03-10/18:24:44.31           0.18075992
2019-03-10/18:24:44.34           0.18088904
2019-03-10/18:24:44.37           0.18085089
2019-03-10/18:24:44.40           0.18111256
2019-03-10/18:24:44.43           0.18118243
2019-03-10/18:24:44.46           0.18128011
2019-03-10/18:24:44.50           0.18121078
2019-03-10/18:24:44.53           0.18143635
2019-03-10/18:24:44.56           0.18144409
2019-03-10/18:24:44.59           0.18152127
2019-03-10/18:24:44.62           0.18132894
2019-03-10/18:24:44.65           0.18144478
2019-03-10/18:24:44.68           0.18147912
2019-03-10/18:24:44.71           0.18160842
2019-03-10/18:24:44.75           0.18153438
2019-03-10/18:24:44.78           0.18178788
2019-03-10/18:24:44.81           0.18185187
2019-03-10/18:24:44.84           0.18190904
2019-03-10/18:24:44.87           0.18170841
2019-03-10/18:24:44.90           0.18182716
2019-03-10/18:24:44.93           0.18197759
2019-03-10/18:24:44.96           0.18220604
2019-03-10/18:24:45.00           0.18211488
2019-03-10/18:24:45.03           0.18231018
2019-03-10/18:24:45.06           0.18233028
2019-03-10/18:24:45.09           0.18229711
2019-03-10/18:24:45.12           0.18226047
2019-03-10/18:24:45.15           0.18258362
2019-03-10/18:24:45.18           0.18249061
2019-03-10/18:24:45.21           0.18249882
2019-03-10/18:24:45.25           0.18241606
2019-03-10/18:24:45.28           0.18268385
2019-03-10/18:24:45.31           0.18277585
2019-03-10/18:24:45.34           0.18277900
2019-03-10/18:24:45.37           0.18266096
2019-03-10/18:24:45.40           0.18291913
2019-03-10/18:24:45.43           0.18300123
2019-03-10/18:24:45.46           0.18296336
2019-03-10/18:24:45.50           0.18277542
2019-03-10/18:24:45.53           0.18310173
2019-03-10/18:24:45.56           0.18316745
2019-03-10/18:24:45.59           0.18323377
2019-03-10/18:24:45.62           0.18311139
2019-03-10/18:24:45.65           0.18329927
2019-03-10/18:24:45.68           0.18329614
2019-03-10/18:24:45.71           0.18331030
2019-03-10/18:24:45.75           0.18320207
2019-03-10/18:24:45.78           0.18346895
2019-03-10/18:24:45.81           0.18345336
2019-03-10/18:24:45.84           0.18347099
2019-03-10/18:24:45.87           0.18331314
2019-03-10/18:24:45.90           0.18359047
2019-03-10/18:24:45.93           0.18370502
2019-03-10/18:24:45.96           0.18372439
2019-03-10/18:24:46.00           0.18363241
2019-03-10/18:24:46.03           0.18392953
2019-03-10/18:24:46.06           0.18405425
2019-03-10/18:24:46.09           0.18404924
2019-03-10/18:24:46.12           0.18387505
2019-03-10/18:24:46.15           0.18407657
2019-03-10/18:24:46.18           0.18407674
2019-03-10/18:24:46.21           0.18420532
2019-03-10/18:24:46.25           0.18403119
2019-03-10/18:24:46.28           0.18417977
2019-03-10/18:24:46.31           0.18432264
2019-03-10/18:24:46.34           0.18432934
2019-03-10/18:24:46.37           0.18413863
2019-03-10/18:24:46.40           0.18432909
2019-03-10/18:24:46.43           0.18442551
2019-03-10/18:24:46.46           0.18456917
2019-03-10/18:24:46.50           0.18446274
2019-03-10/18:24:46.53           0.18470989
2019-03-10/18:24:46.56           0.18480240
2019-03-10/18:24:46.59           0.18492148
2019-03-10/18:24:46.62           0.18484811
2019-03-10/18:24:46.65           0.18505257
2019-03-10/18:24:46.68           0.18502962
2019-03-10/18:24:46.71           0.18505238
2019-03-10/18:24:46.75           0.18489319
2019-03-10/18:24:46.78           0.18517449
2019-03-10/18:24:46.81           0.18534145
2019-03-10/18:24:46.84           0.18534808
2019-03-10/18:24:46.87           0.18503564
2019-03-10/18:24:46.90           0.18520073
2019-03-10/18:24:46.93           0.18532515
2019-03-10/18:24:46.96           0.18538974
2019-03-10/18:24:47.00           0.18524385
2019-03-10/18:24:47.03           0.18548108
2019-03-10/18:24:47.06           0.18553887
2019-03-10/18:24:47.09           0.18569008
2019-03-10/18:24:47.12           0.18562532
2019-03-10/18:24:47.15           0.18589594
2019-03-10/18:24:47.18           0.18604249
2019-03-10/18:24:47.21           0.18616582
2019-03-10/18:24:47.25           0.18606818
2019-03-10/18:24:47.28           0.18625050
2019-03-10/18:24:47.31           0.18623585
2019-03-10/18:24:47.34           0.18625400
2019-03-10/18:24:47.37           0.18603687
2019-03-10/18:24:47.40           0.18624399
2019-03-10/18:24:47.43           0.18629232
2019-03-10/18:24:47.46           0.18633213
2019-03-10/18:24:47.50           0.18613991
2019-03-10/18:24:47.53           0.18638344
2019-03-10/18:24:47.56           0.18643372
2019-03-10/18:24:47.59           0.18634547
2019-03-10/18:24:47.62           0.18630920
2019-03-10/18:24:47.65           0.18659047
2019-03-10/18:24:47.68           0.18658481
2019-03-10/18:24:47.71           0.18662894
2019-03-10/18:24:47.75           0.18644252
2019-03-10/18:24:47.78           0.18667304
2019-03-10/18:24:47.81           0.18677164
2019-03-10/18:24:47.84           0.18680727
2019-03-10/18:24:47.87           0.18668782
2019-03-10/18:24:47.90           0.18696184
2019-03-10/18:24:47.93           0.18687838
2019-03-10/18:24:47.96           0.18677625
2019-03-10/18:24:48.00           0.18660252
2019-03-10/18:24:48.03           0.18675087
2019-03-10/18:24:48.06           0.18680731
2019-03-10/18:24:48.09           0.18695347
2019-03-10/18:24:48.12           0.18684945
2019-03-10/18:24:48.15           0.18699987
2019-03-10/18:24:48.18           0.18711499
2019-03-10/18:24:48.21           0.18721063
2019-03-10/18:24:48.25           0.18695368
2019-03-10/18:24:48.28           0.18718693
2019-03-10/18:24:48.31           0.18721477
2019-03-10/18:24:48.34           0.18721828
2019-03-10/18:24:48.37           0.18714641
2019-03-10/18:24:48.40           0.18742970
2019-03-10/18:24:48.43           0.18751709
2019-03-10/18:24:48.46           0.18759848
2019-03-10/18:24:48.50           0.18745703
2019-03-10/18:24:48.53           0.18765804
2019-03-10/18:24:48.56           0.18772441
2019-03-10/18:24:48.59           0.18776997
2019-03-10/18:24:48.62           0.18763218
2019-03-10/18:24:48.65           0.18788868
2019-03-10/18:24:48.68           0.18795060
2019-03-10/18:24:48.71           0.18802318
2019-03-10/18:24:48.75           0.18781019
2019-03-10/18:24:48.78           0.18809570
2019-03-10/18:24:48.81           0.18819936
2019-03-10/18:24:48.84           0.18815715
2019-03-10/18:24:48.87           0.18800288
2019-03-10/18:24:48.90           0.18820853
2019-03-10/18:24:48.93           0.18820790
2019-03-10/18:24:48.96           0.18830637
2019-03-10/18:24:49.00           0.18821958
2019-03-10/18:24:49.03           0.18841360
2019-03-10/18:24:49.06           0.18843334
2019-03-10/18:24:49.09           0.18851660
2019-03-10/18:24:49.12           0.18847457
2019-03-10/18:24:49.15           0.18874673
2019-03-10/18:24:49.18           0.18878042
2019-03-10/18:24:49.21           0.18882797
2019-03-10/18:24:49.25           0.18869542
2019-03-10/18:24:49.28           0.18899626
2019-03-10/18:24:49.31           0.18903417
2019-03-10/18:24:49.34           0.18905698
2019-03-10/18:24:49.37           0.18897307
2019-03-10/18:24:49.40           0.18925543
2019-03-10/18:24:49.43           0.18937318
2019-03-10/18:24:49.46           0.18946320
2019-03-10/18:24:49.50           0.18915956
2019-03-10/18:24:49.53           0.18923790
2019-03-10/18:24:49.56           0.18921540
2019-03-10/18:24:49.59           0.18910354
2019-03-10/18:24:49.62           0.18905016
2019-03-10/18:24:49.65           0.18925234
2019-03-10/18:24:49.68           0.18918382
2019-03-10/18:24:49.71           0.18921267
2019-03-10/18:24:49.75           0.18891149
2019-03-10/18:24:49.78           0.18906532
2019-03-10/18:24:49.81           0.18913663
2019-03-10/18:24:49.84           0.18921912
2019-03-10/18:24:49.87           0.18905221
2019-03-10/18:24:49.90           0.18917338
2019-03-10/18:24:49.93           0.18917542
2019-03-10/18:24:49.96           0.18929174
2019-03-10/18:24:50.00           0.18915390
2019-03-10/18:24:50.03           0.18927910
2019-03-10/18:24:50.06           0.18929979
2019-03-10/18:24:50.09           0.18931085
2019-03-10/18:24:50.12           0.18903733
2019-03-10/18:24:50.15           0.18912686
2019-03-10/18:24:50.18           0.18901173
2019-03-10/18:24:50.21           0.18902667
2019-03-10/18:24:50.25           0.18888835
2019-03-10/18:24:50.28           0.18906830
2019-03-10/18:24:50.31           0.18898485
2019-03-10/18:24:50.34           0.18887805
2019-03-10/18:24:50.37           0.18874295
2019-03-10/18:24:50.40           0.18886087
2019-03-10/18:24:50.43           0.18880620
2019-03-10/18:24:50.46           0.18889711
2019-03-10/18:24:50.50           0.18877675
2019-03-10/18:24:50.53           0.18893098
2019-03-10/18:24:50.56           0.18914810
2019-03-10/18:24:50.59           0.18920358
2019-03-10/18:24:50.62           0.18901388
2019-03-10/18:24:50.65           0.18930023
2019-03-10/18:24:50.68           0.18917395
2019-03-10/18:24:50.71           0.18921607
2019-03-10/18:24:50.75           0.18901841
2019-03-10/18:24:50.78           0.18916617
2019-03-10/18:24:50.81           0.18927720
2019-03-10/18:24:50.84           0.18929887
2019-03-10/18:24:50.87           0.18905816
2019-03-10/18:24:50.90           0.18921901
2019-03-10/18:24:50.93           0.18924511
2019-03-10/18:24:50.96           0.18914868
2019-03-10/18:24:51.00           0.18901029
2019-03-10/18:24:51.03           0.18936793
2019-03-10/18:24:51.06           0.18936955
2019-03-10/18:24:51.09           0.18929634
2019-03-10/18:24:51.12           0.18913899
2019-03-10/18:24:51.15           0.18939933
2019-03-10/18:24:51.18           0.18939224
2019-03-10/18:24:51.21           0.18939366
2019-03-10/18:24:51.25           0.18922868
2019-03-10/18:24:51.28           0.18948616
2019-03-10/18:24:51.31           0.18953127
2019-03-10/18:24:51.34           0.18944792
2019-03-10/18:24:51.37           0.18916031
2019-03-10/18:24:51.40           0.18941330
2019-03-10/18:24:51.43           0.18955775
2019-03-10/18:24:51.46           0.18949615
2019-03-10/18:24:51.50           0.18924937
2019-03-10/18:24:51.53           0.18954988
2019-03-10/18:24:51.56           0.18959869
2019-03-10/18:24:51.59           0.18956759
2019-03-10/18:24:51.62           0.18940369
2019-03-10/18:24:51.65           0.18961631
2019-03-10/18:24:51.68           0.18960535
2019-03-10/18:24:51.71           0.18964523
2019-03-10/18:24:51.75           0.18946755
2019-03-10/18:24:51.78           0.18959055
2019-03-10/18:24:51.81           0.18965706
2019-03-10/18:24:51.84           0.18959096
2019-03-10/18:24:51.87           0.18943251
2019-03-10/18:24:51.90           0.18983312
2019-03-10/18:24:51.93           0.18988423
2019-03-10/18:24:51.96           0.18985887
2019-03-10/18:24:52.00           0.18965064
2019-03-10/18:24:52.03           0.18970340
2019-03-10/18:24:52.06           0.18965934
2019-03-10/18:24:52.09           0.18981486
2019-03-10/18:24:52.12           0.18961450
2019-03-10/18:24:52.15           0.18981569
2019-03-10/18:24:52.18           0.18987982
2019-03-10/18:24:52.21           0.18987352
2019-03-10/18:24:52.25           0.18976129
2019-03-10/18:24:52.28           0.18987254
2019-03-10/18:24:52.31           0.18976721
2019-03-10/18:24:52.34           0.18983478
2019-03-10/18:24:52.37           0.18973520
2019-03-10/18:24:52.40           0.18993914
2019-03-10/18:24:52.43           0.18991217
2019-03-10/18:24:52.46           0.18994597
2019-03-10/18:24:52.50           0.18982359
2019-03-10/18:24:52.53           0.18995512
2019-03-10/18:24:52.56           0.18986466
2019-03-10/18:24:52.59           0.18991744
2019-03-10/18:24:52.62           0.18977476
2019-03-10/18:24:52.65           0.18995404
2019-03-10/18:24:52.68           0.18993704
2019-03-10/18:24:52.71           0.18992064
2019-03-10/18:24:52.75           0.18978861
2019-03-10/18:24:52.78           0.19001723
2019-03-10/18:24:52.81           0.19004677
2019-03-10/18:24:52.84           0.19007140
2019-03-10/18:24:52.87           0.18992830
2019-03-10/18:24:52.90           0.19011264
2019-03-10/18:24:52.93           0.19011961
2019-03-10/18:24:52.96           0.19010689
2019-03-10/18:24:53.00           0.18992224
2019-03-10/18:24:53.03           0.19007239
2019-03-10/18:24:53.06           0.19011187
2019-03-10/18:24:53.09           0.19019291
2019-03-10/18:24:53.12           0.19000490
2019-03-10/18:24:53.15           0.19019794
2019-03-10/18:24:53.18           0.19010299
2019-03-10/18:24:53.21           0.19009045
2019-03-10/18:24:53.25           0.18995294
2019-03-10/18:24:53.28           0.19016254
2019-03-10/18:24:53.31           0.19021205
2019-03-10/18:24:53.34           0.19014634
2019-03-10/18:24:53.37           0.18988711
2019-03-10/18:24:53.40           0.19015508
2019-03-10/18:24:53.43           0.19021136
2019-03-10/18:24:53.46           0.19018995
2019-03-10/18:24:53.50           0.18992707
2019-03-10/18:24:53.53           0.19010055
2019-03-10/18:24:53.56           0.19011401
2019-03-10/18:24:53.59           0.19013004
2019-03-10/18:24:53.62           0.18994190
2019-03-10/18:24:53.65           0.19004710
2019-03-10/18:24:53.68           0.18996472
2019-03-10/18:24:53.71           0.18993072
2019-03-10/18:24:53.75           0.18981306
2019-03-10/18:24:53.78           0.18994736
2019-03-10/18:24:53.81           0.18999548
2019-03-10/18:24:53.84           0.19005645
2019-03-10/18:24:53.87           0.18988875
2019-03-10/18:24:53.90           0.19015751
2019-03-10/18:24:53.93           0.19010176
2019-03-10/18:24:53.96           0.19007189
2019-03-10/18:24:54.00           0.18995242
2019-03-10/18:24:54.03           0.19013994
2019-03-10/18:24:54.06           0.19014753
2019-03-10/18:24:54.09           0.19017629
2019-03-10/18:24:54.12           0.18999301
2019-03-10/18:24:54.15           0.19015913
2019-03-10/18:24:54.18           0.19016771
2019-03-10/18:24:54.21           0.19013829
2019-03-10/18:24:54.25           0.18985539
2019-03-10/18:24:54.28           0.19005603
2019-03-10/18:24:54.31           0.19010222
2019-03-10/18:24:54.34           0.19014073
2019-03-10/18:24:54.37           0.18998968
2019-03-10/18:24:54.40           0.19020746
2019-03-10/18:24:54.43           0.19036146
2019-03-10/18:24:54.46           0.19026159
2019-03-10/18:24:54.50           0.18992653
2019-03-10/18:24:54.53           0.19018434
2019-03-10/18:24:54.56           0.19025645
2019-03-10/18:24:54.59           0.19032937
2019-03-10/18:24:54.62           0.19014615
2019-03-10/18:24:54.65           0.19030630
2019-03-10/18:24:54.68           0.19026724
2019-03-10/18:24:54.71           0.19036196
2019-03-10/18:24:54.75           0.19021312
2019-03-10/18:24:54.78           0.19033538
2019-03-10/18:24:54.81           0.19027163
2019-03-10/18:24:54.84           0.19020266
2019-03-10/18:24:54.87           0.19004789
2019-03-10/18:24:54.90           0.19025929
2019-03-10/18:24:54.93           0.19023609
2019-03-10/18:24:54.96           0.19024787
2019-03-10/18:24:55.00           0.19005810
2019-03-10/18:24:55.03           0.19027863
2019-03-10/18:24:55.06           0.19040927
2019-03-10/18:24:55.09           0.19040602
2019-03-10/18:24:55.12           0.19022238
2019-03-10/18:24:55.15           0.19033024
2019-03-10/18:24:55.18           0.19024744
2019-03-10/18:24:55.21           0.19029845
2019-03-10/18:24:55.25           0.19017096
2019-03-10/18:24:55.28           0.19028693
2019-03-10/18:24:55.31           0.19022443
2019-03-10/18:24:55.34           0.19014967
2019-03-10/18:24:55.37           0.18994573
2019-03-10/18:24:55.40           0.19018410
2019-03-10/18:24:55.43           0.19017280
2019-03-10/18:24:55.46           0.19013934
2019-03-10/18:24:55.50           0.18986127
2019-03-10/18:24:55.53           0.18997318
2019-03-10/18:24:55.56           0.19012269
2019-03-10/18:24:55.59           0.19022889
2019-03-10/18:24:55.62           0.18997246
2019-03-10/18:24:55.65           0.19021766
2019-03-10/18:24:55.68           0.19022885
2019-03-10/18:24:55.71           0.19022314
2019-03-10/18:24:55.75           0.18997893
2019-03-10/18:24:55.78           0.19016755
2019-03-10/18:24:55.81           0.19020278
2019-03-10/18:24:55.84           0.19007859
2019-03-10/18:24:55.87           0.18988251
2019-03-10/18:24:55.90           0.19006593
2019-03-10/18:24:55.93           0.19002650
2019-03-10/18:24:55.96           0.19004184
2019-03-10/18:24:56.00           0.18978575
2019-03-10/18:24:56.03           0.18998139
2019-03-10/18:24:56.06           0.19010852
2019-03-10/18:24:56.09           0.19014757
2019-03-10/18:24:56.12           0.18991178
2019-03-10/18:24:56.15           0.19002416
2019-03-10/18:24:56.18           0.19005641
2019-03-10/18:24:56.21           0.19008931
2019-03-10/18:24:56.25           0.18989985
2019-03-10/18:24:56.28           0.19011921
2019-03-10/18:24:56.31           0.19014361
2019-03-10/18:24:56.34           0.19010209
2019-03-10/18:24:56.37           0.18986930
2019-03-10/18:24:56.40           0.19000632
2019-03-10/18:24:56.43           0.18994551
2019-03-10/18:24:56.46           0.18994790
2019-03-10/18:24:56.50           0.18975683
2019-03-10/18:24:56.53           0.18987667
2019-03-10/18:24:56.56           0.18978250
2019-03-10/18:24:56.59           0.18978880
2019-03-10/18:24:56.62           0.18966411
2019-03-10/18:24:56.65           0.18987006
2019-03-10/18:24:56.68           0.18994202
2019-03-10/18:24:56.71           0.19004188
2019-03-10/18:24:56.75           0.18985911
2019-03-10/18:24:56.78           0.19005323
2019-03-10/18:24:56.81           0.19009840
2019-03-10/18:24:56.84           0.19007904
2019-03-10/18:24:56.87           0.18985421
2019-03-10/18:24:56.90           0.18997724
2019-03-10/18:24:56.93           0.18995905
2019-03-10/18:24:56.96           0.18997554
2019-03-10/18:24:57.00           0.18970544
2019-03-10/18:24:57.03           0.18974626
2019-03-10/18:24:57.06           0.18964299
2019-03-10/18:24:57.09           0.18968606
2019-03-10/18:24:57.12           0.18953225
2019-03-10/18:24:57.15           0.18970362
2019-03-10/18:24:57.18           0.18973634
2019-03-10/18:24:57.21           0.18969768
2019-03-10/18:24:57.25           0.18950511
2019-03-10/18:24:57.28           0.18967513
2019-03-10/18:24:57.31           0.18965398
2019-03-10/18:24:57.34           0.18961906
2019-03-10/18:24:57.37           0.18938485
2019-03-10/18:24:57.40           0.18959662
2019-03-10/18:24:57.43           0.18963684
2019-03-10/18:24:57.46           0.18958862
2019-03-10/18:24:57.50           0.18938296
2019-03-10/18:24:57.53           0.18963006
2019-03-10/18:24:57.56           0.18960224
2019-03-10/18:24:57.59           0.18946653
2019-03-10/18:24:57.62           0.18922760
2019-03-10/18:24:57.65           0.18941650
2019-03-10/18:24:57.68           0.18939790
2019-03-10/18:24:57.71           0.18941455
2019-03-10/18:24:57.75           0.18923975
2019-03-10/18:24:57.78           0.18938279
2019-03-10/18:24:57.81           0.18929733
2019-03-10/18:24:57.84           0.18922499
2019-03-10/18:24:57.87           0.18917140
2019-03-10/18:24:57.90           0.18945471
2019-03-10/18:24:57.93           0.18941812
2019-03-10/18:24:57.96           0.18939011
2019-03-10/18:24:58.00           0.18921634
2019-03-10/18:24:58.03           0.18938576
2019-03-10/18:24:58.06           0.18932672
2019-03-10/18:24:58.09           0.18929393
2019-03-10/18:24:58.12           0.18901871
2019-03-10/18:24:58.15           0.18919593
2019-03-10/18:24:58.18           0.18926587
2019-03-10/18:24:58.21           0.18930454
2019-03-10/18:24:58.25           0.18914001
2019-03-10/18:24:58.28           0.18924138
2019-03-10/18:24:58.31           0.18920621
2019-03-10/18:24:58.34           0.18920688
2019-03-10/18:24:58.37           0.18901540
2019-03-10/18:24:58.40           0.18914492
2019-03-10/18:24:58.43           0.18909397
2019-03-10/18:24:58.46           0.18915208
2019-03-10/18:24:58.50           0.18896173
2019-03-10/18:24:58.53           0.18919500
2019-03-10/18:24:58.56           0.18931427
2019-03-10/18:24:58.59           0.18925939
2019-03-10/18:24:58.62           0.18898147
2019-03-10/18:24:58.65           0.18905460
2019-03-10/18:24:58.68           0.18901026
2019-03-10/18:24:58.71           0.18900718
2019-03-10/18:24:58.75           0.18882965
2019-03-10/18:24:58.78           0.18907768
2019-03-10/18:24:58.81           0.18904175
2019-03-10/18:24:58.84           0.18895993
2019-03-10/18:24:58.87           0.18870180
2019-03-10/18:24:58.90           0.18886302
2019-03-10/18:24:58.93           0.18891082
2019-03-10/18:24:58.96           0.18900416
2019-03-10/18:24:59.00           0.18889822
2019-03-10/18:24:59.03           0.18901706
2019-03-10/18:24:59.06           0.18897155
2019-03-10/18:24:59.09           0.18906087
2019-03-10/18:24:59.12           0.18885907
2019-03-10/18:24:59.15           0.18894768
2019-03-10/18:24:59.18           0.18898031
2019-03-10/18:24:59.21           0.18893590
2019-03-10/18:24:59.25           0.18858180
2019-03-10/18:24:59.28           0.18871389
2019-03-10/18:24:59.31           0.18874578
2019-03-10/18:24:59.34           0.18874992
2019-03-10/18:24:59.37           0.18852753
2019-03-10/18:24:59.40           0.18870095
2019-03-10/18:24:59.43           0.18870235
2019-03-10/18:24:59.46           0.18879185
2019-03-10/18:24:59.50           0.18861120
2019-03-10/18:24:59.53           0.18869048
2019-03-10/18:24:59.56           0.18871717
2019-03-10/18:24:59.59           0.18869131
2019-03-10/18:24:59.62           0.18839349
2019-03-10/18:24:59.65           0.18850848
2019-03-10/18:24:59.68           0.18845173
2019-03-10/18:24:59.71           0.18837068
2019-03-10/18:24:59.75           0.18813738
2019-03-10/18:24:59.78           0.18823804
2019-03-10/18:24:59.81           0.18809855
2019-03-10/18:24:59.84           0.18800063
2019-03-10/18:24:59.87           0.18783888
2019-03-10/18:24:59.90           0.18800948
2019-03-10/18:24:59.93           0.18793456
2019-03-10/18:24:59.96           0.18795863
2019-03-10/18:25:00.00           0.18787861
2019-03-10/18:25:00.03           0.18801286
2019-03-10/18:25:00.06           0.18794262
2019-03-10/18:25:00.09           0.18793826
2019-03-10/18:25:00.12           0.18777089
2019-03-10/18:25:00.15           0.18803502
2019-03-10/18:25:00.18           0.18795095
2019-03-10/18:25:00.21           0.18785272
2019-03-10/18:25:00.25           0.18758259
2019-03-10/18:25:00.28           0.18769407
2019-03-10/18:25:00.31           0.18780025
2019-03-10/18:25:00.34           0.18776734
2019-03-10/18:25:00.37           0.18740665
2019-03-10/18:25:00.40           0.18750379
2019-03-10/18:25:00.43           0.18739491
2019-03-10/18:25:00.46           0.18728533
2019-03-10/18:25:00.50           0.18704732
2019-03-10/18:25:00.53           0.18718441
2019-03-10/18:25:00.56           0.18722267
2019-03-10/18:25:00.59           0.18717469
2019-03-10/18:25:00.62           0.18693810
2019-03-10/18:25:00.65           0.18717564
2019-03-10/18:25:00.68           0.18718263
2019-03-10/18:25:00.71           0.18717727
2019-03-10/18:25:00.75           0.18700330
2019-03-10/18:25:00.78           0.18719567
2019-03-10/18:25:00.81           0.18723665
2019-03-10/18:25:00.84           0.18719635
2019-03-10/18:25:00.87           0.18683587
2019-03-10/18:25:00.90           0.18697208
2019-03-10/18:25:00.93           0.18698515
2019-03-10/18:25:00.96           0.18689846
2019-03-10/18:25:01.00           0.18663312
2019-03-10/18:25:01.03           0.18669277
2019-03-10/18:25:01.06           0.18665521
2019-03-10/18:25:01.09           0.18671525
2019-03-10/18:25:01.12           0.18651337
2019-03-10/18:25:01.15           0.18666364
2019-03-10/18:25:01.18           0.18664234
2019-03-10/18:25:01.21           0.18665380
2019-03-10/18:25:01.25           0.18650523
2019-03-10/18:25:01.28           0.18669089
2019-03-10/18:25:01.31           0.18674260
2019-03-10/18:25:01.34           0.18671551
2019-03-10/18:25:01.37           0.18646501
2019-03-10/18:25:01.40           0.18663233
2019-03-10/18:25:01.43           0.18656615
2019-03-10/18:25:01.46           0.18651302
2019-03-10/18:25:01.50           0.18630471
2019-03-10/18:25:01.53           0.18651771
2019-03-10/18:25:01.56           0.18649181
2019-03-10/18:25:01.59           0.18634672
2019-03-10/18:25:01.62           0.18615450
2019-03-10/18:25:01.65           0.18636865
2019-03-10/18:25:01.68           0.18642228
2019-03-10/18:25:01.71           0.18650538
2019-03-10/18:25:01.75           0.18629363
2019-03-10/18:25:01.78           0.18642570
2019-03-10/18:25:01.81           0.18643204
2019-03-10/18:25:01.84           0.18636811
2019-03-10/18:25:01.87           0.18614945
2019-03-10/18:25:01.90           0.18637438
2019-03-10/18:25:01.93           0.18635752
2019-03-10/18:25:01.96           0.18632024
2019-03-10/18:25:02.00           0.18606254
2019-03-10/18:25:02.03           0.18615691
2019-03-10/18:25:02.06           0.18609797
2019-03-10/18:25:02.09           0.18606466
2019-03-10/18:25:02.12           0.18579813
2019-03-10/18:25:02.15           0.18591770
2019-03-10/18:25:02.18           0.18589181
2019-03-10/18:25:02.21           0.18581991
2019-03-10/18:25:02.25           0.18568229
2019-03-10/18:25:02.28           0.18589679
2019-03-10/18:25:02.31           0.18592308
2019-03-10/18:25:02.34           0.18595104
2019-03-10/18:25:02.37           0.18575777
2019-03-10/18:25:02.40           0.18586259
2019-03-10/18:25:02.43           0.18575133
2019-03-10/18:25:02.46           0.18575189
2019-03-10/18:25:02.50           0.18558990
2019-03-10/18:25:02.53           0.18575065
2019-03-10/18:25:02.56           0.18572178
2019-03-10/18:25:02.59           0.18569457
2019-03-10/18:25:02.62           0.18543676
2019-03-10/18:25:02.65           0.18553657
2019-03-10/18:25:02.68           0.18554141
2019-03-10/18:25:02.71           0.18552386
2019-03-10/18:25:02.75           0.18531282
2019-03-10/18:25:02.78           0.18545764
2019-03-10/18:25:02.81           0.18541774
2019-03-10/18:25:02.84           0.18545358
2019-03-10/18:25:02.87           0.18528149
2019-03-10/18:25:02.90           0.18543507
2019-03-10/18:25:02.93           0.18536460
2019-03-10/18:25:02.96           0.18530161
2019-03-10/18:25:03.00           0.18508791
2019-03-10/18:25:03.03           0.18529335
2019-03-10/18:25:03.06           0.18527303
2019-03-10/18:25:03.09           0.18509267
2019-03-10/18:25:03.12           0.18489080
2019-03-10/18:25:03.15           0.18500678
2019-03-10/18:25:03.18           0.18490575
2019-03-10/18:25:03.21           0.18490402
2019-03-10/18:25:03.25           0.18460086
2019-03-10/18:25:03.28           0.18469699
2019-03-10/18:25:03.31           0.18474347
2019-03-10/18:25:03.34           0.18472249
2019-03-10/18:25:03.37           0.18453480
2019-03-10/18:25:03.40           0.18477235
2019-03-10/18:25:03.43           0.18480122
2019-03-10/18:25:03.46           0.18467709
2019-03-10/18:25:03.50           0.18454106
2019-03-10/18:25:03.53           0.18478133
2019-03-10/18:25:03.56           0.18465217
2019-03-10/18:25:03.59           0.18458230
2019-03-10/18:25:03.62           0.18436323
2019-03-10/18:25:03.65           0.18452560
2019-03-10/18:25:03.68           0.18451563
2019-03-10/18:25:03.71           0.18453661
2019-03-10/18:25:03.75           0.18423128
2019-03-10/18:25:03.78           0.18431260
2019-03-10/18:25:03.81           0.18437375
2019-03-10/18:25:03.84           0.18434597
2019-03-10/18:25:03.87           0.18407398
2019-03-10/18:25:03.90           0.18422601
2019-03-10/18:25:03.93           0.18417952
2019-03-10/18:25:03.96           0.18418423
2019-03-10/18:25:04.00           0.18401535
2019-03-10/18:25:04.03           0.18412179
2019-03-10/18:25:04.06           0.18413432
2019-03-10/18:25:04.09           0.18410213
2019-03-10/18:25:04.12           0.18390139
2019-03-10/18:25:04.15           0.18421946
2019-03-10/18:25:04.18           0.18417605
2019-03-10/18:25:04.21           0.18400300
2019-03-10/18:25:04.25           0.18375101
2019-03-10/18:25:04.28           0.18394284
2019-03-10/18:25:04.31           0.18390809
2019-03-10/18:25:04.34           0.18373216
2019-03-10/18:25:04.37           0.18349165
2019-03-10/18:25:04.40           0.18365026
2019-03-10/18:25:04.43           0.18361931
2019-03-10/18:25:04.46           0.18363007
2019-03-10/18:25:04.50           0.18345485
2019-03-10/18:25:04.53           0.18361094
2019-03-10/18:25:04.56           0.18360160
2019-03-10/18:25:04.59           0.18363593
2019-03-10/18:25:04.62           0.18334383
2019-03-10/18:25:04.65           0.18339928
2019-03-10/18:25:04.68           0.18344846
2019-03-10/18:25:04.71           0.18342892
2019-03-10/18:25:04.75           0.18318477
2019-03-10/18:25:04.78           0.18329739
2019-03-10/18:25:04.81           0.18322806
2019-03-10/18:25:04.84           0.18319351
2019-03-10/18:25:04.87           0.18300326
2019-03-10/18:25:04.90           0.18316551
2019-03-10/18:25:04.93           0.18311581
2019-03-10/18:25:04.96           0.18305584
2019-03-10/18:25:05.00           0.18283328
2019-03-10/18:25:05.03           0.18300897
2019-03-10/18:25:05.06           0.18307308
2019-03-10/18:25:05.09           0.18304837
2019-03-10/18:25:05.12           0.18276564
2019-03-10/18:25:05.15           0.18296241
2019-03-10/18:25:05.18           0.18290058
2019-03-10/18:25:05.21           0.18279650
2019-03-10/18:25:05.25           0.18261714
2019-03-10/18:25:05.28           0.18272937
2019-03-10/18:25:05.31           0.18261626
2019-03-10/18:25:05.34           0.18256113
2019-03-10/18:25:05.37           0.18232851
2019-03-10/18:25:05.40           0.18240054
2019-03-10/18:25:05.43           0.18234074
2019-03-10/18:25:05.46           0.18235344
2019-03-10/18:25:05.50           0.18222197
2019-03-10/18:25:05.53           0.18238744
2019-03-10/18:25:05.56           0.18229162
2019-03-10/18:25:05.59           0.18225914
2019-03-10/18:25:05.62           0.18212351
2019-03-10/18:25:05.65           0.18233381
2019-03-10/18:25:05.68           0.18227033
2019-03-10/18:25:05.71           0.18223495
2019-03-10/18:25:05.75           0.18212970
2019-03-10/18:25:05.78           0.18231066
2019-03-10/18:25:05.81           0.18217809
2019-03-10/18:25:05.84           0.18199123
2019-03-10/18:25:05.87           0.18180032
2019-03-10/18:25:05.90           0.18197457
2019-03-10/18:25:05.93           0.18194648
2019-03-10/18:25:05.96           0.18192320
2019-03-10/18:25:06.00           0.18166114
2019-03-10/18:25:06.03           0.18180789
2019-03-10/18:25:06.06           0.18172776
2019-03-10/18:25:06.09           0.18168920
2019-03-10/18:25:06.12           0.18156338
2019-03-10/18:25:06.15           0.18167292
2019-03-10/18:25:06.18           0.18158468
2019-03-10/18:25:06.21           0.18159736
2019-03-10/18:25:06.25           0.18145636
2019-03-10/18:25:06.28           0.18157708
2019-03-10/18:25:06.31           0.18154757
2019-03-10/18:25:06.34           0.18161471
2019-03-10/18:25:06.37           0.18138885
2019-03-10/18:25:06.40           0.18146142
2019-03-10/18:25:06.43           0.18139056
2019-03-10/18:25:06.46           0.18129277
2019-03-10/18:25:06.50           0.18104100
2019-03-10/18:25:06.53           0.18115481
2019-03-10/18:25:06.56           0.18109377
2019-03-10/18:25:06.59           0.18108670
2019-03-10/18:25:06.62           0.18090235
2019-03-10/18:25:06.65           0.18111818
2019-03-10/18:25:06.68           0.18105999
2019-03-10/18:25:06.71           0.18089050
2019-03-10/18:25:06.75           0.18067882
2019-03-10/18:25:06.78           0.18086094
2019-03-10/18:25:06.81           0.18153503
2019-03-10/18:25:06.84           0.18207008
2019-03-10/18:25:06.87           0.18242669
2019-03-10/18:25:06.90           0.18322027
2019-03-10/18:25:06.93           0.18377404
2019-03-10/18:25:06.96           0.18431156
2019-03-10/18:25:07.00           0.18477797
2019-03-10/18:25:07.03           0.18566420
2019-03-10/18:25:07.06           0.18630339
2019-03-10/18:25:07.09           0.18692557
2019-03-10/18:25:07.12           0.18741559
2019-03-10/18:25:07.15           0.18822294
2019-03-10/18:25:07.18           0.18890555
2019-03-10/18:25:07.21           0.18949768
2019-03-10/18:25:07.25           0.18995056
2019-03-10/18:25:07.28           0.19082603
2019-03-10/18:25:07.31           0.19141007
2019-03-10/18:25:07.34           0.19201262
2019-03-10/18:25:07.37           0.19242312
2019-03-10/18:25:07.40           0.19320243
2019-03-10/18:25:07.43           0.19375493
2019-03-10/18:25:07.46           0.19435440
2019-03-10/18:25:07.50           0.19481600
2019-03-10/18:25:07.53           0.19558335
2019-03-10/18:25:07.56           0.19607666
2019-03-10/18:25:07.59           0.19660700
2019-03-10/18:25:07.62           0.19703047
2019-03-10/18:25:07.65           0.19782708
2019-03-10/18:25:07.68           0.19847182
2019-03-10/18:25:07.71           0.19918840
2019-03-10/18:25:07.75           0.19967749
2019-03-10/18:25:07.78           0.20047578
2019-03-10/18:25:07.81           0.20113258
2019-03-10/18:25:07.84           0.20168731
2019-03-10/18:25:07.87           0.20209231
2019-03-10/18:25:07.90           0.20293688
2019-03-10/18:25:07.93           0.20348944
2019-03-10/18:25:07.96           0.20405300
2019-03-10/18:25:08.00           0.20440857
2019-03-10/18:25:08.03           0.20514226
2019-03-10/18:25:08.06           0.20573760
2019-03-10/18:25:08.09           0.20643510
2019-03-10/18:25:08.12           0.20689660
2019-03-10/18:25:08.15           0.20767371
2019-03-10/18:25:08.18           0.20815676
2019-03-10/18:25:08.21           0.20869751
2019-03-10/18:25:08.25           0.20892966
2019-03-10/18:25:08.28           0.20954183
2019-03-10/18:25:08.31           0.21009053
2019-03-10/18:25:08.34           0.21065016
2019-03-10/18:25:08.37           0.21105372
2019-03-10/18:25:08.40           0.21167929
2019-03-10/18:25:08.43           0.21209719
2019-03-10/18:25:08.46           0.21264949
2019-03-10/18:25:08.50           0.21296131
2019-03-10/18:25:08.53           0.21375154
2019-03-10/18:25:08.56           0.21445386
2019-03-10/18:25:08.59           0.21515500
2019-03-10/18:25:08.62           0.21556002
2019-03-10/18:25:08.65           0.21628915
2019-03-10/18:25:08.68           0.21689692
2019-03-10/18:25:08.71           0.21752242
2019-03-10/18:25:08.75           0.21780766
2019-03-10/18:25:08.78           0.21846955
2019-03-10/18:25:08.81           0.21898609
2019-03-10/18:25:08.84           0.21963422
2019-03-10/18:25:08.87           0.21994217
2019-03-10/18:25:08.90           0.22058743
2019-03-10/18:25:08.93           0.22109945
2019-03-10/18:25:08.96           0.22167653
2019-03-10/18:25:09.00           0.22205125
2019-03-10/18:25:09.03           0.22295656
2019-03-10/18:25:09.06           0.22367978
2019-03-10/18:25:09.09           0.22433662
2019-03-10/18:25:09.12           0.22485773
2019-03-10/18:25:09.15           0.22584822
2019-03-10/18:25:09.18           0.22650653
2019-03-10/18:25:09.21           0.22711632
2019-03-10/18:25:09.25           0.22751608
2019-03-10/18:25:09.28           0.22834529
2019-03-10/18:25:09.31           0.22895626
2019-03-10/18:25:09.34           0.22944010
2019-03-10/18:25:09.37           0.22970673
2019-03-10/18:25:09.40           0.23059712
2019-03-10/18:25:09.43           0.23127691
2019-03-10/18:25:09.46           0.23175374
2019-03-10/18:25:09.50           0.23208418
2019-03-10/18:25:09.53           0.23298013
2019-03-10/18:25:09.56           0.23350607
2019-03-10/18:25:09.59           0.23395618
2019-03-10/18:25:09.62           0.23431308
2019-03-10/18:25:09.65           0.23507050
2019-03-10/18:25:09.68           0.23557369
2019-03-10/18:25:09.71           0.23620449
2019-03-10/18:25:09.75           0.23660056
2019-03-10/18:25:09.78           0.23748044
2019-03-10/18:25:09.81           0.23805994
2019-03-10/18:25:09.84           0.23867130
2019-03-10/18:25:09.87           0.23900287
2019-03-10/18:25:09.90           0.23966798
2019-03-10/18:25:09.93           0.24011961
2019-03-10/18:25:09.96           0.24071439
2019-03-10/18:25:10.00           0.24099749
2019-03-10/18:25:10.03           0.24170010
2019-03-10/18:25:10.06           0.24223802
2019-03-10/18:25:10.09           0.24274508
2019-03-10/18:25:10.12           0.24292103
2019-03-10/18:25:10.15           0.24364459
2019-03-10/18:25:10.18           0.24422112
2019-03-10/18:25:10.21           0.24473739
2019-03-10/18:25:10.25           0.24507766
2019-03-10/18:25:10.28           0.24591077
2019-03-10/18:25:10.31           0.24650806
2019-03-10/18:25:10.34           0.24714926
2019-03-10/18:25:10.37           0.24747013
2019-03-10/18:25:10.40           0.24818481
2019-03-10/18:25:10.43           0.24879637
2019-03-10/18:25:10.46           0.24943721
2019-03-10/18:25:10.50           0.24976119
2019-03-10/18:25:10.53           0.25046750
2019-03-10/18:25:10.56           0.25089625
2019-03-10/18:25:10.59           0.25152346
2019-03-10/18:25:10.62           0.25189996
2019-03-10/18:25:10.65           0.25264466
2019-03-10/18:25:10.68           0.25307189
2019-03-10/18:25:10.71           0.25360228
2019-03-10/18:25:10.75           0.25400314
2019-03-10/18:25:10.78           0.25481916
2019-03-10/18:25:10.81           0.25547437
2019-03-10/18:25:10.84           0.25614805
2019-03-10/18:25:10.87           0.25650449
2019-03-10/18:25:10.90           0.25737960
2019-03-10/18:25:10.93           0.25791230
2019-03-10/18:25:10.96           0.25852701
2019-03-10/18:25:11.00           0.25891359
2019-03-10/18:25:11.03           0.25971443
2019-03-10/18:25:11.06           0.26032978
2019-03-10/18:25:11.09           0.26086629
2019-03-10/18:25:11.12           0.26101691
2019-03-10/18:25:11.15           0.26180764
2019-03-10/18:25:11.18           0.26247297
2019-03-10/18:25:11.21           0.26299508
2019-03-10/18:25:11.25           0.26327035
2019-03-10/18:25:11.28           0.26408148
2019-03-10/18:25:11.31           0.26478593
2019-03-10/18:25:11.34           0.26559368
2019-03-10/18:25:11.37           0.26606877
2019-03-10/18:25:11.40           0.26709251
2019-03-10/18:25:11.43           0.26791583
2019-03-10/18:25:11.46           0.26866666
2019-03-10/18:25:11.50           0.26893631
2019-03-10/18:25:11.53           0.26978513
2019-03-10/18:25:11.56           0.27039480
2019-03-10/18:25:11.59           0.27085344
2019-03-10/18:25:11.62           0.27099220
2019-03-10/18:25:11.65           0.27173370
2019-03-10/18:25:11.68           0.27217621
2019-03-10/18:25:11.71           0.27256512
2019-03-10/18:25:11.75           0.27288479
2019-03-10/18:25:11.78           0.27368056
2019-03-10/18:25:11.81           0.27409727
2019-03-10/18:25:11.84           0.27468188
2019-03-10/18:25:11.87           0.27498960
2019-03-10/18:25:11.90           0.27580042
2019-03-10/18:25:11.93           0.27643039
2019-03-10/18:25:11.96           0.27701946
2019-03-10/18:25:12.00           0.27721891
2019-03-10/18:25:12.03           0.27793318
2019-03-10/18:25:12.06           0.27838544
2019-03-10/18:25:12.09           0.27885442
2019-03-10/18:25:12.12           0.27905662
2019-03-10/18:25:12.15           0.27972902
2019-03-10/18:25:12.18           0.28023738
2019-03-10/18:25:12.21           0.28071656
2019-03-10/18:25:12.25           0.28093783
2019-03-10/18:25:12.28           0.28168675
2019-03-10/18:25:12.31           0.28212977
2019-03-10/18:25:12.34           0.28272563
2019-03-10/18:25:12.37           0.28315170
2019-03-10/18:25:12.40           0.28401917
2019-03-10/18:25:12.43           0.28451000
2019-03-10/18:25:12.46           0.28515583
2019-03-10/18:25:12.50           0.28544750
2019-03-10/18:25:12.53           0.28630050
2019-03-10/18:25:12.56           0.28712396
2019-03-10/18:25:12.59           0.28776384
2019-03-10/18:25:12.62           0.28796765
2019-03-10/18:25:12.65           0.28884661
2019-03-10/18:25:12.68           0.28949980
2019-03-10/18:25:12.71           0.28999267
2019-03-10/18:25:12.75           0.29011470
2019-03-10/18:25:12.78           0.29101286
2019-03-10/18:25:12.81           0.29151969
2019-03-10/18:25:12.84           0.29169072
2019-03-10/18:25:12.87           0.29177751
2019-03-10/18:25:12.90           0.29282655
2019-03-10/18:25:12.93           0.29334536
2019-03-10/18:25:12.96           0.29374834
2019-03-10/18:25:13.00           0.29411121
2019-03-10/18:25:13.03           0.29508968
2019-03-10/18:25:13.06           0.29556848
2019-03-10/18:25:13.09           0.29612245
2019-03-10/18:25:13.12           0.29660571
2019-03-10/18:25:13.15           0.29752066
2019-03-10/18:25:13.18           0.29809029
2019-03-10/18:25:13.21           0.29864988
2019-03-10/18:25:13.25           0.29896506
2019-03-10/18:25:13.28           0.29976576
2019-03-10/18:25:13.31           0.30022959
2019-03-10/18:25:13.34           0.30083269
2019-03-10/18:25:13.37           0.30104834
2019-03-10/18:25:13.40           0.30177601
2019-03-10/18:25:13.43           0.30223738
2019-03-10/18:25:13.46           0.30281168
2019-03-10/18:25:13.50           0.30296070
2019-03-10/18:25:13.53           0.30369647
2019-03-10/18:25:13.56           0.30438576
2019-03-10/18:25:13.59           0.30496403
2019-03-10/18:25:13.62           0.30507030
2019-03-10/18:25:13.65           0.30593006
2019-03-10/18:25:13.68           0.30656008
2019-03-10/18:25:13.71           0.30698390
2019-03-10/18:25:13.75           0.30712778
2019-03-10/18:25:13.78           0.30799855
2019-03-10/18:25:13.81           0.30859499
2019-03-10/18:25:13.84           0.30905703
2019-03-10/18:25:13.87           0.30912774
2019-03-10/18:25:13.90           0.30990043
2019-03-10/18:25:13.93           0.31052155
2019-03-10/18:25:13.96           0.31111472
2019-03-10/18:25:14.00           0.31139904
2019-03-10/18:25:14.03           0.31227624
[truncated: 106,953 more chars]
