# Supplementary material for: Miniature Dungey-like cycle at Mars
Source: Nat Commun. 2026 Jul 23;17:6129. doi: 10.1038/s41467-026-75019-3 (PMC13396348; doi:10.1038/s41467-026-75019-3)
Supplement: Supplementary file 3 — Source data [file 41467_2026_75019_MOESM3_ESM.zip › data_files/Fig_maven_20190310_182200_Bcrust_model_local.txt]

Panel        1:  Bc_fit_local
ytitle=Bc_fit_local [nT]
B!Dr!N B!DNS!N B!DEW!N
2019-03-10/18:20:30.01                 NaN             NaN             NaN
2019-03-10/18:20:30.04                 NaN             NaN             NaN
2019-03-10/18:20:30.07                 NaN             NaN             NaN
2019-03-10/18:20:30.11                 NaN             NaN             NaN
2019-03-10/18:20:30.14                 NaN             NaN             NaN
2019-03-10/18:20:30.17                 NaN             NaN             NaN
2019-03-10/18:20:30.20                 NaN             NaN             NaN
2019-03-10/18:20:30.23                 NaN             NaN             NaN
2019-03-10/18:20:30.26                 NaN             NaN             NaN
2019-03-10/18:20:30.29                 NaN             NaN             NaN
2019-03-10/18:20:30.32                 NaN             NaN             NaN
2019-03-10/18:20:30.36                 NaN             NaN             NaN
2019-03-10/18:20:30.39                 NaN             NaN             NaN
2019-03-10/18:20:30.42                 NaN             NaN             NaN
2019-03-10/18:20:30.45                 NaN             NaN             NaN
2019-03-10/18:20:30.48                 NaN             NaN             NaN
2019-03-10/18:20:30.51                 NaN             NaN             NaN
2019-03-10/18:20:30.54                 NaN             NaN             NaN
2019-03-10/18:20:30.57                 NaN             NaN             NaN
2019-03-10/18:20:30.61                 NaN             NaN             NaN
2019-03-10/18:20:30.64                 NaN             NaN             NaN
2019-03-10/18:20:30.67                 NaN             NaN             NaN
2019-03-10/18:20:30.70                 NaN             NaN             NaN
2019-03-10/18:20:30.73                 NaN             NaN             NaN
2019-03-10/18:20:30.76                 NaN             NaN             NaN
2019-03-10/18:20:30.79                 NaN             NaN             NaN
2019-03-10/18:20:30.82                 NaN             NaN             NaN
2019-03-10/18:20:30.86                 NaN             NaN             NaN
2019-03-10/18:20:30.89                 NaN             NaN             NaN
2019-03-10/18:20:30.92                 NaN             NaN             NaN
2019-03-10/18:20:30.95                 NaN             NaN             NaN
2019-03-10/18:20:30.98                 NaN             NaN             NaN
2019-03-10/18:20:31.01                 NaN             NaN             NaN
2019-03-10/18:20:31.04                 NaN             NaN             NaN
2019-03-10/18:20:31.07                 NaN             NaN             NaN
2019-03-10/18:20:31.11                 NaN             NaN             NaN
2019-03-10/18:20:31.14                 NaN             NaN             NaN
2019-03-10/18:20:31.17                 NaN             NaN             NaN
2019-03-10/18:20:31.20                 NaN             NaN             NaN
2019-03-10/18:20:31.23                 NaN             NaN             NaN
2019-03-10/18:20:31.26                 NaN             NaN             NaN
2019-03-10/18:20:31.29                 NaN             NaN             NaN
2019-03-10/18:20:31.32                 NaN             NaN             NaN
2019-03-10/18:20:31.36                 NaN             NaN             NaN
2019-03-10/18:20:31.39                 NaN             NaN             NaN
2019-03-10/18:20:31.42                 NaN             NaN             NaN
2019-03-10/18:20:31.45                 NaN             NaN             NaN
2019-03-10/18:20:31.48                 NaN             NaN             NaN
2019-03-10/18:20:31.51                 NaN             NaN             NaN
2019-03-10/18:20:31.54                 NaN             NaN             NaN
2019-03-10/18:20:31.57                 NaN             NaN             NaN
2019-03-10/18:20:31.61                 NaN             NaN             NaN
2019-03-10/18:20:31.64                 NaN             NaN             NaN
2019-03-10/18:20:31.67                 NaN             NaN             NaN
2019-03-10/18:20:31.70                 NaN             NaN             NaN
2019-03-10/18:20:31.73                 NaN             NaN             NaN
2019-03-10/18:20:31.76                 NaN             NaN             NaN
2019-03-10/18:20:31.79                 NaN             NaN             NaN
2019-03-10/18:20:31.82                 NaN             NaN             NaN
2019-03-10/18:20:31.86                 NaN             NaN             NaN
2019-03-10/18:20:31.89                 NaN             NaN             NaN
2019-03-10/18:20:31.92                 NaN             NaN             NaN
2019-03-10/18:20:31.95                 NaN             NaN             NaN
2019-03-10/18:20:31.98                 NaN             NaN             NaN
2019-03-10/18:20:32.01                 NaN             NaN             NaN
2019-03-10/18:20:32.04                 NaN             NaN             NaN
2019-03-10/18:20:32.07                 NaN             NaN             NaN
2019-03-10/18:20:32.11                 NaN             NaN             NaN
2019-03-10/18:20:32.14                 NaN             NaN             NaN
2019-03-10/18:20:32.17                 NaN             NaN             NaN
2019-03-10/18:20:32.20                 NaN             NaN             NaN
2019-03-10/18:20:32.23                 NaN             NaN             NaN
2019-03-10/18:20:32.26                 NaN             NaN             NaN
2019-03-10/18:20:32.29                 NaN             NaN             NaN
2019-03-10/18:20:32.32                 NaN             NaN             NaN
2019-03-10/18:20:32.36                 NaN             NaN             NaN
2019-03-10/18:20:32.39                 NaN             NaN             NaN
2019-03-10/18:20:32.42                 NaN             NaN             NaN
2019-03-10/18:20:32.45                 NaN             NaN             NaN
2019-03-10/18:20:32.48                 NaN             NaN             NaN
2019-03-10/18:20:32.51                 NaN             NaN             NaN
2019-03-10/18:20:32.54                 NaN             NaN             NaN
2019-03-10/18:20:32.57                 NaN             NaN             NaN
2019-03-10/18:20:32.61                 NaN             NaN             NaN
2019-03-10/18:20:32.64                 NaN             NaN             NaN
2019-03-10/18:20:32.67                 NaN             NaN             NaN
2019-03-10/18:20:32.70                 NaN             NaN             NaN
2019-03-10/18:20:32.73                 NaN             NaN             NaN
2019-03-10/18:20:32.76                 NaN             NaN             NaN
2019-03-10/18:20:32.79                 NaN             NaN             NaN
2019-03-10/18:20:32.82                 NaN             NaN             NaN
2019-03-10/18:20:32.86                 NaN             NaN             NaN
2019-03-10/18:20:32.89                 NaN             NaN             NaN
2019-03-10/18:20:32.92                 NaN             NaN             NaN
2019-03-10/18:20:32.95                 NaN             NaN             NaN
2019-03-10/18:20:32.98                 NaN             NaN             NaN
2019-03-10/18:20:33.01                 NaN             NaN             NaN
2019-03-10/18:20:33.04                 NaN             NaN             NaN
2019-03-10/18:20:33.07                 NaN             NaN             NaN
2019-03-10/18:20:33.11                 NaN             NaN             NaN
2019-03-10/18:20:33.14                 NaN             NaN             NaN
2019-03-10/18:20:33.17                 NaN             NaN             NaN
2019-03-10/18:20:33.20                 NaN             NaN             NaN
2019-03-10/18:20:33.23                 NaN             NaN             NaN
2019-03-10/18:20:33.26                 NaN             NaN             NaN
2019-03-10/18:20:33.29                 NaN             NaN             NaN
2019-03-10/18:20:33.32                 NaN             NaN             NaN
2019-03-10/18:20:33.36                 NaN             NaN             NaN
2019-03-10/18:20:33.39                 NaN             NaN             NaN
2019-03-10/18:20:33.42                 NaN             NaN             NaN
2019-03-10/18:20:33.45                 NaN             NaN             NaN
2019-03-10/18:20:33.48                 NaN             NaN             NaN
2019-03-10/18:20:33.51                 NaN             NaN             NaN
2019-03-10/18:20:33.54                 NaN             NaN             NaN
2019-03-10/18:20:33.57                 NaN             NaN             NaN
2019-03-10/18:20:33.61                 NaN             NaN             NaN
2019-03-10/18:20:33.64                 NaN             NaN             NaN
2019-03-10/18:20:33.67                 NaN             NaN             NaN
2019-03-10/18:20:33.70                 NaN             NaN             NaN
2019-03-10/18:20:33.73                 NaN             NaN             NaN
2019-03-10/18:20:33.76                 NaN             NaN             NaN
2019-03-10/18:20:33.79                 NaN             NaN             NaN
2019-03-10/18:20:33.82                 NaN             NaN             NaN
2019-03-10/18:20:33.86                 NaN             NaN             NaN
2019-03-10/18:20:33.89                 NaN             NaN             NaN
2019-03-10/18:20:33.92                 NaN             NaN             NaN
2019-03-10/18:20:33.95                 NaN             NaN             NaN
2019-03-10/18:20:33.98                 NaN             NaN             NaN
2019-03-10/18:20:34.01                 NaN             NaN             NaN
2019-03-10/18:20:34.04                 NaN             NaN             NaN
2019-03-10/18:20:34.07                 NaN             NaN             NaN
2019-03-10/18:20:34.11                 NaN             NaN             NaN
2019-03-10/18:20:34.14                 NaN             NaN             NaN
2019-03-10/18:20:34.17                 NaN             NaN             NaN
2019-03-10/18:20:34.20                 NaN             NaN             NaN
2019-03-10/18:20:34.23                 NaN             NaN             NaN
2019-03-10/18:20:34.26                 NaN             NaN             NaN
2019-03-10/18:20:34.29                 NaN             NaN             NaN
2019-03-10/18:20:34.32                 NaN             NaN             NaN
2019-03-10/18:20:34.36                 NaN             NaN             NaN
2019-03-10/18:20:34.39                 NaN             NaN             NaN
2019-03-10/18:20:34.42                 NaN             NaN             NaN
2019-03-10/18:20:34.45                 NaN             NaN             NaN
2019-03-10/18:20:34.48                 NaN             NaN             NaN
2019-03-10/18:20:34.51                 NaN             NaN             NaN
2019-03-10/18:20:34.54                 NaN             NaN             NaN
2019-03-10/18:20:34.57                 NaN             NaN             NaN
2019-03-10/18:20:34.61                 NaN             NaN             NaN
2019-03-10/18:20:34.64                 NaN             NaN             NaN
2019-03-10/18:20:34.67                 NaN             NaN             NaN
2019-03-10/18:20:34.70                 NaN             NaN             NaN
2019-03-10/18:20:34.73                 NaN             NaN             NaN
2019-03-10/18:20:34.76                 NaN             NaN             NaN
2019-03-10/18:20:34.79                 NaN             NaN             NaN
2019-03-10/18:20:34.82                 NaN             NaN             NaN
2019-03-10/18:20:34.86                 NaN             NaN             NaN
2019-03-10/18:20:34.89                 NaN             NaN             NaN
2019-03-10/18:20:34.92                 NaN             NaN             NaN
2019-03-10/18:20:34.95                 NaN             NaN             NaN
2019-03-10/18:20:34.98                 NaN             NaN             NaN
2019-03-10/18:20:35.01                 NaN             NaN             NaN
2019-03-10/18:20:35.04                 NaN             NaN             NaN
2019-03-10/18:20:35.07                 NaN             NaN             NaN
2019-03-10/18:20:35.11                 NaN             NaN             NaN
2019-03-10/18:20:35.14                 NaN             NaN             NaN
2019-03-10/18:20:35.17                 NaN             NaN             NaN
2019-03-10/18:20:35.20                 NaN             NaN             NaN
2019-03-10/18:20:35.23                 NaN             NaN             NaN
2019-03-10/18:20:35.26                 NaN             NaN             NaN
2019-03-10/18:20:35.29                 NaN             NaN             NaN
2019-03-10/18:20:35.32                 NaN             NaN             NaN
2019-03-10/18:20:35.36                 NaN             NaN             NaN
2019-03-10/18:20:35.39                 NaN             NaN             NaN
2019-03-10/18:20:35.42                 NaN             NaN             NaN
2019-03-10/18:20:35.45                 NaN             NaN             NaN
2019-03-10/18:20:35.48                 NaN             NaN             NaN
2019-03-10/18:20:35.51                 NaN             NaN             NaN
2019-03-10/18:20:35.54                 NaN             NaN             NaN
2019-03-10/18:20:35.57                 NaN             NaN             NaN
2019-03-10/18:20:35.61                 NaN             NaN             NaN
2019-03-10/18:20:35.64                 NaN             NaN             NaN
2019-03-10/18:20:35.67                 NaN             NaN             NaN
2019-03-10/18:20:35.70                 NaN             NaN             NaN
2019-03-10/18:20:35.73                 NaN             NaN             NaN
2019-03-10/18:20:35.76                 NaN             NaN             NaN
2019-03-10/18:20:35.79                 NaN             NaN             NaN
2019-03-10/18:20:35.82                 NaN             NaN             NaN
2019-03-10/18:20:35.86                 NaN             NaN             NaN
2019-03-10/18:20:35.89                 NaN             NaN             NaN
2019-03-10/18:20:35.92                 NaN             NaN             NaN
2019-03-10/18:20:35.95                 NaN             NaN             NaN
2019-03-10/18:20:35.98                 NaN             NaN             NaN
2019-03-10/18:20:36.01                 NaN             NaN             NaN
2019-03-10/18:20:36.04                 NaN             NaN             NaN
2019-03-10/18:20:36.07                 NaN             NaN             NaN
2019-03-10/18:20:36.11                 NaN             NaN             NaN
2019-03-10/18:20:36.14                 NaN             NaN             NaN
2019-03-10/18:20:36.17                 NaN             NaN             NaN
2019-03-10/18:20:36.20                 NaN             NaN             NaN
2019-03-10/18:20:36.23                 NaN             NaN             NaN
2019-03-10/18:20:36.26                 NaN             NaN             NaN
2019-03-10/18:20:36.29                 NaN             NaN             NaN
2019-03-10/18:20:36.32                 NaN             NaN             NaN
2019-03-10/18:20:36.36                 NaN             NaN             NaN
2019-03-10/18:20:36.39                 NaN             NaN             NaN
2019-03-10/18:20:36.42                 NaN             NaN             NaN
2019-03-10/18:20:36.45                 NaN             NaN             NaN
2019-03-10/18:20:36.48                 NaN             NaN             NaN
2019-03-10/18:20:36.51                 NaN             NaN             NaN
2019-03-10/18:20:36.54                 NaN             NaN             NaN
2019-03-10/18:20:36.57                 NaN             NaN             NaN
2019-03-10/18:20:36.61                 NaN             NaN             NaN
2019-03-10/18:20:36.64                 NaN             NaN             NaN
2019-03-10/18:20:36.67                 NaN             NaN             NaN
2019-03-10/18:20:36.70                 NaN             NaN             NaN
2019-03-10/18:20:36.73                 NaN             NaN             NaN
2019-03-10/18:20:36.76                 NaN             NaN             NaN
2019-03-10/18:20:36.79                 NaN             NaN             NaN
2019-03-10/18:20:36.82                 NaN             NaN             NaN
2019-03-10/18:20:36.86                 NaN             NaN             NaN
2019-03-10/18:20:36.89                 NaN             NaN             NaN
2019-03-10/18:20:36.92                 NaN             NaN             NaN
2019-03-10/18:20:36.95                 NaN             NaN             NaN
2019-03-10/18:20:36.98                 NaN             NaN             NaN
2019-03-10/18:20:37.01                 NaN             NaN             NaN
2019-03-10/18:20:37.04                 NaN             NaN             NaN
2019-03-10/18:20:37.07                 NaN             NaN             NaN
2019-03-10/18:20:37.11                 NaN             NaN             NaN
2019-03-10/18:20:37.14                 NaN             NaN             NaN
2019-03-10/18:20:37.17                 NaN             NaN             NaN
2019-03-10/18:20:37.20                 NaN             NaN             NaN
2019-03-10/18:20:37.23                 NaN             NaN             NaN
2019-03-10/18:20:37.26                 NaN             NaN             NaN
2019-03-10/18:20:37.29                 NaN             NaN             NaN
2019-03-10/18:20:37.32                 NaN             NaN             NaN
2019-03-10/18:20:37.36                 NaN             NaN             NaN
2019-03-10/18:20:37.39                 NaN             NaN             NaN
2019-03-10/18:20:37.42                 NaN             NaN             NaN
2019-03-10/18:20:37.45                 NaN             NaN             NaN
2019-03-10/18:20:37.48                 NaN             NaN             NaN
2019-03-10/18:20:37.51                 NaN             NaN             NaN
2019-03-10/18:20:37.54                 NaN             NaN             NaN
2019-03-10/18:20:37.57                 NaN             NaN             NaN
2019-03-10/18:20:37.61                 NaN             NaN             NaN
2019-03-10/18:20:37.64                 NaN             NaN             NaN
2019-03-10/18:20:37.67                 NaN             NaN             NaN
2019-03-10/18:20:37.70                 NaN             NaN             NaN
2019-03-10/18:20:37.73                 NaN             NaN             NaN
2019-03-10/18:20:37.76                 NaN             NaN             NaN
2019-03-10/18:20:37.79                 NaN             NaN             NaN
2019-03-10/18:20:37.82                 NaN             NaN             NaN
2019-03-10/18:20:37.86                 NaN             NaN             NaN
2019-03-10/18:20:37.89                 NaN             NaN             NaN
2019-03-10/18:20:37.92                 NaN             NaN             NaN
2019-03-10/18:20:37.95                 NaN             NaN             NaN
2019-03-10/18:20:37.98                 NaN             NaN             NaN
2019-03-10/18:20:38.01                 NaN             NaN             NaN
2019-03-10/18:20:38.04                 NaN             NaN             NaN
2019-03-10/18:20:38.07                 NaN             NaN             NaN
2019-03-10/18:20:38.11                 NaN             NaN             NaN
2019-03-10/18:20:38.14                 NaN             NaN             NaN
2019-03-10/18:20:38.17                 NaN             NaN             NaN
2019-03-10/18:20:38.20                 NaN             NaN             NaN
2019-03-10/18:20:38.23                 NaN             NaN             NaN
2019-03-10/18:20:38.26                 NaN             NaN             NaN
2019-03-10/18:20:38.29                 NaN             NaN             NaN
2019-03-10/18:20:38.32                 NaN             NaN             NaN
2019-03-10/18:20:38.36                 NaN             NaN             NaN
2019-03-10/18:20:38.39                 NaN             NaN             NaN
2019-03-10/18:20:38.42                 NaN             NaN             NaN
2019-03-10/18:20:38.45                 NaN             NaN             NaN
2019-03-10/18:20:38.48                 NaN             NaN             NaN
2019-03-10/18:20:38.51                 NaN             NaN             NaN
2019-03-10/18:20:38.54                 NaN             NaN             NaN
2019-03-10/18:20:38.57                 NaN             NaN             NaN
2019-03-10/18:20:38.61                 NaN             NaN             NaN
2019-03-10/18:20:38.64                 NaN             NaN             NaN
2019-03-10/18:20:38.67                 NaN             NaN             NaN
2019-03-10/18:20:38.70                 NaN             NaN             NaN
2019-03-10/18:20:38.73                 NaN             NaN             NaN
2019-03-10/18:20:38.76                 NaN             NaN             NaN
2019-03-10/18:20:38.79                 NaN             NaN             NaN
2019-03-10/18:20:38.82                 NaN             NaN             NaN
2019-03-10/18:20:38.86                 NaN             NaN             NaN
2019-03-10/18:20:38.89                 NaN             NaN             NaN
2019-03-10/18:20:38.92                 NaN             NaN             NaN
2019-03-10/18:20:38.95                 NaN             NaN             NaN
2019-03-10/18:20:38.98                 NaN             NaN             NaN
2019-03-10/18:20:39.01                 NaN             NaN             NaN
2019-03-10/18:20:39.04                 NaN             NaN             NaN
2019-03-10/18:20:39.07                 NaN             NaN             NaN
2019-03-10/18:20:39.11                 NaN             NaN             NaN
2019-03-10/18:20:39.14                 NaN             NaN             NaN
2019-03-10/18:20:39.17                 NaN             NaN             NaN
2019-03-10/18:20:39.20                 NaN             NaN             NaN
2019-03-10/18:20:39.23                 NaN             NaN             NaN
2019-03-10/18:20:39.26                 NaN             NaN             NaN
2019-03-10/18:20:39.29                 NaN             NaN             NaN
2019-03-10/18:20:39.32                 NaN             NaN             NaN
2019-03-10/18:20:39.36                 NaN             NaN             NaN
2019-03-10/18:20:39.39                 NaN             NaN             NaN
2019-03-10/18:20:39.42                 NaN             NaN             NaN
2019-03-10/18:20:39.45                 NaN             NaN             NaN
2019-03-10/18:20:39.48                 NaN             NaN             NaN
2019-03-10/18:20:39.51                 NaN             NaN             NaN
2019-03-10/18:20:39.54                 NaN             NaN             NaN
2019-03-10/18:20:39.57                 NaN             NaN             NaN
2019-03-10/18:20:39.61                 NaN             NaN             NaN
2019-03-10/18:20:39.64                 NaN             NaN             NaN
2019-03-10/18:20:39.67                 NaN             NaN             NaN
2019-03-10/18:20:39.70                 NaN             NaN             NaN
2019-03-10/18:20:39.73                 NaN             NaN             NaN
2019-03-10/18:20:39.76                 NaN             NaN             NaN
2019-03-10/18:20:39.79                 NaN             NaN             NaN
2019-03-10/18:20:39.82                 NaN             NaN             NaN
2019-03-10/18:20:39.86                 NaN             NaN             NaN
2019-03-10/18:20:39.89                 NaN             NaN             NaN
2019-03-10/18:20:39.92                 NaN             NaN             NaN
2019-03-10/18:20:39.95                 NaN             NaN             NaN
2019-03-10/18:20:39.98                 NaN             NaN             NaN
2019-03-10/18:20:40.01                 NaN             NaN             NaN
2019-03-10/18:20:40.04                 NaN             NaN             NaN
2019-03-10/18:20:40.07                 NaN             NaN             NaN
2019-03-10/18:20:40.11                 NaN             NaN             NaN
2019-03-10/18:20:40.14                 NaN             NaN             NaN
2019-03-10/18:20:40.17                 NaN             NaN             NaN
2019-03-10/18:20:40.20                 NaN             NaN             NaN
2019-03-10/18:20:40.23                 NaN             NaN             NaN
2019-03-10/18:20:40.26                 NaN             NaN             NaN
2019-03-10/18:20:40.29                 NaN             NaN             NaN
2019-03-10/18:20:40.32                 NaN             NaN             NaN
2019-03-10/18:20:40.36                 NaN             NaN             NaN
2019-03-10/18:20:40.39                 NaN             NaN             NaN
2019-03-10/18:20:40.42                 NaN             NaN             NaN
2019-03-10/18:20:40.45                 NaN             NaN             NaN
2019-03-10/18:20:40.48                 NaN             NaN             NaN
2019-03-10/18:20:40.51                 NaN             NaN             NaN
2019-03-10/18:20:40.54                 NaN             NaN             NaN
2019-03-10/18:20:40.57                 NaN             NaN             NaN
2019-03-10/18:20:40.61                 NaN             NaN             NaN
2019-03-10/18:20:40.64                 NaN             NaN             NaN
2019-03-10/18:20:40.67                 NaN             NaN             NaN
2019-03-10/18:20:40.70                 NaN             NaN             NaN
2019-03-10/18:20:40.73                 NaN             NaN             NaN
2019-03-10/18:20:40.76                 NaN             NaN             NaN
2019-03-10/18:20:40.79                 NaN             NaN             NaN
2019-03-10/18:20:40.82                 NaN             NaN             NaN
2019-03-10/18:20:40.86                 NaN             NaN             NaN
2019-03-10/18:20:40.89                 NaN             NaN             NaN
2019-03-10/18:20:40.92                 NaN             NaN             NaN
2019-03-10/18:20:40.95                 NaN             NaN             NaN
2019-03-10/18:20:40.98                 NaN             NaN             NaN
2019-03-10/18:20:41.01                 NaN             NaN             NaN
2019-03-10/18:20:41.04                 NaN             NaN             NaN
2019-03-10/18:20:41.07                 NaN             NaN             NaN
2019-03-10/18:20:41.11                 NaN             NaN             NaN
2019-03-10/18:20:41.14                 NaN             NaN             NaN
2019-03-10/18:20:41.17                 NaN             NaN             NaN
2019-03-10/18:20:41.20                 NaN             NaN             NaN
2019-03-10/18:20:41.23                 NaN             NaN             NaN
2019-03-10/18:20:41.26                 NaN             NaN             NaN
2019-03-10/18:20:41.29                 NaN             NaN             NaN
2019-03-10/18:20:41.32                 NaN             NaN             NaN
2019-03-10/18:20:41.36                 NaN             NaN             NaN
2019-03-10/18:20:41.39                 NaN             NaN             NaN
2019-03-10/18:20:41.42                 NaN             NaN             NaN
2019-03-10/18:20:41.45                 NaN             NaN             NaN
2019-03-10/18:20:41.48                 NaN             NaN             NaN
2019-03-10/18:20:41.51                 NaN             NaN             NaN
2019-03-10/18:20:41.54                 NaN             NaN             NaN
2019-03-10/18:20:41.57                 NaN             NaN             NaN
2019-03-10/18:20:41.61                 NaN             NaN             NaN
2019-03-10/18:20:41.64                 NaN             NaN             NaN
2019-03-10/18:20:41.67                 NaN             NaN             NaN
2019-03-10/18:20:41.70                 NaN             NaN             NaN
2019-03-10/18:20:41.73                 NaN             NaN             NaN
2019-03-10/18:20:41.76                 NaN             NaN             NaN
2019-03-10/18:20:41.79                 NaN             NaN             NaN
2019-03-10/18:20:41.82                 NaN             NaN             NaN
2019-03-10/18:20:41.86                 NaN             NaN             NaN
2019-03-10/18:20:41.89                 NaN             NaN             NaN
2019-03-10/18:20:41.92                 NaN             NaN             NaN
2019-03-10/18:20:41.95                 NaN             NaN             NaN
2019-03-10/18:20:41.98                 NaN             NaN             NaN
2019-03-10/18:20:42.01                 NaN             NaN             NaN
2019-03-10/18:20:42.04                 NaN             NaN             NaN
2019-03-10/18:20:42.07                 NaN             NaN             NaN
2019-03-10/18:20:42.11                 NaN             NaN             NaN
2019-03-10/18:20:42.14                 NaN             NaN             NaN
2019-03-10/18:20:42.17                 NaN             NaN             NaN
2019-03-10/18:20:42.20                 NaN             NaN             NaN
2019-03-10/18:20:42.23                 NaN             NaN             NaN
2019-03-10/18:20:42.26                 NaN             NaN             NaN
2019-03-10/18:20:42.29                 NaN             NaN             NaN
2019-03-10/18:20:42.32                 NaN             NaN             NaN
2019-03-10/18:20:42.36                 NaN             NaN             NaN
2019-03-10/18:20:42.39                 NaN             NaN             NaN
2019-03-10/18:20:42.42                 NaN             NaN             NaN
2019-03-10/18:20:42.45                 NaN             NaN             NaN
2019-03-10/18:20:42.48                 NaN             NaN             NaN
2019-03-10/18:20:42.51                 NaN             NaN             NaN
2019-03-10/18:20:42.54                 NaN             NaN             NaN
2019-03-10/18:20:42.57                 NaN             NaN             NaN
2019-03-10/18:20:42.61                 NaN             NaN             NaN
2019-03-10/18:20:42.64                 NaN             NaN             NaN
2019-03-10/18:20:42.67                 NaN             NaN             NaN
2019-03-10/18:20:42.70                 NaN             NaN             NaN
2019-03-10/18:20:42.73                 NaN             NaN             NaN
2019-03-10/18:20:42.76                 NaN             NaN             NaN
2019-03-10/18:20:42.79                 NaN             NaN             NaN
2019-03-10/18:20:42.82                 NaN             NaN             NaN
2019-03-10/18:20:42.86                 NaN             NaN             NaN
2019-03-10/18:20:42.89                 NaN             NaN             NaN
2019-03-10/18:20:42.92                 NaN             NaN             NaN
2019-03-10/18:20:42.95                 NaN             NaN             NaN
2019-03-10/18:20:42.98                 NaN             NaN             NaN
2019-03-10/18:20:43.01                 NaN             NaN             NaN
2019-03-10/18:20:43.04                 NaN             NaN             NaN
2019-03-10/18:20:43.07                 NaN             NaN             NaN
2019-03-10/18:20:43.11                 NaN             NaN             NaN
2019-03-10/18:20:43.14                 NaN             NaN             NaN
2019-03-10/18:20:43.17                 NaN             NaN             NaN
2019-03-10/18:20:43.20                 NaN             NaN             NaN
2019-03-10/18:20:43.23                 NaN             NaN             NaN
2019-03-10/18:20:43.26                 NaN             NaN             NaN
2019-03-10/18:20:43.29                 NaN             NaN             NaN
2019-03-10/18:20:43.32                 NaN             NaN             NaN
2019-03-10/18:20:43.36                 NaN             NaN             NaN
2019-03-10/18:20:43.39                 NaN             NaN             NaN
2019-03-10/18:20:43.42                 NaN             NaN             NaN
2019-03-10/18:20:43.45                 NaN             NaN             NaN
2019-03-10/18:20:43.48                 NaN             NaN             NaN
2019-03-10/18:20:43.51                 NaN             NaN             NaN
2019-03-10/18:20:43.54                 NaN             NaN             NaN
2019-03-10/18:20:43.57                 NaN             NaN             NaN
2019-03-10/18:20:43.61                 NaN             NaN             NaN
2019-03-10/18:20:43.64                 NaN             NaN             NaN
2019-03-10/18:20:43.67                 NaN             NaN             NaN
2019-03-10/18:20:43.70                 NaN             NaN             NaN
2019-03-10/18:20:43.73                 NaN             NaN             NaN
2019-03-10/18:20:43.76                 NaN             NaN             NaN
2019-03-10/18:20:43.79                 NaN             NaN             NaN
2019-03-10/18:20:43.82                 NaN             NaN             NaN
2019-03-10/18:20:43.86                 NaN             NaN             NaN
2019-03-10/18:20:43.89                 NaN             NaN             NaN
2019-03-10/18:20:43.92                 NaN             NaN             NaN
2019-03-10/18:20:43.95                 NaN             NaN             NaN
2019-03-10/18:20:43.98                 NaN             NaN             NaN
2019-03-10/18:20:44.01                 NaN             NaN             NaN
2019-03-10/18:20:44.04                 NaN             NaN             NaN
2019-03-10/18:20:44.07                 NaN             NaN             NaN
2019-03-10/18:20:44.11                 NaN             NaN             NaN
2019-03-10/18:20:44.14                 NaN             NaN             NaN
2019-03-10/18:20:44.17                 NaN             NaN             NaN
2019-03-10/18:20:44.20                 NaN             NaN             NaN
2019-03-10/18:20:44.23                 NaN             NaN             NaN
2019-03-10/18:20:44.26                 NaN             NaN             NaN
2019-03-10/18:20:44.29                 NaN             NaN             NaN
2019-03-10/18:20:44.32                 NaN             NaN             NaN
2019-03-10/18:20:44.36                 NaN             NaN             NaN
2019-03-10/18:20:44.39                 NaN             NaN             NaN
2019-03-10/18:20:44.42                 NaN             NaN             NaN
2019-03-10/18:20:44.45                 NaN             NaN             NaN
2019-03-10/18:20:44.48                 NaN             NaN             NaN
2019-03-10/18:20:44.51                 NaN             NaN             NaN
2019-03-10/18:20:44.54                 NaN             NaN             NaN
2019-03-10/18:20:44.57                 NaN             NaN             NaN
2019-03-10/18:20:44.61                 NaN             NaN             NaN
2019-03-10/18:20:44.64                 NaN             NaN             NaN
2019-03-10/18:20:44.67                 NaN             NaN             NaN
2019-03-10/18:20:44.70                 NaN             NaN             NaN
2019-03-10/18:20:44.73                 NaN             NaN             NaN
2019-03-10/18:20:44.76                 NaN             NaN             NaN
2019-03-10/18:20:44.79                 NaN             NaN             NaN
2019-03-10/18:20:44.82                 NaN             NaN             NaN
2019-03-10/18:20:44.86                 NaN             NaN             NaN
2019-03-10/18:20:44.89                 NaN             NaN             NaN
2019-03-10/18:20:44.92                 NaN             NaN             NaN
2019-03-10/18:20:44.95                 NaN             NaN             NaN
2019-03-10/18:20:44.98                 NaN             NaN             NaN
2019-03-10/18:20:45.01                 NaN             NaN             NaN
2019-03-10/18:20:45.04                 NaN             NaN             NaN
2019-03-10/18:20:45.07                 NaN             NaN             NaN
2019-03-10/18:20:45.11                 NaN             NaN             NaN
2019-03-10/18:20:45.14                 NaN             NaN             NaN
2019-03-10/18:20:45.17                 NaN             NaN             NaN
2019-03-10/18:20:45.20                 NaN             NaN             NaN
2019-03-10/18:20:45.23                 NaN             NaN             NaN
2019-03-10/18:20:45.26                 NaN             NaN             NaN
2019-03-10/18:20:45.29                 NaN             NaN             NaN
2019-03-10/18:20:45.32                 NaN             NaN             NaN
2019-03-10/18:20:45.36                 NaN             NaN             NaN
2019-03-10/18:20:45.39                 NaN             NaN             NaN
2019-03-10/18:20:45.42                 NaN             NaN             NaN
2019-03-10/18:20:45.45                 NaN             NaN             NaN
2019-03-10/18:20:45.48                 NaN             NaN             NaN
2019-03-10/18:20:45.51                 NaN             NaN             NaN
2019-03-10/18:20:45.54                 NaN             NaN             NaN
2019-03-10/18:20:45.57                 NaN             NaN             NaN
2019-03-10/18:20:45.61                 NaN             NaN             NaN
2019-03-10/18:20:45.64                 NaN             NaN             NaN
2019-03-10/18:20:45.67                 NaN             NaN             NaN
2019-03-10/18:20:45.70                 NaN             NaN             NaN
2019-03-10/18:20:45.73                 NaN             NaN             NaN
2019-03-10/18:20:45.76                 NaN             NaN             NaN
2019-03-10/18:20:45.79                 NaN             NaN             NaN
2019-03-10/18:20:45.82                 NaN             NaN             NaN
2019-03-10/18:20:45.86                 NaN             NaN             NaN
2019-03-10/18:20:45.89                 NaN             NaN             NaN
2019-03-10/18:20:45.92                 NaN             NaN             NaN
2019-03-10/18:20:45.95                 NaN             NaN             NaN
2019-03-10/18:20:45.98                 NaN             NaN             NaN
2019-03-10/18:20:46.01                 NaN             NaN             NaN
2019-03-10/18:20:46.04                 NaN             NaN             NaN
2019-03-10/18:20:46.07                 NaN             NaN             NaN
2019-03-10/18:20:46.11                 NaN             NaN             NaN
2019-03-10/18:20:46.14                 NaN             NaN             NaN
2019-03-10/18:20:46.17                 NaN             NaN             NaN
2019-03-10/18:20:46.20                 NaN             NaN             NaN
2019-03-10/18:20:46.23                 NaN             NaN             NaN
2019-03-10/18:20:46.26                 NaN             NaN             NaN
2019-03-10/18:20:46.29                 NaN             NaN             NaN
2019-03-10/18:20:46.32                 NaN             NaN             NaN
2019-03-10/18:20:46.36                 NaN             NaN             NaN
2019-03-10/18:20:46.39                 NaN             NaN             NaN
2019-03-10/18:20:46.42                 NaN             NaN             NaN
2019-03-10/18:20:46.45                 NaN             NaN             NaN
2019-03-10/18:20:46.48                 NaN             NaN             NaN
2019-03-10/18:20:46.51                 NaN             NaN             NaN
2019-03-10/18:20:46.54                 NaN             NaN             NaN
2019-03-10/18:20:46.57                 NaN             NaN             NaN
2019-03-10/18:20:46.61                 NaN             NaN             NaN
2019-03-10/18:20:46.64                 NaN             NaN             NaN
2019-03-10/18:20:46.67                 NaN             NaN             NaN
2019-03-10/18:20:46.70                 NaN             NaN             NaN
2019-03-10/18:20:46.73                 NaN             NaN             NaN
2019-03-10/18:20:46.76                 NaN             NaN             NaN
2019-03-10/18:20:46.79                 NaN             NaN             NaN
2019-03-10/18:20:46.82                 NaN             NaN             NaN
2019-03-10/18:20:46.86                 NaN             NaN             NaN
2019-03-10/18:20:46.89                 NaN             NaN             NaN
2019-03-10/18:20:46.92                 NaN             NaN             NaN
2019-03-10/18:20:46.95                 NaN             NaN             NaN
2019-03-10/18:20:46.98                 NaN             NaN             NaN
2019-03-10/18:20:47.01                 NaN             NaN             NaN
2019-03-10/18:20:47.04                 NaN             NaN             NaN
2019-03-10/18:20:47.07                 NaN             NaN             NaN
2019-03-10/18:20:47.11                 NaN             NaN             NaN
2019-03-10/18:20:47.14                 NaN             NaN             NaN
2019-03-10/18:20:47.17                 NaN             NaN             NaN
2019-03-10/18:20:47.20                 NaN             NaN             NaN
2019-03-10/18:20:47.23                 NaN             NaN             NaN
2019-03-10/18:20:47.26                 NaN             NaN             NaN
2019-03-10/18:20:47.29                 NaN             NaN             NaN
2019-03-10/18:20:47.32                 NaN             NaN             NaN
2019-03-10/18:20:47.36                 NaN             NaN             NaN
2019-03-10/18:20:47.39                 NaN             NaN             NaN
2019-03-10/18:20:47.42                 NaN             NaN             NaN
2019-03-10/18:20:47.45                 NaN             NaN             NaN
2019-03-10/18:20:47.48                 NaN             NaN             NaN
2019-03-10/18:20:47.51                 NaN             NaN             NaN
2019-03-10/18:20:47.54                 NaN             NaN             NaN
2019-03-10/18:20:47.57                 NaN             NaN             NaN
2019-03-10/18:20:47.61                 NaN             NaN             NaN
2019-03-10/18:20:47.64                 NaN             NaN             NaN
2019-03-10/18:20:47.67                 NaN             NaN             NaN
2019-03-10/18:20:47.70                 NaN             NaN             NaN
2019-03-10/18:20:47.73                 NaN             NaN             NaN
2019-03-10/18:20:47.76                 NaN             NaN             NaN
2019-03-10/18:20:47.79                 NaN             NaN             NaN
2019-03-10/18:20:47.82                 NaN             NaN             NaN
2019-03-10/18:20:47.86                 NaN             NaN             NaN
2019-03-10/18:20:47.89                 NaN             NaN             NaN
2019-03-10/18:20:47.92                 NaN             NaN             NaN
2019-03-10/18:20:47.95                 NaN             NaN             NaN
2019-03-10/18:20:47.98                 NaN             NaN             NaN
2019-03-10/18:20:48.01                 NaN             NaN             NaN
2019-03-10/18:20:48.04                 NaN             NaN             NaN
2019-03-10/18:20:48.07                 NaN             NaN             NaN
2019-03-10/18:20:48.11                 NaN             NaN             NaN
2019-03-10/18:20:48.14                 NaN             NaN             NaN
2019-03-10/18:20:48.17                 NaN             NaN             NaN
2019-03-10/18:20:48.20                 NaN             NaN             NaN
2019-03-10/18:20:48.23                 NaN             NaN             NaN
2019-03-10/18:20:48.26                 NaN             NaN             NaN
2019-03-10/18:20:48.29                 NaN             NaN             NaN
2019-03-10/18:20:48.32                 NaN             NaN             NaN
2019-03-10/18:20:48.36                 NaN             NaN             NaN
2019-03-10/18:20:48.39                 NaN             NaN             NaN
2019-03-10/18:20:48.42                 NaN             NaN             NaN
2019-03-10/18:20:48.45                 NaN             NaN             NaN
2019-03-10/18:20:48.48                 NaN             NaN             NaN
2019-03-10/18:20:48.51                 NaN             NaN             NaN
2019-03-10/18:20:48.54                 NaN             NaN             NaN
2019-03-10/18:20:48.57                 NaN             NaN             NaN
2019-03-10/18:20:48.61                 NaN             NaN             NaN
2019-03-10/18:20:48.64                 NaN             NaN             NaN
2019-03-10/18:20:48.67                 NaN             NaN             NaN
2019-03-10/18:20:48.70                 NaN             NaN             NaN
2019-03-10/18:20:48.73                 NaN             NaN             NaN
2019-03-10/18:20:48.76                 NaN             NaN             NaN
2019-03-10/18:20:48.79                 NaN             NaN             NaN
2019-03-10/18:20:48.82                 NaN             NaN             NaN
2019-03-10/18:20:48.86                 NaN             NaN             NaN
2019-03-10/18:20:48.89                 NaN             NaN             NaN
2019-03-10/18:20:48.92                 NaN             NaN             NaN
2019-03-10/18:20:48.95                 NaN             NaN             NaN
2019-03-10/18:20:48.98                 NaN             NaN             NaN
2019-03-10/18:20:49.01                 NaN             NaN             NaN
2019-03-10/18:20:49.04                 NaN             NaN             NaN
2019-03-10/18:20:49.07                 NaN             NaN             NaN
2019-03-10/18:20:49.11                 NaN             NaN             NaN
2019-03-10/18:20:49.14                 NaN             NaN             NaN
2019-03-10/18:20:49.17                 NaN             NaN             NaN
2019-03-10/18:20:49.20                 NaN             NaN             NaN
2019-03-10/18:20:49.23                 NaN             NaN             NaN
2019-03-10/18:20:49.26                 NaN             NaN             NaN
2019-03-10/18:20:49.29                 NaN             NaN             NaN
2019-03-10/18:20:49.32                 NaN             NaN             NaN
2019-03-10/18:20:49.36                 NaN             NaN             NaN
2019-03-10/18:20:49.39                 NaN             NaN             NaN
2019-03-10/18:20:49.42                 NaN             NaN             NaN
2019-03-10/18:20:49.45                 NaN             NaN             NaN
2019-03-10/18:20:49.48                 NaN             NaN             NaN
2019-03-10/18:20:49.51                 NaN             NaN             NaN
2019-03-10/18:20:49.54                 NaN             NaN             NaN
2019-03-10/18:20:49.57                 NaN             NaN             NaN
2019-03-10/18:20:49.61                 NaN             NaN             NaN
2019-03-10/18:20:49.64                 NaN             NaN             NaN
2019-03-10/18:20:49.67                 NaN             NaN             NaN
2019-03-10/18:20:49.70                 NaN             NaN             NaN
2019-03-10/18:20:49.73                 NaN             NaN             NaN
2019-03-10/18:20:49.76                 NaN             NaN             NaN
2019-03-10/18:20:49.79                 NaN             NaN             NaN
2019-03-10/18:20:49.82                 NaN             NaN             NaN
2019-03-10/18:20:49.86                 NaN             NaN             NaN
2019-03-10/18:20:49.89                 NaN             NaN             NaN
2019-03-10/18:20:49.92                 NaN             NaN             NaN
2019-03-10/18:20:49.95                 NaN             NaN             NaN
2019-03-10/18:20:49.98                 NaN             NaN             NaN
2019-03-10/18:20:50.01                 NaN             NaN             NaN
2019-03-10/18:20:50.04                 NaN             NaN             NaN
2019-03-10/18:20:50.07                 NaN             NaN             NaN
2019-03-10/18:20:50.11                 NaN             NaN             NaN
2019-03-10/18:20:50.14                 NaN             NaN             NaN
2019-03-10/18:20:50.17                 NaN             NaN             NaN
2019-03-10/18:20:50.20                 NaN             NaN             NaN
2019-03-10/18:20:50.23                 NaN             NaN             NaN
2019-03-10/18:20:50.26                 NaN             NaN             NaN
2019-03-10/18:20:50.29                 NaN             NaN             NaN
2019-03-10/18:20:50.32                 NaN             NaN             NaN
2019-03-10/18:20:50.36                 NaN             NaN             NaN
2019-03-10/18:20:50.39                 NaN             NaN             NaN
2019-03-10/18:20:50.42                 NaN             NaN             NaN
2019-03-10/18:20:50.45                 NaN             NaN             NaN
2019-03-10/18:20:50.48                 NaN             NaN             NaN
2019-03-10/18:20:50.51                 NaN             NaN             NaN
2019-03-10/18:20:50.54                 NaN             NaN             NaN
2019-03-10/18:20:50.57                 NaN             NaN             NaN
2019-03-10/18:20:50.61                 NaN             NaN             NaN
2019-03-10/18:20:50.64                 NaN             NaN             NaN
2019-03-10/18:20:50.67                 NaN             NaN             NaN
2019-03-10/18:20:50.70                 NaN             NaN             NaN
2019-03-10/18:20:50.73                 NaN             NaN             NaN
2019-03-10/18:20:50.76                 NaN             NaN             NaN
2019-03-10/18:20:50.79                 NaN             NaN             NaN
2019-03-10/18:20:50.82                 NaN             NaN             NaN
2019-03-10/18:20:50.86                 NaN             NaN             NaN
2019-03-10/18:20:50.89                 NaN             NaN             NaN
2019-03-10/18:20:50.92                 NaN             NaN             NaN
2019-03-10/18:20:50.95                 NaN             NaN             NaN
2019-03-10/18:20:50.98                 NaN             NaN             NaN
2019-03-10/18:20:51.01                 NaN             NaN             NaN
2019-03-10/18:20:51.04                 NaN             NaN             NaN
2019-03-10/18:20:51.07                 NaN             NaN             NaN
2019-03-10/18:20:51.11                 NaN             NaN             NaN
2019-03-10/18:20:51.14                 NaN             NaN             NaN
2019-03-10/18:20:51.17                 NaN             NaN             NaN
2019-03-10/18:20:51.20                 NaN             NaN             NaN
2019-03-10/18:20:51.23                 NaN             NaN             NaN
2019-03-10/18:20:51.26                 NaN             NaN             NaN
2019-03-10/18:20:51.29                 NaN             NaN             NaN
2019-03-10/18:20:51.32                 NaN             NaN             NaN
2019-03-10/18:20:51.36                 NaN             NaN             NaN
2019-03-10/18:20:51.39                 NaN             NaN             NaN
2019-03-10/18:20:51.42                 NaN             NaN             NaN
2019-03-10/18:20:51.45                 NaN             NaN             NaN
2019-03-10/18:20:51.48                 NaN             NaN             NaN
2019-03-10/18:20:51.51                 NaN             NaN             NaN
2019-03-10/18:20:51.54                 NaN             NaN             NaN
2019-03-10/18:20:51.57                 NaN             NaN             NaN
2019-03-10/18:20:51.61                 NaN             NaN             NaN
2019-03-10/18:20:51.64                 NaN             NaN             NaN
2019-03-10/18:20:51.67                 NaN             NaN             NaN
2019-03-10/18:20:51.70                 NaN             NaN             NaN
2019-03-10/18:20:51.73                 NaN             NaN             NaN
2019-03-10/18:20:51.76                 NaN             NaN             NaN
2019-03-10/18:20:51.79                 NaN             NaN             NaN
2019-03-10/18:20:51.82                 NaN             NaN             NaN
2019-03-10/18:20:51.86                 NaN             NaN             NaN
2019-03-10/18:20:51.89                 NaN             NaN             NaN
2019-03-10/18:20:51.92                 NaN             NaN             NaN
2019-03-10/18:20:51.95                 NaN             NaN             NaN
2019-03-10/18:20:51.98                 NaN             NaN             NaN
2019-03-10/18:20:52.01                 NaN             NaN             NaN
2019-03-10/18:20:52.04                 NaN             NaN             NaN
2019-03-10/18:20:52.07                 NaN             NaN             NaN
2019-03-10/18:20:52.11                 NaN             NaN             NaN
2019-03-10/18:20:52.14                 NaN             NaN             NaN
2019-03-10/18:20:52.17                 NaN             NaN             NaN
2019-03-10/18:20:52.20                 NaN             NaN             NaN
2019-03-10/18:20:52.23                 NaN             NaN             NaN
2019-03-10/18:20:52.26                 NaN             NaN             NaN
2019-03-10/18:20:52.29                 NaN             NaN             NaN
2019-03-10/18:20:52.32                 NaN             NaN             NaN
2019-03-10/18:20:52.36                 NaN             NaN             NaN
2019-03-10/18:20:52.39                 NaN             NaN             NaN
2019-03-10/18:20:52.42                 NaN             NaN             NaN
2019-03-10/18:20:52.45                 NaN             NaN             NaN
2019-03-10/18:20:52.48                 NaN             NaN             NaN
2019-03-10/18:20:52.51                 NaN             NaN             NaN
2019-03-10/18:20:52.54                 NaN             NaN             NaN
2019-03-10/18:20:52.57                 NaN             NaN             NaN
2019-03-10/18:20:52.61                 NaN             NaN             NaN
2019-03-10/18:20:52.64                 NaN             NaN             NaN
2019-03-10/18:20:52.67                 NaN             NaN             NaN
2019-03-10/18:20:52.70                 NaN             NaN             NaN
2019-03-10/18:20:52.73                 NaN             NaN             NaN
2019-03-10/18:20:52.76                 NaN             NaN             NaN
2019-03-10/18:20:52.79                 NaN             NaN             NaN
2019-03-10/18:20:52.82                 NaN             NaN             NaN
2019-03-10/18:20:52.86                 NaN             NaN             NaN
2019-03-10/18:20:52.89                 NaN             NaN             NaN
2019-03-10/18:20:52.92                 NaN             NaN             NaN
2019-03-10/18:20:52.95                 NaN             NaN             NaN
2019-03-10/18:20:52.98                 NaN             NaN             NaN
2019-03-10/18:20:53.01                 NaN             NaN             NaN
2019-03-10/18:20:53.04                 NaN             NaN             NaN
2019-03-10/18:20:53.07                 NaN             NaN             NaN
2019-03-10/18:20:53.11                 NaN             NaN             NaN
2019-03-10/18:20:53.14                 NaN             NaN             NaN
2019-03-10/18:20:53.17                 NaN             NaN             NaN
2019-03-10/18:20:53.20                 NaN             NaN             NaN
2019-03-10/18:20:53.23                 NaN             NaN             NaN
2019-03-10/18:20:53.26                 NaN             NaN             NaN
2019-03-10/18:20:53.29                 NaN             NaN             NaN
2019-03-10/18:20:53.32                 NaN             NaN             NaN
2019-03-10/18:20:53.36                 NaN             NaN             NaN
2019-03-10/18:20:53.39                 NaN             NaN             NaN
2019-03-10/18:20:53.42                 NaN             NaN             NaN
2019-03-10/18:20:53.45                 NaN             NaN             NaN
2019-03-10/18:20:53.48                 NaN             NaN             NaN
2019-03-10/18:20:53.51                 NaN             NaN             NaN
2019-03-10/18:20:53.54                 NaN             NaN             NaN
2019-03-10/18:20:53.57                 NaN             NaN             NaN
2019-03-10/18:20:53.61                 NaN             NaN             NaN
2019-03-10/18:20:53.64                 NaN             NaN             NaN
2019-03-10/18:20:53.67                 NaN             NaN             NaN
2019-03-10/18:20:53.70                 NaN             NaN             NaN
2019-03-10/18:20:53.73                 NaN             NaN             NaN
2019-03-10/18:20:53.76                 NaN             NaN             NaN
2019-03-10/18:20:53.79                 NaN             NaN             NaN
2019-03-10/18:20:53.82                 NaN             NaN             NaN
2019-03-10/18:20:53.86                 NaN             NaN             NaN
2019-03-10/18:20:53.89                 NaN             NaN             NaN
2019-03-10/18:20:53.92                 NaN             NaN             NaN
2019-03-10/18:20:53.95                 NaN             NaN             NaN
2019-03-10/18:20:53.98                 NaN             NaN             NaN
2019-03-10/18:20:54.01                 NaN             NaN             NaN
2019-03-10/18:20:54.04                 NaN             NaN             NaN
2019-03-10/18:20:54.07                 NaN             NaN             NaN
2019-03-10/18:20:54.11                 NaN             NaN             NaN
2019-03-10/18:20:54.14                 NaN             NaN             NaN
2019-03-10/18:20:54.17                 NaN             NaN             NaN
2019-03-10/18:20:54.20                 NaN             NaN             NaN
2019-03-10/18:20:54.23                 NaN             NaN             NaN
2019-03-10/18:20:54.26                 NaN             NaN             NaN
2019-03-10/18:20:54.29                 NaN             NaN             NaN
2019-03-10/18:20:54.32                 NaN             NaN             NaN
2019-03-10/18:20:54.36                 NaN             NaN             NaN
2019-03-10/18:20:54.39                 NaN             NaN             NaN
2019-03-10/18:20:54.42                 NaN             NaN             NaN
2019-03-10/18:20:54.45                 NaN             NaN             NaN
2019-03-10/18:20:54.48                 NaN             NaN             NaN
2019-03-10/18:20:54.51                 NaN             NaN             NaN
2019-03-10/18:20:54.54                 NaN             NaN             NaN
2019-03-10/18:20:54.57                 NaN             NaN             NaN
2019-03-10/18:20:54.61                 NaN             NaN             NaN
2019-03-10/18:20:54.64                 NaN             NaN             NaN
2019-03-10/18:20:54.67                 NaN             NaN             NaN
2019-03-10/18:20:54.70                 NaN             NaN             NaN
2019-03-10/18:20:54.73                 NaN             NaN             NaN
2019-03-10/18:20:54.76                 NaN             NaN             NaN
2019-03-10/18:20:54.79                 NaN             NaN             NaN
2019-03-10/18:20:54.82                 NaN             NaN             NaN
2019-03-10/18:20:54.86                 NaN             NaN             NaN
2019-03-10/18:20:54.89                 NaN             NaN             NaN
2019-03-10/18:20:54.92                 NaN             NaN             NaN
2019-03-10/18:20:54.95                 NaN             NaN             NaN
2019-03-10/18:20:54.98                 NaN             NaN             NaN
2019-03-10/18:20:55.01                 NaN             NaN             NaN
2019-03-10/18:20:55.04                 NaN             NaN             NaN
2019-03-10/18:20:55.07                 NaN             NaN             NaN
2019-03-10/18:20:55.11                 NaN             NaN             NaN
2019-03-10/18:20:55.14                 NaN             NaN             NaN
2019-03-10/18:20:55.17                 NaN             NaN             NaN
2019-03-10/18:20:55.20                 NaN             NaN             NaN
2019-03-10/18:20:55.23                 NaN             NaN             NaN
2019-03-10/18:20:55.26                 NaN             NaN             NaN
2019-03-10/18:20:55.29                 NaN             NaN             NaN
2019-03-10/18:20:55.32                 NaN             NaN             NaN
2019-03-10/18:20:55.36                 NaN             NaN             NaN
2019-03-10/18:20:55.39                 NaN             NaN             NaN
2019-03-10/18:20:55.42                 NaN             NaN             NaN
2019-03-10/18:20:55.45                 NaN             NaN             NaN
2019-03-10/18:20:55.48                 NaN             NaN             NaN
2019-03-10/18:20:55.51                 NaN             NaN             NaN
2019-03-10/18:20:55.54                 NaN             NaN             NaN
2019-03-10/18:20:55.57                 NaN             NaN             NaN
2019-03-10/18:20:55.61                 NaN             NaN             NaN
2019-03-10/18:20:55.64                 NaN             NaN             NaN
2019-03-10/18:20:55.67                 NaN             NaN             NaN
2019-03-10/18:20:55.70                 NaN             NaN             NaN
2019-03-10/18:20:55.73                 NaN             NaN             NaN
2019-03-10/18:20:55.76                 NaN             NaN             NaN
2019-03-10/18:20:55.79                 NaN             NaN             NaN
2019-03-10/18:20:55.82                 NaN             NaN             NaN
2019-03-10/18:20:55.86                 NaN             NaN             NaN
2019-03-10/18:20:55.89                 NaN             NaN             NaN
2019-03-10/18:20:55.92                 NaN             NaN             NaN
2019-03-10/18:20:55.95                 NaN             NaN             NaN
2019-03-10/18:20:55.98                 NaN             NaN             NaN
2019-03-10/18:20:56.01                 NaN             NaN             NaN
2019-03-10/18:20:56.04                 NaN             NaN             NaN
2019-03-10/18:20:56.07                 NaN             NaN             NaN
2019-03-10/18:20:56.11                 NaN             NaN             NaN
2019-03-10/18:20:56.14                 NaN             NaN             NaN
2019-03-10/18:20:56.17                 NaN             NaN             NaN
2019-03-10/18:20:56.20                 NaN             NaN             NaN
2019-03-10/18:20:56.23                 NaN             NaN             NaN
2019-03-10/18:20:56.26                 NaN             NaN             NaN
2019-03-10/18:20:56.29                 NaN             NaN             NaN
2019-03-10/18:20:56.32                 NaN             NaN             NaN
2019-03-10/18:20:56.36                 NaN             NaN             NaN
2019-03-10/18:20:56.39                 NaN             NaN             NaN
2019-03-10/18:20:56.42                 NaN             NaN             NaN
2019-03-10/18:20:56.45                 NaN             NaN             NaN
2019-03-10/18:20:56.48                 NaN             NaN             NaN
2019-03-10/18:20:56.51                 NaN             NaN             NaN
2019-03-10/18:20:56.54                 NaN             NaN             NaN
2019-03-10/18:20:56.57                 NaN             NaN             NaN
2019-03-10/18:20:56.61                 NaN             NaN             NaN
2019-03-10/18:20:56.64                 NaN             NaN             NaN
2019-03-10/18:20:56.67                 NaN             NaN             NaN
2019-03-10/18:20:56.70                 NaN             NaN             NaN
2019-03-10/18:20:56.73                 NaN             NaN             NaN
2019-03-10/18:20:56.76                 NaN             NaN             NaN
2019-03-10/18:20:56.79                 NaN             NaN             NaN
2019-03-10/18:20:56.82                 NaN             NaN             NaN
2019-03-10/18:20:56.86                 NaN             NaN             NaN
2019-03-10/18:20:56.89                 NaN             NaN             NaN
2019-03-10/18:20:56.92                 NaN             NaN             NaN
2019-03-10/18:20:56.95                 NaN             NaN             NaN
2019-03-10/18:20:56.98                 NaN             NaN             NaN
2019-03-10/18:20:57.01                 NaN             NaN             NaN
2019-03-10/18:20:57.04                 NaN             NaN             NaN
2019-03-10/18:20:57.07                 NaN             NaN             NaN
2019-03-10/18:20:57.11                 NaN             NaN             NaN
2019-03-10/18:20:57.14                 NaN             NaN             NaN
2019-03-10/18:20:57.17                 NaN             NaN             NaN
2019-03-10/18:20:57.20                 NaN             NaN             NaN
2019-03-10/18:20:57.23                 NaN             NaN             NaN
2019-03-10/18:20:57.26                 NaN             NaN             NaN
2019-03-10/18:20:57.29                 NaN             NaN             NaN
2019-03-10/18:20:57.32                 NaN             NaN             NaN
2019-03-10/18:20:57.36                 NaN             NaN             NaN
2019-03-10/18:20:57.39                 NaN             NaN             NaN
2019-03-10/18:20:57.42                 NaN             NaN             NaN
2019-03-10/18:20:57.45                 NaN             NaN             NaN
2019-03-10/18:20:57.48                 NaN             NaN             NaN
2019-03-10/18:20:57.51                 NaN             NaN             NaN
2019-03-10/18:20:57.54                 NaN             NaN             NaN
2019-03-10/18:20:57.57                 NaN             NaN             NaN
2019-03-10/18:20:57.61                 NaN             NaN             NaN
2019-03-10/18:20:57.64                 NaN             NaN             NaN
2019-03-10/18:20:57.67                 NaN             NaN             NaN
2019-03-10/18:20:57.70                 NaN             NaN             NaN
2019-03-10/18:20:57.73                 NaN             NaN             NaN
2019-03-10/18:20:57.76                 NaN             NaN             NaN
2019-03-10/18:20:57.79                 NaN             NaN             NaN
2019-03-10/18:20:57.82                 NaN             NaN             NaN
2019-03-10/18:20:57.86                 NaN             NaN             NaN
2019-03-10/18:20:57.89                 NaN             NaN             NaN
2019-03-10/18:20:57.92                 NaN             NaN             NaN
2019-03-10/18:20:57.95                 NaN             NaN             NaN
2019-03-10/18:20:57.98                 NaN             NaN             NaN
2019-03-10/18:20:58.01                 NaN             NaN             NaN
2019-03-10/18:20:58.04                 NaN             NaN             NaN
2019-03-10/18:20:58.07                 NaN             NaN             NaN
2019-03-10/18:20:58.11                 NaN             NaN             NaN
2019-03-10/18:20:58.14                 NaN             NaN             NaN
2019-03-10/18:20:58.17                 NaN             NaN             NaN
2019-03-10/18:20:58.20                 NaN             NaN             NaN
2019-03-10/18:20:58.23                 NaN             NaN             NaN
2019-03-10/18:20:58.26                 NaN             NaN             NaN
2019-03-10/18:20:58.29                 NaN             NaN             NaN
2019-03-10/18:20:58.32                 NaN             NaN             NaN
2019-03-10/18:20:58.36                 NaN             NaN             NaN
2019-03-10/18:20:58.39                 NaN             NaN             NaN
2019-03-10/18:20:58.42                 NaN             NaN             NaN
2019-03-10/18:20:58.45                 NaN             NaN             NaN
2019-03-10/18:20:58.48                 NaN             NaN             NaN
2019-03-10/18:20:58.51                 NaN             NaN             NaN
2019-03-10/18:20:58.54                 NaN             NaN             NaN
2019-03-10/18:20:58.57                 NaN             NaN             NaN
2019-03-10/18:20:58.61                 NaN             NaN             NaN
2019-03-10/18:20:58.64                 NaN             NaN             NaN
2019-03-10/18:20:58.67                 NaN             NaN             NaN
2019-03-10/18:20:58.70                 NaN             NaN             NaN
2019-03-10/18:20:58.73                 NaN             NaN             NaN
2019-03-10/18:20:58.76                 NaN             NaN             NaN
2019-03-10/18:20:58.79                 NaN             NaN             NaN
2019-03-10/18:20:58.82                 NaN             NaN             NaN
2019-03-10/18:20:58.86                 NaN             NaN             NaN
2019-03-10/18:20:58.89                 NaN             NaN             NaN
2019-03-10/18:20:58.92                 NaN             NaN             NaN
2019-03-10/18:20:58.95                 NaN             NaN             NaN
2019-03-10/18:20:58.98                 NaN             NaN             NaN
2019-03-10/18:20:59.01                 NaN             NaN             NaN
2019-03-10/18:20:59.04                 NaN             NaN             NaN
2019-03-10/18:20:59.07                 NaN             NaN             NaN
2019-03-10/18:20:59.11                 NaN             NaN             NaN
2019-03-10/18:20:59.14                 NaN             NaN             NaN
2019-03-10/18:20:59.17                 NaN             NaN             NaN
2019-03-10/18:20:59.20                 NaN             NaN             NaN
2019-03-10/18:20:59.23                 NaN             NaN             NaN
2019-03-10/18:20:59.26                 NaN             NaN             NaN
2019-03-10/18:20:59.29                 NaN             NaN             NaN
2019-03-10/18:20:59.32                 NaN             NaN             NaN
2019-03-10/18:20:59.36                 NaN             NaN             NaN
2019-03-10/18:20:59.39                 NaN             NaN             NaN
2019-03-10/18:20:59.42                 NaN             NaN             NaN
2019-03-10/18:20:59.45                 NaN             NaN             NaN
2019-03-10/18:20:59.48                 NaN             NaN             NaN
2019-03-10/18:20:59.51                 NaN             NaN             NaN
2019-03-10/18:20:59.54                 NaN             NaN             NaN
2019-03-10/18:20:59.57                 NaN             NaN             NaN
2019-03-10/18:20:59.61                 NaN             NaN             NaN
2019-03-10/18:20:59.64                 NaN             NaN             NaN
2019-03-10/18:20:59.67                 NaN             NaN             NaN
2019-03-10/18:20:59.70                 NaN             NaN             NaN
2019-03-10/18:20:59.73                 NaN             NaN             NaN
2019-03-10/18:20:59.76                 NaN             NaN             NaN
2019-03-10/18:20:59.79                 NaN             NaN             NaN
2019-03-10/18:20:59.82                 NaN             NaN             NaN
2019-03-10/18:20:59.86                 NaN             NaN             NaN
2019-03-10/18:20:59.89                 NaN             NaN             NaN
2019-03-10/18:20:59.92                 NaN             NaN             NaN
2019-03-10/18:20:59.95                 NaN             NaN             NaN
2019-03-10/18:20:59.98                 NaN             NaN             NaN
2019-03-10/18:21:00.01          -8.0780486      -14.288443       86.395274
2019-03-10/18:21:00.04          -8.1098807      -14.298100       86.406663
2019-03-10/18:21:00.07          -8.1427393      -14.308069       86.418419
2019-03-10/18:21:00.11          -8.1745713      -14.317727       86.429808
2019-03-10/18:21:00.14          -8.2064031      -14.327384       86.441197
2019-03-10/18:21:00.17          -8.2382352      -14.337042       86.452586
2019-03-10/18:21:00.20          -8.2710938      -14.347011       86.464343
2019-03-10/18:21:00.23          -8.3029258      -14.356669       86.475732
2019-03-10/18:21:00.26          -8.3347577      -14.366326       86.487121
2019-03-10/18:21:00.29          -8.3665897      -14.375984       86.498510
2019-03-10/18:21:00.32          -8.3994483      -14.385953       86.510266
2019-03-10/18:21:00.36          -8.4312804      -14.395611       86.521656
2019-03-10/18:21:00.39          -8.4631122      -14.405268       86.533045
2019-03-10/18:21:00.42          -8.4949442      -14.414926       86.544434
2019-03-10/18:21:00.45          -8.5278028      -14.424895       86.556190
2019-03-10/18:21:00.48          -8.5596349      -14.434552       86.567579
2019-03-10/18:21:00.51          -8.5914667      -14.444210       86.578968
2019-03-10/18:21:00.54          -8.6232988      -14.453868       86.590357
2019-03-10/18:21:00.57          -8.6561574      -14.463837       86.602114
2019-03-10/18:21:00.61          -8.6879894      -14.473494       86.613503
2019-03-10/18:21:00.64          -8.7198212      -14.483152       86.624892
2019-03-10/18:21:00.67          -8.7516533      -14.492810       86.636281
2019-03-10/18:21:00.70          -8.7845119      -14.502779       86.648037
2019-03-10/18:21:00.73          -8.8163439      -14.512436       86.659427
2019-03-10/18:21:00.76          -8.8481758      -14.522094       86.670816
2019-03-10/18:21:00.79          -8.8800078      -14.531751       86.682205
2019-03-10/18:21:00.82          -8.9128664      -14.541720       86.693961
2019-03-10/18:21:00.86          -8.9446985      -14.551378       86.705350
2019-03-10/18:21:00.89          -8.9765303      -14.561036       86.716739
2019-03-10/18:21:00.92          -9.0083623      -14.570693       86.728128
2019-03-10/18:21:00.95          -9.0412209      -14.580662       86.739885
2019-03-10/18:21:00.98          -9.0730530      -14.590320       86.751274
2019-03-10/18:21:01.01          -9.1052069      -14.600299       86.762419
2019-03-10/18:21:01.04          -9.1376264      -14.610542       86.773362
2019-03-10/18:21:01.07          -9.1710913      -14.621116       86.784658
2019-03-10/18:21:01.11          -9.2035108      -14.631360       86.795602
2019-03-10/18:21:01.14          -9.2359300      -14.641604       86.806545
2019-03-10/18:21:01.17          -9.2683495      -14.651847       86.817489
2019-03-10/18:21:01.20          -9.3018144      -14.662421       86.828785
2019-03-10/18:21:01.23          -9.3342338      -14.672665       86.839729
2019-03-10/18:21:01.26          -9.3666531      -14.682908       86.850672
2019-03-10/18:21:01.29          -9.3990725      -14.693152       86.861616
2019-03-10/18:21:01.32          -9.4325374      -14.703726       86.872912
2019-03-10/18:21:01.36          -9.4649569      -14.713970       86.883856
2019-03-10/18:21:01.39          -9.4973761      -14.724213       86.894799
2019-03-10/18:21:01.42          -9.5297956      -14.734457       86.905743
2019-03-10/18:21:01.45          -9.5632605      -14.745031       86.917039
2019-03-10/18:21:01.48          -9.5956800      -14.755274       86.927983
2019-03-10/18:21:01.51          -9.6280992      -14.765518       86.938926
2019-03-10/18:21:01.54          -9.6605187      -14.775761       86.949870
2019-03-10/18:21:01.57          -9.6939836      -14.786335       86.961166
2019-03-10/18:21:01.61          -9.7264030      -14.796579       86.972109
2019-03-10/18:21:01.64          -9.7588223      -14.806823       86.983053
2019-03-10/18:21:01.67          -9.7912417      -14.817066       86.993996
2019-03-10/18:21:01.70          -9.8247067      -14.827640       87.005293
2019-03-10/18:21:01.73          -9.8571261      -14.837884       87.016236
2019-03-10/18:21:01.76          -9.8895453      -14.848127       87.027180
2019-03-10/18:21:01.79          -9.9219648      -14.858371       87.038123
2019-03-10/18:21:01.82          -9.9554297      -14.868945       87.049420
2019-03-10/18:21:01.86          -9.9878492      -14.879188       87.060363
2019-03-10/18:21:01.89          -10.020268      -14.889432       87.071307
2019-03-10/18:21:01.92          -10.052688      -14.899676       87.082250
2019-03-10/18:21:01.95          -10.086153      -14.910250       87.093547
2019-03-10/18:21:01.98          -10.118572      -14.920493       87.104490
2019-03-10/18:21:02.01          -10.151313      -14.931075       87.115176
2019-03-10/18:21:02.04          -10.184318      -14.941936       87.125650
2019-03-10/18:21:02.07          -10.218388      -14.953147       87.136462
2019-03-10/18:21:02.11          -10.251394      -14.964008       87.146936
2019-03-10/18:21:02.14          -10.284399      -14.974869       87.157409
2019-03-10/18:21:02.17          -10.317405      -14.985730       87.167883
2019-03-10/18:21:02.20          -10.351475      -14.996941       87.178695
2019-03-10/18:21:02.23          -10.384481      -15.007802       87.189169
2019-03-10/18:21:02.26          -10.417486      -15.018663       87.199643
2019-03-10/18:21:02.29          -10.450491      -15.029524       87.210117
2019-03-10/18:21:02.32          -10.484561      -15.040735       87.220928
2019-03-10/18:21:02.36          -10.517567      -15.051596       87.231402
2019-03-10/18:21:02.39          -10.550572      -15.062457       87.241876
2019-03-10/18:21:02.42          -10.583578      -15.073318       87.252350
2019-03-10/18:21:02.45          -10.617648      -15.084529       87.263162
2019-03-10/18:21:02.48          -10.650654      -15.095390       87.273636
2019-03-10/18:21:02.51          -10.683659      -15.106251       87.284109
2019-03-10/18:21:02.54          -10.716664      -15.117112       87.294583
2019-03-10/18:21:02.57          -10.750734      -15.128323       87.305395
2019-03-10/18:21:02.61          -10.783740      -15.139184       87.315869
2019-03-10/18:21:02.64          -10.816745      -15.150045       87.326343
2019-03-10/18:21:02.67          -10.849751      -15.160906       87.336817
2019-03-10/18:21:02.70          -10.883821      -15.172117       87.347628
2019-03-10/18:21:02.73          -10.916827      -15.182978       87.358102
2019-03-10/18:21:02.76          -10.949832      -15.193839       87.368576
2019-03-10/18:21:02.79          -10.982838      -15.204700       87.379050
2019-03-10/18:21:02.82          -11.016907      -15.215911       87.389862
2019-03-10/18:21:02.86          -11.049913      -15.226772       87.400336
2019-03-10/18:21:02.89          -11.082918      -15.237633       87.410809
2019-03-10/18:21:02.92          -11.115924      -15.248494       87.421283
2019-03-10/18:21:02.95          -11.149994      -15.259705       87.432095
2019-03-10/18:21:02.98          -11.183000      -15.270566       87.442569
2019-03-10/18:21:03.01          -11.216319      -15.281783       87.452759
2019-03-10/18:21:03.04          -11.249897      -15.293295       87.462717
2019-03-10/18:21:03.07          -11.284559      -15.305178       87.472995
2019-03-10/18:21:03.11          -11.318137      -15.316689       87.482952
2019-03-10/18:21:03.14          -11.351715      -15.328200       87.492909
2019-03-10/18:21:03.17          -11.385294      -15.339712       87.502867
2019-03-10/18:21:03.20          -11.419955      -15.351595       87.513145
2019-03-10/18:21:03.23          -11.453533      -15.363106       87.523102
2019-03-10/18:21:03.26          -11.487111      -15.374618       87.533059
2019-03-10/18:21:03.29          -11.520690      -15.386129       87.543017
2019-03-10/18:21:03.32          -11.555351      -15.398012       87.553295
2019-03-10/18:21:03.36          -11.588929      -15.409523       87.563252
2019-03-10/18:21:03.39          -11.622508      -15.421035       87.573209
2019-03-10/18:21:03.42          -11.656086      -15.432546       87.583166
2019-03-10/18:21:03.45          -11.690747      -15.444429       87.593445
2019-03-10/18:21:03.48          -11.724326      -15.455940       87.603402
2019-03-10/18:21:03.51          -11.757904      -15.467452       87.613359
2019-03-10/18:21:03.54          -11.791482      -15.478963       87.623316
2019-03-10/18:21:03.57          -11.826143      -15.490846       87.633595
2019-03-10/18:21:03.61          -11.859722      -15.502358       87.643552
2019-03-10/18:21:03.64          -11.893300      -15.513869       87.653509
2019-03-10/18:21:03.67          -11.926878      -15.525381       87.663466
2019-03-10/18:21:03.70          -11.961540      -15.537263       87.673745
2019-03-10/18:21:03.73          -11.995118      -15.548775       87.683702
2019-03-10/18:21:03.76          -12.028696      -15.560286       87.693659
2019-03-10/18:21:03.79          -12.062274      -15.571798       87.703616
2019-03-10/18:21:03.82          -12.096936      -15.583680       87.713894
2019-03-10/18:21:03.86          -12.130514      -15.595192       87.723852
2019-03-10/18:21:03.89          -12.164092      -15.606703       87.733809
2019-03-10/18:21:03.92          -12.197671      -15.618215       87.743766
2019-03-10/18:21:03.95          -12.232332      -15.630098       87.754044
2019-03-10/18:21:03.98          -12.265910      -15.641609       87.764002
2019-03-10/18:21:04.01          -12.299792      -15.653493       87.773661
2019-03-10/18:21:04.04          -12.333924      -15.665685       87.783074
2019-03-10/18:21:04.07          -12.369156      -15.678270       87.792791
2019-03-10/18:21:04.11          -12.403288      -15.690462       87.802205
2019-03-10/18:21:04.14          -12.437419      -15.702653       87.811618
2019-03-10/18:21:04.17          -12.471551      -15.714845       87.821032
2019-03-10/18:21:04.20          -12.506783      -15.727430       87.830749
2019-03-10/18:21:04.23          -12.540915      -15.739621       87.840162
2019-03-10/18:21:04.26          -12.575046      -15.751813       87.849576
2019-03-10/18:21:04.29          -12.609178      -15.764005       87.858989
2019-03-10/18:21:04.32          -12.644410      -15.776590       87.868707
2019-03-10/18:21:04.36          -12.678542      -15.788781       87.878120
2019-03-10/18:21:04.39          -12.712674      -15.800973       87.887533
2019-03-10/18:21:04.42          -12.746805      -15.813165       87.896947
2019-03-10/18:21:04.45          -12.782038      -15.825749       87.906664
2019-03-10/18:21:04.48          -12.816169      -15.837941       87.916078
2019-03-10/18:21:04.51          -12.850301      -15.850133       87.925491
2019-03-10/18:21:04.54          -12.884433      -15.862324       87.934905
2019-03-10/18:21:04.57          -12.919665      -15.874909       87.944622
2019-03-10/18:21:04.61          -12.953797      -15.887101       87.954035
2019-03-10/18:21:04.64          -12.987928      -15.899293       87.963449
2019-03-10/18:21:04.67          -13.022060      -15.911484       87.972862
2019-03-10/18:21:04.70          -13.057292      -15.924069       87.982579
2019-03-10/18:21:04.73          -13.091424      -15.936261       87.991993
2019-03-10/18:21:04.76          -13.125555      -15.948452       88.001406
2019-03-10/18:21:04.79          -13.159687      -15.960644       88.010820
2019-03-10/18:21:04.82          -13.194920      -15.973229       88.020537
2019-03-10/18:21:04.86          -13.229051      -15.985421       88.029951
2019-03-10/18:21:04.89          -13.263183      -15.997612       88.039364
2019-03-10/18:21:04.92          -13.297314      -16.009804       88.048778
2019-03-10/18:21:04.95          -13.332547      -16.022389       88.058495
2019-03-10/18:21:04.98          -13.366678      -16.034580       88.067908
2019-03-10/18:21:05.01          -13.401108      -16.047162       88.077001
2019-03-10/18:21:05.04          -13.435783      -16.060066       88.085831
2019-03-10/18:21:05.07          -13.471576      -16.073385       88.094945
2019-03-10/18:21:05.11          -13.506251      -16.086288       88.103774
2019-03-10/18:21:05.14          -13.540926      -16.099192       88.112604
2019-03-10/18:21:05.17          -13.575601      -16.112095       88.121433
2019-03-10/18:21:05.20          -13.611395      -16.125414       88.130548
2019-03-10/18:21:05.23          -13.646070      -16.138318       88.139377
2019-03-10/18:21:05.26          -13.680745      -16.151221       88.148206
2019-03-10/18:21:05.29          -13.715420      -16.164124       88.157036
2019-03-10/18:21:05.32          -13.751213      -16.177444       88.166150
2019-03-10/18:21:05.36          -13.785888      -16.190347       88.174980
2019-03-10/18:21:05.39          -13.820563      -16.203250       88.183809
2019-03-10/18:21:05.42          -13.855238      -16.216154       88.192638
2019-03-10/18:21:05.45          -13.891031      -16.229473       88.201753
2019-03-10/18:21:05.48          -13.925707      -16.242376       88.210582
2019-03-10/18:21:05.51          -13.960381      -16.255280       88.219411
2019-03-10/18:21:05.54          -13.995056      -16.268183       88.228241
2019-03-10/18:21:05.57          -14.030850      -16.281502       88.237355
2019-03-10/18:21:05.61          -14.065525      -16.294406       88.246185
2019-03-10/18:21:05.64          -14.100200      -16.307309       88.255014
2019-03-10/18:21:05.67          -14.134875      -16.320212       88.263843
2019-03-10/18:21:05.70          -14.170668      -16.333532       88.272958
2019-03-10/18:21:05.73          -14.205343      -16.346435       88.281787
2019-03-10/18:21:05.76          -14.240018      -16.359338       88.290617
2019-03-10/18:21:05.79          -14.274693      -16.372242       88.299446
2019-03-10/18:21:05.82          -14.310487      -16.385561       88.308560
2019-03-10/18:21:05.86          -14.345162      -16.398464       88.317390
2019-03-10/18:21:05.89          -14.379836      -16.411368       88.326219
2019-03-10/18:21:05.92          -14.414512      -16.424271       88.335048
2019-03-10/18:21:05.95          -14.450305      -16.437590       88.344163
2019-03-10/18:21:05.98          -14.484980      -16.450494       88.352992
2019-03-10/18:21:06.01          -14.519947      -16.463806       88.361483
2019-03-10/18:21:06.04          -14.555156      -16.477454       88.369694
2019-03-10/18:21:06.07          -14.591499      -16.491543       88.378171
2019-03-10/18:21:06.11          -14.626708      -16.505191       88.386382
2019-03-10/18:21:06.14          -14.661916      -16.518840       88.394594
2019-03-10/18:21:06.17          -14.697124      -16.532488       88.402805
2019-03-10/18:21:06.20          -14.733468      -16.546577       88.411282
2019-03-10/18:21:06.23          -14.768676      -16.560226       88.419493
2019-03-10/18:21:06.26          -14.803884      -16.573874       88.427705
2019-03-10/18:21:06.29          -14.839092      -16.587522       88.435917
2019-03-10/18:21:06.32          -14.875436      -16.601611       88.444393
2019-03-10/18:21:06.36          -14.910644      -16.615260       88.452605
2019-03-10/18:21:06.39          -14.945852      -16.628908       88.460816
2019-03-10/18:21:06.42          -14.981060      -16.642557       88.469028
2019-03-10/18:21:06.45          -15.017404      -16.656645       88.477504
2019-03-10/18:21:06.48          -15.052612      -16.670294       88.485716
2019-03-10/18:21:06.51          -15.087821      -16.683942       88.493927
2019-03-10/18:21:06.54          -15.123029      -16.697591       88.502139
2019-03-10/18:21:06.57          -15.159372      -16.711679       88.510615
2019-03-10/18:21:06.61          -15.194581      -16.725328       88.518827
2019-03-10/18:21:06.64          -15.229789      -16.738976       88.527038
2019-03-10/18:21:06.67          -15.264997      -16.752625       88.535250
2019-03-10/18:21:06.70          -15.301341      -16.766713       88.543726
2019-03-10/18:21:06.73          -15.336549      -16.780362       88.551938
2019-03-10/18:21:06.76          -15.371757      -16.794010       88.560150
2019-03-10/18:21:06.79          -15.406965      -16.807659       88.568361
2019-03-10/18:21:06.82          -15.443309      -16.821748       88.576838
2019-03-10/18:21:06.86          -15.478517      -16.835396       88.585049
2019-03-10/18:21:06.89          -15.513725      -16.849045       88.593261
2019-03-10/18:21:06.92          -15.548934      -16.862693       88.601472
2019-03-10/18:21:06.95          -15.585277      -16.876782       88.609949
2019-03-10/18:21:06.98          -15.620486      -16.890430       88.618160
2019-03-10/18:21:07.01          -15.655968      -16.904503       88.626014
2019-03-10/18:21:07.04          -15.691676      -16.918926       88.633574
2019-03-10/18:21:07.07          -15.728535      -16.933814       88.641377
2019-03-10/18:21:07.11          -15.764244      -16.948236       88.648936
2019-03-10/18:21:07.14          -15.799951      -16.962659       88.656496
2019-03-10/18:21:07.17          -15.835659      -16.977082       88.664055
2019-03-10/18:21:07.20          -15.872519      -16.991969       88.671859
2019-03-10/18:21:07.23          -15.908227      -17.006392       88.679418
2019-03-10/18:21:07.26          -15.943935      -17.020815       88.686978
2019-03-10/18:21:07.29          -15.979643      -17.035237       88.694537
2019-03-10/18:21:07.32          -16.016502      -17.050125       88.702340
2019-03-10/18:21:07.36          -16.052210      -17.064548       88.709900
2019-03-10/18:21:07.39          -16.087918      -17.078970       88.717459
2019-03-10/18:21:07.42          -16.123626      -17.093393       88.725019
2019-03-10/18:21:07.45          -16.160486      -17.108281       88.732822
2019-03-10/18:21:07.48          -16.196194      -17.122704       88.740382
2019-03-10/18:21:07.51          -16.231902      -17.137126       88.747941
2019-03-10/18:21:07.54          -16.267610      -17.151549       88.755501
2019-03-10/18:21:07.57          -16.304469      -17.166437       88.763304
2019-03-10/18:21:07.61          -16.340177      -17.180859       88.770863
2019-03-10/18:21:07.64          -16.375885      -17.195282       88.778423
2019-03-10/18:21:07.67          -16.411593      -17.209705       88.785982
2019-03-10/18:21:07.70          -16.448453      -17.224592       88.793786
2019-03-10/18:21:07.73          -16.484161      -17.239015       88.801345
2019-03-10/18:21:07.76          -16.519869      -17.253438       88.808905
2019-03-10/18:21:07.79          -16.555577      -17.267860       88.816464
2019-03-10/18:21:07.82          -16.592436      -17.282748       88.824267
2019-03-10/18:21:07.86          -16.628144      -17.297171       88.831827
2019-03-10/18:21:07.89          -16.663852      -17.311593       88.839386
2019-03-10/18:21:07.92          -16.699560      -17.326016       88.846946
2019-03-10/18:21:07.95          -16.736420      -17.340904       88.854749
2019-03-10/18:21:07.98          -16.772128      -17.355326       88.862309
2019-03-10/18:21:08.01          -16.808099      -17.370192       88.869482
2019-03-10/18:21:08.04          -16.844287      -17.385421       88.876337
2019-03-10/18:21:08.07          -16.881643      -17.401142       88.883413
2019-03-10/18:21:08.11          -16.917831      -17.416372       88.890268
2019-03-10/18:21:08.14          -16.954019      -17.431601       88.897123
2019-03-10/18:21:08.17          -16.990208      -17.446831       88.903978
2019-03-10/18:21:08.20          -17.027563      -17.462551       88.911054
2019-03-10/18:21:08.23          -17.063751      -17.477781       88.917909
2019-03-10/18:21:08.26          -17.099939      -17.493011       88.924764
2019-03-10/18:21:08.29          -17.136128      -17.508240       88.931619
2019-03-10/18:21:08.32          -17.173483      -17.523961       88.938696
2019-03-10/18:21:08.36          -17.209671      -17.539190       88.945551
2019-03-10/18:21:08.39          -17.245860      -17.554420       88.952406
2019-03-10/18:21:08.42          -17.282048      -17.569650       88.959261
2019-03-10/18:21:08.45          -17.319403      -17.585370       88.966337
2019-03-10/18:21:08.48          -17.355592      -17.600600       88.973192
2019-03-10/18:21:08.51          -17.391780      -17.615829       88.980047
2019-03-10/18:21:08.54          -17.427968      -17.631059       88.986902
2019-03-10/18:21:08.57          -17.465323      -17.646780       88.993978
2019-03-10/18:21:08.61          -17.501512      -17.662009       89.000833
2019-03-10/18:21:08.64          -17.537700      -17.677239       89.007688
2019-03-10/18:21:08.67          -17.573888      -17.692469       89.014543
2019-03-10/18:21:08.70          -17.611244      -17.708189       89.021620
2019-03-10/18:21:08.73          -17.647432      -17.723419       89.028475
2019-03-10/18:21:08.76          -17.683620      -17.738648       89.035330
2019-03-10/18:21:08.79          -17.719808      -17.753878       89.042185
2019-03-10/18:21:08.82          -17.757164      -17.769599       89.049261
2019-03-10/18:21:08.86          -17.793352      -17.784828       89.056116
2019-03-10/18:21:08.89          -17.829540      -17.800058       89.062971
2019-03-10/18:21:08.92          -17.865729      -17.815288       89.069826
2019-03-10/18:21:08.95          -17.903084      -17.831008       89.076902
2019-03-10/18:21:08.98          -17.939272      -17.846238       89.083757
2019-03-10/18:21:09.01          -17.975710      -17.861928       89.090206
2019-03-10/18:21:09.04          -18.012354      -17.877998       89.096319
2019-03-10/18:21:09.07          -18.050180      -17.894586       89.102629
2019-03-10/18:21:09.11          -18.086824      -17.910655       89.108743
2019-03-10/18:21:09.14          -18.123468      -17.926725       89.114856
2019-03-10/18:21:09.17          -18.160112      -17.942795       89.120969
2019-03-10/18:21:09.20          -18.197938      -17.959383       89.127279
2019-03-10/18:21:09.23          -18.234582      -17.975452       89.133393
2019-03-10/18:21:09.26          -18.271225      -17.991522       89.139506
2019-03-10/18:21:09.29          -18.307869      -18.007592       89.145619
2019-03-10/18:21:09.32          -18.345695      -18.024179       89.151930
2019-03-10/18:21:09.36          -18.382339      -18.040249       89.158043
2019-03-10/18:21:09.39          -18.418983      -18.056319       89.164156
2019-03-10/18:21:09.42          -18.455627      -18.072388       89.170269
2019-03-10/18:21:09.45          -18.493453      -18.088976       89.176580
2019-03-10/18:21:09.48          -18.530097      -18.105046       89.182693
2019-03-10/18:21:09.51          -18.566741      -18.121116       89.188806
2019-03-10/18:21:09.54          -18.603385      -18.137185       89.194920
2019-03-10/18:21:09.57          -18.641210      -18.153773       89.201230
2019-03-10/18:21:09.61          -18.677854      -18.169843       89.207343
2019-03-10/18:21:09.64          -18.714498      -18.185912       89.213457
2019-03-10/18:21:09.67          -18.751142      -18.201982       89.219570
2019-03-10/18:21:09.70          -18.788968      -18.218570       89.225880
2019-03-10/18:21:09.73          -18.825612      -18.234640       89.231994
2019-03-10/18:21:09.76          -18.862256      -18.250709       89.238107
2019-03-10/18:21:09.79          -18.898900      -18.266779       89.244220
2019-03-10/18:21:09.82          -18.936726      -18.283367       89.250530
2019-03-10/18:21:09.86          -18.973370      -18.299437       89.256644
2019-03-10/18:21:09.89          -19.010013      -18.315506       89.262757
2019-03-10/18:21:09.92          -19.046657      -18.331576       89.268870
2019-03-10/18:21:09.95          -19.084483      -18.348164       89.275181
2019-03-10/18:21:09.98          -19.121127      -18.364233       89.281294
2019-03-10/18:21:10.01          -19.158007      -18.380780       89.286983
2019-03-10/18:21:10.04          -19.195082      -18.397720       89.292322
2019-03-10/18:21:10.07          -19.233352      -18.415207       89.297833
2019-03-10/18:21:10.11          -19.270427      -18.432146       89.303172
2019-03-10/18:21:10.14          -19.307501      -18.449086       89.308512
2019-03-10/18:21:10.17          -19.344576      -18.466026       89.313851
2019-03-10/18:21:10.20          -19.382846      -18.483513       89.319362
2019-03-10/18:21:10.23          -19.419920      -18.500453       89.324701
2019-03-10/18:21:10.26          -19.456995      -18.517392       89.330040
2019-03-10/18:21:10.29          -19.494069      -18.534332       89.335380
2019-03-10/18:21:10.32          -19.532340      -18.551819       89.340891
2019-03-10/18:21:10.36          -19.569414      -18.568759       89.346230
2019-03-10/18:21:10.39          -19.606489      -18.585698       89.351569
2019-03-10/18:21:10.42          -19.643563      -18.602638       89.356908
2019-03-10/18:21:10.45          -19.681834      -18.620125       89.362420
2019-03-10/18:21:10.48          -19.718908      -18.637065       89.367759
2019-03-10/18:21:10.51          -19.755983      -18.654005       89.373098
2019-03-10/18:21:10.54          -19.793057      -18.670944       89.378437
2019-03-10/18:21:10.57          -19.831328      -18.688431       89.383949
2019-03-10/18:21:10.61          -19.868402      -18.705371       89.389288
2019-03-10/18:21:10.64          -19.905477      -18.722311       89.394627
2019-03-10/18:21:10.67          -19.942551      -18.739251       89.399966
2019-03-10/18:21:10.70          -19.980821      -18.756737       89.405478
2019-03-10/18:21:10.73          -20.017896      -18.773677       89.410817
2019-03-10/18:21:10.76          -20.054970      -18.790617       89.416156
2019-03-10/18:21:10.79          -20.092045      -18.807557       89.421495
2019-03-10/18:21:10.82          -20.130315      -18.825043       89.427006
2019-03-10/18:21:10.86          -20.167390      -18.841983       89.432346
2019-03-10/18:21:10.89          -20.204464      -18.858923       89.437685
2019-03-10/18:21:10.92          -20.241539      -18.875863       89.443024
2019-03-10/18:21:10.95          -20.279809      -18.893349       89.448535
2019-03-10/18:21:10.98          -20.316884      -18.910289       89.453874
2019-03-10/18:21:11.01          -20.354175      -18.927723       89.458759
2019-03-10/18:21:11.04          -20.391645      -18.945565       89.463268
2019-03-10/18:21:11.07          -20.430323      -18.963981       89.467923
2019-03-10/18:21:11.11          -20.467793      -18.981823       89.472433
2019-03-10/18:21:11.14          -20.505263      -18.999664       89.476942
2019-03-10/18:21:11.17          -20.542733      -19.017505       89.481452
2019-03-10/18:21:11.20          -20.581411      -19.035922       89.486107
2019-03-10/18:21:11.23          -20.618881      -19.053764       89.490617
2019-03-10/18:21:11.26          -20.656351      -19.071605       89.495126
2019-03-10/18:21:11.29          -20.693820      -19.089446       89.499636
2019-03-10/18:21:11.32          -20.732499      -19.107863       89.504291
2019-03-10/18:21:11.36          -20.769969      -19.125705       89.508801
2019-03-10/18:21:11.39          -20.807438      -19.143546       89.513310
2019-03-10/18:21:11.42          -20.844908      -19.161387       89.517820
2019-03-10/18:21:11.45          -20.883587      -19.179804       89.522475
2019-03-10/18:21:11.48          -20.921056      -19.197646       89.526984
2019-03-10/18:21:11.51          -20.958526      -19.215487       89.531494
2019-03-10/18:21:11.54          -20.995996      -19.233328       89.536004
2019-03-10/18:21:11.57          -21.034674      -19.251745       89.540659
2019-03-10/18:21:11.61          -21.072144      -19.269587       89.545168
2019-03-10/18:21:11.64          -21.109614      -19.287428       89.549678
2019-03-10/18:21:11.67          -21.147084      -19.305269       89.554187
2019-03-10/18:21:11.70          -21.185762      -19.323686       89.558842
2019-03-10/18:21:11.73          -21.223232      -19.341528       89.563352
2019-03-10/18:21:11.76          -21.260702      -19.359369       89.567862
2019-03-10/18:21:11.79          -21.298172      -19.377210       89.572371
2019-03-10/18:21:11.82          -21.336850      -19.395627       89.577026
2019-03-10/18:21:11.86          -21.374320      -19.413469       89.581536
2019-03-10/18:21:11.89          -21.411790      -19.431310       89.586045
2019-03-10/18:21:11.92          -21.449259      -19.449151       89.590555
2019-03-10/18:21:11.95          -21.487938      -19.467568       89.595210
2019-03-10/18:21:11.98          -21.525408      -19.485410       89.599720
2019-03-10/18:21:12.01          -21.563082      -19.503764       89.603757
2019-03-10/18:21:12.04          -21.600927      -19.522541       89.607407
2019-03-10/18:21:12.07          -21.639991      -19.541923       89.611174
2019-03-10/18:21:12.11          -21.677835      -19.560700       89.614823
2019-03-10/18:21:12.14          -21.715679      -19.579476       89.618472
2019-03-10/18:21:12.17          -21.753523      -19.598253       89.622121
2019-03-10/18:21:12.20          -21.792588      -19.617635       89.625888
2019-03-10/18:21:12.23          -21.830432      -19.636412       89.629537
2019-03-10/18:21:12.26          -21.868276      -19.655189       89.633187
2019-03-10/18:21:12.29          -21.906120      -19.673966       89.636836
2019-03-10/18:21:12.32          -21.945184      -19.693348       89.640603
2019-03-10/18:21:12.36          -21.983029      -19.712125       89.644252
2019-03-10/18:21:12.39          -22.020872      -19.730901       89.647901
2019-03-10/18:21:12.42          -22.058717      -19.749678       89.651550
2019-03-10/18:21:12.45          -22.097781      -19.769060       89.655317
2019-03-10/18:21:12.48          -22.135625      -19.787837       89.658966
2019-03-10/18:21:12.51          -22.173469      -19.806614       89.662616
2019-03-10/18:21:12.54          -22.211313      -19.825390       89.666265
2019-03-10/18:21:12.57          -22.250378      -19.844773       89.670032
2019-03-10/18:21:12.61          -22.288222      -19.863550       89.673681
2019-03-10/18:21:12.64          -22.326066      -19.882326       89.677330
2019-03-10/18:21:12.67          -22.363910      -19.901103       89.680979
2019-03-10/18:21:12.70          -22.402974      -19.920485       89.684746
2019-03-10/18:21:12.73          -22.440818      -19.939262       89.688395
2019-03-10/18:21:12.76          -22.478662      -19.958039       89.692045
2019-03-10/18:21:12.79          -22.516506      -19.976815       89.695694
2019-03-10/18:21:12.82          -22.555571      -19.996198       89.699461
2019-03-10/18:21:12.86          -22.593415      -20.014974       89.703110
2019-03-10/18:21:12.89          -22.631259      -20.033751       89.706759
2019-03-10/18:21:12.92          -22.669103      -20.052528       89.710408
2019-03-10/18:21:12.95          -22.708168      -20.071910       89.714175
2019-03-10/18:21:12.98          -22.746012      -20.090687       89.717825
2019-03-10/18:21:13.01          -22.784031      -20.109992       89.720974
2019-03-10/18:21:13.04          -22.822195      -20.129733       89.723711
2019-03-10/18:21:13.07          -22.861590      -20.150110       89.726536
2019-03-10/18:21:13.11          -22.899754      -20.169850       89.729273
2019-03-10/18:21:13.14          -22.937918      -20.189591       89.732010
2019-03-10/18:21:13.17          -22.976082      -20.209331       89.734748
2019-03-10/18:21:13.20          -23.015476      -20.229709       89.737573
2019-03-10/18:21:13.23          -23.053640      -20.249449       89.740310
2019-03-10/18:21:13.26          -23.091804      -20.269190       89.743047
2019-03-10/18:21:13.29          -23.129968      -20.288930       89.745784
2019-03-10/18:21:13.32          -23.169363      -20.309307       89.748610
2019-03-10/18:21:13.36          -23.207527      -20.329048       89.751347
2019-03-10/18:21:13.39          -23.245691      -20.348788       89.754084
2019-03-10/18:21:13.42          -23.283855      -20.368529       89.756821
2019-03-10/18:21:13.45          -23.323250      -20.388906       89.759647
2019-03-10/18:21:13.48          -23.361414      -20.408647       89.762384
2019-03-10/18:21:13.51          -23.399577      -20.428387       89.765121
2019-03-10/18:21:13.54          -23.437741      -20.448128       89.767858
2019-03-10/18:21:13.57          -23.477136      -20.468505       89.770684
2019-03-10/18:21:13.61          -23.515300      -20.488246       89.773421
2019-03-10/18:21:13.64          -23.553464      -20.507986       89.776158
2019-03-10/18:21:13.67          -23.591628      -20.527727       89.778895
2019-03-10/18:21:13.70          -23.631023      -20.548104       89.781721
2019-03-10/18:21:13.73          -23.669187      -20.567844       89.784458
2019-03-10/18:21:13.76          -23.707351      -20.587585       89.787195
2019-03-10/18:21:13.79          -23.745515      -20.607325       89.789932
2019-03-10/18:21:13.82          -23.784909      -20.627702       89.792757
2019-03-10/18:21:13.86          -23.823073      -20.647443       89.795495
2019-03-10/18:21:13.89          -23.861237      -20.667183       89.798232
2019-03-10/18:21:13.92          -23.899401      -20.686924       89.800969
2019-03-10/18:21:13.95          -23.938796      -20.707301       89.803794
2019-03-10/18:21:13.98          -23.976960      -20.727042       89.806531
2019-03-10/18:21:14.01          -24.015286      -20.747326       89.808745
2019-03-10/18:21:14.04          -24.053746      -20.768058       89.810527
2019-03-10/18:21:14.07          -24.093446      -20.789458       89.812367
2019-03-10/18:21:14.11          -24.131905      -20.810190       89.814149
2019-03-10/18:21:14.14          -24.170365      -20.830922       89.815931
2019-03-10/18:21:14.17          -24.208824      -20.851654       89.817713
2019-03-10/18:21:14.20          -24.248524      -20.873054       89.819553
2019-03-10/18:21:14.23          -24.286984      -20.893786       89.821335
2019-03-10/18:21:14.26          -24.325443      -20.914518       89.823117
2019-03-10/18:21:14.29          -24.363903      -20.935250       89.824899
2019-03-10/18:21:14.32          -24.403603      -20.956650       89.826739
2019-03-10/18:21:14.36          -24.442063      -20.977382       89.828521
2019-03-10/18:21:14.39          -24.480522      -20.998114       89.830303
2019-03-10/18:21:14.42          -24.518982      -21.018846       89.832085
2019-03-10/18:21:14.45          -24.558682      -21.040246       89.833925
2019-03-10/18:21:14.48          -24.597141      -21.060978       89.835707
2019-03-10/18:21:14.51          -24.635601      -21.081710       89.837489
2019-03-10/18:21:14.54          -24.674060      -21.102442       89.839271
2019-03-10/18:21:14.57          -24.713760      -21.123842       89.841111
2019-03-10/18:21:14.61          -24.752220      -21.144574       89.842893
2019-03-10/18:21:14.64          -24.790679      -21.165306       89.844675
2019-03-10/18:21:14.67          -24.829139      -21.186038       89.846457
2019-03-10/18:21:14.70          -24.868839      -21.207438       89.848297
2019-03-10/18:21:14.73          -24.907299      -21.228170       89.850079
2019-03-10/18:21:14.76          -24.945758      -21.248902       89.851861
2019-03-10/18:21:14.79          -24.984218      -21.269634       89.853643
2019-03-10/18:21:14.82          -25.023918      -21.291034       89.855483
2019-03-10/18:21:14.86          -25.062377      -21.311766       89.857265
2019-03-10/18:21:14.89          -25.100837      -21.332498       89.859047
2019-03-10/18:21:14.92          -25.139297      -21.353230       89.860829
2019-03-10/18:21:14.95          -25.178996      -21.374630       89.862669
2019-03-10/18:21:14.98          -25.217456      -21.395362       89.864451
2019-03-10/18:21:15.01          -25.256055      -21.416657       89.865683
2019-03-10/18:21:15.04          -25.294769      -21.438414       89.866464
2019-03-10/18:21:15.07          -25.334732      -21.460873       89.867270
2019-03-10/18:21:15.11          -25.373446      -21.482631       89.868050
2019-03-10/18:21:15.14          -25.412160      -21.504388       89.868830
2019-03-10/18:21:15.17          -25.450874      -21.526146       89.869611
2019-03-10/18:21:15.20          -25.490837      -21.548605       89.870416
2019-03-10/18:21:15.23          -25.529551      -21.570362       89.871197
2019-03-10/18:21:15.26          -25.568265      -21.592120       89.871977
2019-03-10/18:21:15.29          -25.606979      -21.613877       89.872758
2019-03-10/18:21:15.32          -25.646942      -21.636336       89.873563
2019-03-10/18:21:15.36          -25.685656      -21.658094       89.874344
2019-03-10/18:21:15.39          -25.724370      -21.679851       89.875124
2019-03-10/18:21:15.42          -25.763084      -21.701609       89.875905
2019-03-10/18:21:15.45          -25.803047      -21.724068       89.876710
2019-03-10/18:21:15.48          -25.841761      -21.745826       89.877491
2019-03-10/18:21:15.51          -25.880475      -21.767583       89.878271
2019-03-10/18:21:15.54          -25.919189      -21.789340       89.879051
2019-03-10/18:21:15.57          -25.959151      -21.811800       89.879857
2019-03-10/18:21:15.61          -25.997866      -21.833557       89.880637
2019-03-10/18:21:15.64          -26.036579      -21.855314       89.881418
2019-03-10/18:21:15.67          -26.075294      -21.877072       89.882198
2019-03-10/18:21:15.70          -26.115256      -21.899531       89.883004
2019-03-10/18:21:15.73          -26.153970      -21.921289       89.883784
2019-03-10/18:21:15.76          -26.192684      -21.943046       89.884565
2019-03-10/18:21:15.79          -26.231398      -21.964804       89.885345
2019-03-10/18:21:15.82          -26.271361      -21.987263       89.886151
2019-03-10/18:21:15.86          -26.310075      -22.009020       89.886931
2019-03-10/18:21:15.89          -26.348789      -22.030778       89.887712
2019-03-10/18:21:15.92          -26.387503      -22.052535       89.888492
2019-03-10/18:21:15.95          -26.427466      -22.074994       89.889298
2019-03-10/18:21:15.98          -26.466180      -22.096752       89.890078
2019-03-10/18:21:16.01          -26.505002      -22.119084       89.890289
2019-03-10/18:21:16.04          -26.543912      -22.141890       89.890031
2019-03-10/18:21:16.07          -26.584077      -22.165432       89.889765
2019-03-10/18:21:16.11          -26.622988      -22.188238       89.889507
2019-03-10/18:21:16.14          -26.661898      -22.211044       89.889250
2019-03-10/18:21:16.17          -26.700808      -22.233850       89.888992
2019-03-10/18:21:16.20          -26.740974      -22.257392       89.888726
2019-03-10/18:21:16.23          -26.779884      -22.280198       89.888468
2019-03-10/18:21:16.26          -26.818794      -22.303004       89.888210
2019-03-10/18:21:16.29          -26.857705      -22.325810       89.887952
2019-03-10/18:21:16.32          -26.897870      -22.349351       89.887686
2019-03-10/18:21:16.36          -26.936780      -22.372157       89.887428
2019-03-10/18:21:16.39          -26.975690      -22.394963       89.887170
2019-03-10/18:21:16.42          -27.014601      -22.417769       89.886912
2019-03-10/18:21:16.45          -27.054766      -22.441311       89.886646
2019-03-10/18:21:16.48          -27.093677      -22.464117       89.886388
2019-03-10/18:21:16.51          -27.132587      -22.486923       89.886131
2019-03-10/18:21:16.54          -27.171497      -22.509729       89.885873
2019-03-10/18:21:16.57          -27.211662      -22.533271       89.885607
2019-03-10/18:21:16.61          -27.250573      -22.556077       89.885349
2019-03-10/18:21:16.64          -27.289483      -22.578883       89.885091
2019-03-10/18:21:16.67          -27.328393      -22.601689       89.884833
2019-03-10/18:21:16.70          -27.368559      -22.625230       89.884567
2019-03-10/18:21:16.73          -27.407469      -22.648036       89.884309
2019-03-10/18:21:16.76          -27.446379      -22.670842       89.884051
2019-03-10/18:21:16.79          -27.485290      -22.693648       89.883794
2019-03-10/18:21:16.82          -27.525455      -22.717190       89.883527
2019-03-10/18:21:16.86          -27.564365      -22.739996       89.883270
2019-03-10/18:21:16.89          -27.603275      -22.762802       89.883012
2019-03-10/18:21:16.92          -27.642186      -22.785608       89.882754
2019-03-10/18:21:16.95          -27.682351      -22.809150       89.882488
2019-03-10/18:21:16.98          -27.721261      -22.831956       89.882230
2019-03-10/18:21:17.01          -27.760262      -22.855353       89.881377
2019-03-10/18:21:17.04          -27.799337      -22.879239       89.880035
2019-03-10/18:21:17.07          -27.839672      -22.903894       89.878650
2019-03-10/18:21:17.11          -27.878748      -22.927779       89.877308
2019-03-10/18:21:17.14          -27.917823      -22.951664       89.875965
2019-03-10/18:21:17.17          -27.956898      -22.975549       89.874623
2019-03-10/18:21:17.20          -27.997233      -23.000205       89.873238
2019-03-10/18:21:17.23          -28.036308      -23.024090       89.871895
2019-03-10/18:21:17.26          -28.075383      -23.047975       89.870553
2019-03-10/18:21:17.29          -28.114458      -23.071860       89.869211
2019-03-10/18:21:17.32          -28.154794      -23.096516       89.867825
2019-03-10/18:21:17.36          -28.193869      -23.120401       89.866483
2019-03-10/18:21:17.39          -28.232944      -23.144286       89.865141
2019-03-10/18:21:17.42          -28.272019      -23.168171       89.863799
2019-03-10/18:21:17.45          -28.312354      -23.192826       89.862413
2019-03-10/18:21:17.48          -28.351430      -23.216712       89.861071
2019-03-10/18:21:17.51          -28.390504      -23.240597       89.859729
2019-03-10/18:21:17.54          -28.429580      -23.264482       89.858387
2019-03-10/18:21:17.57          -28.469915      -23.289137       89.857001
2019-03-10/18:21:17.61          -28.508990      -23.313022       89.855659
2019-03-10/18:21:17.64          -28.548065      -23.336907       89.854317
2019-03-10/18:21:17.67          -28.587140      -23.360793       89.852975
2019-03-10/18:21:17.70          -28.627476      -23.385448       89.851589
2019-03-10/18:21:17.73          -28.666551      -23.409333       89.850247
2019-03-10/18:21:17.76          -28.705626      -23.433218       89.848905
2019-03-10/18:21:17.79          -28.744701      -23.457103       89.847563
2019-03-10/18:21:17.82          -28.785036      -23.481759       89.846177
2019-03-10/18:21:17.86          -28.824111      -23.505644       89.844835
2019-03-10/18:21:17.89          -28.863186      -23.529529       89.843493
2019-03-10/18:21:17.92          -28.902262      -23.553414       89.842150
2019-03-10/18:21:17.95          -28.942597      -23.578070       89.840765
2019-03-10/18:21:17.98          -28.981672      -23.601955       89.839423
2019-03-10/18:21:18.01          -29.020809      -23.626446       89.837459
2019-03-10/18:21:18.04          -29.059998      -23.651437       89.834983
2019-03-10/18:21:18.07          -29.100450      -23.677234       89.832428
2019-03-10/18:21:18.11          -29.139638      -23.702225       89.829953
2019-03-10/18:21:18.14          -29.178827      -23.727216       89.827477
2019-03-10/18:21:18.17          -29.218015      -23.752206       89.825001
2019-03-10/18:21:18.20          -29.258467      -23.778003       89.822446
2019-03-10/18:21:18.23          -29.297656      -23.802994       89.819971
2019-03-10/18:21:18.26          -29.336844      -23.827985       89.817495
2019-03-10/18:21:18.29          -29.376033      -23.852976       89.815020
2019-03-10/18:21:18.32          -29.416485      -23.878773       89.812464
2019-03-10/18:21:18.36          -29.455673      -23.903763       89.809989
2019-03-10/18:21:18.39          -29.494861      -23.928754       89.807513
2019-03-10/18:21:18.42          -29.534050      -23.953745       89.805038
2019-03-10/18:21:18.45          -29.574502      -23.979542       89.802482
2019-03-10/18:21:18.48          -29.613691      -24.004533       89.800007
2019-03-10/18:21:18.51          -29.652879      -24.029524       89.797531
2019-03-10/18:21:18.54          -29.692067      -24.054514       89.795056
2019-03-10/18:21:18.57          -29.732520      -24.080311       89.792500
2019-03-10/18:21:18.61          -29.771708      -24.105302       89.790025
2019-03-10/18:21:18.64          -29.810896      -24.130293       89.787549
2019-03-10/18:21:18.67          -29.850085      -24.155284       89.785074
2019-03-10/18:21:18.70          -29.890537      -24.181081       89.782518
2019-03-10/18:21:18.73          -29.929726      -24.206071       89.780043
2019-03-10/18:21:18.76          -29.968914      -24.231062       89.777567
2019-03-10/18:21:18.79          -30.008102      -24.256053       89.775092
2019-03-10/18:21:18.82          -30.048555      -24.281850       89.772536
2019-03-10/18:21:18.86          -30.087743      -24.306841       89.770061
2019-03-10/18:21:18.89          -30.126931      -24.331832       89.767585
2019-03-10/18:21:18.92          -30.166120      -24.356822       89.765110
2019-03-10/18:21:18.95          -30.206572      -24.382619       89.762554
2019-03-10/18:21:18.98          -30.245761      -24.407610       89.760079
2019-03-10/18:21:19.01          -30.284977      -24.433222       89.756958
2019-03-10/18:21:19.04          -30.324218      -24.459345       89.753305
2019-03-10/18:21:19.07          -30.364724      -24.486310       89.749534
2019-03-10/18:21:19.11          -30.403965      -24.512433       89.745881
2019-03-10/18:21:19.14          -30.443205      -24.538556       89.742229
2019-03-10/18:21:19.17          -30.482445      -24.564680       89.738576
2019-03-10/18:21:19.20          -30.522951      -24.591645       89.734805
2019-03-10/18:21:19.23          -30.562192      -24.617768       89.731152
2019-03-10/18:21:19.26          -30.601432      -24.643891       89.727499
2019-03-10/18:21:19.29          -30.640673      -24.670014       89.723847
2019-03-10/18:21:19.32          -30.681179      -24.696980       89.720076
2019-03-10/18:21:19.36          -30.720419      -24.723103       89.716423
2019-03-10/18:21:19.39          -30.759660      -24.749226       89.712770
2019-03-10/18:21:19.42          -30.798900      -24.775349       89.709118
2019-03-10/18:21:19.45          -30.839406      -24.802314       89.705347
2019-03-10/18:21:19.48          -30.878647      -24.828437       89.701694
2019-03-10/18:21:19.51          -30.917887      -24.854560       89.698041
2019-03-10/18:21:19.54          -30.957127      -24.880683       89.694388
2019-03-10/18:21:19.57          -30.997633      -24.907649       89.690618
2019-03-10/18:21:19.61          -31.036874      -24.933772       89.686965
2019-03-10/18:21:19.64          -31.076114      -24.959895       89.683312
2019-03-10/18:21:19.67          -31.115355      -24.986018       89.679659
2019-03-10/18:21:19.70          -31.155861      -25.012984       89.675889
2019-03-10/18:21:19.73          -31.195101      -25.039107       89.672236
2019-03-10/18:21:19.76          -31.234342      -25.065230       89.668583
2019-03-10/18:21:19.79          -31.273582      -25.091353       89.664930
2019-03-10/18:21:19.82          -31.314088      -25.118318       89.661160
2019-03-10/18:21:19.86          -31.353329      -25.144441       89.657507
2019-03-10/18:21:19.89          -31.392569      -25.170564       89.653854
2019-03-10/18:21:19.92          -31.431810      -25.196687       89.650201
2019-03-10/18:21:19.95          -31.472316      -25.223653       89.646431
2019-03-10/18:21:19.98          -31.511556      -25.249776       89.642778
2019-03-10/18:21:20.01          -31.550797      -25.276532       89.638462
2019-03-10/18:21:20.04          -31.590039      -25.303809       89.633599
2019-03-10/18:21:20.07          -31.630547      -25.331965       89.628580
2019-03-10/18:21:20.11          -31.669789      -25.359242       89.623718
2019-03-10/18:21:20.14          -31.709031      -25.386519       89.618855
2019-03-10/18:21:20.17          -31.748273      -25.413795       89.613993
2019-03-10/18:21:20.20          -31.788780      -25.441952       89.608974
2019-03-10/18:21:20.23          -31.828022      -25.469229       89.604111
2019-03-10/18:21:20.26          -31.867264      -25.496505       89.599249
2019-03-10/18:21:20.29          -31.906506      -25.523782       89.594387
2019-03-10/18:21:20.32          -31.947014      -25.551939       89.589368
2019-03-10/18:21:20.36          -31.986256      -25.579216       89.584505
2019-03-10/18:21:20.39          -32.025498      -25.606492       89.579643
2019-03-10/18:21:20.42          -32.064740      -25.633769       89.574781
2019-03-10/18:21:20.45          -32.105247      -25.661926       89.569761
2019-03-10/18:21:20.48          -32.144489      -25.689203       89.564899
2019-03-10/18:21:20.51          -32.183731      -25.716479       89.560037
2019-03-10/18:21:20.54          -32.222973      -25.743756       89.555174
2019-03-10/18:21:20.57          -32.263481      -25.771913       89.550155
2019-03-10/18:21:20.61          -32.302723      -25.799190       89.545293
2019-03-10/18:21:20.64          -32.341964      -25.826466       89.540430
2019-03-10/18:21:20.67          -32.381206      -25.853743       89.535568
2019-03-10/18:21:20.70          -32.421714      -25.881900       89.530549
2019-03-10/18:21:20.73          -32.460956      -25.909176       89.525687
2019-03-10/18:21:20.76          -32.500198      -25.936453       89.520824
2019-03-10/18:21:20.79          -32.539440      -25.963730       89.515962
2019-03-10/18:21:20.82          -32.579947      -25.991886       89.510943
2019-03-10/18:21:20.86          -32.619189      -26.019163       89.506080
2019-03-10/18:21:20.89          -32.658431      -26.046440       89.501218
2019-03-10/18:21:20.92          -32.697673      -26.073717       89.496356
2019-03-10/18:21:20.95          -32.736915      -26.100993       89.491493
2019-03-10/18:21:20.98          -32.777423      -26.129150       89.486474
2019-03-10/18:21:21.01          -32.816639      -26.157074       89.480916
2019-03-10/18:21:21.04          -32.855834      -26.185531       89.474784
2019-03-10/18:21:21.07          -32.895028      -26.213988       89.468652
2019-03-10/18:21:21.11          -32.935487      -26.243362       89.462322
2019-03-10/18:21:21.14          -32.974682      -26.271819       89.456190
2019-03-10/18:21:21.17          -33.013877      -26.300276       89.450058
2019-03-10/18:21:21.20          -33.053072      -26.328733       89.443926
2019-03-10/18:21:21.23          -33.093531      -26.358107       89.437596
2019-03-10/18:21:21.26          -33.132725      -26.386564       89.431464
2019-03-10/18:21:21.29          -33.171920      -26.415021       89.425332
2019-03-10/18:21:21.32          -33.211115      -26.443478       89.419200
2019-03-10/18:21:21.36          -33.251574      -26.472852       89.412871
2019-03-10/18:21:21.39          -33.290769      -26.501309       89.406739
2019-03-10/18:21:21.42          -33.329964      -26.529766       89.400607
2019-03-10/18:21:21.45          -33.369158      -26.558223       89.394475
2019-03-10/18:21:21.48          -33.409618      -26.587598       89.388145
2019-03-10/18:21:21.51          -33.448812      -26.616054       89.382013
2019-03-10/18:21:21.54          -33.488007      -26.644511       89.375881
2019-03-10/18:21:21.57          -33.527202      -26.672968       89.369749
2019-03-10/18:21:21.61          -33.567661      -26.702343       89.363420
2019-03-10/18:21:21.64          -33.606856      -26.730799       89.357288
2019-03-10/18:21:21.67          -33.646050      -26.759256       89.351156
2019-03-10/18:21:21.70          -33.685245      -26.787713       89.345024
2019-03-10/18:21:21.73          -33.725704      -26.817088       89.338694
2019-03-10/18:21:21.76          -33.764899      -26.845544       89.332562
2019-03-10/18:21:21.79          -33.804094      -26.874001       89.326430
2019-03-10/18:21:21.82          -33.843288      -26.902458       89.320298
2019-03-10/18:21:21.86          -33.883748      -26.931833       89.313968
2019-03-10/18:21:21.89          -33.922942      -26.960289       89.307836
2019-03-10/18:21:21.92          -33.962137      -26.988746       89.301705
2019-03-10/18:21:21.95          -34.001332      -27.017203       89.295573
2019-03-10/18:21:21.98          -34.041791      -27.046578       89.289243
2019-03-10/18:21:22.01          -34.080916      -27.075691       89.282400
2019-03-10/18:21:22.04          -34.119983      -27.105344       89.274970
2019-03-10/18:21:22.07          -34.159050      -27.134997       89.267541
2019-03-10/18:21:22.11          -34.199377      -27.165607       89.259872
2019-03-10/18:21:22.14          -34.238444      -27.195260       89.252443
2019-03-10/18:21:22.17          -34.277511      -27.224914       89.245014
2019-03-10/18:21:22.20          -34.316578      -27.254567       89.237585
2019-03-10/18:21:22.23          -34.356906      -27.285177       89.229916
2019-03-10/18:21:22.26          -34.395973      -27.314830       89.222487
2019-03-10/18:21:22.29          -34.435040      -27.344484       89.215058
2019-03-10/18:21:22.32          -34.474107      -27.374137       89.207628
2019-03-10/18:21:22.36          -34.514434      -27.404747       89.199960
2019-03-10/18:21:22.39          -34.553501      -27.434400       89.192530
2019-03-10/18:21:22.42          -34.592568      -27.464054       89.185101
2019-03-10/18:21:22.45          -34.631635      -27.493707       89.177672
2019-03-10/18:21:22.48          -34.671963      -27.524317       89.170003
2019-03-10/18:21:22.51          -34.711030      -27.553970       89.162574
2019-03-10/18:21:22.54          -34.750097      -27.583623       89.155145
2019-03-10/18:21:22.57          -34.789164      -27.613277       89.147716
2019-03-10/18:21:22.61          -34.829491      -27.643887       89.140047
2019-03-10/18:21:22.64          -34.868558      -27.673540       89.132618
2019-03-10/18:21:22.67          -34.907625      -27.703193       89.125189
2019-03-10/18:21:22.70          -34.946692      -27.732846       89.117759
2019-03-10/18:21:22.73          -34.987020      -27.763456       89.110091
2019-03-10/18:21:22.76          -35.026087      -27.793110       89.102661
2019-03-10/18:21:22.79          -35.065154      -27.822763       89.095232
2019-03-10/18:21:22.82          -35.104221      -27.852416       89.087803
2019-03-10/18:21:22.86          -35.144548      -27.883026       89.080134
2019-03-10/18:21:22.89          -35.183615      -27.912679       89.072705
2019-03-10/18:21:22.92          -35.222683      -27.942333       89.065276
2019-03-10/18:21:22.95          -35.261749      -27.971986       89.057847
2019-03-10/18:21:22.98          -35.302077      -28.002596       89.050178
2019-03-10/18:21:23.01          -35.341053      -28.032920       89.042012
2019-03-10/18:21:23.04          -35.379954      -28.063796       89.033240
2019-03-10/18:21:23.07          -35.418855      -28.094671       89.024468
2019-03-10/18:21:23.11          -35.459011      -28.126543       89.015412
2019-03-10/18:21:23.14          -35.497911      -28.157419       89.006640
2019-03-10/18:21:23.17          -35.536812      -28.188295       88.997868
2019-03-10/18:21:23.20          -35.575713      -28.219171       88.989095
2019-03-10/18:21:23.23          -35.615869      -28.251043       88.980040
2019-03-10/18:21:23.26          -35.654770      -28.281919       88.971268
2019-03-10/18:21:23.29          -35.693671      -28.312795       88.962495
2019-03-10/18:21:23.32          -35.732572      -28.343670       88.953723
2019-03-10/18:21:23.36          -35.772728      -28.375542       88.944668
2019-03-10/18:21:23.39          -35.811629      -28.406418       88.935895
2019-03-10/18:21:23.42          -35.850530      -28.437294       88.927123
2019-03-10/18:21:23.45          -35.889431      -28.468170       88.918351
2019-03-10/18:21:23.48          -35.929586      -28.500042       88.909296
2019-03-10/18:21:23.51          -35.968487      -28.530918       88.900523
2019-03-10/18:21:23.54          -36.007388      -28.561794       88.891751
2019-03-10/18:21:23.57          -36.046289      -28.592669       88.882979
2019-03-10/18:21:23.61          -36.086445      -28.624541       88.873923
2019-03-10/18:21:23.64          -36.125346      -28.655417       88.865151
2019-03-10/18:21:23.67          -36.164247      -28.686293       88.856379
2019-03-10/18:21:23.70          -36.203148      -28.717169       88.847606
2019-03-10/18:21:23.73          -36.243304      -28.749041       88.838551
2019-03-10/18:21:23.76          -36.282205      -28.779917       88.829779
2019-03-10/18:21:23.79          -36.321106      -28.810793       88.821006
2019-03-10/18:21:23.82          -36.360006      -28.841668       88.812234
2019-03-10/18:21:23.86          -36.400162      -28.873540       88.803179
2019-03-10/18:21:23.89          -36.439063      -28.904416       88.794407
2019-03-10/18:21:23.92          -36.477964      -28.935292       88.785634
2019-03-10/18:21:23.95          -36.516865      -28.966168       88.776862
2019-03-10/18:21:23.98          -36.557021      -28.998040       88.767807
2019-03-10/18:21:24.01          -36.595783      -29.029594       88.758273
2019-03-10/18:21:24.04          -36.634430      -29.061706       88.748111
2019-03-10/18:21:24.07          -36.673077      -29.093818       88.737950
2019-03-10/18:21:24.11          -36.712971      -29.126966       88.727461
2019-03-10/18:21:24.14          -36.751618      -29.159078       88.717300
2019-03-10/18:21:24.17          -36.790265      -29.191190       88.707139
2019-03-10/18:21:24.20          -36.828912      -29.223302       88.696977
2019-03-10/18:21:24.23          -36.868806      -29.256450       88.686488
2019-03-10/18:21:24.26          -36.907453      -29.288562       88.676327
2019-03-10/18:21:24.29          -36.946100      -29.320674       88.666166
2019-03-10/18:21:24.32          -36.984747      -29.352786       88.656005
2019-03-10/18:21:24.36          -37.024641      -29.385935       88.645516
2019-03-10/18:21:24.39          -37.063288      -29.418047       88.635354
2019-03-10/18:21:24.42          -37.101935      -29.450159       88.625193
2019-03-10/18:21:24.45          -37.140582      -29.482271       88.615032
2019-03-10/18:21:24.48          -37.180476      -29.515419       88.604543
2019-03-10/18:21:24.51          -37.219123      -29.547531       88.594382
2019-03-10/18:21:24.54          -37.257770      -29.579643       88.584220
2019-03-10/18:21:24.57          -37.296417      -29.611755       88.574059
2019-03-10/18:21:24.61          -37.336311      -29.644903       88.563570
2019-03-10/18:21:24.64          -37.374958      -29.677015       88.553409
2019-03-10/18:21:24.67          -37.413605      -29.709127       88.543248
2019-03-10/18:21:24.70          -37.452252      -29.741239       88.533086
2019-03-10/18:21:24.73          -37.492146      -29.774387       88.522597
2019-03-10/18:21:24.76          -37.530793      -29.806499       88.512436
2019-03-10/18:21:24.79          -37.569440      -29.838612       88.502275
2019-03-10/18:21:24.82          -37.608087      -29.870724       88.492114
2019-03-10/18:21:24.86          -37.647981      -29.903872       88.481625
2019-03-10/18:21:24.89          -37.686628      -29.935984       88.471463
2019-03-10/18:21:24.92          -37.725275      -29.968096       88.461302
2019-03-10/18:21:24.95          -37.763922      -30.000208       88.451141
2019-03-10/18:21:24.98          -37.803816      -30.033356       88.440652
2019-03-10/18:21:25.01          -37.842295      -30.066157       88.429715
2019-03-10/18:21:25.04          -37.880637      -30.099525       88.418138
2019-03-10/18:21:25.07          -37.918979      -30.132893       88.406562
2019-03-10/18:21:25.11          -37.958558      -30.167337       88.394613
2019-03-10/18:21:25.14          -37.996899      -30.200705       88.383036
2019-03-10/18:21:25.17          -38.035241      -30.234073       88.371460
2019-03-10/18:21:25.20          -38.073583      -30.267441       88.359884
2019-03-10/18:21:25.23          -38.113161      -30.301885       88.347934
2019-03-10/18:21:25.26          -38.151503      -30.335253       88.336358
2019-03-10/18:21:25.29          -38.189845      -30.368621       88.324782
2019-03-10/18:21:25.32          -38.228187      -30.401989       88.313206
2019-03-10/18:21:25.36          -38.267765      -30.436433       88.301256
2019-03-10/18:21:25.39          -38.306107      -30.469801       88.289680
2019-03-10/18:21:25.42          -38.344449      -30.503169       88.278104
2019-03-10/18:21:25.45          -38.382790      -30.536537       88.266528
2019-03-10/18:21:25.48          -38.422369      -30.570981       88.254578
2019-03-10/18:21:25.51          -38.460711      -30.604349       88.243002
2019-03-10/18:21:25.54          -38.499053      -30.637717       88.231426
2019-03-10/18:21:25.57          -38.537394      -30.671085       88.219849
2019-03-10/18:21:25.61          -38.576973      -30.705529       88.207900
2019-03-10/18:21:25.64          -38.615314      -30.738897       88.196324
2019-03-10/18:21:25.67          -38.653656      -30.772265       88.184747
2019-03-10/18:21:25.70          -38.691998      -30.805633       88.173171
2019-03-10/18:21:25.73          -38.731577      -30.840077       88.161221
2019-03-10/18:21:25.76          -38.769918      -30.873445       88.149645
2019-03-10/18:21:25.79          -38.808260      -30.906813       88.138069
2019-03-10/18:21:25.82          -38.846602      -30.940181       88.126493
2019-03-10/18:21:25.86          -38.886180      -30.974626       88.114543
2019-03-10/18:21:25.89          -38.924522      -31.007993       88.102967
2019-03-10/18:21:25.92          -38.962864      -31.041361       88.091391
2019-03-10/18:21:25.95          -39.001206      -31.074729       88.079815
2019-03-10/18:21:25.98          -39.040784      -31.109174       88.067865
2019-03-10/18:21:26.01          -39.078913      -31.143238       88.055482
2019-03-10/18:21:26.04          -39.116867      -31.177876       88.042434
2019-03-10/18:21:26.07          -39.154821      -31.212514       88.029386
2019-03-10/18:21:26.11          -39.193999      -31.248269       88.015918
2019-03-10/18:21:26.14          -39.231953      -31.282907       88.002870
2019-03-10/18:21:26.17          -39.269907      -31.317545       87.989822
2019-03-10/18:21:26.20          -39.307860      -31.352183       87.976775
2019-03-10/18:21:26.23          -39.347039      -31.387938       87.963306
2019-03-10/18:21:26.26          -39.384992      -31.422576       87.950258
2019-03-10/18:21:26.29          -39.422946      -31.457214       87.937210
2019-03-10/18:21:26.32          -39.460900      -31.491851       87.924163
2019-03-10/18:21:26.36          -39.500078      -31.527607       87.910694
2019-03-10/18:21:26.39          -39.538032      -31.562244       87.897646
2019-03-10/18:21:26.42          -39.575986      -31.596882       87.884599
2019-03-10/18:21:26.45          -39.613940      -31.631520       87.871551
2019-03-10/18:21:26.48          -39.653118      -31.667275       87.858082
2019-03-10/18:21:26.51          -39.691072      -31.701913       87.845035
2019-03-10/18:21:26.54          -39.729026      -31.736551       87.831987
2019-03-10/18:21:26.57          -39.766979      -31.771189       87.818939
2019-03-10/18:21:26.61          -39.806157      -31.806944       87.805470
2019-03-10/18:21:26.64          -39.844111      -31.841582       87.792423
2019-03-10/18:21:26.67          -39.882065      -31.876220       87.779375
2019-03-10/18:21:26.70          -39.920019      -31.910858       87.766327
2019-03-10/18:21:26.73          -39.959197      -31.946613       87.752859
2019-03-10/18:21:26.76          -39.997151      -31.981251       87.739811
2019-03-10/18:21:26.79          -40.035105      -32.015889       87.726763
2019-03-10/18:21:26.82          -40.073058      -32.050527       87.713715
2019-03-10/18:21:26.86          -40.112237      -32.086282       87.700247
2019-03-10/18:21:26.89          -40.150190      -32.120920       87.687199
2019-03-10/18:21:26.92          -40.188144      -32.155558       87.674151
2019-03-10/18:21:26.95          -40.226098      -32.190195       87.661104
2019-03-10/18:21:26.98          -40.265276      -32.225951       87.647635
2019-03-10/18:21:27.01          -40.302983      -32.261295       87.633770
2019-03-10/18:21:27.04          -40.340488      -32.297221       87.619232
2019-03-10/18:21:27.07          -40.377992      -32.333147       87.604694
2019-03-10/18:21:27.11          -40.416706      -32.370232       87.589687
2019-03-10/18:21:27.14          -40.454210      -32.406159       87.575149
2019-03-10/18:21:27.17          -40.491715      -32.442085       87.560611
2019-03-10/18:21:27.20          -40.529219      -32.478011       87.546073
2019-03-10/18:21:27.23          -40.567933      -32.515096       87.531066
2019-03-10/18:21:27.26          -40.605437      -32.551022       87.516528
2019-03-10/18:21:27.29          -40.642942      -32.586948       87.501990
2019-03-10/18:21:27.32          -40.680446      -32.622874       87.487452
2019-03-10/18:21:27.36          -40.719160      -32.659960       87.472445
2019-03-10/18:21:27.39          -40.756664      -32.695886       87.457907
2019-03-10/18:21:27.42          -40.794168      -32.731812       87.443368
2019-03-10/18:21:27.45          -40.831673      -32.767738       87.428830
2019-03-10/18:21:27.48          -40.870387      -32.804823       87.413823
2019-03-10/18:21:27.51          -40.907891      -32.840749       87.399285
2019-03-10/18:21:27.54          -40.945395      -32.876676       87.384747
2019-03-10/18:21:27.57          -40.982899      -32.912602       87.370209
2019-03-10/18:21:27.61          -41.021614      -32.949687       87.355202
2019-03-10/18:21:27.64          -41.059118      -32.985613       87.340664
2019-03-10/18:21:27.67          -41.096622      -33.021539       87.326126
2019-03-10/18:21:27.70          -41.134126      -33.057465       87.311588
2019-03-10/18:21:27.73          -41.172840      -33.094550       87.296581
2019-03-10/18:21:27.76          -41.210345      -33.130476       87.282043
2019-03-10/18:21:27.79          -41.247849      -33.166403       87.267505
2019-03-10/18:21:27.82          -41.285353      -33.202329       87.252967
2019-03-10/18:21:27.86          -41.324067      -33.239414       87.237960
2019-03-10/18:21:27.89          -41.361572      -33.275340       87.223422
2019-03-10/18:21:27.92          -41.399076      -33.311266       87.208884
2019-03-10/18:21:27.95          -41.436580      -33.347192       87.194346
2019-03-10/18:21:27.98          -41.475294      -33.384277       87.179339
2019-03-10/18:21:28.01          -41.512510      -33.420912       87.163965
2019-03-10/18:21:28.04          -41.549488      -33.458131       87.147903
2019-03-10/18:21:28.07          -41.586467      -33.495349       87.131841
2019-03-10/18:21:28.11          -41.624638      -33.533768       87.115261
2019-03-10/18:21:28.14          -41.661616      -33.570986       87.099199
2019-03-10/18:21:28.17          -41.698594      -33.608204       87.083137
2019-03-10/18:21:28.20          -41.735573      -33.645423       87.067075
2019-03-10/18:21:28.23          -41.773744      -33.683842       87.050495
2019-03-10/18:21:28.26          -41.810722      -33.721060       87.034433
2019-03-10/18:21:28.29          -41.847701      -33.758278       87.018371
2019-03-10/18:21:28.32          -41.884679      -33.795497       87.002309
2019-03-10/18:21:28.36          -41.922850      -33.833916       86.985729
2019-03-10/18:21:28.39          -41.959828      -33.871134       86.969667
2019-03-10/18:21:28.42          -41.996807      -33.908352       86.953605
2019-03-10/18:21:28.45          -42.033785      -33.945570       86.937543
2019-03-10/18:21:28.48          -42.071956      -33.983989       86.920963
2019-03-10/18:21:28.51          -42.108934      -34.021208       86.904901
2019-03-10/18:21:28.54          -42.145913      -34.058426       86.888839
2019-03-10/18:21:28.57          -42.182891      -34.095644       86.872777
2019-03-10/18:21:28.61          -42.221062      -34.134063       86.856197
2019-03-10/18:21:28.64          -42.258040      -34.171281       86.840135
2019-03-10/18:21:28.67          -42.295019      -34.208500       86.824073
2019-03-10/18:21:28.70          -42.331997      -34.245718       86.808011
2019-03-10/18:21:28.73          -42.370168      -34.284137       86.791431
2019-03-10/18:21:28.76          -42.407146      -34.321355       86.775369
2019-03-10/18:21:28.79          -42.444125      -34.358574       86.759307
2019-03-10/18:21:28.82          -42.481103      -34.395792       86.743245
2019-03-10/18:21:28.86          -42.519274      -34.434211       86.726665
2019-03-10/18:21:28.89          -42.556252      -34.471429       86.710603
2019-03-10/18:21:28.92          -42.593231      -34.508648       86.694541
2019-03-10/18:21:28.95          -42.630209      -34.545866       86.678479
2019-03-10/18:21:28.98          -42.668380      -34.584285       86.661899
2019-03-10/18:21:29.01          -42.705019      -34.622219       86.644977
2019-03-10/18:21:29.04          -42.741377      -34.660743       86.627346
2019-03-10/18:21:29.07          -42.777736      -34.699266       86.609716
2019-03-10/18:21:29.11          -42.815268      -34.739032       86.591517
2019-03-10/18:21:29.14          -42.851626      -34.777556       86.573886
2019-03-10/18:21:29.17          -42.887985      -34.816079       86.556256
2019-03-10/18:21:29.20          -42.924344      -34.854603       86.538626
2019-03-10/18:21:29.23          -42.961875      -34.894369       86.520427
2019-03-10/18:21:29.26          -42.998234      -34.932893       86.502796
2019-03-10/18:21:29.29          -43.034593      -34.971416       86.485166
2019-03-10/18:21:29.32          -43.070951      -35.009940       86.467535
2019-03-10/18:21:29.36          -43.108483      -35.049706       86.449336
2019-03-10/18:21:29.39          -43.144842      -35.088229       86.431706
2019-03-10/18:21:29.42          -43.181200      -35.126753       86.414075
2019-03-10/18:21:29.45          -43.217559      -35.165276       86.396445
2019-03-10/18:21:29.48          -43.255091      -35.205043       86.378246
2019-03-10/18:21:29.51          -43.291449      -35.243566       86.360616
2019-03-10/18:21:29.54          -43.327808      -35.282090       86.342985
2019-03-10/18:21:29.57          -43.364167      -35.320613       86.325355
2019-03-10/18:21:29.61          -43.401698      -35.360380       86.307156
2019-03-10/18:21:29.64          -43.438057      -35.398903       86.289525
2019-03-10/18:21:29.67          -43.474416      -35.437427       86.271895
2019-03-10/18:21:29.70          -43.510774      -35.475950       86.254265
2019-03-10/18:21:29.73          -43.548306      -35.515716       86.236065
2019-03-10/18:21:29.76          -43.584665      -35.554240       86.218435
2019-03-10/18:21:29.79          -43.621023      -35.592763       86.200805
2019-03-10/18:21:29.82          -43.657382      -35.631287       86.183174
2019-03-10/18:21:29.86          -43.694914      -35.671053       86.164975
2019-03-10/18:21:29.89          -43.731272      -35.709577       86.147345
2019-03-10/18:21:29.92          -43.767631      -35.748100       86.129714
2019-03-10/18:21:29.95          -43.803990      -35.786624       86.112084
2019-03-10/18:21:29.98          -43.841521      -35.826390       86.093885
2019-03-10/18:21:30.01          -43.877512      -35.865633       86.075386
2019-03-10/18:21:30.04          -43.913201      -35.905468       86.056173
2019-03-10/18:21:30.07          -43.948889      -35.945303       86.036959
2019-03-10/18:21:30.11          -43.985729      -35.986423       86.017126
2019-03-10/18:21:30.14          -44.021418      -36.026258       85.997912
2019-03-10/18:21:30.17          -44.057106      -36.066093       85.978699
2019-03-10/18:21:30.20          -44.092795      -36.105928       85.959485
2019-03-10/18:21:30.23          -44.129634      -36.147049       85.939652
2019-03-10/18:21:30.26          -44.165323      -36.186884       85.920438
2019-03-10/18:21:30.29          -44.201011      -36.226719       85.901225
2019-03-10/18:21:30.32          -44.236700      -36.266554       85.882011
2019-03-10/18:21:30.36          -44.273540      -36.307674       85.862178
2019-03-10/18:21:30.39          -44.309228      -36.347509       85.842965
2019-03-10/18:21:30.42          -44.344917      -36.387344       85.823751
2019-03-10/18:21:30.45          -44.380605      -36.427179       85.804537
2019-03-10/18:21:30.48          -44.417445      -36.468300       85.784704
2019-03-10/18:21:30.51          -44.453133      -36.508135       85.765491
2019-03-10/18:21:30.54          -44.488822      -36.547970       85.746277
2019-03-10/18:21:30.57          -44.524510      -36.587805       85.727064
2019-03-10/18:21:30.61          -44.561350      -36.628925       85.707230
2019-03-10/18:21:30.64          -44.597038      -36.668760       85.688017
2019-03-10/18:21:30.67          -44.632727      -36.708595       85.668803
2019-03-10/18:21:30.70          -44.668415      -36.748430       85.649590
2019-03-10/18:21:30.73          -44.705255      -36.789550       85.629756
2019-03-10/18:21:30.76          -44.740944      -36.829385       85.610543
2019-03-10/18:21:30.79          -44.776632      -36.869221       85.591329
2019-03-10/18:21:30.82          -44.812321      -36.909056       85.572116
2019-03-10/18:21:30.86          -44.849160      -36.950176       85.552282
2019-03-10/18:21:30.89          -44.884849      -36.990011       85.533069
2019-03-10/18:21:30.92          -44.920537      -37.029846       85.513855
2019-03-10/18:21:30.95          -44.956226      -37.069681       85.494642
2019-03-10/18:21:30.98          -44.993066      -37.110801       85.474808
2019-03-10/18:21:31.01          -45.028331      -37.151359       85.454703
2019-03-10/18:21:31.04          -45.063249      -37.192511       85.433863
2019-03-10/18:21:31.07          -45.098167      -37.233663       85.413023
2019-03-10/18:21:31.11          -45.134211      -37.276143       85.391511
2019-03-10/18:21:31.14          -45.169129      -37.317295       85.370671
2019-03-10/18:21:31.17          -45.204047      -37.358447       85.349831
2019-03-10/18:21:31.20          -45.238965      -37.399599       85.328992
2019-03-10/18:21:31.23          -45.275009      -37.442079       85.307479
2019-03-10/18:21:31.26          -45.309927      -37.483231       85.286640
2019-03-10/18:21:31.29          -45.344845      -37.524383       85.265800
2019-03-10/18:21:31.32          -45.379762      -37.565535       85.244960
2019-03-10/18:21:31.36          -45.415807      -37.608015       85.223448
2019-03-10/18:21:31.39          -45.450724      -37.649167       85.202608
2019-03-10/18:21:31.42          -45.485642      -37.690319       85.181768
2019-03-10/18:21:31.45          -45.520560      -37.731471       85.160928
2019-03-10/18:21:31.48          -45.556604      -37.773951       85.139416
2019-03-10/18:21:31.51          -45.591522      -37.815103       85.118576
2019-03-10/18:21:31.54          -45.626440      -37.856255       85.097736
2019-03-10/18:21:31.57          -45.661357      -37.897407       85.076897
2019-03-10/18:21:31.61          -45.697402      -37.939887       85.055384
2019-03-10/18:21:31.64          -45.732319      -37.981039       85.034545
2019-03-10/18:21:31.67          -45.767237      -38.022191       85.013705
2019-03-10/18:21:31.70          -45.802155      -38.063343       84.992865
2019-03-10/18:21:31.73          -45.838199      -38.105823       84.971353
2019-03-10/18:21:31.76          -45.873117      -38.146975       84.950513
2019-03-10/18:21:31.79          -45.908035      -38.188127       84.929673
2019-03-10/18:21:31.82          -45.942953      -38.229279       84.908833
2019-03-10/18:21:31.86          -45.978997      -38.271759       84.887321
2019-03-10/18:21:31.89          -46.013915      -38.312911       84.866481
2019-03-10/18:21:31.92          -46.048833      -38.354063       84.845641
2019-03-10/18:21:31.95          -46.083750      -38.395215       84.824801
2019-03-10/18:21:31.98          -46.119795      -38.437695       84.803289
2019-03-10/18:21:32.01          -46.154248      -38.479570       84.781550
2019-03-10/18:21:32.04          -46.188320      -38.522042       84.759069
2019-03-10/18:21:32.07          -46.222391      -38.564514       84.736588
2019-03-10/18:21:32.11          -46.257562      -38.608356       84.713382
2019-03-10/18:21:32.14          -46.291633      -38.650828       84.690901
2019-03-10/18:21:32.17          -46.325705      -38.693300       84.668421
2019-03-10/18:21:32.20          -46.359776      -38.735771       84.645940
2019-03-10/18:21:32.23          -46.394947      -38.779613       84.622734
2019-03-10/18:21:32.26          -46.429018      -38.822085       84.600253
2019-03-10/18:21:32.29          -46.463090      -38.864557       84.577772
2019-03-10/18:21:32.32          -46.497161      -38.907029       84.555292
2019-03-10/18:21:32.36          -46.532332      -38.950871       84.532086
2019-03-10/18:21:32.39          -46.566403      -38.993342       84.509605
2019-03-10/18:21:32.42          -46.600475      -39.035814       84.487124
2019-03-10/18:21:32.45          -46.634546      -39.078286       84.464644
2019-03-10/18:21:32.48          -46.669717      -39.122128       84.441438
2019-03-10/18:21:32.51          -46.703788      -39.164599       84.418957
2019-03-10/18:21:32.54          -46.737860      -39.207071       84.396476
2019-03-10/18:21:32.57          -46.771931      -39.249543       84.373995
2019-03-10/18:21:32.61          -46.807102      -39.293385       84.350790
2019-03-10/18:21:32.64          -46.841173      -39.335857       84.328309
2019-03-10/18:21:32.67          -46.875245      -39.378329       84.305828
2019-03-10/18:21:32.70          -46.909316      -39.420800       84.283347
2019-03-10/18:21:32.73          -46.944487      -39.464642       84.260141
2019-03-10/18:21:32.76          -46.978558      -39.507114       84.237661
2019-03-10/18:21:32.79          -47.012630      -39.549586       84.215180
2019-03-10/18:21:32.82          -47.046701      -39.592058       84.192699
2019-03-10/18:21:32.86          -47.081872      -39.635899       84.169493
2019-03-10/18:21:32.89          -47.115943      -39.678371       84.147013
2019-03-10/18:21:32.92          -47.150015      -39.720843       84.124532
2019-03-10/18:21:32.95          -47.184086      -39.763315       84.102051
2019-03-10/18:21:32.98          -47.219257      -39.807157       84.078845
2019-03-10/18:21:33.01          -47.252818      -39.850353       84.055452
2019-03-10/18:21:33.04          -47.285959      -39.894146       84.031306
2019-03-10/18:21:33.07          -47.319100      -39.937939       84.007161
2019-03-10/18:21:33.11          -47.353310      -39.983145       83.982237
2019-03-10/18:21:33.14          -47.386451      -40.026937       83.958092
2019-03-10/18:21:33.17          -47.419592      -40.070731       83.933947
2019-03-10/18:21:33.20          -47.452733      -40.114523       83.909802
2019-03-10/18:21:33.23          -47.486944      -40.159729       83.884878
2019-03-10/18:21:33.26          -47.520085      -40.203522       83.860733
2019-03-10/18:21:33.29          -47.553226      -40.247315       83.836587
2019-03-10/18:21:33.32          -47.586367      -40.291108       83.812442
2019-03-10/18:21:33.36          -47.620577      -40.336314       83.787518
2019-03-10/18:21:33.39          -47.653718      -40.380106       83.763373
2019-03-10/18:21:33.42          -47.686859      -40.423900       83.739228
2019-03-10/18:21:33.45          -47.720000      -40.467692       83.715083
2019-03-10/18:21:33.48          -47.754211      -40.512898       83.690159
2019-03-10/18:21:33.51          -47.787352      -40.556691       83.666014
2019-03-10/18:21:33.54          -47.820493      -40.600484       83.641868
2019-03-10/18:21:33.57          -47.853634      -40.644277       83.617723
2019-03-10/18:21:33.61          -47.887844      -40.689483       83.592799
2019-03-10/18:21:33.64          -47.920985      -40.733275       83.568654
2019-03-10/18:21:33.67          -47.954126      -40.777069       83.544509
2019-03-10/18:21:33.70          -47.987267      -40.820861       83.520364
2019-03-10/18:21:33.73          -48.021478      -40.866067       83.495440
2019-03-10/18:21:33.76          -48.054619      -40.909860       83.471295
2019-03-10/18:21:33.79          -48.087760      -40.953653       83.447150
2019-03-10/18:21:33.82          -48.120901      -40.997446       83.423004
2019-03-10/18:21:33.86          -48.155111      -41.042652       83.398080
2019-03-10/18:21:33.89          -48.188252      -41.086444       83.373935
2019-03-10/18:21:33.92          -48.221393      -41.130238       83.349790
2019-03-10/18:21:33.95          -48.254534      -41.174030       83.325645
2019-03-10/18:21:33.98          -48.288745      -41.219236       83.300721
2019-03-10/18:21:34.01          -48.321331      -41.263753       83.275648
2019-03-10/18:21:34.04          -48.353460      -41.308868       83.249811
2019-03-10/18:21:34.07          -48.385589      -41.353982       83.223974
2019-03-10/18:21:34.11          -48.418755      -41.400551       83.197303
2019-03-10/18:21:34.14          -48.450884      -41.445665       83.171466
2019-03-10/18:21:34.17          -48.483013      -41.490779       83.145629
2019-03-10/18:21:34.20          -48.515142      -41.535893       83.119792
2019-03-10/18:21:34.23          -48.548308      -41.582463       83.093121
2019-03-10/18:21:34.26          -48.580437      -41.627576       83.067284
2019-03-10/18:21:34.29          -48.612566      -41.672691       83.041447
2019-03-10/18:21:34.32          -48.644696      -41.717805       83.015609
2019-03-10/18:21:34.36          -48.677861      -41.764374       82.988939
2019-03-10/18:21:34.39          -48.709990      -41.809488       82.963102
2019-03-10/18:21:34.42          -48.742120      -41.854602       82.937264
2019-03-10/18:21:34.45          -48.774249      -41.899716       82.911427
2019-03-10/18:21:34.48          -48.807414      -41.946286       82.884757
2019-03-10/18:21:34.51          -48.839544      -41.991399       82.858920
2019-03-10/18:21:34.54          -48.871673      -42.036514       82.833082
2019-03-10/18:21:34.57          -48.903802      -42.081628       82.807245
2019-03-10/18:21:34.61          -48.936968      -42.128197       82.780575
2019-03-10/18:21:34.64          -48.969097      -42.173311       82.754738
2019-03-10/18:21:34.67          -49.001226      -42.218425       82.728900
2019-03-10/18:21:34.70          -49.033355      -42.263539       82.703063
2019-03-10/18:21:34.73          -49.066521      -42.310109       82.676393
2019-03-10/18:21:34.76          -49.098650      -42.355223       82.650556
2019-03-10/18:21:34.79          -49.130779      -42.400337       82.624718
2019-03-10/18:21:34.82          -49.162908      -42.445451       82.598881
2019-03-10/18:21:34.86          -49.196074      -42.492020       82.572211
2019-03-10/18:21:34.89          -49.228203      -42.537134       82.546374
2019-03-10/18:21:34.92          -49.260332      -42.582248       82.520536
2019-03-10/18:21:34.95          -49.292461      -42.627362       82.494699
2019-03-10/18:21:34.98          -49.325627      -42.673932       82.468029
2019-03-10/18:21:35.01          -49.357145      -42.719765       82.441257
2019-03-10/18:21:35.04          -49.388159      -42.766191       82.413715
2019-03-10/18:21:35.07          -49.419174      -42.812616       82.386174
2019-03-10/18:21:35.11          -49.451189      -42.860539       82.357744
2019-03-10/18:21:35.14          -49.482203      -42.906965       82.330203
2019-03-10/18:21:35.17          -49.513217      -42.953391       82.302661
2019-03-10/18:21:35.20          -49.544232      -42.999816       82.275120
2019-03-10/18:21:35.23          -49.576247      -43.047740       82.246690
2019-03-10/18:21:35.26          -49.607261      -43.094165       82.219149
2019-03-10/18:21:35.29          -49.638276      -43.140591       82.191607
2019-03-10/18:21:35.32          -49.669290      -43.187016       82.164066
2019-03-10/18:21:35.36          -49.701305      -43.234940       82.135636
2019-03-10/18:21:35.39          -49.732319      -43.281365       82.108095
2019-03-10/18:21:35.42          -49.763334      -43.327791       82.080553
2019-03-10/18:21:35.45          -49.794348      -43.374216       82.053012
2019-03-10/18:21:35.48          -49.826363      -43.422140       82.024582
2019-03-10/18:21:35.51          -49.857377      -43.468565       81.997041
2019-03-10/18:21:35.54          -49.888392      -43.514991       81.969499
2019-03-10/18:21:35.57          -49.919406      -43.561417       81.941958
2019-03-10/18:21:35.61          -49.951421      -43.609340       81.913528
2019-03-10/18:21:35.64          -49.982435      -43.655765       81.885986
2019-03-10/18:21:35.67          -50.013450      -43.702191       81.858445
2019-03-10/18:21:35.70          -50.044464      -43.748617       81.830904
2019-03-10/18:21:35.73          -50.076479      -43.796540       81.802474
2019-03-10/18:21:35.76          -50.107493      -43.842965       81.774932
2019-03-10/18:21:35.79          -50.138508      -43.889391       81.747391
2019-03-10/18:21:35.82          -50.169522      -43.935817       81.719850
2019-03-10/18:21:35.86          -50.201537      -43.983740       81.691420
2019-03-10/18:21:35.89          -50.232551      -44.030166       81.663878
2019-03-10/18:21:35.92          -50.263566      -44.076591       81.636337
2019-03-10/18:21:35.95          -50.294580      -44.123017       81.608795
2019-03-10/18:21:35.98          -50.326595      -44.170940       81.580366
2019-03-10/18:21:36.01          -50.356960      -44.218085       81.551881
2019-03-10/18:21:36.04          -50.386792      -44.265822       81.522619
2019-03-10/18:21:36.07          -50.416623      -44.313559       81.493358
2019-03-10/18:21:36.11          -50.447416      -44.362836       81.463153
2019-03-10/18:21:36.14          -50.477247      -44.410573       81.433891
2019-03-10/18:21:36.17          -50.507078      -44.458310       81.404630
2019-03-10/18:21:36.20          -50.536910      -44.506046       81.375369
2019-03-10/18:21:36.23          -50.567703      -44.555323       81.345163
2019-03-10/18:21:36.26          -50.597534      -44.603060       81.315902
2019-03-10/18:21:36.29          -50.627365      -44.650797       81.286640
2019-03-10/18:21:36.32          -50.657196      -44.698534       81.257379
2019-03-10/18:21:36.36          -50.687990      -44.747811       81.227174
2019-03-10/18:21:36.39          -50.717821      -44.795548       81.197912
2019-03-10/18:21:36.42          -50.747652      -44.843285       81.168651
2019-03-10/18:21:36.45          -50.777483      -44.891022       81.139389
2019-03-10/18:21:36.48          -50.808277      -44.940299       81.109184
2019-03-10/18:21:36.51          -50.838108      -44.988036       81.079923
2019-03-10/18:21:36.54          -50.867939      -45.035773       81.050661
2019-03-10/18:21:36.57          -50.897770      -45.083510       81.021400
2019-03-10/18:21:36.61          -50.928563      -45.132787       80.991194
2019-03-10/18:21:36.64          -50.958395      -45.180523       80.961933
2019-03-10/18:21:36.67          -50.988226      -45.228260       80.932671
2019-03-10/18:21:36.70          -51.018057      -45.275997       80.903410
2019-03-10/18:21:36.73          -51.048850      -45.325274       80.873205
2019-03-10/18:21:36.76          -51.078681      -45.373011       80.843943
2019-03-10/18:21:36.79          -51.108513      -45.420748       80.814682
2019-03-10/18:21:36.82          -51.138344      -45.468485       80.785421
2019-03-10/18:21:36.86          -51.169137      -45.517762       80.755215
2019-03-10/18:21:36.89          -51.198968      -45.565499       80.725954
2019-03-10/18:21:36.92          -51.228799      -45.613236       80.696692
2019-03-10/18:21:36.95          -51.258630      -45.660973       80.667431
2019-03-10/18:21:36.98          -51.289424      -45.710250       80.637226
2019-03-10/18:21:37.01          -51.318552      -45.758696       80.607016
2019-03-10/18:21:37.04          -51.347102      -45.807726       80.576025
2019-03-10/18:21:37.07          -51.375652      -45.856756       80.545034
2019-03-10/18:21:37.11          -51.405123      -45.907368       80.513044
2019-03-10/18:21:37.14          -51.433673      -45.956398       80.482053
2019-03-10/18:21:37.17          -51.462223      -46.005429       80.451062
2019-03-10/18:21:37.20          -51.490772      -46.054459       80.420072
2019-03-10/18:21:37.23          -51.520243      -46.105071       80.388081
2019-03-10/18:21:37.26          -51.548793      -46.154101       80.357091
2019-03-10/18:21:37.29          -51.577343      -46.203132       80.326100
2019-03-10/18:21:37.32          -51.605893      -46.252162       80.295109
2019-03-10/18:21:37.36          -51.635363      -46.302774       80.263118
2019-03-10/18:21:37.39          -51.663913      -46.351804       80.232128
2019-03-10/18:21:37.42          -51.692463      -46.400834       80.201137
2019-03-10/18:21:37.45          -51.721013      -46.449864       80.170146
2019-03-10/18:21:37.48          -51.750484      -46.500476       80.138156
2019-03-10/18:21:37.51          -51.779033      -46.549507       80.107165
2019-03-10/18:21:37.54          -51.807583      -46.598537       80.076174
2019-03-10/18:21:37.57          -51.836133      -46.647567       80.045184
2019-03-10/18:21:37.61          -51.865604      -46.698179       80.013193
2019-03-10/18:21:37.64          -51.894154      -46.747209       79.982202
2019-03-10/18:21:37.67          -51.922704      -46.796240       79.951212
2019-03-10/18:21:37.70          -51.951253      -46.845270       79.920221
2019-03-10/18:21:37.73          -51.980724      -46.895882       79.888230
2019-03-10/18:21:37.76          -52.009274      -46.944912       79.857240
2019-03-10/18:21:37.79          -52.037824      -46.993943       79.826249
2019-03-10/18:21:37.82          -52.066373      -47.042973       79.795258
2019-03-10/18:21:37.86          -52.095844      -47.093585       79.763268
2019-03-10/18:21:37.89          -52.124394      -47.142615       79.732277
2019-03-10/18:21:37.92          -52.152944      -47.191645       79.701286
2019-03-10/18:21:37.95          -52.181494      -47.240675       79.670296
2019-03-10/18:21:37.98          -52.210965      -47.291287       79.638305
2019-03-10/18:21:38.01          -52.238763      -47.341024       79.606355
2019-03-10/18:21:38.04          -52.265942      -47.391343       79.573614
2019-03-10/18:21:38.07          -52.293120      -47.441662       79.540874
2019-03-10/18:21:38.11          -52.321176      -47.493604       79.507077
2019-03-10/18:21:38.14          -52.348355      -47.543923       79.474337
2019-03-10/18:21:38.17          -52.375534      -47.594242       79.441596
2019-03-10/18:21:38.20          -52.402713      -47.644561       79.408856
2019-03-10/18:21:38.23          -52.430769      -47.696503       79.375059
2019-03-10/18:21:38.26          -52.457948      -47.746821       79.342319
2019-03-10/18:21:38.29          -52.485127      -47.797140       79.309578
2019-03-10/18:21:38.32          -52.512305      -47.847459       79.276838
2019-03-10/18:21:38.36          -52.540361      -47.899401       79.243041
2019-03-10/18:21:38.39          -52.567540      -47.949720       79.210301
2019-03-10/18:21:38.42          -52.594719      -48.000039       79.177560
2019-03-10/18:21:38.45          -52.621898      -48.050358       79.144820
2019-03-10/18:21:38.48          -52.649954      -48.102300       79.111023
2019-03-10/18:21:38.51          -52.677133      -48.152619       79.078283
2019-03-10/18:21:38.54          -52.704312      -48.202938       79.045542
2019-03-10/18:21:38.57          -52.731490      -48.253256       79.012802
2019-03-10/18:21:38.61          -52.759546      -48.305199       78.979005
2019-03-10/18:21:38.64          -52.786725      -48.355517       78.946265
2019-03-10/18:21:38.67          -52.813904      -48.405836       78.913524
2019-03-10/18:21:38.70          -52.841083      -48.456155       78.880784
2019-03-10/18:21:38.73          -52.869139      -48.508097       78.846987
2019-03-10/18:21:38.76          -52.896317      -48.558416       78.814247
2019-03-10/18:21:38.79          -52.923497      -48.608735       78.781506
2019-03-10/18:21:38.82          -52.950675      -48.659054       78.748766
2019-03-10/18:21:38.86          -52.978731      -48.710996       78.714969
2019-03-10/18:21:38.89          -53.005910      -48.761315       78.682229
2019-03-10/18:21:38.92          -53.033089      -48.811634       78.649489
2019-03-10/18:21:38.95          -53.060268      -48.861952       78.616748
2019-03-10/18:21:38.98          -53.088324      -48.913894       78.582951
2019-03-10/18:21:39.01          -53.114703      -48.964914       78.549255
2019-03-10/18:21:39.04          -53.140425      -49.016511       78.514772
2019-03-10/18:21:39.07          -53.166146      -49.068108       78.480289
2019-03-10/18:21:39.11          -53.192697      -49.121370       78.444693
2019-03-10/18:21:39.14          -53.218418      -49.172967       78.410210
2019-03-10/18:21:39.17          -53.244140      -49.224564       78.375727
2019-03-10/18:21:39.20          -53.269861      -49.276161       78.341243
2019-03-10/18:21:39.23          -53.296412      -49.329423       78.305648
2019-03-10/18:21:39.26          -53.322134      -49.381020       78.271165
2019-03-10/18:21:39.29          -53.347855      -49.432617       78.236681
2019-03-10/18:21:39.32          -53.373576      -49.484214       78.202198
2019-03-10/18:21:39.36          -53.400128      -49.537475       78.166602
2019-03-10/18:21:39.39          -53.425849      -49.589072       78.132119
2019-03-10/18:21:39.42          -53.451570      -49.640670       78.097636
2019-03-10/18:21:39.45          -53.477292      -49.692267       78.063153
2019-03-10/18:21:39.48          -53.503843      -49.745528       78.027557
2019-03-10/18:21:39.51          -53.529564      -49.797125       77.993074
2019-03-10/18:21:39.54          -53.555286      -49.848722       77.958590
2019-03-10/18:21:39.57          -53.581007      -49.900319       77.924107
2019-03-10/18:21:39.61          -53.607558      -49.953581       77.888512
2019-03-10/18:21:39.64          -53.633279      -50.005178       77.854028
2019-03-10/18:21:39.67          -53.659001      -50.056775       77.819545
2019-03-10/18:21:39.70          -53.684722      -50.108372       77.785062
2019-03-10/18:21:39.73          -53.711273      -50.161634       77.749466
2019-03-10/18:21:39.76          -53.736995      -50.213231       77.714983
2019-03-10/18:21:39.79          -53.762716      -50.264828       77.680500
2019-03-10/18:21:39.82          -53.788437      -50.316425       77.646016
2019-03-10/18:21:39.86          -53.814988      -50.369686       77.610421
2019-03-10/18:21:39.89          -53.840710      -50.421283       77.575938
2019-03-10/18:21:39.92          -53.866431      -50.472881       77.541454
2019-03-10/18:21:39.95          -53.892153      -50.524478       77.506971
2019-03-10/18:21:39.98          -53.918704      -50.577739       77.471375
2019-03-10/18:21:40.01          -53.943579      -50.630021       77.435935
2019-03-10/18:21:40.04          -53.967758      -50.682867       77.399707
2019-03-10/18:21:40.07          -53.991937      -50.735713       77.363479
2019-03-10/18:21:40.11          -54.016896      -50.790264       77.326083
2019-03-10/18:21:40.14          -54.041075      -50.843110       77.289855
2019-03-10/18:21:40.17          -54.065254      -50.895956       77.253627
2019-03-10/18:21:40.20          -54.089433      -50.948802       77.217399
2019-03-10/18:21:40.23          -54.114392      -51.003352       77.180002
2019-03-10/18:21:40.26          -54.138570      -51.056198       77.143774
2019-03-10/18:21:40.29          -54.162749      -51.109045       77.107546
2019-03-10/18:21:40.32          -54.186928      -51.161890       77.071318
2019-03-10/18:21:40.36          -54.211887      -51.216441       77.033921
2019-03-10/18:21:40.39          -54.236066      -51.269287       76.997693
2019-03-10/18:21:40.42          -54.260245      -51.322133       76.961465
2019-03-10/18:21:40.45          -54.284424      -51.374979       76.925237
2019-03-10/18:21:40.48          -54.309383      -51.429530       76.887840
2019-03-10/18:21:40.51          -54.333562      -51.482376       76.851612
2019-03-10/18:21:40.54          -54.357741      -51.535222       76.815384
2019-03-10/18:21:40.57          -54.381919      -51.588068       76.779156
2019-03-10/18:21:40.61          -54.406878      -51.642618       76.741760
2019-03-10/18:21:40.64          -54.431057      -51.695464       76.705532
2019-03-10/18:21:40.67          -54.455236      -51.748310       76.669304
2019-03-10/18:21:40.70          -54.479415      -51.801156       76.633076
2019-03-10/18:21:40.73          -54.504374      -51.855707       76.595679
2019-03-10/18:21:40.76          -54.528553      -51.908553       76.559451
2019-03-10/18:21:40.79          -54.552732      -51.961399       76.523223
2019-03-10/18:21:40.82          -54.576911      -52.014245       76.486995
2019-03-10/18:21:40.86          -54.601870      -52.068796       76.449598
2019-03-10/18:21:40.89          -54.626048      -52.121642       76.413370
2019-03-10/18:21:40.92          -54.650227      -52.174488       76.377142
2019-03-10/18:21:40.95          -54.674406      -52.227334       76.340914
2019-03-10/18:21:40.98          -54.699365      -52.281884       76.303517
2019-03-10/18:21:41.01          -54.722642      -52.335410       76.266330
2019-03-10/18:21:41.04          -54.745178      -52.389497       76.228353
2019-03-10/18:21:41.07          -54.767712      -52.443583       76.190376
2019-03-10/18:21:41.11          -54.790974      -52.499414       76.151173
2019-03-10/18:21:41.14          -54.813509      -52.553500       76.113196
2019-03-10/18:21:41.17          -54.836044      -52.607587       76.075218
2019-03-10/18:21:41.20          -54.858579      -52.661673       76.037241
2019-03-10/18:21:41.23          -54.881841      -52.717504       75.998039
2019-03-10/18:21:41.26          -54.904376      -52.771590       75.960061
2019-03-10/18:21:41.29          -54.926911      -52.825676       75.922084
2019-03-10/18:21:41.32          -54.949446      -52.879762       75.884107
2019-03-10/18:21:41.36          -54.972708      -52.935593       75.844904
2019-03-10/18:21:41.39          -54.995243      -52.989680       75.806927
2019-03-10/18:21:41.42          -55.017778      -53.043766       75.768949
2019-03-10/18:21:41.45          -55.040313      -53.097852       75.730972
2019-03-10/18:21:41.48          -55.063575      -53.153683       75.691770
2019-03-10/18:21:41.51          -55.086110      -53.207769       75.653792
2019-03-10/18:21:41.54          -55.108645      -53.261856       75.615815
2019-03-10/18:21:41.57          -55.131180      -53.315942       75.577838
2019-03-10/18:21:41.61          -55.154442      -53.371773       75.538635
2019-03-10/18:21:41.64          -55.176977      -53.425859       75.500658
2019-03-10/18:21:41.67          -55.199512      -53.479945       75.462680
2019-03-10/18:21:41.70          -55.222047      -53.534032       75.424703
2019-03-10/18:21:41.73          -55.245309      -53.589863       75.385501
2019-03-10/18:21:41.76          -55.267844      -53.643949       75.347523
2019-03-10/18:21:41.79          -55.290379      -53.698035       75.309546
2019-03-10/18:21:41.82          -55.312913      -53.752121       75.271569
2019-03-10/18:21:41.86          -55.336175      -53.807952       75.232366
2019-03-10/18:21:41.89          -55.358710      -53.862038       75.194389
2019-03-10/18:21:41.92          -55.381245      -53.916125       75.156411
2019-03-10/18:21:41.95          -55.403780      -53.970211       75.118434
2019-03-10/18:21:41.98          -55.427042      -54.026042       75.079232
2019-03-10/18:21:42.01          -55.448628      -54.080792       75.040295
2019-03-10/18:21:42.04          -55.469431      -54.136088       75.000569
2019-03-10/18:21:42.07          -55.490235      -54.191384       74.960843
2019-03-10/18:21:42.11          -55.511710      -54.248464       74.919835
2019-03-10/18:21:42.14          -55.532513      -54.303760       74.880109
2019-03-10/18:21:42.17          -55.553317      -54.359056       74.840382
2019-03-10/18:21:42.20          -55.574120      -54.414352       74.800656
2019-03-10/18:21:42.23          -55.595595      -54.471432       74.759648
2019-03-10/18:21:42.26          -55.616399      -54.526728       74.719922
2019-03-10/18:21:42.29          -55.637202      -54.582024       74.680196
2019-03-10/18:21:42.32          -55.658006      -54.637320       74.640470
2019-03-10/18:21:42.36          -55.679481      -54.694400       74.599462
2019-03-10/18:21:42.39          -55.700284      -54.749696       74.559736
2019-03-10/18:21:42.42          -55.721088      -54.804993       74.520009
2019-03-10/18:21:42.45          -55.741891      -54.860288       74.480283
2019-03-10/18:21:42.48          -55.763366      -54.917368       74.439275
2019-03-10/18:21:42.51          -55.784170      -54.972664       74.399549
2019-03-10/18:21:42.54          -55.804973      -55.027961       74.359822
2019-03-10/18:21:42.57          -55.825777      -55.083257       74.320096
2019-03-10/18:21:42.61          -55.847252      -55.140337       74.279088
2019-03-10/18:21:42.64          -55.868055      -55.195633       74.239362
2019-03-10/18:21:42.67          -55.888859      -55.250929       74.199636
2019-03-10/18:21:42.70          -55.909662      -55.306225       74.159910
2019-03-10/18:21:42.73          -55.931137      -55.363305       74.118902
2019-03-10/18:21:42.76          -55.951941      -55.418601       74.079176
2019-03-10/18:21:42.79          -55.972744      -55.473897       74.039449
2019-03-10/18:21:42.82          -55.993548      -55.529193       73.999723
2019-03-10/18:21:42.86          -56.015023      -55.586273       73.958715
2019-03-10/18:21:42.89          -56.035826      -55.641569       73.918989
2019-03-10/18:21:42.92          -56.056630      -55.696865       73.879263
2019-03-10/18:21:42.95          -56.077433      -55.752161       73.839536
2019-03-10/18:21:42.98          -56.098908      -55.809241       73.798529
2019-03-10/18:21:43.01          -56.118714      -55.865189       73.757855
2019-03-10/18:21:43.04          -56.137699      -55.921675       73.716400
2019-03-10/18:21:43.07          -56.156683      -55.978159       73.674946
2019-03-10/18:21:43.11          -56.176280      -56.036467       73.632154
2019-03-10/18:21:43.14          -56.195264      -56.092952       73.590700
2019-03-10/18:21:43.17          -56.214249      -56.149437       73.549246
2019-03-10/18:21:43.20          -56.233233      -56.205922       73.507791
2019-03-10/18:21:43.23          -56.252830      -56.264229       73.465000
2019-03-10/18:21:43.26          -56.271815      -56.320714       73.423545
2019-03-10/18:21:43.29          -56.290799      -56.377200       73.382091
2019-03-10/18:21:43.32          -56.309784      -56.433684       73.340637
2019-03-10/18:21:43.36          -56.329381      -56.491992       73.297845
2019-03-10/18:21:43.39          -56.348365      -56.548477       73.256391
2019-03-10/18:21:43.42          -56.367350      -56.604962       73.214936
2019-03-10/18:21:43.45          -56.386334      -56.661447       73.173482
2019-03-10/18:21:43.48          -56.405931      -56.719754       73.130690
2019-03-10/18:21:43.51          -56.424915      -56.776239       73.089236
2019-03-10/18:21:43.54          -56.443900      -56.832725       73.047782
2019-03-10/18:21:43.57          -56.462884      -56.889209       73.006327
2019-03-10/18:21:43.61          -56.482481      -56.947517       72.963536
2019-03-10/18:21:43.64          -56.501466      -57.004002       72.922081
2019-03-10/18:21:43.67          -56.520450      -57.060487       72.880627
2019-03-10/18:21:43.70          -56.539435      -57.116972       72.839173
2019-03-10/18:21:43.73          -56.559032      -57.175279       72.796381
2019-03-10/18:21:43.76          -56.578016      -57.231764       72.754927
2019-03-10/18:21:43.79          -56.597001      -57.288250       72.713472
2019-03-10/18:21:43.82          -56.615985      -57.344734       72.672018
2019-03-10/18:21:43.86          -56.635582      -57.403042       72.629226
2019-03-10/18:21:43.89          -56.654566      -57.459527       72.587772
2019-03-10/18:21:43.92          -56.673551      -57.516012       72.546318
2019-03-10/18:21:43.95          -56.692535      -57.572497       72.504863
2019-03-10/18:21:43.98          -56.712132      -57.630804       72.462072
2019-03-10/18:21:44.01          -56.730066      -57.687925       72.419666
2019-03-10/18:21:44.04          -56.747135      -57.745571       72.376477
2019-03-10/18:21:44.07          -56.764204      -57.803216       72.333288
2019-03-10/18:21:44.11          -56.781823      -57.862721       72.288705
2019-03-10/18:21:44.14          -56.798892      -57.920366       72.245516
2019-03-10/18:21:44.17          -56.815961      -57.978012       72.202327
2019-03-10/18:21:44.20          -56.833030      -58.035657       72.159138
2019-03-10/18:21:44.23          -56.850649      -58.095162       72.114556
2019-03-10/18:21:44.26          -56.867718      -58.152807       72.071367
2019-03-10/18:21:44.29          -56.884787      -58.210452       72.028177
2019-03-10/18:21:44.32          -56.901856      -58.268097       71.984988
2019-03-10/18:21:44.36          -56.919475      -58.327602       71.940406
2019-03-10/18:21:44.39          -56.936544      -58.385247       71.897217
2019-03-10/18:21:44.42          -56.953613      -58.442893       71.854028
2019-03-10/18:21:44.45          -56.970682      -58.500538       71.810839
2019-03-10/18:21:44.48          -56.988301      -58.560043       71.766256
2019-03-10/18:21:44.51          -57.005370      -58.617688       71.723067
2019-03-10/18:21:44.54          -57.022439      -58.675334       71.679878
2019-03-10/18:21:44.57          -57.039507      -58.732979       71.636689
2019-03-10/18:21:44.61          -57.057127      -58.792484       71.592107
2019-03-10/18:21:44.64          -57.074196      -58.850129       71.548918
2019-03-10/18:21:44.67          -57.091265      -58.907774       71.505728
2019-03-10/18:21:44.70          -57.108333      -58.965419       71.462539
2019-03-10/18:21:44.73          -57.125953      -59.024924       71.417957
2019-03-10/18:21:44.76          -57.143022      -59.082569       71.374768
2019-03-10/18:21:44.79          -57.160091      -59.140215       71.331579
2019-03-10/18:21:44.82          -57.177159      -59.197860       71.288390
2019-03-10/18:21:44.86          -57.194779      -59.257365       71.243807
2019-03-10/18:21:44.89          -57.211848      -59.315010       71.200618
2019-03-10/18:21:44.92          -57.228916      -59.372655       71.157429
2019-03-10/18:21:44.95          -57.245985      -59.430301       71.114240
2019-03-10/18:21:44.98          -57.263605      -59.489805       71.069658
2019-03-10/18:21:45.01          -57.279573      -59.548066       71.025533
2019-03-10/18:21:45.04          -57.294635      -59.606833       70.980638
2019-03-10/18:21:45.07          -57.309698      -59.665600       70.935742
2019-03-10/18:21:45.11          -57.325246      -59.726263       70.889399
2019-03-10/18:21:45.14          -57.340308      -59.785029       70.844504
2019-03-10/18:21:45.17          -57.355370      -59.843797       70.799608
2019-03-10/18:21:45.20          -57.370433      -59.902563       70.754713
2019-03-10/18:21:45.23          -57.385981      -59.963226       70.708370
2019-03-10/18:21:45.26          -57.401043      -60.021993       70.663475
2019-03-10/18:21:45.29          -57.416105      -60.080760       70.618579
2019-03-10/18:21:45.32          -57.431168      -60.139527       70.573684
2019-03-10/18:21:45.36          -57.446716      -60.200190       70.527341
2019-03-10/18:21:45.39          -57.461778      -60.258957       70.482446
2019-03-10/18:21:45.42          -57.476840      -60.317724       70.437550
2019-03-10/18:21:45.45          -57.491903      -60.376491       70.392655
2019-03-10/18:21:45.48          -57.507451      -60.437154       70.346312
2019-03-10/18:21:45.51          -57.522513      -60.495921       70.301417
2019-03-10/18:21:45.54          -57.537575      -60.554688       70.256521
2019-03-10/18:21:45.57          -57.552638      -60.613455       70.211626
2019-03-10/18:21:45.61          -57.568186      -60.674118       70.165283
2019-03-10/18:21:45.64          -57.583248      -60.732884       70.120387
2019-03-10/18:21:45.67          -57.598310      -60.791652       70.075492
2019-03-10/18:21:45.70          -57.613373      -60.850418       70.030597
2019-03-10/18:21:45.73          -57.628921      -60.911081       69.984253
2019-03-10/18:21:45.76          -57.643983      -60.969848       69.939358
2019-03-10/18:21:45.79          -57.659045      -61.028615       69.894463
2019-03-10/18:21:45.82          -57.674108      -61.087382       69.849568
2019-03-10/18:21:45.86          -57.689656      -61.148045       69.803224
2019-03-10/18:21:45.89          -57.704718      -61.206812       69.758329
2019-03-10/18:21:45.92          -57.719780      -61.265579       69.713434
2019-03-10/18:21:45.95          -57.734843      -61.324346       69.668539
2019-03-10/18:21:45.98          -57.750391      -61.385009       69.622195
2019-03-10/18:21:46.01          -57.764313      -61.444381       69.576368
2019-03-10/18:21:46.04          -57.777296      -61.504252       69.529774
2019-03-10/18:21:46.07          -57.790280      -61.564122       69.483180
2019-03-10/18:21:46.11          -57.803682      -61.625924       69.435082
2019-03-10/18:21:46.14          -57.816665      -61.685795       69.388488
2019-03-10/18:21:46.17          -57.829649      -61.745666       69.341894
2019-03-10/18:21:46.20          -57.842632      -61.805536       69.295299
2019-03-10/18:21:46.23          -57.856034      -61.867338       69.247202
2019-03-10/18:21:46.26          -57.869018      -61.927209       69.200608
2019-03-10/18:21:46.29          -57.882001      -61.987080       69.154013
2019-03-10/18:21:46.32          -57.894985      -62.046950       69.107419
2019-03-10/18:21:46.36          -57.908387      -62.108752       69.059321
2019-03-10/18:21:46.39          -57.921370      -62.168623       69.012727
2019-03-10/18:21:46.42          -57.934354      -62.228494       68.966133
2019-03-10/18:21:46.45          -57.947337      -62.288364       68.919539
2019-03-10/18:21:46.48          -57.960739      -62.350166       68.871441
2019-03-10/18:21:46.51          -57.973723      -62.410037       68.824847
2019-03-10/18:21:46.54          -57.986706      -62.469907       68.778252
2019-03-10/18:21:46.57          -57.999689      -62.529778       68.731658
2019-03-10/18:21:46.61          -58.013092      -62.591580       68.683561
2019-03-10/18:21:46.64          -58.026075      -62.651450       68.636967
2019-03-10/18:21:46.67          -58.039058      -62.711321       68.590372
2019-03-10/18:21:46.70          -58.052042      -62.771192       68.543778
2019-03-10/18:21:46.73          -58.065444      -62.832994       68.495680
2019-03-10/18:21:46.76          -58.078427      -62.892864       68.449086
2019-03-10/18:21:46.79          -58.091411      -62.952735       68.402492
2019-03-10/18:21:46.82          -58.104394      -63.012606       68.355897
2019-03-10/18:21:46.86          -58.117796      -63.074408       68.307800
2019-03-10/18:21:46.89          -58.130780      -63.134278       68.261206
2019-03-10/18:21:46.92          -58.143763      -63.194149       68.214611
2019-03-10/18:21:46.95          -58.156746      -63.254020       68.168017
2019-03-10/18:21:46.98          -58.170149      -63.315822       68.119920
2019-03-10/18:21:47.01          -58.181935      -63.376273       68.072410
2019-03-10/18:21:47.04          -58.192737      -63.437202       68.024146
2019-03-10/18:21:47.07          -58.203538      -63.498130       67.975882
2019-03-10/18:21:47.11          -58.214687      -63.561025       67.926061
2019-03-10/18:21:47.14          -58.225488      -63.621953       67.877797
2019-03-10/18:21:47.17          -58.236290      -63.682883       67.829533
2019-03-10/18:21:47.20          -58.247091      -63.743811       67.781270
2019-03-10/18:21:47.23          -58.258240      -63.806706       67.731449
2019-03-10/18:21:47.26          -58.269042      -63.867634       67.683185
2019-03-10/18:21:47.29          -58.279843      -63.928563       67.634921
2019-03-10/18:21:47.32          -58.290644      -63.989492       67.586657
2019-03-10/18:21:47.36          -58.301794      -64.052386       67.536836
2019-03-10/18:21:47.39          -58.312595      -64.113315       67.488573
2019-03-10/18:21:47.42          -58.323396      -64.174244       67.440309
2019-03-10/18:21:47.45          -58.334197      -64.235173       67.392045
2019-03-10/18:21:47.48          -58.345347      -64.298067       67.342224
2019-03-10/18:21:47.51          -58.356148      -64.358996       67.293960
2019-03-10/18:21:47.54          -58.366949      -64.419925       67.245696
2019-03-10/18:21:47.57          -58.377750      -64.480854       67.197432
2019-03-10/18:21:47.61          -58.388900      -64.543748       67.147612
2019-03-10/18:21:47.64          -58.399701      -64.604677       67.099348
2019-03-10/18:21:47.67          -58.410502      -64.665606       67.051084
2019-03-10/18:21:47.70          -58.421303      -64.726534       67.002820
2019-03-10/18:21:47.73          -58.432453      -64.789429       66.952999
2019-03-10/18:21:47.76          -58.443254      -64.850357       66.904735
2019-03-10/18:21:47.79          -58.454055      -64.911287       66.856471
2019-03-10/18:21:47.82          -58.464856      -64.972215       66.808208
2019-03-10/18:21:47.86          -58.476006      -65.035110       66.758387
2019-03-10/18:21:47.89          -58.486807      -65.096038       66.710123
2019-03-10/18:21:47.92          -58.497608      -65.156967       66.661859
2019-03-10/18:21:47.95          -58.508410      -65.217896       66.613595
2019-03-10/18:21:47.98          -58.519559      -65.280790       66.563774
2019-03-10/18:21:48.01          -58.529119      -65.342276       66.514607
2019-03-10/18:21:48.04          -58.537657      -65.404222       66.464695
2019-03-10/18:21:48.07          -58.546195      -65.466167       66.414783
2019-03-10/18:21:48.11          -58.555008      -65.530111       66.363261
2019-03-10/18:21:48.14          -58.563545      -65.592056       66.313350
2019-03-10/18:21:48.17          -58.572083      -65.654001       66.263438
2019-03-10/18:21:48.20          -58.580621      -65.715946       66.213526
2019-03-10/18:21:48.23          -58.589434      -65.779890       66.162004
2019-03-10/18:21:48.26          -58.597972      -65.841835       66.112092
2019-03-10/18:21:48.29          -58.606509      -65.903780       66.062180
2019-03-10/18:21:48.32          -58.615047      -65.965725       66.012269
2019-03-10/18:21:48.36          -58.623860      -66.029669       65.960747
2019-03-10/18:21:48.39          -58.632398      -66.091614       65.910835
2019-03-10/18:21:48.42          -58.640936      -66.153560       65.860923
2019-03-10/18:21:48.45          -58.649474      -66.215505       65.811011
2019-03-10/18:21:48.48          -58.658287      -66.279448       65.759489
2019-03-10/18:21:48.51          -58.666824      -66.341393       65.709578
2019-03-10/18:21:48.54          -58.675362      -66.403339       65.659666
2019-03-10/18:21:48.57          -58.683900      -66.465284       65.609754
2019-03-10/18:21:48.61          -58.692713      -66.529227       65.558232
2019-03-10/18:21:48.64          -58.701251      -66.591172       65.508320
2019-03-10/18:21:48.67          -58.709788      -66.653118       65.458408
2019-03-10/18:21:48.70          -58.718326      -66.715063       65.408497
2019-03-10/18:21:48.73          -58.727139      -66.779006       65.356975
2019-03-10/18:21:48.76          -58.735677      -66.840951       65.307063
2019-03-10/18:21:48.79          -58.744215      -66.902897       65.257151
2019-03-10/18:21:48.82          -58.752753      -66.964842       65.207239
2019-03-10/18:21:48.86          -58.761566      -67.028786       65.155717
2019-03-10/18:21:48.89          -58.770103      -67.090731       65.105806
2019-03-10/18:21:48.92          -58.778641      -67.152676       65.055894
2019-03-10/18:21:48.95          -58.787179      -67.214621       65.005982
2019-03-10/18:21:48.98          -58.795992      -67.278565       64.954460
2019-03-10/18:21:49.01          -58.803236      -67.341045       64.903655
2019-03-10/18:21:49.04          -58.809415      -67.403967       64.852114
2019-03-10/18:21:49.07          -58.815593      -67.466888       64.800573
2019-03-10/18:21:49.11          -58.821971      -67.531839       64.747370
2019-03-10/18:21:49.14          -58.828150      -67.594761       64.695829
2019-03-10/18:21:49.17          -58.834329      -67.657682       64.644288
2019-03-10/18:21:49.20          -58.840508      -67.720603       64.592747
2019-03-10/18:21:49.23          -58.846886      -67.785555       64.539544
2019-03-10/18:21:49.26          -58.853064      -67.848476       64.488003
2019-03-10/18:21:49.29          -58.859243      -67.911398       64.436462
2019-03-10/18:21:49.32          -58.865422      -67.974319       64.384921
2019-03-10/18:21:49.36          -58.871800      -68.039270       64.331718
2019-03-10/18:21:49.39          -58.877978      -68.102191       64.280177
2019-03-10/18:21:49.42          -58.884157      -68.165113       64.228636
2019-03-10/18:21:49.45          -58.890336      -68.228034       64.177095
2019-03-10/18:21:49.48          -58.896714      -68.292986       64.123892
2019-03-10/18:21:49.51          -58.902892      -68.355907       64.072351
2019-03-10/18:21:49.54          -58.909071      -68.418829       64.020810
2019-03-10/18:21:49.57          -58.915250      -68.481750       63.969269
2019-03-10/18:21:49.61          -58.921628      -68.546701       63.916066
2019-03-10/18:21:49.64          -58.927806      -68.609622       63.864525
2019-03-10/18:21:49.67          -58.933985      -68.672544       63.812984
2019-03-10/18:21:49.70          -58.940164      -68.735465       63.761443
2019-03-10/18:21:49.73          -58.946542      -68.800416       63.708240
2019-03-10/18:21:49.76          -58.952721      -68.863338       63.656699
2019-03-10/18:21:49.79          -58.958899      -68.926259       63.605158
2019-03-10/18:21:49.82          -58.965078      -68.989181       63.553617
2019-03-10/18:21:49.86          -58.971456      -69.054132       63.500414
2019-03-10/18:21:49.89          -58.977635      -69.117053       63.448873
2019-03-10/18:21:49.92          -58.983813      -69.179975       63.397332
2019-03-10/18:21:49.95          -58.989992      -69.242896       63.345791
2019-03-10/18:21:49.98          -58.996370      -69.307847       63.292588
2019-03-10/18:21:50.01          -59.001216      -69.371279       63.240178
2019-03-10/18:21:50.04          -59.004966      -69.435132       63.187052
2019-03-10/18:21:50.07          -59.008715      -69.498985       63.133926
2019-03-10/18:21:50.11          -59.012585      -69.564897       63.079086
2019-03-10/18:21:50.14          -59.016334      -69.628750       63.025960
2019-03-10/18:21:50.17          -59.020083      -69.692603       62.972834
2019-03-10/18:21:50.20          -59.023833      -69.756455       62.919708
2019-03-10/18:21:50.23          -59.027703      -69.822368       62.864868
2019-03-10/18:21:50.26          -59.031452      -69.886220       62.811742
2019-03-10/18:21:50.29          -59.035201      -69.950073       62.758616
2019-03-10/18:21:50.32          -59.038950      -70.013926       62.705490
2019-03-10/18:21:50.36          -59.042821      -70.079838       62.650650
2019-03-10/18:21:50.39          -59.046570      -70.143691       62.597524
2019-03-10/18:21:50.42          -59.050319      -70.207544       62.544398
2019-03-10/18:21:50.45          -59.054068      -70.271396       62.491272
2019-03-10/18:21:50.48          -59.057938      -70.337309       62.436432
2019-03-10/18:21:50.51          -59.061687      -70.401161       62.383307
2019-03-10/18:21:50.54          -59.065437      -70.465014       62.330180
2019-03-10/18:21:50.57          -59.069186      -70.528867       62.277055
2019-03-10/18:21:50.61          -59.073056      -70.594779       62.222215
2019-03-10/18:21:50.64          -59.076805      -70.658632       62.169089
2019-03-10/18:21:50.67          -59.080554      -70.722485       62.115963
2019-03-10/18:21:50.70          -59.084304      -70.786337       62.062837
2019-03-10/18:21:50.73          -59.088174      -70.852250       62.007997
2019-03-10/18:21:50.76          -59.091923      -70.916102       61.954871
2019-03-10/18:21:50.79          -59.095672      -70.979955       61.901745
2019-03-10/18:21:50.82          -59.099421      -71.043808       61.848619
2019-03-10/18:21:50.86          -59.103292      -71.109720       61.793779
2019-03-10/18:21:50.89          -59.107041      -71.173573       61.740653
2019-03-10/18:21:50.92          -59.110790      -71.237426       61.687527
2019-03-10/18:21:50.95          -59.114539      -71.301278       61.634401
2019-03-10/18:21:50.98          -59.118409      -71.367191       61.579561
2019-03-10/18:21:51.01          -59.120782      -71.431532       61.525583
2019-03-10/18:21:51.04          -59.122020      -71.496276       61.470903
2019-03-10/18:21:51.07          -59.123259      -71.561019       61.416223
2019-03-10/18:21:51.11          -59.124537      -71.627851       61.359778
2019-03-10/18:21:51.14          -59.125776      -71.692594       61.305098
2019-03-10/18:21:51.17          -59.127014      -71.757338       61.250418
2019-03-10/18:21:51.20          -59.128253      -71.822081       61.195738
2019-03-10/18:21:51.23          -59.129531      -71.888913       61.139293
2019-03-10/18:21:51.26          -59.130770      -71.953656       61.084613
2019-03-10/18:21:51.29          -59.132008      -72.018400       61.029933
2019-03-10/18:21:51.32          -59.133246      -72.083143       60.975253
2019-03-10/18:21:51.36          -59.134525      -72.149976       60.918808
2019-03-10/18:21:51.39          -59.135763      -72.214719       60.864128
2019-03-10/18:21:51.42          -59.137002      -72.279462       60.809448
2019-03-10/18:21:51.45          -59.138240      -72.344206       60.754768
2019-03-10/18:21:51.48          -59.139519      -72.411038       60.698323
2019-03-10/18:21:51.51          -59.140757      -72.475781       60.643643
2019-03-10/18:21:51.54          -59.141996      -72.540525       60.588963
2019-03-10/18:21:51.57          -59.143234      -72.605268       60.534283
2019-03-10/18:21:51.61          -59.144513      -72.672100       60.477838
2019-03-10/18:21:51.64          -59.145751      -72.736843       60.423158
2019-03-10/18:21:51.67          -59.146990      -72.801587       60.368478
2019-03-10/18:21:51.70          -59.148228      -72.866330       60.313798
2019-03-10/18:21:51.73          -59.149507      -72.933162       60.257353
2019-03-10/18:21:51.76          -59.150745      -72.997906       60.202673
2019-03-10/18:21:51.79          -59.151984      -73.062649       60.147993
2019-03-10/18:21:51.82          -59.153222      -73.127393       60.093312
2019-03-10/18:21:51.86          -59.154501      -73.194225       60.036868
2019-03-10/18:21:51.89          -59.155739      -73.258968       59.982188
2019-03-10/18:21:51.92          -59.156978      -73.323712       59.927508
2019-03-10/18:21:51.95          -59.158216      -73.388455       59.872827
2019-03-10/18:21:51.98          -59.159495      -73.455287       59.816383
2019-03-10/18:21:52.01          -59.159296      -73.520482       59.760867
2019-03-10/18:21:52.04          -59.157915      -73.586049       59.704663
2019-03-10/18:21:52.07          -59.156533      -73.651616       59.648458
2019-03-10/18:21:52.11          -59.155107      -73.719298       59.590441
2019-03-10/18:21:52.14          -59.153726      -73.784864       59.534236
2019-03-10/18:21:52.17          -59.152344      -73.850432       59.478031
2019-03-10/18:21:52.20          -59.150963      -73.915998       59.421827
2019-03-10/18:21:52.23          -59.149537      -73.983680       59.363809
2019-03-10/18:21:52.26          -59.148155      -74.049247       59.307605
2019-03-10/18:21:52.29          -59.146774      -74.114814       59.251400
2019-03-10/18:21:52.32          -59.145392      -74.180381       59.195196
2019-03-10/18:21:52.36          -59.143966      -74.248063       59.137178
2019-03-10/18:21:52.39          -59.142585      -74.313629       59.080974
2019-03-10/18:21:52.42          -59.141203      -74.379197       59.024769
2019-03-10/18:21:52.45          -59.139822      -74.444763       58.968565
2019-03-10/18:21:52.48          -59.138396      -74.512445       58.910547
2019-03-10/18:21:52.51          -59.137015      -74.578012       58.854343
2019-03-10/18:21:52.54          -59.135633      -74.643579       58.798138
2019-03-10/18:21:52.57          -59.134252      -74.709146       58.741934
2019-03-10/18:21:52.61          -59.132826      -74.776828       58.683916
2019-03-10/18:21:52.64          -59.131444      -74.842395       58.627712
2019-03-10/18:21:52.67          -59.130063      -74.907962       58.571507
2019-03-10/18:21:52.70          -59.128681      -74.973528       58.515303
2019-03-10/18:21:52.73          -59.127255      -75.041211       58.457285
2019-03-10/18:21:52.76          -59.125874      -75.106777       58.401081
2019-03-10/18:21:52.79          -59.124492      -75.172344       58.344876
2019-03-10/18:21:52.82          -59.123111      -75.237911       58.288672
2019-03-10/18:21:52.86          -59.121685      -75.305593       58.230654
2019-03-10/18:21:52.89          -59.120303      -75.371160       58.174450
2019-03-10/18:21:52.92          -59.118922      -75.436727       58.118245
2019-03-10/18:21:52.95          -59.117540      -75.502294       58.062041
2019-03-10/18:21:52.98          -59.116114      -75.569976       58.004023
2019-03-10/18:21:53.01          -59.113270      -75.635973       57.947008
2019-03-10/18:21:53.04          -59.109222      -75.702325       57.889325
2019-03-10/18:21:53.07          -59.105174      -75.768677       57.831641
2019-03-10/18:21:53.11          -59.100996      -75.837169       57.772097
2019-03-10/18:21:53.14          -59.096948      -75.903521       57.714414
2019-03-10/18:21:53.17          -59.092900      -75.969873       57.656731
2019-03-10/18:21:53.20          -59.088852      -76.036225       57.599048
2019-03-10/18:21:53.23          -59.084673      -76.104718       57.539504
2019-03-10/18:21:53.26          -59.080625      -76.171069       57.481821
2019-03-10/18:21:53.29          -59.076577      -76.237422       57.424137
2019-03-10/18:21:53.32          -59.072529      -76.303773       57.366454
2019-03-10/18:21:53.36          -59.068351      -76.372266       57.306910
2019-03-10/18:21:53.39          -59.064303      -76.438618       57.249227
2019-03-10/18:21:53.42          -59.060255      -76.504970       57.191543
2019-03-10/18:21:53.45          -59.056207      -76.571321       57.133860
2019-03-10/18:21:53.48          -59.052028      -76.639814       57.074316
2019-03-10/18:21:53.51          -59.047980      -76.706166       57.016633
2019-03-10/18:21:53.54          -59.043932      -76.772518       56.958950
2019-03-10/18:21:53.57          -59.039884      -76.838870       56.901267
2019-03-10/18:21:53.61          -59.035705      -76.907362       56.841722
2019-03-10/18:21:53.64          -59.031657      -76.973714       56.784039
2019-03-10/18:21:53.67          -59.027609      -77.040066       56.726356
2019-03-10/18:21:53.70          -59.023561      -77.106418       56.668673
2019-03-10/18:21:53.73          -59.019383      -77.174910       56.609129
2019-03-10/18:21:53.76          -59.015335      -77.241262       56.551446
2019-03-10/18:21:53.79          -59.011287      -77.307614       56.493762
2019-03-10/18:21:53.82          -59.007239      -77.373966       56.436079
2019-03-10/18:21:53.86          -59.003060      -77.442459       56.376535
2019-03-10/18:21:53.89          -58.999012      -77.508810       56.318852
2019-03-10/18:21:53.92          -58.994964      -77.575163       56.261168
2019-03-10/18:21:53.95          -58.990916      -77.641514       56.203485
2019-03-10/18:21:53.98          -58.986738      -77.710007       56.143941
2019-03-10/18:21:54.01          -58.981182      -77.776755       56.085474
2019-03-10/18:21:54.04          -58.974385      -77.843831       56.026360
2019-03-10/18:21:54.07          -58.967588      -77.910906       55.967246
2019-03-10/18:21:54.11          -58.960572      -77.980145       55.906226
2019-03-10/18:21:54.14          -58.953775      -78.047220       55.847112
2019-03-10/18:21:54.17          -58.946978      -78.114296       55.787998
2019-03-10/18:21:54.20          -58.940181      -78.181371       55.728885
2019-03-10/18:21:54.23          -58.933165      -78.250610       55.667864
2019-03-10/18:21:54.26          -58.926368      -78.317685       55.608751
2019-03-10/18:21:54.29          -58.919571      -78.384760       55.549637
2019-03-10/18:21:54.32          -58.912774      -78.451835       55.490523
2019-03-10/18:21:54.36          -58.905757      -78.521075       55.429503
2019-03-10/18:21:54.39          -58.898961      -78.588150       55.370389
2019-03-10/18:21:54.42          -58.892164      -78.655225       55.311275
2019-03-10/18:21:54.45          -58.885367      -78.722300       55.252162
2019-03-10/18:21:54.48          -58.878350      -78.791539       55.191141
2019-03-10/18:21:54.51          -58.871553      -78.858614       55.132028
2019-03-10/18:21:54.54          -58.864756      -78.925690       55.072914
2019-03-10/18:21:54.57          -58.857959      -78.992765       55.013800
2019-03-10/18:21:54.61          -58.850943      -79.062004       54.952780
2019-03-10/18:21:54.64          -58.844146      -79.129079       54.893666
2019-03-10/18:21:54.67          -58.837349      -79.196155       54.834552
2019-03-10/18:21:54.70          -58.830552      -79.263230       54.775439
2019-03-10/18:21:54.73          -58.823536      -79.332469       54.714418
2019-03-10/18:21:54.76          -58.816739      -79.399544       54.655305
2019-03-10/18:21:54.79          -58.809942      -79.466620       54.596191
2019-03-10/18:21:54.82          -58.803145      -79.533695       54.537077
2019-03-10/18:21:54.86          -58.796129      -79.602934       54.476057
2019-03-10/18:21:54.89          -58.789332      -79.670009       54.416943
2019-03-10/18:21:54.92          -58.782535      -79.737084       54.357829
2019-03-10/18:21:54.95          -58.775738      -79.804159       54.298716
2019-03-10/18:21:54.98          -58.768722      -79.873399       54.237695
2019-03-10/18:21:55.01          -58.760368      -79.940841       54.177814
2019-03-10/18:21:55.04          -58.750731      -80.008587       54.117300
2019-03-10/18:21:55.07          -58.741095      -80.076333       54.056787
2019-03-10/18:21:55.11          -58.731148      -80.146264       53.994321
2019-03-10/18:21:55.14          -58.721512      -80.214010       53.933807
2019-03-10/18:21:55.17          -58.711875      -80.281756       53.873294
2019-03-10/18:21:55.20          -58.702239      -80.349501       53.812780
2019-03-10/18:21:55.23          -58.692292      -80.419433       53.750314
2019-03-10/18:21:55.26          -58.682656      -80.487178       53.689801
2019-03-10/18:21:55.29          -58.673020      -80.554924       53.629287
2019-03-10/18:21:55.32          -58.663383      -80.622670       53.568774
2019-03-10/18:21:55.36          -58.653436      -80.692601       53.506308
2019-03-10/18:21:55.39          -58.643800      -80.760346       53.445795
2019-03-10/18:21:55.42          -58.634164      -80.828093       53.385281
2019-03-10/18:21:55.45          -58.624527      -80.895838       53.324767
2019-03-10/18:21:55.48          -58.614580      -80.965769       53.262302
2019-03-10/18:21:55.51          -58.604944      -81.033515       53.201788
2019-03-10/18:21:55.54          -58.595308      -81.101261       53.141274
2019-03-10/18:21:55.57          -58.585672      -81.169006       53.080761
2019-03-10/18:21:55.61          -58.575724      -81.238938       53.018295
2019-03-10/18:21:55.64          -58.566088      -81.306683       52.957782
2019-03-10/18:21:55.67          -58.556452      -81.374429       52.897268
2019-03-10/18:21:55.70          -58.546816      -81.442175       52.836755
2019-03-10/18:21:55.73          -58.536868      -81.512106       52.774289
2019-03-10/18:21:55.76          -58.527232      -81.579852       52.713775
2019-03-10/18:21:55.79          -58.517596      -81.647598       52.653262
2019-03-10/18:21:55.82          -58.507960      -81.715343       52.592748
2019-03-10/18:21:55.86          -58.498013      -81.785275       52.530282
2019-03-10/18:21:55.89          -58.488376      -81.853020       52.469769
2019-03-10/18:21:55.92          -58.478740      -81.920766       52.409255
2019-03-10/18:21:55.95          -58.469104      -81.988512       52.348742
2019-03-10/18:21:55.98          -58.459157      -82.058443       52.286276
2019-03-10/18:21:56.01          -58.447930      -82.126513       52.225030
2019-03-10/18:21:56.04          -58.435395      -82.194850       52.163181
2019-03-10/18:21:56.07          -58.422859      -82.263186       52.101333
2019-03-10/18:21:56.11          -58.409919      -82.333728       52.037489
2019-03-10/18:21:56.14          -58.397383      -82.402064       51.975640
2019-03-10/18:21:56.17          -58.384847      -82.470401       51.913791
2019-03-10/18:21:56.20          -58.372312      -82.538738       51.851942
2019-03-10/18:21:56.23          -58.359371      -82.609279       51.788098
2019-03-10/18:21:56.26          -58.346836      -82.677616       51.726249
2019-03-10/18:21:56.29          -58.334300      -82.745953       51.664400
2019-03-10/18:21:56.32          -58.321764      -82.814289       51.602552
2019-03-10/18:21:56.36          -58.308824      -82.884831       51.538707
2019-03-10/18:21:56.39          -58.296288      -82.953167       51.476859
2019-03-10/18:21:56.42          -58.283753      -83.021504       51.415010
2019-03-10/18:21:56.45          -58.271217      -83.089841       51.353161
2019-03-10/18:21:56.48          -58.258277      -83.160382       51.289317
2019-03-10/18:21:56.51          -58.245741      -83.228719       51.227468
2019-03-10/18:21:56.54          -58.233205      -83.297056       51.165619
2019-03-10/18:21:56.57          -58.220669      -83.365392       51.103770
2019-03-10/18:21:56.61          -58.207729      -83.435934       51.039926
2019-03-10/18:21:56.64          -58.195194      -83.504270       50.978078
2019-03-10/18:21:56.67          -58.182658      -83.572607       50.916228
2019-03-10/18:21:56.70          -58.170122      -83.640944       50.854380
2019-03-10/18:21:56.73          -58.157182      -83.711485       50.790536
2019-03-10/18:21:56.76          -58.144646      -83.779822       50.728687
2019-03-10/18:21:56.79          -58.132110      -83.848159       50.666838
2019-03-10/18:21:56.82          -58.119575      -83.916495       50.604989
2019-03-10/18:21:56.86          -58.106635      -83.987037       50.541145
2019-03-10/18:21:56.89          -58.094099      -84.055373       50.479296
2019-03-10/18:21:56.92          -58.081563      -84.123710       50.417447
2019-03-10/18:21:56.95          -58.069027      -84.192047       50.355599
2019-03-10/18:21:56.98          -58.056087      -84.262588       50.291755
2019-03-10/18:21:57.01          -58.041928      -84.331228       50.229197
2019-03-10/18:21:57.04          -58.026433      -84.400118       50.166055
2019-03-10/18:21:57.07          -58.010938      -84.469007       50.102913
2019-03-10/18:21:57.11          -57.994943      -84.540119       50.037734
2019-03-10/18:21:57.14          -57.979447      -84.609008       49.974593
2019-03-10/18:21:57.17          -57.963952      -84.677898       49.911451
2019-03-10/18:21:57.20          -57.948457      -84.746787       49.848309
2019-03-10/18:21:57.23          -57.932462      -84.817899       49.783130
2019-03-10/18:21:57.26          -57.916966      -84.886789       49.719989
2019-03-10/18:21:57.29          -57.901471      -84.955679       49.656847
2019-03-10/18:21:57.32          -57.885976      -85.024568       49.593705
2019-03-10/18:21:57.36          -57.869981      -85.095680       49.528526
2019-03-10/18:21:57.39          -57.854485      -85.164569       49.465385
2019-03-10/18:21:57.42          -57.838990      -85.233459       49.402243
2019-03-10/18:21:57.45          -57.823495      -85.302348       49.339101
2019-03-10/18:21:57.48          -57.807500      -85.373460       49.273922
2019-03-10/18:21:57.51          -57.792004      -85.442350       49.210780
2019-03-10/18:21:57.54          -57.776509      -85.511239       49.147638
2019-03-10/18:21:57.57          -57.761014      -85.580129       49.084497
2019-03-10/18:21:57.61          -57.745019      -85.651241       49.019318
2019-03-10/18:21:57.64          -57.729523      -85.720130       48.956176
2019-03-10/18:21:57.67          -57.714028      -85.789020       48.893034
2019-03-10/18:21:57.70          -57.698533      -85.857909       48.829893
2019-03-10/18:21:57.73          -57.682537      -85.929021       48.764714
2019-03-10/18:21:57.76          -57.667042      -85.997911       48.701572
2019-03-10/18:21:57.79          -57.651547      -86.066800       48.638430
2019-03-10/18:21:57.82          -57.636052      -86.135690       48.575289
2019-03-10/18:21:57.86          -57.620056      -86.206802       48.510110
2019-03-10/18:21:57.89          -57.604561      -86.275691       48.446968
2019-03-10/18:21:57.92          -57.589066      -86.344581       48.383826
2019-03-10/18:21:57.95          -57.573571      -86.413470       48.320684
2019-03-10/18:21:57.98          -57.557575      -86.484582       48.255506
2019-03-10/18:21:58.01          -57.540416      -86.553729       48.191687
2019-03-10/18:21:58.04          -57.521885      -86.623087       48.127311
2019-03-10/18:21:58.07          -57.503354      -86.692446       48.062935
2019-03-10/18:21:58.11          -57.484225      -86.764042       47.996483
2019-03-10/18:21:58.14          -57.465695      -86.833400       47.932107
2019-03-10/18:21:58.17          -57.447164      -86.902759       47.867731
2019-03-10/18:21:58.20          -57.428633      -86.972117       47.803355
2019-03-10/18:21:58.23          -57.409505      -87.043713       47.736902
2019-03-10/18:21:58.26          -57.390974      -87.113071       47.672526
2019-03-10/18:21:58.29          -57.372443      -87.182430       47.608150
2019-03-10/18:21:58.32          -57.353912      -87.251789       47.543774
2019-03-10/18:21:58.36          -57.334784      -87.323385       47.477321
2019-03-10/18:21:58.39          -57.316253      -87.392743       47.412946
2019-03-10/18:21:58.42          -57.297722      -87.462102       47.348569
2019-03-10/18:21:58.45          -57.279191      -87.531460       47.284194
2019-03-10/18:21:58.48          -57.260063      -87.603056       47.217741
2019-03-10/18:21:58.51          -57.241532      -87.672414       47.153365
2019-03-10/18:21:58.54          -57.223001      -87.741773       47.088989
2019-03-10/18:21:58.57          -57.204471      -87.811131       47.024613
2019-03-10/18:21:58.61          -57.185342      -87.882727       46.958160
2019-03-10/18:21:58.64          -57.166811      -87.952086       46.893785
2019-03-10/18:21:58.67          -57.148281      -88.021444       46.829408
2019-03-10/18:21:58.70          -57.129750      -88.090803       46.765033
2019-03-10/18:21:58.73          -57.110621      -88.162399       46.698580
2019-03-10/18:21:58.76          -57.092091      -88.231757       46.634204
2019-03-10/18:21:58.79          -57.073560      -88.301116       46.569828
2019-03-10/18:21:58.82          -57.055029      -88.370474       46.505452
2019-03-10/18:21:58.86          -57.035900      -88.442070       46.438999
2019-03-10/18:21:58.89          -57.017370      -88.511428       46.374624
2019-03-10/18:21:58.92          -56.998839      -88.580787       46.310247
2019-03-10/18:21:58.95          -56.980308      -88.650146       46.245872
2019-03-10/18:21:58.98          -56.961777      -88.719504       46.181496
2019-03-10/18:21:59.01          -56.940943      -88.791319       46.114393
2019-03-10/18:21:59.04          -56.919302      -88.861078       46.048831
2019-03-10/18:21:59.07          -56.897660      -88.930836       45.983270
2019-03-10/18:21:59.10          -56.876019      -89.000594       45.917708
2019-03-10/18:21:59.14          -56.853680      -89.072603       45.850032
2019-03-10/18:21:59.17          -56.832038      -89.142362       45.784470
2019-03-10/18:21:59.20          -56.810397      -89.212120       45.718908
2019-03-10/18:21:59.23          -56.788756      -89.281878       45.653347
2019-03-10/18:21:59.26          -56.766416      -89.353887       45.585670
2019-03-10/18:21:59.29          -56.744775      -89.423646       45.520109
2019-03-10/18:21:59.32          -56.723133      -89.493404       45.454547
2019-03-10/18:21:59.35          -56.701492      -89.563163       45.388986
2019-03-10/18:21:59.39          -56.679153      -89.635171       45.321309
2019-03-10/18:21:59.42          -56.657511      -89.704930       45.255747
2019-03-10/18:21:59.45          -56.635870      -89.774688       45.190186
2019-03-10/18:21:59.48          -56.614229      -89.844447       45.124625
2019-03-10/18:21:59.51          -56.591889      -89.916455       45.056948
2019-03-10/18:21:59.54          -56.570248      -89.986214       44.991386
2019-03-10/18:21:59.57          -56.548606      -90.055972       44.925825
2019-03-10/18:21:59.60          -56.526965      -90.125731       44.860263
2019-03-10/18:21:59.64          -56.504626      -90.197740       44.792587
2019-03-10/18:21:59.67          -56.482984      -90.267498       44.727025
2019-03-10/18:21:59.70          -56.461343      -90.337257       44.661464
2019-03-10/18:21:59.73          -56.439702      -90.407015       44.595902
2019-03-10/18:21:59.76          -56.417362      -90.479024       44.528226
2019-03-10/18:21:59.79          -56.395721      -90.548782       44.462664
2019-03-10/18:21:59.82          -56.374079      -90.618541       44.397102
2019-03-10/18:21:59.85          -56.352438      -90.688299       44.331541
2019-03-10/18:21:59.89          -56.330099      -90.760308       44.263864
2019-03-10/18:21:59.92          -56.308457      -90.830067       44.198303
2019-03-10/18:21:59.95          -56.286816      -90.899825       44.132741
2019-03-10/18:21:59.98          -56.265175      -90.969583       44.067180
2019-03-10/18:22:00.01          -56.241104      -91.041774       43.998890
2019-03-10/18:22:00.04          -56.216307      -91.111866       43.932209
2019-03-10/18:22:00.07          -56.191509      -91.181957       43.865528
2019-03-10/18:22:00.10          -56.166712      -91.252049       43.798847
2019-03-10/18:22:00.14          -56.141114      -91.324401       43.730016
2019-03-10/18:22:00.17          -56.116317      -91.394493       43.663334
2019-03-10/18:22:00.20          -56.091519      -91.464584       43.596654
2019-03-10/18:22:00.23          -56.066722      -91.534675       43.529973
2019-03-10/18:22:00.26          -56.041124      -91.607028       43.461142
2019-03-10/18:22:00.29          -56.016327      -91.677120       43.394460
2019-03-10/18:22:00.32          -55.991529      -91.747211       43.327780
2019-03-10/18:22:00.35          -55.966732      -91.817302       43.261099
2019-03-10/18:22:00.39          -55.941134      -91.889654       43.192268
2019-03-10/18:22:00.42          -55.916337      -91.959746       43.125586
2019-03-10/18:22:00.45          -55.891539      -92.029837       43.058906
2019-03-10/18:22:00.48          -55.866742      -92.099929       42.992225
2019-03-10/18:22:00.51          -55.841144      -92.172281       42.923394
2019-03-10/18:22:00.54          -55.816347      -92.242373       42.856712
2019-03-10/18:22:00.57          -55.791549      -92.312464       42.790032
2019-03-10/18:22:00.60          -55.766752      -92.382555       42.723351
2019-03-10/18:22:00.64          -55.741154      -92.454908       42.654519
2019-03-10/18:22:00.67          -55.716357      -92.525000       42.587838
2019-03-10/18:22:00.70          -55.691559      -92.595091       42.521158
2019-03-10/18:22:00.73          -55.666762      -92.665182       42.454477
2019-03-10/18:22:00.76          -55.641164      -92.737535       42.385645
2019-03-10/18:22:00.79          -55.616367      -92.807626       42.318964
2019-03-10/18:22:00.82          -55.591569      -92.877717       42.252284
2019-03-10/18:22:00.85          -55.566772      -92.947809       42.185603
2019-03-10/18:22:00.89          -55.541174      -93.020161       42.116771
2019-03-10/18:22:00.92          -55.516377      -93.090253       42.050090
2019-03-10/18:22:00.95          -55.491579      -93.160344       41.983410
2019-03-10/18:22:00.98          -55.466782      -93.230435       41.916729
2019-03-10/18:22:01.01          -55.439429      -93.302932       41.847316
2019-03-10/18:22:01.04          -55.411429      -93.373286       41.779575
2019-03-10/18:22:01.07          -55.383430      -93.443639       41.711834
2019-03-10/18:22:01.10          -55.355431      -93.513993       41.644094
2019-03-10/18:22:01.14          -55.326529      -93.586616       41.574168
2019-03-10/18:22:01.17          -55.298530      -93.656970       41.506426
2019-03-10/18:22:01.20          -55.270531      -93.727324       41.438686
2019-03-10/18:22:01.23          -55.242532      -93.797677       41.370945
2019-03-10/18:22:01.26          -55.213630      -93.870300       41.301019
2019-03-10/18:22:01.29          -55.185630      -93.940654       41.233278
2019-03-10/18:22:01.32          -55.157631      -94.011008       41.165537
2019-03-10/18:22:01.35          -55.129632      -94.081361       41.097797
2019-03-10/18:22:01.39          -55.100730      -94.153985       41.027870
2019-03-10/18:22:01.42          -55.072731      -94.224339       40.960129
2019-03-10/18:22:01.45          -55.044732      -94.294692       40.892389
2019-03-10/18:22:01.48          -55.016733      -94.365046       40.824648
2019-03-10/18:22:01.51          -54.987831      -94.437669       40.754722
2019-03-10/18:22:01.54          -54.959831      -94.508023       40.686981
2019-03-10/18:22:01.57          -54.931832      -94.578377       40.619240
2019-03-10/18:22:01.60          -54.903833      -94.648730       40.551499
2019-03-10/18:22:01.64          -54.874931      -94.721353       40.481573
2019-03-10/18:22:01.67          -54.846932      -94.791707       40.413832
2019-03-10/18:22:01.70          -54.818933      -94.862061       40.346091
2019-03-10/18:22:01.73          -54.790934      -94.932414       40.278351
2019-03-10/18:22:01.76          -54.762031      -95.005038       40.208425
2019-03-10/18:22:01.79          -54.734032      -95.075392       40.140683
2019-03-10/18:22:01.82          -54.706033      -95.145745       40.072943
2019-03-10/18:22:01.85          -54.678034      -95.216099       40.005202
2019-03-10/18:22:01.89          -54.649132      -95.288722       39.935276
2019-03-10/18:22:01.92          -54.621133      -95.359076       39.867535
2019-03-10/18:22:01.95          -54.593134      -95.429430       39.799794
2019-03-10/18:22:01.98          -54.565135      -95.499783       39.732054
2019-03-10/18:22:02.01          -54.534431      -95.572505       39.661574
2019-03-10/18:22:02.04          -54.503147      -95.643039       39.592824
2019-03-10/18:22:02.07          -54.471864      -95.713572       39.524075
2019-03-10/18:22:02.10          -54.440580      -95.784106       39.455326
2019-03-10/18:22:02.14          -54.408287      -95.856915       39.384359
2019-03-10/18:22:02.17          -54.377003      -95.927449       39.315609
2019-03-10/18:22:02.20          -54.345719      -95.997982       39.246859
2019-03-10/18:22:02.23          -54.314435      -96.068516       39.178110
2019-03-10/18:22:02.26          -54.282142      -96.141325       39.107143
2019-03-10/18:22:02.29          -54.250859      -96.211859       39.038393
2019-03-10/18:22:02.32          -54.219575      -96.282392       38.969644
2019-03-10/18:22:02.35          -54.188291      -96.352925       38.900894
2019-03-10/18:22:02.39          -54.155998      -96.425735       38.829927
2019-03-10/18:22:02.42          -54.124714      -96.496268       38.761177
2019-03-10/18:22:02.45          -54.093430      -96.566802       38.692428
2019-03-10/18:22:02.48          -54.062147      -96.637335       38.623679
2019-03-10/18:22:02.51          -54.029854      -96.710144       38.552711
2019-03-10/18:22:02.54          -53.998570      -96.780678       38.483961
2019-03-10/18:22:02.57          -53.967286      -96.851212       38.415212
2019-03-10/18:22:02.60          -53.936002      -96.921745       38.346463
2019-03-10/18:22:02.64          -53.903709      -96.994554       38.275495
2019-03-10/18:22:02.67          -53.872425      -97.065088       38.206746
2019-03-10/18:22:02.70          -53.841142      -97.135622       38.137996
2019-03-10/18:22:02.73          -53.809858      -97.206155       38.069247
2019-03-10/18:22:02.76          -53.777565      -97.278964       37.998280
2019-03-10/18:22:02.79          -53.746281      -97.349498       37.929530
2019-03-10/18:22:02.82          -53.714997      -97.420031       37.860781
2019-03-10/18:22:02.85          -53.683714      -97.490565       37.792031
2019-03-10/18:22:02.89          -53.651421      -97.563374       37.721064
2019-03-10/18:22:02.92          -53.620137      -97.633908       37.652314
2019-03-10/18:22:02.95          -53.588853      -97.704441       37.583565
2019-03-10/18:22:02.98          -53.557569      -97.774975       37.514815
2019-03-10/18:22:03.01          -53.523463      -97.847839       37.443340
2019-03-10/18:22:03.04          -53.488871      -97.918473       37.373663
2019-03-10/18:22:03.07          -53.454280      -97.989107       37.303986
2019-03-10/18:22:03.10          -53.419690      -98.059741       37.234310
2019-03-10/18:22:03.14          -53.383983      -98.132654       37.162385
2019-03-10/18:22:03.17          -53.349391      -98.203289       37.092708
2019-03-10/18:22:03.20          -53.314800      -98.273923       37.023032
2019-03-10/18:22:03.23          -53.280209      -98.344557       36.953355
2019-03-10/18:22:03.26          -53.244502      -98.417470       36.881431
2019-03-10/18:22:03.29          -53.209911      -98.488104       36.811754
2019-03-10/18:22:03.32          -53.175320      -98.558738       36.742078
2019-03-10/18:22:03.35          -53.140729      -98.629372       36.672401
2019-03-10/18:22:03.39          -53.105022      -98.702285       36.600477
2019-03-10/18:22:03.42          -53.070431      -98.772920       36.530800
2019-03-10/18:22:03.45          -53.035840      -98.843554       36.461123
2019-03-10/18:22:03.48          -53.001249      -98.914188       36.391447
2019-03-10/18:22:03.51          -52.965542      -98.987100       36.319522
2019-03-10/18:22:03.54          -52.930951      -99.057735       36.249845
2019-03-10/18:22:03.57          -52.896360      -99.128369       36.180169
2019-03-10/18:22:03.60          -52.861769      -99.199003       36.110492
2019-03-10/18:22:03.64          -52.826062      -99.271916       36.038568
2019-03-10/18:22:03.67          -52.791471      -99.342550       35.968891
2019-03-10/18:22:03.70          -52.756880      -99.413184       35.899215
2019-03-10/18:22:03.73          -52.722289      -99.483818       35.829538
2019-03-10/18:22:03.76          -52.686582      -99.556731       35.757614
2019-03-10/18:22:03.79          -52.651991      -99.627366       35.687937
2019-03-10/18:22:03.82          -52.617400      -99.698000       35.618260
2019-03-10/18:22:03.85          -52.582809      -99.768634       35.548584
2019-03-10/18:22:03.89          -52.547102      -99.841547       35.476659
2019-03-10/18:22:03.92          -52.512511      -99.912181       35.406982
2019-03-10/18:22:03.95          -52.477920      -99.982815       35.337306
2019-03-10/18:22:03.98          -52.443329      -100.05345       35.267629
2019-03-10/18:22:04.01          -52.405782      -100.12638       35.195221
2019-03-10/18:22:04.04          -52.367836      -100.19706       35.124662
2019-03-10/18:22:04.07          -52.329890      -100.26773       35.054103
2019-03-10/18:22:04.10          -52.291944      -100.33840       34.983544
2019-03-10/18:22:04.14          -52.252774      -100.41136       34.910709
2019-03-10/18:22:04.17          -52.214828      -100.48203       34.840150
2019-03-10/18:22:04.20          -52.176882      -100.55270       34.769591
2019-03-10/18:22:04.23          -52.138936      -100.62338       34.699032
2019-03-10/18:22:04.26          -52.099766      -100.69633       34.626197
2019-03-10/18:22:04.29          -52.061820      -100.76700       34.555638
2019-03-10/18:22:04.32          -52.023874      -100.83767       34.485079
2019-03-10/18:22:04.35          -51.985928      -100.90835       34.414521
2019-03-10/18:22:04.39          -51.946758      -100.98130       34.341685
2019-03-10/18:22:04.42          -51.908812      -101.05197       34.271126
2019-03-10/18:22:04.45          -51.870866      -101.12265       34.200567
2019-03-10/18:22:04.48          -51.832920      -101.19332       34.130009
2019-03-10/18:22:04.51          -51.793750      -101.26627       34.057173
2019-03-10/18:22:04.54          -51.755804      -101.33695       33.986614
2019-03-10/18:22:04.57          -51.717858      -101.40762       33.916055
2019-03-10/18:22:04.60          -51.679912      -101.47829       33.845497
2019-03-10/18:22:04.64          -51.640742      -101.55125       33.772662
2019-03-10/18:22:04.67          -51.602796      -101.62192       33.702102
2019-03-10/18:22:04.70          -51.564850      -101.69259       33.631544
2019-03-10/18:22:04.73          -51.526904      -101.76327       33.560985
2019-03-10/18:22:04.76          -51.487734      -101.83622       33.488150
2019-03-10/18:22:04.79          -51.449788      -101.90689       33.417590
2019-03-10/18:22:04.82          -51.411842      -101.97757       33.347032
2019-03-10/18:22:04.85          -51.373896      -102.04824       33.276473
2019-03-10/18:22:04.89          -51.334726      -102.12119       33.203638
2019-03-10/18:22:04.92          -51.296780      -102.19186       33.133078
2019-03-10/18:22:04.95          -51.258834      -102.26254       33.062520
2019-03-10/18:22:04.98          -51.220888      -102.33321       32.991961
2019-03-10/18:22:05.01          -51.179843      -102.40612       32.918688
2019-03-10/18:22:05.04          -51.138478      -102.47671       32.847329
2019-03-10/18:22:05.07          -51.097113      -102.54731       32.775972
2019-03-10/18:22:05.10          -51.055749      -102.61790       32.704614
2019-03-10/18:22:05.14          -51.013049      -102.69077       32.630954
2019-03-10/18:22:05.17          -50.971684      -102.76136       32.559595
2019-03-10/18:22:05.20          -50.930320      -102.83196       32.488238
2019-03-10/18:22:05.23          -50.888955      -102.90255       32.416880
2019-03-10/18:22:05.26          -50.846256      -102.97542       32.343220
2019-03-10/18:22:05.29          -50.804891      -103.04602       32.271861
2019-03-10/18:22:05.32          -50.763526      -103.11661       32.200504
2019-03-10/18:22:05.35          -50.722161      -103.18720       32.129146
2019-03-10/18:22:05.39          -50.679462      -103.26007       32.055486
2019-03-10/18:22:05.42          -50.638097      -103.33067       31.984127
2019-03-10/18:22:05.45          -50.596733      -103.40126       31.912770
2019-03-10/18:22:05.48          -50.555368      -103.47185       31.841412
2019-03-10/18:22:05.51          -50.512669      -103.54472       31.767752
2019-03-10/18:22:05.54          -50.471304      -103.61532       31.696393
2019-03-10/18:22:05.57          -50.429939      -103.68591       31.625036
2019-03-10/18:22:05.60          -50.388574      -103.75650       31.553678
2019-03-10/18:22:05.64          -50.345875      -103.82937       31.480018
2019-03-10/18:22:05.67          -50.304510      -103.89997       31.408659
2019-03-10/18:22:05.70          -50.263145      -103.97056       31.337302
2019-03-10/18:22:05.73          -50.221781      -104.04115       31.265944
2019-03-10/18:22:05.76          -50.179082      -104.11402       31.192284
2019-03-10/18:22:05.79          -50.137717      -104.18462       31.120925
2019-03-10/18:22:05.82          -50.096352      -104.25521       31.049568
2019-03-10/18:22:05.85          -50.054987      -104.32580       30.978210
2019-03-10/18:22:05.89          -50.012288      -104.39868       30.904550
2019-03-10/18:22:05.92          -49.970923      -104.46927       30.833192
2019-03-10/18:22:05.95          -49.929558      -104.53986       30.761834
2019-03-10/18:22:05.98          -49.888194      -104.61046       30.690476
2019-03-10/18:22:06.01          -49.843611      -104.68326       30.616409
2019-03-10/18:22:06.04          -49.798812      -104.75372       30.544309
2019-03-10/18:22:06.07          -49.754013      -104.82418       30.472209
2019-03-10/18:22:06.10          -49.709214      -104.89465       30.400110
2019-03-10/18:22:06.14          -49.662970      -104.96739       30.325684
2019-03-10/18:22:06.17          -49.618170      -105.03785       30.253584
2019-03-10/18:22:06.20          -49.573371      -105.10831       30.181484
2019-03-10/18:22:06.23          -49.528572      -105.17878       30.109385
2019-03-10/18:22:06.26          -49.482328      -105.25152       30.034959
2019-03-10/18:22:06.29          -49.437529      -105.32198       29.962859
2019-03-10/18:22:06.32          -49.392730      -105.39244       29.890759
2019-03-10/18:22:06.35          -49.347931      -105.46291       29.818660
2019-03-10/18:22:06.39          -49.301687      -105.53565       29.744234
2019-03-10/18:22:06.42          -49.256887      -105.60611       29.672134
2019-03-10/18:22:06.45          -49.212088      -105.67657       29.600034
2019-03-10/18:22:06.48          -49.167289      -105.74704       29.527935
2019-03-10/18:22:06.51          -49.121045      -105.81978       29.453509
2019-03-10/18:22:06.54          -49.076246      -105.89024       29.381409
2019-03-10/18:22:06.57          -49.031447      -105.96070       29.309309
2019-03-10/18:22:06.60          -48.986648      -106.03117       29.237210
2019-03-10/18:22:06.64          -48.940404      -106.10391       29.162784
2019-03-10/18:22:06.67          -48.895604      -106.17437       29.090684
2019-03-10/18:22:06.70          -48.850805      -106.24484       29.018584
2019-03-10/18:22:06.73          -48.806006      -106.31530       28.946485
2019-03-10/18:22:06.76          -48.759762      -106.38804       28.872059
2019-03-10/18:22:06.79          -48.714963      -106.45850       28.799959
2019-03-10/18:22:06.82          -48.670164      -106.52897       28.727859
2019-03-10/18:22:06.85          -48.625365      -106.59943       28.655760
2019-03-10/18:22:06.89          -48.579121      -106.67217       28.581334
2019-03-10/18:22:06.92          -48.534321      -106.74263       28.509234
2019-03-10/18:22:06.95          -48.489522      -106.81310       28.437134
2019-03-10/18:22:06.98          -48.444723      -106.88356       28.365035
2019-03-10/18:22:07.01          -48.396571      -106.95617       28.290238
2019-03-10/18:22:07.04          -48.348292      -107.02641       28.217462
2019-03-10/18:22:07.07          -48.300013      -107.09665       28.144687
2019-03-10/18:22:07.10          -48.251735      -107.16689       28.071911
2019-03-10/18:22:07.14          -48.201899      -107.23940       27.996787
2019-03-10/18:22:07.17          -48.153620      -107.30964       27.924011
2019-03-10/18:22:07.20          -48.105341      -107.37988       27.851235
2019-03-10/18:22:07.23          -48.057063      -107.45012       27.778460
2019-03-10/18:22:07.26          -48.007227      -107.52263       27.703336
2019-03-10/18:22:07.29          -47.958948      -107.59287       27.630560
2019-03-10/18:22:07.32          -47.910669      -107.66311       27.557784
2019-03-10/18:22:07.35          -47.862391      -107.73335       27.485009
2019-03-10/18:22:07.39          -47.812554      -107.80585       27.409885
2019-03-10/18:22:07.42          -47.764275      -107.87609       27.337109
2019-03-10/18:22:07.45          -47.715997      -107.94633       27.264333
2019-03-10/18:22:07.48          -47.667718      -108.01657       27.191558
2019-03-10/18:22:07.51          -47.617882      -108.08908       27.116434
2019-03-10/18:22:07.54          -47.569603      -108.15932       27.043658
2019-03-10/18:22:07.57          -47.521325      -108.22956       26.970882
2019-03-10/18:22:07.60          -47.473046      -108.29980       26.898107
2019-03-10/18:22:07.64          -47.423210      -108.37230       26.822983
2019-03-10/18:22:07.67          -47.374931      -108.44254       26.750207
2019-03-10/18:22:07.70          -47.326652      -108.51278       26.677431
2019-03-10/18:22:07.73          -47.278374      -108.58302       26.604655
2019-03-10/18:22:07.76          -47.228538      -108.65553       26.529532
2019-03-10/18:22:07.79          -47.180259      -108.72577       26.456756
2019-03-10/18:22:07.82          -47.131980      -108.79601       26.383980
2019-03-10/18:22:07.85          -47.083702      -108.86625       26.311204
2019-03-10/18:22:07.89          -47.033865      -108.93876       26.236081
2019-03-10/18:22:07.92          -46.985587      -109.00900       26.163305
2019-03-10/18:22:07.95          -46.937308      -109.07924       26.090529
2019-03-10/18:22:07.98          -46.889029      -109.14948       26.017753
2019-03-10/18:22:08.01          -46.837269      -109.22181       25.942296
2019-03-10/18:22:08.04          -46.785480      -109.29174       25.868912
2019-03-10/18:22:08.07          -46.733692      -109.36167       25.795528
2019-03-10/18:22:08.10          -46.681904      -109.43159       25.722144
2019-03-10/18:22:08.14          -46.628445      -109.50378       25.646393
2019-03-10/18:22:08.17          -46.576656      -109.57370       25.573009
2019-03-10/18:22:08.20          -46.524868      -109.64363       25.499625
2019-03-10/18:22:08.23          -46.473080      -109.71356       25.426241
2019-03-10/18:22:08.26          -46.419621      -109.78574       25.350490
2019-03-10/18:22:08.29          -46.367832      -109.85567       25.277105
2019-03-10/18:22:08.32          -46.316044      -109.92560       25.203721
2019-03-10/18:22:08.35          -46.264256      -109.99553       25.130338
2019-03-10/18:22:08.39          -46.210797      -110.06771       25.054586
2019-03-10/18:22:08.42          -46.159009      -110.13764       24.981202
2019-03-10/18:22:08.45          -46.107220      -110.20757       24.907818
2019-03-10/18:22:08.48          -46.055432      -110.27749       24.834434
2019-03-10/18:22:08.51          -46.001973      -110.34968       24.758683
2019-03-10/18:22:08.54          -45.950185      -110.41961       24.685299
2019-03-10/18:22:08.57          -45.898397      -110.48953       24.611915
2019-03-10/18:22:08.60          -45.846609      -110.55946       24.538531
2019-03-10/18:22:08.64          -45.793150      -110.63164       24.462780
2019-03-10/18:22:08.67          -45.741361      -110.70157       24.389395
2019-03-10/18:22:08.70          -45.689573      -110.77150       24.316012
2019-03-10/18:22:08.73          -45.637785      -110.84143       24.242628
2019-03-10/18:22:08.76          -45.584326      -110.91361       24.166876
2019-03-10/18:22:08.79          -45.532537      -110.98354       24.093492
2019-03-10/18:22:08.82          -45.480749      -111.05347       24.020108
2019-03-10/18:22:08.85          -45.428961      -111.12339       23.946725
2019-03-10/18:22:08.89          -45.375502      -111.19558       23.870973
2019-03-10/18:22:08.92          -45.323713      -111.26551       23.797589
2019-03-10/18:22:08.95          -45.271925      -111.33543       23.724205
2019-03-10/18:22:08.98          -45.220137      -111.40536       23.650821
2019-03-10/18:22:09.01          -45.164743      -111.47732       23.574783
2019-03-10/18:22:09.04          -45.109424      -111.54683       23.500874
2019-03-10/18:22:09.07          -45.054107      -111.61635       23.426966
2019-03-10/18:22:09.10          -44.998789      -111.68587       23.353058
2019-03-10/18:22:09.14          -44.941686      -111.75762       23.276766
2019-03-10/18:22:09.17          -44.886368      -111.82714       23.202858
2019-03-10/18:22:09.20          -44.831050      -111.89666       23.128950
2019-03-10/18:22:09.23          -44.775733      -111.96617       23.055042
2019-03-10/18:22:09.26          -44.718630      -112.03793       22.978749
2019-03-10/18:22:09.29          -44.663312      -112.10745       22.904841
2019-03-10/18:22:09.32          -44.607994      -112.17696       22.830933
2019-03-10/18:22:09.35          -44.552677      -112.24648       22.757025
2019-03-10/18:22:09.39          -44.495574      -112.31824       22.680733
2019-03-10/18:22:09.42          -44.440256      -112.38775       22.606824
2019-03-10/18:22:09.45          -44.384938      -112.45727       22.532917
2019-03-10/18:22:09.48          -44.329620      -112.52678       22.459009
2019-03-10/18:22:09.51          -44.272518      -112.59854       22.382716
2019-03-10/18:22:09.54          -44.217200      -112.66806       22.308808
2019-03-10/18:22:09.57          -44.161882      -112.73757       22.234900
2019-03-10/18:22:09.60          -44.106564      -112.80709       22.160992
2019-03-10/18:22:09.64          -44.049462      -112.87885       22.084700
2019-03-10/18:22:09.67          -43.994144      -112.94837       22.010791
2019-03-10/18:22:09.70          -43.938826      -113.01788       21.936884
2019-03-10/18:22:09.73          -43.883508      -113.08740       21.862976
2019-03-10/18:22:09.76          -43.826406      -113.15916       21.786683
2019-03-10/18:22:09.79          -43.771087      -113.22867       21.712775
2019-03-10/18:22:09.82          -43.715770      -113.29819       21.638867
2019-03-10/18:22:09.85          -43.660452      -113.36770       21.564959
2019-03-10/18:22:09.89          -43.603349      -113.43946       21.488667
2019-03-10/18:22:09.92          -43.548031      -113.50898       21.414758
2019-03-10/18:22:09.95          -43.492713      -113.57849       21.340850
2019-03-10/18:22:09.98          -43.437396      -113.64801       21.266943
2019-03-10/18:22:10.01          -43.378341      -113.71950       21.190391
2019-03-10/18:22:10.04          -43.319462      -113.78853       21.116009
2019-03-10/18:22:10.07          -43.260585      -113.85757       21.041628
2019-03-10/18:22:10.10          -43.201707      -113.92660       20.967246
2019-03-10/18:22:10.14          -43.140929      -113.99786       20.890465
2019-03-10/18:22:10.17          -43.082051      -114.06689       20.816083
2019-03-10/18:22:10.20          -43.023173      -114.13592       20.741702
2019-03-10/18:22:10.23          -42.964295      -114.20496       20.667321
2019-03-10/18:22:10.26          -42.903517      -114.27621       20.590540
2019-03-10/18:22:10.29          -42.844639      -114.34525       20.516158
2019-03-10/18:22:10.32          -42.785761      -114.41428       20.441777
2019-03-10/18:22:10.35          -42.726883      -114.48331       20.367396
2019-03-10/18:22:10.39          -42.666106      -114.55457       20.290615
2019-03-10/18:22:10.42          -42.607227      -114.62360       20.216233
2019-03-10/18:22:10.45          -42.548349      -114.69264       20.141852
2019-03-10/18:22:10.48          -42.489471      -114.76167       20.067470
2019-03-10/18:22:10.51          -42.428694      -114.83293       19.990689
2019-03-10/18:22:10.54          -42.369816      -114.90196       19.916307
2019-03-10/18:22:10.57          -42.310938      -114.97099       19.841926
2019-03-10/18:22:10.60          -42.252060      -115.04002       19.767545
2019-03-10/18:22:10.64          -42.191282      -115.11128       19.690764
2019-03-10/18:22:10.67          -42.132404      -115.18032       19.616382
2019-03-10/18:22:10.70          -42.073526      -115.24935       19.542001
2019-03-10/18:22:10.73          -42.014648      -115.31838       19.467620
2019-03-10/18:22:10.76          -41.953870      -115.38964       19.390839
2019-03-10/18:22:10.79          -41.894992      -115.45867       19.316457
2019-03-10/18:22:10.82          -41.836114      -115.52770       19.242076
2019-03-10/18:22:10.85          -41.777236      -115.59674       19.167694
2019-03-10/18:22:10.89          -41.716459      -115.66800       19.090913
2019-03-10/18:22:10.92          -41.657580      -115.73703       19.016531
2019-03-10/18:22:10.95          -41.598702      -115.80606       18.942150
2019-03-10/18:22:10.98          -41.539824      -115.87509       18.867769
2019-03-10/18:22:11.01          -41.477088      -115.94603       18.790773
2019-03-10/18:22:11.04          -41.414637      -116.01447       18.716000
2019-03-10/18:22:11.07          -41.352187      -116.08291       18.641228
2019-03-10/18:22:11.10          -41.289737      -116.15135       18.566455
2019-03-10/18:22:11.14          -41.225272      -116.22200       18.489270
2019-03-10/18:22:11.17          -41.162821      -116.29044       18.414497
2019-03-10/18:22:11.20          -41.100371      -116.35888       18.339725
2019-03-10/18:22:11.23          -41.037921      -116.42732       18.264952
2019-03-10/18:22:11.26          -40.973456      -116.49797       18.187767
2019-03-10/18:22:11.29          -40.911005      -116.56641       18.112994
2019-03-10/18:22:11.32          -40.848555      -116.63485       18.038221
2019-03-10/18:22:11.35          -40.786105      -116.70329       17.963449
2019-03-10/18:22:11.39          -40.721640      -116.77394       17.886264
2019-03-10/18:22:11.42          -40.659189      -116.84238       17.811491
2019-03-10/18:22:11.45          -40.596739      -116.91082       17.736718
2019-03-10/18:22:11.48          -40.534289      -116.97926       17.661946
2019-03-10/18:22:11.51          -40.469824      -117.04991       17.584761
2019-03-10/18:22:11.54          -40.407373      -117.11835       17.509988
2019-03-10/18:22:11.57          -40.344923      -117.18679       17.435215
2019-03-10/18:22:11.60          -40.282473      -117.25523       17.360442
2019-03-10/18:22:11.64          -40.218008      -117.32588       17.283258
2019-03-10/18:22:11.67          -40.155557      -117.39432       17.208484
2019-03-10/18:22:11.70          -40.093107      -117.46276       17.133712
2019-03-10/18:22:11.73          -40.030657      -117.53120       17.058939
2019-03-10/18:22:11.76          -39.966192      -117.60185       16.981754
2019-03-10/18:22:11.79          -39.903741      -117.67029       16.906981
2019-03-10/18:22:11.82          -39.841291      -117.73873       16.832209
2019-03-10/18:22:11.85          -39.778841      -117.80717       16.757436
2019-03-10/18:22:11.89          -39.714376      -117.87782       16.680251
2019-03-10/18:22:11.92          -39.651925      -117.94626       16.605478
2019-03-10/18:22:11.95          -39.589475      -118.01471       16.530706
2019-03-10/18:22:11.98          -39.527025      -118.08315       16.455933
2019-03-10/18:22:12.01          -39.460591      -118.15342       16.378571
2019-03-10/18:22:12.04          -39.394550      -118.22119       16.303474
2019-03-10/18:22:12.07          -39.328510      -118.28895       16.228379
2019-03-10/18:22:12.10          -39.262470      -118.35672       16.153283
2019-03-10/18:22:12.14          -39.194299      -118.42667       16.075764
2019-03-10/18:22:12.17          -39.128258      -118.49443       16.000668
2019-03-10/18:22:12.20          -39.062218      -118.56219       15.925572
2019-03-10/18:22:12.23          -38.996178      -118.62996       15.850476
2019-03-10/18:22:12.26          -38.928007      -118.69991       15.772958
2019-03-10/18:22:12.29          -38.861966      -118.76767       15.697861
2019-03-10/18:22:12.32          -38.795926      -118.83544       15.622766
2019-03-10/18:22:12.35          -38.729885      -118.90320       15.547670
2019-03-10/18:22:12.39          -38.661714      -118.97315       15.470151
2019-03-10/18:22:12.42          -38.595674      -119.04092       15.395055
2019-03-10/18:22:12.45          -38.529633      -119.10868       15.319959
2019-03-10/18:22:12.48          -38.463593      -119.17644       15.244863
2019-03-10/18:22:12.51          -38.395422      -119.24639       15.167345
2019-03-10/18:22:12.54          -38.329381      -119.31416       15.092248
2019-03-10/18:22:12.57          -38.263341      -119.38192       15.017153
2019-03-10/18:22:12.60          -38.197301      -119.44969       14.942057
2019-03-10/18:22:12.64          -38.129130      -119.51964       14.864538
2019-03-10/18:22:12.67          -38.063089      -119.58740       14.789442
2019-03-10/18:22:12.70          -37.997049      -119.65517       14.714346
2019-03-10/18:22:12.73          -37.931008      -119.72293       14.639250
2019-03-10/18:22:12.76          -37.862837      -119.79288       14.561732
2019-03-10/18:22:12.79          -37.796797      -119.86064       14.486635
2019-03-10/18:22:12.82          -37.730756      -119.92841       14.411539
2019-03-10/18:22:12.85          -37.664716      -119.99617       14.336444
2019-03-10/18:22:12.89          -37.596545      -120.06612       14.258925
2019-03-10/18:22:12.92          -37.530504      -120.13389       14.183829
2019-03-10/18:22:12.95          -37.464464      -120.20165       14.108733
2019-03-10/18:22:12.98          -37.398424      -120.26941       14.033637
2019-03-10/18:22:13.01          -37.328280      -120.33895       13.955974
2019-03-10/18:22:13.04          -37.258642      -120.40595       13.880615
2019-03-10/18:22:13.07          -37.189004      -120.47295       13.805257
2019-03-10/18:22:13.10          -37.119366      -120.53995       13.729898
2019-03-10/18:22:13.14          -37.047481      -120.60911       13.652108
2019-03-10/18:22:13.17          -36.977843      -120.67612       13.576749
2019-03-10/18:22:13.20          -36.908205      -120.74312       13.501390
2019-03-10/18:22:13.23          -36.838567      -120.81012       13.426032
2019-03-10/18:22:13.26          -36.766682      -120.87928       13.348242
2019-03-10/18:22:13.29          -36.697044      -120.94628       13.272882
2019-03-10/18:22:13.32          -36.627406      -121.01328       13.197524
2019-03-10/18:22:13.35          -36.557768      -121.08029       13.122165
2019-03-10/18:22:13.39          -36.485883      -121.14945       13.044375
2019-03-10/18:22:13.42          -36.416245      -121.21645       12.969016
2019-03-10/18:22:13.45          -36.346607      -121.28345       12.893658
2019-03-10/18:22:13.48          -36.276969      -121.35045       12.818299
2019-03-10/18:22:13.51          -36.205084      -121.41962       12.740509
2019-03-10/18:22:13.54          -36.135446      -121.48662       12.665150
2019-03-10/18:22:13.57          -36.065808      -121.55362       12.589791
2019-03-10/18:22:13.60          -35.996170      -121.62062       12.514433
2019-03-10/18:22:13.64          -35.924285      -121.68978       12.436643
2019-03-10/18:22:13.67          -35.854647      -121.75679       12.361283
2019-03-10/18:22:13.70          -35.785009      -121.82379       12.285925
2019-03-10/18:22:13.73          -35.715371      -121.89079       12.210566
2019-03-10/18:22:13.76          -35.643486      -121.95995       12.132776
2019-03-10/18:22:13.79          -35.573848      -122.02695       12.057417
2019-03-10/18:22:13.82          -35.504210      -122.09395       11.982058
2019-03-10/18:22:13.85          -35.434572      -122.16096       11.906700
2019-03-10/18:22:13.89          -35.362687      -122.23012       11.828910
2019-03-10/18:22:13.92          -35.293049      -122.29712       11.753551
2019-03-10/18:22:13.95          -35.223411      -122.36412       11.678192
2019-03-10/18:22:13.98          -35.153773      -122.43112       11.602833
2019-03-10/18:22:14.01          -35.079911      -122.49981       11.524942
2019-03-10/18:22:14.04          -35.006666      -122.56595       11.449398
2019-03-10/18:22:14.07          -34.933422      -122.63209       11.373854
2019-03-10/18:22:14.10          -34.860178      -122.69823       11.298311
2019-03-10/18:22:14.14          -34.784570      -122.76650       11.220330
2019-03-10/18:22:14.17          -34.711326      -122.83263       11.144786
2019-03-10/18:22:14.20          -34.638081      -122.89877       11.069242
2019-03-10/18:22:14.23          -34.564837      -122.96491       10.993698
2019-03-10/18:22:14.26          -34.489230      -123.03318       10.915718
2019-03-10/18:22:14.29          -34.415985      -123.09932       10.840173
2019-03-10/18:22:14.32          -34.342741      -123.16546       10.764630
2019-03-10/18:22:14.35          -34.269497      -123.23159       10.689086
2019-03-10/18:22:14.39          -34.193889      -123.29986       10.611105
2019-03-10/18:22:14.42          -34.120645      -123.36600       10.535561
2019-03-10/18:22:14.45          -34.047400      -123.43214       10.460018
2019-03-10/18:22:14.48          -33.974156      -123.49828       10.384474
2019-03-10/18:22:14.51          -33.898549      -123.56655       10.306493
2019-03-10/18:22:14.54          -33.825304      -123.63269       10.230949
2019-03-10/18:22:14.57          -33.752060      -123.69882       10.155405
2019-03-10/18:22:14.60          -33.678816      -123.76496       10.079862
2019-03-10/18:22:14.64          -33.603208      -123.83323       10.001881
2019-03-10/18:22:14.67          -33.529964      -123.89937       9.9263366
2019-03-10/18:22:14.70          -33.456719      -123.96551       9.8507930
2019-03-10/18:22:14.73          -33.383475      -124.03165       9.7752494
2019-03-10/18:22:14.76          -33.307868      -124.09992       9.6972685
2019-03-10/18:22:14.79          -33.234623      -124.16605       9.6217243
2019-03-10/18:22:14.82          -33.161379      -124.23219       9.5461807
2019-03-10/18:22:14.85          -33.088135      -124.29833       9.4706371
2019-03-10/18:22:14.89          -33.012527      -124.36660       9.3926562
2019-03-10/18:22:14.92          -32.939283      -124.43274       9.3171120
2019-03-10/18:22:14.95          -32.866038      -124.49888       9.2415684
2019-03-10/18:22:14.98          -32.792794      -124.56501       9.1660249
2019-03-10/18:22:15.01          -32.715206      -124.63276       9.0879793
2019-03-10/18:22:15.04          -32.638348      -124.69793       9.0123173
2019-03-10/18:22:15.07          -32.561491      -124.76310       8.9366558
2019-03-10/18:22:15.10          -32.484634      -124.82827       8.8609944
2019-03-10/18:22:15.14          -32.405297      -124.89555       8.7828918
2019-03-10/18:22:15.17          -32.328439      -124.96072       8.7072298
2019-03-10/18:22:15.20          -32.251582      -125.02589       8.6315683
2019-03-10/18:22:15.23          -32.174725      -125.09107       8.5559069
2019-03-10/18:22:15.26          -32.095388      -125.15834       8.4778043
2019-03-10/18:22:15.29          -32.018531      -125.22351       8.4021423
2019-03-10/18:22:15.32          -31.941674      -125.28869       8.3264808
2019-03-10/18:22:15.35          -31.864816      -125.35386       8.2508194
2019-03-10/18:22:15.39          -31.785480      -125.42113       8.1727168
2019-03-10/18:22:15.42          -31.708622      -125.48631       8.0970548
2019-03-10/18:22:15.45          -31.631765      -125.55148       8.0213933
2019-03-10/18:22:15.48          -31.554908      -125.61665       7.9457319
2019-03-10/18:22:15.51          -31.475571      -125.68393       7.8676293
2019-03-10/18:22:15.54          -31.398713      -125.74910       7.7919673
2019-03-10/18:22:15.57          -31.321856      -125.81427       7.7163058
2019-03-10/18:22:15.60          -31.244999      -125.87944       7.6406444
2019-03-10/18:22:15.64          -31.165662      -125.94672       7.5625418
2019-03-10/18:22:15.67          -31.088805      -126.01189       7.4868798
2019-03-10/18:22:15.70          -31.011948      -126.07706       7.4112184
2019-03-10/18:22:15.73          -30.935091      -126.14224       7.3355569
2019-03-10/18:22:15.76          -30.855754      -126.20951       7.2574543
2019-03-10/18:22:15.79          -30.778896      -126.27468       7.1817923
2019-03-10/18:22:15.82          -30.702039      -126.33986       7.1061309
2019-03-10/18:22:15.85          -30.625182      -126.40503       7.0304694
2019-03-10/18:22:15.89          -30.545845      -126.47230       6.9523668
2019-03-10/18:22:15.92          -30.468988      -126.53748       6.8767048
2019-03-10/18:22:15.95          -30.392130      -126.60265       6.8010434
2019-03-10/18:22:15.98          -30.315273      -126.66782       6.7253819
2019-03-10/18:22:16.01          -30.233959      -126.73452       6.6472483
2019-03-10/18:22:16.04          -30.153494      -126.79865       6.5715296
2019-03-10/18:22:16.07          -30.073030      -126.86277       6.4958116
2019-03-10/18:22:16.10          -29.992566      -126.92690       6.4200935
2019-03-10/18:22:16.14          -29.909506      -126.99309       6.3419325
2019-03-10/18:22:16.17          -29.829041      -127.05721       6.2662138
2019-03-10/18:22:16.20          -29.748577      -127.12134       6.1904958
2019-03-10/18:22:16.23          -29.668113      -127.18546       6.1147777
2019-03-10/18:22:16.26          -29.585053      -127.25166       6.0366167
2019-03-10/18:22:16.29          -29.504589      -127.31578       5.9608980
2019-03-10/18:22:16.32          -29.424125      -127.37991       5.8851800
2019-03-10/18:22:16.35          -29.343661      -127.44403       5.8094619
2019-03-10/18:22:16.39          -29.260601      -127.51022       5.7313009
2019-03-10/18:22:16.42          -29.180136      -127.57435       5.6555822
2019-03-10/18:22:16.45          -29.099672      -127.63847       5.5798642
2019-03-10/18:22:16.48          -29.019208      -127.70260       5.5041461
2019-03-10/18:22:16.51          -28.936148      -127.76879       5.4259851
2019-03-10/18:22:16.54          -28.855683      -127.83292       5.3502664
2019-03-10/18:22:16.57          -28.775219      -127.89704       5.2745484
2019-03-10/18:22:16.60          -28.694755      -127.96117       5.1988303
2019-03-10/18:22:16.64          -28.611695      -128.02736       5.1206693
2019-03-10/18:22:16.67          -28.531231      -128.09149       5.0449506
2019-03-10/18:22:16.70          -28.450767      -128.15561       4.9692326
2019-03-10/18:22:16.73          -28.370303      -128.21973       4.8935145
2019-03-10/18:22:16.76          -28.287243      -128.28593       4.8153535
2019-03-10/18:22:16.79          -28.206778      -128.35005       4.7396348
2019-03-10/18:22:16.82          -28.126314      -128.41418       4.6639168
2019-03-10/18:22:16.85          -28.045850      -128.47830       4.5881987
2019-03-10/18:22:16.89          -27.962790      -128.54450       4.5100377
2019-03-10/18:22:16.92          -27.882326      -128.60862       4.4343190
2019-03-10/18:22:16.95          -27.801862      -128.67275       4.3586010
2019-03-10/18:22:16.98          -27.721398      -128.73687       4.2828829
2019-03-10/18:22:17.01          -27.636367      -128.80244       4.2047338
2019-03-10/18:22:17.04          -27.552308      -128.86542       4.1290368
2019-03-10/18:22:17.07          -27.468250      -128.92840       4.0533404
2019-03-10/18:22:17.10          -27.384192      -128.99138       3.9776440
2019-03-10/18:22:17.14          -27.297422      -129.05639       3.8995054
2019-03-10/18:22:17.17          -27.213364      -129.11937       3.8238084
2019-03-10/18:22:17.20          -27.129306      -129.18235       3.7481120
2019-03-10/18:22:17.23          -27.045248      -129.24533       3.6724156
2019-03-10/18:22:17.26          -26.958478      -129.31034       3.5942770
2019-03-10/18:22:17.29          -26.874419      -129.37332       3.5185800
2019-03-10/18:22:17.32          -26.790361      -129.43630       3.4428837
2019-03-10/18:22:17.35          -26.706303      -129.49928       3.3671873
2019-03-10/18:22:17.39          -26.619533      -129.56429       3.2890486
2019-03-10/18:22:17.42          -26.535475      -129.62727       3.2133517
2019-03-10/18:22:17.45          -26.451417      -129.69025       3.1376553
2019-03-10/18:22:17.48          -26.367359      -129.75323       3.0619589
2019-03-10/18:22:17.51          -26.280589      -129.81824       2.9838203
2019-03-10/18:22:17.54          -26.196530      -129.88122       2.9081233
2019-03-10/18:22:17.57          -26.112472      -129.94420       2.8324269
2019-03-10/18:22:17.60          -26.028414      -130.00718       2.7567305
2019-03-10/18:22:17.64          -25.941644      -130.07219       2.6785919
2019-03-10/18:22:17.67          -25.857586      -130.13517       2.6028949
2019-03-10/18:22:17.70          -25.773528      -130.19815       2.5271985
2019-03-10/18:22:17.73          -25.689470      -130.26113       2.4515021
2019-03-10/18:22:17.76          -25.602700      -130.32614       2.3733635
2019-03-10/18:22:17.79          -25.518641      -130.38912       2.2976666
2019-03-10/18:22:17.82          -25.434583      -130.45210       2.2219702
2019-03-10/18:22:17.85          -25.350525      -130.51508       2.1462738
2019-03-10/18:22:17.89          -25.263755      -130.58009       2.0681352
2019-03-10/18:22:17.92          -25.179697      -130.64308       1.9924382
2019-03-10/18:22:17.95          -25.095639      -130.70605       1.9167418
2019-03-10/18:22:17.98          -25.011581      -130.76903       1.8410454
2019-03-10/18:22:18.01          -24.922833      -130.83336       1.7629509
2019-03-10/18:22:18.04          -24.835168      -130.89508       1.6873344
2019-03-10/18:22:18.07          -24.747504      -130.95680       1.6117185
2019-03-10/18:22:18.10          -24.659840      -131.01852       1.5361025
2019-03-10/18:22:18.14          -24.569348      -131.08223       1.4580470
2019-03-10/18:22:18.17          -24.481683      -131.14395       1.3824305
2019-03-10/18:22:18.20          -24.394019      -131.20567       1.3068145
2019-03-10/18:22:18.23          -24.306355      -131.26739       1.2311986
2019-03-10/18:22:18.26          -24.215862      -131.33110       1.1531431
2019-03-10/18:22:18.29          -24.128198      -131.39282       1.0775265
2019-03-10/18:22:18.32          -24.040533      -131.45454       1.0019106
2019-03-10/18:22:18.35          -23.952869      -131.51626      0.92629469
2019-03-10/18:22:18.39          -23.862377      -131.57998      0.84823913
2019-03-10/18:22:18.42          -23.774712      -131.64170      0.77262262
2019-03-10/18:22:18.45          -23.687048      -131.70342      0.69700669
2019-03-10/18:22:18.48          -23.599384      -131.76514      0.62139077
2019-03-10/18:22:18.51          -23.508891      -131.82885      0.54333520
2019-03-10/18:22:18.54          -23.421227      -131.89057      0.46771869
2019-03-10/18:22:18.57          -23.333563      -131.95229      0.39210277
2019-03-10/18:22:18.60          -23.245899      -132.01401      0.31648684
2019-03-10/18:22:18.64          -23.155406      -132.07772      0.23843128
2019-03-10/18:22:18.67          -23.067741      -132.13944      0.16281477
2019-03-10/18:22:18.70          -22.980077      -132.20116     0.087198842
2019-03-10/18:22:18.73          -22.892413      -132.26288     0.011582915
2019-03-10/18:22:18.76          -22.801921      -132.32660    -0.066472648
2019-03-10/18:22:18.79          -22.714256      -132.38832     -0.14208916
2019-03-10/18:22:18.82          -22.626592      -132.45004     -0.21770508
2019-03-10/18:22:18.85          -22.538928      -132.51176     -0.29332101
2019-03-10/18:22:18.89          -22.448435      -132.57547     -0.37137657
2019-03-10/18:22:18.92          -22.360770      -132.63719     -0.44699308
2019-03-10/18:22:18.95          -22.273106      -132.69891     -0.52260901
2019-03-10/18:22:18.98          -22.185442      -132.76063     -0.59822493
2019-03-10/18:22:19.01          -22.092995      -132.82362     -0.67619738
2019-03-10/18:22:19.04          -22.001765      -132.88401     -0.75166232
2019-03-10/18:22:19.07          -21.910536      -132.94441     -0.82712668
2019-03-10/18:22:19.10          -21.819306      -133.00481     -0.90259104
2019-03-10/18:22:19.14          -21.725134      -133.06715     -0.98049014
2019-03-10/18:22:19.17          -21.633904      -133.12755      -1.0559551
2019-03-10/18:22:19.20          -21.542675      -133.18795      -1.1314194
2019-03-10/18:22:19.23          -21.451445      -133.24834      -1.2068838
2019-03-10/18:22:19.26          -21.357273      -133.31069      -1.2847829
2019-03-10/18:22:19.29          -21.266043      -133.37108      -1.3602478
2019-03-10/18:22:19.32          -21.174814      -133.43148      -1.4357122
2019-03-10/18:22:19.35          -21.083585      -133.49188      -1.5111766
2019-03-10/18:22:19.39          -20.989412      -133.55422      -1.5890757
2019-03-10/18:22:19.42          -20.898182      -133.61462      -1.6645406
2019-03-10/18:22:19.45          -20.806953      -133.67502      -1.7400050
2019-03-10/18:22:19.48          -20.715724      -133.73541      -1.8154693
2019-03-10/18:22:19.51          -20.621551      -133.79776      -1.8933684
2019-03-10/18:22:19.54          -20.530321      -133.85815      -1.9688334
2019-03-10/18:22:19.57          -20.439092      -133.91855      -2.0442977
2019-03-10/18:22:19.60          -20.347863      -133.97895      -2.1197621
2019-03-10/18:22:19.64          -20.253690      -134.04129      -2.1976612
2019-03-10/18:22:19.67          -20.162460      -134.10169      -2.2731261
2019-03-10/18:22:19.70          -20.071231      -134.16209      -2.3485905
2019-03-10/18:22:19.73          -19.980002      -134.22248      -2.4240549
2019-03-10/18:22:19.76          -19.885829      -134.28483      -2.5019540
2019-03-10/18:22:19.79          -19.794599      -134.34522      -2.5774189
2019-03-10/18:22:19.82          -19.703370      -134.40562      -2.6528833
2019-03-10/18:22:19.85          -19.612141      -134.46602      -2.7283476
2019-03-10/18:22:19.89          -19.517968      -134.52836      -2.8062467
2019-03-10/18:22:19.92          -19.426739      -134.58876      -2.8817117
2019-03-10/18:22:19.95          -19.335509      -134.64916      -2.9571760
2019-03-10/18:22:19.98          -19.244280      -134.70955      -3.0326404
2019-03-10/18:22:20.01          -19.148146      -134.77110      -3.1104245
2019-03-10/18:22:20.04          -19.053338      -134.83004      -3.1856797
2019-03-10/18:22:20.07          -18.958532      -134.88899      -3.2609343
2019-03-10/18:22:20.10          -18.863725      -134.94793      -3.3361889
2019-03-10/18:22:20.14          -18.765860      -135.00877      -3.4138715
2019-03-10/18:22:20.17          -18.671052      -135.06771      -3.4891266
2019-03-10/18:22:20.20          -18.576246      -135.12666      -3.5643812
2019-03-10/18:22:20.23          -18.481439      -135.18560      -3.6396359
2019-03-10/18:22:20.26          -18.383574      -135.24644      -3.7173184
2019-03-10/18:22:20.29          -18.288766      -135.30539      -3.7925736
2019-03-10/18:22:20.32          -18.193960      -135.36433      -3.8678282
2019-03-10/18:22:20.35          -18.099153      -135.42327      -3.9430828
2019-03-10/18:22:20.39          -18.001287      -135.48412      -4.0207654
2019-03-10/18:22:20.42          -17.906480      -135.54306      -4.0960206
2019-03-10/18:22:20.45          -17.811673      -135.60200      -4.1712752
2019-03-10/18:22:20.48          -17.716867      -135.66094      -4.2465298
2019-03-10/18:22:20.51          -17.619001      -135.72179      -4.3242124
2019-03-10/18:22:20.54          -17.524194      -135.78073      -4.3994676
2019-03-10/18:22:20.57          -17.429387      -135.83967      -4.4747222
2019-03-10/18:22:20.60          -17.334581      -135.89861      -4.5499768
2019-03-10/18:22:20.64          -17.236715      -135.95946      -4.6276594
2019-03-10/18:22:20.67          -17.141908      -136.01840      -4.7029146
2019-03-10/18:22:20.70          -17.047101      -136.07734      -4.7781692
2019-03-10/18:22:20.73          -16.952295      -136.13629      -4.8534238
2019-03-10/18:22:20.76          -16.854429      -136.19713      -4.9311064
2019-03-10/18:22:20.79          -16.759622      -136.25607      -5.0063616
2019-03-10/18:22:20.82          -16.664815      -136.31502      -5.0816162
2019-03-10/18:22:20.85          -16.570009      -136.37396      -5.1568708
2019-03-10/18:22:20.89          -16.472143      -136.43480      -5.2345534
2019-03-10/18:22:20.92          -16.377336      -136.49374      -5.3098086
2019-03-10/18:22:20.95          -16.282529      -136.55269      -5.3850632
2019-03-10/18:22:20.98          -16.187722      -136.61163      -5.4603178
2019-03-10/18:22:21.01          -16.087913      -136.67164      -5.5378480
2019-03-10/18:22:21.04          -15.989561      -136.72905      -5.6128254
2019-03-10/18:22:21.07          -15.891210      -136.78646      -5.6878022
2019-03-10/18:22:21.10          -15.792859      -136.84387      -5.7627789
2019-03-10/18:22:21.14          -15.691335      -136.90314      -5.8401747
2019-03-10/18:22:21.17          -15.592983      -136.96055      -5.9151521
2019-03-10/18:22:21.20          -15.494632      -137.01797      -5.9901289
2019-03-10/18:22:21.23          -15.396281      -137.07538      -6.0651057
2019-03-10/18:22:21.26          -15.294756      -137.13464      -6.1425015
2019-03-10/18:22:21.29          -15.196404      -137.19206      -6.2174788
2019-03-10/18:22:21.32          -15.098053      -137.24947      -6.2924556
2019-03-10/18:22:21.35          -14.999702      -137.30688      -6.3674324
2019-03-10/18:22:21.39          -14.898178      -137.36615      -6.4448282
2019-03-10/18:22:21.42          -14.799826      -137.42356      -6.5198056
2019-03-10/18:22:21.45          -14.701475      -137.48098      -6.5947823
2019-03-10/18:22:21.48          -14.603124      -137.53839      -6.6697591
2019-03-10/18:22:21.51          -14.501599      -137.59765      -6.7471549
2019-03-10/18:22:21.54          -14.403248      -137.65507      -6.8221323
2019-03-10/18:22:21.57          -14.304896      -137.71248      -6.8971091
2019-03-10/18:22:21.60          -14.206545      -137.76989      -6.9720859
2019-03-10/18:22:21.64          -14.105021      -137.82916      -7.0494817
2019-03-10/18:22:21.67          -14.006669      -137.88657      -7.1244590
2019-03-10/18:22:21.70          -13.908318      -137.94398      -7.1994358
2019-03-10/18:22:21.73          -13.809967      -138.00140      -7.2744126
2019-03-10/18:22:21.76          -13.708443      -138.06066      -7.3518084
2019-03-10/18:22:21.79          -13.610091      -138.11808      -7.4267858
2019-03-10/18:22:21.82          -13.511739      -138.17549      -7.5017625
2019-03-10/18:22:21.85          -13.413388      -138.23290      -7.5767393
2019-03-10/18:22:21.89          -13.311864      -138.29217      -7.6541351
2019-03-10/18:22:21.92          -13.213512      -138.34958      -7.7291125
2019-03-10/18:22:21.95          -13.115161      -138.40699      -7.8040893
2019-03-10/18:22:21.98          -13.016810      -138.46441      -7.8790661
2019-03-10/18:22:22.01          -12.913355      -138.52278      -7.9562764
2019-03-10/18:22:22.04          -12.811483      -138.57857      -8.0309156
2019-03-10/18:22:22.07          -12.709612      -138.63435      -8.1055543
2019-03-10/18:22:22.10          -12.607741      -138.69014      -8.1801929
2019-03-10/18:22:22.14          -12.502583      -138.74772      -8.2572397
2019-03-10/18:22:22.17          -12.400711      -138.80351      -8.3318789
2019-03-10/18:22:22.20          -12.298840      -138.85929      -8.4065176
2019-03-10/18:22:22.23          -12.196969      -138.91508      -8.4811562
2019-03-10/18:22:22.26          -12.091811      -138.97266      -8.5582030
2019-03-10/18:22:22.29          -11.989939      -139.02845      -8.6328422
2019-03-10/18:22:22.32          -11.888068      -139.08423      -8.7074808
2019-03-10/18:22:22.35          -11.786196      -139.14002      -8.7821195
2019-03-10/18:22:22.39          -11.681039      -139.19761      -8.8591662
2019-03-10/18:22:22.42          -11.579167      -139.25339      -8.9338054
2019-03-10/18:22:22.45          -11.477295      -139.30918      -9.0084441
2019-03-10/18:22:22.48          -11.375424      -139.36496      -9.0830827
2019-03-10/18:22:22.51          -11.270266      -139.42255      -9.1601295
2019-03-10/18:22:22.54          -11.168394      -139.47833      -9.2347687
2019-03-10/18:22:22.57          -11.066523      -139.53412      -9.3094073
2019-03-10/18:22:22.60          -10.964652      -139.58990      -9.3840460
2019-03-10/18:22:22.64          -10.859494      -139.64749      -9.4610927
2019-03-10/18:22:22.67          -10.757622      -139.70327      -9.5357320
2019-03-10/18:22:22.70          -10.655751      -139.75906      -9.6103706
2019-03-10/18:22:22.73          -10.553880      -139.81485      -9.6850093
2019-03-10/18:22:22.76          -10.448722      -139.87243      -9.7620560
2019-03-10/18:22:22.79          -10.346850      -139.92822      -9.8366952
2019-03-10/18:22:22.82          -10.244979      -139.98400      -9.9113339
2019-03-10/18:22:22.85          -10.143108      -140.03979      -9.9859725
2019-03-10/18:22:22.89          -10.037950      -140.09737      -10.063019
2019-03-10/18:22:22.92          -9.9360777      -140.15316      -10.137658
2019-03-10/18:22:22.95          -9.8342065      -140.20894      -10.212297
2019-03-10/18:22:22.98          -9.7323354      -140.26473      -10.286936
2019-03-10/18:22:23.01          -9.6252534      -140.32136      -10.363764
2019-03-10/18:22:23.04          -9.5198728      -140.37541      -10.438004
2019-03-10/18:22:23.07          -9.4144930      -140.42946      -10.512243
2019-03-10/18:22:23.10          -9.3091132      -140.48350      -10.586483
2019-03-10/18:22:23.14          -9.2003335      -140.53929      -10.663117
2019-03-10/18:22:23.17          -9.0949529      -140.59334      -10.737357
2019-03-10/18:22:23.20          -8.9895731      -140.64739      -10.811597
2019-03-10/18:22:23.23          -8.8841933      -140.70144      -10.885836
2019-03-10/18:22:23.26          -8.7754136      -140.75723      -10.962471
2019-03-10/18:22:23.29          -8.6700330      -140.81128      -11.036711
2019-03-10/18:22:23.32          -8.5646533      -140.86532      -11.110951
2019-03-10/18:22:23.35          -8.4592735      -140.91937      -11.185190
2019-03-10/18:22:23.39          -8.3504938      -140.97516      -11.261825
2019-03-10/18:22:23.42          -8.2451132      -141.02921      -11.336065
2019-03-10/18:22:23.45          -8.1397334      -141.08326      -11.410304
2019-03-10/18:22:23.48          -8.0343536      -141.13730      -11.484544
2019-03-10/18:22:23.51          -7.9255739      -141.19309      -11.561179
2019-03-10/18:22:23.54          -7.8201933      -141.24714      -11.635419
2019-03-10/18:22:23.57          -7.7148135      -141.30119      -11.709658
2019-03-10/18:22:23.60          -7.6094337      -141.35524      -11.783898
2019-03-10/18:22:23.64          -7.5006540      -141.41103      -11.860532
2019-03-10/18:22:23.67          -7.3952734      -141.46508      -11.934773
2019-03-10/18:22:23.70          -7.2898936      -141.51912      -12.009012
2019-03-10/18:22:23.73          -7.1845139      -141.57317      -12.083252
2019-03-10/18:22:23.76          -7.0757342      -141.62896      -12.159886
2019-03-10/18:22:23.79          -6.9703536      -141.68301      -12.234126
2019-03-10/18:22:23.82          -6.8649738      -141.73706      -12.308366
2019-03-10/18:22:23.85          -6.7595940      -141.79110      -12.382605
2019-03-10/18:22:23.89          -6.6508143      -141.84689      -12.459240
2019-03-10/18:22:23.92          -6.5454337      -141.90094      -12.533480
2019-03-10/18:22:23.95          -6.4400539      -141.95499      -12.607720
2019-03-10/18:22:23.98          -6.3346741      -142.00904      -12.681959
2019-03-10/18:22:24.01          -6.2239909      -142.06383      -12.758344
2019-03-10/18:22:24.04          -6.1151392      -142.11607      -12.832128
2019-03-10/18:22:24.07          -6.0062883      -142.16830      -12.905912
2019-03-10/18:22:24.10          -5.8974374      -142.22053      -12.979696
2019-03-10/18:22:24.14          -5.7850746      -142.27445      -13.055861
2019-03-10/18:22:24.17          -5.6762229      -142.32668      -13.129645
2019-03-10/18:22:24.20          -5.5673720      -142.37892      -13.203429
2019-03-10/18:22:24.23          -5.4585212      -142.43115      -13.277213
2019-03-10/18:22:24.26          -5.3461584      -142.48507      -13.353378
2019-03-10/18:22:24.29          -5.2373067      -142.53730      -13.427162
2019-03-10/18:22:24.32          -5.1284558      -142.58953      -13.500946
2019-03-10/18:22:24.35          -5.0196049      -142.64177      -13.574730
2019-03-10/18:22:24.39          -4.9072421      -142.69569      -13.650894
2019-03-10/18:22:24.42          -4.7983904      -142.74792      -13.724679
2019-03-10/18:22:24.45          -4.6895395      -142.80015      -13.798463
2019-03-10/18:22:24.48          -4.5806886      -142.85239      -13.872247
2019-03-10/18:22:24.51          -4.4683258      -142.90630      -13.948411
2019-03-10/18:22:24.54          -4.3594741      -142.95854      -14.022196
2019-03-10/18:22:24.57          -4.2506232      -143.01077      -14.095980
2019-03-10/18:22:24.60          -4.1417724      -143.06300      -14.169763
2019-03-10/18:22:24.64          -4.0294096      -143.11692      -14.245928
2019-03-10/18:22:24.67          -3.9205578      -143.16915      -14.319712
2019-03-10/18:22:24.70          -3.8117070      -143.22139      -14.393496
2019-03-10/18:22:24.73          -3.7028561      -143.27362      -14.467280
2019-03-10/18:22:24.76          -3.5904933      -143.32754      -14.543445
2019-03-10/18:22:24.79          -3.4816416      -143.37977      -14.617229
2019-03-10/18:22:24.82          -3.3727907      -143.43201      -14.691013
2019-03-10/18:22:24.85          -3.2639398      -143.48424      -14.764797
2019-03-10/18:22:24.89          -3.1515770      -143.53816      -14.840961
2019-03-10/18:22:24.92          -3.0427253      -143.59039      -14.914746
2019-03-10/18:22:24.95          -2.9338744      -143.64262      -14.988530
2019-03-10/18:22:24.98          -2.8250236      -143.69486      -15.062314
2019-03-10/18:22:25.01          -2.7107757      -143.74772      -15.138190
2019-03-10/18:22:25.04          -2.5984865      -143.79802      -15.211448
2019-03-10/18:22:25.07          -2.4861982      -143.84832      -15.284705
2019-03-10/18:22:25.10          -2.3739099      -143.89862      -15.357963
2019-03-10/18:22:25.14          -2.2579988      -143.95055      -15.433584
2019-03-10/18:22:25.17          -2.1457096      -144.00085      -15.506842
2019-03-10/18:22:25.20          -2.0334213      -144.05115      -15.580099
2019-03-10/18:22:25.23          -1.9211330      -144.10145      -15.653357
2019-03-10/18:22:25.26          -1.8052219      -144.15338      -15.728978
2019-03-10/18:22:25.29          -1.6929327      -144.20368      -15.802236
2019-03-10/18:22:25.32          -1.5806444      -144.25398      -15.875493
2019-03-10/18:22:25.35          -1.4683561      -144.30428      -15.948751
2019-03-10/18:22:25.39          -1.3524450      -144.35620      -16.024372
2019-03-10/18:22:25.42          -1.2401558      -144.40651      -16.097630
2019-03-10/18:22:25.45          -1.1278675      -144.45681      -16.170887
2019-03-10/18:22:25.48          -1.0155792      -144.50711      -16.244145
2019-03-10/18:22:25.51         -0.89966810      -144.55903      -16.319766
2019-03-10/18:22:25.54         -0.78737893      -144.60934      -16.393024
2019-03-10/18:22:25.57         -0.67509063      -144.65964      -16.466281
2019-03-10/18:22:25.60         -0.56280232      -144.70994      -16.539539
2019-03-10/18:22:25.64         -0.44689120      -144.76186      -16.615160
2019-03-10/18:22:25.67         -0.33460203      -144.81217      -16.688418
2019-03-10/18:22:25.70         -0.22231372      -144.86247      -16.761676
2019-03-10/18:22:25.73         -0.11002542      -144.91277      -16.834933
2019-03-10/18:22:25.76        0.0058857037      -144.96469      -16.910554
2019-03-10/18:22:25.79          0.11817487      -145.01500      -16.983812
2019-03-10/18:22:25.82          0.23046318      -145.06530      -17.057070
2019-03-10/18:22:25.85          0.34275149      -145.11560      -17.130327
2019-03-10/18:22:25.89          0.45866261      -145.16752      -17.205948
2019-03-10/18:22:25.92          0.57095178      -145.21783      -17.279206
2019-03-10/18:22:25.95          0.68324008      -145.26813      -17.352464
2019-03-10/18:22:25.98          0.79552839      -145.31843      -17.425721
2019-03-10/18:22:26.01          0.91330547      -145.36926      -17.501029
2019-03-10/18:22:26.04           1.0289973      -145.41756      -17.573714
2019-03-10/18:22:26.07           1.1446882      -145.46586      -17.646400
2019-03-10/18:22:26.10           1.2603792      -145.51416      -17.719085
2019-03-10/18:22:26.14           1.3798027      -145.56402      -17.794115
2019-03-10/18:22:26.17           1.4954945      -145.61232      -17.866801
2019-03-10/18:22:26.20           1.6111855      -145.66062      -17.939487
2019-03-10/18:22:26.23           1.7268764      -145.70893      -18.012172
2019-03-10/18:22:26.26           1.8463000      -145.75879      -18.087202
2019-03-10/18:22:26.29           1.9619918      -145.80709      -18.159888
2019-03-10/18:22:26.32           2.0776827      -145.85539      -18.232574
2019-03-10/18:22:26.35           2.1933737      -145.90369      -18.305259
2019-03-10/18:22:26.39           2.3127972      -145.95355      -18.380289
2019-03-10/18:22:26.42           2.4284890      -146.00185      -18.452975
2019-03-10/18:22:26.45           2.5441800      -146.05015      -18.525660
2019-03-10/18:22:26.48           2.6598709      -146.09846      -18.598346
2019-03-10/18:22:26.51           2.7792945      -146.14832      -18.673376
2019-03-10/18:22:26.54           2.8949863      -146.19662      -18.746062
2019-03-10/18:22:26.57           3.0106772      -146.24492      -18.818747
2019-03-10/18:22:26.60           3.1263682      -146.29322      -18.891433
2019-03-10/18:22:26.64           3.2457917      -146.34308      -18.966463
2019-03-10/18:22:26.67           3.3614835      -146.39138      -19.039149
2019-03-10/18:22:26.70           3.4771745      -146.43968      -19.111834
2019-03-10/18:22:26.73           3.5928654      -146.48799      -19.184520
2019-03-10/18:22:26.76           3.7122889      -146.53785      -19.259550
2019-03-10/18:22:26.79           3.8279808      -146.58615      -19.332236
2019-03-10/18:22:26.82           3.9436717      -146.63445      -19.404921
2019-03-10/18:22:26.85           4.0593627      -146.68275      -19.477607
2019-03-10/18:22:26.89           4.1787862      -146.73261      -19.552637
2019-03-10/18:22:26.92           4.2944780      -146.78091      -19.625323
2019-03-10/18:22:26.95           4.4101690      -146.82921      -19.698008
2019-03-10/18:22:26.98           4.5258599      -146.87752      -19.770693
2019-03-10/18:22:27.01           4.6471308      -146.92621      -19.845371
2019-03-10/18:22:27.04           4.7661913      -146.97237      -19.917415
2019-03-10/18:22:27.07           4.8852509      -147.01854      -19.989457
2019-03-10/18:22:27.10           5.0043105      -147.06471      -20.061500
2019-03-10/18:22:27.14           5.1272114      -147.11237      -20.135867
2019-03-10/18:22:27.17           5.2462720      -147.15854      -20.207910
2019-03-10/18:22:27.20           5.3653316      -147.20471      -20.279953
2019-03-10/18:22:27.23           5.4843912      -147.25087      -20.351996
2019-03-10/18:22:27.26           5.6072921      -147.29853      -20.426363
2019-03-10/18:22:27.29           5.7263526      -147.34470      -20.498406
2019-03-10/18:22:27.32           5.8454122      -147.39087      -20.570449
2019-03-10/18:22:27.35           5.9644718      -147.43704      -20.642491
2019-03-10/18:22:27.39           6.0873727      -147.48470      -20.716858
2019-03-10/18:22:27.42           6.2064333      -147.53086      -20.788902
2019-03-10/18:22:27.45           6.3254929      -147.57703      -20.860944
2019-03-10/18:22:27.48           6.4445525      -147.62320      -20.932987
2019-03-10/18:22:27.51           6.5674534      -147.67086      -21.007354
2019-03-10/18:22:27.54           6.6865139      -147.71703      -21.079397
2019-03-10/18:22:27.57           6.8055735      -147.76320      -21.151440
2019-03-10/18:22:27.60           6.9246332      -147.80936      -21.223483
2019-03-10/18:22:27.64           7.0475340      -147.85702      -21.297850
2019-03-10/18:22:27.67           7.1665946      -147.90319      -21.369893
2019-03-10/18:22:27.70           7.2856542      -147.94936      -21.441936
2019-03-10/18:22:27.73           7.4047138      -147.99553      -21.513978
2019-03-10/18:22:27.76           7.5276147      -148.04319      -21.588345
2019-03-10/18:22:27.79           7.6466752      -148.08935      -21.660389
2019-03-10/18:22:27.82           7.7657348      -148.13552      -21.732431
2019-03-10/18:22:27.85           7.8847945      -148.18169      -21.804474
2019-03-10/18:22:27.89           8.0076954      -148.22935      -21.878841
2019-03-10/18:22:27.92           8.1267559      -148.27552      -21.950884
2019-03-10/18:22:27.95           8.2458155      -148.32169      -22.022927
2019-03-10/18:22:27.98           8.3648751      -148.36785      -22.094970
2019-03-10/18:22:28.01           8.4896044      -148.41430      -22.168958
2019-03-10/18:22:28.04           8.6119991      -148.45826      -22.240312
2019-03-10/18:22:28.07           8.7343929      -148.50222      -22.311665
2019-03-10/18:22:28.10           8.8567866      -148.54618      -22.383018
2019-03-10/18:22:28.14           8.9831292      -148.59156      -22.456673
2019-03-10/18:22:28.17           9.1055239      -148.63552      -22.528027
2019-03-10/18:22:28.20           9.2279177      -148.67948      -22.599380
2019-03-10/18:22:28.23           9.3503114      -148.72344      -22.670733
2019-03-10/18:22:28.26           9.4766540      -148.76882      -22.744388
2019-03-10/18:22:28.29           9.5990487      -148.81278      -22.815741
2019-03-10/18:22:28.32           9.7214425      -148.85674      -22.887094
2019-03-10/18:22:28.35           9.8438363      -148.90070      -22.958447
2019-03-10/18:22:28.39           9.9701789      -148.94608      -23.032103
2019-03-10/18:22:28.42           10.092574      -148.99004      -23.103456
2019-03-10/18:22:28.45           10.214967      -149.03400      -23.174809
2019-03-10/18:22:28.48           10.337361      -149.07796      -23.246162
2019-03-10/18:22:28.51           10.463704      -149.12334      -23.319817
2019-03-10/18:22:28.54           10.586098      -149.16730      -23.391171
2019-03-10/18:22:28.57           10.708492      -149.21126      -23.462524
2019-03-10/18:22:28.60           10.830886      -149.25522      -23.533877
2019-03-10/18:22:28.64           10.957228      -149.30060      -23.607532
2019-03-10/18:22:28.67           11.079623      -149.34456      -23.678886
2019-03-10/18:22:28.70           11.202017      -149.38852      -23.750239
2019-03-10/18:22:28.73           11.324411      -149.43248      -23.821592
2019-03-10/18:22:28.76           11.450753      -149.47786      -23.895247
2019-03-10/18:22:28.79           11.573148      -149.52182      -23.966600
2019-03-10/18:22:28.82           11.695542      -149.56578      -24.037953
2019-03-10/18:22:28.85           11.817936      -149.60974      -24.109306
2019-03-10/18:22:28.89           11.944278      -149.65512      -24.182962
2019-03-10/18:22:28.92           12.066673      -149.69908      -24.254315
2019-03-10/18:22:28.95           12.189067      -149.74304      -24.325668
2019-03-10/18:22:28.98           12.311460      -149.78700      -24.397021
2019-03-10/18:22:29.01           12.439600      -149.83112      -24.470266
2019-03-10/18:22:29.04           12.565272      -149.87279      -24.540872
2019-03-10/18:22:29.07           12.690943      -149.91445      -24.611478
2019-03-10/18:22:29.10           12.816614      -149.95612      -24.682084
2019-03-10/18:22:29.14           12.946340      -149.99913      -24.754967
2019-03-10/18:22:29.17           13.072012      -150.04080      -24.825573
2019-03-10/18:22:29.20           13.197683      -150.08246      -24.896179
2019-03-10/18:22:29.23           13.323354      -150.12413      -24.966784
2019-03-10/18:22:29.26           13.453079      -150.16714      -25.039668
2019-03-10/18:22:29.29           13.578751      -150.20880      -25.110274
2019-03-10/18:22:29.32           13.704422      -150.25047      -25.180880
2019-03-10/18:22:29.35           13.830093      -150.29213      -25.251485
2019-03-10/18:22:29.39           13.959819      -150.33514      -25.324369
2019-03-10/18:22:29.42           14.085491      -150.37681      -25.394975
2019-03-10/18:22:29.45           14.211162      -150.41848      -25.465580
2019-03-10/18:22:29.48           14.336833      -150.46014      -25.536186
2019-03-10/18:22:29.51           14.466558      -150.50315      -25.609070
2019-03-10/18:22:29.54           14.592230      -150.54482      -25.679676
2019-03-10/18:22:29.57           14.717901      -150.58648      -25.750281
2019-03-10/18:22:29.60           14.843572      -150.62815      -25.820887
2019-03-10/18:22:29.64           14.973298      -150.67116      -25.893770
2019-03-10/18:22:29.67           15.098970      -150.71283      -25.964376
2019-03-10/18:22:29.70           15.224641      -150.75449      -26.034982
2019-03-10/18:22:29.73           15.350312      -150.79616      -26.105588
2019-03-10/18:22:29.76           15.480037      -150.83917      -26.178471
2019-03-10/18:22:29.79           15.605709      -150.88083      -26.249077
2019-03-10/18:22:29.82           15.731380      -150.92250      -26.319683
2019-03-10/18:22:29.85           15.857051      -150.96417      -26.390288
2019-03-10/18:22:29.89           15.986777      -151.00718      -26.463172
2019-03-10/18:22:29.92           16.112449      -151.04884      -26.533778
2019-03-10/18:22:29.95           16.238120      -151.09051      -26.604384
2019-03-10/18:22:29.98           16.363791      -151.13217      -26.674989
2019-03-10/18:22:30.01           16.495304      -151.17386      -26.747433
2019-03-10/18:22:30.04           16.624235      -151.21311      -26.817238
2019-03-10/18:22:30.07           16.753165      -151.25235      -26.887042
2019-03-10/18:22:30.10           16.882095      -151.29160      -26.956846
2019-03-10/18:22:30.14           17.015185      -151.33212      -27.028902
2019-03-10/18:22:30.17           17.144117      -151.37137      -27.098706
2019-03-10/18:22:30.20           17.273047      -151.41061      -27.168511
2019-03-10/18:22:30.23           17.401977      -151.44986      -27.238315
2019-03-10/18:22:30.26           17.535067      -151.49038      -27.310371
2019-03-10/18:22:30.29           17.663998      -151.52962      -27.380175
2019-03-10/18:22:30.32           17.792929      -151.56887      -27.449979
2019-03-10/18:22:30.35           17.921859      -151.60812      -27.519783
2019-03-10/18:22:30.39           18.054949      -151.64863      -27.591839
2019-03-10/18:22:30.42           18.183880      -151.68788      -27.661644
2019-03-10/18:22:30.45           18.312810      -151.72713      -27.731448
2019-03-10/18:22:30.48           18.441741      -151.76638      -27.801252
2019-03-10/18:22:30.51           18.574831      -151.80689      -27.873308
2019-03-10/18:22:30.54           18.703762      -151.84614      -27.943113
2019-03-10/18:22:30.57           18.832692      -151.88539      -28.012917
2019-03-10/18:22:30.60           18.961622      -151.92464      -28.082721
2019-03-10/18:22:30.64           19.094712      -151.96515      -28.154777
2019-03-10/18:22:30.67           19.223644      -152.00440      -28.224582
2019-03-10/18:22:30.70           19.352574      -152.04365      -28.294386
2019-03-10/18:22:30.73           19.481504      -152.08290      -28.364190
2019-03-10/18:22:30.76           19.614594      -152.12341      -28.436246
2019-03-10/18:22:30.79           19.743525      -152.16266      -28.506050
2019-03-10/18:22:30.82           19.872456      -152.20191      -28.575854
2019-03-10/18:22:30.85           20.001386      -152.24116      -28.645658
2019-03-10/18:22:30.89           20.134476      -152.28167      -28.717714
2019-03-10/18:22:30.92           20.263407      -152.32092      -28.787519
2019-03-10/18:22:30.95           20.392337      -152.36017      -28.857323
2019-03-10/18:22:30.98           20.521268      -152.39942      -28.927127
2019-03-10/18:22:31.01           20.656111      -152.43856      -28.998714
2019-03-10/18:22:31.04           20.788240      -152.47531      -29.067664
2019-03-10/18:22:31.07           20.920367      -152.51206      -29.136612
2019-03-10/18:22:31.10           21.052495      -152.54882      -29.205561
2019-03-10/18:22:31.14           21.188885      -152.58675      -29.276735
2019-03-10/18:22:31.17           21.321014      -152.62351      -29.345684
2019-03-10/18:22:31.20           21.453141      -152.66026      -29.414633
2019-03-10/18:22:31.23           21.585269      -152.69701      -29.483582
2019-03-10/18:22:31.26           21.721659      -152.73495      -29.554755
2019-03-10/18:22:31.29           21.853788      -152.77170      -29.623704
2019-03-10/18:22:31.32           21.985916      -152.80845      -29.692653
2019-03-10/18:22:31.35           22.118043      -152.84520      -29.761602
2019-03-10/18:22:31.39           22.254434      -152.88314      -29.832775
2019-03-10/18:22:31.42           22.386562      -152.91989      -29.901725
2019-03-10/18:22:31.45           22.518690      -152.95664      -29.970674
2019-03-10/18:22:31.48           22.650817      -152.99339      -30.039622
2019-03-10/18:22:31.51           22.787208      -153.03133      -30.110796
2019-03-10/18:22:31.54           22.919337      -153.06808      -30.179745
2019-03-10/18:22:31.57           23.051464      -153.10483      -30.248694
2019-03-10/18:22:31.60           23.183592      -153.14159      -30.317643
2019-03-10/18:22:31.64           23.319982      -153.17952      -30.388816
2019-03-10/18:22:31.67           23.452111      -153.21628      -30.457765
2019-03-10/18:22:31.70           23.584238      -153.25303      -30.526714
2019-03-10/18:22:31.73           23.716366      -153.28978      -30.595663
2019-03-10/18:22:31.76           23.852756      -153.32772      -30.666836
2019-03-10/18:22:31.79           23.984885      -153.36447      -30.735786
2019-03-10/18:22:31.82           24.117013      -153.40122      -30.804735
2019-03-10/18:22:31.85           24.249140      -153.43797      -30.873683
2019-03-10/18:22:31.89           24.385531      -153.47591      -30.944857
2019-03-10/18:22:31.92           24.517659      -153.51266      -31.013806
2019-03-10/18:22:31.95           24.649787      -153.54941      -31.082755
2019-03-10/18:22:31.98           24.781914      -153.58616      -31.151704
2019-03-10/18:22:32.01           24.920031      -153.62268      -31.222377
2019-03-10/18:22:32.04           25.055307      -153.65684      -31.290414
2019-03-10/18:22:32.07           25.190582      -153.69099      -31.358450
2019-03-10/18:22:32.10           25.325857      -153.72515      -31.426486
2019-03-10/18:22:32.14           25.465497      -153.76041      -31.496718
2019-03-10/18:22:32.17           25.600773      -153.79457      -31.564755
2019-03-10/18:22:32.20           25.736048      -153.82873      -31.632791
2019-03-10/18:22:32.23           25.871323      -153.86288      -31.700827
2019-03-10/18:22:32.26           26.010963      -153.89814      -31.771059
2019-03-10/18:22:32.29           26.146239      -153.93230      -31.839096
2019-03-10/18:22:32.32           26.281514      -153.96646      -31.907132
2019-03-10/18:22:32.35           26.416789      -154.00062      -31.975169
2019-03-10/18:22:32.39           26.556429      -154.03588      -32.045400
2019-03-10/18:22:32.42           26.691705      -154.07004      -32.113437
2019-03-10/18:22:32.45           26.826980      -154.10419      -32.181473
2019-03-10/18:22:32.48           26.962255      -154.13835      -32.249510
2019-03-10/18:22:32.51           27.101895      -154.17361      -32.319741
2019-03-10/18:22:32.54           27.237171      -154.20777      -32.387778
2019-03-10/18:22:32.57           27.372446      -154.24193      -32.455814
2019-03-10/18:22:32.60           27.507721      -154.27608      -32.523851
2019-03-10/18:22:32.64           27.647360      -154.31134      -32.594082
2019-03-10/18:22:32.67           27.782637      -154.34550      -32.662119
2019-03-10/18:22:32.70           27.917912      -154.37966      -32.730155
2019-03-10/18:22:32.73           28.053187      -154.41382      -32.798192
2019-03-10/18:22:32.76           28.192826      -154.44908      -32.868423
2019-03-10/18:22:32.79           28.328103      -154.48323      -32.936460
2019-03-10/18:22:32.82           28.463378      -154.51739      -33.004496
2019-03-10/18:22:32.85           28.598653      -154.55155      -33.072533
2019-03-10/18:22:32.89           28.738292      -154.58681      -33.142764
2019-03-10/18:22:32.92           28.873568      -154.62097      -33.210801
2019-03-10/18:22:32.95           29.008844      -154.65512      -33.278838
2019-03-10/18:22:32.98           29.144119      -154.68928      -33.346874
2019-03-10/18:22:33.01           29.285456      -154.72307      -33.416576
2019-03-10/18:22:33.04           29.423827      -154.75453      -33.483648
2019-03-10/18:22:33.07           29.562198      -154.78600      -33.550719
2019-03-10/18:22:33.10           29.700568      -154.81746      -33.617790
2019-03-10/18:22:33.14           29.843403      -154.84995      -33.687025
2019-03-10/18:22:33.17           29.981774      -154.88141      -33.754096
2019-03-10/18:22:33.20           30.120145      -154.91288      -33.821168
2019-03-10/18:22:33.23           30.258515      -154.94435      -33.888239
2019-03-10/18:22:33.26           30.401350      -154.97683      -33.957474
2019-03-10/18:22:33.29           30.539721      -155.00829      -34.024545
2019-03-10/18:22:33.32           30.678092      -155.03976      -34.091616
2019-03-10/18:22:33.35           30.816462      -155.07123      -34.158687
2019-03-10/18:22:33.39           30.959297      -155.10371      -34.227922
2019-03-10/18:22:33.42           31.097668      -155.13518      -34.294994
2019-03-10/18:22:33.45           31.236039      -155.16664      -34.362065
2019-03-10/18:22:33.48           31.374409      -155.19811      -34.429136
2019-03-10/18:22:33.51           31.517244      -155.23059      -34.498371
2019-03-10/18:22:33.54           31.655616      -155.26206      -34.565443
2019-03-10/18:22:33.57           31.793986      -155.29352      -34.632514
2019-03-10/18:22:33.60           31.932356      -155.32499      -34.699585
2019-03-10/18:22:33.64           32.075191      -155.35747      -34.768820
2019-03-10/18:22:33.67           32.213563      -155.38894      -34.835892
2019-03-10/18:22:33.70           32.351933      -155.42040      -34.902963
2019-03-10/18:22:33.73           32.490303      -155.45187      -34.970034
2019-03-10/18:22:33.76           32.633138      -155.48435      -35.039269
2019-03-10/18:22:33.79           32.771510      -155.51582      -35.106340
2019-03-10/18:22:33.82           32.909880      -155.54728      -35.173412
2019-03-10/18:22:33.85           33.048251      -155.57875      -35.240483
2019-03-10/18:22:33.89           33.191085      -155.61123      -35.309718
2019-03-10/18:22:33.92           33.329457      -155.64270      -35.376789
2019-03-10/18:22:33.95           33.467827      -155.67417      -35.443860
2019-03-10/18:22:33.98           33.606198      -155.70563      -35.510931
2019-03-10/18:22:34.01           33.750703      -155.73658      -35.579608
2019-03-10/18:22:34.04           33.892120      -155.76525      -35.645661
2019-03-10/18:22:34.07           34.033536      -155.79392      -35.711714
2019-03-10/18:22:34.10           34.174952      -155.82259      -35.777766
2019-03-10/18:22:34.14           34.320931      -155.85219      -35.845950
2019-03-10/18:22:34.17           34.462348      -155.88086      -35.912003
2019-03-10/18:22:34.20           34.603764      -155.90953      -35.978056
2019-03-10/18:22:34.23           34.745181      -155.93820      -36.044109
2019-03-10/18:22:34.26           34.891159      -155.96779      -36.112292
2019-03-10/18:22:34.29           35.032577      -155.99646      -36.178345
2019-03-10/18:22:34.32           35.173993      -156.02513      -36.244398
2019-03-10/18:22:34.35           35.315409      -156.05380      -36.310451
2019-03-10/18:22:34.39           35.461388      -156.08340      -36.378635
2019-03-10/18:22:34.42           35.602805      -156.11207      -36.444688
2019-03-10/18:22:34.45           35.744221      -156.14074      -36.510740
2019-03-10/18:22:34.48           35.885637      -156.16941      -36.576793
2019-03-10/18:22:34.51           36.031616      -156.19900      -36.644977
2019-03-10/18:22:34.54           36.173033      -156.22767      -36.711030
2019-03-10/18:22:34.57           36.314450      -156.25634      -36.777082
2019-03-10/18:22:34.60           36.455866      -156.28502      -36.843135
2019-03-10/18:22:34.64           36.601845      -156.31461      -36.911319
2019-03-10/18:22:34.67           36.743262      -156.34328      -36.977372
2019-03-10/18:22:34.70           36.884678      -156.37195      -37.043425
2019-03-10/18:22:34.73           37.026094      -156.40062      -37.109477
2019-03-10/18:22:34.76           37.172073      -156.43022      -37.177661
2019-03-10/18:22:34.79           37.313490      -156.45889      -37.243714
2019-03-10/18:22:34.82           37.454906      -156.48756      -37.309767
2019-03-10/18:22:34.85           37.596322      -156.51623      -37.375819
2019-03-10/18:22:34.89           37.742301      -156.54582      -37.444003
2019-03-10/18:22:34.92           37.883719      -156.57449      -37.510056
2019-03-10/18:22:34.95           38.025135      -156.60316      -37.576109
2019-03-10/18:22:34.98           38.166551      -156.63183      -37.642162
2019-03-10/18:22:35.01           38.314172      -156.65984      -37.709759
2019-03-10/18:22:35.04           38.458586      -156.68563      -37.774743
2019-03-10/18:22:35.07           38.602998      -156.71141      -37.839726
2019-03-10/18:22:35.10           38.747410      -156.73719      -37.904710
2019-03-10/18:22:35.14           38.896481      -156.76380      -37.971790
2019-03-10/18:22:35.17           39.040894      -156.78959      -38.036774
2019-03-10/18:22:35.20           39.185306      -156.81537      -38.101757
2019-03-10/18:22:35.23           39.329718      -156.84115      -38.166740
2019-03-10/18:22:35.26           39.478789      -156.86777      -38.233820
2019-03-10/18:22:35.29           39.623202      -156.89355      -38.298804
2019-03-10/18:22:35.32           39.767614      -156.91933      -38.363788
2019-03-10/18:22:35.35           39.912026      -156.94511      -38.428771
2019-03-10/18:22:35.39           40.061097      -156.97173      -38.495851
2019-03-10/18:22:35.42           40.205511      -156.99751      -38.560835
2019-03-10/18:22:35.45           40.349923      -157.02329      -38.625818
2019-03-10/18:22:35.48           40.494335      -157.04907      -38.690802
2019-03-10/18:22:35.51           40.643406      -157.07569      -38.757882
2019-03-10/18:22:35.54           40.787819      -157.10147      -38.822866
2019-03-10/18:22:35.57           40.932231      -157.12725      -38.887849
2019-03-10/18:22:35.60           41.076643      -157.15303      -38.952833
2019-03-10/18:22:35.64           41.225714      -157.17965      -39.019913
2019-03-10/18:22:35.67           41.370127      -157.20543      -39.084897
2019-03-10/18:22:35.70           41.514539      -157.23121      -39.149880
2019-03-10/18:22:35.73           41.658951      -157.25699      -39.214863
2019-03-10/18:22:35.76           41.808022      -157.28361      -39.281943
2019-03-10/18:22:35.79           41.952436      -157.30939      -39.346927
2019-03-10/18:22:35.82           42.096848      -157.33517      -39.411911
2019-03-10/18:22:35.85           42.241260      -157.36095      -39.476894
2019-03-10/18:22:35.89           42.390331      -157.38757      -39.543974
2019-03-10/18:22:35.92           42.534744      -157.41335      -39.608958
2019-03-10/18:22:35.95           42.679156      -157.43913      -39.673941
2019-03-10/18:22:35.98           42.823568      -157.46491      -39.738925
2019-03-10/18:22:36.01           42.974243      -157.48989      -39.805388
2019-03-10/18:22:36.04           43.121581      -157.51269      -39.869246
2019-03-10/18:22:36.07           43.268918      -157.53549      -39.933104
2019-03-10/18:22:36.10           43.416255      -157.55829      -39.996962
2019-03-10/18:22:36.14           43.568346      -157.58182      -40.062881
2019-03-10/18:22:36.17           43.715684      -157.60462      -40.126739
2019-03-10/18:22:36.20           43.863021      -157.62742      -40.190597
2019-03-10/18:22:36.23           44.010358      -157.65022      -40.254455
2019-03-10/18:22:36.26           44.162449      -157.67376      -40.320374
2019-03-10/18:22:36.29           44.309787      -157.69655      -40.384232
2019-03-10/18:22:36.32           44.457124      -157.71935      -40.448090
2019-03-10/18:22:36.35           44.604461      -157.74215      -40.511948
2019-03-10/18:22:36.39           44.756551      -157.76569      -40.577867
2019-03-10/18:22:36.42           44.903889      -157.78849      -40.641725
2019-03-10/18:22:36.45           45.051226      -157.81129      -40.705583
2019-03-10/18:22:36.48           45.198563      -157.83409      -40.769441
2019-03-10/18:22:36.51           45.350654      -157.85762      -40.835360
2019-03-10/18:22:36.54           45.497992      -157.88042      -40.899218
2019-03-10/18:22:36.57           45.645329      -157.90322      -40.963076
2019-03-10/18:22:36.60           45.792666      -157.92602      -41.026934
2019-03-10/18:22:36.64           45.944757      -157.94955      -41.092852
2019-03-10/18:22:36.67           46.092095      -157.97235      -41.156711
2019-03-10/18:22:36.70           46.239432      -157.99515      -41.220569
2019-03-10/18:22:36.73           46.386769      -158.01795      -41.284427
2019-03-10/18:22:36.76           46.538859      -158.04148      -41.350345
2019-03-10/18:22:36.79           46.686197      -158.06428      -41.414204
2019-03-10/18:22:36.82           46.833534      -158.08708      -41.478062
2019-03-10/18:22:36.85           46.980871      -158.10988      -41.541920
2019-03-10/18:22:36.89           47.132962      -158.13342      -41.607838
2019-03-10/18:22:36.92           47.280300      -158.15621      -41.671697
2019-03-10/18:22:36.95           47.427637      -158.17901      -41.735555
2019-03-10/18:22:36.98           47.574974      -158.20181      -41.799413
2019-03-10/18:22:37.01           47.728642      -158.22366      -41.864685
2019-03-10/18:22:37.04           47.878856      -158.24337      -41.927366
2019-03-10/18:22:37.07           48.029069      -158.26308      -41.990046
2019-03-10/18:22:37.10           48.179283      -158.28280      -42.052726
2019-03-10/18:22:37.14           48.334342      -158.30315      -42.117429
2019-03-10/18:22:37.17           48.484556      -158.32286      -42.180110
2019-03-10/18:22:37.20           48.634770      -158.34257      -42.242790
2019-03-10/18:22:37.23           48.784983      -158.36229      -42.305470
2019-03-10/18:22:37.26           48.940042      -158.38264      -42.370172
2019-03-10/18:22:37.29           49.090257      -158.40235      -42.432853
2019-03-10/18:22:37.32           49.240470      -158.42207      -42.495533
2019-03-10/18:22:37.35           49.390683      -158.44178      -42.558213
2019-03-10/18:22:37.39           49.545742      -158.46213      -42.622916
2019-03-10/18:22:37.42           49.695957      -158.48184      -42.685597
2019-03-10/18:22:37.45           49.846170      -158.50156      -42.748277
2019-03-10/18:22:37.48           49.996383      -158.52127      -42.810957
2019-03-10/18:22:37.51           50.151442      -158.54162      -42.875659
2019-03-10/18:22:37.54           50.301657      -158.56133      -42.938340
2019-03-10/18:22:37.57           50.451870      -158.58105      -43.001020
2019-03-10/18:22:37.60           50.602083      -158.60076      -43.063700
2019-03-10/18:22:37.64           50.757143      -158.62111      -43.128403
2019-03-10/18:22:37.67           50.907357      -158.64083      -43.191083
2019-03-10/18:22:37.70           51.057570      -158.66054      -43.253764
2019-03-10/18:22:37.73           51.207783      -158.68025      -43.316444
2019-03-10/18:22:37.76           51.362843      -158.70060      -43.381146
2019-03-10/18:22:37.79           51.513057      -158.72032      -43.443827
2019-03-10/18:22:37.82           51.663270      -158.74003      -43.506507
2019-03-10/18:22:37.85           51.813483      -158.75974      -43.569187
2019-03-10/18:22:37.89           51.968543      -158.78009      -43.633890
2019-03-10/18:22:37.92           52.118757      -158.79981      -43.696570
2019-03-10/18:22:37.95           52.268970      -158.81952      -43.759251
2019-03-10/18:22:37.98           52.419183      -158.83924      -43.821931
2019-03-10/18:22:38.01           52.575786      -158.85784      -43.885956
2019-03-10/18:22:38.04           52.728813      -158.87436      -43.947401
2019-03-10/18:22:38.07           52.881840      -158.89089      -44.008847
2019-03-10/18:22:38.10           53.034866      -158.90741      -44.070292
2019-03-10/18:22:38.14           53.192830      -158.92447      -44.133719
2019-03-10/18:22:38.17           53.345857      -158.94099      -44.195165
2019-03-10/18:22:38.20           53.498884      -158.95752      -44.256610
2019-03-10/18:22:38.23           53.651910      -158.97404      -44.318055
2019-03-10/18:22:38.26           53.809873      -158.99110      -44.381482
2019-03-10/18:22:38.29           53.962901      -159.00763      -44.442928
2019-03-10/18:22:38.32           54.115927      -159.02415      -44.504373
2019-03-10/18:22:38.35           54.268954      -159.04068      -44.565818
2019-03-10/18:22:38.39           54.426917      -159.05773      -44.629246
2019-03-10/18:22:38.42           54.579945      -159.07426      -44.690691
2019-03-10/18:22:38.45           54.732971      -159.09078      -44.752136
2019-03-10/18:22:38.48           54.885998      -159.10731      -44.813581
2019-03-10/18:22:38.51           55.043961      -159.12437      -44.877009
2019-03-10/18:22:38.54           55.196989      -159.14089      -44.938454
2019-03-10/18:22:38.57           55.350015      -159.15742      -44.999899
2019-03-10/18:22:38.60           55.503042      -159.17394      -45.061345
2019-03-10/18:22:38.64           55.661005      -159.19100      -45.124772
2019-03-10/18:22:38.67           55.814033      -159.20752      -45.186218
2019-03-10/18:22:38.70           55.967059      -159.22405      -45.247663
2019-03-10/18:22:38.73           56.120086      -159.24057      -45.309108
2019-03-10/18:22:38.76           56.278049      -159.25763      -45.372535
2019-03-10/18:22:38.79           56.431077      -159.27416      -45.433981
2019-03-10/18:22:38.82           56.584103      -159.29068      -45.495426
2019-03-10/18:22:38.85           56.737129      -159.30721      -45.556871
2019-03-10/18:22:38.89           56.895093      -159.32426      -45.620298
2019-03-10/18:22:38.92           57.048121      -159.34079      -45.681744
2019-03-10/18:22:38.95           57.201147      -159.35731      -45.743189
2019-03-10/18:22:38.98           57.354173      -159.37384      -45.804634
2019-03-10/18:22:39.01           57.513638      -159.38909      -45.867355
2019-03-10/18:22:39.04           57.669402      -159.40232      -45.927513
2019-03-10/18:22:39.07           57.825164      -159.41556      -45.987670
2019-03-10/18:22:39.10           57.980927      -159.42879      -46.047827
2019-03-10/18:22:39.14           58.141715      -159.44245      -46.109925
2019-03-10/18:22:39.17           58.297479      -159.45568      -46.170083
2019-03-10/18:22:39.20           58.453242      -159.46892      -46.230240
2019-03-10/18:22:39.23           58.609005      -159.48215      -46.290397
2019-03-10/18:22:39.26           58.769793      -159.49581      -46.352496
2019-03-10/18:22:39.29           58.925557      -159.50904      -46.412653
2019-03-10/18:22:39.32           59.081320      -159.52228      -46.472810
2019-03-10/18:22:39.35           59.237082      -159.53551      -46.532968
2019-03-10/18:22:39.39           59.397871      -159.54917      -46.595066
2019-03-10/18:22:39.42           59.553634      -159.56240      -46.655223
2019-03-10/18:22:39.45           59.709397      -159.57564      -46.715380
2019-03-10/18:22:39.48           59.865160      -159.58887      -46.775538
2019-03-10/18:22:39.51           60.025948      -159.60253      -46.837636
2019-03-10/18:22:39.54           60.181712      -159.61576      -46.897793
2019-03-10/18:22:39.57           60.337475      -159.62900      -46.957950
2019-03-10/18:22:39.60           60.493238      -159.64223      -47.018108
2019-03-10/18:22:39.64           60.654026      -159.65589      -47.080206
2019-03-10/18:22:39.67           60.809790      -159.66912      -47.140363
2019-03-10/18:22:39.70           60.965553      -159.68236      -47.200521
2019-03-10/18:22:39.73           61.121315      -159.69559      -47.260678
2019-03-10/18:22:39.76           61.282103      -159.70925      -47.322776
2019-03-10/18:22:39.79           61.437867      -159.72248      -47.382933
2019-03-10/18:22:39.82           61.593630      -159.73572      -47.443091
2019-03-10/18:22:39.85           61.749393      -159.74895      -47.503248
2019-03-10/18:22:39.89           61.910181      -159.76261      -47.565346
2019-03-10/18:22:39.92           62.065945      -159.77584      -47.625503
2019-03-10/18:22:39.95           62.221708      -159.78908      -47.685661
2019-03-10/18:22:39.98           62.377471      -159.80231      -47.745818
2019-03-10/18:22:40.01           62.539732      -159.81411      -47.807180
2019-03-10/18:22:40.04           62.698181      -159.82396      -47.865995
2019-03-10/18:22:40.07           62.856630      -159.83381      -47.924810
2019-03-10/18:22:40.10           63.015078      -159.84366      -47.983625
2019-03-10/18:22:40.14           63.178639      -159.85382      -48.044337
2019-03-10/18:22:40.17           63.337089      -159.86367      -48.103153
2019-03-10/18:22:40.20           63.495537      -159.87352      -48.161968
2019-03-10/18:22:40.23           63.653986      -159.88336      -48.220782
2019-03-10/18:22:40.26           63.817547      -159.89353      -48.281495
2019-03-10/18:22:40.29           63.975996      -159.90338      -48.340310
2019-03-10/18:22:40.32           64.134445      -159.91322      -48.399125
2019-03-10/18:22:40.35           64.292893      -159.92307      -48.457940
2019-03-10/18:22:40.39           64.456454      -159.93323      -48.518652
2019-03-10/18:22:40.42           64.614904      -159.94308      -48.577468
2019-03-10/18:22:40.45           64.773352      -159.95293      -48.636283
2019-03-10/18:22:40.48           64.931801      -159.96278      -48.695098
2019-03-10/18:22:40.51           65.095362      -159.97294      -48.755810
2019-03-10/18:22:40.54           65.253811      -159.98279      -48.814625
2019-03-10/18:22:40.57           65.412260      -159.99264      -48.873440
2019-03-10/18:22:40.60           65.570708      -160.00248      -48.932255
2019-03-10/18:22:40.64           65.734269      -160.01265      -48.992968
2019-03-10/18:22:40.67           65.892719      -160.02250      -49.051783
2019-03-10/18:22:40.70           66.051167      -160.03234      -49.110598
2019-03-10/18:22:40.73           66.209616      -160.04219      -49.169413
2019-03-10/18:22:40.76           66.373176      -160.05236      -49.230125
2019-03-10/18:22:40.79           66.531626      -160.06220      -49.288940
2019-03-10/18:22:40.82           66.690075      -160.07205      -49.347755
2019-03-10/18:22:40.85           66.848523      -160.08190      -49.406570
2019-03-10/18:22:40.89           67.012084      -160.09206      -49.467283
2019-03-10/18:22:40.92           67.170534      -160.10191      -49.526098
2019-03-10/18:22:40.95           67.328982      -160.11176      -49.584913
2019-03-10/18:22:40.98           67.487431      -160.12161      -49.643728
2019-03-10/18:22:41.01           67.647221      -160.12965      -49.701816
2019-03-10/18:22:41.04           67.813462      -160.13619      -49.761075
2019-03-10/18:22:41.07           67.974507      -160.14254      -49.818481
2019-03-10/18:22:41.10           68.135552      -160.14888      -49.875888
2019-03-10/18:22:41.14           68.296598      -160.15523      -49.933295
2019-03-10/18:22:41.17           68.462839      -160.16178      -49.992553
2019-03-10/18:22:41.20           68.623884      -160.16812      -50.049960
2019-03-10/18:22:41.23           68.784929      -160.17447      -50.107366
2019-03-10/18:22:41.26           68.945975      -160.18081      -50.164773
2019-03-10/18:22:41.29           69.112216      -160.18736      -50.224032
2019-03-10/18:22:41.32           69.273261      -160.19371      -50.281438
2019-03-10/18:22:41.35           69.434306      -160.20005      -50.338845
2019-03-10/18:22:41.39           69.595352      -160.20640      -50.396252
2019-03-10/18:22:41.42           69.761593      -160.21294      -50.455510
2019-03-10/18:22:41.45           69.922638      -160.21929      -50.512917
2019-03-10/18:22:41.48           70.083683      -160.22563      -50.570323
2019-03-10/18:22:41.51           70.244729      -160.23198      -50.627730
2019-03-10/18:22:41.54           70.410970      -160.23853      -50.686989
2019-03-10/18:22:41.57           70.572015      -160.24487      -50.744395
2019-03-10/18:22:41.60           70.733060      -160.25122      -50.801802
2019-03-10/18:22:41.64           70.894106      -160.25756      -50.859209
2019-03-10/18:22:41.67           71.060347      -160.26411      -50.918467
2019-03-10/18:22:41.70           71.221392      -160.27046      -50.975874
2019-03-10/18:22:41.73           71.382437      -160.27680      -51.033280
2019-03-10/18:22:41.76           71.543483      -160.28315      -51.090687
2019-03-10/18:22:41.79           71.709724      -160.28970      -51.149946
2019-03-10/18:22:41.82           71.870769      -160.29604      -51.207352
2019-03-10/18:22:41.85           72.031814      -160.30238      -51.264759
2019-03-10/18:22:41.89           72.192860      -160.30873      -51.322166
2019-03-10/18:22:41.92           72.359101      -160.31528      -51.381425
2019-03-10/18:22:41.95           72.520146      -160.32162      -51.438831
2019-03-10/18:22:41.98           72.681191      -160.32797      -51.496238
2019-03-10/18:22:42.01           72.843532      -160.33246      -51.552890
2019-03-10/18:22:42.04           73.012363      -160.33530      -51.610639
2019-03-10/18:22:42.07           73.175916      -160.33805      -51.666583
2019-03-10/18:22:42.10           73.339470      -160.34080      -51.722527
2019-03-10/18:22:42.14           73.503025      -160.34355      -51.778472
2019-03-10/18:22:42.17           73.671855      -160.34639      -51.836221
2019-03-10/18:22:42.20           73.835409      -160.34914      -51.892165
2019-03-10/18:22:42.23           73.998962      -160.35189      -51.948110
2019-03-10/18:22:42.26           74.162517      -160.35465      -52.004054
2019-03-10/18:22:42.29           74.331348      -160.35749      -52.061804
2019-03-10/18:22:42.32           74.494901      -160.36024      -52.117748
2019-03-10/18:22:42.35           74.658455      -160.36299      -52.173692
2019-03-10/18:22:42.39           74.822010      -160.36574      -52.229637
2019-03-10/18:22:42.42           74.990840      -160.36858      -52.287386
2019-03-10/18:22:42.45           75.154394      -160.37133      -52.343330
2019-03-10/18:22:42.48           75.317947      -160.37408      -52.399274
2019-03-10/18:22:42.51           75.481502      -160.37683      -52.455219
2019-03-10/18:22:42.54           75.650333      -160.37967      -52.512968
2019-03-10/18:22:42.57           75.813886      -160.38242      -52.568912
2019-03-10/18:22:42.60           75.977440      -160.38518      -52.624857
2019-03-10/18:22:42.64           76.140995      -160.38793      -52.680801
2019-03-10/18:22:42.67           76.309825      -160.39077      -52.738551
2019-03-10/18:22:42.70           76.473379      -160.39352      -52.794495
2019-03-10/18:22:42.73           76.636933      -160.39627      -52.850439
2019-03-10/18:22:42.76           76.800487      -160.39902      -52.906384
2019-03-10/18:22:42.79           76.969318      -160.40186      -52.964133
2019-03-10/18:22:42.82           77.132871      -160.40461      -53.020077
2019-03-10/18:22:42.85           77.296425      -160.40736      -53.076021
2019-03-10/18:22:42.89           77.459980      -160.41011      -53.131966
2019-03-10/18:22:42.92           77.628810      -160.41295      -53.189715
2019-03-10/18:22:42.95           77.792364      -160.41571      -53.245659
2019-03-10/18:22:42.98           77.955918      -160.41846      -53.301604
2019-03-10/18:22:43.01           78.120742      -160.41930      -53.356766
2019-03-10/18:22:43.04           78.292112      -160.41833      -53.412951
2019-03-10/18:22:43.07           78.458126      -160.41738      -53.467380
2019-03-10/18:22:43.10           78.624140      -160.41644      -53.521809
2019-03-10/18:22:43.14           78.790156      -160.41550      -53.576238
2019-03-10/18:22:43.17           78.961526      -160.41453      -53.632423
2019-03-10/18:22:43.20           79.127540      -160.41358      -53.686851
2019-03-10/18:22:43.23           79.293553      -160.41264      -53.741280
2019-03-10/18:22:43.26           79.459569      -160.41170      -53.795709
2019-03-10/18:22:43.29           79.630939      -160.41072      -53.851894
2019-03-10/18:22:43.32           79.796953      -160.40978      -53.906323
2019-03-10/18:22:43.35           79.962967      -160.40884      -53.960752
2019-03-10/18:22:43.39           80.128982      -160.40789      -54.015181
2019-03-10/18:22:43.42           80.300352      -160.40692      -54.071366
2019-03-10/18:22:43.45           80.466366      -160.40598      -54.125795
2019-03-10/18:22:43.48           80.632380      -160.40503      -54.180223
2019-03-10/18:22:43.51           80.798395      -160.40409      -54.234653
2019-03-10/18:22:43.54           80.969765      -160.40312      -54.290837
2019-03-10/18:22:43.57           81.135779      -160.40218      -54.345266
2019-03-10/18:22:43.60           81.301793      -160.40123      -54.399695
2019-03-10/18:22:43.64           81.467808      -160.40029      -54.454124
2019-03-10/18:22:43.67           81.639178      -160.39932      -54.510309
2019-03-10/18:22:43.70           81.805192      -160.39837      -54.564738
2019-03-10/18:22:43.73           81.971206      -160.39743      -54.619167
2019-03-10/18:22:43.76           82.137221      -160.39649      -54.673596
2019-03-10/18:22:43.79           82.308592      -160.39551      -54.729781
2019-03-10/18:22:43.82           82.474606      -160.39457      -54.784209
2019-03-10/18:22:43.85           82.640619      -160.39363      -54.838638
2019-03-10/18:22:43.89           82.806635      -160.39268      -54.893067
2019-03-10/18:22:43.92           82.978005      -160.39171      -54.949252
2019-03-10/18:22:43.95           83.144019      -160.39077      -55.003681
2019-03-10/18:22:43.98           83.310033      -160.38983      -55.058110
2019-03-10/18:22:44.01           83.477261      -160.38690      -55.111718
2019-03-10/18:22:44.04           83.651059      -160.38196      -55.166260
2019-03-10/18:22:44.07           83.819424      -160.37718      -55.219097
2019-03-10/18:22:44.10           83.987790      -160.37239      -55.271934
2019-03-10/18:22:44.14           84.156156      -160.36761      -55.324772
2019-03-10/18:22:44.17           84.329954      -160.36267      -55.379314
2019-03-10/18:22:44.20           84.498319      -160.35788      -55.432151
2019-03-10/18:22:44.23           84.666684      -160.35310      -55.484988
2019-03-10/18:22:44.26           84.835051      -160.34832      -55.537826
2019-03-10/18:22:44.29           85.008848      -160.34338      -55.592368
2019-03-10/18:22:44.32           85.177214      -160.33859      -55.645205
2019-03-10/18:22:44.35           85.345579      -160.33381      -55.698043
2019-03-10/18:22:44.39           85.513946      -160.32902      -55.750880
2019-03-10/18:22:44.42           85.687743      -160.32408      -55.805422
2019-03-10/18:22:44.45           85.856108      -160.31930      -55.858260
2019-03-10/18:22:44.48           86.024474      -160.31452      -55.911097
2019-03-10/18:22:44.51           86.192840      -160.30973      -55.963934
2019-03-10/18:22:44.54           86.366638      -160.30479      -56.018476
2019-03-10/18:22:44.57           86.535003      -160.30001      -56.071314
2019-03-10/18:22:44.60           86.703368      -160.29522      -56.124151
2019-03-10/18:22:44.64           86.871735      -160.29044      -56.176989
2019-03-10/18:22:44.67           87.045532      -160.28550      -56.231531
2019-03-10/18:22:44.70           87.213898      -160.28072      -56.284368
2019-03-10/18:22:44.73           87.382263      -160.27593      -56.337205
2019-03-10/18:22:44.76           87.550630      -160.27115      -56.390043
2019-03-10/18:22:44.79           87.724427      -160.26621      -56.444585
2019-03-10/18:22:44.82           87.892792      -160.26142      -56.497422
2019-03-10/18:22:44.85           88.061158      -160.25664      -56.550259
2019-03-10/18:22:44.89           88.229524      -160.25185      -56.603097
2019-03-10/18:22:44.92           88.403322      -160.24692      -56.657639
2019-03-10/18:22:44.95           88.571687      -160.24213      -56.710476
2019-03-10/18:22:44.98           88.740052      -160.23735      -56.763314
2019-03-10/18:22:45.01           88.909593      -160.23054      -56.815303
2019-03-10/18:22:45.04           89.085740      -160.22157      -56.868149
2019-03-10/18:22:45.07           89.256381      -160.21287      -56.919342
2019-03-10/18:22:45.10           89.427022      -160.20418      -56.970536
2019-03-10/18:22:45.14           89.597664      -160.19548      -57.021730
2019-03-10/18:22:45.17           89.773810      -160.18651      -57.074576
2019-03-10/18:22:45.20           89.944451      -160.17781      -57.125769
2019-03-10/18:22:45.23           90.115092      -160.16912      -57.176963
2019-03-10/18:22:45.26           90.285734      -160.16042      -57.228157
2019-03-10/18:22:45.29           90.461880      -160.15145      -57.281003
2019-03-10/18:22:45.32           90.632521      -160.14275      -57.332197
2019-03-10/18:22:45.35           90.803162      -160.13406      -57.383390
2019-03-10/18:22:45.39           90.973804      -160.12536      -57.434584
2019-03-10/18:22:45.42           91.149951      -160.11639      -57.487430
2019-03-10/18:22:45.45           91.320592      -160.10769      -57.538624
2019-03-10/18:22:45.48           91.491233      -160.09900      -57.589817
2019-03-10/18:22:45.51           91.661875      -160.09030      -57.641012
2019-03-10/18:22:45.54           91.838021      -160.08133      -57.693857
2019-03-10/18:22:45.57           92.008662      -160.07263      -57.745051
2019-03-10/18:22:45.60           92.179303      -160.06394      -57.796244
2019-03-10/18:22:45.64           92.349945      -160.05524      -57.847439
2019-03-10/18:22:45.67           92.526091      -160.04627      -57.900284
2019-03-10/18:22:45.70           92.696732      -160.03757      -57.951478
2019-03-10/18:22:45.73           92.867373      -160.02888      -58.002672
2019-03-10/18:22:45.76           93.038015      -160.02018      -58.053866
2019-03-10/18:22:45.79           93.214162      -160.01121      -58.106711
2019-03-10/18:22:45.82           93.384803      -160.00251      -58.157905
2019-03-10/18:22:45.85           93.555443      -159.99382      -58.209099
2019-03-10/18:22:45.89           93.726086      -159.98512      -58.260293
2019-03-10/18:22:45.92           93.902232      -159.97614      -58.313138
2019-03-10/18:22:45.95           94.072873      -159.96745      -58.364332
2019-03-10/18:22:45.98           94.243514      -159.95875      -58.415526
2019-03-10/18:22:46.01           94.415274      -159.94798      -58.465838
2019-03-10/18:22:46.04           94.593657      -159.93484      -58.516918
2019-03-10/18:22:46.07           94.766465      -159.92211      -58.566402
2019-03-10/18:22:46.10           94.939273      -159.90938      -58.615886
2019-03-10/18:22:46.14           95.112082      -159.89665      -58.665371
2019-03-10/18:22:46.17           95.290465      -159.88351      -58.716451
2019-03-10/18:22:46.20           95.463273      -159.87078      -58.765936
2019-03-10/18:22:46.23           95.636080      -159.85806      -58.815420
2019-03-10/18:22:46.26           95.808890      -159.84533      -58.864904
2019-03-10/18:22:46.29           95.987273      -159.83219      -58.915985
2019-03-10/18:22:46.32           96.160080      -159.81946      -58.965469
2019-03-10/18:22:46.35           96.332888      -159.80673      -59.014953
2019-03-10/18:22:46.39           96.505697      -159.79400      -59.064437
2019-03-10/18:22:46.42           96.684080      -159.78086      -59.115518
2019-03-10/18:22:46.45           96.856888      -159.76813      -59.165002
2019-03-10/18:22:46.48           97.029696      -159.75541      -59.214486
2019-03-10/18:22:46.51           97.202505      -159.74268      -59.263971
2019-03-10/18:22:46.54           97.380888      -159.72954      -59.315051
2019-03-10/18:22:46.57           97.553695      -159.71681      -59.364535
2019-03-10/18:22:46.60           97.726503      -159.70408      -59.414019
2019-03-10/18:22:46.64           97.899312      -159.69135      -59.463504
2019-03-10/18:22:46.67           98.077695      -159.67821      -59.514584
2019-03-10/18:22:46.70           98.250503      -159.66548      -59.564069
2019-03-10/18:22:46.73           98.423311      -159.65276      -59.613553
2019-03-10/18:22:46.76           98.596120      -159.64003      -59.663037
2019-03-10/18:22:46.79           98.774503      -159.62689      -59.714118
2019-03-10/18:22:46.82           98.947311      -159.61416      -59.763602
2019-03-10/18:22:46.85           99.120118      -159.60143      -59.813086
2019-03-10/18:22:46.89           99.292927      -159.58870      -59.862570
2019-03-10/18:22:46.92           99.471310      -159.57556      -59.913651
2019-03-10/18:22:46.95           99.644118      -159.56283      -59.963135
2019-03-10/18:22:46.98           99.816926      -159.55011      -60.012619
2019-03-10/18:22:47.01           99.990809      -159.53523      -60.061183
2019-03-10/18:22:47.04           100.17134      -159.51780      -60.110423
2019-03-10/18:22:47.07           100.34623      -159.50091      -60.158123
2019-03-10/18:22:47.10           100.52112      -159.48402      -60.205824
2019-03-10/18:22:47.14           100.69601      -159.46714      -60.253525
2019-03-10/18:22:47.17           100.87654      -159.44970      -60.302765
2019-03-10/18:22:47.20           101.05143      -159.43282      -60.350466
2019-03-10/18:22:47.23           101.22632      -159.41593      -60.398166
2019-03-10/18:22:47.26           101.40121      -159.39904      -60.445867
2019-03-10/18:22:47.29           101.58174      -159.38161      -60.495107
2019-03-10/18:22:47.32           101.75663      -159.36472      -60.542808
2019-03-10/18:22:47.35           101.93152      -159.34783      -60.590508
2019-03-10/18:22:47.39           102.10641      -159.33095      -60.638209
2019-03-10/18:22:47.42           102.28694      -159.31351      -60.687449
2019-03-10/18:22:47.45           102.46183      -159.29663      -60.735150
2019-03-10/18:22:47.48           102.63671      -159.27974      -60.782850
2019-03-10/18:22:47.51           102.81160      -159.26285      -60.830552
2019-03-10/18:22:47.54           102.99214      -159.24542      -60.879791
2019-03-10/18:22:47.57           103.16703      -159.22853      -60.927492
2019-03-10/18:22:47.60           103.34191      -159.21164      -60.975193
2019-03-10/18:22:47.64           103.51680      -159.19476      -61.022894
2019-03-10/18:22:47.67           103.69734      -159.17732      -61.072133
2019-03-10/18:22:47.70           103.87222      -159.16044      -61.119834
2019-03-10/18:22:47.73           104.04711      -159.14355      -61.167535
2019-03-10/18:22:47.76           104.22200      -159.12666      -61.215236
2019-03-10/18:22:47.79           104.40253      -159.10923      -61.264475
2019-03-10/18:22:47.82           104.57742      -159.09234      -61.312176
2019-03-10/18:22:47.85           104.75231      -159.07545      -61.359877
2019-03-10/18:22:47.89           104.92720      -159.05857      -61.407578
2019-03-10/18:22:47.92           105.10773      -159.04113      -61.456818
2019-03-10/18:22:47.95           105.28262      -159.02425      -61.504518
2019-03-10/18:22:47.98           105.45751      -159.00736      -61.552219
2019-03-10/18:22:48.01           105.63341      -158.98827      -61.598964
2019-03-10/18:22:48.04           105.81595      -158.96644      -61.646290
2019-03-10/18:22:48.07           105.99279      -158.94529      -61.692138
2019-03-10/18:22:48.10           106.16963      -158.92414      -61.737986
2019-03-10/18:22:48.14           106.34648      -158.90299      -61.783834
2019-03-10/18:22:48.17           106.52902      -158.88115      -61.831161
2019-03-10/18:22:48.20           106.70586      -158.86000      -61.877008
2019-03-10/18:22:48.23           106.88270      -158.83885      -61.922856
2019-03-10/18:22:48.26           107.05954      -158.81770      -61.968704
2019-03-10/18:22:48.29           107.24209      -158.79587      -62.016031
2019-03-10/18:22:48.32           107.41893      -158.77472      -62.061879
2019-03-10/18:22:48.35           107.59577      -158.75357      -62.107726
2019-03-10/18:22:48.39           107.77261      -158.73242      -62.153574
2019-03-10/18:22:48.42           107.95516      -158.71059      -62.200901
2019-03-10/18:22:48.45           108.13200      -158.68944      -62.246749
2019-03-10/18:22:48.48           108.30884      -158.66829      -62.292597
2019-03-10/18:22:48.51           108.48568      -158.64714      -62.338445
2019-03-10/18:22:48.54           108.66822      -158.62530      -62.385772
2019-03-10/18:22:48.57           108.84506      -158.60415      -62.431619
2019-03-10/18:22:48.60           109.02190      -158.58300      -62.477467
2019-03-10/18:22:48.64           109.19875      -158.56185      -62.523315
2019-03-10/18:22:48.67           109.38129      -158.54002      -62.570642
2019-03-10/18:22:48.70           109.55813      -158.51887      -62.616489
2019-03-10/18:22:48.73           109.73497      -158.49772      -62.662337
2019-03-10/18:22:48.76           109.91181      -158.47657      -62.708185
2019-03-10/18:22:48.79           110.09436      -158.45474      -62.755512
2019-03-10/18:22:48.82           110.27120      -158.43359      -62.801360
2019-03-10/18:22:48.85           110.44804      -158.41244      -62.847207
2019-03-10/18:22:48.89           110.62488      -158.39129      -62.893055
2019-03-10/18:22:48.92           110.80743      -158.36945      -62.940382
2019-03-10/18:22:48.95           110.98427      -158.34830      -62.986230
2019-03-10/18:22:48.98           111.16111      -158.32715      -63.032078
2019-03-10/18:22:49.01           111.33890      -158.30374      -63.076934
2019-03-10/18:22:49.04           111.52335      -158.27738      -63.122277
2019-03-10/18:22:49.07           111.70204      -158.25185      -63.166203
2019-03-10/18:22:49.10           111.88072      -158.22631      -63.210130
2019-03-10/18:22:49.14           112.05941      -158.20078      -63.254056
2019-03-10/18:22:49.17           112.24386      -158.17442      -63.299400
2019-03-10/18:22:49.20           112.42255      -158.14888      -63.343326
2019-03-10/18:22:49.23           112.60123      -158.12335      -63.387252
2019-03-10/18:22:49.26           112.77992      -158.09781      -63.431178
2019-03-10/18:22:49.29           112.96437      -158.07146      -63.476522
2019-03-10/18:22:49.32           113.14306      -158.04592      -63.520448
2019-03-10/18:22:49.35           113.32174      -158.02039      -63.564374
2019-03-10/18:22:49.39           113.50043      -157.99485      -63.608301
2019-03-10/18:22:49.42           113.68488      -157.96849      -63.653644
2019-03-10/18:22:49.45           113.86357      -157.94296      -63.697570
2019-03-10/18:22:49.48           114.04225      -157.91742      -63.741496
2019-03-10/18:22:49.51           114.22094      -157.89189      -63.785423
2019-03-10/18:22:49.54           114.40539      -157.86553      -63.830766
2019-03-10/18:22:49.57           114.58408      -157.84000      -63.874692
2019-03-10/18:22:49.60           114.76276      -157.81446      -63.918619
2019-03-10/18:22:49.64           114.94145      -157.78893      -63.962545
2019-03-10/18:22:49.67           115.12590      -157.76257      -64.007888
2019-03-10/18:22:49.70           115.30459      -157.73703      -64.051815
2019-03-10/18:22:49.73           115.48328      -157.71150      -64.095741
2019-03-10/18:22:49.76           115.66196      -157.68596      -64.139667
2019-03-10/18:22:49.79           115.84641      -157.65961      -64.185011
2019-03-10/18:22:49.82           116.02510      -157.63407      -64.228937
2019-03-10/18:22:49.85           116.20379      -157.60854      -64.272863
2019-03-10/18:22:49.89           116.38247      -157.58300      -64.316790
2019-03-10/18:22:49.92           116.56692      -157.55664      -64.362133
2019-03-10/18:22:49.95           116.74561      -157.53111      -64.406059
2019-03-10/18:22:49.98           116.92430      -157.50557      -64.449985
2019-03-10/18:22:50.01           117.10388      -157.47772      -64.492885
2019-03-10/18:22:50.04           117.29012      -157.44672      -64.536176
2019-03-10/18:22:50.07           117.47054      -157.41669      -64.578113
2019-03-10/18:22:50.10           117.65096      -157.38666      -64.620051
2019-03-10/18:22:50.14           117.83138      -157.35663      -64.661989
2019-03-10/18:22:50.17           118.01762      -157.32563      -64.705279
2019-03-10/18:22:50.20           118.19804      -157.29560      -64.747217
2019-03-10/18:22:50.23           118.37846      -157.26557      -64.789154
2019-03-10/18:22:50.26           118.55888      -157.23554      -64.831092
2019-03-10/18:22:50.29           118.74512      -157.20454      -64.874383
2019-03-10/18:22:50.32           118.92554      -157.17451      -64.916320
2019-03-10/18:22:50.35           119.10596      -157.14448      -64.958258
2019-03-10/18:22:50.39           119.28638      -157.11445      -65.000196
2019-03-10/18:22:50.42           119.47262      -157.08345      -65.043486
2019-03-10/18:22:50.45           119.65304      -157.05342      -65.085424
2019-03-10/18:22:50.48           119.83346      -157.02339      -65.127361
2019-03-10/18:22:50.51           120.01388      -156.99336      -65.169299
2019-03-10/18:22:50.54           120.20012      -156.96236      -65.212590
2019-03-10/18:22:50.57           120.38054      -156.93233      -65.254527
2019-03-10/18:22:50.60           120.56096      -156.90230      -65.296465
2019-03-10/18:22:50.64           120.74138      -156.87227      -65.338403
2019-03-10/18:22:50.67           120.92762      -156.84128      -65.381693
2019-03-10/18:22:50.70           121.10804      -156.81125      -65.423631
2019-03-10/18:22:50.73           121.28846      -156.78122      -65.465568
2019-03-10/18:22:50.76           121.46888      -156.75119      -65.507506
2019-03-10/18:22:50.79           121.65512      -156.72019      -65.550797
2019-03-10/18:22:50.82           121.83554      -156.69016      -65.592734
2019-03-10/18:22:50.85           122.01596      -156.66013      -65.634672
2019-03-10/18:22:50.89           122.19638      -156.63010      -65.676610
2019-03-10/18:22:50.92           122.38262      -156.59910      -65.719900
2019-03-10/18:22:50.95           122.56304      -156.56907      -65.761838
2019-03-10/18:22:50.98           122.74346      -156.53904      -65.803775
2019-03-10/18:22:51.01           122.92469      -156.50662      -65.844641
2019-03-10/18:22:51.04           123.11256      -156.47085      -65.885787
2019-03-10/18:22:51.07           123.29455      -156.43619      -65.925647
2019-03-10/18:22:51.10           123.47655      -156.40154      -65.965507
2019-03-10/18:22:51.14           123.65854      -156.36688      -66.005367
2019-03-10/18:22:51.17           123.84641      -156.33111      -66.046513
2019-03-10/18:22:51.20           124.02841      -156.29645      -66.086373
2019-03-10/18:22:51.23           124.21040      -156.26179      -66.126233
2019-03-10/18:22:51.26           124.39240      -156.22714      -66.166093
2019-03-10/18:22:51.29           124.58026      -156.19136      -66.207239
2019-03-10/18:22:51.32           124.76226      -156.15671      -66.247099
2019-03-10/18:22:51.35           124.94425      -156.12205      -66.286959
2019-03-10/18:22:51.39           125.12625      -156.08740      -66.326820
2019-03-10/18:22:51.42           125.31411      -156.05162      -66.367966
2019-03-10/18:22:51.45           125.49611      -156.01697      -66.407826
2019-03-10/18:22:51.48           125.67810      -155.98231      -66.447686
2019-03-10/18:22:51.51           125.86010      -155.94766      -66.487546
2019-03-10/18:22:51.54           126.04796      -155.91188      -66.528692
2019-03-10/18:22:51.57           126.22996      -155.87723      -66.568552
2019-03-10/18:22:51.60           126.41195      -155.84257      -66.608412
2019-03-10/18:22:51.64           126.59395      -155.80791      -66.648272
2019-03-10/18:22:51.67           126.78181      -155.77214      -66.689418
2019-03-10/18:22:51.70           126.96381      -155.73748      -66.729278
2019-03-10/18:22:51.73           127.14580      -155.70283      -66.769138
2019-03-10/18:22:51.76           127.32780      -155.66817      -66.808998
2019-03-10/18:22:51.79           127.51566      -155.63240      -66.850144
2019-03-10/18:22:51.82           127.69766      -155.59774      -66.890004
2019-03-10/18:22:51.85           127.87965      -155.56309      -66.929864
2019-03-10/18:22:51.89           128.06165      -155.52843      -66.969725
2019-03-10/18:22:51.92           128.24952      -155.49266      -67.010871
2019-03-10/18:22:51.95           128.43151      -155.45800      -67.050731
2019-03-10/18:22:51.98           128.61350      -155.42335      -67.090591
2019-03-10/18:22:52.01           128.79626      -155.38624      -67.129343
2019-03-10/18:22:52.04           128.98564      -155.34557      -67.168272
2019-03-10/18:22:52.07           129.16910      -155.30618      -67.205985
2019-03-10/18:22:52.10           129.35256      -155.26678      -67.243697
2019-03-10/18:22:52.14           129.53602      -155.22738      -67.281410
2019-03-10/18:22:52.17           129.72540      -155.18671      -67.320339
2019-03-10/18:22:52.20           129.90886      -155.14732      -67.358052
2019-03-10/18:22:52.23           130.09232      -155.10792      -67.395765
2019-03-10/18:22:52.26           130.27578      -155.06852      -67.433478
2019-03-10/18:22:52.29           130.46516      -155.02785      -67.472407
2019-03-10/18:22:52.32           130.64862      -154.98846      -67.510120
2019-03-10/18:22:52.35           130.83208      -154.94906      -67.547832
2019-03-10/18:22:52.39           131.01554      -154.90966      -67.585545
2019-03-10/18:22:52.42           131.20492      -154.86899      -67.624475
2019-03-10/18:22:52.45           131.38838      -154.82960      -67.662187
2019-03-10/18:22:52.48           131.57184      -154.79020      -67.699900
2019-03-10/18:22:52.51           131.75530      -154.75080      -67.737613
2019-03-10/18:22:52.54           131.94468      -154.71013      -67.776542
2019-03-10/18:22:52.57           132.12814      -154.67074      -67.814255
2019-03-10/18:22:52.60           132.31160      -154.63134      -67.851967
2019-03-10/18:22:52.64           132.49507      -154.59194      -67.889680
2019-03-10/18:22:52.67           132.68445      -154.55127      -67.928610
2019-03-10/18:22:52.70           132.86791      -154.51187      -67.966322
2019-03-10/18:22:52.73           133.05137      -154.47248      -68.004035
2019-03-10/18:22:52.76           133.23483      -154.43308      -68.041748
2019-03-10/18:22:52.79           133.42421      -154.39241      -68.080677
2019-03-10/18:22:52.82           133.60767      -154.35301      -68.118390
2019-03-10/18:22:52.85           133.79113      -154.31362      -68.156103
2019-03-10/18:22:52.89           133.97459      -154.27422      -68.193815
2019-03-10/18:22:52.92           134.16397      -154.23355      -68.232745
2019-03-10/18:22:52.95           134.34743      -154.19415      -68.270457
2019-03-10/18:22:52.98           134.53089      -154.15476      -68.308170
2019-03-10/18:22:53.01           134.71503      -154.11285      -68.344737
2019-03-10/18:22:53.04           134.90576      -154.06717      -68.381373
2019-03-10/18:22:53.07           135.09054      -154.02291      -68.416865
2019-03-10/18:22:53.10           135.27531      -153.97865      -68.452357
2019-03-10/18:22:53.14           135.46009      -153.93440      -68.487849
2019-03-10/18:22:53.17           135.65082      -153.88871      -68.524485
2019-03-10/18:22:53.20           135.83559      -153.84446      -68.559977
2019-03-10/18:22:53.23           136.02037      -153.80020      -68.595469
2019-03-10/18:22:53.26           136.20514      -153.75595      -68.630961
2019-03-10/18:22:53.29           136.39588      -153.71026      -68.667597
2019-03-10/18:22:53.32           136.58065      -153.66600      -68.703089
2019-03-10/18:22:53.35           136.76543      -153.62175      -68.738581
2019-03-10/18:22:53.39           136.95020      -153.57749      -68.774072
2019-03-10/18:22:53.42           137.14094      -153.53181      -68.810709
2019-03-10/18:22:53.45           137.32571      -153.48755      -68.846201
2019-03-10/18:22:53.48           137.51048      -153.44330      -68.881692
2019-03-10/18:22:53.51           137.69526      -153.39904      -68.917184
2019-03-10/18:22:53.54           137.88599      -153.35335      -68.953821
2019-03-10/18:22:53.57           138.07077      -153.30910      -68.989313
2019-03-10/18:22:53.60           138.25554      -153.26484      -69.024804
2019-03-10/18:22:53.64           138.44031      -153.22059      -69.060296
2019-03-10/18:22:53.67           138.63105      -153.17490      -69.096933
2019-03-10/18:22:53.70           138.81582      -153.13065      -69.132425
2019-03-10/18:22:53.73           139.00060      -153.08639      -69.167916
2019-03-10/18:22:53.76           139.18537      -153.04213      -69.203408
2019-03-10/18:22:53.79           139.37611      -152.99645      -69.240045
2019-03-10/18:22:53.82           139.56088      -152.95219      -69.275537
2019-03-10/18:22:53.85           139.74565      -152.90794      -69.311028
2019-03-10/18:22:53.89           139.93043      -152.86368      -69.346520
2019-03-10/18:22:53.92           140.12116      -152.81800      -69.383157
2019-03-10/18:22:53.95           140.30594      -152.77374      -69.418648
2019-03-10/18:22:53.98           140.49071      -152.72948      -69.454140
2019-03-10/18:22:54.01           140.67606      -152.68266      -69.488436
2019-03-10/18:22:54.04           140.86794      -152.63183      -69.522681
2019-03-10/18:22:54.07           141.05382      -152.58259      -69.555856
2019-03-10/18:22:54.10           141.23971      -152.53336      -69.589031
2019-03-10/18:22:54.14           141.42559      -152.48412      -69.622206
2019-03-10/18:22:54.17           141.61748      -152.43329      -69.656452
2019-03-10/18:22:54.20           141.80336      -152.38406      -69.689626
2019-03-10/18:22:54.23           141.98924      -152.33482      -69.722801
2019-03-10/18:22:54.26           142.17513      -152.28558      -69.755976
2019-03-10/18:22:54.29           142.36701      -152.23476      -69.790222
2019-03-10/18:22:54.32           142.55289      -152.18552      -69.823397
2019-03-10/18:22:54.35           142.73878      -152.13628      -69.856571
2019-03-10/18:22:54.39           142.92466      -152.08704      -69.889747
2019-03-10/18:22:54.42           143.11654      -152.03622      -69.923992
2019-03-10/18:22:54.45           143.30243      -151.98698      -69.957167
2019-03-10/18:22:54.48           143.48831      -151.93774      -69.990341
2019-03-10/18:22:54.51           143.67420      -151.88851      -70.023517
2019-03-10/18:22:54.54           143.86608      -151.83768      -70.057762
2019-03-10/18:22:54.57           144.05196      -151.78844      -70.090937
2019-03-10/18:22:54.60           144.23785      -151.73921      -70.124112
2019-03-10/18:22:54.64           144.42373      -151.68997      -70.157287
2019-03-10/18:22:54.67           144.61561      -151.63914      -70.191532
2019-03-10/18:22:54.70           144.80150      -151.58991      -70.224707
2019-03-10/18:22:54.73           144.98738      -151.54067      -70.257882
2019-03-10/18:22:54.76           145.17327      -151.49143      -70.291057
2019-03-10/18:22:54.79           145.36515      -151.44061      -70.325302
2019-03-10/18:22:54.82           145.55103      -151.39137      -70.358477
2019-03-10/18:22:54.85           145.73692      -151.34213      -70.391652
2019-03-10/18:22:54.89           145.92280      -151.29289      -70.424827
2019-03-10/18:22:54.92           146.11468      -151.24207      -70.459072
2019-03-10/18:22:54.95           146.30057      -151.19283      -70.492247
2019-03-10/18:22:54.98           146.48645      -151.14360      -70.525422
2019-03-10/18:22:55.01           146.67285      -151.09173      -70.557366
2019-03-10/18:22:55.04           146.86575      -151.03564      -70.589148
2019-03-10/18:22:55.07           147.05262      -150.98131      -70.619937
2019-03-10/18:22:55.10           147.23949      -150.92698      -70.650727
2019-03-10/18:22:55.14           147.42637      -150.87264      -70.681516
2019-03-10/18:22:55.17           147.61927      -150.81656      -70.713299
2019-03-10/18:22:55.20           147.80614      -150.76222      -70.744088
2019-03-10/18:22:55.23           147.99301      -150.70789      -70.774877
2019-03-10/18:22:55.26           148.17989      -150.65356      -70.805666
2019-03-10/18:22:55.29           148.37279      -150.59747      -70.837449
2019-03-10/18:22:55.32           148.55966      -150.54314      -70.868238
2019-03-10/18:22:55.35           148.74653      -150.48881      -70.899027
2019-03-10/18:22:55.39           148.93341      -150.43447      -70.929817
2019-03-10/18:22:55.42           149.12631      -150.37839      -70.961599
2019-03-10/18:22:55.45           149.31318      -150.32406      -70.992389
2019-03-10/18:22:55.48           149.50006      -150.26972      -71.023178
2019-03-10/18:22:55.51           149.68693      -150.21539      -71.053967
2019-03-10/18:22:55.54           149.87983      -150.15930      -71.085750
2019-03-10/18:22:55.57           150.06670      -150.10497      -71.116539
2019-03-10/18:22:55.60           150.25358      -150.05064      -71.147328
2019-03-10/18:22:55.64           150.44045      -149.99631      -71.178118
2019-03-10/18:22:55.67           150.63335      -149.94022      -71.209900
2019-03-10/18:22:55.70           150.82022      -149.88589      -71.240689
2019-03-10/18:22:55.73           151.00710      -149.83156      -71.271479
2019-03-10/18:22:55.76           151.19397      -149.77722      -71.302268
2019-03-10/18:22:55.79           151.38687      -149.72114      -71.334051
2019-03-10/18:22:55.82           151.57375      -149.66680      -71.364840
2019-03-10/18:22:55.85           151.76062      -149.61247      -71.395629
2019-03-10/18:22:55.89           151.94749      -149.55814      -71.426418
2019-03-10/18:22:55.92           152.14039      -149.50205      -71.458201
2019-03-10/18:22:55.95           152.32727      -149.44772      -71.488990
2019-03-10/18:22:55.98           152.51414      -149.39339      -71.519779
2019-03-10/18:22:56.01           152.70141      -149.33635      -71.549288
2019-03-10/18:22:56.04           152.89511      -149.27487      -71.578510
2019-03-10/18:22:56.07           153.08275      -149.21530      -71.606819
2019-03-10/18:22:56.10           153.27040      -149.15574      -71.635128
2019-03-10/18:22:56.14           153.45804      -149.09617      -71.663437
2019-03-10/18:22:56.17           153.65174      -149.03468      -71.692659
2019-03-10/18:22:56.20           153.83938      -148.97512      -71.720967
2019-03-10/18:22:56.23           154.02703      -148.91555      -71.749276
2019-03-10/18:22:56.26           154.21467      -148.85599      -71.777585
2019-03-10/18:22:56.29           154.40837      -148.79450      -71.806807
2019-03-10/18:22:56.32           154.59601      -148.73494      -71.835116
2019-03-10/18:22:56.35           154.78366      -148.67537      -71.863424
2019-03-10/18:22:56.39           154.97130      -148.61580      -71.891733
2019-03-10/18:22:56.42           155.16500      -148.55432      -71.920955
2019-03-10/18:22:56.45           155.35264      -148.49475      -71.949264
2019-03-10/18:22:56.48           155.54029      -148.43519      -71.977572
2019-03-10/18:22:56.51           155.72793      -148.37562      -72.005881
2019-03-10/18:22:56.54           155.92163      -148.31413      -72.035103
2019-03-10/18:22:56.57           156.10927      -148.25457      -72.063412
2019-03-10/18:22:56.60           156.29692      -148.19500      -72.091721
2019-03-10/18:22:56.64           156.48456      -148.13544      -72.120030
2019-03-10/18:22:56.67           156.67826      -148.07395      -72.149252
2019-03-10/18:22:56.70           156.86591      -148.01439      -72.177560
2019-03-10/18:22:56.73           157.05355      -147.95482      -72.205869
2019-03-10/18:22:56.76           157.24119      -147.89526      -72.234178
2019-03-10/18:22:56.79           157.43489      -147.83377      -72.263400
2019-03-10/18:22:56.82           157.62254      -147.77420      -72.291708
2019-03-10/18:22:56.85           157.81018      -147.71464      -72.320017
2019-03-10/18:22:56.89           157.99782      -147.65507      -72.348326
2019-03-10/18:22:56.92           158.19152      -147.59359      -72.377548
2019-03-10/18:22:56.95           158.37917      -147.53402      -72.405857
2019-03-10/18:22:56.98           158.56681      -147.47446      -72.434165
2019-03-10/18:22:57.01           158.75475      -147.41214      -72.461153
2019-03-10/18:22:57.04           158.94904      -147.34514      -72.487732
2019-03-10/18:22:57.07           159.13725      -147.28025      -72.513480
2019-03-10/18:22:57.10           159.32547      -147.21535      -72.539228
2019-03-10/18:22:57.14           159.51369      -147.15045      -72.564976
2019-03-10/18:22:57.17           159.70797      -147.08346      -72.591555
2019-03-10/18:22:57.20           159.89619      -147.01856      -72.617303
2019-03-10/18:22:57.23           160.08440      -146.95366      -72.643052
2019-03-10/18:22:57.26           160.27262      -146.88876      -72.668800
2019-03-10/18:22:57.29           160.46691      -146.82177      -72.695379
2019-03-10/18:22:57.32           160.65512      -146.75687      -72.721127
2019-03-10/18:22:57.35           160.84334      -146.69197      -72.746875
2019-03-10/18:22:57.39           161.03156      -146.62707      -72.772624
2019-03-10/18:22:57.42           161.22584      -146.56008      -72.799203
2019-03-10/18:22:57.45           161.41406      -146.49518      -72.824951
2019-03-10/18:22:57.48           161.60228      -146.43028      -72.850699
2019-03-10/18:22:57.51           161.79049      -146.36538      -72.876447
2019-03-10/18:22:57.54           161.98478      -146.29839      -72.903026
2019-03-10/18:22:57.57           162.17300      -146.23349      -72.928774
2019-03-10/18:22:57.60           162.36121      -146.16859      -72.954523
2019-03-10/18:22:57.64           162.54943      -146.10370      -72.980271
2019-03-10/18:22:57.67           162.74372      -146.03670      -73.006850
2019-03-10/18:22:57.70           162.93193      -145.97180      -73.032598
2019-03-10/18:22:57.73           163.12015      -145.90691      -73.058346
2019-03-10/18:22:57.76           163.30836      -145.84201      -73.084095
2019-03-10/18:22:57.79           163.50265      -145.77501      -73.110674
2019-03-10/18:22:57.82           163.69087      -145.71012      -73.136422
2019-03-10/18:22:57.85           163.87908      -145.64522      -73.162170
2019-03-10/18:22:57.89           164.06730      -145.58032      -73.187918
2019-03-10/18:22:57.92           164.26159      -145.51333      -73.214497
2019-03-10/18:22:57.95           164.44980      -145.44843      -73.240246
2019-03-10/18:22:57.98           164.63802      -145.38353      -73.265994
2019-03-10/18:22:58.01           164.82644      -145.31582      -73.290379
2019-03-10/18:22:58.04           165.02113      -145.24321      -73.314231
2019-03-10/18:22:58.07           165.20973      -145.17287      -73.337337
2019-03-10/18:22:58.10           165.39834      -145.10253      -73.360444
2019-03-10/18:22:58.14           165.58695      -145.03218      -73.383551
2019-03-10/18:22:58.17           165.78164      -144.95957      -73.407403
2019-03-10/18:22:58.20           165.97024      -144.88923      -73.430509
2019-03-10/18:22:58.23           166.15885      -144.81889      -73.453616
2019-03-10/18:22:58.26           166.34746      -144.74854      -73.476722
2019-03-10/18:22:58.29           166.54215      -144.67593      -73.500574
2019-03-10/18:22:58.32           166.73075      -144.60559      -73.523681
2019-03-10/18:22:58.35           166.91936      -144.53525      -73.546788
2019-03-10/18:22:58.39           167.10797      -144.46490      -73.569894
2019-03-10/18:22:58.42           167.30266      -144.39229      -73.593746
2019-03-10/18:22:58.45           167.49126      -144.32195      -73.616853
2019-03-10/18:22:58.48           167.67987      -144.25161      -73.639959
2019-03-10/18:22:58.51           167.86848      -144.18127      -73.663066
2019-03-10/18:22:58.54           168.06317      -144.10865      -73.686918
2019-03-10/18:22:58.57           168.25177      -144.03831      -73.710025
2019-03-10/18:22:58.60           168.44038      -143.96797      -73.733131
2019-03-10/18:22:58.64           168.62899      -143.89763      -73.756238
2019-03-10/18:22:58.67           168.82368      -143.82502      -73.780090
2019-03-10/18:22:58.70           169.01228      -143.75467      -73.803197
2019-03-10/18:22:58.73           169.20089      -143.68433      -73.826303
2019-03-10/18:22:58.76           169.38950      -143.61399      -73.849410
2019-03-10/18:22:58.79           169.58419      -143.54138      -73.873262
2019-03-10/18:22:58.82           169.77279      -143.47103      -73.896368
2019-03-10/18:22:58.85           169.96140      -143.40069      -73.919475
2019-03-10/18:22:58.89           170.15001      -143.33035      -73.942582
2019-03-10/18:22:58.92           170.34470      -143.25774      -73.966434
2019-03-10/18:22:58.95           170.53330      -143.18740      -73.989540
2019-03-10/18:22:58.98           170.72191      -143.11705      -74.012647
2019-03-10/18:22:59.01           170.91059      -143.04383      -74.034342
2019-03-10/18:22:59.04           171.10543      -142.96545      -74.055371
2019-03-10/18:22:59.07           171.29419      -142.88953      -74.075742
2019-03-10/18:22:59.10           171.48294      -142.81360      -74.096114
2019-03-10/18:22:59.14           171.67169      -142.73768      -74.116486
2019-03-10/18:22:59.17           171.86653      -142.65930      -74.137515
2019-03-10/18:22:59.20           172.05529      -142.58338      -74.157886
2019-03-10/18:22:59.23           172.24404      -142.50745      -74.178258
2019-03-10/18:22:59.26           172.43279      -142.43152      -74.198630
2019-03-10/18:22:59.29           172.62764      -142.35315      -74.219658
2019-03-10/18:22:59.32           172.81639      -142.27722      -74.240030
2019-03-10/18:22:59.35           173.00514      -142.20130      -74.260402
2019-03-10/18:22:59.39           173.19389      -142.12537      -74.280773
2019-03-10/18:22:59.42           173.38874      -142.04700      -74.301802
2019-03-10/18:22:59.45           173.57749      -141.97107      -74.322174
2019-03-10/18:22:59.48           173.76624      -141.89515      -74.342545
2019-03-10/18:22:59.51           173.95500      -141.81922      -74.362917
2019-03-10/18:22:59.54           174.14984      -141.74084      -74.383946
2019-03-10/18:22:59.57           174.33859      -141.66492      -74.404318
2019-03-10/18:22:59.60           174.52734      -141.58899      -74.424689
2019-03-10/18:22:59.64           174.71610      -141.51307      -74.445061
2019-03-10/18:22:59.67           174.91094      -141.43469      -74.466090
2019-03-10/18:22:59.70           175.09969      -141.35877      -74.486461
2019-03-10/18:22:59.73           175.28844      -141.28284      -74.506833
2019-03-10/18:22:59.76           175.47720      -141.20691      -74.527205
2019-03-10/18:22:59.79           175.67204      -141.12854      -74.548234
2019-03-10/18:22:59.82           175.86079      -141.05261      -74.568605
2019-03-10/18:22:59.85           176.04955      -140.97669      -74.588977
2019-03-10/18:22:59.89           176.23830      -140.90076      -74.609349
2019-03-10/18:22:59.92           176.43314      -140.82239      -74.630378
2019-03-10/18:22:59.95           176.62189      -140.74646      -74.650749
2019-03-10/18:22:59.98           176.81065      -140.67054      -74.671121
2019-03-10/18:23:00.01           176.99936      -140.59168      -74.690037
2019-03-10/18:23:00.04           177.19411      -140.50746      -74.708155
2019-03-10/18:23:00.07           177.38277      -140.42587      -74.725706
2019-03-10/18:23:00.10           177.57144      -140.34427      -74.743257
2019-03-10/18:23:00.14           177.76010      -140.26268      -74.760809
2019-03-10/18:23:00.17           177.95486      -140.17845      -74.778927
2019-03-10/18:23:00.20           178.14352      -140.09686      -74.796478
2019-03-10/18:23:00.23           178.33219      -140.01526      -74.814029
2019-03-10/18:23:00.26           178.52085      -139.93367      -74.831581
2019-03-10/18:23:00.29           178.71561      -139.84944      -74.849699
2019-03-10/18:23:00.32           178.90427      -139.76785      -74.867250
2019-03-10/18:23:00.35           179.09294      -139.68626      -74.884801
2019-03-10/18:23:00.39           179.28160      -139.60466      -74.902353
2019-03-10/18:23:00.42           179.47636      -139.52044      -74.920471
2019-03-10/18:23:00.45           179.66502      -139.43884      -74.938022
2019-03-10/18:23:00.48           179.85369      -139.35725      -74.955573
2019-03-10/18:23:00.51           180.04235      -139.27566      -74.973125
2019-03-10/18:23:00.54           180.23711      -139.19143      -74.991243
2019-03-10/18:23:00.57           180.42577      -139.10984      -75.008794
2019-03-10/18:23:00.60           180.61444      -139.02824      -75.026345
2019-03-10/18:23:00.64           180.80310      -138.94665      -75.043897
2019-03-10/18:23:00.67           180.99786      -138.86242      -75.062015
2019-03-10/18:23:00.70           181.18652      -138.78083      -75.079566
2019-03-10/18:23:00.73           181.37519      -138.69924      -75.097117
2019-03-10/18:23:00.76           181.56385      -138.61764      -75.114669
2019-03-10/18:23:00.79           181.75861      -138.53342      -75.132787
2019-03-10/18:23:00.82           181.94727      -138.45182      -75.150338
2019-03-10/18:23:00.85           182.13594      -138.37023      -75.167889
2019-03-10/18:23:00.89           182.32460      -138.28863      -75.185441
2019-03-10/18:23:00.92           182.51936      -138.20441      -75.203559
2019-03-10/18:23:00.95           182.70802      -138.12282      -75.221110
2019-03-10/18:23:00.98           182.89669      -138.04122      -75.238661
2019-03-10/18:23:01.01           183.08518      -137.95665      -75.254719
2019-03-10/18:23:01.04           183.27960      -137.86646      -75.269849
2019-03-10/18:23:01.07           183.46794      -137.77908      -75.284507
2019-03-10/18:23:01.10           183.65628      -137.69171      -75.299164
2019-03-10/18:23:01.14           183.84462      -137.60434      -75.313821
2019-03-10/18:23:01.17           184.03904      -137.51415      -75.328951
2019-03-10/18:23:01.20           184.22738      -137.42678      -75.343609
2019-03-10/18:23:01.23           184.41572      -137.33941      -75.358266
2019-03-10/18:23:01.26           184.60406      -137.25204      -75.372923
2019-03-10/18:23:01.29           184.79847      -137.16185      -75.388054
2019-03-10/18:23:01.32           184.98681      -137.07448      -75.402711
2019-03-10/18:23:01.35           185.17515      -136.98711      -75.417368
2019-03-10/18:23:01.39           185.36349      -136.89974      -75.432026
2019-03-10/18:23:01.42           185.55791      -136.80955      -75.447156
2019-03-10/18:23:01.45           185.74625      -136.72218      -75.461813
2019-03-10/18:23:01.48           185.93459      -136.63480      -75.476470
2019-03-10/18:23:01.51           186.12293      -136.54743      -75.491128
2019-03-10/18:23:01.54           186.31734      -136.45724      -75.506258
2019-03-10/18:23:01.57           186.50568      -136.36987      -75.520915
2019-03-10/18:23:01.60           186.69402      -136.28250      -75.535572
2019-03-10/18:23:01.64           186.88236      -136.19513      -75.550230
2019-03-10/18:23:01.67           187.07678      -136.10494      -75.565360
2019-03-10/18:23:01.70           187.26512      -136.01757      -75.580017
2019-03-10/18:23:01.73           187.45346      -135.93020      -75.594674
2019-03-10/18:23:01.76           187.64180      -135.84283      -75.609332
2019-03-10/18:23:01.79           187.83622      -135.75264      -75.624462
2019-03-10/18:23:01.82           188.02456      -135.66527      -75.639119
2019-03-10/18:23:01.85           188.21289      -135.57789      -75.653777
2019-03-10/18:23:01.89           188.40124      -135.49052      -75.668434
2019-03-10/18:23:01.92           188.59565      -135.40033      -75.683564
2019-03-10/18:23:01.95           188.78399      -135.31296      -75.698221
2019-03-10/18:23:01.98           188.97233      -135.22559      -75.712879
2019-03-10/18:23:02.01           189.16035      -135.13519      -75.725989
2019-03-10/18:23:02.04           189.35411      -135.03895      -75.738026
2019-03-10/18:23:02.07           189.54182      -134.94572      -75.749687
2019-03-10/18:23:02.10           189.72952      -134.85249      -75.761348
2019-03-10/18:23:02.14           189.91723      -134.75925      -75.773009
2019-03-10/18:23:02.17           190.11099      -134.66301      -75.785046
2019-03-10/18:23:02.20           190.29870      -134.56978      -75.796706
2019-03-10/18:23:02.23           190.48641      -134.47654      -75.808367
2019-03-10/18:23:02.26           190.67412      -134.38331      -75.820028
2019-03-10/18:23:02.29           190.86788      -134.28707      -75.832065
2019-03-10/18:23:02.32           191.05559      -134.19383      -75.843726
2019-03-10/18:23:02.35           191.24330      -134.10060      -75.855386
2019-03-10/18:23:02.39           191.43100      -134.00737      -75.867047
2019-03-10/18:23:02.42           191.62477      -133.91112      -75.879084
2019-03-10/18:23:02.45           191.81247      -133.81789      -75.890745
2019-03-10/18:23:02.48           192.00018      -133.72466      -75.902406
2019-03-10/18:23:02.51           192.18789      -133.63142      -75.914066
2019-03-10/18:23:02.54           192.38165      -133.53518      -75.926103
2019-03-10/18:23:02.57           192.56936      -133.44195      -75.937764
2019-03-10/18:23:02.60           192.75707      -133.34871      -75.949425
2019-03-10/18:23:02.64           192.94478      -133.25548      -75.961086
2019-03-10/18:23:02.67           193.13854      -133.15924      -75.973123
2019-03-10/18:23:02.70           193.32625      -133.06600      -75.984783
2019-03-10/18:23:02.73           193.51395      -132.97277      -75.996444
2019-03-10/18:23:02.76           193.70166      -132.87954      -76.008105
2019-03-10/18:23:02.79           193.89543      -132.78330      -76.020142
2019-03-10/18:23:02.82           194.08313      -132.69006      -76.031803
2019-03-10/18:23:02.85           194.27084      -132.59683      -76.043463
2019-03-10/18:23:02.89           194.45855      -132.50359      -76.055124
2019-03-10/18:23:02.92           194.65231      -132.40735      -76.067161
2019-03-10/18:23:02.95           194.84002      -132.31412      -76.078822
2019-03-10/18:23:02.98           195.02773      -132.22089      -76.090483
2019-03-10/18:23:03.01           195.21499      -132.12457      -76.100562
2019-03-10/18:23:03.04           195.40788      -132.02216      -76.109435
2019-03-10/18:23:03.07           195.59473      -131.92296      -76.118032
2019-03-10/18:23:03.10           195.78158      -131.82375      -76.126628
2019-03-10/18:23:03.14           195.96844      -131.72455      -76.135225
2019-03-10/18:23:03.17           196.16132      -131.62214      -76.144098
2019-03-10/18:23:03.20           196.34817      -131.52293      -76.152695
2019-03-10/18:23:03.23           196.53502      -131.42373      -76.161291
2019-03-10/18:23:03.26           196.72188      -131.32452      -76.169888
2019-03-10/18:23:03.29           196.91476      -131.22212      -76.178761
2019-03-10/18:23:03.32           197.10161      -131.12291      -76.187358
2019-03-10/18:23:03.35           197.28846      -131.02370      -76.195954
2019-03-10/18:23:03.39           197.47532      -130.92450      -76.204551
2019-03-10/18:23:03.42           197.66820      -130.82209      -76.213424
2019-03-10/18:23:03.45           197.85505      -130.72289      -76.222021
2019-03-10/18:23:03.48           198.04190      -130.62368      -76.230617
2019-03-10/18:23:03.51           198.22876      -130.52447      -76.239214
2019-03-10/18:23:03.54           198.42164      -130.42207      -76.248087
2019-03-10/18:23:03.57           198.60849      -130.32286      -76.256684
2019-03-10/18:23:03.60           198.79534      -130.22366      -76.265280
2019-03-10/18:23:03.64           198.98220      -130.12445      -76.273876
2019-03-10/18:23:03.67           199.17508      -130.02205      -76.282750
2019-03-10/18:23:03.70           199.36193      -129.92284      -76.291347
2019-03-10/18:23:03.73           199.54878      -129.82363      -76.299943
2019-03-10/18:23:03.76           199.73564      -129.72443      -76.308539
2019-03-10/18:23:03.79           199.92852      -129.62202      -76.317413
2019-03-10/18:23:03.82           200.11537      -129.52282      -76.326010
2019-03-10/18:23:03.85           200.30223      -129.42361      -76.334606
2019-03-10/18:23:03.89           200.48908      -129.32440      -76.343202
2019-03-10/18:23:03.92           200.68196      -129.22200      -76.352076
2019-03-10/18:23:03.95           200.86881      -129.12279      -76.360672
2019-03-10/18:23:03.98           201.05567      -129.02359      -76.369269
2019-03-10/18:23:04.01           201.24190      -128.92126      -76.376238
2019-03-10/18:23:04.04           201.43353      -128.81261      -76.381856
2019-03-10/18:23:04.07           201.61917      -128.70735      -76.387298
2019-03-10/18:23:04.10           201.80482      -128.60210      -76.392741
2019-03-10/18:23:04.14           201.99046      -128.49684      -76.398183
2019-03-10/18:23:04.17           202.18210      -128.38819      -76.403802
2019-03-10/18:23:04.20           202.36774      -128.28294      -76.409244
2019-03-10/18:23:04.23           202.55338      -128.17768      -76.414687
2019-03-10/18:23:04.26           202.73903      -128.07243      -76.420129
2019-03-10/18:23:04.29           202.93066      -127.96378      -76.425747
2019-03-10/18:23:04.32           203.11631      -127.85852      -76.431190
2019-03-10/18:23:04.35           203.30195      -127.75327      -76.436633
2019-03-10/18:23:04.39           203.48760      -127.64802      -76.442075
2019-03-10/18:23:04.42           203.67923      -127.53936      -76.447693
2019-03-10/18:23:04.45           203.86487      -127.43411      -76.453136
2019-03-10/18:23:04.48           204.05052      -127.32886      -76.458579
2019-03-10/18:23:04.51           204.23616      -127.22360      -76.464021
2019-03-10/18:23:04.54           204.42780      -127.11495      -76.469639
2019-03-10/18:23:04.57           204.61344      -127.00970      -76.475082
2019-03-10/18:23:04.60           204.79909      -126.90444      -76.480524
2019-03-10/18:23:04.64           204.98473      -126.79919      -76.485967
2019-03-10/18:23:04.67           205.17636      -126.69054      -76.491585
2019-03-10/18:23:04.70           205.36201      -126.58528      -76.497028
2019-03-10/18:23:04.73           205.54765      -126.48003      -76.502470
2019-03-10/18:23:04.76           205.73330      -126.37477      -76.507913
2019-03-10/18:23:04.79           205.92493      -126.26612      -76.513531
2019-03-10/18:23:04.82           206.11058      -126.16087      -76.518974
2019-03-10/18:23:04.85           206.29622      -126.05561      -76.524416
2019-03-10/18:23:04.89           206.48186      -125.95036      -76.529859
2019-03-10/18:23:04.92           206.67350      -125.84171      -76.535477
2019-03-10/18:23:04.95           206.85914      -125.73645      -76.540920
2019-03-10/18:23:04.98           207.04479      -125.63120      -76.546362
2019-03-10/18:23:05.01           207.22966      -125.52279      -76.550138
2019-03-10/18:23:05.04           207.41974      -125.40783      -76.552422
2019-03-10/18:23:05.07           207.60389      -125.29646      -76.554635
2019-03-10/18:23:05.10           207.78804      -125.18509      -76.556848
2019-03-10/18:23:05.14           207.97218      -125.07373      -76.559061
2019-03-10/18:23:05.17           208.16227      -124.95877      -76.561346
2019-03-10/18:23:05.20           208.34641      -124.84740      -76.563559
2019-03-10/18:23:05.23           208.53056      -124.73603      -76.565772
2019-03-10/18:23:05.26           208.71471      -124.62467      -76.567985
2019-03-10/18:23:05.29           208.90479      -124.50971      -76.570269
2019-03-10/18:23:05.32           209.08894      -124.39834      -76.572482
2019-03-10/18:23:05.35           209.27308      -124.28697      -76.574695
2019-03-10/18:23:05.39           209.45723      -124.17561      -76.576908
2019-03-10/18:23:05.42           209.64732      -124.06065      -76.579193
2019-03-10/18:23:05.45           209.83146      -123.94928      -76.581406
2019-03-10/18:23:05.48           210.01561      -123.83791      -76.583619
2019-03-10/18:23:05.51           210.19975      -123.72654      -76.585832
2019-03-10/18:23:05.54           210.38984      -123.61158      -76.588116
2019-03-10/18:23:05.57           210.57399      -123.50022      -76.590329
2019-03-10/18:23:05.60           210.75813      -123.38885      -76.592542
2019-03-10/18:23:05.64           210.94228      -123.27748      -76.594755
2019-03-10/18:23:05.67           211.13237      -123.16252      -76.597040
2019-03-10/18:23:05.70           211.31651      -123.05116      -76.599253
2019-03-10/18:23:05.73           211.50066      -122.93979      -76.601466
2019-03-10/18:23:05.76           211.68480      -122.82842      -76.603679
2019-03-10/18:23:05.79           211.87489      -122.71346      -76.605963
2019-03-10/18:23:05.82           212.05903      -122.60210      -76.608176
2019-03-10/18:23:05.85           212.24318      -122.49073      -76.610389
2019-03-10/18:23:05.89           212.42733      -122.37936      -76.612602
2019-03-10/18:23:05.92           212.61741      -122.26440      -76.614887
2019-03-10/18:23:05.95           212.80156      -122.15304      -76.617100
2019-03-10/18:23:05.98           212.98570      -122.04167      -76.619313
2019-03-10/18:23:06.01           213.16891      -121.92711      -76.619821
2019-03-10/18:23:06.04           213.35712      -121.80577      -76.618695
2019-03-10/18:23:06.07           213.53945      -121.68822      -76.617605
2019-03-10/18:23:06.10           213.72177      -121.57067      -76.616514
2019-03-10/18:23:06.14           213.90410      -121.45312      -76.615424
2019-03-10/18:23:06.17           214.09231      -121.33178      -76.614298
2019-03-10/18:23:06.20           214.27464      -121.21423      -76.613207
2019-03-10/18:23:06.23           214.45696      -121.09669      -76.612117
2019-03-10/18:23:06.26           214.63929      -120.97914      -76.611026
2019-03-10/18:23:06.29           214.82750      -120.85779      -76.609901
2019-03-10/18:23:06.32           215.00983      -120.74025      -76.608810
2019-03-10/18:23:06.35           215.19215      -120.62270      -76.607720
2019-03-10/18:23:06.39           215.37448      -120.50515      -76.606629
2019-03-10/18:23:06.42           215.56269      -120.38381      -76.605504
2019-03-10/18:23:06.45           215.74501      -120.26626      -76.604413
2019-03-10/18:23:06.48           215.92734      -120.14871      -76.603323
2019-03-10/18:23:06.51           216.10967      -120.03116      -76.602232
2019-03-10/18:23:06.54           216.29788      -119.90982      -76.601106
2019-03-10/18:23:06.57           216.48020      -119.79227      -76.600016
2019-03-10/18:23:06.60           216.66253      -119.67472      -76.598925
2019-03-10/18:23:06.64           216.84486      -119.55717      -76.597835
2019-03-10/18:23:06.67           217.03307      -119.43583      -76.596709
2019-03-10/18:23:06.70           217.21539      -119.31828      -76.595619
2019-03-10/18:23:06.73           217.39772      -119.20073      -76.594528
2019-03-10/18:23:06.76           217.58005      -119.08319      -76.593438
2019-03-10/18:23:06.79           217.76826      -118.96184      -76.592312
2019-03-10/18:23:06.82           217.95058      -118.84430      -76.591222
2019-03-10/18:23:06.85           218.13291      -118.72675      -76.590131
2019-03-10/18:23:06.89           218.31524      -118.60920      -76.589041
2019-03-10/18:23:06.92           218.50345      -118.48786      -76.587915
2019-03-10/18:23:06.95           218.68577      -118.37031      -76.586824
2019-03-10/18:23:06.98           218.86810      -118.25276      -76.585734
2019-03-10/18:23:07.01           219.04930      -118.13199      -76.582905
2019-03-10/18:23:07.04           219.23527      -118.00422      -76.578303
2019-03-10/18:23:07.07           219.41542      -117.88043      -76.573845
2019-03-10/18:23:07.10           219.59557      -117.75665      -76.569387
2019-03-10/18:23:07.14           219.77573      -117.63287      -76.564928
2019-03-10/18:23:07.17           219.96169      -117.50509      -76.560326
2019-03-10/18:23:07.20           220.14185      -117.38131      -76.555868
2019-03-10/18:23:07.23           220.32200      -117.25753      -76.551410
2019-03-10/18:23:07.26           220.50215      -117.13375      -76.546952
2019-03-10/18:23:07.29           220.68812      -117.00597      -76.542349
2019-03-10/18:23:07.32           220.86827      -116.88219      -76.537891
2019-03-10/18:23:07.35           221.04842      -116.75841      -76.533433
2019-03-10/18:23:07.39           221.22858      -116.63462      -76.528975
2019-03-10/18:23:07.42           221.41454      -116.50685      -76.524373
2019-03-10/18:23:07.45           221.59470      -116.38306      -76.519914
2019-03-10/18:23:07.48           221.77485      -116.25928      -76.515456
2019-03-10/18:23:07.51           221.95500      -116.13550      -76.510998
2019-03-10/18:23:07.54           222.14097      -116.00772      -76.506396
2019-03-10/18:23:07.57           222.32112      -115.88394      -76.501937
2019-03-10/18:23:07.60           222.50127      -115.76016      -76.497479
2019-03-10/18:23:07.64           222.68143      -115.63638      -76.493021
2019-03-10/18:23:07.67           222.86739      -115.50860      -76.488419
2019-03-10/18:23:07.70           223.04754      -115.38482      -76.483961
2019-03-10/18:23:07.73           223.22770      -115.26104      -76.479502
2019-03-10/18:23:07.76           223.40785      -115.13725      -76.475044
2019-03-10/18:23:07.79           223.59382      -115.00948      -76.470442
2019-03-10/18:23:07.82           223.77397      -114.88570      -76.465984
2019-03-10/18:23:07.85           223.95412      -114.76191      -76.461525
2019-03-10/18:23:07.89           224.13428      -114.63813      -76.457067
2019-03-10/18:23:07.92           224.32024      -114.51035      -76.452465
2019-03-10/18:23:07.95           224.50039      -114.38657      -76.448007
2019-03-10/18:23:07.98           224.68055      -114.26279      -76.443549
2019-03-10/18:23:08.01           224.85941      -114.13578      -76.437315
2019-03-10/18:23:08.04           225.04279      -114.00155      -76.429163
2019-03-10/18:23:08.07           225.22044      -113.87152      -76.421266
2019-03-10/18:23:08.10           225.39809      -113.74149      -76.413369
2019-03-10/18:23:08.14           225.57574      -113.61145      -76.405472
2019-03-10/18:23:08.17           225.75912      -113.47723      -76.397320
2019-03-10/18:23:08.20           225.93677      -113.34719      -76.389423
2019-03-10/18:23:08.23           226.11442      -113.21716      -76.381525
2019-03-10/18:23:08.26           226.29207      -113.08713      -76.373628
2019-03-10/18:23:08.29           226.47546      -112.95290      -76.365476
2019-03-10/18:23:08.32           226.65311      -112.82287      -76.357579
2019-03-10/18:23:08.35           226.83076      -112.69284      -76.349682
2019-03-10/18:23:08.39           227.00841      -112.56280      -76.341785
2019-03-10/18:23:08.42           227.19179      -112.42858      -76.333633
2019-03-10/18:23:08.45           227.36944      -112.29854      -76.325735
2019-03-10/18:23:08.48           227.54709      -112.16851      -76.317838
2019-03-10/18:23:08.51           227.72474      -112.03848      -76.309941
2019-03-10/18:23:08.54           227.90812      -111.90425      -76.301789
2019-03-10/18:23:08.57           228.08577      -111.77422      -76.293892
2019-03-10/18:23:08.60           228.26342      -111.64418      -76.285995
2019-03-10/18:23:08.64           228.44108      -111.51415      -76.278097
2019-03-10/18:23:08.67           228.62446      -111.37992      -76.269945
2019-03-10/18:23:08.70           228.80211      -111.24989      -76.262048
2019-03-10/18:23:08.73           228.97976      -111.11986      -76.254151
2019-03-10/18:23:08.76           229.15741      -110.98982      -76.246254
2019-03-10/18:23:08.79           229.34079      -110.85560      -76.238102
2019-03-10/18:23:08.82           229.51844      -110.72556      -76.230205
2019-03-10/18:23:08.85           229.69609      -110.59553      -76.222307
2019-03-10/18:23:08.89           229.87374      -110.46550      -76.214410
2019-03-10/18:23:08.92           230.05712      -110.33127      -76.206258
2019-03-10/18:23:08.95           230.23477      -110.20124      -76.198361
2019-03-10/18:23:08.98           230.41242      -110.07121      -76.190464
2019-03-10/18:23:09.01           230.58856      -109.93792      -76.180758
2019-03-10/18:23:09.04           230.76892      -109.79718      -76.168989
2019-03-10/18:23:09.07           230.94364      -109.66085      -76.157588
2019-03-10/18:23:09.10           231.11836      -109.52451      -76.146187
2019-03-10/18:23:09.14           231.29308      -109.38817      -76.134785
2019-03-10/18:23:09.17           231.47344      -109.24744      -76.123016
2019-03-10/18:23:09.20           231.64816      -109.11110      -76.111615
2019-03-10/18:23:09.23           231.82288      -108.97476      -76.100214
2019-03-10/18:23:09.26           231.99760      -108.83843      -76.088813
2019-03-10/18:23:09.29           232.17796      -108.69769      -76.077044
2019-03-10/18:23:09.32           232.35268      -108.56135      -76.065642
2019-03-10/18:23:09.35           232.52740      -108.42502      -76.054241
2019-03-10/18:23:09.39           232.70212      -108.28868      -76.042840
2019-03-10/18:23:09.42           232.88248      -108.14794      -76.031071
2019-03-10/18:23:09.45           233.05720      -108.01161      -76.019670
2019-03-10/18:23:09.48           233.23192      -107.87527      -76.008268
2019-03-10/18:23:09.51           233.40664      -107.73893      -75.996867
2019-03-10/18:23:09.54           233.58700      -107.59820      -75.985098
2019-03-10/18:23:09.57           233.76172      -107.46186      -75.973697
2019-03-10/18:23:09.60           233.93644      -107.32552      -75.962296
2019-03-10/18:23:09.64           234.11116      -107.18918      -75.950894
2019-03-10/18:23:09.67           234.29152      -107.04845      -75.939125
2019-03-10/18:23:09.70           234.46624      -106.91211      -75.927724
2019-03-10/18:23:09.73           234.64096      -106.77578      -75.916323
2019-03-10/18:23:09.76           234.81568      -106.63944      -75.904922
2019-03-10/18:23:09.79           234.99604      -106.49870      -75.893153
2019-03-10/18:23:09.82           235.17076      -106.36237      -75.881751
2019-03-10/18:23:09.85           235.34548      -106.22603      -75.870350
2019-03-10/18:23:09.89           235.52020      -106.08969      -75.858949
2019-03-10/18:23:09.92           235.70056      -105.94896      -75.847180
2019-03-10/18:23:09.95           235.87528      -105.81262      -75.835779
2019-03-10/18:23:09.98           236.05000      -105.67628      -75.824378
2019-03-10/18:23:10.01           236.22304      -105.53670      -75.811153
2019-03-10/18:23:10.04           236.40003      -105.38949      -75.795738
2019-03-10/18:23:10.07           236.57149      -105.24687      -75.780805
2019-03-10/18:23:10.10           236.74295      -105.10425      -75.765872
2019-03-10/18:23:10.14           236.91441      -104.96164      -75.750939
2019-03-10/18:23:10.17           237.09140      -104.81442      -75.735524
2019-03-10/18:23:10.20           237.26286      -104.67180      -75.720591
2019-03-10/18:23:10.23           237.43432      -104.52919      -75.705658
2019-03-10/18:23:10.26           237.60578      -104.38657      -75.690725
2019-03-10/18:23:10.29           237.78277      -104.23935      -75.675310
2019-03-10/18:23:10.32           237.95423      -104.09673      -75.660377
2019-03-10/18:23:10.35           238.12569      -103.95412      -75.645444
2019-03-10/18:23:10.39           238.29715      -103.81150      -75.630511
2019-03-10/18:23:10.42           238.47414      -103.66428      -75.615096
2019-03-10/18:23:10.45           238.64560      -103.52167      -75.600163
2019-03-10/18:23:10.48           238.81706      -103.37905      -75.585230
2019-03-10/18:23:10.51           238.98852      -103.23643      -75.570297
2019-03-10/18:23:10.54           239.16551      -103.08922      -75.554882
2019-03-10/18:23:10.57           239.33697      -102.94660      -75.539949
2019-03-10/18:23:10.60           239.50843      -102.80398      -75.525016
2019-03-10/18:23:10.64           239.67989      -102.66137      -75.510083
2019-03-10/18:23:10.67           239.85688      -102.51415      -75.494668
2019-03-10/18:23:10.70           240.02834      -102.37153      -75.479735
2019-03-10/18:23:10.73           240.19980      -102.22892      -75.464802
2019-03-10/18:23:10.76           240.37126      -102.08630      -75.449869
2019-03-10/18:23:10.79           240.54825      -101.93908      -75.434454
2019-03-10/18:23:10.82           240.71971      -101.79647      -75.419521
2019-03-10/18:23:10.85           240.89117      -101.65385      -75.404588
2019-03-10/18:23:10.89           241.06263      -101.51123      -75.389655
2019-03-10/18:23:10.92           241.23962      -101.36401      -75.374240
2019-03-10/18:23:10.95           241.41108      -101.22140      -75.359307
2019-03-10/18:23:10.98           241.58254      -101.07878      -75.344374
2019-03-10/18:23:11.01           241.75210      -100.93292      -75.327577
2019-03-10/18:23:11.04           241.92529      -100.77922      -75.308434
2019-03-10/18:23:11.07           242.09306      -100.63033      -75.289890
2019-03-10/18:23:11.10           242.26084      -100.48143      -75.271345
2019-03-10/18:23:11.14           242.42861      -100.33254      -75.252801
2019-03-10/18:23:11.17           242.60180      -100.17884      -75.233658
2019-03-10/18:23:11.20           242.76958      -100.02994      -75.215114
2019-03-10/18:23:11.23           242.93735      -99.881044      -75.196569
2019-03-10/18:23:11.26           243.10513      -99.732148      -75.178025
2019-03-10/18:23:11.29           243.27832      -99.578448      -75.158882
2019-03-10/18:23:11.32           243.44609      -99.429552      -75.140337
2019-03-10/18:23:11.35           243.61387      -99.280657      -75.121793
2019-03-10/18:23:11.39           243.78164      -99.131760      -75.103248
2019-03-10/18:23:11.42           243.95483      -98.978060      -75.084106
2019-03-10/18:23:11.45           244.12260      -98.829164      -75.065561
2019-03-10/18:23:11.48           244.29038      -98.680269      -75.047017
2019-03-10/18:23:11.51           244.45815      -98.531372      -75.028472
2019-03-10/18:23:11.54           244.63134      -98.377672      -75.009330
2019-03-10/18:23:11.57           244.79912      -98.228777      -74.990785
2019-03-10/18:23:11.60           244.96689      -98.079881      -74.972241
2019-03-10/18:23:11.64           245.13467      -97.930984      -74.953696
2019-03-10/18:23:11.67           245.30786      -97.777284      -74.934553
2019-03-10/18:23:11.70           245.47563      -97.628389      -74.916009
2019-03-10/18:23:11.73           245.64341      -97.479493      -74.897464
2019-03-10/18:23:11.76           245.81118      -97.330596      -74.878920
2019-03-10/18:23:11.79           245.98437      -97.176897      -74.859777
2019-03-10/18:23:11.82           246.15214      -97.028001      -74.841233
2019-03-10/18:23:11.85           246.31992      -96.879105      -74.822688
2019-03-10/18:23:11.89           246.48769      -96.730208      -74.804144
2019-03-10/18:23:11.92           246.66088      -96.576509      -74.785001
2019-03-10/18:23:11.95           246.82866      -96.427613      -74.766457
2019-03-10/18:23:11.98           246.99643      -96.278717      -74.747912
2019-03-10/18:23:12.01           247.16209      -96.126605      -74.727491
2019-03-10/18:23:12.04           247.33105      -95.966473      -74.704596
2019-03-10/18:23:12.07           247.49473      -95.811347      -74.682416
2019-03-10/18:23:12.10           247.65841      -95.656221      -74.660236
2019-03-10/18:23:12.14           247.82209      -95.501093      -74.638056
2019-03-10/18:23:12.17           247.99105      -95.340962      -74.615161
2019-03-10/18:23:12.20           248.15473      -95.185835      -74.592981
2019-03-10/18:23:12.23           248.31841      -95.030709      -74.570801
2019-03-10/18:23:12.26           248.48209      -94.875581      -74.548621
2019-03-10/18:23:12.29           248.65105      -94.715450      -74.525726
2019-03-10/18:23:12.32           248.81473      -94.560323      -74.503546
2019-03-10/18:23:12.35           248.97841      -94.405197      -74.481366
2019-03-10/18:23:12.39           249.14209      -94.250069      -74.459186
2019-03-10/18:23:12.42           249.31105      -94.089938      -74.436291
2019-03-10/18:23:12.45           249.47473      -93.934812      -74.414111
2019-03-10/18:23:12.48           249.63841      -93.779685      -74.391931
2019-03-10/18:23:12.51           249.80209      -93.624558      -74.369751
2019-03-10/18:23:12.54           249.97105      -93.464426      -74.346855
2019-03-10/18:23:12.57           250.13473      -93.309300      -74.324676
2019-03-10/18:23:12.60           250.29841      -93.154174      -74.302496
2019-03-10/18:23:12.64           250.46209      -92.999046      -74.280316
2019-03-10/18:23:12.67           250.63105      -92.838915      -74.257420
2019-03-10/18:23:12.70           250.79473      -92.683788      -74.235241
2019-03-10/18:23:12.73           250.95841      -92.528662      -74.213061
2019-03-10/18:23:12.76           251.12209      -92.373534      -74.190881
2019-03-10/18:23:12.79           251.29105      -92.213403      -74.167985
2019-03-10/18:23:12.82           251.45473      -92.058277      -74.145806
2019-03-10/18:23:12.85           251.61841      -91.903150      -74.123626
2019-03-10/18:23:12.89           251.78209      -91.748023      -74.101446
2019-03-10/18:23:12.92           251.95105      -91.587891      -74.078550
2019-03-10/18:23:12.95           252.11473      -91.432765      -74.056370
2019-03-10/18:23:12.98           252.27841      -91.277638      -74.034191
2019-03-10/18:23:13.01           252.43977      -91.119308      -74.010123
2019-03-10/18:23:13.04           252.60407      -90.952771      -73.983452
2019-03-10/18:23:13.07           252.76324      -90.791439      -73.957614
2019-03-10/18:23:13.10           252.92241      -90.630107      -73.931777
2019-03-10/18:23:13.14           253.08158      -90.468774      -73.905939
2019-03-10/18:23:13.17           253.24588      -90.302236      -73.879268
2019-03-10/18:23:13.20           253.40505      -90.140904      -73.853430
2019-03-10/18:23:13.23           253.56422      -89.979572      -73.827593
2019-03-10/18:23:13.26           253.72339      -89.818239      -73.801755
2019-03-10/18:23:13.29           253.88769      -89.651702      -73.775084
2019-03-10/18:23:13.32           254.04686      -89.490370      -73.749246
2019-03-10/18:23:13.35           254.20603      -89.329038      -73.723409
2019-03-10/18:23:13.39           254.36520      -89.167705      -73.697571
2019-03-10/18:23:13.42           254.52950      -89.001168      -73.670900
2019-03-10/18:23:13.45           254.68867      -88.839836      -73.645062
2019-03-10/18:23:13.48           254.84784      -88.678504      -73.619225
2019-03-10/18:23:13.51           255.00701      -88.517170      -73.593387
2019-03-10/18:23:13.54           255.17132      -88.350633      -73.566716
2019-03-10/18:23:13.57           255.33049      -88.189301      -73.540878
2019-03-10/18:23:13.60           255.48965      -88.027969      -73.515041
2019-03-10/18:23:13.64           255.64882      -87.866636      -73.489203
2019-03-10/18:23:13.67           255.81313      -87.700099      -73.462532
2019-03-10/18:23:13.70           255.97230      -87.538767      -73.436694
2019-03-10/18:23:13.73           256.13147      -87.377435      -73.410857
2019-03-10/18:23:13.76           256.29064      -87.216102      -73.385019
2019-03-10/18:23:13.79           256.45494      -87.049565      -73.358348
2019-03-10/18:23:13.82           256.61411      -86.888233      -73.332511
2019-03-10/18:23:13.85           256.77328      -86.726901      -73.306673
2019-03-10/18:23:13.89           256.93245      -86.565567      -73.280835
2019-03-10/18:23:13.92           257.09675      -86.399030      -73.254164
2019-03-10/18:23:13.95           257.25592      -86.237698      -73.228327
2019-03-10/18:23:13.98           257.41509      -86.076366      -73.202489
2019-03-10/18:23:14.01           257.57171      -85.911874      -73.174741
2019-03-10/18:23:14.04           257.73091      -85.739020      -73.144248
2019-03-10/18:23:14.07           257.88513      -85.571568      -73.114708
2019-03-10/18:23:14.10           258.03936      -85.404116      -73.085169
2019-03-10/18:23:14.14           258.19359      -85.236663      -73.055629
2019-03-10/18:23:14.17           258.35279      -85.063809      -73.025136
2019-03-10/18:23:14.20           258.50701      -84.896357      -72.995597
2019-03-10/18:23:14.23           258.66124      -84.728905      -72.966057
2019-03-10/18:23:14.26           258.81546      -84.561452      -72.936517
2019-03-10/18:23:14.29           258.97466      -84.388597      -72.906025
2019-03-10/18:23:14.32           259.12889      -84.221145      -72.876485
2019-03-10/18:23:14.35           259.28311      -84.053694      -72.846945
2019-03-10/18:23:14.39           259.43734      -83.886240      -72.817406
2019-03-10/18:23:14.42           259.59654      -83.713386      -72.786913
2019-03-10/18:23:14.45           259.75077      -83.545934      -72.757373
2019-03-10/18:23:14.48           259.90499      -83.378482      -72.727834
2019-03-10/18:23:14.51           260.05922      -83.211029      -72.698294
2019-03-10/18:23:14.54           260.21842      -83.038175      -72.667801
2019-03-10/18:23:14.57           260.37264      -82.870723      -72.638262
2019-03-10/18:23:14.60           260.52687      -82.703271      -72.608722
2019-03-10/18:23:14.64           260.68110      -82.535818      -72.579182
2019-03-10/18:23:14.67           260.84030      -82.362963      -72.548690
2019-03-10/18:23:14.70           260.99452      -82.195511      -72.519150
2019-03-10/18:23:14.73           261.14875      -82.028059      -72.489610
2019-03-10/18:23:14.76           261.30297      -81.860606      -72.460071
2019-03-10/18:23:14.79           261.46217      -81.687752      -72.429578
2019-03-10/18:23:14.82           261.61640      -81.520300      -72.400038
2019-03-10/18:23:14.85           261.77062      -81.352848      -72.370499
2019-03-10/18:23:14.89           261.92485      -81.185395      -72.340959
2019-03-10/18:23:14.92           262.08405      -81.012541      -72.310466
2019-03-10/18:23:14.95           262.23828      -80.845089      -72.280927
2019-03-10/18:23:14.98           262.39250      -80.677637      -72.251387
2019-03-10/18:23:15.01           262.54396      -80.507084      -72.219947
2019-03-10/18:23:15.04           262.69761      -80.328030      -72.185654
2019-03-10/18:23:15.07           262.84647      -80.154572      -72.152433
2019-03-10/18:23:15.10           262.99532      -79.981114      -72.119212
2019-03-10/18:23:15.14           263.14417      -79.807655      -72.085990
2019-03-10/18:23:15.17           263.29783      -79.628601      -72.051697
2019-03-10/18:23:15.20           263.44668      -79.455144      -72.018476
2019-03-10/18:23:15.23           263.59554      -79.281686      -71.985255
2019-03-10/18:23:15.26           263.74439      -79.108227      -71.952034
2019-03-10/18:23:15.29           263.89805      -78.929173      -71.917741
2019-03-10/18:23:15.32           264.04690      -78.755715      -71.884519
2019-03-10/18:23:15.35           264.19576      -78.582257      -71.851298
2019-03-10/18:23:15.39           264.34461      -78.408798      -71.818077
2019-03-10/18:23:15.42           264.49827      -78.229744      -71.783784
2019-03-10/18:23:15.45           264.64712      -78.056286      -71.750563
2019-03-10/18:23:15.48           264.79598      -77.882829      -71.717342
2019-03-10/18:23:15.51           264.94483      -77.709370      -71.684120
2019-03-10/18:23:15.54           265.09849      -77.530316      -71.649827
2019-03-10/18:23:15.57           265.24734      -77.356858      -71.616606
2019-03-10/18:23:15.60           265.39620      -77.183400      -71.583385
2019-03-10/18:23:15.64           265.54505      -77.009941      -71.550164
2019-03-10/18:23:15.67           265.69871      -76.830887      -71.515871
2019-03-10/18:23:15.70           265.84756      -76.657429      -71.482649
2019-03-10/18:23:15.73           265.99642      -76.483972      -71.449428
2019-03-10/18:23:15.76           266.14527      -76.310513      -71.416207
2019-03-10/18:23:15.79           266.29893      -76.131459      -71.381914
2019-03-10/18:23:15.82           266.44778      -75.958001      -71.348693
2019-03-10/18:23:15.85           266.59664      -75.784543      -71.315472
2019-03-10/18:23:15.89           266.74549      -75.611084      -71.282250
2019-03-10/18:23:15.92           266.89915      -75.432030      -71.247957
2019-03-10/18:23:15.95           267.04800      -75.258572      -71.214736
2019-03-10/18:23:15.98           267.19685      -75.085115      -71.181515
2019-03-10/18:23:16.01           267.34270      -74.908600      -71.146382
2019-03-10/18:23:16.04           267.49034      -74.723436      -71.108266
2019-03-10/18:23:16.07           267.63337      -74.544058      -71.071341
2019-03-10/18:23:16.10           267.77640      -74.364681      -71.034416
2019-03-10/18:23:16.14           267.91943      -74.185303      -70.997491
2019-03-10/18:23:16.17           268.06707      -74.000138      -70.959375
2019-03-10/18:23:16.20           268.21010      -73.820761      -70.922451
2019-03-10/18:23:16.23           268.35312      -73.641384      -70.885526
2019-03-10/18:23:16.26           268.49615      -73.462005      -70.848601
2019-03-10/18:23:16.29           268.64379      -73.276840      -70.810485
2019-03-10/18:23:16.32           268.78682      -73.097463      -70.773560
2019-03-10/18:23:16.35           268.92985      -72.918086      -70.736636
2019-03-10/18:23:16.39           269.07288      -72.738707      -70.699711
2019-03-10/18:23:16.42           269.22052      -72.553543      -70.661595
2019-03-10/18:23:16.45           269.36354      -72.374165      -70.624670
2019-03-10/18:23:16.48           269.50657      -72.194788      -70.587745
2019-03-10/18:23:16.51           269.64960      -72.015410      -70.550820
2019-03-10/18:23:16.54           269.79724      -71.830245      -70.512704
2019-03-10/18:23:16.57           269.94027      -71.650868      -70.475779
2019-03-10/18:23:16.60           270.08330      -71.471491      -70.438855
[truncated: 464,133 more chars]
