# Supplementary material for: Miniature Dungey-like cycle at Mars
Source: Nat Commun. 2026 Jul 23;17:6129. doi: 10.1038/s41467-026-75019-3 (PMC13396348; doi:10.1038/s41467-026-75019-3)
Supplement: Supplementary file 3 — Source data [file 41467_2026_75019_MOESM3_ESM.zip › data_files/Fig_maven_20190227_120500_mvn_sta_c8_Deflecter.txt]

Panel        1:  mvn_sta_c8_D
ytitle=STA c8!CTheta [deg]
ztitle=Energy Flux
Time               Y=       43.0000      37.2667      31.5333      25.8000      20.0667      14.3333      8.60000      2.86667     -2.86667     -8.60000     -14.3333     -20.0667     -25.8000     -31.5333     -37.2667     -43.0000
2019-02-27/12:04:04.28          89202.0      47293.0      111160.      169118.      370593.      750026.  1.34731e+06  2.04115e+06  2.51317e+06  2.06388e+06  1.16580e+06      571785.      375832.      173211.      62308.8      95703.1
2019-02-27/12:04:08.28          77044.7      55355.8      62886.9      100070.      296963.      622385.  1.22775e+06  2.05955e+06  2.25692e+06  1.98340e+06  1.32934e+06      682839.      271969.      196177.      119654.      106521.
2019-02-27/12:04:12.28          93730.6      48899.3      29255.4      85235.3      226732.      573601.  1.14982e+06  2.09865e+06  2.35939e+06  2.14204e+06  1.31359e+06      723130.      241500.      148673.      95895.9      91494.3
2019-02-27/12:04:16.28          75100.0      39839.7      49817.3      121741.      256333.      506542.  1.28080e+06  1.99594e+06  2.09393e+06  2.13484e+06  1.29082e+06      688078.      292531.      137222.      74428.8      87741.2
2019-02-27/12:04:20.28          98787.0      44322.8      55356.7      76830.9      226654.      679386.  1.41211e+06  1.93757e+06  2.26736e+06  2.46444e+06  1.45691e+06      917157.      437289.      184690.      106742.      97243.9
2019-02-27/12:04:24.28          64090.8      57661.6      95399.1      113893.      168672.      697384.  1.48297e+06  2.13914e+06  2.54470e+06  2.35124e+06  1.41337e+06      743237.      371946.      156457.      98448.1      50976.7
2019-02-27/12:04:28.28          116037.      28028.8      46694.7      106708.      242469.      681290.  1.38792e+06  2.17387e+06  2.59154e+06  2.22775e+06  1.58334e+06      907625.      377794.      152003.      66896.0      32532.7
2019-02-27/12:04:32.28          32201.3      65870.5      66430.7      123229.      233547.      674385.  1.46253e+06  2.28774e+06  2.59556e+06  2.51133e+06  1.69700e+06      654601.      354952.      103134.      88467.4      69532.9
2019-02-27/12:04:36.28          77756.7      48111.8      57111.8      137426.      341608.      640278.  1.33566e+06  2.26243e+06  2.67895e+06  2.61355e+06  1.53958e+06      739152.      362730.      75757.4      58382.2      48054.2
2019-02-27/12:04:40.28          47923.8      36249.1      53780.4      71948.4      251775.      735809.  1.36114e+06  2.29009e+06  2.85252e+06  2.71238e+06  1.86586e+06      669232.      299722.      96006.9      74348.5      95159.2
2019-02-27/12:04:44.28          124208.      42120.0      68344.0      122788.      279722.      836668.  1.48069e+06  2.37270e+06  2.40140e+06  2.27642e+06  1.75564e+06      811402.      176993.      92426.9      60336.3      48513.6
2019-02-27/12:04:48.28          81921.8      108096.      173453.      382221.      762304.  1.38097e+06  2.25765e+06  3.38990e+06  3.57074e+06  3.45512e+06  2.30352e+06  1.18509e+06      484195.      145417.      73710.6      67344.6
2019-02-27/12:04:52.28          93561.8      70369.1      110168.      85450.7      194327.      425653.      685448.  1.33025e+06  1.87398e+06  2.10966e+06  1.19973e+06      456618.      226761.      113279.      90145.5      41116.2
2019-02-27/12:04:56.28          32694.8      28856.0      65152.6      65110.2      88625.1      217686.      642665.      969553.  1.64332e+06  1.59733e+06  1.16255e+06      530100.      138826.      27494.8      60351.6      16511.6
2019-02-27/12:05:00.28          33356.1      28750.6      47930.3      89434.0      99091.8      198318.      575100.  1.14149e+06  1.60166e+06  1.56341e+06  1.02653e+06      403201.      124131.      44375.3      36740.5      17237.3
2019-02-27/12:05:04.28          17154.9      45529.2      49352.3      61699.2      82882.3      225379.      541907.  1.24560e+06  1.67309e+06  1.23761e+06      807193.      292568.      117237.      69948.5      25629.7      34845.3
2019-02-27/12:05:08.28          0.00000      14194.7      11985.7      44318.8      47180.0      183224.      466015.  1.08685e+06  1.41561e+06  1.18306e+06      571261.      181054.      167344.      45338.8      43898.9      34517.7
2019-02-27/12:05:12.28          16083.1      27320.3      51090.0      83480.1      40864.3      124442.      501438.      910299.  1.08894e+06      837037.      488018.      198395.      144062.      75187.0      30217.4      41206.5
2019-02-27/12:05:16.28          0.00000      6787.45      17096.0      51439.6      49774.1      141373.      430140.      933522.  1.08814e+06      848928.      475942.      154758.      45725.1      38304.0      23609.3      15759.8
2019-02-27/12:05:20.28          16096.9      7484.83      30868.9      33400.3      69934.6      170921.      408873.      696612.      995489.      846545.      447393.      112441.      43386.3      51243.9      59120.9      35896.5
2019-02-27/12:05:24.28          46320.9      20409.7      22991.2      35815.1      74646.8      127224.      290031.      831733.      848728.      738803.      302826.      124440.      26121.5      37750.7      35954.8      49600.1
2019-02-27/12:05:28.28          29439.3      38103.9      31389.4      28697.8      55117.0      99335.5      237061.      644584.      919215.      678505.      352317.      122716.      78386.0      59267.4      32712.0      8229.08
2019-02-27/12:05:32.28          34420.3      27428.5      28130.2      15151.4      49625.8      103212.      269566.      645113.      886108.      731853.      284094.      105180.      36147.3      26551.5      52576.4      48496.9
2019-02-27/12:05:36.28          33684.3      36215.2      24774.0      38628.4      58327.8      104982.      282628.      692318.      735095.      678802.      268016.      136911.      75798.0      80322.6      38336.7      17193.0
2019-02-27/12:05:40.28          15654.4      20802.7      34893.0      61393.5      25601.4      84729.2      317851.      699468.      756889.      676349.      342766.      85892.8      56002.7      32933.3      23606.5      40536.8
2019-02-27/12:05:44.28          32113.1      21475.1      36086.5      43602.9      63402.5      109924.      271022.      583549.      793163.      629983.      357161.      88721.8      59399.6      64239.8      50074.9      37805.4
2019-02-27/12:05:48.28          45400.3      26622.8      27012.3      24834.2      56907.8      121335.      285526.      561468.      751024.      703697.      348136.      113782.      67362.8      50575.8      11949.6      15340.6
2019-02-27/12:05:52.28          63380.3      43461.4      35340.9      16134.9      97724.1      153105.      253645.      658267.      697991.      545205.      391521.      134239.      73567.0      27754.3      11902.5      33300.4
2019-02-27/12:05:56.28          16167.8      28831.1      17196.2      48254.6      72920.4      148386.      430244.      705775.      809452.      776599.      372175.      123784.      52336.8      56682.2      32043.8      34522.8
2019-02-27/12:06:00.28          30481.5      33937.4      22747.2      26122.8      74940.9      138924.      365308.      786493.      882688.      772419.      450378.      94559.9      46112.0      58193.1      35686.9      41085.9
2019-02-27/12:06:04.28          66110.4      22090.8      23520.8      27165.2      87918.4      144446.      399332.      829599.  1.00557e+06      862474.      577862.      135198.      90284.4      44661.4      24471.1      19107.6
2019-02-27/12:06:08.28          47207.2      67370.9      22064.9      61933.5      118587.      326343.      858787.  1.38150e+06  1.62630e+06  1.41878e+06      622854.      272244.      133578.      56589.2      17230.4      31470.3
2019-02-27/12:06:12.28          70552.8      18014.2      40903.9      55432.7      154013.      435572.      969948.  1.66475e+06  1.87266e+06  1.51058e+06      921238.      351073.      137397.      52952.0      15893.5      35891.1
2019-02-27/12:06:16.28          71137.9      24708.1      25794.0      76595.8      152397.      426748.  1.19347e+06  1.99255e+06  2.44949e+06  2.16883e+06  1.09126e+06      457402.      183079.      88635.8      70642.1      45183.7
2019-02-27/12:06:20.28          80298.4      70246.4      71066.3      156084.      183104.      717348.  1.56785e+06  2.69928e+06  3.20269e+06  2.53929e+06  1.41187e+06      517253.      153779.      99638.2      79222.0      50713.8
2019-02-27/12:06:24.28          47815.6      69976.1      28822.1      150649.      337517.  1.00286e+06  2.37765e+06  3.52212e+06  4.11194e+06  3.25431e+06  1.79747e+06      654024.      215537.      169205.      72652.4      75871.5
2019-02-27/12:06:28.28          30248.4      54021.8      107989.      288545.      634328.  1.82578e+06  3.30650e+06  4.55356e+06  4.96990e+06  3.95228e+06  2.32580e+06  1.00217e+06      264066.      185625.      99003.8      55607.1
2019-02-27/12:06:32.28          162948.      84515.5      200316.      445923.      983498.  2.71556e+06  4.40316e+06  5.83522e+06  6.60182e+06  5.30574e+06  3.55658e+06  1.50388e+06      685988.      247951.      112911.      123928.
2019-02-27/12:06:36.28          224449.      156894.      316805.      791594.  1.96425e+06  3.96991e+06  6.39432e+06  7.69557e+06  7.95717e+06  7.04862e+06  5.14641e+06  2.49613e+06  1.11006e+06      394628.      205204.      101824.
2019-02-27/12:06:40.28          355218.      260096.      425813.  1.26595e+06  2.65987e+06  5.06558e+06  7.21066e+06  8.56905e+06  9.06552e+06  8.49769e+06  6.37775e+06  3.36934e+06  1.84644e+06      750890.      287672.      207077.
2019-02-27/12:06:48.28          658436.      466301.      915787.  1.98506e+06  3.81061e+06  6.50355e+06  9.53577e+06  1.10902e+07  1.20466e+07  1.22025e+07  1.09546e+07  8.01880e+06  5.64319e+06  2.97328e+06  1.47897e+06      993291.
2019-02-27/12:06:52.28      7.38687e+06  6.40879e+06  9.04161e+06  1.23875e+07  1.59998e+07  1.75995e+07  1.55988e+07  1.16944e+07  5.06368e+06      905550.      171384.      100675.      65941.9      89646.8      76610.1      76574.3
2019-02-27/12:06:56.28      1.02700e+07  9.53590e+06  2.51792e+06      251132.      77314.1      64414.0      69927.4      59351.0      59351.0      12183.0      61617.1      0.00000      0.00000      6622.38      0.00000      0.00000
2019-02-27/12:07:00.28      1.78107e+06      744414.      776642.      946316.  1.63798e+06  1.21080e+06  1.52718e+06      223963.      65326.6      109953.      123463.      109554.      0.00000      5810.18      6313.09      0.00000
2019-02-27/12:07:04.28          37090.4      0.00000      6754.68      11516.7      75478.4      822947.      748722.      403914.      313396.      343110.      149186.      317230.      34294.1      0.00000      0.00000      0.00000
2019-02-27/12:07:08.28          195835.      44508.3      261525.      454735.      811646.  4.32135e+06  2.86026e+06  1.35375e+06      857593.      235561.      274565.      134856.      142540.      23456.6      164984.      9016.72
2019-02-27/12:07:12.28          0.00000      0.00000      73165.2      17349.1      59133.9      249536.      394909.      681378.      673761.  1.06657e+06      457597.      680817.      444010.      5942.13      71129.8      9033.83
2019-02-27/12:07:16.28          0.00000      0.00000      0.00000      0.00000      0.00000      0.00000      199810.  1.79322e+06  4.36314e+06  4.35980e+06  1.89385e+06      489628.      164859.      40694.6      0.00000      0.00000
2019-02-27/12:07:24.28          0.00000      0.00000      0.00000      0.00000      0.00000      0.00000      342909.  2.04760e+06  6.84126e+06  6.47110e+06  1.38670e+06      576368.      0.00000      0.00000      0.00000      0.00000
2019-02-27/12:07:28.28          0.00000      0.00000      0.00000      0.00000      0.00000      0.00000      57318.1      449032.  1.41485e+06  2.91902e+06      860747.      116393.      59208.2      0.00000      0.00000      0.00000
2019-02-27/12:07:32.28          0.00000      0.00000      0.00000      0.00000      0.00000      58065.5      113907.      961143.  3.17156e+06  1.49036e+06      344980.      58101.3      59341.6      0.00000      0.00000      0.00000
2019-02-27/12:07:36.28          0.00000      0.00000      0.00000      0.00000      0.00000      106382.      0.00000  1.28660e+06  4.47081e+06  4.93343e+06  1.53202e+06      329549.      54957.7      57679.2      0.00000      0.00000
2019-02-27/12:07:40.28          0.00000      0.00000      0.00000      0.00000      0.00000      0.00000      57692.1      56899.9      965093.  1.38452e+06      522254.      115473.      0.00000      0.00000      0.00000      0.00000
2019-02-27/12:07:44.28          0.00000      0.00000      0.00000      0.00000      0.00000      0.00000      0.00000      170429.      341537.      692147.      232851.      117172.      0.00000      0.00000      0.00000      0.00000
2019-02-27/12:07:48.28          0.00000      0.00000      0.00000      0.00000      0.00000      0.00000      56843.9      168302.  1.46175e+06  1.93951e+06      285965.      340762.      172637.      0.00000      66375.7      91422.7
2019-02-27/12:07:52.28          0.00000      0.00000      0.00000      0.00000      6243.69      0.00000      0.00000      58956.7      58956.7      839167.      241706.      59491.5      0.00000      0.00000      0.00000      0.00000
2019-02-27/12:07:56.28          0.00000      0.00000      0.00000      0.00000      0.00000      0.00000      0.00000      54387.0      168616.      454747.      345316.      173336.      60601.0      60740.7      0.00000      0.00000
2019-02-27/12:08:00.28          0.00000      0.00000      0.00000      0.00000      0.00000      0.00000      0.00000      119308.      601089.      850025.      488791.      0.00000      0.00000      0.00000      0.00000      10626.9
2019-02-27/12:08:04.28          0.00000      0.00000      0.00000      0.00000      0.00000      0.00000      0.00000      222190.  1.39045e+06  1.63376e+06      340766.      57609.7      0.00000      0.00000      0.00000      0.00000
2019-02-27/12:08:08.28          0.00000      0.00000      0.00000      0.00000      0.00000      0.00000      0.00000  1.42940e+06  3.60191e+06  2.32046e+06      465308.      232783.      0.00000      0.00000      0.00000      0.00000
2019-02-27/12:08:12.28          0.00000      0.00000      0.00000      0.00000      0.00000      0.00000      110450.  1.68679e+06  5.10296e+06  5.20598e+06      716452.      109375.      111922.      0.00000      0.00000      0.00000
2019-02-27/12:08:16.28          0.00000      0.00000      0.00000      0.00000      0.00000      116262.      55482.9  1.01050e+06  3.17936e+06  3.20315e+06  1.78230e+06      291006.      115624.      61113.7      0.00000      0.00000
2019-02-27/12:08:20.28          0.00000      0.00000      0.00000      0.00000      0.00000      0.00000      217709.      699602.  2.05064e+06  1.63227e+06      491045.      222566.      0.00000      0.00000      0.00000      0.00000
2019-02-27/12:08:24.28          0.00000      0.00000      0.00000      0.00000      0.00000      55254.7      56699.4      389635.  1.63138e+06  1.01913e+06      456924.      56995.3      57804.5      0.00000      0.00000      0.00000
2019-02-27/12:08:28.28          0.00000      0.00000      0.00000      57769.7      0.00000      0.00000      109634.      649697.  1.95887e+06  1.76024e+06      938668.      278965.      111223.      0.00000      0.00000      0.00000
2019-02-27/12:08:32.28          0.00000      0.00000      0.00000      0.00000      0.00000      0.00000      158462.  1.70495e+06  3.00601e+06  2.21247e+06      897268.      211967.      0.00000      0.00000      0.00000      0.00000
2019-02-27/12:08:36.28          0.00000      0.00000      0.00000      0.00000      53252.1      0.00000      102807.  1.05106e+06  3.67840e+06  3.10161e+06      910641.      106915.      53989.1      0.00000      0.00000      0.00000
2019-02-27/12:08:40.28          0.00000      0.00000      0.00000      0.00000      0.00000      160171.      370797.  1.20817e+06  3.14083e+06  2.82058e+06      903018.      317259.      110188.      56923.7      126646.      85700.8
2019-02-27/12:08:44.28          0.00000      0.00000      0.00000      0.00000      0.00000      112811.      278069.  1.09743e+06  3.30408e+06  3.71308e+06  2.12113e+06      224179.      56034.2      58854.5      0.00000      0.00000
2019-02-27/12:08:48.28          0.00000      0.00000      0.00000      0.00000      0.00000      47377.6      140482.      497542.  2.62129e+06  3.69813e+06  1.72958e+06      233931.      46894.9      0.00000      6070.51      0.00000
2019-02-27/12:08:52.28          0.00000      0.00000      0.00000      0.00000      47002.3      0.00000      43310.7      530068.  2.57063e+06  4.83245e+06  1.67787e+06      363918.      93676.0      0.00000      0.00000      0.00000
2019-02-27/12:08:56.28          0.00000      0.00000      0.00000      0.00000      0.00000      46636.6      44689.5      453646.  2.45213e+06  4.91361e+06  2.24021e+06      372617.      0.00000      0.00000      0.00000      0.00000
2019-02-27/12:09:00.28          0.00000      0.00000      0.00000      0.00000      0.00000      0.00000      0.00000      44627.9      623801.      496026.      182197.      47320.5      0.00000      0.00000      0.00000      0.00000
                               
