# Supplementary material for: Miniature Dungey-like cycle at Mars
Source: Nat Commun. 2026 Jul 23;17:6129. doi: 10.1038/s41467-026-75019-3 (PMC13396348; doi:10.1038/s41467-026-75019-3)
Supplement: Supplementary file 3 — Source data [file 41467_2026_75019_MOESM3_ESM.zip › data_files/Fig_maven_20211102_204700_mvn_sta_ca_Anode.txt]

Panel        1:  mvn_sta_ca_A
ytitle=STA ca!CPhi [deg]
ztitle=Energy Flux
Time               Y=      -157.500     -135.000     -112.500     -90.0000     -67.5000     -45.0000     -22.5000      0.00000      22.5000      45.0000      67.5000      90.0000      112.500      135.000      157.500      180.000
2021-11-02/20:46:04.19          566019.      866510.  1.14548e+06  1.24215e+06  1.32053e+06  1.40620e+06  1.43565e+06  1.59897e+06  1.52136e+06  1.35963e+06      981246.      245507.      325407.      212873.      150791.      349416.
2021-11-02/20:46:08.19          498881.      716224.      832330.  1.16708e+06  1.04746e+06  1.03216e+06  1.07506e+06  1.47491e+06  1.86953e+06  1.49716e+06  1.16029e+06      206150.      323342.      202251.      205522.      334872.
2021-11-02/20:46:12.19          470973.      598032.      977217.  1.07277e+06  1.09361e+06      961316.      888697.  1.38806e+06  1.71156e+06  1.21327e+06      879246.      251968.      342084.      135823.      155054.      262134.
2021-11-02/20:46:16.19          428654.      634745.  1.04085e+06  1.20053e+06  1.15769e+06  1.13495e+06  1.13020e+06  1.42875e+06  1.62599e+06  1.20862e+06      864027.      295005.      254895.      125836.      129436.      207130.
2021-11-02/20:46:20.19          324562.      608449.      983596.  1.12035e+06  1.30645e+06      935470.      925581.  1.27293e+06  1.57258e+06  1.37943e+06  1.08480e+06      126705.      264082.      118485.      115200.      227412.
2021-11-02/20:46:24.19          361807.      761397.  1.23845e+06  1.49050e+06  1.55196e+06      990166.      824866.  1.15896e+06  1.55992e+06  1.53253e+06      977451.      291554.      281243.      116011.      95203.1      209818.
2021-11-02/20:46:28.19          271263.      772979.  1.01156e+06  1.57467e+06  1.71839e+06      942699.      773230.  1.30887e+06  1.66620e+06  1.69068e+06  1.15707e+06      243551.      370657.      81480.7      43219.0      104695.
2021-11-02/20:46:32.19          376087.      579136.  1.15015e+06  1.57561e+06  1.80826e+06  1.07612e+06      744648.  1.07352e+06  1.59341e+06  1.55191e+06  1.25981e+06      277480.      341980.      63048.5      17481.4      90046.6
2021-11-02/20:46:36.19          278078.      707381.  1.08879e+06  1.60351e+06  1.60956e+06  1.17107e+06      818417.  1.24903e+06  1.45382e+06  1.73618e+06  1.05584e+06      278959.      295373.      88020.8      21373.5      59385.9
2021-11-02/20:46:40.19          255838.      579247.  1.11477e+06  1.54540e+06  1.71472e+06  1.21595e+06      809432.  1.39122e+06  1.43246e+06  1.47921e+06  1.18543e+06      309635.      368598.      107007.      39148.4      64490.7
2021-11-02/20:46:44.19          173353.      637776.  1.08169e+06  1.36402e+06  1.78554e+06  1.23944e+06      746025.  1.43022e+06  1.34932e+06  1.39175e+06  1.04053e+06      256665.      322787.      125506.      27651.9      54641.9
2021-11-02/20:46:48.19          181919.      611290.  1.14855e+06  1.31128e+06  1.59512e+06  1.33958e+06      857601.  2.11736e+06  1.38389e+06  1.62847e+06      982976.      327200.      576478.      183209.      42095.3      21976.6
2021-11-02/20:46:52.19          202836.      481225.      975910.  1.46518e+06  1.62679e+06  1.46382e+06  1.09005e+06  3.60567e+06  1.37640e+06  1.35535e+06      995177.      326734.      315518.      198264.      124283.      55837.6
2021-11-02/20:46:56.19          139408.      563128.      876150.  1.40536e+06  1.75193e+06  1.15840e+06      963363.  2.64372e+06  1.06658e+06  1.23658e+06      942094.      263242.      348247.      156107.      89110.3      64562.2
2021-11-02/20:47:00.19          119482.      330030.      931898.  1.28239e+06  1.42125e+06  1.28478e+06  1.25470e+06  3.00203e+06  1.00296e+06      948169.      794939.      396495.      310584.      127280.      72797.4      58006.4
2021-11-02/20:47:04.19          137617.      300670.      830857.  1.09648e+06  1.47138e+06  1.12713e+06  1.27792e+06  2.38811e+06      883881.      980547.      680536.      76207.2      308124.      209405.      102864.      66027.4
2021-11-02/20:47:08.19          107249.      277923.      601216.      872799.  1.07586e+06      984300.  1.19929e+06  2.26203e+06  1.03689e+06      819094.      582559.      186454.      284445.      153206.      82355.4      64185.8
2021-11-02/20:47:12.19          123599.      299952.      631269.      677273.  1.09186e+06      892170.  1.23282e+06  2.19696e+06  1.00738e+06      863721.      708522.      229233.      343383.      187489.      99224.4      118010.
2021-11-02/20:47:16.19          150111.      293570.      624670.      886434.  1.23910e+06  1.03585e+06  1.12157e+06  2.21280e+06      924928.      729075.      505240.      276163.      322438.      216506.      123932.      87668.0
2021-11-02/20:47:20.19          185709.      265138.      445571.      738125.      885987.      938336.  1.07965e+06  1.58712e+06      748312.      547218.      408372.      172140.      334862.      154147.      112932.      108750.
2021-11-02/20:47:24.19          119872.      226594.      364738.      563010.      691160.      923844.  1.00483e+06  1.57316e+06      603580.      508208.      418918.      142369.      228178.      178497.      92085.6      82346.9
2021-11-02/20:47:28.19          159727.      247010.      373001.      741535.      843261.      761771.  1.07268e+06  1.98828e+06      816399.      400729.      495178.      204478.      253348.      247672.      161857.      93537.1
2021-11-02/20:47:32.19          209249.      341618.      369629.      686664.      938642.      941411.  1.40852e+06  2.65151e+06  1.49212e+06      660071.      510521.      239683.      271884.      187559.      132751.      151861.
2021-11-02/20:47:36.19          189720.      274302.      544217.      667323.  1.00369e+06  1.13503e+06  3.22199e+06  7.45014e+06  3.12054e+06      816854.      521510.      189992.      319383.      246003.      164698.      149870.
2021-11-02/20:47:40.19          255190.      336978.      538556.      599473.  1.00539e+06  1.23507e+06  1.79982e+06  1.11185e+06      701177.      552980.      577684.      214446.      382672.      279790.      178794.      185998.
2021-11-02/20:47:44.19          465815.      591840.      710957.  1.07615e+06  1.70711e+06  2.58856e+06  2.46429e+06  1.49985e+06      644194.      301112.      229408.      65254.3      148973.      239791.      247213.      326239.
2021-11-02/20:47:48.19          85448.6      155452.      275378.      333091.      509747.      533079.  4.20227e+06  8.09286e+06  1.75627e+06      396469.      44871.4      0.00000      31040.5      25724.5      47500.6      121716.
2021-11-02/20:47:52.19          72306.6      51381.5      67530.5      191348.      401112.      687573.  4.09593e+06      886160.      156838.      88598.9      0.00000      0.00000      6095.35      25740.0      36724.8      27841.9
2021-11-02/20:47:56.19          7699.73      27525.6      7699.73      6779.71      26654.3      273086.  5.41996e+06      946721.      65626.6      27249.2      0.00000      0.00000      0.00000      13517.1      13291.7      24430.5
2021-11-02/20:48:00.19          6605.66      0.00000      14437.2      20663.9      11940.9      38328.0  1.70901e+06  5.69493e+06      235293.      113871.      0.00000      0.00000      0.00000      5345.45      6605.66      11039.5
2021-11-02/20:48:04.19          5905.10      0.00000      0.00000      0.00000      9951.36      0.00000      215622.  1.62715e+07  1.36046e+06      104711.      0.00000      0.00000      0.00000      0.00000      0.00000      0.00000
2021-11-02/20:48:08.19          0.00000      0.00000      0.00000      0.00000      0.00000      7004.57      145857.  1.36208e+07  7.12466e+06      156226.      0.00000      0.00000      0.00000      0.00000      0.00000      0.00000
2021-11-02/20:48:12.19          0.00000      0.00000      0.00000      0.00000      0.00000      5618.95      102592.  5.58332e+06  1.75111e+06      78647.1      0.00000      0.00000      0.00000      0.00000      0.00000      6809.19
2021-11-02/20:48:16.19          0.00000      0.00000      0.00000      0.00000      0.00000      0.00000      71177.1  9.49556e+06  7.90948e+06      134907.      0.00000      0.00000      0.00000      0.00000      0.00000      0.00000
2021-11-02/20:48:20.19          0.00000      0.00000      0.00000      0.00000      0.00000      0.00000      4932.46  1.57502e+06  2.13848e+06      185271.      0.00000      0.00000      0.00000      0.00000      0.00000      0.00000
2021-11-02/20:48:24.19          0.00000      0.00000      0.00000      0.00000      0.00000      0.00000      0.00000  1.42792e+06      751861.      938835.      32549.1      25467.6      0.00000      0.00000      0.00000      0.00000
2021-11-02/20:48:28.19          0.00000      70673.0      0.00000      0.00000      14920.7      0.00000      429904.      615055.      549323.      470045.      102931.      0.00000      10759.4      102163.      6750.93      0.00000
2021-11-02/20:48:32.19          35672.0      0.00000      7819.29      14753.8      80481.7      21654.9      799050.      805303.      766671.      536054.      57900.7      0.00000      16787.3      6317.15      8883.01      13986.8
2021-11-02/20:48:36.19          20833.0      15263.7      31454.2      8251.60      18593.3      110793.      128555.      200978.      147779.      261119.      22568.2      93454.3      0.00000      0.00000      12828.3      11692.0
2021-11-02/20:48:40.19          72138.0      25401.7      20667.5      27082.7      183712.      44912.5      98494.5      110091.      17830.9      22343.3      7322.06      0.00000      15048.7      5496.45      0.00000      23902.5
2021-11-02/20:48:44.19          0.00000      0.00000      38399.1      14039.8      57995.0      50296.2      158120.      116543.      177010.      0.00000      89023.2      0.00000      8078.53      5836.79      0.00000      17855.7
2021-11-02/20:48:48.19          0.00000      10916.3      25298.1      43803.0      87808.3      51775.2      204815.      57076.8      151922.      17264.6      0.00000      0.00000      0.00000      0.00000      5635.33      13226.4
2021-11-02/20:48:52.19          14492.8      6051.26      13308.2      11684.0      94463.9      152984.      128196.      98927.0      45709.6      70819.4      15741.4      0.00000      23257.7      0.00000      0.00000      0.00000
2021-11-02/20:48:56.19          13000.5      22850.2      5563.65      0.00000      61381.8      79454.1      126002.      188853.      23112.6      16027.2      0.00000      0.00000      0.00000      0.00000      5563.05      5743.55
2021-11-02/20:49:00.19          5720.34      0.00000      6935.48      18416.4      13237.6      24281.7      67154.6      138255.      12587.1      28871.0      6508.69      0.00000      0.00000      0.00000      0.00000      0.00000
2021-11-02/20:49:04.19          0.00000      5239.48      0.00000      0.00000      12438.8      26762.9      59837.6      74926.7      5085.16      26048.4      7685.51      0.00000      0.00000      0.00000      7137.24      0.00000
2021-11-02/20:49:08.19          0.00000      0.00000      0.00000      0.00000      6364.04      17593.0      33713.4      36893.5      17383.3      7469.44      0.00000      0.00000      0.00000      0.00000      0.00000      0.00000
2021-11-02/20:49:12.19          0.00000      0.00000      0.00000      0.00000      0.00000      9360.03      5482.43      43555.0      5567.56      0.00000      0.00000      0.00000      0.00000      0.00000      0.00000      0.00000
2021-11-02/20:49:16.19          0.00000      0.00000      0.00000      0.00000      8550.52      6086.96      29858.6      16497.2      15184.2      5086.33      0.00000      0.00000      0.00000      0.00000      0.00000      0.00000
2021-11-02/20:49:20.19          0.00000      6812.05      0.00000      6465.87      6786.60      9393.97      6765.39      19483.4      0.00000      0.00000      0.00000      0.00000      0.00000      0.00000      0.00000      0.00000
2021-11-02/20:49:24.19          0.00000      0.00000      0.00000      0.00000      16687.8      0.00000      12694.7      12447.8      0.00000      0.00000      0.00000      0.00000      0.00000      0.00000      0.00000      0.00000
2021-11-02/20:49:28.19          0.00000      0.00000      0.00000      0.00000      7125.20      15589.7      5841.66      33210.5      0.00000      0.00000      0.00000      0.00000      0.00000      0.00000      0.00000      0.00000
2021-11-02/20:49:32.19          0.00000      0.00000      0.00000      0.00000      0.00000      0.00000      0.00000      7373.34      14944.2      0.00000      0.00000      0.00000      10847.6      0.00000      0.00000      0.00000
2021-11-02/20:49:36.19          0.00000      0.00000      0.00000      0.00000      0.00000      14242.7      16317.6      14676.8      0.00000      9843.84      0.00000      0.00000      0.00000      0.00000      0.00000      0.00000
2021-11-02/20:49:40.19          0.00000      0.00000      0.00000      0.00000      0.00000      0.00000      17924.0      25113.3      0.00000      0.00000      0.00000      0.00000      0.00000      0.00000      0.00000      7225.60
2021-11-02/20:49:44.19          0.00000      0.00000      0.00000      0.00000      0.00000      8168.85      0.00000      8364.85      0.00000      0.00000      0.00000      0.00000      0.00000      0.00000      0.00000      0.00000
2021-11-02/20:49:48.19          0.00000      0.00000      0.00000      0.00000      0.00000      0.00000      0.00000      6599.24      0.00000      14139.0      0.00000      0.00000      0.00000      0.00000      0.00000      0.00000
2021-11-02/20:49:52.19          0.00000      0.00000      16856.8      0.00000      7174.26      0.00000      0.00000      0.00000      13163.3      0.00000      0.00000      0.00000      0.00000      0.00000      0.00000      0.00000
2021-11-02/20:49:56.19          0.00000      0.00000      0.00000      0.00000      0.00000      0.00000      0.00000      20455.2      0.00000      0.00000      0.00000      0.00000      0.00000      0.00000      8575.63      0.00000
2021-11-02/20:50:00.19          0.00000      0.00000      0.00000      0.00000      7674.29      0.00000      0.00000      28860.3      11623.4      0.00000      0.00000      0.00000      0.00000      0.00000      0.00000      0.00000
                               
