# Supplementary material for: Miniature Dungey-like cycle at Mars
Source: Nat Commun. 2026 Jul 23;17:6129. doi: 10.1038/s41467-026-75019-3 (PMC13396348; doi:10.1038/s41467-026-75019-3)
Supplement: Supplementary file 3 — Source data [file 41467_2026_75019_MOESM3_ESM.zip › data_files/Fig_maven_20211102_204700_B^r.txt]

Panel        1:  dBc
ytitle=B!Ur!N [nT]
B!Ur!N!Dr!N B!Ur!N!DNS!N B!Ur!N!DEW!N
2021-11-02/20:45:30.01                 NaN             NaN             NaN
2021-11-02/20:45:30.04                 NaN             NaN             NaN
2021-11-02/20:45:30.07                 NaN             NaN             NaN
2021-11-02/20:45:30.10                 NaN             NaN             NaN
2021-11-02/20:45:30.13                 NaN             NaN             NaN
2021-11-02/20:45:30.16                 NaN             NaN             NaN
2021-11-02/20:45:30.19                 NaN             NaN             NaN
2021-11-02/20:45:30.23                 NaN             NaN             NaN
2021-11-02/20:45:30.26                 NaN             NaN             NaN
2021-11-02/20:45:30.29                 NaN             NaN             NaN
2021-11-02/20:45:30.32                 NaN             NaN             NaN
2021-11-02/20:45:30.35                 NaN             NaN             NaN
2021-11-02/20:45:30.38                 NaN             NaN             NaN
2021-11-02/20:45:30.41                 NaN             NaN             NaN
2021-11-02/20:45:30.44                 NaN             NaN             NaN
2021-11-02/20:45:30.48                 NaN             NaN             NaN
2021-11-02/20:45:30.51                 NaN             NaN             NaN
2021-11-02/20:45:30.54                 NaN             NaN             NaN
2021-11-02/20:45:30.57                 NaN             NaN             NaN
2021-11-02/20:45:30.60                 NaN             NaN             NaN
2021-11-02/20:45:30.63                 NaN             NaN             NaN
2021-11-02/20:45:30.66                 NaN             NaN             NaN
2021-11-02/20:45:30.69                 NaN             NaN             NaN
2021-11-02/20:45:30.73                 NaN             NaN             NaN
2021-11-02/20:45:30.76                 NaN             NaN             NaN
2021-11-02/20:45:30.79                 NaN             NaN             NaN
2021-11-02/20:45:30.82                 NaN             NaN             NaN
2021-11-02/20:45:30.85                 NaN             NaN             NaN
2021-11-02/20:45:30.88                 NaN             NaN             NaN
2021-11-02/20:45:30.91                 NaN             NaN             NaN
2021-11-02/20:45:30.94                 NaN             NaN             NaN
2021-11-02/20:45:30.98                 NaN             NaN             NaN
2021-11-02/20:45:31.01                 NaN             NaN             NaN
2021-11-02/20:45:31.04                 NaN             NaN             NaN
2021-11-02/20:45:31.07                 NaN             NaN             NaN
2021-11-02/20:45:31.10                 NaN             NaN             NaN
2021-11-02/20:45:31.13                 NaN             NaN             NaN
2021-11-02/20:45:31.16                 NaN             NaN             NaN
2021-11-02/20:45:31.19                 NaN             NaN             NaN
2021-11-02/20:45:31.23                 NaN             NaN             NaN
2021-11-02/20:45:31.26                 NaN             NaN             NaN
2021-11-02/20:45:31.29                 NaN             NaN             NaN
2021-11-02/20:45:31.32                 NaN             NaN             NaN
2021-11-02/20:45:31.35                 NaN             NaN             NaN
2021-11-02/20:45:31.38                 NaN             NaN             NaN
2021-11-02/20:45:31.41                 NaN             NaN             NaN
2021-11-02/20:45:31.44                 NaN             NaN             NaN
2021-11-02/20:45:31.48                 NaN             NaN             NaN
2021-11-02/20:45:31.51                 NaN             NaN             NaN
2021-11-02/20:45:31.54                 NaN             NaN             NaN
2021-11-02/20:45:31.57                 NaN             NaN             NaN
2021-11-02/20:45:31.60                 NaN             NaN             NaN
2021-11-02/20:45:31.63                 NaN             NaN             NaN
2021-11-02/20:45:31.66                 NaN             NaN             NaN
2021-11-02/20:45:31.69                 NaN             NaN             NaN
2021-11-02/20:45:31.73                 NaN             NaN             NaN
2021-11-02/20:45:31.76                 NaN             NaN             NaN
2021-11-02/20:45:31.79                 NaN             NaN             NaN
2021-11-02/20:45:31.82                 NaN             NaN             NaN
2021-11-02/20:45:31.85                 NaN             NaN             NaN
2021-11-02/20:45:31.88                 NaN             NaN             NaN
2021-11-02/20:45:31.91                 NaN             NaN             NaN
2021-11-02/20:45:31.94                 NaN             NaN             NaN
2021-11-02/20:45:31.98                 NaN             NaN             NaN
2021-11-02/20:45:32.01                 NaN             NaN             NaN
2021-11-02/20:45:32.04                 NaN             NaN             NaN
2021-11-02/20:45:32.07                 NaN             NaN             NaN
2021-11-02/20:45:32.10                 NaN             NaN             NaN
2021-11-02/20:45:32.13                 NaN             NaN             NaN
2021-11-02/20:45:32.16                 NaN             NaN             NaN
2021-11-02/20:45:32.19                 NaN             NaN             NaN
2021-11-02/20:45:32.23                 NaN             NaN             NaN
2021-11-02/20:45:32.26                 NaN             NaN             NaN
2021-11-02/20:45:32.29                 NaN             NaN             NaN
2021-11-02/20:45:32.32                 NaN             NaN             NaN
2021-11-02/20:45:32.35                 NaN             NaN             NaN
2021-11-02/20:45:32.38                 NaN             NaN             NaN
2021-11-02/20:45:32.41                 NaN             NaN             NaN
2021-11-02/20:45:32.44                 NaN             NaN             NaN
2021-11-02/20:45:32.48                 NaN             NaN             NaN
2021-11-02/20:45:32.51                 NaN             NaN             NaN
2021-11-02/20:45:32.54                 NaN             NaN             NaN
2021-11-02/20:45:32.57                 NaN             NaN             NaN
2021-11-02/20:45:32.60                 NaN             NaN             NaN
2021-11-02/20:45:32.63                 NaN             NaN             NaN
2021-11-02/20:45:32.66                 NaN             NaN             NaN
2021-11-02/20:45:32.69                 NaN             NaN             NaN
2021-11-02/20:45:32.73                 NaN             NaN             NaN
2021-11-02/20:45:32.76                 NaN             NaN             NaN
2021-11-02/20:45:32.79                 NaN             NaN             NaN
2021-11-02/20:45:32.82                 NaN             NaN             NaN
2021-11-02/20:45:32.85                 NaN             NaN             NaN
2021-11-02/20:45:32.88                 NaN             NaN             NaN
2021-11-02/20:45:32.91                 NaN             NaN             NaN
2021-11-02/20:45:32.94                 NaN             NaN             NaN
2021-11-02/20:45:32.98                 NaN             NaN             NaN
2021-11-02/20:45:33.01                 NaN             NaN             NaN
2021-11-02/20:45:33.04                 NaN             NaN             NaN
2021-11-02/20:45:33.07                 NaN             NaN             NaN
2021-11-02/20:45:33.10                 NaN             NaN             NaN
2021-11-02/20:45:33.13                 NaN             NaN             NaN
2021-11-02/20:45:33.16                 NaN             NaN             NaN
2021-11-02/20:45:33.19                 NaN             NaN             NaN
2021-11-02/20:45:33.23                 NaN             NaN             NaN
2021-11-02/20:45:33.26                 NaN             NaN             NaN
2021-11-02/20:45:33.29                 NaN             NaN             NaN
2021-11-02/20:45:33.32                 NaN             NaN             NaN
2021-11-02/20:45:33.35                 NaN             NaN             NaN
2021-11-02/20:45:33.38                 NaN             NaN             NaN
2021-11-02/20:45:33.41                 NaN             NaN             NaN
2021-11-02/20:45:33.44                 NaN             NaN             NaN
2021-11-02/20:45:33.48                 NaN             NaN             NaN
2021-11-02/20:45:33.51                 NaN             NaN             NaN
2021-11-02/20:45:33.54                 NaN             NaN             NaN
2021-11-02/20:45:33.57                 NaN             NaN             NaN
2021-11-02/20:45:33.60                 NaN             NaN             NaN
2021-11-02/20:45:33.63                 NaN             NaN             NaN
2021-11-02/20:45:33.66                 NaN             NaN             NaN
2021-11-02/20:45:33.69                 NaN             NaN             NaN
2021-11-02/20:45:33.73                 NaN             NaN             NaN
2021-11-02/20:45:33.76                 NaN             NaN             NaN
2021-11-02/20:45:33.79                 NaN             NaN             NaN
2021-11-02/20:45:33.82                 NaN             NaN             NaN
2021-11-02/20:45:33.85                 NaN             NaN             NaN
2021-11-02/20:45:33.88                 NaN             NaN             NaN
2021-11-02/20:45:33.91                 NaN             NaN             NaN
2021-11-02/20:45:33.94                 NaN             NaN             NaN
2021-11-02/20:45:33.98                 NaN             NaN             NaN
2021-11-02/20:45:34.01                 NaN             NaN             NaN
2021-11-02/20:45:34.04                 NaN             NaN             NaN
2021-11-02/20:45:34.07                 NaN             NaN             NaN
2021-11-02/20:45:34.10                 NaN             NaN             NaN
2021-11-02/20:45:34.13                 NaN             NaN             NaN
2021-11-02/20:45:34.16                 NaN             NaN             NaN
2021-11-02/20:45:34.19                 NaN             NaN             NaN
2021-11-02/20:45:34.23                 NaN             NaN             NaN
2021-11-02/20:45:34.26                 NaN             NaN             NaN
2021-11-02/20:45:34.29                 NaN             NaN             NaN
2021-11-02/20:45:34.32                 NaN             NaN             NaN
2021-11-02/20:45:34.35                 NaN             NaN             NaN
2021-11-02/20:45:34.38                 NaN             NaN             NaN
2021-11-02/20:45:34.41                 NaN             NaN             NaN
2021-11-02/20:45:34.44                 NaN             NaN             NaN
2021-11-02/20:45:34.48                 NaN             NaN             NaN
2021-11-02/20:45:34.51                 NaN             NaN             NaN
2021-11-02/20:45:34.54                 NaN             NaN             NaN
2021-11-02/20:45:34.57                 NaN             NaN             NaN
2021-11-02/20:45:34.60                 NaN             NaN             NaN
2021-11-02/20:45:34.63                 NaN             NaN             NaN
2021-11-02/20:45:34.66                 NaN             NaN             NaN
2021-11-02/20:45:34.69                 NaN             NaN             NaN
2021-11-02/20:45:34.73                 NaN             NaN             NaN
2021-11-02/20:45:34.76                 NaN             NaN             NaN
2021-11-02/20:45:34.79                 NaN             NaN             NaN
2021-11-02/20:45:34.82                 NaN             NaN             NaN
2021-11-02/20:45:34.85                 NaN             NaN             NaN
2021-11-02/20:45:34.88                 NaN             NaN             NaN
2021-11-02/20:45:34.91                 NaN             NaN             NaN
2021-11-02/20:45:34.94                 NaN             NaN             NaN
2021-11-02/20:45:34.98                 NaN             NaN             NaN
2021-11-02/20:45:35.01                 NaN             NaN             NaN
2021-11-02/20:45:35.04                 NaN             NaN             NaN
2021-11-02/20:45:35.07                 NaN             NaN             NaN
2021-11-02/20:45:35.10                 NaN             NaN             NaN
2021-11-02/20:45:35.13                 NaN             NaN             NaN
2021-11-02/20:45:35.16                 NaN             NaN             NaN
2021-11-02/20:45:35.19                 NaN             NaN             NaN
2021-11-02/20:45:35.23                 NaN             NaN             NaN
2021-11-02/20:45:35.26                 NaN             NaN             NaN
2021-11-02/20:45:35.29                 NaN             NaN             NaN
2021-11-02/20:45:35.32                 NaN             NaN             NaN
2021-11-02/20:45:35.35                 NaN             NaN             NaN
2021-11-02/20:45:35.38                 NaN             NaN             NaN
2021-11-02/20:45:35.41                 NaN             NaN             NaN
2021-11-02/20:45:35.44                 NaN             NaN             NaN
2021-11-02/20:45:35.48                 NaN             NaN             NaN
2021-11-02/20:45:35.51                 NaN             NaN             NaN
2021-11-02/20:45:35.54                 NaN             NaN             NaN
2021-11-02/20:45:35.57                 NaN             NaN             NaN
2021-11-02/20:45:35.60                 NaN             NaN             NaN
2021-11-02/20:45:35.63                 NaN             NaN             NaN
2021-11-02/20:45:35.66                 NaN             NaN             NaN
2021-11-02/20:45:35.69                 NaN             NaN             NaN
2021-11-02/20:45:35.73                 NaN             NaN             NaN
2021-11-02/20:45:35.76                 NaN             NaN             NaN
2021-11-02/20:45:35.79                 NaN             NaN             NaN
2021-11-02/20:45:35.82                 NaN             NaN             NaN
2021-11-02/20:45:35.85                 NaN             NaN             NaN
2021-11-02/20:45:35.88                 NaN             NaN             NaN
2021-11-02/20:45:35.91                 NaN             NaN             NaN
2021-11-02/20:45:35.94                 NaN             NaN             NaN
2021-11-02/20:45:35.98                 NaN             NaN             NaN
2021-11-02/20:45:36.01                 NaN             NaN             NaN
2021-11-02/20:45:36.04                 NaN             NaN             NaN
2021-11-02/20:45:36.07                 NaN             NaN             NaN
2021-11-02/20:45:36.10                 NaN             NaN             NaN
2021-11-02/20:45:36.13                 NaN             NaN             NaN
2021-11-02/20:45:36.16                 NaN             NaN             NaN
2021-11-02/20:45:36.19                 NaN             NaN             NaN
2021-11-02/20:45:36.23                 NaN             NaN             NaN
2021-11-02/20:45:36.26                 NaN             NaN             NaN
2021-11-02/20:45:36.29                 NaN             NaN             NaN
2021-11-02/20:45:36.32                 NaN             NaN             NaN
2021-11-02/20:45:36.35                 NaN             NaN             NaN
2021-11-02/20:45:36.38                 NaN             NaN             NaN
2021-11-02/20:45:36.41                 NaN             NaN             NaN
2021-11-02/20:45:36.44                 NaN             NaN             NaN
2021-11-02/20:45:36.48                 NaN             NaN             NaN
2021-11-02/20:45:36.51                 NaN             NaN             NaN
2021-11-02/20:45:36.54                 NaN             NaN             NaN
2021-11-02/20:45:36.57                 NaN             NaN             NaN
2021-11-02/20:45:36.60                 NaN             NaN             NaN
2021-11-02/20:45:36.63                 NaN             NaN             NaN
2021-11-02/20:45:36.66                 NaN             NaN             NaN
2021-11-02/20:45:36.69                 NaN             NaN             NaN
2021-11-02/20:45:36.73                 NaN             NaN             NaN
2021-11-02/20:45:36.76                 NaN             NaN             NaN
2021-11-02/20:45:36.79                 NaN             NaN             NaN
2021-11-02/20:45:36.82                 NaN             NaN             NaN
2021-11-02/20:45:36.85                 NaN             NaN             NaN
2021-11-02/20:45:36.88                 NaN             NaN             NaN
2021-11-02/20:45:36.91                 NaN             NaN             NaN
2021-11-02/20:45:36.94                 NaN             NaN             NaN
2021-11-02/20:45:36.98                 NaN             NaN             NaN
2021-11-02/20:45:37.01                 NaN             NaN             NaN
2021-11-02/20:45:37.04                 NaN             NaN             NaN
2021-11-02/20:45:37.07                 NaN             NaN             NaN
2021-11-02/20:45:37.10                 NaN             NaN             NaN
2021-11-02/20:45:37.13                 NaN             NaN             NaN
2021-11-02/20:45:37.16                 NaN             NaN             NaN
2021-11-02/20:45:37.19                 NaN             NaN             NaN
2021-11-02/20:45:37.23                 NaN             NaN             NaN
2021-11-02/20:45:37.26                 NaN             NaN             NaN
2021-11-02/20:45:37.29                 NaN             NaN             NaN
2021-11-02/20:45:37.32                 NaN             NaN             NaN
2021-11-02/20:45:37.35                 NaN             NaN             NaN
2021-11-02/20:45:37.38                 NaN             NaN             NaN
2021-11-02/20:45:37.41                 NaN             NaN             NaN
2021-11-02/20:45:37.44                 NaN             NaN             NaN
2021-11-02/20:45:37.48                 NaN             NaN             NaN
2021-11-02/20:45:37.51                 NaN             NaN             NaN
2021-11-02/20:45:37.54                 NaN             NaN             NaN
2021-11-02/20:45:37.57                 NaN             NaN             NaN
2021-11-02/20:45:37.60                 NaN             NaN             NaN
2021-11-02/20:45:37.63                 NaN             NaN             NaN
2021-11-02/20:45:37.66                 NaN             NaN             NaN
2021-11-02/20:45:37.69                 NaN             NaN             NaN
2021-11-02/20:45:37.73                 NaN             NaN             NaN
2021-11-02/20:45:37.76                 NaN             NaN             NaN
2021-11-02/20:45:37.79                 NaN             NaN             NaN
2021-11-02/20:45:37.82                 NaN             NaN             NaN
2021-11-02/20:45:37.85                 NaN             NaN             NaN
2021-11-02/20:45:37.88                 NaN             NaN             NaN
2021-11-02/20:45:37.91                 NaN             NaN             NaN
2021-11-02/20:45:37.94                 NaN             NaN             NaN
2021-11-02/20:45:37.98                 NaN             NaN             NaN
2021-11-02/20:45:38.01                 NaN             NaN             NaN
2021-11-02/20:45:38.04                 NaN             NaN             NaN
2021-11-02/20:45:38.07                 NaN             NaN             NaN
2021-11-02/20:45:38.10                 NaN             NaN             NaN
2021-11-02/20:45:38.13                 NaN             NaN             NaN
2021-11-02/20:45:38.16                 NaN             NaN             NaN
2021-11-02/20:45:38.19                 NaN             NaN             NaN
2021-11-02/20:45:38.23                 NaN             NaN             NaN
2021-11-02/20:45:38.26                 NaN             NaN             NaN
2021-11-02/20:45:38.29                 NaN             NaN             NaN
2021-11-02/20:45:38.32                 NaN             NaN             NaN
2021-11-02/20:45:38.35                 NaN             NaN             NaN
2021-11-02/20:45:38.38                 NaN             NaN             NaN
2021-11-02/20:45:38.41                 NaN             NaN             NaN
2021-11-02/20:45:38.44                 NaN             NaN             NaN
2021-11-02/20:45:38.48                 NaN             NaN             NaN
2021-11-02/20:45:38.51                 NaN             NaN             NaN
2021-11-02/20:45:38.54                 NaN             NaN             NaN
2021-11-02/20:45:38.57                 NaN             NaN             NaN
2021-11-02/20:45:38.60                 NaN             NaN             NaN
2021-11-02/20:45:38.63                 NaN             NaN             NaN
2021-11-02/20:45:38.66                 NaN             NaN             NaN
2021-11-02/20:45:38.69                 NaN             NaN             NaN
2021-11-02/20:45:38.73                 NaN             NaN             NaN
2021-11-02/20:45:38.76                 NaN             NaN             NaN
2021-11-02/20:45:38.79                 NaN             NaN             NaN
2021-11-02/20:45:38.82                 NaN             NaN             NaN
2021-11-02/20:45:38.85                 NaN             NaN             NaN
2021-11-02/20:45:38.88                 NaN             NaN             NaN
2021-11-02/20:45:38.91                 NaN             NaN             NaN
2021-11-02/20:45:38.94                 NaN             NaN             NaN
2021-11-02/20:45:38.98                 NaN             NaN             NaN
2021-11-02/20:45:39.01                 NaN             NaN             NaN
2021-11-02/20:45:39.04                 NaN             NaN             NaN
2021-11-02/20:45:39.07                 NaN             NaN             NaN
2021-11-02/20:45:39.10                 NaN             NaN             NaN
2021-11-02/20:45:39.13                 NaN             NaN             NaN
2021-11-02/20:45:39.16                 NaN             NaN             NaN
2021-11-02/20:45:39.19                 NaN             NaN             NaN
2021-11-02/20:45:39.23                 NaN             NaN             NaN
2021-11-02/20:45:39.26                 NaN             NaN             NaN
2021-11-02/20:45:39.29                 NaN             NaN             NaN
2021-11-02/20:45:39.32                 NaN             NaN             NaN
2021-11-02/20:45:39.35                 NaN             NaN             NaN
2021-11-02/20:45:39.38                 NaN             NaN             NaN
2021-11-02/20:45:39.41                 NaN             NaN             NaN
2021-11-02/20:45:39.44                 NaN             NaN             NaN
2021-11-02/20:45:39.48                 NaN             NaN             NaN
2021-11-02/20:45:39.51                 NaN             NaN             NaN
2021-11-02/20:45:39.54                 NaN             NaN             NaN
2021-11-02/20:45:39.57                 NaN             NaN             NaN
2021-11-02/20:45:39.60                 NaN             NaN             NaN
2021-11-02/20:45:39.63                 NaN             NaN             NaN
2021-11-02/20:45:39.66                 NaN             NaN             NaN
2021-11-02/20:45:39.69                 NaN             NaN             NaN
2021-11-02/20:45:39.73                 NaN             NaN             NaN
2021-11-02/20:45:39.76                 NaN             NaN             NaN
2021-11-02/20:45:39.79                 NaN             NaN             NaN
2021-11-02/20:45:39.82                 NaN             NaN             NaN
2021-11-02/20:45:39.85                 NaN             NaN             NaN
2021-11-02/20:45:39.88                 NaN             NaN             NaN
2021-11-02/20:45:39.91                 NaN             NaN             NaN
2021-11-02/20:45:39.94                 NaN             NaN             NaN
2021-11-02/20:45:39.98                 NaN             NaN             NaN
2021-11-02/20:45:40.01                 NaN             NaN             NaN
2021-11-02/20:45:40.04                 NaN             NaN             NaN
2021-11-02/20:45:40.07                 NaN             NaN             NaN
2021-11-02/20:45:40.10                 NaN             NaN             NaN
2021-11-02/20:45:40.13                 NaN             NaN             NaN
2021-11-02/20:45:40.16                 NaN             NaN             NaN
2021-11-02/20:45:40.19                 NaN             NaN             NaN
2021-11-02/20:45:40.23                 NaN             NaN             NaN
2021-11-02/20:45:40.26                 NaN             NaN             NaN
2021-11-02/20:45:40.29                 NaN             NaN             NaN
2021-11-02/20:45:40.32                 NaN             NaN             NaN
2021-11-02/20:45:40.35                 NaN             NaN             NaN
2021-11-02/20:45:40.38                 NaN             NaN             NaN
2021-11-02/20:45:40.41                 NaN             NaN             NaN
2021-11-02/20:45:40.44                 NaN             NaN             NaN
2021-11-02/20:45:40.48                 NaN             NaN             NaN
2021-11-02/20:45:40.51                 NaN             NaN             NaN
2021-11-02/20:45:40.54                 NaN             NaN             NaN
2021-11-02/20:45:40.57                 NaN             NaN             NaN
2021-11-02/20:45:40.60                 NaN             NaN             NaN
2021-11-02/20:45:40.63                 NaN             NaN             NaN
2021-11-02/20:45:40.66                 NaN             NaN             NaN
2021-11-02/20:45:40.69                 NaN             NaN             NaN
2021-11-02/20:45:40.73                 NaN             NaN             NaN
2021-11-02/20:45:40.76                 NaN             NaN             NaN
2021-11-02/20:45:40.79                 NaN             NaN             NaN
2021-11-02/20:45:40.82                 NaN             NaN             NaN
2021-11-02/20:45:40.85                 NaN             NaN             NaN
2021-11-02/20:45:40.88                 NaN             NaN             NaN
2021-11-02/20:45:40.91                 NaN             NaN             NaN
2021-11-02/20:45:40.94                 NaN             NaN             NaN
2021-11-02/20:45:40.98                 NaN             NaN             NaN
2021-11-02/20:45:41.01                 NaN             NaN             NaN
2021-11-02/20:45:41.04                 NaN             NaN             NaN
2021-11-02/20:45:41.07                 NaN             NaN             NaN
2021-11-02/20:45:41.10                 NaN             NaN             NaN
2021-11-02/20:45:41.13                 NaN             NaN             NaN
2021-11-02/20:45:41.16                 NaN             NaN             NaN
2021-11-02/20:45:41.19                 NaN             NaN             NaN
2021-11-02/20:45:41.23                 NaN             NaN             NaN
2021-11-02/20:45:41.26                 NaN             NaN             NaN
2021-11-02/20:45:41.29                 NaN             NaN             NaN
2021-11-02/20:45:41.32                 NaN             NaN             NaN
2021-11-02/20:45:41.35                 NaN             NaN             NaN
2021-11-02/20:45:41.38                 NaN             NaN             NaN
2021-11-02/20:45:41.41                 NaN             NaN             NaN
2021-11-02/20:45:41.44                 NaN             NaN             NaN
2021-11-02/20:45:41.48                 NaN             NaN             NaN
2021-11-02/20:45:41.51                 NaN             NaN             NaN
2021-11-02/20:45:41.54                 NaN             NaN             NaN
2021-11-02/20:45:41.57                 NaN             NaN             NaN
2021-11-02/20:45:41.60                 NaN             NaN             NaN
2021-11-02/20:45:41.63                 NaN             NaN             NaN
2021-11-02/20:45:41.66                 NaN             NaN             NaN
2021-11-02/20:45:41.69                 NaN             NaN             NaN
2021-11-02/20:45:41.73                 NaN             NaN             NaN
2021-11-02/20:45:41.76                 NaN             NaN             NaN
2021-11-02/20:45:41.79                 NaN             NaN             NaN
2021-11-02/20:45:41.82                 NaN             NaN             NaN
2021-11-02/20:45:41.85                 NaN             NaN             NaN
2021-11-02/20:45:41.88                 NaN             NaN             NaN
2021-11-02/20:45:41.91                 NaN             NaN             NaN
2021-11-02/20:45:41.94                 NaN             NaN             NaN
2021-11-02/20:45:41.98                 NaN             NaN             NaN
2021-11-02/20:45:42.01                 NaN             NaN             NaN
2021-11-02/20:45:42.04                 NaN             NaN             NaN
2021-11-02/20:45:42.07                 NaN             NaN             NaN
2021-11-02/20:45:42.10                 NaN             NaN             NaN
2021-11-02/20:45:42.13                 NaN             NaN             NaN
2021-11-02/20:45:42.16                 NaN             NaN             NaN
2021-11-02/20:45:42.19                 NaN             NaN             NaN
2021-11-02/20:45:42.23                 NaN             NaN             NaN
2021-11-02/20:45:42.26                 NaN             NaN             NaN
2021-11-02/20:45:42.29                 NaN             NaN             NaN
2021-11-02/20:45:42.32                 NaN             NaN             NaN
2021-11-02/20:45:42.35                 NaN             NaN             NaN
2021-11-02/20:45:42.38                 NaN             NaN             NaN
2021-11-02/20:45:42.41                 NaN             NaN             NaN
2021-11-02/20:45:42.44                 NaN             NaN             NaN
2021-11-02/20:45:42.48                 NaN             NaN             NaN
2021-11-02/20:45:42.51                 NaN             NaN             NaN
2021-11-02/20:45:42.54                 NaN             NaN             NaN
2021-11-02/20:45:42.57                 NaN             NaN             NaN
2021-11-02/20:45:42.60                 NaN             NaN             NaN
2021-11-02/20:45:42.63                 NaN             NaN             NaN
2021-11-02/20:45:42.66                 NaN             NaN             NaN
2021-11-02/20:45:42.69                 NaN             NaN             NaN
2021-11-02/20:45:42.73                 NaN             NaN             NaN
2021-11-02/20:45:42.76                 NaN             NaN             NaN
2021-11-02/20:45:42.79                 NaN             NaN             NaN
2021-11-02/20:45:42.82                 NaN             NaN             NaN
2021-11-02/20:45:42.85                 NaN             NaN             NaN
2021-11-02/20:45:42.88                 NaN             NaN             NaN
2021-11-02/20:45:42.91                 NaN             NaN             NaN
2021-11-02/20:45:42.94                 NaN             NaN             NaN
2021-11-02/20:45:42.98                 NaN             NaN             NaN
2021-11-02/20:45:43.01                 NaN             NaN             NaN
2021-11-02/20:45:43.04                 NaN             NaN             NaN
2021-11-02/20:45:43.07                 NaN             NaN             NaN
2021-11-02/20:45:43.10                 NaN             NaN             NaN
2021-11-02/20:45:43.13                 NaN             NaN             NaN
2021-11-02/20:45:43.16                 NaN             NaN             NaN
2021-11-02/20:45:43.19                 NaN             NaN             NaN
2021-11-02/20:45:43.23                 NaN             NaN             NaN
2021-11-02/20:45:43.26                 NaN             NaN             NaN
2021-11-02/20:45:43.29                 NaN             NaN             NaN
2021-11-02/20:45:43.32                 NaN             NaN             NaN
2021-11-02/20:45:43.35                 NaN             NaN             NaN
2021-11-02/20:45:43.38                 NaN             NaN             NaN
2021-11-02/20:45:43.41                 NaN             NaN             NaN
2021-11-02/20:45:43.44                 NaN             NaN             NaN
2021-11-02/20:45:43.48                 NaN             NaN             NaN
2021-11-02/20:45:43.51                 NaN             NaN             NaN
2021-11-02/20:45:43.54                 NaN             NaN             NaN
2021-11-02/20:45:43.57                 NaN             NaN             NaN
2021-11-02/20:45:43.60                 NaN             NaN             NaN
2021-11-02/20:45:43.63                 NaN             NaN             NaN
2021-11-02/20:45:43.66                 NaN             NaN             NaN
2021-11-02/20:45:43.69                 NaN             NaN             NaN
2021-11-02/20:45:43.73                 NaN             NaN             NaN
2021-11-02/20:45:43.76                 NaN             NaN             NaN
2021-11-02/20:45:43.79                 NaN             NaN             NaN
2021-11-02/20:45:43.82                 NaN             NaN             NaN
2021-11-02/20:45:43.85                 NaN             NaN             NaN
2021-11-02/20:45:43.88                 NaN             NaN             NaN
2021-11-02/20:45:43.91                 NaN             NaN             NaN
2021-11-02/20:45:43.94                 NaN             NaN             NaN
2021-11-02/20:45:43.98                 NaN             NaN             NaN
2021-11-02/20:45:44.01                 NaN             NaN             NaN
2021-11-02/20:45:44.04                 NaN             NaN             NaN
2021-11-02/20:45:44.07                 NaN             NaN             NaN
2021-11-02/20:45:44.10                 NaN             NaN             NaN
2021-11-02/20:45:44.13                 NaN             NaN             NaN
2021-11-02/20:45:44.16                 NaN             NaN             NaN
2021-11-02/20:45:44.19                 NaN             NaN             NaN
2021-11-02/20:45:44.23                 NaN             NaN             NaN
2021-11-02/20:45:44.26                 NaN             NaN             NaN
2021-11-02/20:45:44.29                 NaN             NaN             NaN
2021-11-02/20:45:44.32                 NaN             NaN             NaN
2021-11-02/20:45:44.35                 NaN             NaN             NaN
2021-11-02/20:45:44.38                 NaN             NaN             NaN
2021-11-02/20:45:44.41                 NaN             NaN             NaN
2021-11-02/20:45:44.44                 NaN             NaN             NaN
2021-11-02/20:45:44.48                 NaN             NaN             NaN
2021-11-02/20:45:44.51                 NaN             NaN             NaN
2021-11-02/20:45:44.54                 NaN             NaN             NaN
2021-11-02/20:45:44.57                 NaN             NaN             NaN
2021-11-02/20:45:44.60                 NaN             NaN             NaN
2021-11-02/20:45:44.63                 NaN             NaN             NaN
2021-11-02/20:45:44.66                 NaN             NaN             NaN
2021-11-02/20:45:44.69                 NaN             NaN             NaN
2021-11-02/20:45:44.73                 NaN             NaN             NaN
2021-11-02/20:45:44.76                 NaN             NaN             NaN
2021-11-02/20:45:44.79                 NaN             NaN             NaN
2021-11-02/20:45:44.82                 NaN             NaN             NaN
2021-11-02/20:45:44.85                 NaN             NaN             NaN
2021-11-02/20:45:44.88                 NaN             NaN             NaN
2021-11-02/20:45:44.91                 NaN             NaN             NaN
2021-11-02/20:45:44.94                 NaN             NaN             NaN
2021-11-02/20:45:44.98                 NaN             NaN             NaN
2021-11-02/20:45:45.01                 NaN             NaN             NaN
2021-11-02/20:45:45.04                 NaN             NaN             NaN
2021-11-02/20:45:45.07                 NaN             NaN             NaN
2021-11-02/20:45:45.10                 NaN             NaN             NaN
2021-11-02/20:45:45.13                 NaN             NaN             NaN
2021-11-02/20:45:45.16                 NaN             NaN             NaN
2021-11-02/20:45:45.19                 NaN             NaN             NaN
2021-11-02/20:45:45.23                 NaN             NaN             NaN
2021-11-02/20:45:45.26                 NaN             NaN             NaN
2021-11-02/20:45:45.29                 NaN             NaN             NaN
2021-11-02/20:45:45.32                 NaN             NaN             NaN
2021-11-02/20:45:45.35                 NaN             NaN             NaN
2021-11-02/20:45:45.38                 NaN             NaN             NaN
2021-11-02/20:45:45.41                 NaN             NaN             NaN
2021-11-02/20:45:45.44                 NaN             NaN             NaN
2021-11-02/20:45:45.48                 NaN             NaN             NaN
2021-11-02/20:45:45.51                 NaN             NaN             NaN
2021-11-02/20:45:45.54                 NaN             NaN             NaN
2021-11-02/20:45:45.57                 NaN             NaN             NaN
2021-11-02/20:45:45.60                 NaN             NaN             NaN
2021-11-02/20:45:45.63                 NaN             NaN             NaN
2021-11-02/20:45:45.66                 NaN             NaN             NaN
2021-11-02/20:45:45.69                 NaN             NaN             NaN
2021-11-02/20:45:45.73                 NaN             NaN             NaN
2021-11-02/20:45:45.76                 NaN             NaN             NaN
2021-11-02/20:45:45.79                 NaN             NaN             NaN
2021-11-02/20:45:45.82                 NaN             NaN             NaN
2021-11-02/20:45:45.85                 NaN             NaN             NaN
2021-11-02/20:45:45.88                 NaN             NaN             NaN
2021-11-02/20:45:45.91                 NaN             NaN             NaN
2021-11-02/20:45:45.94                 NaN             NaN             NaN
2021-11-02/20:45:45.98                 NaN             NaN             NaN
2021-11-02/20:45:46.01                 NaN             NaN             NaN
2021-11-02/20:45:46.04                 NaN             NaN             NaN
2021-11-02/20:45:46.07                 NaN             NaN             NaN
2021-11-02/20:45:46.10                 NaN             NaN             NaN
2021-11-02/20:45:46.13                 NaN             NaN             NaN
2021-11-02/20:45:46.16                 NaN             NaN             NaN
2021-11-02/20:45:46.19                 NaN             NaN             NaN
2021-11-02/20:45:46.23                 NaN             NaN             NaN
2021-11-02/20:45:46.26                 NaN             NaN             NaN
2021-11-02/20:45:46.29                 NaN             NaN             NaN
2021-11-02/20:45:46.32                 NaN             NaN             NaN
2021-11-02/20:45:46.35                 NaN             NaN             NaN
2021-11-02/20:45:46.38                 NaN             NaN             NaN
2021-11-02/20:45:46.41                 NaN             NaN             NaN
2021-11-02/20:45:46.44                 NaN             NaN             NaN
2021-11-02/20:45:46.48                 NaN             NaN             NaN
2021-11-02/20:45:46.51                 NaN             NaN             NaN
2021-11-02/20:45:46.54                 NaN             NaN             NaN
2021-11-02/20:45:46.57                 NaN             NaN             NaN
2021-11-02/20:45:46.60                 NaN             NaN             NaN
2021-11-02/20:45:46.63                 NaN             NaN             NaN
2021-11-02/20:45:46.66                 NaN             NaN             NaN
2021-11-02/20:45:46.69                 NaN             NaN             NaN
2021-11-02/20:45:46.73                 NaN             NaN             NaN
2021-11-02/20:45:46.76                 NaN             NaN             NaN
2021-11-02/20:45:46.79                 NaN             NaN             NaN
2021-11-02/20:45:46.82                 NaN             NaN             NaN
2021-11-02/20:45:46.85                 NaN             NaN             NaN
2021-11-02/20:45:46.88                 NaN             NaN             NaN
2021-11-02/20:45:46.91                 NaN             NaN             NaN
2021-11-02/20:45:46.94                 NaN             NaN             NaN
2021-11-02/20:45:46.98                 NaN             NaN             NaN
2021-11-02/20:45:47.01                 NaN             NaN             NaN
2021-11-02/20:45:47.04                 NaN             NaN             NaN
2021-11-02/20:45:47.07                 NaN             NaN             NaN
2021-11-02/20:45:47.10                 NaN             NaN             NaN
2021-11-02/20:45:47.13                 NaN             NaN             NaN
2021-11-02/20:45:47.16                 NaN             NaN             NaN
2021-11-02/20:45:47.19                 NaN             NaN             NaN
2021-11-02/20:45:47.23                 NaN             NaN             NaN
2021-11-02/20:45:47.26                 NaN             NaN             NaN
2021-11-02/20:45:47.29                 NaN             NaN             NaN
2021-11-02/20:45:47.32                 NaN             NaN             NaN
2021-11-02/20:45:47.35                 NaN             NaN             NaN
2021-11-02/20:45:47.38                 NaN             NaN             NaN
2021-11-02/20:45:47.41                 NaN             NaN             NaN
2021-11-02/20:45:47.44                 NaN             NaN             NaN
2021-11-02/20:45:47.48                 NaN             NaN             NaN
2021-11-02/20:45:47.51                 NaN             NaN             NaN
2021-11-02/20:45:47.54                 NaN             NaN             NaN
2021-11-02/20:45:47.57                 NaN             NaN             NaN
2021-11-02/20:45:47.60                 NaN             NaN             NaN
2021-11-02/20:45:47.63                 NaN             NaN             NaN
2021-11-02/20:45:47.66                 NaN             NaN             NaN
2021-11-02/20:45:47.69                 NaN             NaN             NaN
2021-11-02/20:45:47.73                 NaN             NaN             NaN
2021-11-02/20:45:47.76                 NaN             NaN             NaN
2021-11-02/20:45:47.79                 NaN             NaN             NaN
2021-11-02/20:45:47.82                 NaN             NaN             NaN
2021-11-02/20:45:47.85                 NaN             NaN             NaN
2021-11-02/20:45:47.88                 NaN             NaN             NaN
2021-11-02/20:45:47.91                 NaN             NaN             NaN
2021-11-02/20:45:47.94                 NaN             NaN             NaN
2021-11-02/20:45:47.98                 NaN             NaN             NaN
2021-11-02/20:45:48.01                 NaN             NaN             NaN
2021-11-02/20:45:48.04                 NaN             NaN             NaN
2021-11-02/20:45:48.07                 NaN             NaN             NaN
2021-11-02/20:45:48.10                 NaN             NaN             NaN
2021-11-02/20:45:48.13                 NaN             NaN             NaN
2021-11-02/20:45:48.16                 NaN             NaN             NaN
2021-11-02/20:45:48.19                 NaN             NaN             NaN
2021-11-02/20:45:48.23                 NaN             NaN             NaN
2021-11-02/20:45:48.26                 NaN             NaN             NaN
2021-11-02/20:45:48.29                 NaN             NaN             NaN
2021-11-02/20:45:48.32                 NaN             NaN             NaN
2021-11-02/20:45:48.35                 NaN             NaN             NaN
2021-11-02/20:45:48.38                 NaN             NaN             NaN
2021-11-02/20:45:48.41                 NaN             NaN             NaN
2021-11-02/20:45:48.44                 NaN             NaN             NaN
2021-11-02/20:45:48.48                 NaN             NaN             NaN
2021-11-02/20:45:48.51                 NaN             NaN             NaN
2021-11-02/20:45:48.54                 NaN             NaN             NaN
2021-11-02/20:45:48.57                 NaN             NaN             NaN
2021-11-02/20:45:48.60                 NaN             NaN             NaN
2021-11-02/20:45:48.63                 NaN             NaN             NaN
2021-11-02/20:45:48.66                 NaN             NaN             NaN
2021-11-02/20:45:48.69                 NaN             NaN             NaN
2021-11-02/20:45:48.73                 NaN             NaN             NaN
2021-11-02/20:45:48.76                 NaN             NaN             NaN
2021-11-02/20:45:48.79                 NaN             NaN             NaN
2021-11-02/20:45:48.82                 NaN             NaN             NaN
2021-11-02/20:45:48.85                 NaN             NaN             NaN
2021-11-02/20:45:48.88                 NaN             NaN             NaN
2021-11-02/20:45:48.91                 NaN             NaN             NaN
2021-11-02/20:45:48.94                 NaN             NaN             NaN
2021-11-02/20:45:48.98                 NaN             NaN             NaN
2021-11-02/20:45:49.01                 NaN             NaN             NaN
2021-11-02/20:45:49.04                 NaN             NaN             NaN
2021-11-02/20:45:49.07                 NaN             NaN             NaN
2021-11-02/20:45:49.10                 NaN             NaN             NaN
2021-11-02/20:45:49.13                 NaN             NaN             NaN
2021-11-02/20:45:49.16                 NaN             NaN             NaN
2021-11-02/20:45:49.19                 NaN             NaN             NaN
2021-11-02/20:45:49.23                 NaN             NaN             NaN
2021-11-02/20:45:49.26                 NaN             NaN             NaN
2021-11-02/20:45:49.29                 NaN             NaN             NaN
2021-11-02/20:45:49.32                 NaN             NaN             NaN
2021-11-02/20:45:49.35                 NaN             NaN             NaN
2021-11-02/20:45:49.38                 NaN             NaN             NaN
2021-11-02/20:45:49.41                 NaN             NaN             NaN
2021-11-02/20:45:49.44                 NaN             NaN             NaN
2021-11-02/20:45:49.48                 NaN             NaN             NaN
2021-11-02/20:45:49.51                 NaN             NaN             NaN
2021-11-02/20:45:49.54                 NaN             NaN             NaN
2021-11-02/20:45:49.57                 NaN             NaN             NaN
2021-11-02/20:45:49.60                 NaN             NaN             NaN
2021-11-02/20:45:49.63                 NaN             NaN             NaN
2021-11-02/20:45:49.66                 NaN             NaN             NaN
2021-11-02/20:45:49.69                 NaN             NaN             NaN
2021-11-02/20:45:49.73                 NaN             NaN             NaN
2021-11-02/20:45:49.76                 NaN             NaN             NaN
2021-11-02/20:45:49.79                 NaN             NaN             NaN
2021-11-02/20:45:49.82                 NaN             NaN             NaN
2021-11-02/20:45:49.85                 NaN             NaN             NaN
2021-11-02/20:45:49.88                 NaN             NaN             NaN
2021-11-02/20:45:49.91                 NaN             NaN             NaN
2021-11-02/20:45:49.94                 NaN             NaN             NaN
2021-11-02/20:45:49.98                 NaN             NaN             NaN
2021-11-02/20:45:50.01                 NaN             NaN             NaN
2021-11-02/20:45:50.04                 NaN             NaN             NaN
2021-11-02/20:45:50.07                 NaN             NaN             NaN
2021-11-02/20:45:50.10                 NaN             NaN             NaN
2021-11-02/20:45:50.13                 NaN             NaN             NaN
2021-11-02/20:45:50.16                 NaN             NaN             NaN
2021-11-02/20:45:50.19                 NaN             NaN             NaN
2021-11-02/20:45:50.23                 NaN             NaN             NaN
2021-11-02/20:45:50.26                 NaN             NaN             NaN
2021-11-02/20:45:50.29                 NaN             NaN             NaN
2021-11-02/20:45:50.32                 NaN             NaN             NaN
2021-11-02/20:45:50.35                 NaN             NaN             NaN
2021-11-02/20:45:50.38                 NaN             NaN             NaN
2021-11-02/20:45:50.41                 NaN             NaN             NaN
2021-11-02/20:45:50.44                 NaN             NaN             NaN
2021-11-02/20:45:50.48                 NaN             NaN             NaN
2021-11-02/20:45:50.51                 NaN             NaN             NaN
2021-11-02/20:45:50.54                 NaN             NaN             NaN
2021-11-02/20:45:50.57                 NaN             NaN             NaN
2021-11-02/20:45:50.60                 NaN             NaN             NaN
2021-11-02/20:45:50.63                 NaN             NaN             NaN
2021-11-02/20:45:50.66                 NaN             NaN             NaN
2021-11-02/20:45:50.69                 NaN             NaN             NaN
2021-11-02/20:45:50.73                 NaN             NaN             NaN
2021-11-02/20:45:50.76                 NaN             NaN             NaN
2021-11-02/20:45:50.79                 NaN             NaN             NaN
2021-11-02/20:45:50.82                 NaN             NaN             NaN
2021-11-02/20:45:50.85                 NaN             NaN             NaN
2021-11-02/20:45:50.88                 NaN             NaN             NaN
2021-11-02/20:45:50.91                 NaN             NaN             NaN
2021-11-02/20:45:50.94                 NaN             NaN             NaN
2021-11-02/20:45:50.98                 NaN             NaN             NaN
2021-11-02/20:45:51.01                 NaN             NaN             NaN
2021-11-02/20:45:51.04                 NaN             NaN             NaN
2021-11-02/20:45:51.07                 NaN             NaN             NaN
2021-11-02/20:45:51.10                 NaN             NaN             NaN
2021-11-02/20:45:51.13                 NaN             NaN             NaN
2021-11-02/20:45:51.16                 NaN             NaN             NaN
2021-11-02/20:45:51.19                 NaN             NaN             NaN
2021-11-02/20:45:51.23                 NaN             NaN             NaN
2021-11-02/20:45:51.26                 NaN             NaN             NaN
2021-11-02/20:45:51.29                 NaN             NaN             NaN
2021-11-02/20:45:51.32                 NaN             NaN             NaN
2021-11-02/20:45:51.35                 NaN             NaN             NaN
2021-11-02/20:45:51.38                 NaN             NaN             NaN
2021-11-02/20:45:51.41                 NaN             NaN             NaN
2021-11-02/20:45:51.44                 NaN             NaN             NaN
2021-11-02/20:45:51.48                 NaN             NaN             NaN
2021-11-02/20:45:51.51                 NaN             NaN             NaN
2021-11-02/20:45:51.54                 NaN             NaN             NaN
2021-11-02/20:45:51.57                 NaN             NaN             NaN
2021-11-02/20:45:51.60                 NaN             NaN             NaN
2021-11-02/20:45:51.63                 NaN             NaN             NaN
2021-11-02/20:45:51.66                 NaN             NaN             NaN
2021-11-02/20:45:51.69                 NaN             NaN             NaN
2021-11-02/20:45:51.73                 NaN             NaN             NaN
2021-11-02/20:45:51.76                 NaN             NaN             NaN
2021-11-02/20:45:51.79                 NaN             NaN             NaN
2021-11-02/20:45:51.82                 NaN             NaN             NaN
2021-11-02/20:45:51.85                 NaN             NaN             NaN
2021-11-02/20:45:51.88                 NaN             NaN             NaN
2021-11-02/20:45:51.91                 NaN             NaN             NaN
2021-11-02/20:45:51.94                 NaN             NaN             NaN
2021-11-02/20:45:51.98                 NaN             NaN             NaN
2021-11-02/20:45:52.01                 NaN             NaN             NaN
2021-11-02/20:45:52.04                 NaN             NaN             NaN
2021-11-02/20:45:52.07                 NaN             NaN             NaN
2021-11-02/20:45:52.10                 NaN             NaN             NaN
2021-11-02/20:45:52.13                 NaN             NaN             NaN
2021-11-02/20:45:52.16                 NaN             NaN             NaN
2021-11-02/20:45:52.19                 NaN             NaN             NaN
2021-11-02/20:45:52.23                 NaN             NaN             NaN
2021-11-02/20:45:52.26                 NaN             NaN             NaN
2021-11-02/20:45:52.29                 NaN             NaN             NaN
2021-11-02/20:45:52.32                 NaN             NaN             NaN
2021-11-02/20:45:52.35                 NaN             NaN             NaN
2021-11-02/20:45:52.38                 NaN             NaN             NaN
2021-11-02/20:45:52.41                 NaN             NaN             NaN
2021-11-02/20:45:52.44                 NaN             NaN             NaN
2021-11-02/20:45:52.48                 NaN             NaN             NaN
2021-11-02/20:45:52.51                 NaN             NaN             NaN
2021-11-02/20:45:52.54                 NaN             NaN             NaN
2021-11-02/20:45:52.57                 NaN             NaN             NaN
2021-11-02/20:45:52.60                 NaN             NaN             NaN
2021-11-02/20:45:52.63                 NaN             NaN             NaN
2021-11-02/20:45:52.66                 NaN             NaN             NaN
2021-11-02/20:45:52.69                 NaN             NaN             NaN
2021-11-02/20:45:52.73                 NaN             NaN             NaN
2021-11-02/20:45:52.76                 NaN             NaN             NaN
2021-11-02/20:45:52.79                 NaN             NaN             NaN
2021-11-02/20:45:52.82                 NaN             NaN             NaN
2021-11-02/20:45:52.85                 NaN             NaN             NaN
2021-11-02/20:45:52.88                 NaN             NaN             NaN
2021-11-02/20:45:52.91                 NaN             NaN             NaN
2021-11-02/20:45:52.94                 NaN             NaN             NaN
2021-11-02/20:45:52.98                 NaN             NaN             NaN
2021-11-02/20:45:53.01                 NaN             NaN             NaN
2021-11-02/20:45:53.04                 NaN             NaN             NaN
2021-11-02/20:45:53.07                 NaN             NaN             NaN
2021-11-02/20:45:53.10                 NaN             NaN             NaN
2021-11-02/20:45:53.13                 NaN             NaN             NaN
2021-11-02/20:45:53.16                 NaN             NaN             NaN
2021-11-02/20:45:53.19                 NaN             NaN             NaN
2021-11-02/20:45:53.23                 NaN             NaN             NaN
2021-11-02/20:45:53.26                 NaN             NaN             NaN
2021-11-02/20:45:53.29                 NaN             NaN             NaN
2021-11-02/20:45:53.32                 NaN             NaN             NaN
2021-11-02/20:45:53.35                 NaN             NaN             NaN
2021-11-02/20:45:53.38                 NaN             NaN             NaN
2021-11-02/20:45:53.41                 NaN             NaN             NaN
2021-11-02/20:45:53.44                 NaN             NaN             NaN
2021-11-02/20:45:53.48                 NaN             NaN             NaN
2021-11-02/20:45:53.51                 NaN             NaN             NaN
2021-11-02/20:45:53.54                 NaN             NaN             NaN
2021-11-02/20:45:53.57                 NaN             NaN             NaN
2021-11-02/20:45:53.60                 NaN             NaN             NaN
2021-11-02/20:45:53.63                 NaN             NaN             NaN
2021-11-02/20:45:53.66                 NaN             NaN             NaN
2021-11-02/20:45:53.69                 NaN             NaN             NaN
2021-11-02/20:45:53.73                 NaN             NaN             NaN
2021-11-02/20:45:53.76                 NaN             NaN             NaN
2021-11-02/20:45:53.79                 NaN             NaN             NaN
2021-11-02/20:45:53.82                 NaN             NaN             NaN
2021-11-02/20:45:53.85                 NaN             NaN             NaN
2021-11-02/20:45:53.88                 NaN             NaN             NaN
2021-11-02/20:45:53.91                 NaN             NaN             NaN
2021-11-02/20:45:53.94                 NaN             NaN             NaN
2021-11-02/20:45:53.98                 NaN             NaN             NaN
2021-11-02/20:45:54.01                 NaN             NaN             NaN
2021-11-02/20:45:54.04                 NaN             NaN             NaN
2021-11-02/20:45:54.07                 NaN             NaN             NaN
2021-11-02/20:45:54.10                 NaN             NaN             NaN
2021-11-02/20:45:54.13                 NaN             NaN             NaN
2021-11-02/20:45:54.16                 NaN             NaN             NaN
2021-11-02/20:45:54.19                 NaN             NaN             NaN
2021-11-02/20:45:54.23                 NaN             NaN             NaN
2021-11-02/20:45:54.26                 NaN             NaN             NaN
2021-11-02/20:45:54.29                 NaN             NaN             NaN
2021-11-02/20:45:54.32                 NaN             NaN             NaN
2021-11-02/20:45:54.35                 NaN             NaN             NaN
2021-11-02/20:45:54.38                 NaN             NaN             NaN
2021-11-02/20:45:54.41                 NaN             NaN             NaN
2021-11-02/20:45:54.44                 NaN             NaN             NaN
2021-11-02/20:45:54.48                 NaN             NaN             NaN
2021-11-02/20:45:54.51                 NaN             NaN             NaN
2021-11-02/20:45:54.54                 NaN             NaN             NaN
2021-11-02/20:45:54.57                 NaN             NaN             NaN
2021-11-02/20:45:54.60                 NaN             NaN             NaN
2021-11-02/20:45:54.63                 NaN             NaN             NaN
2021-11-02/20:45:54.66                 NaN             NaN             NaN
2021-11-02/20:45:54.69                 NaN             NaN             NaN
2021-11-02/20:45:54.73                 NaN             NaN             NaN
2021-11-02/20:45:54.76                 NaN             NaN             NaN
2021-11-02/20:45:54.79                 NaN             NaN             NaN
2021-11-02/20:45:54.82                 NaN             NaN             NaN
2021-11-02/20:45:54.85                 NaN             NaN             NaN
2021-11-02/20:45:54.88                 NaN             NaN             NaN
2021-11-02/20:45:54.91                 NaN             NaN             NaN
2021-11-02/20:45:54.94                 NaN             NaN             NaN
2021-11-02/20:45:54.98                 NaN             NaN             NaN
2021-11-02/20:45:55.01                 NaN             NaN             NaN
2021-11-02/20:45:55.04                 NaN             NaN             NaN
2021-11-02/20:45:55.07                 NaN             NaN             NaN
2021-11-02/20:45:55.10                 NaN             NaN             NaN
2021-11-02/20:45:55.13                 NaN             NaN             NaN
2021-11-02/20:45:55.16                 NaN             NaN             NaN
2021-11-02/20:45:55.19                 NaN             NaN             NaN
2021-11-02/20:45:55.23                 NaN             NaN             NaN
2021-11-02/20:45:55.26                 NaN             NaN             NaN
2021-11-02/20:45:55.29                 NaN             NaN             NaN
2021-11-02/20:45:55.32                 NaN             NaN             NaN
2021-11-02/20:45:55.35                 NaN             NaN             NaN
2021-11-02/20:45:55.38                 NaN             NaN             NaN
2021-11-02/20:45:55.41                 NaN             NaN             NaN
2021-11-02/20:45:55.44                 NaN             NaN             NaN
2021-11-02/20:45:55.48                 NaN             NaN             NaN
2021-11-02/20:45:55.51                 NaN             NaN             NaN
2021-11-02/20:45:55.54                 NaN             NaN             NaN
2021-11-02/20:45:55.57                 NaN             NaN             NaN
2021-11-02/20:45:55.60                 NaN             NaN             NaN
2021-11-02/20:45:55.63                 NaN             NaN             NaN
2021-11-02/20:45:55.66                 NaN             NaN             NaN
2021-11-02/20:45:55.69                 NaN             NaN             NaN
2021-11-02/20:45:55.73                 NaN             NaN             NaN
2021-11-02/20:45:55.76                 NaN             NaN             NaN
2021-11-02/20:45:55.79                 NaN             NaN             NaN
2021-11-02/20:45:55.82                 NaN             NaN             NaN
2021-11-02/20:45:55.85                 NaN             NaN             NaN
2021-11-02/20:45:55.88                 NaN             NaN             NaN
2021-11-02/20:45:55.91                 NaN             NaN             NaN
2021-11-02/20:45:55.94                 NaN             NaN             NaN
2021-11-02/20:45:55.98                 NaN             NaN             NaN
2021-11-02/20:45:56.01                 NaN             NaN             NaN
2021-11-02/20:45:56.04                 NaN             NaN             NaN
2021-11-02/20:45:56.07                 NaN             NaN             NaN
2021-11-02/20:45:56.10                 NaN             NaN             NaN
2021-11-02/20:45:56.13                 NaN             NaN             NaN
2021-11-02/20:45:56.16                 NaN             NaN             NaN
2021-11-02/20:45:56.19                 NaN             NaN             NaN
2021-11-02/20:45:56.23                 NaN             NaN             NaN
2021-11-02/20:45:56.26                 NaN             NaN             NaN
2021-11-02/20:45:56.29                 NaN             NaN             NaN
2021-11-02/20:45:56.32                 NaN             NaN             NaN
2021-11-02/20:45:56.35                 NaN             NaN             NaN
2021-11-02/20:45:56.38                 NaN             NaN             NaN
2021-11-02/20:45:56.41                 NaN             NaN             NaN
2021-11-02/20:45:56.44                 NaN             NaN             NaN
2021-11-02/20:45:56.48                 NaN             NaN             NaN
2021-11-02/20:45:56.51                 NaN             NaN             NaN
2021-11-02/20:45:56.54                 NaN             NaN             NaN
2021-11-02/20:45:56.57                 NaN             NaN             NaN
2021-11-02/20:45:56.60                 NaN             NaN             NaN
2021-11-02/20:45:56.63                 NaN             NaN             NaN
2021-11-02/20:45:56.66                 NaN             NaN             NaN
2021-11-02/20:45:56.69                 NaN             NaN             NaN
2021-11-02/20:45:56.73                 NaN             NaN             NaN
2021-11-02/20:45:56.76                 NaN             NaN             NaN
2021-11-02/20:45:56.79                 NaN             NaN             NaN
2021-11-02/20:45:56.82                 NaN             NaN             NaN
2021-11-02/20:45:56.85                 NaN             NaN             NaN
2021-11-02/20:45:56.88                 NaN             NaN             NaN
2021-11-02/20:45:56.91                 NaN             NaN             NaN
2021-11-02/20:45:56.94                 NaN             NaN             NaN
2021-11-02/20:45:56.98                 NaN             NaN             NaN
2021-11-02/20:45:57.01                 NaN             NaN             NaN
2021-11-02/20:45:57.04                 NaN             NaN             NaN
2021-11-02/20:45:57.07                 NaN             NaN             NaN
2021-11-02/20:45:57.10                 NaN             NaN             NaN
2021-11-02/20:45:57.13                 NaN             NaN             NaN
2021-11-02/20:45:57.16                 NaN             NaN             NaN
2021-11-02/20:45:57.19                 NaN             NaN             NaN
2021-11-02/20:45:57.23                 NaN             NaN             NaN
2021-11-02/20:45:57.26                 NaN             NaN             NaN
2021-11-02/20:45:57.29                 NaN             NaN             NaN
2021-11-02/20:45:57.32                 NaN             NaN             NaN
2021-11-02/20:45:57.35                 NaN             NaN             NaN
2021-11-02/20:45:57.38                 NaN             NaN             NaN
2021-11-02/20:45:57.41                 NaN             NaN             NaN
2021-11-02/20:45:57.44                 NaN             NaN             NaN
2021-11-02/20:45:57.48                 NaN             NaN             NaN
2021-11-02/20:45:57.51                 NaN             NaN             NaN
2021-11-02/20:45:57.54                 NaN             NaN             NaN
2021-11-02/20:45:57.57                 NaN             NaN             NaN
2021-11-02/20:45:57.60                 NaN             NaN             NaN
2021-11-02/20:45:57.63                 NaN             NaN             NaN
2021-11-02/20:45:57.66                 NaN             NaN             NaN
2021-11-02/20:45:57.69                 NaN             NaN             NaN
2021-11-02/20:45:57.73                 NaN             NaN             NaN
2021-11-02/20:45:57.76                 NaN             NaN             NaN
2021-11-02/20:45:57.79                 NaN             NaN             NaN
2021-11-02/20:45:57.82                 NaN             NaN             NaN
2021-11-02/20:45:57.85                 NaN             NaN             NaN
2021-11-02/20:45:57.88                 NaN             NaN             NaN
2021-11-02/20:45:57.91                 NaN             NaN             NaN
2021-11-02/20:45:57.94                 NaN             NaN             NaN
2021-11-02/20:45:57.98                 NaN             NaN             NaN
2021-11-02/20:45:58.01                 NaN             NaN             NaN
2021-11-02/20:45:58.04                 NaN             NaN             NaN
2021-11-02/20:45:58.07                 NaN             NaN             NaN
2021-11-02/20:45:58.10                 NaN             NaN             NaN
2021-11-02/20:45:58.13                 NaN             NaN             NaN
2021-11-02/20:45:58.16                 NaN             NaN             NaN
2021-11-02/20:45:58.19                 NaN             NaN             NaN
2021-11-02/20:45:58.23                 NaN             NaN             NaN
2021-11-02/20:45:58.26                 NaN             NaN             NaN
2021-11-02/20:45:58.29                 NaN             NaN             NaN
2021-11-02/20:45:58.32                 NaN             NaN             NaN
2021-11-02/20:45:58.35                 NaN             NaN             NaN
2021-11-02/20:45:58.38                 NaN             NaN             NaN
2021-11-02/20:45:58.41                 NaN             NaN             NaN
2021-11-02/20:45:58.44                 NaN             NaN             NaN
2021-11-02/20:45:58.48                 NaN             NaN             NaN
2021-11-02/20:45:58.51                 NaN             NaN             NaN
2021-11-02/20:45:58.54                 NaN             NaN             NaN
2021-11-02/20:45:58.57                 NaN             NaN             NaN
2021-11-02/20:45:58.60                 NaN             NaN             NaN
2021-11-02/20:45:58.63                 NaN             NaN             NaN
2021-11-02/20:45:58.66                 NaN             NaN             NaN
2021-11-02/20:45:58.69                 NaN             NaN             NaN
2021-11-02/20:45:58.73                 NaN             NaN             NaN
2021-11-02/20:45:58.76                 NaN             NaN             NaN
2021-11-02/20:45:58.79                 NaN             NaN             NaN
2021-11-02/20:45:58.82                 NaN             NaN             NaN
2021-11-02/20:45:58.85                 NaN             NaN             NaN
2021-11-02/20:45:58.88                 NaN             NaN             NaN
2021-11-02/20:45:58.91                 NaN             NaN             NaN
2021-11-02/20:45:58.94                 NaN             NaN             NaN
2021-11-02/20:45:58.98                 NaN             NaN             NaN
2021-11-02/20:45:59.01                 NaN             NaN             NaN
2021-11-02/20:45:59.04                 NaN             NaN             NaN
2021-11-02/20:45:59.07                 NaN             NaN             NaN
2021-11-02/20:45:59.10                 NaN             NaN             NaN
2021-11-02/20:45:59.13                 NaN             NaN             NaN
2021-11-02/20:45:59.16                 NaN             NaN             NaN
2021-11-02/20:45:59.19                 NaN             NaN             NaN
2021-11-02/20:45:59.23                 NaN             NaN             NaN
2021-11-02/20:45:59.26                 NaN             NaN             NaN
2021-11-02/20:45:59.29                 NaN             NaN             NaN
2021-11-02/20:45:59.32                 NaN             NaN             NaN
2021-11-02/20:45:59.35                 NaN             NaN             NaN
2021-11-02/20:45:59.38                 NaN             NaN             NaN
2021-11-02/20:45:59.41                 NaN             NaN             NaN
2021-11-02/20:45:59.44                 NaN             NaN             NaN
2021-11-02/20:45:59.48                 NaN             NaN             NaN
2021-11-02/20:45:59.51                 NaN             NaN             NaN
2021-11-02/20:45:59.54                 NaN             NaN             NaN
2021-11-02/20:45:59.57                 NaN             NaN             NaN
2021-11-02/20:45:59.60                 NaN             NaN             NaN
2021-11-02/20:45:59.63                 NaN             NaN             NaN
2021-11-02/20:45:59.66                 NaN             NaN             NaN
2021-11-02/20:45:59.69                 NaN             NaN             NaN
2021-11-02/20:45:59.73                 NaN             NaN             NaN
2021-11-02/20:45:59.76                 NaN             NaN             NaN
2021-11-02/20:45:59.79                 NaN             NaN             NaN
2021-11-02/20:45:59.82                 NaN             NaN             NaN
2021-11-02/20:45:59.85                 NaN             NaN             NaN
2021-11-02/20:45:59.88                 NaN             NaN             NaN
2021-11-02/20:45:59.91                 NaN             NaN             NaN
2021-11-02/20:45:59.94                 NaN             NaN             NaN
2021-11-02/20:45:59.98                 NaN             NaN             NaN
2021-11-02/20:46:00.01           1.0022345      -3.2809430       3.8023409
2021-11-02/20:46:00.04          0.99706555      -3.2656048       3.7915506
2021-11-02/20:46:00.07          0.97908985      -3.2624445       3.7801781
2021-11-02/20:46:00.10          0.97521317      -3.2735613       3.7754791
2021-11-02/20:46:00.13          0.96741790      -3.2802190       3.7613858
2021-11-02/20:46:00.16          0.96680023      -3.2926875       3.7533732
2021-11-02/20:46:00.19          0.95812841      -3.2921839       3.7455403
2021-11-02/20:46:00.23          0.94683333      -3.2987401       3.7369109
2021-11-02/20:46:00.26          0.94054355      -3.3011003       3.7318662
2021-11-02/20:46:00.29          0.93812139      -3.2913390       3.7320172
2021-11-02/20:46:00.32          0.94034700      -3.2847898       3.7335612
2021-11-02/20:46:00.35          0.94141442      -3.2870946       3.7357347
2021-11-02/20:46:00.38          0.93871383      -3.2654179       3.7329937
2021-11-02/20:46:00.41          0.93594142      -3.2476636       3.7418320
2021-11-02/20:46:00.44          0.93260980      -3.2363610       3.7490140
2021-11-02/20:46:00.48          0.93102566      -3.2504194       3.7504042
2021-11-02/20:46:00.51          0.93082132      -3.2365233       3.7439878
2021-11-02/20:46:00.54          0.92850216      -3.2326151       3.7384492
2021-11-02/20:46:00.57          0.92690994      -3.2428276       3.7315465
2021-11-02/20:46:00.60          0.92680807      -3.2501434       3.7260663
2021-11-02/20:46:00.63          0.92790272      -3.2507468       3.7182816
2021-11-02/20:46:00.66          0.93198940      -3.2517657       3.7285035
2021-11-02/20:46:00.69          0.92784161      -3.2495845       3.7285588
2021-11-02/20:46:00.73          0.93639900      -3.2406000       3.7156455
2021-11-02/20:46:00.76          0.94039309      -3.2311403       3.7140644
2021-11-02/20:46:00.79          0.94347537      -3.2283665       3.7102196
2021-11-02/20:46:00.82          0.93484261      -3.2213098       3.7184094
2021-11-02/20:46:00.85          0.92931254      -3.2167891       3.7221445
2021-11-02/20:46:00.88          0.92518083      -3.2138229       3.7129935
2021-11-02/20:46:00.91          0.91976914      -3.2066072       3.7027155
2021-11-02/20:46:00.94          0.90294968      -3.2092161       3.6881956
2021-11-02/20:46:00.98          0.89632943      -3.2206685       3.6877053
2021-11-02/20:46:01.01          0.88897830      -3.2279873       3.6866824
2021-11-02/20:46:01.04          0.87944063      -3.2271192       3.6775228
2021-11-02/20:46:01.07          0.86982052      -3.2321646       3.6867279
2021-11-02/20:46:01.10          0.87109767      -3.2335418       3.6809324
2021-11-02/20:46:01.13          0.87101413      -3.2350684       3.6772119
2021-11-02/20:46:01.16          0.87613354      -3.2333527       3.6765399
2021-11-02/20:46:01.19          0.87457686      -3.2311920       3.6873867
2021-11-02/20:46:01.23          0.87544409      -3.2238421       3.6843316
2021-11-02/20:46:01.26          0.87474474      -3.2276352       3.6913680
2021-11-02/20:46:01.29          0.86820818      -3.2340112       3.6985646
2021-11-02/20:46:01.32          0.86158533      -3.2314239       3.7091070
2021-11-02/20:46:01.35          0.85600615      -3.2362367       3.7069267
2021-11-02/20:46:01.38          0.86000664      -3.2368457       3.7053752
2021-11-02/20:46:01.41          0.86405479      -3.2386715       3.7013922
2021-11-02/20:46:01.44          0.85658826      -3.2503240       3.7139570
2021-11-02/20:46:01.48          0.85489220      -3.2498451       3.7153012
2021-11-02/20:46:01.51          0.85673144      -3.2399613       3.7196282
2021-11-02/20:46:01.54          0.86191951      -3.2304481       3.7166057
2021-11-02/20:46:01.57          0.86225865      -3.2144354       3.7195832
2021-11-02/20:46:01.60          0.87160997      -3.1961825       3.7163389
2021-11-02/20:46:01.63          0.87743409      -3.1795260       3.7285306
2021-11-02/20:46:01.66          0.87241276      -3.1696535       3.7373000
2021-11-02/20:46:01.69          0.87051699      -3.1697325       3.7543565
2021-11-02/20:46:01.73          0.86346527      -3.1574091       3.7441196
2021-11-02/20:46:01.76          0.85940286      -3.1647560       3.7493380
2021-11-02/20:46:01.79          0.86070101      -3.1793324       3.7486369
2021-11-02/20:46:01.82          0.86091442      -3.1845717       3.7363690
2021-11-02/20:46:01.85          0.86368730      -3.1889932       3.7296183
2021-11-02/20:46:01.88          0.85697416      -3.1927330       3.7274101
2021-11-02/20:46:01.91          0.85690818      -3.1960039       3.7129311
2021-11-02/20:46:01.94          0.86516836      -3.2025654       3.7106133
2021-11-02/20:46:01.98          0.86914159      -3.1849205       3.6948980
2021-11-02/20:46:02.01          0.87206071      -3.1802403       3.6998513
2021-11-02/20:46:02.04          0.86860642      -3.1693025       3.6985439
2021-11-02/20:46:02.07          0.86693722      -3.1657642       3.7143656
2021-11-02/20:46:02.10          0.85497051      -3.1669541       3.7316290
2021-11-02/20:46:02.13          0.85470607      -3.1686068       3.7285596
2021-11-02/20:46:02.16          0.85918507      -3.1763281       3.7311518
2021-11-02/20:46:02.19          0.85970561      -3.1850113       3.7303074
2021-11-02/20:46:02.23          0.85705055      -3.1881457       3.7243877
2021-11-02/20:46:02.26          0.85121484      -3.1935616       3.7352672
2021-11-02/20:46:02.29          0.84331046      -3.1948180       3.7379446
2021-11-02/20:46:02.32          0.83929876      -3.1939833       3.7484883
2021-11-02/20:46:02.35          0.83410572      -3.1915359       3.7478516
2021-11-02/20:46:02.38          0.84785562      -3.1733968       3.7422756
2021-11-02/20:46:02.41          0.84932712      -3.1587561       3.7569760
2021-11-02/20:46:02.44          0.84627811      -3.1558705       3.7665236
2021-11-02/20:46:02.48          0.84505015      -3.1517649       3.7828914
2021-11-02/20:46:02.51          0.84906343      -3.1461295       3.7914948
2021-11-02/20:46:02.54          0.85122801      -3.1321785       3.7822073
2021-11-02/20:46:02.57          0.86145818      -3.1295814       3.7855660
2021-11-02/20:46:02.60          0.87300119      -3.1331589       3.7740736
2021-11-02/20:46:02.63          0.87277855      -3.1394647       3.7677766
2021-11-02/20:46:02.66          0.85679250      -3.1518658       3.7596554
2021-11-02/20:46:02.69          0.84643869      -3.1571090       3.7579171
2021-11-02/20:46:02.73          0.84387256      -3.1587847       3.7563637
2021-11-02/20:46:02.76          0.83787988      -3.1564501       3.7486832
2021-11-02/20:46:02.79          0.83519563      -3.1493677       3.7452838
2021-11-02/20:46:02.82          0.82623056      -3.1602993       3.7565704
2021-11-02/20:46:02.85          0.82186934      -3.1624122       3.7597714
2021-11-02/20:46:02.88          0.81579309      -3.1571496       3.7653383
2021-11-02/20:46:02.91          0.81710084      -3.1467033       3.7689627
2021-11-02/20:46:02.94          0.81959195      -3.1412802       3.7829495
2021-11-02/20:46:02.98          0.81608552      -3.1467427       3.7716161
2021-11-02/20:46:03.01          0.81294728      -3.1577026       3.7681313
2021-11-02/20:46:03.04          0.81490215      -3.1568131       3.7502099
2021-11-02/20:46:03.07          0.80233700      -3.1621353       3.7459857
2021-11-02/20:46:03.10          0.80196388      -3.1634452       3.7311514
2021-11-02/20:46:03.13          0.80468179      -3.1675690       3.7294588
2021-11-02/20:46:03.16          0.80027524      -3.1705289       3.7184177
2021-11-02/20:46:03.19          0.79333069      -3.1694124       3.7070275
2021-11-02/20:46:03.23          0.79354310      -3.1662597       3.7006288
2021-11-02/20:46:03.26          0.79749212      -3.1660882       3.7125409
2021-11-02/20:46:03.29          0.80089835      -3.1528370       3.7077460
2021-11-02/20:46:03.32          0.78896534      -3.1475861       3.7195639
2021-11-02/20:46:03.35          0.78709300      -3.1414748       3.7233181
2021-11-02/20:46:03.38          0.79024508      -3.1414061       3.7281689
2021-11-02/20:46:03.41          0.78893202      -3.1391762       3.7135821
2021-11-02/20:46:03.44          0.78453965      -3.1426530       3.7136847
2021-11-02/20:46:03.48          0.78992140      -3.1452928       3.7102955
2021-11-02/20:46:03.51          0.78072422      -3.1592481       3.7102715
2021-11-02/20:46:03.54          0.77776395      -3.1679393       3.6914923
2021-11-02/20:46:03.57          0.76580571      -3.1671260       3.6857528
2021-11-02/20:46:03.60          0.76255541      -3.1616739       3.6832225
2021-11-02/20:46:03.63          0.75963568      -3.1574229       3.6736875
2021-11-02/20:46:03.66          0.75484444      -3.1614074       3.6712916
2021-11-02/20:46:03.69          0.74009334      -3.1647670       3.6813002
2021-11-02/20:46:03.73          0.73937502      -3.1575746       3.6835340
2021-11-02/20:46:03.76          0.73350915      -3.1543453       3.6886702
2021-11-02/20:46:03.79          0.73462653      -3.1445349       3.6845515
2021-11-02/20:46:03.82          0.73607315      -3.1415271       3.6937084
2021-11-02/20:46:03.85          0.73725245      -3.1431902       3.6846838
2021-11-02/20:46:03.88          0.73917699      -3.1542887       3.6743128
2021-11-02/20:46:03.91          0.74282694      -3.1722606       3.6699612
2021-11-02/20:46:03.94          0.74469982      -3.1729020       3.6672495
2021-11-02/20:46:03.98          0.74449855      -3.1683924       3.6535757
2021-11-02/20:46:04.01          0.74361040      -3.1570598       3.6461141
2021-11-02/20:46:04.04          0.74225847      -3.1473669       3.6440515
2021-11-02/20:46:04.07          0.74507978      -3.1430922       3.6495778
2021-11-02/20:46:04.10          0.74810164      -3.1324519       3.6451000
2021-11-02/20:46:04.13          0.74904678      -3.1222574       3.6499395
2021-11-02/20:46:04.16          0.74616942      -3.1141481       3.6664171
2021-11-02/20:46:04.19          0.74059366      -3.0971285       3.6714810
2021-11-02/20:46:04.23          0.74014978      -3.0881027       3.6616587
2021-11-02/20:46:04.26          0.74610456      -3.0844672       3.6592319
2021-11-02/20:46:04.29          0.74122952      -3.0939341       3.6601319
2021-11-02/20:46:04.32          0.74300595      -3.0915304       3.6523693
2021-11-02/20:46:04.35          0.74534435      -3.0863531       3.6435189
2021-11-02/20:46:04.38          0.74514782      -3.0755817       3.6399312
2021-11-02/20:46:04.41          0.74114718      -3.0805592       3.6446939
2021-11-02/20:46:04.44          0.73908444      -3.0807557       3.6402056
2021-11-02/20:46:04.48          0.74209231      -3.0888953       3.6416160
2021-11-02/20:46:04.51          0.72661137      -3.0892244       3.6570279
2021-11-02/20:46:04.54          0.71441729      -3.0784781       3.6699861
2021-11-02/20:46:04.57          0.71489672      -3.0695859       3.6802731
2021-11-02/20:46:04.60          0.70346896      -3.0887741       3.6869660
2021-11-02/20:46:04.63          0.69813945      -3.0990542       3.6821917
2021-11-02/20:46:04.66          0.68099043      -3.1181725       3.6750352
2021-11-02/20:46:04.69          0.67878070      -3.1288962       3.6661956
2021-11-02/20:46:04.73          0.68107353      -3.1327642       3.6573328
2021-11-02/20:46:04.76          0.67785742      -3.1262369       3.6532949
2021-11-02/20:46:04.79          0.67841920      -3.1198253       3.6392327
2021-11-02/20:46:04.82          0.68582249      -3.1104969       3.6326818
2021-11-02/20:46:04.85          0.68700776      -3.1161701       3.6313115
2021-11-02/20:46:04.88          0.69151885      -3.1017479       3.6275177
2021-11-02/20:46:04.91          0.68250751      -3.0848444       3.6328848
2021-11-02/20:46:04.94          0.68297006      -3.0691338       3.6448370
2021-11-02/20:46:04.98          0.67724857      -3.0411608       3.6477470
2021-11-02/20:46:05.01          0.67462969      -3.0201459       3.6435554
2021-11-02/20:46:05.04          0.67090584      -3.0040418       3.6387711
2021-11-02/20:46:05.07          0.66927787      -2.9955283       3.6400950
2021-11-02/20:46:05.10          0.65693464      -3.0071665       3.6379332
2021-11-02/20:46:05.13          0.64905020      -3.0134696       3.6301295
2021-11-02/20:46:05.16          0.64054083      -3.0083290       3.6363632
2021-11-02/20:46:05.19          0.63372300      -3.0093839       3.6413924
2021-11-02/20:46:05.23          0.63482448      -2.9983715       3.6382502
2021-11-02/20:46:05.26          0.63883835      -2.9994455       3.6463238
2021-11-02/20:46:05.29          0.63772836      -3.0028030       3.6473252
2021-11-02/20:46:05.32          0.62517455      -3.0049498       3.6568627
2021-11-02/20:46:05.35          0.61289691      -3.0099478       3.6706727
2021-11-02/20:46:05.38          0.60937867      -3.0091109       3.6888242
2021-11-02/20:46:05.41          0.60252089      -2.9998917       3.6976153
2021-11-02/20:46:05.44          0.59714521      -2.9998496       3.6965428
2021-11-02/20:46:05.48          0.58952456      -2.9924904       3.6874654
2021-11-02/20:46:05.51          0.58050566      -3.0056963       3.6963372
2021-11-02/20:46:05.54          0.57905653      -3.0186243       3.6935292
2021-11-02/20:46:05.57          0.57126808      -3.0285806       3.6979606
2021-11-02/20:46:05.60          0.57321422      -3.0323651       3.6962014
2021-11-02/20:46:05.63          0.57730854      -3.0358973       3.6994401
2021-11-02/20:46:05.66          0.57790064      -3.0466527       3.6981265
2021-11-02/20:46:05.69          0.58412915      -3.0373526       3.6916044
2021-11-02/20:46:05.73          0.57753072      -3.0286552       3.6874667
2021-11-02/20:46:05.76          0.57584834      -3.0354717       3.6968245
2021-11-02/20:46:05.79          0.57358426      -3.0314394       3.6910577
2021-11-02/20:46:05.82          0.56411523      -3.0249895       3.6978761
2021-11-02/20:46:05.85          0.56578332      -3.0248534       3.7098980
2021-11-02/20:46:05.88          0.55877812      -3.0295863       3.7135412
2021-11-02/20:46:05.91          0.55554531      -3.0310270       3.7079797
2021-11-02/20:46:05.94          0.55377923      -3.0245657       3.6966520
2021-11-02/20:46:05.98          0.54281164      -3.0304952       3.6916839
2021-11-02/20:46:06.01          0.54882590      -3.0318586       3.6918427
2021-11-02/20:46:06.04          0.56050540      -3.0351794       3.7002165
2021-11-02/20:46:06.07          0.56874611      -3.0311248       3.7019762
2021-11-02/20:46:06.10          0.56967932      -3.0317676       3.6945733
2021-11-02/20:46:06.13          0.55525564      -3.0108802       3.6892405
2021-11-02/20:46:06.16          0.55381086      -3.0090685       3.6881800
2021-11-02/20:46:06.19          0.55833672      -2.9976157       3.6891935
2021-11-02/20:46:06.23          0.56087105      -2.9861155       3.6884037
2021-11-02/20:46:06.26          0.56911324      -2.9786176       3.6922791
2021-11-02/20:46:06.29          0.56525820      -2.9902174       3.6959105
2021-11-02/20:46:06.32          0.54690942      -2.9968478       3.6908936
2021-11-02/20:46:06.35          0.53699867      -3.0071774       3.6876790
2021-11-02/20:46:06.38          0.53399686      -3.0079730       3.6884221
2021-11-02/20:46:06.41          0.53968755      -3.0244045       3.6926415
2021-11-02/20:46:06.44          0.54483808      -3.0352787       3.7039286
2021-11-02/20:46:06.48          0.54565669      -3.0488206       3.7081288
2021-11-02/20:46:06.51          0.54581856      -3.0485444       3.7104267
2021-11-02/20:46:06.54          0.53174006      -3.0534212       3.7191245
2021-11-02/20:46:06.57          0.52558963      -3.0542748       3.7337882
2021-11-02/20:46:06.60          0.53212021      -3.0428179       3.7392056
2021-11-02/20:46:06.63          0.52701459      -3.0309045       3.7441765
2021-11-02/20:46:06.66          0.51895707      -3.0239129       3.7546280
2021-11-02/20:46:06.69          0.50918303      -3.0164014       3.7644994
2021-11-02/20:46:06.73          0.50643484      -3.0074815       3.7547650
2021-11-02/20:46:06.76          0.49799802      -3.0042869       3.7462934
2021-11-02/20:46:06.79          0.49050701      -3.0041217       3.7459727
2021-11-02/20:46:06.82          0.49205550      -3.0084026       3.7416816
2021-11-02/20:46:06.85          0.50135247      -3.0115848       3.7372727
2021-11-02/20:46:06.88          0.51137886      -3.0105358       3.7348029
2021-11-02/20:46:06.91          0.52105342      -2.9985485       3.7334078
2021-11-02/20:46:06.94          0.52244294      -2.9894327       3.7304803
2021-11-02/20:46:06.98          0.52815599      -2.9786450       3.7204730
2021-11-02/20:46:07.01          0.53569820      -2.9746067       3.7281386
2021-11-02/20:46:07.04          0.54190443      -2.9648257       3.7298179
2021-11-02/20:46:07.07          0.53942538      -2.9691415       3.7361395
2021-11-02/20:46:07.10          0.53766257      -2.9719129       3.7389380
2021-11-02/20:46:07.13          0.53797082      -2.9708521       3.7332295
2021-11-02/20:46:07.16          0.53106239      -2.9696168       3.7222157
2021-11-02/20:46:07.19          0.52792060      -2.9777445       3.7141889
2021-11-02/20:46:07.23          0.53189259      -2.9896988       3.7100474
2021-11-02/20:46:07.26          0.53825509      -3.0001646       3.7087539
2021-11-02/20:46:07.29          0.53048414      -3.0063229       3.7014678
2021-11-02/20:46:07.32          0.52481002      -3.0020094       3.7003284
2021-11-02/20:46:07.35          0.51627841      -2.9924322       3.6876152
2021-11-02/20:46:07.38          0.51894759      -2.9801759       3.6788363
2021-11-02/20:46:07.41          0.50735087      -2.9667636       3.6697229
2021-11-02/20:46:07.44          0.49615702      -2.9559980       3.6642074
2021-11-02/20:46:07.48          0.48036076      -2.9598170       3.6637312
2021-11-02/20:46:07.51          0.47039996      -2.9542244       3.6647036
2021-11-02/20:46:07.54          0.46298552      -2.9457577       3.6520668
2021-11-02/20:46:07.57          0.45605898      -2.9355572       3.6398014
2021-11-02/20:46:07.60          0.44549904      -2.9413086       3.6307433
2021-11-02/20:46:07.63          0.45152358      -2.9471506       3.6372907
2021-11-02/20:46:07.66          0.45225003      -2.9606308       3.6440490
2021-11-02/20:46:07.69          0.45236330      -2.9559519       3.6443670
2021-11-02/20:46:07.73          0.45690018      -2.9537159       3.6427306
2021-11-02/20:46:07.76          0.45313435      -2.9491264       3.6524680
2021-11-02/20:46:07.79          0.44502376      -2.9575015       3.6514022
2021-11-02/20:46:07.82          0.44175412      -2.9716912       3.6566396
2021-11-02/20:46:07.85          0.43275186      -2.9640664       3.6566110
2021-11-02/20:46:07.88          0.43217600      -2.9567568       3.6579142
2021-11-02/20:46:07.91          0.42681745      -2.9524287       3.6535232
2021-11-02/20:46:07.94          0.41335183      -2.9434470       3.6387164
2021-11-02/20:46:07.98          0.41446051      -2.9474929       3.6285137
2021-11-02/20:46:08.01          0.41644871      -2.9552590       3.6278300
2021-11-02/20:46:08.04          0.41635989      -2.9649528       3.6184102
2021-11-02/20:46:08.07          0.41984040      -2.9637662       3.6149564
2021-11-02/20:46:08.10          0.41780200      -2.9536280       3.6132574
2021-11-02/20:46:08.13          0.42822164      -2.9456012       3.6082738
2021-11-02/20:46:08.16          0.43314612      -2.9442521       3.6040328
2021-11-02/20:46:08.19          0.43587449      -2.9444349       3.5910857
2021-11-02/20:46:08.23          0.44843967      -2.9258937       3.5935314
2021-11-02/20:46:08.26          0.44303641      -2.9090499       3.5924402
2021-11-02/20:46:08.29          0.43541433      -2.9065579       3.5955326
2021-11-02/20:46:08.32          0.43668859      -2.8907427       3.5927675
2021-11-02/20:46:08.35          0.44716783      -2.8720538       3.5778122
2021-11-02/20:46:08.38          0.44894320      -2.8633113       3.5636680
2021-11-02/20:46:08.41          0.44778411      -2.8657770       3.5617618
2021-11-02/20:46:08.44          0.45047973      -2.8676193       3.5588162
2021-11-02/20:46:08.48          0.45519957      -2.8550729       3.5575502
2021-11-02/20:46:08.51          0.45070291      -2.8457662       3.5470729
2021-11-02/20:46:08.54          0.44697450      -2.8482263       3.5512272
2021-11-02/20:46:08.57          0.45046637      -2.8351685       3.5402374
2021-11-02/20:46:08.60          0.45845690      -2.8200422       3.5448458
2021-11-02/20:46:08.63          0.45507190      -2.8060987       3.5544214
2021-11-02/20:46:08.66          0.44957400      -2.7936498       3.5565825
2021-11-02/20:46:08.69          0.44657349      -2.7738697       3.5613951
2021-11-02/20:46:08.73          0.44566241      -2.7643165       3.5681650
2021-11-02/20:46:08.76          0.44068216      -2.7540631       3.5628010
2021-11-02/20:46:08.79          0.42893550      -2.7530800       3.5554066
2021-11-02/20:46:08.82          0.43065428      -2.7501497       3.5551232
2021-11-02/20:46:08.85          0.42670551      -2.7419565       3.5538786
2021-11-02/20:46:08.88          0.42911717      -2.7504805       3.5408842
2021-11-02/20:46:08.91          0.42398126      -2.7541808       3.5303975
2021-11-02/20:46:08.94          0.42384288      -2.7578125       3.5273080
2021-11-02/20:46:08.98          0.42183255      -2.7728854       3.5175601
2021-11-02/20:46:09.01          0.41932714      -2.7570718       3.5007614
2021-11-02/20:46:09.04          0.40479625      -2.7591521       3.5075617
2021-11-02/20:46:09.07          0.40922996      -2.7504257       3.5191038
2021-11-02/20:46:09.10          0.41029875      -2.7404100       3.5190285
2021-11-02/20:46:09.13          0.41028774      -2.7384563       3.5332049
2021-11-02/20:46:09.16          0.40513001      -2.7256800       3.5351793
2021-11-02/20:46:09.19          0.39668138      -2.7140288       3.5343234
2021-11-02/20:46:09.23          0.38949474      -2.7165614       3.5399681
2021-11-02/20:46:09.26          0.38489372      -2.7117218       3.5495474
2021-11-02/20:46:09.29          0.37289853      -2.7223023       3.5586852
2021-11-02/20:46:09.32          0.36875206      -2.7169624       3.5662064
2021-11-02/20:46:09.35          0.36244798      -2.7218278       3.5740702
2021-11-02/20:46:09.38          0.35903506      -2.7142696       3.5721156
2021-11-02/20:46:09.41          0.35077270      -2.7124380       3.5577190
2021-11-02/20:46:09.44          0.32938630      -2.7113985       3.5620325
2021-11-02/20:46:09.48          0.32508032      -2.7162753       3.5729983
2021-11-02/20:46:09.51          0.32760709      -2.7046437       3.5751954
2021-11-02/20:46:09.54          0.32813128      -2.6930055       3.5742975
2021-11-02/20:46:09.57          0.31730115      -2.6857305       3.5781809
2021-11-02/20:46:09.60          0.31206986      -2.6825502       3.5718122
2021-11-02/20:46:09.63          0.30310866      -2.6907018       3.5706284
2021-11-02/20:46:09.66          0.29345488      -2.7077460       3.5642839
2021-11-02/20:46:09.69          0.29440469      -2.7211899       3.5656813
2021-11-02/20:46:09.73          0.30078503      -2.7121974       3.5530040
2021-11-02/20:46:09.76          0.30380118      -2.7146649       3.5552580
2021-11-02/20:46:09.79          0.31033123      -2.7098995       3.5620374
2021-11-02/20:46:09.82          0.30481452      -2.7149659       3.5692433
2021-11-02/20:46:09.85          0.31780766      -2.6980639       3.5750606
2021-11-02/20:46:09.88          0.33232920      -2.6870442       3.5874575
2021-11-02/20:46:09.91          0.33825323      -2.6697008       3.5898719
2021-11-02/20:46:09.94          0.34758527      -2.6514554       3.6022880
2021-11-02/20:46:09.98          0.34976154      -2.6254813       3.6063540
2021-11-02/20:46:10.01          0.34709340      -2.6310875       3.6263801
2021-11-02/20:46:10.04          0.34571719      -2.6289926       3.6119430
2021-11-02/20:46:10.07          0.34301229      -2.6246129       3.5985765
2021-11-02/20:46:10.10          0.34258070      -2.6221044       3.5931121
2021-11-02/20:46:10.13          0.33535785      -2.6373362       3.5940056
2021-11-02/20:46:10.16          0.32632334      -2.6569418       3.5904783
2021-11-02/20:46:10.19          0.33016312      -2.6576503       3.5864367
2021-11-02/20:46:10.23          0.33059089      -2.6546131       3.5756281
2021-11-02/20:46:10.26          0.33532829      -2.6510402       3.5748030
2021-11-02/20:46:10.29          0.33937720      -2.6392579       3.5728465
2021-11-02/20:46:10.32          0.33733470      -2.6286954       3.5930042
2021-11-02/20:46:10.35          0.32773788      -2.6277730       3.6034594
2021-11-02/20:46:10.38          0.32473854      -2.6184178       3.6056671
2021-11-02/20:46:10.41          0.32861397      -2.6006367       3.5950566
2021-11-02/20:46:10.44          0.33764613      -2.5849758       3.5888930
2021-11-02/20:46:10.48          0.33748640      -2.5824973       3.5788755
2021-11-02/20:46:10.51          0.33128982      -2.5861165       3.5871278
2021-11-02/20:46:10.54          0.32185923      -2.5969840       3.5862873
2021-11-02/20:46:10.57          0.32517101      -2.6057697       3.5873810
2021-11-02/20:46:10.60          0.32821692      -2.6102909       3.5748797
2021-11-02/20:46:10.63          0.33551218      -2.6033387       3.5688265
2021-11-02/20:46:10.66          0.33336211      -2.6082049       3.5808503
2021-11-02/20:46:10.69          0.33593711      -2.6223003       3.5983856
2021-11-02/20:46:10.73          0.33581574      -2.6187116       3.6051181
2021-11-02/20:46:10.76          0.34090762      -2.6187069       3.6132589
2021-11-02/20:46:10.79          0.34345650      -2.6136322       3.6182687
2021-11-02/20:46:10.82          0.34508420      -2.6144700       3.6300597
2021-11-02/20:46:10.85          0.35452953      -2.6072566       3.6290096
2021-11-02/20:46:10.88          0.36515777      -2.5973387       3.6164178
2021-11-02/20:46:10.91          0.36670793      -2.6051411       3.6116798
2021-11-02/20:46:10.94          0.36647904      -2.6114842       3.6023191
2021-11-02/20:46:10.98          0.36456211      -2.6072367       3.5954584
2021-11-02/20:46:11.01          0.37252760      -2.6054224       3.5803108
2021-11-02/20:46:11.04          0.36915031      -2.6081043       3.5763848
2021-11-02/20:46:11.07          0.36859008      -2.6100336       3.5708142
2021-11-02/20:46:11.10          0.37112150      -2.5995015       3.5566930
2021-11-02/20:46:11.13          0.36541520      -2.6009336       3.5566769
2021-11-02/20:46:11.16          0.35240569      -2.6007889       3.5745705
2021-11-02/20:46:11.19          0.35038022      -2.5917336       3.5883329
2021-11-02/20:46:11.23          0.35322868      -2.5869309       3.5847815
2021-11-02/20:46:11.26          0.35301184      -2.5953818       3.5808080
2021-11-02/20:46:11.29          0.34402160      -2.6073128       3.5916963
2021-11-02/20:46:11.32          0.33966661      -2.5959589       3.5910057
2021-11-02/20:46:11.35          0.33740229      -2.5963331       3.5879709
2021-11-02/20:46:11.38          0.34377797      -2.6008401       3.5933060
2021-11-02/20:46:11.41          0.34093213      -2.5972889       3.5734892
2021-11-02/20:46:11.44          0.34799543      -2.5894394       3.5646001
2021-11-02/20:46:11.48          0.34157260      -2.5866689       3.5542863
2021-11-02/20:46:11.51          0.34251880      -2.5837859       3.5511804
2021-11-02/20:46:11.54          0.35064433      -2.5685183       3.5398413
2021-11-02/20:46:11.57          0.34411412      -2.5443329       3.5290034
2021-11-02/20:46:11.60          0.33630582      -2.5501545       3.5291674
2021-11-02/20:46:11.63          0.33664612      -2.5494354       3.5368343
2021-11-02/20:46:11.66          0.32614262      -2.5538927       3.5311660
2021-11-02/20:46:11.69          0.32160113      -2.5581372       3.5353866
2021-11-02/20:46:11.73          0.31761516      -2.5750799       3.5290775
2021-11-02/20:46:11.76          0.31867166      -2.5940740       3.5330757
2021-11-02/20:46:11.79          0.32212925      -2.5934190       3.5255526
2021-11-02/20:46:11.82          0.31698435      -2.5885151       3.5245862
2021-11-02/20:46:11.85          0.31828564      -2.5926059       3.5296379
2021-11-02/20:46:11.88          0.32379242      -2.5908177       3.5419501
2021-11-02/20:46:11.91          0.32782838      -2.5896265       3.5336576
2021-11-02/20:46:11.94          0.33348403      -2.5704272       3.5316948
2021-11-02/20:46:11.98          0.33492333      -2.5542863       3.5350781
2021-11-02/20:46:12.01          0.33141904      -2.5325509       3.5405844
2021-11-02/20:46:12.04          0.33047763      -2.5216052       3.5363149
2021-11-02/20:46:12.07          0.32892603      -2.5150732       3.5385826
2021-11-02/20:46:12.10          0.32416389      -2.5085138       3.5268067
2021-11-02/20:46:12.13          0.32601604      -2.5076861       3.5303025
2021-11-02/20:46:12.16          0.32601257      -2.5021191       3.5150455
2021-11-02/20:46:12.19          0.32036434      -2.4965333       3.5151810
2021-11-02/20:46:12.23          0.31952129      -2.4943486       3.5128425
2021-11-02/20:46:12.26          0.32042002      -2.4939618       3.5073790
2021-11-02/20:46:12.29          0.32463243      -2.4990581       3.5037598
2021-11-02/20:46:12.32          0.31930520      -2.4878886       3.4985027
2021-11-02/20:46:12.35          0.31315479      -2.4864922       3.4980143
2021-11-02/20:46:12.38          0.30083931      -2.4977110       3.5206812
2021-11-02/20:46:12.41          0.29027371      -2.4960033       3.5250535
2021-11-02/20:46:12.44          0.28286902      -2.4954748       3.5267321
2021-11-02/20:46:12.48          0.28169266      -2.4910111       3.5130437
2021-11-02/20:46:12.51          0.26992564      -2.5012327       3.5082109
2021-11-02/20:46:12.54          0.26635012      -2.5095724       3.5076563
2021-11-02/20:46:12.57          0.25279419      -2.5155951       3.5049421
2021-11-02/20:46:12.60          0.25566165      -2.5192247       3.4934260
2021-11-02/20:46:12.63          0.25298144      -2.5083295       3.4815176
2021-11-02/20:46:12.66          0.26164267      -2.4847761       3.4694449
2021-11-02/20:46:12.69          0.27180941      -2.4864608       3.4557512
2021-11-02/20:46:12.73          0.28126052      -2.4764463       3.4475607
2021-11-02/20:46:12.76          0.28252902      -2.4625025       3.4550531
2021-11-02/20:46:12.79          0.28303004      -2.4378724       3.4662413
2021-11-02/20:46:12.82          0.27677226      -2.4241947       3.4795684
2021-11-02/20:46:12.85          0.28351125      -2.4075852       3.4771314
2021-11-02/20:46:12.88          0.29026491      -2.3972457       3.4814734
2021-11-02/20:46:12.91          0.28511529      -2.3950765       3.4775613
2021-11-02/20:46:12.94          0.28875264      -2.3955865       3.4804841
2021-11-02/20:46:12.98          0.28024683      -2.3866967       3.4771539
2021-11-02/20:46:13.01          0.28046756      -2.3773528       3.4762545
2021-11-02/20:46:13.04          0.27628300      -2.3734432       3.4673008
2021-11-02/20:46:13.07          0.27180698      -2.3798649       3.4546722
2021-11-02/20:46:13.10          0.27057322      -2.3744940       3.4394175
2021-11-02/20:46:13.13          0.27205342      -2.3699061       3.4383727
2021-11-02/20:46:13.16          0.26270217      -2.3612625       3.4447493
2021-11-02/20:46:13.19          0.26036341      -2.3466581       3.4626790
2021-11-02/20:46:13.23          0.25182791      -2.3396774       3.4653378
2021-11-02/20:46:13.26          0.26121971      -2.3331901       3.4731413
2021-11-02/20:46:13.29          0.25556256      -2.3353789       3.4795262
2021-11-02/20:46:13.32          0.25770633      -2.3338461       3.4853729
2021-11-02/20:46:13.35          0.25419565      -2.3425992       3.4951643
2021-11-02/20:46:13.38          0.26083447      -2.3472081       3.4963778
2021-11-02/20:46:13.41          0.26505101      -2.3418132       3.4995585
2021-11-02/20:46:13.44          0.26269226      -2.3364670       3.4967513
2021-11-02/20:46:13.48          0.26031790      -2.3447238       3.4966272
2021-11-02/20:46:13.51          0.26958384      -2.3500368       3.4977378
2021-11-02/20:46:13.54          0.26384441      -2.3384670       3.4929979
2021-11-02/20:46:13.57          0.25759025      -2.3247619       3.4899193
2021-11-02/20:46:13.60          0.24594573      -2.3161154       3.4977964
2021-11-02/20:46:13.63          0.25316916      -2.2933979       3.4962333
2021-11-02/20:46:13.66          0.24635010      -2.2864120       3.5065779
2021-11-02/20:46:13.69          0.23129172      -2.2835819       3.5084212
2021-11-02/20:46:13.73          0.22971448      -2.2838323       3.4986030
2021-11-02/20:46:13.76          0.24158059      -2.2870189       3.4920538
2021-11-02/20:46:13.79          0.23379891      -2.2794716       3.4750790
2021-11-02/20:46:13.82          0.22703867      -2.2887565       3.4715620
2021-11-02/20:46:13.85          0.22783473      -2.2856827       3.4753854
2021-11-02/20:46:13.88          0.22957430      -2.2845766       3.4690218
2021-11-02/20:46:13.91          0.23167395      -2.2869870       3.4716093
2021-11-02/20:46:13.94          0.23919359      -2.2769135       3.4732006
2021-11-02/20:46:13.98          0.23740191      -2.2709640       3.4755181
2021-11-02/20:46:14.01          0.23638261      -2.2531371       3.4870148
2021-11-02/20:46:14.04          0.23403307      -2.2275106       3.4908537
2021-11-02/20:46:14.07          0.23197439      -2.2207849       3.5046079
2021-11-02/20:46:14.10          0.23353843      -2.1985112       3.4995210
2021-11-02/20:46:14.13          0.22177615      -2.2082565       3.5035091
2021-11-02/20:46:14.16          0.22083493      -2.2133921       3.5124543
2021-11-02/20:46:14.19          0.22173688      -2.2070414       3.5091163
2021-11-02/20:46:14.23          0.21722617      -2.1972314       3.4940108
2021-11-02/20:46:14.26          0.21968104      -2.1869625       3.4971468
2021-11-02/20:46:14.29          0.22836385      -2.1960077       3.5026552
2021-11-02/20:46:14.32          0.23334774      -2.1989908       3.4990808
2021-11-02/20:46:14.35          0.23264868      -2.1882200       3.4906853
2021-11-02/20:46:14.38          0.23020527      -2.1869213       3.5014058
2021-11-02/20:46:14.41          0.23572328      -2.1702551       3.5033535
2021-11-02/20:46:14.44          0.23799022      -2.1535277       3.5003270
2021-11-02/20:46:14.48          0.23895196      -2.1420832       3.4936576
2021-11-02/20:46:14.51          0.24211303      -2.1316004       3.4895571
2021-11-02/20:46:14.54          0.24591462      -2.1202309       3.4722602
2021-11-02/20:46:14.57          0.24615572      -2.1172102       3.4629801
2021-11-02/20:46:14.60          0.24299915      -2.1083043       3.4641783
2021-11-02/20:46:14.63          0.24515696      -2.1083018       3.4695324
2021-11-02/20:46:14.66          0.24592035      -2.1158545       3.4670178
2021-11-02/20:46:14.69          0.25616066      -2.1134103       3.4648342
2021-11-02/20:46:14.73          0.26091518      -2.1147012       3.4617179
2021-11-02/20:46:14.76          0.26545575      -2.1200468       3.4683326
2021-11-02/20:46:14.79          0.25850462      -2.1280548       3.4756134
2021-11-02/20:46:14.82          0.26265969      -2.1372407       3.4925724
2021-11-02/20:46:14.85          0.25169774      -2.1331510       3.5068382
2021-11-02/20:46:14.88          0.25262630      -2.1267369       3.5093901
2021-11-02/20:46:14.91          0.24937436      -2.1222041       3.5138617
2021-11-02/20:46:14.94          0.24205851      -2.1125197       3.5178726
2021-11-02/20:46:14.98          0.23235328      -2.1116829       3.5149583
2021-11-02/20:46:15.01          0.22484309      -2.1116123       3.5119238
2021-11-02/20:46:15.04          0.21746645      -2.0952716       3.5050384
2021-11-02/20:46:15.07          0.22085139      -2.0806807       3.5040321
2021-11-02/20:46:15.10          0.22131913      -2.0817228       3.5036717
2021-11-02/20:46:15.13          0.22989641      -2.0739733       3.4948406
2021-11-02/20:46:15.16          0.21774488      -2.0669034       3.4890763
2021-11-02/20:46:15.19          0.21242981      -2.0650705       3.4965356
2021-11-02/20:46:15.23          0.21103547      -2.0605759       3.5065618
2021-11-02/20:46:15.26          0.21986077      -2.0491819       3.5147396
2021-11-02/20:46:15.29          0.21375022      -2.0415040       3.5266245
2021-11-02/20:46:15.32          0.19418680      -2.0447496       3.5405441
2021-11-02/20:46:15.35          0.17811083      -2.0455860       3.5597076
2021-11-02/20:46:15.38          0.16647213      -2.0417468       3.5648066
2021-11-02/20:46:15.41          0.15535379      -2.0332996       3.5639686
2021-11-02/20:46:15.44          0.16169221      -2.0269542       3.5626674
2021-11-02/20:46:15.48          0.15577133      -2.0289342       3.5616737
2021-11-02/20:46:15.51          0.16845855      -2.0317786       3.5502098
2021-11-02/20:46:15.54          0.16310284      -2.0434962       3.5460764
2021-11-02/20:46:15.57          0.16989597      -2.0363013       3.5504766
2021-11-02/20:46:15.60          0.17969300      -2.0446713       3.5504864
2021-11-02/20:46:15.63          0.18239091      -2.0610354       3.5555224
2021-11-02/20:46:15.66          0.18630165      -2.0542004       3.5537291
2021-11-02/20:46:15.69          0.18467119      -2.0597921       3.5620268
2021-11-02/20:46:15.73          0.16807024      -2.0739445       3.5747892
2021-11-02/20:46:15.76          0.17145480      -2.0751485       3.5781533
2021-11-02/20:46:15.79          0.17045823      -2.0806958       3.5831727
2021-11-02/20:46:15.82          0.17205603      -2.0814533       3.5813854
2021-11-02/20:46:15.85          0.16566235      -2.0877289       3.5739337
2021-11-02/20:46:15.88          0.16660098      -2.0926245       3.5761040
2021-11-02/20:46:15.91          0.18038891      -2.0869227       3.5587321
2021-11-02/20:46:15.94          0.18069751      -2.0971435       3.5526161
2021-11-02/20:46:15.98          0.17722343      -2.0938876       3.5428579
2021-11-02/20:46:16.01          0.18891126      -2.0933511       3.5413349
2021-11-02/20:46:16.04          0.18844481      -2.0925027       3.5347710
2021-11-02/20:46:16.07          0.17124406      -2.0856228       3.5474885
2021-11-02/20:46:16.10          0.16051229      -2.0817318       3.5575645
2021-11-02/20:46:16.13          0.16215061      -2.0774980       3.5691982
2021-11-02/20:46:16.16          0.16467817      -2.0643374       3.5670546
2021-11-02/20:46:16.19          0.15816337      -2.0549865       3.5720383
2021-11-02/20:46:16.23          0.15644790      -2.0527319       3.5718807
2021-11-02/20:46:16.26          0.16402754      -2.0599631       3.5737014
2021-11-02/20:46:16.29          0.16733093      -2.0603281       3.5754860
2021-11-02/20:46:16.32          0.17099817      -2.0646312       3.5739040
2021-11-02/20:46:16.35          0.18071509      -2.0609311       3.5563431
2021-11-02/20:46:16.38          0.18642684      -2.0451244       3.5457426
2021-11-02/20:46:16.41          0.19118494      -2.0428783       3.5314041
2021-11-02/20:46:16.44          0.19064183      -2.0409658       3.5357349
2021-11-02/20:46:16.48          0.18958100      -2.0406793       3.5299700
2021-11-02/20:46:16.51          0.18637783      -2.0251391       3.5331473
2021-11-02/20:46:16.54          0.18388729      -2.0190499       3.5350904
2021-11-02/20:46:16.57          0.18399470      -2.0225262       3.5330295
2021-11-02/20:46:16.60          0.18626221      -2.0174534       3.5314900
2021-11-02/20:46:16.63          0.19214916      -2.0225700       3.5240356
2021-11-02/20:46:16.66          0.19146485      -2.0407384       3.5216822
2021-11-02/20:46:16.69          0.19260297      -2.0462506       3.5237532
2021-11-02/20:46:16.73          0.19838948      -2.0591472       3.5187884
2021-11-02/20:46:16.76          0.21001438      -2.0642080       3.5251914
2021-11-02/20:46:16.79          0.21565908      -2.0705458       3.5199009
2021-11-02/20:46:16.82          0.22478926      -2.0635431       3.5207488
2021-11-02/20:46:16.85          0.22542450      -2.0551345       3.5266583
2021-11-02/20:46:16.88          0.22482059      -2.0505884       3.5273939
2021-11-02/20:46:16.91          0.21504976      -2.0412669       3.5372597
2021-11-02/20:46:16.94          0.20650217      -2.0301003       3.5499736
2021-11-02/20:46:16.98          0.20789089      -2.0245906       3.5354382
2021-11-02/20:46:17.01          0.20061951      -2.0129545       3.5206126
2021-11-02/20:46:17.04          0.17784942      -2.0073785       3.5065283
2021-11-02/20:46:17.07          0.16795669      -2.0045152       3.5008930
2021-11-02/20:46:17.10          0.15986187      -2.0145353       3.4997012
2021-11-02/20:46:17.13          0.15129793      -2.0157496       3.4868051
2021-11-02/20:46:17.16          0.15586977      -2.0073878       3.4681493
2021-11-02/20:46:17.19          0.15470840      -2.0042761       3.4676336
2021-11-02/20:46:17.23          0.16083439      -2.0064300       3.4523975
2021-11-02/20:46:17.26          0.15427995      -2.0120249       3.4601819
2021-11-02/20:46:17.29          0.14781796      -2.0001803       3.4594637
2021-11-02/20:46:17.32          0.15951039      -1.9874601       3.4577660
2021-11-02/20:46:17.35          0.15928711      -1.9812223       3.4626031
2021-11-02/20:46:17.38          0.15109039      -1.9825160       3.4594651
2021-11-02/20:46:17.41          0.15378014      -1.9788838       3.4488448
2021-11-02/20:46:17.44          0.13528450      -1.9906644       3.4552464
2021-11-02/20:46:17.48          0.12530999      -1.9941872       3.4460828
2021-11-02/20:46:17.51          0.12314144      -1.9842320       3.4362010
2021-11-02/20:46:17.54          0.12150083      -1.9793409       3.4263969
2021-11-02/20:46:17.57          0.12274796      -1.9828411       3.4247537
2021-11-02/20:46:17.60          0.11432826      -1.9838013       3.4137785
2021-11-02/20:46:17.63          0.12463634      -1.9806903       3.3974209
2021-11-02/20:46:17.66          0.13838927      -1.9581557       3.3843524
2021-11-02/20:46:17.69          0.13610357      -1.9505457       3.3845689
2021-11-02/20:46:17.73          0.13622473      -1.9284878       3.3863455
2021-11-02/20:46:17.76          0.14324053      -1.9174260       3.3872820
2021-11-02/20:46:17.79          0.14828512      -1.9207170       3.3879499
2021-11-02/20:46:17.82          0.14929041      -1.9123555       3.3832361
2021-11-02/20:46:17.85          0.14880449      -1.9142055       3.3886921
2021-11-02/20:46:17.88          0.13891737      -1.9308619       3.3991066
2021-11-02/20:46:17.91          0.12890764      -1.9393978       3.3991889
2021-11-02/20:46:17.94          0.11662723      -1.9427740       3.3875690
2021-11-02/20:46:17.98          0.11059342      -1.9422437       3.3794442
2021-11-02/20:46:18.01          0.11242803      -1.9436604       3.3683098
2021-11-02/20:46:18.04          0.11728248      -1.9364593       3.3470382
2021-11-02/20:46:18.07          0.11121019      -1.9384124       3.3468792
2021-11-02/20:46:18.10          0.10782914      -1.9343574       3.3521413
2021-11-02/20:46:18.13         0.096604509      -1.9294464       3.3553047
2021-11-02/20:46:18.16          0.10790639      -1.9166741       3.3522030
2021-11-02/20:46:18.19          0.11146589      -1.9104101       3.3617397
2021-11-02/20:46:18.23          0.11305956      -1.9077282       3.3713704
2021-11-02/20:46:18.26          0.11486810      -1.9010276       3.3712607
2021-11-02/20:46:18.29          0.11645498      -1.9070707       3.3685530
2021-11-02/20:46:18.32          0.11014816      -1.9295663       3.3826159
2021-11-02/20:46:18.35          0.11369913      -1.9265574       3.3686121
2021-11-02/20:46:18.38          0.10723996      -1.9211241       3.3582989
2021-11-02/20:46:18.41          0.10962643      -1.9191885       3.3458548
2021-11-02/20:46:18.44          0.10630545      -1.9284244       3.3459499
2021-11-02/20:46:18.48         0.099376967      -1.9272903       3.3291749
2021-11-02/20:46:18.51         0.093964230      -1.9301202       3.3298071
2021-11-02/20:46:18.54         0.082492468      -1.9264398       3.3351450
2021-11-02/20:46:18.57         0.077226067      -1.9213714       3.3436358
2021-11-02/20:46:18.60         0.077107131      -1.9084798       3.3479615
2021-11-02/20:46:18.63         0.056257656      -1.8962410       3.3553593
2021-11-02/20:46:18.66         0.053321880      -1.8966449       3.3547780
2021-11-02/20:46:18.69         0.054432906      -1.8959626       3.3523617
2021-11-02/20:46:18.73         0.055811964      -1.8783230       3.3389197
2021-11-02/20:46:18.76         0.057861682      -1.8766696       3.3434839
2021-11-02/20:46:18.79         0.059589021      -1.8693644       3.3374476
2021-11-02/20:46:18.82         0.075080118      -1.8702123       3.3288983
2021-11-02/20:46:18.85         0.077292304      -1.8798024       3.3306152
2021-11-02/20:46:18.88         0.083966193      -1.8744877       3.3205811
2021-11-02/20:46:18.91          0.10230642      -1.8690411       3.3193484
2021-11-02/20:46:18.94          0.10544118      -1.8658578       3.3391823
2021-11-02/20:46:18.98          0.11055088      -1.8559392       3.3533135
2021-11-02/20:46:19.01          0.11792244      -1.8589888       3.3685201
2021-11-02/20:46:19.04          0.11909720      -1.8561264       3.3727822
2021-11-02/20:46:19.07          0.12218370      -1.8662051       3.3814242
2021-11-02/20:46:19.10          0.11434840      -1.8766437       3.3904026
2021-11-02/20:46:19.13          0.12337570      -1.8634394       3.3807345
2021-11-02/20:46:19.16          0.12195863      -1.8611333       3.3826897
2021-11-02/20:46:19.19          0.11676988      -1.8706068       3.3919143
2021-11-02/20:46:19.23          0.12037575      -1.8727943       3.3850374
2021-11-02/20:46:19.26          0.12152225      -1.8724452       3.3701615
2021-11-02/20:46:19.29          0.11267358      -1.8628154       3.3605345
2021-11-02/20:46:19.32          0.11418099      -1.8542860       3.3697212
2021-11-02/20:46:19.35          0.11735956      -1.8383410       3.3718267
2021-11-02/20:46:19.38          0.12645173      -1.8257794       3.3681163
2021-11-02/20:46:19.41          0.12724491      -1.8175799       3.3742066
2021-11-02/20:46:19.44          0.12345554      -1.8117035       3.3744678
2021-11-02/20:46:19.48          0.12302269      -1.8005211       3.3769488
2021-11-02/20:46:19.51          0.12503435      -1.7909652       3.3690659
2021-11-02/20:46:19.54          0.13021436      -1.7803259       3.3627113
2021-11-02/20:46:19.57          0.13512388      -1.7748245       3.3597263
2021-11-02/20:46:19.60          0.13004091      -1.7716972       3.3468947
2021-11-02/20:46:19.63          0.12389824      -1.7846058       3.3444237
2021-11-02/20:46:19.66          0.12834220      -1.7844505       3.3429961
2021-11-02/20:46:19.69          0.12426958      -1.7838510       3.3362843
2021-11-02/20:46:19.73          0.13090802      -1.7749957       3.3313951
2021-11-02/20:46:19.76          0.13962879      -1.7686354       3.3247676
2021-11-02/20:46:19.79          0.14811999      -1.7600582       3.3210719
2021-11-02/20:46:19.82          0.14711348      -1.7511886       3.3239134
2021-11-02/20:46:19.85          0.13971996      -1.7380545       3.3273173
2021-11-02/20:46:19.88          0.14511324      -1.7408471       3.3340884
2021-11-02/20:46:19.91          0.14495846      -1.7359577       3.3388321
2021-11-02/20:46:19.94          0.13550658      -1.7432769       3.3448554
2021-11-02/20:46:19.98          0.13521618      -1.7318311       3.3492508
2021-11-02/20:46:20.01          0.13589146      -1.7278649       3.3559450
2021-11-02/20:46:20.04          0.13123343      -1.7402473       3.3576426
2021-11-02/20:46:20.07          0.12752740      -1.7489362       3.3586424
2021-11-02/20:46:20.10          0.12619688      -1.7695941       3.3698107
2021-11-02/20:46:20.13          0.12528157      -1.7837875       3.3714877
2021-11-02/20:46:20.16          0.11315196      -1.7953576       3.3808388
2021-11-02/20:46:20.19          0.11143105      -1.7862735       3.3828599
2021-11-02/20:46:20.23          0.10511938      -1.7678833       3.3838747
2021-11-02/20:46:20.26         0.092958026      -1.7651265       3.3903718
2021-11-02/20:46:20.29         0.078525295      -1.7835256       3.3996635
2021-11-02/20:46:20.32         0.071862071      -1.7839948       3.4009575
2021-11-02/20:46:20.35         0.063201312      -1.7895743       3.3980439
2021-11-02/20:46:20.38         0.055559773      -1.7909491       3.3924491
2021-11-02/20:46:20.41         0.060390161      -1.7919775       3.4027202
2021-11-02/20:46:20.44         0.074011523      -1.7780803       3.3799732
2021-11-02/20:46:20.48         0.086288306      -1.7790285       3.3642334
2021-11-02/20:46:20.51         0.091614919      -1.7876513       3.3554504
2021-11-02/20:46:20.54         0.093447819      -1.7994824       3.3513537
2021-11-02/20:46:20.57         0.097531411      -1.7884984       3.3448099
2021-11-02/20:46:20.60          0.10305916      -1.7796957       3.3417944
2021-11-02/20:46:20.63          0.10926789      -1.7607013       3.3462663
2021-11-02/20:46:20.66          0.11485047      -1.7313358       3.3478873
2021-11-02/20:46:20.69          0.11065156      -1.7231735       3.3411486
2021-11-02/20:46:20.73         0.098395375      -1.7213527       3.3517275
2021-11-02/20:46:20.76         0.079958874      -1.7179863       3.3619198
2021-11-02/20:46:20.79         0.072304477      -1.7174899       3.3671244
2021-11-02/20:46:20.82         0.066202218      -1.7208767       3.3668885
2021-11-02/20:46:20.85         0.065170905      -1.7297993       3.3658478
2021-11-02/20:46:20.88         0.061674204      -1.7246537       3.3615312
2021-11-02/20:46:20.91         0.054328598      -1.7254716       3.3597498
2021-11-02/20:46:20.94         0.038597936      -1.7283540       3.3621701
2021-11-02/20:46:20.98         0.039315795      -1.7303559       3.3703420
2021-11-02/20:46:21.01         0.047371894      -1.7239600       3.3869656
2021-11-02/20:46:21.04         0.051466527      -1.7104768       3.3935610
2021-11-02/20:46:21.07         0.051662456      -1.6978788       3.4038066
2021-11-02/20:46:21.10         0.055451281      -1.6946306       3.4126660
2021-11-02/20:46:21.13         0.062881850      -1.6782410       3.4126845
2021-11-02/20:46:21.16         0.053215259      -1.6754873       3.4175010
2021-11-02/20:46:21.19         0.054842475      -1.6768511       3.4161176
2021-11-02/20:46:21.23         0.070274247      -1.6875439       3.4099103
2021-11-02/20:46:21.26         0.070669682      -1.6966083       3.4046746
2021-11-02/20:46:21.29         0.073523416      -1.7004559       3.3906168
2021-11-02/20:46:21.32         0.078746033      -1.7154674       3.3825943
2021-11-02/20:46:21.35         0.083839645      -1.7161949       3.3802468
2021-11-02/20:46:21.38         0.097721983      -1.7014181       3.3760876
2021-11-02/20:46:21.41         0.094197907      -1.6989635       3.3837160
2021-11-02/20:46:21.44         0.095616817      -1.7009027       3.3928721
2021-11-02/20:46:21.48         0.091173790      -1.7045284       3.4067312
2021-11-02/20:46:21.51         0.087633862      -1.7055071       3.4135955
2021-11-02/20:46:21.54         0.080038922      -1.7052666       3.4167002
2021-11-02/20:46:21.57         0.065576268      -1.6948923       3.4161238
2021-11-02/20:46:21.60         0.057599816      -1.6927260       3.4202625
2021-11-02/20:46:21.63         0.054121592      -1.6996550       3.4215393
2021-11-02/20:46:21.66         0.050785056      -1.7097204       3.4239425
2021-11-02/20:46:21.69         0.051405566      -1.7103575       3.4160375
2021-11-02/20:46:21.73         0.059356194      -1.7106063       3.4114428
2021-11-02/20:46:21.76         0.054327892      -1.7070374       3.4092675
2021-11-02/20:46:21.79         0.052768246      -1.7052229       3.4116433
2021-11-02/20:46:21.82         0.062114472      -1.6844145       3.4075180
2021-11-02/20:46:21.85         0.075204563      -1.6823038       3.4099570
2021-11-02/20:46:21.88         0.077349736      -1.6810407       3.4147280
2021-11-02/20:46:21.91         0.080980914      -1.6765985       3.4117186
2021-11-02/20:46:21.94         0.076781407      -1.6818122       3.4081850
2021-11-02/20:46:21.98         0.068633445      -1.6833861       3.4096753
2021-11-02/20:46:22.01         0.060561467      -1.6901499       3.4112396
2021-11-02/20:46:22.04         0.064346670      -1.7015544       3.4065575
2021-11-02/20:46:22.07         0.067790481      -1.7125251       3.4043749
2021-11-02/20:46:22.10         0.064120298      -1.7215799       3.3973300
2021-11-02/20:46:22.13         0.053119567      -1.7363653       3.3982898
2021-11-02/20:46:22.16         0.060794244      -1.7281024       3.3941419
2021-11-02/20:46:22.19         0.058172009      -1.7263384       3.3898251
2021-11-02/20:46:22.23         0.059259573      -1.7099137       3.3895040
2021-11-02/20:46:22.26         0.058090615      -1.6981446       3.3874853
2021-11-02/20:46:22.29         0.063765171      -1.6845747       3.3917995
2021-11-02/20:46:22.32         0.065166466      -1.6677982       3.3991518
2021-11-02/20:46:22.35         0.054476365      -1.6592983       3.3925624
2021-11-02/20:46:22.38         0.051985199      -1.6488990       3.3902160
2021-11-02/20:46:22.41         0.058214206      -1.6416596       3.3922172
2021-11-02/20:46:22.44         0.050658325      -1.6460275       3.3879665
2021-11-02/20:46:22.48         0.060041202      -1.6464745       3.3791859
2021-11-02/20:46:22.51         0.058476783      -1.6574019       3.3787918
2021-11-02/20:46:22.54         0.065517053      -1.6634117       3.3723731
2021-11-02/20:46:22.57         0.067974867      -1.6687157       3.3544289
2021-11-02/20:46:22.60         0.067584702      -1.6770643       3.3424681
2021-11-02/20:46:22.63         0.070222143      -1.6677351       3.3463940
2021-11-02/20:46:22.66         0.070863037      -1.6646376       3.3540596
2021-11-02/20:46:22.69         0.061779374      -1.6632067       3.3431732
2021-11-02/20:46:22.73         0.057378944      -1.6547186       3.3412936
2021-11-02/20:46:22.76         0.042849813      -1.6549771       3.3448639
2021-11-02/20:46:22.79         0.029580768      -1.6401985       3.3375162
2021-11-02/20:46:22.82         0.017361148      -1.6435047       3.3510802
2021-11-02/20:46:22.85         0.014926230      -1.6433745       3.3607721
2021-11-02/20:46:22.88        0.0093410366      -1.6490236       3.3657668
2021-11-02/20:46:22.91        0.0044315598      -1.6517214       3.3559139
2021-11-02/20:46:22.94      -0.00046082389      -1.6627739       3.3459998
2021-11-02/20:46:22.98       -0.0035438808      -1.6591421       3.3512981
2021-11-02/20:46:23.01        0.0010093016      -1.6634194       3.3525688
2021-11-02/20:46:23.04        0.0058510984      -1.6574943       3.3585892
2021-11-02/20:46:23.07        0.0077704013      -1.6688025       3.3752897
2021-11-02/20:46:23.10        0.0075587524      -1.6705517       3.3770642
2021-11-02/20:46:23.13        0.0054929265      -1.6623978       3.3715772
2021-11-02/20:46:23.16        0.0070253522      -1.6529209       3.3649378
2021-11-02/20:46:23.19       -0.0092066086      -1.6600081       3.3694356
2021-11-02/20:46:23.23        -0.021899208      -1.6583114       3.3769024
2021-11-02/20:46:23.26        -0.022260614      -1.6684885       3.3728473
2021-11-02/20:46:23.29        -0.033019274      -1.6680794       3.3666801
2021-11-02/20:46:23.32        -0.033996050      -1.6694045       3.3612186
2021-11-02/20:46:23.35        -0.034785385      -1.6721069       3.3430041
2021-11-02/20:46:23.38        -0.028004715      -1.6756058       3.3314632
2021-11-02/20:46:23.41        -0.027820136      -1.6839982       3.3290448
2021-11-02/20:46:23.44        -0.027654951      -1.6776553       3.3359735
2021-11-02/20:46:23.48        -0.015741470      -1.6610323       3.3293309
2021-11-02/20:46:23.51        -0.016987315      -1.6689212       3.3230481
2021-11-02/20:46:23.54        -0.015603832      -1.6659666       3.3213668
2021-11-02/20:46:23.57        -0.017703552      -1.6642834       3.3266092
2021-11-02/20:46:23.60        -0.036941762      -1.6638137       3.3315594
2021-11-02/20:46:23.63        -0.045505274      -1.6528139       3.3326844
2021-11-02/20:46:23.66        -0.061248891      -1.6395238       3.3268708
2021-11-02/20:46:23.69        -0.066534580      -1.6231060       3.3176861
2021-11-02/20:46:23.73        -0.081985085      -1.6242058       3.3101997
2021-11-02/20:46:23.76        -0.084018051      -1.6331846       3.3152330
2021-11-02/20:46:23.79        -0.078781875      -1.6223694       3.3217801
2021-11-02/20:46:23.82        -0.079877295      -1.6118109       3.3275070
2021-11-02/20:46:23.85        -0.084302079      -1.6030576       3.3175756
2021-11-02/20:46:23.88        -0.081630926      -1.5974976       3.3186421
2021-11-02/20:46:23.91        -0.077962831      -1.5926795       3.3262585
2021-11-02/20:46:23.94        -0.077654021      -1.5914198       3.3235621
2021-11-02/20:46:23.98        -0.082476742      -1.5856817       3.3239053
2021-11-02/20:46:24.01        -0.082997369      -1.5811309       3.3207453
2021-11-02/20:46:24.04        -0.088218542      -1.5719054       3.3164314
2021-11-02/20:46:24.07        -0.088979207      -1.5602455       3.3054279
2021-11-02/20:46:24.10        -0.094078312      -1.5498810       3.2846379
2021-11-02/20:46:24.13        -0.090713367      -1.5488121       3.2796045
2021-11-02/20:46:24.16        -0.078362739      -1.5351386       3.2614299
2021-11-02/20:46:24.19        -0.066627990      -1.5412718       3.2476471
2021-11-02/20:46:24.23        -0.056119566      -1.5316037       3.2458888
2021-11-02/20:46:24.26        -0.053304719      -1.5304113       3.2500052
2021-11-02/20:46:24.29        -0.048825776      -1.5285243       3.2558347
2021-11-02/20:46:24.32        -0.042648912      -1.5184396       3.2647137
2021-11-02/20:46:24.35        -0.041404965      -1.5136145       3.2638280
2021-11-02/20:46:24.38        -0.040845103      -1.5055306       3.2709574
2021-11-02/20:46:24.41        -0.042319761      -1.4927766       3.2781680
2021-11-02/20:46:24.44        -0.052710375      -1.5060650       3.2888329
2021-11-02/20:46:24.48        -0.052595126      -1.4920182       3.2918037
2021-11-02/20:46:24.51        -0.058584033      -1.4967055       3.2917122
2021-11-02/20:46:24.54        -0.064218590      -1.5101879       3.2890719
2021-11-02/20:46:24.57        -0.058278110      -1.5113685       3.2854200
2021-11-02/20:46:24.60        -0.049614283      -1.5157692       3.2853918
2021-11-02/20:46:24.63        -0.034729948      -1.5114341       3.2880347
2021-11-02/20:46:24.66        -0.032695098      -1.5098252       3.2934633
2021-11-02/20:46:24.69        -0.022856862      -1.5105925       3.3024611
2021-11-02/20:46:24.73        -0.018310323      -1.4997009       3.3081789
2021-11-02/20:46:24.76        -0.013232587      -1.4923801       3.3039924
2021-11-02/20:46:24.79        -0.016236979      -1.4834681       3.3106412
2021-11-02/20:46:24.82        -0.017778541      -1.4675559       3.3225042
2021-11-02/20:46:24.85        -0.010458170      -1.4590127       3.3192466
2021-11-02/20:46:24.88       -0.0060081722      -1.4625188       3.3135680
2021-11-02/20:46:24.91       -0.0031261117      -1.4700845       3.3197365
2021-11-02/20:46:24.94         0.010031646      -1.4714092       3.3213937
2021-11-02/20:46:24.98        0.0089858499      -1.4766373       3.3073181
2021-11-02/20:46:25.01         0.019889446      -1.4810246       3.3031248
2021-11-02/20:46:25.04         0.019109120      -1.4898881       3.3147731
2021-11-02/20:46:25.07         0.035297061      -1.4826566       3.3178392
2021-11-02/20:46:25.10         0.046298130      -1.4759064       3.3188879
2021-11-02/20:46:25.13         0.051907902      -1.4626791       3.3297787
2021-11-02/20:46:25.16         0.050712321      -1.4409744       3.3366286
2021-11-02/20:46:25.19         0.044583374      -1.4163975       3.3348705
2021-11-02/20:46:25.23         0.038365596      -1.4036418       3.3350752
2021-11-02/20:46:25.26         0.044280603      -1.3917581       3.3389904
2021-11-02/20:46:25.29         0.045104357      -1.3862859       3.3410807
2021-11-02/20:46:25.32         0.045372102      -1.3674375       3.3260225
2021-11-02/20:46:25.35         0.042278766      -1.3658280       3.3147113
2021-11-02/20:46:25.38         0.046980706      -1.3773066       3.2924540
2021-11-02/20:46:25.41         0.046139649      -1.3826036       3.2781453
2021-11-02/20:46:25.44         0.036361181      -1.3893400       3.2666655
2021-11-02/20:46:25.48         0.034903435      -1.4015874       3.2724063
2021-11-02/20:46:25.51         0.037450705      -1.4075876       3.2774844
2021-11-02/20:46:25.54         0.043129413      -1.4050436       3.2796460
2021-11-02/20:46:25.57         0.042680393      -1.3898023       3.2710892
2021-11-02/20:46:25.60         0.042638641      -1.3944293       3.2846339
2021-11-02/20:46:25.63         0.045022643      -1.3926093       3.2917449
2021-11-02/20:46:25.66         0.044374796      -1.3753217       3.3070790
2021-11-02/20:46:25.69         0.042971680      -1.3648754       3.3071804
2021-11-02/20:46:25.73         0.045308877      -1.3556018       3.3098549
2021-11-02/20:46:25.76         0.050920561      -1.3490413       3.3068312
2021-11-02/20:46:25.79         0.060573772      -1.3471227       3.3068180
2021-11-02/20:46:25.82         0.064767716      -1.3468938       3.3041779
2021-11-02/20:46:25.85         0.074335426      -1.3458759       3.3082265
2021-11-02/20:46:25.88         0.072430077      -1.3344340       3.3076505
2021-11-02/20:46:25.91         0.083556948      -1.3308611       3.3098642
2021-11-02/20:46:25.94         0.096705093      -1.3244678       3.3133337
2021-11-02/20:46:25.98         0.098016220      -1.3193985       3.3187223
2021-11-02/20:46:26.01          0.10829304      -1.3174905       3.3211853
2021-11-02/20:46:26.04          0.10891596      -1.3089159       3.3264775
2021-11-02/20:46:26.07          0.10686184      -1.3022316       3.3185133
2021-11-02/20:46:26.10         0.099157254      -1.3048142       3.3321327
2021-11-02/20:46:26.13          0.10043024      -1.2886349       3.3257355
2021-11-02/20:46:26.16          0.10599463      -1.2902175       3.3231209
2021-11-02/20:46:26.19          0.10383401      -1.2974837       3.3245588
2021-11-02/20:46:26.23          0.10456711      -1.2993723       3.3087028
2021-11-02/20:46:26.26          0.11487851      -1.3020149       3.3026091
2021-11-02/20:46:26.29          0.12216647      -1.2973154       3.3008093
2021-11-02/20:46:26.32          0.12773231      -1.2973983       3.2939554
2021-11-02/20:46:26.35          0.12930881      -1.2902455       3.2974492
2021-11-02/20:46:26.38          0.13940242      -1.2632915       3.2860111
2021-11-02/20:46:26.41          0.12248325      -1.2766873       3.2949517
2021-11-02/20:46:26.44          0.12166924      -1.2757430       3.2982364
2021-11-02/20:46:26.48          0.12117000      -1.2564713       3.2973644
2021-11-02/20:46:26.51          0.10618279      -1.2433704       3.3051823
2021-11-02/20:46:26.54         0.087552860      -1.2322659       3.3057982
2021-11-02/20:46:26.57         0.076568712      -1.2229762       3.3040285
2021-11-02/20:46:26.60         0.071192202      -1.2219774       3.3045188
2021-11-02/20:46:26.63         0.066290489      -1.2185912       3.3006789
2021-11-02/20:46:26.66         0.055492508      -1.2199139       3.2987253
2021-11-02/20:46:26.69         0.057729173      -1.2017158       3.2970594
2021-11-02/20:46:26.73         0.056942758      -1.1939467       3.2960965
2021-11-02/20:46:26.76         0.058030255      -1.1911530       3.2931639
2021-11-02/20:46:26.79         0.065446961      -1.1814775       3.2964336
2021-11-02/20:46:26.82         0.068783504      -1.1754846       3.3109641
2021-11-02/20:46:26.85         0.066764069      -1.1743756       3.3124696
2021-11-02/20:46:26.88         0.062094392      -1.1698091       3.3064739
2021-11-02/20:46:26.91         0.065478985      -1.1540229       3.2967184
2021-11-02/20:46:26.94         0.071278939      -1.1591339       3.2945759
2021-11-02/20:46:26.98         0.081625622      -1.1596582       3.2868569
2021-11-02/20:46:27.01         0.087962533      -1.1676492       3.2747045
2021-11-02/20:46:27.04         0.088915997      -1.1566468       3.2532738
2021-11-02/20:46:27.07         0.093902633      -1.1495907       3.2489875
2021-11-02/20:46:27.10         0.099635154      -1.1581887       3.2446419
2021-11-02/20:46:27.13          0.10781052      -1.1564431       3.2553878
2021-11-02/20:46:27.16          0.11228189      -1.1445461       3.2576455
2021-11-02/20:46:27.19          0.11444536      -1.1454348       3.2600788
2021-11-02/20:46:27.23         0.098269358      -1.1332360       3.2613781
2021-11-02/20:46:27.26         0.097478749      -1.1295375       3.2699429
2021-11-02/20:46:27.29         0.094469950      -1.1120687       3.2830087
2021-11-02/20:46:27.32         0.089271261      -1.1154225       3.3066543
2021-11-02/20:46:27.35         0.077947477      -1.1238928       3.3102145
2021-11-02/20:46:27.38         0.079569100      -1.1171935       3.3115883
2021-11-02/20:46:27.41         0.085572378      -1.1244129       3.2926679
2021-11-02/20:46:27.44         0.090044387      -1.1266295       3.2912215
2021-11-02/20:46:27.48         0.087726553      -1.1267692       3.2992297
2021-11-02/20:46:27.51          0.10413103      -1.1325360       3.3079031
2021-11-02/20:46:27.54          0.11326424      -1.1307414       3.3068377
2021-11-02/20:46:27.57          0.12291736      -1.1160513       3.2970424
2021-11-02/20:46:27.60          0.12361318      -1.0996189       3.2917165
2021-11-02/20:46:27.63          0.13078302      -1.0957032       3.2859123
2021-11-02/20:46:27.66          0.13106558      -1.0923383       3.2762028
2021-11-02/20:46:27.69          0.12459099      -1.0695082       3.2788180
2021-11-02/20:46:27.73          0.12335464      -1.0440933       3.2702559
2021-11-02/20:46:27.76          0.12850336      -1.0259062       3.2584147
2021-11-02/20:46:27.79          0.13017082      -1.0155955       3.2481314
2021-11-02/20:46:27.82          0.12571538      -1.0075379       3.2360058
2021-11-02/20:46:27.85          0.11227747      -1.0107774       3.2337016
2021-11-02/20:46:27.88          0.11855694      -1.0223285       3.2278536
2021-11-02/20:46:27.91          0.12249865      -1.0135458       3.2261012
2021-11-02/20:46:27.94          0.13198901     -0.99918732       3.2144223
2021-11-02/20:46:27.98          0.13867480     -0.99767758       3.2129622
2021-11-02/20:46:28.01          0.13316563      -1.0097759       3.2204658
2021-11-02/20:46:28.04          0.12774504      -1.0238194       3.2385372
2021-11-02/20:46:28.07          0.12061307      -1.0144464       3.2391861
2021-11-02/20:46:28.10          0.11062787      -1.0126170       3.2472574
2021-11-02/20:46:28.13          0.11350822      -1.0127872       3.2493791
2021-11-02/20:46:28.16         0.095597856      -1.0109913       3.2594194
2021-11-02/20:46:28.19         0.089552861      -1.0239069       3.2616141
2021-11-02/20:46:28.23         0.079841385      -1.0364779       3.2680743
2021-11-02/20:46:28.26         0.069731013      -1.0443736       3.2679510
2021-11-02/20:46:28.29         0.072047240      -1.0401776       3.2615962
2021-11-02/20:46:28.32         0.073153542      -1.0368459       3.2501585
2021-11-02/20:46:28.35         0.072516162      -1.0517662       3.2523443
2021-11-02/20:46:28.38         0.075217791      -1.0475463       3.2557383
2021-11-02/20:46:28.41         0.071585841      -1.0420797       3.2568440
2021-11-02/20:46:28.44         0.079853355      -1.0363197       3.2555090
2021-11-02/20:46:28.48         0.075307390      -1.0272892       3.2567719
2021-11-02/20:46:28.51         0.073168950      -1.0167291       3.2608500
2021-11-02/20:46:28.54         0.065818028      -1.0121951       3.2695869
2021-11-02/20:46:28.57         0.064215648      -1.0166967       3.2792003
2021-11-02/20:46:28.60         0.054726728      -1.0219208       3.2766497
2021-11-02/20:46:28.63         0.059523424      -1.0153287       3.2690616
2021-11-02/20:46:28.66         0.052414557      -1.0162842       3.2617163
2021-11-02/20:46:28.69         0.052965031      -1.0224160       3.2655508
2021-11-02/20:46:28.73         0.057028002      -1.0228331       3.2637195
2021-11-02/20:46:28.76         0.067616348      -1.0173312       3.2675663
2021-11-02/20:46:28.79         0.070744302      -1.0114487       3.2582766
2021-11-02/20:46:28.82         0.076754319      -1.0069377       3.2560369
2021-11-02/20:46:28.85         0.075250881      -1.0065534       3.2506258
2021-11-02/20:46:28.88         0.079586103      -1.0065577       3.2650116
2021-11-02/20:46:28.91         0.070365954     -0.99560303       3.2657053
2021-11-02/20:46:28.94         0.073243545     -0.99149695       3.2703087
2021-11-02/20:46:28.98         0.073301044     -0.98042843       3.2669577
2021-11-02/20:46:29.01         0.067567585     -0.99147004       3.2669154
2021-11-02/20:46:29.04         0.063867752     -0.99278392       3.2584351
2021-11-02/20:46:29.07         0.059883799      -1.0020534       3.2707087
2021-11-02/20:46:29.10         0.054698317      -1.0064984       3.2700325
2021-11-02/20:46:29.13         0.056484487      -1.0013681       3.2731006
2021-11-02/20:46:29.16         0.059264374     -0.99746125       3.2619432
2021-11-02/20:46:29.19         0.063652152     -0.99491165       3.2742259
2021-11-02/20:46:29.23         0.053575299     -0.99517103       3.2758884
2021-11-02/20:46:29.26         0.051921794      -1.0115299       3.2918506
2021-11-02/20:46:29.29         0.049154436      -1.0110183       3.2947439
2021-11-02/20:46:29.32         0.033961197      -1.0114227       3.3078214
2021-11-02/20:46:29.35         0.019496321      -1.0078513       3.3150980
2021-11-02/20:46:29.38         0.013463168      -1.0031523       3.3136717
2021-11-02/20:46:29.41       -0.0014846060      -1.0167898       3.3074789
2021-11-02/20:46:29.44        -0.013309410      -1.0156173       3.3115525
2021-11-02/20:46:29.48        -0.023434314      -1.0232744       3.2909510
2021-11-02/20:46:29.51        -0.017447230      -1.0257399       3.2857832
2021-11-02/20:46:29.54        -0.018973967      -1.0156786       3.2661687
2021-11-02/20:46:29.57        -0.020710077      -1.0065179       3.2563824
2021-11-02/20:46:29.60        -0.020958391      -1.0034252       3.2456166
2021-11-02/20:46:29.63        -0.017244490     -0.99624916       3.2358178
2021-11-02/20:46:29.66        -0.022013178     -0.99236154       3.2363829
2021-11-02/20:46:29.69        -0.018033798     -0.97702133       3.2459875
2021-11-02/20:46:29.73        -0.019973033     -0.97138228       3.2466859
2021-11-02/20:46:29.76        -0.027831410     -0.96718964       3.2624542
2021-11-02/20:46:29.79        -0.033828533     -0.97611784       3.2723760
2021-11-02/20:46:29.82        -0.040653416     -0.98571838       3.2745352
2021-11-02/20:46:29.85        -0.048268714     -0.99319326       3.2810981
2021-11-02/20:46:29.88        -0.045421152     -0.99607268       3.2827881
2021-11-02/20:46:29.91        -0.052013855      -1.0075137       3.2827393
2021-11-02/20:46:29.94        -0.044433519      -1.0118710       3.2802498
2021-11-02/20:46:29.98        -0.032705075      -1.0018326       3.2751936
2021-11-02/20:46:30.01        -0.025867139     -0.98886603       3.2673589
2021-11-02/20:46:30.04        -0.021179946     -0.99810807       3.2690021
2021-11-02/20:46:30.07        -0.021125935     -0.98104674       3.2561950
2021-11-02/20:46:30.10        -0.021551627     -0.96954600       3.2601086
2021-11-02/20:46:30.13        -0.018895537     -0.94550780       3.2558597
2021-11-02/20:46:30.16        -0.030790696     -0.93935102       3.2681126
2021-11-02/20:46:30.19        -0.022311392     -0.93024245       3.2735116
2021-11-02/20:46:30.23        -0.021450131     -0.93095088       3.2623520
2021-11-02/20:46:30.26        -0.036733523     -0.94319681       3.2550563
2021-11-02/20:46:30.29        -0.044483170     -0.94877157       3.2499649
2021-11-02/20:46:30.32        -0.035472235     -0.94799525       3.2423330
2021-11-02/20:46:30.35        -0.034085976     -0.95179114       3.2420686
2021-11-02/20:46:30.38        -0.029508023     -0.94344969       3.2271754
2021-11-02/20:46:30.41        -0.032703839     -0.95058126       3.2291372
2021-11-02/20:46:30.44        -0.022450015     -0.94787889       3.2158709
2021-11-02/20:46:30.48        -0.021829332     -0.94164112       3.2107776
2021-11-02/20:46:30.51        -0.023811382     -0.93887402       3.2234246
2021-11-02/20:46:30.54        -0.025582816     -0.93219322       3.2262843
2021-11-02/20:46:30.57        -0.025923581     -0.93043259       3.2375277
2021-11-02/20:46:30.60        -0.036850040     -0.91466607       3.2318412
2021-11-02/20:46:30.63        -0.036536819     -0.91521699       3.2298376
2021-11-02/20:46:30.66        -0.050576491     -0.91071096       3.2347190
2021-11-02/20:46:30.69        -0.053609166     -0.90478069       3.2200764
2021-11-02/20:46:30.73        -0.061171327     -0.91750971       3.2213702
2021-11-02/20:46:30.76        -0.062161085     -0.93030126       3.2227804
2021-11-02/20:46:30.79        -0.061859122     -0.92470193       3.2139104
2021-11-02/20:46:30.82        -0.061854780     -0.92216630       3.2165271
2021-11-02/20:46:30.85        -0.052957980     -0.92130435       3.2077176
2021-11-02/20:46:30.88        -0.048664436     -0.92865768       3.2104155
2021-11-02/20:46:30.91        -0.044716974     -0.92104729       3.2087457
2021-11-02/20:46:30.94        -0.040409616     -0.92324284       3.2098246
2021-11-02/20:46:30.98        -0.038471932     -0.92328015       3.2219604
2021-11-02/20:46:31.01        -0.024850657     -0.90720492       3.2147413
2021-11-02/20:46:31.04        -0.022695046     -0.89841401       3.1996987
2021-11-02/20:46:31.07        -0.024607609     -0.89560447       3.1930067
2021-11-02/20:46:31.10        -0.028702976     -0.90515554       3.1814796
2021-11-02/20:46:31.13        -0.033231482     -0.91021429       3.1757761
2021-11-02/20:46:31.16        -0.024944638     -0.91130347       3.1696652
2021-11-02/20:46:31.19        -0.028743353     -0.90695469       3.1641841
2021-11-02/20:46:31.23        -0.027268177     -0.90917074       3.1601272
2021-11-02/20:46:31.26        -0.018292848     -0.91158479       3.1567864
2021-11-02/20:46:31.29        -0.021220442     -0.91339183       3.1575953
2021-11-02/20:46:31.32        -0.027053186     -0.90582077       3.1621961
2021-11-02/20:46:31.35        -0.029265924     -0.89736854       3.1703986
2021-11-02/20:46:31.38        -0.031713942     -0.89010293       3.1807754
2021-11-02/20:46:31.41        -0.032450902     -0.88668986       3.1772888
2021-11-02/20:46:31.44        -0.037873980     -0.88090447       3.1684549
2021-11-02/20:46:31.48        -0.035986710     -0.87676726       3.1548479
2021-11-02/20:46:31.51        -0.037477865     -0.88378516       3.1563992
2021-11-02/20:46:31.54        -0.042432993     -0.89379651       3.1502482
2021-11-02/20:46:31.57        -0.038906999     -0.89812713       3.1397207
2021-11-02/20:46:31.60        -0.033505540     -0.90171415       3.1251358
2021-11-02/20:46:31.63        -0.044101214     -0.91939481       3.1363672
2021-11-02/20:46:31.66        -0.029778933     -0.92510088       3.1363946
2021-11-02/20:46:31.69        -0.031909504     -0.91808492       3.1433940
2021-11-02/20:46:31.73        -0.035501347     -0.91316733       3.1529483
2021-11-02/20:46:31.76        -0.036313064     -0.92295868       3.1672941
2021-11-02/20:46:31.79        -0.034049759     -0.91406685       3.1665818
2021-11-02/20:46:31.82        -0.029792449     -0.90471221       3.1641916
2021-11-02/20:46:31.85        -0.036109318     -0.90196083       3.1671594
2021-11-02/20:46:31.88        -0.043403332     -0.90123140       3.1711904
2021-11-02/20:46:31.91        -0.028913416     -0.89561693       3.1569619
2021-11-02/20:46:31.94        -0.029511888     -0.89621484       3.1474800
2021-11-02/20:46:31.98        -0.031368234     -0.91074929       3.1437837
2021-11-02/20:46:32.01        -0.031353473     -0.91054673       3.1439305
2021-11-02/20:46:32.04        -0.041127258     -0.90880242       3.1418384
2021-11-02/20:46:32.07        -0.039378043     -0.92363040       3.1400557
2021-11-02/20:46:32.10        -0.045012172     -0.92836278       3.1445570
2021-11-02/20:46:32.13        -0.054624566     -0.93246519       3.1512431
2021-11-02/20:46:32.16        -0.058186681     -0.92685259       3.1610486
2021-11-02/20:46:32.19        -0.065002893     -0.92177178       3.1633834
2021-11-02/20:46:32.23        -0.071040501     -0.92544803       3.1617239
2021-11-02/20:46:32.26        -0.082466672     -0.92098344       3.1586752
2021-11-02/20:46:32.29        -0.093935441     -0.93625950       3.1471383
2021-11-02/20:46:32.32         -0.10406383     -0.94817445       3.1466768
2021-11-02/20:46:32.35         -0.11483425     -0.94591345       3.1392311
2021-11-02/20:46:32.38         -0.11238876     -0.94889895       3.1336502
2021-11-02/20:46:32.41         -0.11404303     -0.95899413       3.1328411
2021-11-02/20:46:32.44         -0.11272034     -0.97518060       3.1301784
2021-11-02/20:46:32.48         -0.11375286     -0.98004853       3.1204888
2021-11-02/20:46:32.51         -0.12176949     -0.97332217       3.1167914
2021-11-02/20:46:32.54         -0.11276605     -0.97166403       3.1144701
2021-11-02/20:46:32.57         -0.10950701     -0.96151577       3.1229685
2021-11-02/20:46:32.60         -0.10759169     -0.95832843       3.1208426
2021-11-02/20:46:32.63         -0.10511979     -0.94974269       3.1198809
2021-11-02/20:46:32.66         -0.11789918     -0.95009802       3.1157909
2021-11-02/20:46:32.69         -0.11809109     -0.94624319       3.1034413
2021-11-02/20:46:32.73         -0.12981528     -0.94730622       3.0946717
2021-11-02/20:46:32.76         -0.13354750     -0.95347539       3.0855707
2021-11-02/20:46:32.79         -0.13859487     -0.95285276       3.0800272
2021-11-02/20:46:32.82         -0.15056446     -0.94679282       3.0761185
2021-11-02/20:46:32.85         -0.14939291     -0.94445740       3.0728954
2021-11-02/20:46:32.88         -0.13381817     -0.92858501       3.0676874
2021-11-02/20:46:32.91         -0.12849739     -0.93384558       3.0674739
2021-11-02/20:46:32.94         -0.12268354     -0.91428940       3.0637763
2021-11-02/20:46:32.98         -0.12225376     -0.89992716       3.0664598
2021-11-02/20:46:33.01         -0.11636054     -0.89453502       3.0773836
2021-11-02/20:46:33.04         -0.11458947     -0.88883854       3.0831808
2021-11-02/20:46:33.07         -0.10846246     -0.88429251       3.0757575
2021-11-02/20:46:33.10         -0.10727160     -0.89346070       3.0741205
2021-11-02/20:46:33.13         -0.10873861     -0.89774333       3.0661798
2021-11-02/20:46:33.16         -0.11668673     -0.91338446       3.0678310
2021-11-02/20:46:33.19         -0.12821512     -0.90645346       3.0614867
2021-11-02/20:46:33.23         -0.14166758     -0.90631000       3.0536582
2021-11-02/20:46:33.26         -0.14667014     -0.90631779       3.0459581
2021-11-02/20:46:33.29         -0.14377319     -0.90502885       3.0386937
2021-11-02/20:46:33.32         -0.14955474     -0.90129946       3.0454485
2021-11-02/20:46:33.35         -0.15621384     -0.89817755       3.0587489
2021-11-02/20:46:33.38         -0.15946939     -0.90561249       3.0756237
2021-11-02/20:46:33.41         -0.15821143     -0.90101427       3.0881742
2021-11-02/20:46:33.44         -0.16027168     -0.88824574       3.0911681
2021-11-02/20:46:33.48         -0.16612595     -0.89157755       3.0976428
2021-11-02/20:46:33.51         -0.15975273     -0.90430722       3.1087219
2021-11-02/20:46:33.54         -0.15355367     -0.90648878       3.1141568
2021-11-02/20:46:33.57         -0.14870080     -0.90590386       3.1016324
2021-11-02/20:46:33.60         -0.15829523     -0.90600145       3.0981025
2021-11-02/20:46:33.63         -0.14954985     -0.90834644       3.0974826
2021-11-02/20:46:33.66         -0.13588402     -0.90045956       3.0791006
2021-11-02/20:46:33.69         -0.13458002     -0.90517568       3.0729697
2021-11-02/20:46:33.73         -0.13816312     -0.90101350       3.0610545
2021-11-02/20:46:33.76         -0.13810282     -0.88721069       3.0506557
2021-11-02/20:46:33.79         -0.13835391     -0.88017827       3.0433616
2021-11-02/20:46:33.82         -0.14340145     -0.87563521       3.0512306
2021-11-02/20:46:33.85         -0.15674927     -0.87063054       3.0608684
2021-11-02/20:46:33.88         -0.15041832     -0.86838905       3.0505531
2021-11-02/20:46:33.91         -0.16282577     -0.86535258       3.0488424
2021-11-02/20:46:33.94         -0.16446994     -0.86527890       3.0421607
2021-11-02/20:46:33.98         -0.16995424     -0.86301754       3.0307173
2021-11-02/20:46:34.01         -0.17238723     -0.86867967       3.0295042
2021-11-02/20:46:34.04         -0.18449803     -0.87609110       3.0396308
2021-11-02/20:46:34.07         -0.18410191     -0.88017139       3.0455532
2021-11-02/20:46:34.10         -0.18625946     -0.88402794       3.0338737
2021-11-02/20:46:34.13         -0.18748080     -0.88524587       3.0264089
2021-11-02/20:46:34.16         -0.19204822     -0.88457134       3.0286967
2021-11-02/20:46:34.19         -0.19333401     -0.88463914       3.0360567
2021-11-02/20:46:34.23         -0.20107651     -0.88109862       3.0471087
2021-11-02/20:46:34.26         -0.20244795     -0.87589918       3.0516423
2021-11-02/20:46:34.29         -0.21525329     -0.88200888       3.0590105
2021-11-02/20:46:34.32         -0.19828388     -0.87910507       3.0552194
2021-11-02/20:46:34.35         -0.20593856     -0.88414648       3.0559467
2021-11-02/20:46:34.38         -0.20560725     -0.88425585       3.0566567
2021-11-02/20:46:34.41         -0.20622725     -0.88908617       3.0660629
2021-11-02/20:46:34.44         -0.20067686     -0.88934105       3.0689698
2021-11-02/20:46:34.48         -0.19858442     -0.88580816       3.0544094
2021-11-02/20:46:34.51         -0.19860305     -0.88526731       3.0537355
2021-11-02/20:46:34.54         -0.20722721     -0.88956174       3.0591531
2021-11-02/20:46:34.57         -0.19474646     -0.88097254       3.0574025
2021-11-02/20:46:34.60         -0.20031153     -0.88652894       3.0671829
2021-11-02/20:46:34.63         -0.19069586     -0.87227211       3.0608152
2021-11-02/20:46:34.66         -0.19724394     -0.86480076       3.0614939
2021-11-02/20:46:34.69         -0.19389639     -0.83757791       3.0450046
2021-11-02/20:46:34.73         -0.19808992     -0.83821597       3.0434154
2021-11-02/20:46:34.76         -0.18974341     -0.82790252       3.0319338
2021-11-02/20:46:34.79         -0.19740327     -0.81792025       3.0225018
2021-11-02/20:46:34.82         -0.18413940     -0.80022154       3.0132962
2021-11-02/20:46:34.85         -0.17493582     -0.79166269       3.0136210
2021-11-02/20:46:34.88         -0.16740278     -0.79391526       3.0088746
2021-11-02/20:46:34.91         -0.16800447     -0.80005595       3.0158952
2021-11-02/20:46:34.94         -0.16222742     -0.79915881       3.0166427
2021-11-02/20:46:34.98         -0.16885415     -0.81233907       3.0284427
2021-11-02/20:46:35.01         -0.16303649     -0.80732414       3.0355642
2021-11-02/20:46:35.04         -0.16268747     -0.80353789       3.0496656
2021-11-02/20:46:35.07         -0.15791652     -0.79674630       3.0596330
2021-11-02/20:46:35.10         -0.17661743     -0.79815835       3.0701496
2021-11-02/20:46:35.13         -0.19235553     -0.81789802       3.0771283
2021-11-02/20:46:35.16         -0.20532773     -0.82104512       3.0752348
2021-11-02/20:46:35.19         -0.20667440     -0.81858762       3.0668664
2021-11-02/20:46:35.23         -0.20773797     -0.80541743       3.0656465
2021-11-02/20:46:35.26         -0.19690038     -0.79695502       3.0624323
2021-11-02/20:46:35.29         -0.18728333     -0.78555639       3.0555700
2021-11-02/20:46:35.32         -0.18622526     -0.80058203       3.0499184
2021-11-02/20:46:35.35         -0.18187555     -0.79798173       3.0441390
2021-11-02/20:46:35.38         -0.17736655     -0.80054252       3.0524347
2021-11-02/20:46:35.41         -0.16934725     -0.78567705       3.0529590
2021-11-02/20:46:35.44         -0.15417801     -0.76422867       3.0459116
2021-11-02/20:46:35.48         -0.15670923     -0.74458989       3.0463445
2021-11-02/20:46:35.51         -0.15349079     -0.75453382       3.0488036
2021-11-02/20:46:35.54         -0.15443565     -0.76286689       3.0539560
2021-11-02/20:46:35.57         -0.16032456     -0.78202739       3.0561107
2021-11-02/20:46:35.60         -0.16613446     -0.77864630       3.0621502
2021-11-02/20:46:35.63         -0.17076574     -0.78301631       3.0656422
2021-11-02/20:46:35.66         -0.16766094     -0.78500368       3.0576517
2021-11-02/20:46:35.69         -0.16076139     -0.79279504       3.0548816
2021-11-02/20:46:35.73         -0.16693062     -0.80305781       3.0625850
2021-11-02/20:46:35.76         -0.17309184     -0.82211675       3.0693208
2021-11-02/20:46:35.79         -0.17910760     -0.82527781       3.0773013
2021-11-02/20:46:35.82         -0.17519402     -0.81752864       3.0826217
2021-11-02/20:46:35.85         -0.17948971     -0.79474871       3.0885527
2021-11-02/20:46:35.88         -0.18538244     -0.79018029       3.0939250
2021-11-02/20:46:35.91         -0.18751459     -0.78259190       3.0899909
2021-11-02/20:46:35.94         -0.18004494     -0.78514939       3.0895641
2021-11-02/20:46:35.98         -0.19078835     -0.78304456       3.0864479
2021-11-02/20:46:36.01         -0.19331643     -0.78444145       3.0845919
2021-11-02/20:46:36.04         -0.18860785     -0.77043760       3.0819456
2021-11-02/20:46:36.07         -0.17991421     -0.76793178       3.0808947
2021-11-02/20:46:36.10         -0.17433810     -0.76904060       3.0766117
2021-11-02/20:46:36.13         -0.18028284     -0.78709960       3.0730564
2021-11-02/20:46:36.16         -0.17291870     -0.77983472       3.0647889
2021-11-02/20:46:36.19         -0.16541967     -0.77709354       3.0677106
2021-11-02/20:46:36.23         -0.17182970     -0.76897273       3.0778964
2021-11-02/20:46:36.26         -0.15864343     -0.75929636       3.0817926
2021-11-02/20:46:36.29         -0.15288444     -0.73910626       3.0871573
2021-11-02/20:46:36.32         -0.14927217     -0.75184979       3.0988835
2021-11-02/20:46:36.35         -0.14765566     -0.74276554       3.0906136
2021-11-02/20:46:36.38         -0.15023110     -0.73557138       3.0812354
2021-11-02/20:46:36.41         -0.14610550     -0.72683921       3.0762628
2021-11-02/20:46:36.44         -0.14820324     -0.72621930       3.0894886
2021-11-02/20:46:36.48         -0.15314449     -0.74018006       3.0986951
2021-11-02/20:46:36.51         -0.14273416     -0.73957268       3.0945601
2021-11-02/20:46:36.54         -0.14465175     -0.73240550       3.0903555
2021-11-02/20:46:36.57         -0.14311754     -0.73371434       3.0768423
2021-11-02/20:46:36.60         -0.14249185     -0.71580764       3.0658705
2021-11-02/20:46:36.63         -0.13735900     -0.71388771       3.0743590
2021-11-02/20:46:36.66         -0.14259331     -0.70610307       3.0775089
2021-11-02/20:46:36.69         -0.13601308     -0.69509212       3.0836961
2021-11-02/20:46:36.73         -0.13082455     -0.68344231       3.0766530
2021-11-02/20:46:36.76         -0.12567484     -0.67056871       3.0689384
2021-11-02/20:46:36.79         -0.12214046     -0.65625786       3.0578522
2021-11-02/20:46:36.82         -0.12967671     -0.65658536       3.0586443
2021-11-02/20:46:36.85         -0.12115606     -0.64492653       3.0650281
2021-11-02/20:46:36.88         -0.11297441     -0.65438297       3.0745239
2021-11-02/20:46:36.91         -0.10956932     -0.65254158       3.0629360
2021-11-02/20:46:36.94        -0.092703134     -0.64547925       3.0584757
2021-11-02/20:46:36.98        -0.091202043     -0.63600167       3.0566774
2021-11-02/20:46:37.01        -0.088722135     -0.63819610       3.0594379
2021-11-02/20:46:37.04        -0.081020652     -0.63323361       3.0544653
2021-11-02/20:46:37.07        -0.084558218     -0.62624937       3.0487861
2021-11-02/20:46:37.10        -0.082514722     -0.61175272       3.0411819
2021-11-02/20:46:37.13        -0.094395477     -0.61109603       3.0470622
2021-11-02/20:46:37.16         -0.10609658     -0.59916840       3.0386311
2021-11-02/20:46:37.19         -0.11599814     -0.58965742       3.0330625
2021-11-02/20:46:37.23         -0.14484574     -0.59722058       3.0272020
2021-11-02/20:46:37.26         -0.15145295     -0.59929202       3.0304927
2021-11-02/20:46:37.29         -0.15583852     -0.60218473       3.0239440
2021-11-02/20:46:37.32         -0.15502754     -0.61004949       3.0288943
2021-11-02/20:46:37.35         -0.15960331     -0.61461762       3.0335497
2021-11-02/20:46:37.38         -0.16077559     -0.62522243       3.0430466
2021-11-02/20:46:37.41         -0.15946296     -0.62591404       3.0343416
2021-11-02/20:46:37.44         -0.14790478     -0.61506645       3.0267453
2021-11-02/20:46:37.48         -0.15937188     -0.61686775       3.0406537
2021-11-02/20:46:37.51         -0.15687556     -0.60640574       3.0573856
2021-11-02/20:46:37.54         -0.15838073     -0.60541645       3.0492897
2021-11-02/20:46:37.57         -0.16602503     -0.61166602       3.0553377
2021-11-02/20:46:37.60         -0.18182112     -0.59854524       3.0462017
2021-11-02/20:46:37.63         -0.18827617     -0.60504961       3.0482759
2021-11-02/20:46:37.66         -0.20231310     -0.61220410       3.0537120
2021-11-02/20:46:37.69         -0.20498325     -0.61365534       3.0572269
2021-11-02/20:46:37.73         -0.21319358     -0.62297905       3.0623437
2021-11-02/20:46:37.76         -0.21024468     -0.62780949       3.0646548
2021-11-02/20:46:37.79         -0.21434086     -0.63964836       3.0680876
2021-11-02/20:46:37.82         -0.21253030     -0.64347306       3.0827264
2021-11-02/20:46:37.85         -0.21203756     -0.62338704       3.0808337
2021-11-02/20:46:37.88         -0.20488341     -0.61350806       3.0881338
2021-11-02/20:46:37.91         -0.20819177     -0.61290455       3.0972342
2021-11-02/20:46:37.94         -0.20819141     -0.60820474       3.1021011
2021-11-02/20:46:37.98         -0.20469308     -0.61860429       3.1136037
2021-11-02/20:46:38.01         -0.22201970     -0.61224514       3.1182161
2021-11-02/20:46:38.04         -0.22825868     -0.60708232       3.1186113
2021-11-02/20:46:38.07         -0.22681156     -0.60309717       3.1192138
2021-11-02/20:46:38.10         -0.22183139     -0.60726641       3.1154727
2021-11-02/20:46:38.13         -0.21693663     -0.62735543       3.1074581
2021-11-02/20:46:38.16         -0.22929060     -0.64491896       3.1102575
2021-11-02/20:46:38.19         -0.23555751     -0.64793481       3.1068190
2021-11-02/20:46:38.23         -0.23429432     -0.64073563       3.0968964
2021-11-02/20:46:38.26         -0.23953387     -0.62401683       3.0900294
2021-11-02/20:46:38.29         -0.23300171     -0.62653214       3.0854292
2021-11-02/20:46:38.32         -0.22160015     -0.60822323       3.0840693
2021-11-02/20:46:38.35         -0.21286618     -0.60467757       3.0741366
2021-11-02/20:46:38.38         -0.21013194     -0.59194220       3.0705361
2021-11-02/20:46:38.41         -0.22034982     -0.59226857       3.0800367
2021-11-02/20:46:38.44         -0.21743048     -0.58051090       3.0759330
2021-11-02/20:46:38.48         -0.20644758     -0.57574437       3.0669109
2021-11-02/20:46:38.51         -0.19875448     -0.58334771       3.0676521
2021-11-02/20:46:38.54         -0.19580287     -0.58846898       3.0618383
2021-11-02/20:46:38.57         -0.18673117     -0.59395015       3.0712423
2021-11-02/20:46:38.60         -0.18936014     -0.61919664       3.0808640
2021-11-02/20:46:38.63         -0.18770940     -0.62027308       3.0986334
2021-11-02/20:46:38.66         -0.19909835     -0.62500256       3.0965749
2021-11-02/20:46:38.69         -0.19557049     -0.61067883       3.1024319
2021-11-02/20:46:38.73         -0.19417857     -0.60939220       3.1137431
2021-11-02/20:46:38.76         -0.20283720     -0.61331326       3.1282977
2021-11-02/20:46:38.79         -0.19782441     -0.60677986       3.1301289
2021-11-02/20:46:38.82         -0.20479264     -0.61937886       3.1277346
2021-11-02/20:46:38.85         -0.22110862     -0.61506401       3.1217452
2021-11-02/20:46:38.88         -0.22550623     -0.61494474       3.1202399
2021-11-02/20:46:38.91         -0.22868595     -0.62111204       3.1092499
2021-11-02/20:46:38.94         -0.21488062     -0.62022975       3.0982447
2021-11-02/20:46:38.98         -0.21622599     -0.62450538       3.0898392
2021-11-02/20:46:39.01         -0.21386819     -0.62684829       3.0828307
2021-11-02/20:46:39.04         -0.20244009     -0.62237991       3.0847752
2021-11-02/20:46:39.07         -0.19273992     -0.60992526       3.0828913
2021-11-02/20:46:39.10         -0.18744444     -0.58327490       3.0918059
2021-11-02/20:46:39.13         -0.17554273     -0.57784866       3.0994206
2021-11-02/20:46:39.16         -0.16929067     -0.56499504       3.0905791
2021-11-02/20:46:39.19         -0.16542102     -0.56721297       3.0903826
2021-11-02/20:46:39.23         -0.18066258     -0.57319923       3.1033229
2021-11-02/20:46:39.26         -0.17176138     -0.56847796       3.0989072
2021-11-02/20:46:39.29         -0.16966670     -0.57569880       3.1003633
2021-11-02/20:46:39.32         -0.16137576     -0.57356425       3.0859906
2021-11-02/20:46:39.35         -0.16944359     -0.57765776       3.0758015
2021-11-02/20:46:39.38         -0.16144435     -0.58968730       3.0690903
2021-11-02/20:46:39.41         -0.15900836     -0.59145613       3.0650190
2021-11-02/20:46:39.44         -0.15948653     -0.59582473       3.0649022
2021-11-02/20:46:39.48         -0.15456914     -0.58145256       3.0654908
2021-11-02/20:46:39.51         -0.14437008     -0.55850871       3.0630787
2021-11-02/20:46:39.54         -0.14484827     -0.55341339       3.0691850
2021-11-02/20:46:39.57         -0.13751229     -0.55124277       3.0666433
2021-11-02/20:46:39.60         -0.14375702     -0.54958374       3.0631595
2021-11-02/20:46:39.63         -0.15415051     -0.55531361       3.0595438
2021-11-02/20:46:39.66         -0.17023938     -0.55377135       3.0643107
2021-11-02/20:46:39.69         -0.16611639     -0.56561856       3.0533340
2021-11-02/20:46:39.73         -0.17339362     -0.57285658       3.0494980
2021-11-02/20:46:39.76         -0.17594745     -0.58892108       3.0417645
2021-11-02/20:46:39.79         -0.18645199     -0.60368086       3.0383967
2021-11-02/20:46:39.82         -0.18934833     -0.61573017       3.0424135
2021-11-02/20:46:39.85         -0.20341147     -0.61589603       3.0444737
2021-11-02/20:46:39.88         -0.21542170     -0.61210290       3.0537371
2021-11-02/20:46:39.91         -0.22043777     -0.60955803       3.0704593
2021-11-02/20:46:39.94         -0.22203759     -0.60337624       3.0764746
2021-11-02/20:46:39.98         -0.23260319     -0.58622525       3.0831189
2021-11-02/20:46:40.01         -0.22982636     -0.58063409       3.0815593
2021-11-02/20:46:40.04         -0.24433848     -0.56742988       3.0825342
2021-11-02/20:46:40.07         -0.23813189     -0.56321140       3.0741520
2021-11-02/20:46:40.10         -0.24654783     -0.56024441       3.0682998
2021-11-02/20:46:40.13         -0.23877614     -0.56570722       3.0718940
2021-11-02/20:46:40.16         -0.22846642     -0.57473931       3.0562919
2021-11-02/20:46:40.19         -0.21688110     -0.56897608       3.0419677
2021-11-02/20:46:40.23         -0.20903112     -0.57058319       3.0263823
2021-11-02/20:46:40.26         -0.20287721     -0.57462284       3.0266040
2021-11-02/20:46:40.29         -0.20589515     -0.56832814       3.0206077
2021-11-02/20:46:40.32         -0.20148650     -0.55834870       3.0224952
2021-11-02/20:46:40.35         -0.21098619     -0.55832367       3.0342197
2021-11-02/20:46:40.38         -0.21154183     -0.56391812       3.0300536
2021-11-02/20:46:40.41         -0.21991460     -0.55911454       3.0175833
2021-11-02/20:46:40.44         -0.23925621     -0.54430390       3.0160795
2021-11-02/20:46:40.48         -0.26630903     -0.55178583       3.0162080
2021-11-02/20:46:40.51         -0.27568772     -0.55990691       3.0210562
2021-11-02/20:46:40.54         -0.27844495     -0.56459833       3.0143083
2021-11-02/20:46:40.57         -0.27524140     -0.56858828       3.0108551
2021-11-02/20:46:40.60         -0.28255811     -0.58233892       3.0058175
2021-11-02/20:46:40.63         -0.27540746     -0.59042783       2.9994688
2021-11-02/20:46:40.66         -0.26634344     -0.57158388       2.9981361
2021-11-02/20:46:40.69         -0.26716267     -0.56285082       3.0078615
2021-11-02/20:46:40.73         -0.25835234     -0.56663664       3.0337175
2021-11-02/20:46:40.76         -0.23338344     -0.55314582       3.0437144
2021-11-02/20:46:40.79         -0.22273564     -0.54865709       3.0388307
2021-11-02/20:46:40.82         -0.22411988     -0.54512526       3.0338229
2021-11-02/20:46:40.85         -0.23675445     -0.54408110       3.0423760
2021-11-02/20:46:40.88         -0.24340955     -0.55475670       3.0507068
2021-11-02/20:46:40.91         -0.25149691     -0.56023874       3.0582672
2021-11-02/20:46:40.94         -0.26414841     -0.57980251       3.0594869
2021-11-02/20:46:40.98         -0.27881418     -0.59778233       3.0525446
2021-11-02/20:46:41.01         -0.28337850     -0.60627641       3.0347206
2021-11-02/20:46:41.04         -0.28928898     -0.62939571       3.0290821
2021-11-02/20:46:41.07         -0.30269249     -0.63809253       3.0320534
2021-11-02/20:46:41.10         -0.30823009     -0.62831325       3.0296366
2021-11-02/20:46:41.13         -0.30920252     -0.62982708       3.0355477
2021-11-02/20:46:41.16         -0.30829324     -0.62206441       3.0364415
2021-11-02/20:46:41.19         -0.30868404     -0.61696387       3.0346343
2021-11-02/20:46:41.23         -0.31003687     -0.61147829       3.0371754
2021-11-02/20:46:41.26         -0.30968190     -0.59470159       3.0326428
2021-11-02/20:46:41.29         -0.30904086     -0.59629477       3.0319003
2021-11-02/20:46:41.32         -0.30731228     -0.58685880       3.0298212
2021-11-02/20:46:41.35         -0.29364607     -0.59257747       3.0251813
2021-11-02/20:46:41.38         -0.28619867     -0.60392692       3.0261933
2021-11-02/20:46:41.41         -0.27618999     -0.61068039       3.0118302
2021-11-02/20:46:41.44         -0.26492706     -0.61353105       3.0149768
2021-11-02/20:46:41.48         -0.26721769     -0.61131357       3.0037907
2021-11-02/20:46:41.51         -0.26474663     -0.59494869       2.9958813
2021-11-02/20:46:41.54         -0.26397380     -0.59019074       3.0025233
2021-11-02/20:46:41.57         -0.26738719     -0.58724268       3.0111405
2021-11-02/20:46:41.60         -0.26771645     -0.58237133       3.0078221
2021-11-02/20:46:41.63         -0.27571682     -0.56579628       3.0079496
2021-11-02/20:46:41.66         -0.28748334     -0.56167680       3.0111922
2021-11-02/20:46:41.69         -0.28917361     -0.55588409       3.0198272
2021-11-02/20:46:41.73         -0.29231838     -0.55271275       3.0039788
2021-11-02/20:46:41.76         -0.28898561     -0.54947485       3.0021761
2021-11-02/20:46:41.79         -0.28386280     -0.56286625       2.9939430
2021-11-02/20:46:41.82         -0.27574043     -0.58027761       2.9946444
2021-11-02/20:46:41.85         -0.26261629     -0.57831155       2.9821951
2021-11-02/20:46:41.88         -0.26214556     -0.58026978       2.9795722
2021-11-02/20:46:41.91         -0.26564216     -0.57208526       2.9853309
2021-11-02/20:46:41.94         -0.25531162     -0.57009536       2.9909886
2021-11-02/20:46:41.98         -0.25423987     -0.55830436       2.9870075
2021-11-02/20:46:42.01         -0.24908285     -0.55554817       2.9961055
2021-11-02/20:46:42.04         -0.25132605     -0.56017720       2.9911854
2021-11-02/20:46:42.07         -0.26232906     -0.54959469       2.9928724
2021-11-02/20:46:42.10         -0.26136015     -0.54252618       2.9841056
2021-11-02/20:46:42.13         -0.26821497     -0.54915829       2.9838438
2021-11-02/20:46:42.16         -0.27414377     -0.54983048       2.9772443
2021-11-02/20:46:42.19         -0.27411580     -0.55928141       2.9677386
2021-11-02/20:46:42.23         -0.28073294     -0.56233754       2.9561371
2021-11-02/20:46:42.26         -0.27391516     -0.56466263       2.9500506
2021-11-02/20:46:42.29         -0.28603153     -0.56716467       2.9299223
2021-11-02/20:46:42.32         -0.28183101     -0.55929075       2.9301358
2021-11-02/20:46:42.35         -0.27611824     -0.56079923       2.9348547
2021-11-02/20:46:42.38         -0.27875784     -0.55136353       2.9294960
2021-11-02/20:46:42.41         -0.27509050     -0.53577975       2.9218859
2021-11-02/20:46:42.44         -0.26858589     -0.52454368       2.9213190
2021-11-02/20:46:42.48         -0.27395111     -0.51151578       2.9133575
2021-11-02/20:46:42.51         -0.26781902     -0.50916678       2.9176252
2021-11-02/20:46:42.54         -0.27383186     -0.51070063       2.9151043
2021-11-02/20:46:42.57         -0.26760152     -0.50882217       2.9129158
2021-11-02/20:46:42.60         -0.27329632     -0.50729341       2.9050136
2021-11-02/20:46:42.63         -0.26767801     -0.50937608       2.9029076
2021-11-02/20:46:42.66         -0.26105195     -0.51684313       2.9042612
2021-11-02/20:46:42.69         -0.26579034     -0.52051100       2.9137605
2021-11-02/20:46:42.73         -0.27158130     -0.51987049       2.9223529
2021-11-02/20:46:42.76         -0.25784541     -0.52564760       2.9378351
2021-11-02/20:46:42.79         -0.25654443     -0.51559713       2.9326847
2021-11-02/20:46:42.82         -0.25066273     -0.51917523       2.9360420
2021-11-02/20:46:42.85         -0.25640119     -0.51640230       2.9429561
2021-11-02/20:46:42.88         -0.26002194     -0.51644217       2.9556549
2021-11-02/20:46:42.91         -0.26259796     -0.52312651       2.9570043
2021-11-02/20:46:42.94         -0.26063873     -0.52391143       2.9608660
2021-11-02/20:46:42.98         -0.25841980     -0.53325813       2.9548338
2021-11-02/20:46:43.01         -0.26059410     -0.54942158       2.9445895
2021-11-02/20:46:43.04         -0.26964282     -0.55909102       2.9328988
2021-11-02/20:46:43.07         -0.27372717     -0.58093704       2.9418481
2021-11-02/20:46:43.10         -0.27736360     -0.57775900       2.9396166
2021-11-02/20:46:43.13         -0.27425183     -0.56932006       2.9440051
2021-11-02/20:46:43.16         -0.27040367     -0.56478117       2.9463923
2021-11-02/20:46:43.19         -0.27453198     -0.56236177       2.9524400
2021-11-02/20:46:43.23         -0.27726506     -0.55801762       2.9531978
2021-11-02/20:46:43.26         -0.29068908     -0.54824729       2.9587597
2021-11-02/20:46:43.29         -0.29747667     -0.52692951       2.9689345
2021-11-02/20:46:43.32         -0.29988051     -0.51557876       2.9680538
2021-11-02/20:46:43.35         -0.30386102     -0.50093716       2.9605947
2021-11-02/20:46:43.38         -0.30428429     -0.49162474       2.9520606
2021-11-02/20:46:43.41         -0.31253896     -0.49359158       2.9428842
2021-11-02/20:46:43.44         -0.31490990     -0.50043239       2.9379754
2021-11-02/20:46:43.48         -0.30853401     -0.49639637       2.9327832
2021-11-02/20:46:43.51         -0.31277833     -0.49084571       2.9252257
2021-11-02/20:46:43.54         -0.30507173     -0.48518284       2.9218603
2021-11-02/20:46:43.57         -0.29196290     -0.49146546       2.9240322
2021-11-02/20:46:43.60         -0.28715356     -0.48996529       2.9207205
2021-11-02/20:46:43.63         -0.28307573     -0.47820926       2.9139881
2021-11-02/20:46:43.66         -0.29308471     -0.47228401       2.9258033
2021-11-02/20:46:43.69         -0.28995144     -0.47260343       2.9447781
2021-11-02/20:46:43.73         -0.28941082     -0.47374507       2.9475182
2021-11-02/20:46:43.76         -0.28931697     -0.47082549       2.9367811
2021-11-02/20:46:43.79         -0.28620570     -0.47322087       2.9325922
2021-11-02/20:46:43.82         -0.28720419     -0.47525002       2.9162722
2021-11-02/20:46:43.85         -0.28230057     -0.47289711       2.8964604
2021-11-02/20:46:43.88         -0.28354122     -0.48825879       2.8962011
2021-11-02/20:46:43.91         -0.28600588     -0.48990867       2.9008414
2021-11-02/20:46:43.94         -0.27995547     -0.49578301       2.8871952
2021-11-02/20:46:43.98         -0.27243293     -0.47727380       2.8689104
2021-11-02/20:46:44.01         -0.26807268     -0.45637011       2.8610551
2021-11-02/20:46:44.04         -0.27813818     -0.44783107       2.8635174
2021-11-02/20:46:44.07         -0.28237122     -0.44021845       2.8649921
2021-11-02/20:46:44.10         -0.28643817     -0.43786372       2.8821235
2021-11-02/20:46:44.13         -0.30201226     -0.43990863       2.9032384
2021-11-02/20:46:44.16         -0.30408125     -0.43056901       2.8996550
2021-11-02/20:46:44.19         -0.30290996     -0.43354242       2.8842153
2021-11-02/20:46:44.23         -0.30288838     -0.43838537       2.8872248
2021-11-02/20:46:44.26         -0.30900816     -0.45692856       2.8921139
2021-11-02/20:46:44.29         -0.30205964     -0.47038529       2.8943495
2021-11-02/20:46:44.32         -0.29923751     -0.47875926       2.8999718
2021-11-02/20:46:44.35         -0.30074304     -0.47793970       2.9086557
2021-11-02/20:46:44.38         -0.29819671     -0.47403706       2.9173871
2021-11-02/20:46:44.41         -0.28569773     -0.47006593       2.9148020
2021-11-02/20:46:44.44         -0.28198584     -0.46513856       2.9219453
2021-11-02/20:46:44.48         -0.28953238     -0.46112139       2.9345086
2021-11-02/20:46:44.51         -0.29846094     -0.45635016       2.9447167
2021-11-02/20:46:44.54         -0.29526573     -0.45585978       2.9454948
2021-11-02/20:46:44.57         -0.29369287     -0.45395159       2.9428941
2021-11-02/20:46:44.60         -0.29389053     -0.45520260       2.9387608
2021-11-02/20:46:44.63         -0.28354228     -0.44820521       2.9319071
2021-11-02/20:46:44.66         -0.27620711     -0.45278026       2.9168771
2021-11-02/20:46:44.69         -0.27477688     -0.45726397       2.9069083
2021-11-02/20:46:44.73         -0.27313686     -0.44665096       2.9025019
2021-11-02/20:46:44.76         -0.27468230     -0.45112401       2.9136984
2021-11-02/20:46:44.79         -0.26815500     -0.44788806       2.9078265
2021-11-02/20:46:44.82         -0.26520453     -0.44857434       2.9107907
2021-11-02/20:46:44.85         -0.26990507     -0.44755490       2.9079487
2021-11-02/20:46:44.88         -0.27428456     -0.44295353       2.9151841
2021-11-02/20:46:44.91         -0.28064244     -0.45186481       2.9184160
2021-11-02/20:46:44.94         -0.28523801     -0.44973466       2.9254507
2021-11-02/20:46:44.98         -0.29884998     -0.45070119       2.9256779
2021-11-02/20:46:45.01         -0.30729719     -0.46071933       2.9271789
2021-11-02/20:46:45.04         -0.29993264     -0.45718488       2.9142429
2021-11-02/20:46:45.07         -0.29646583     -0.45823439       2.9063631
2021-11-02/20:46:45.10         -0.29983186     -0.44774448       2.8934882
2021-11-02/20:46:45.13         -0.30961606     -0.43735067       2.9004184
2021-11-02/20:46:45.16         -0.30231743     -0.42382797       2.8876971
2021-11-02/20:46:45.19         -0.30559008     -0.41432715       2.8863857
2021-11-02/20:46:45.23         -0.30320577     -0.41167678       2.8835439
2021-11-02/20:46:45.26         -0.30203161     -0.40660454       2.8826281
2021-11-02/20:46:45.29         -0.30950441     -0.40973425       2.8871594
2021-11-02/20:46:45.32         -0.31860869     -0.40538836       2.8937823
2021-11-02/20:46:45.35         -0.31773111     -0.40445853       2.9011731
2021-11-02/20:46:45.38         -0.31273752     -0.40171953       2.9062239
2021-11-02/20:46:45.41         -0.31082943     -0.40056082       2.9033153
2021-11-02/20:46:45.44         -0.31500337     -0.41653646       2.9143932
2021-11-02/20:46:45.48         -0.31497767     -0.43153694       2.9155013
2021-11-02/20:46:45.51         -0.31700108     -0.43233125       2.9100050
2021-11-02/20:46:45.54         -0.31779574     -0.43128662       2.9112709
2021-11-02/20:46:45.57         -0.30519819     -0.41842527       2.9067030
2021-11-02/20:46:45.60         -0.30748075     -0.43072655       2.9016555
2021-11-02/20:46:45.63         -0.31841066     -0.43350557       2.8992286
2021-11-02/20:46:45.66         -0.32910287     -0.43512735       2.8946144
2021-11-02/20:46:45.69         -0.33587631     -0.43955463       2.8895074
2021-11-02/20:46:45.73         -0.34074361     -0.43687435       2.8813920
2021-11-02/20:46:45.76         -0.33874426     -0.41933598       2.8736370
2021-11-02/20:46:45.79         -0.34138802     -0.40722226       2.8698437
2021-11-02/20:46:45.82         -0.33966829     -0.39904183       2.8604855
2021-11-02/20:46:45.85         -0.34402800     -0.39668315       2.8556484
2021-11-02/20:46:45.88         -0.33478275     -0.39134881       2.8546465
2021-11-02/20:46:45.91         -0.33226923     -0.39233578       2.8585999
2021-11-02/20:46:45.94         -0.31688322     -0.38121007       2.8658565
2021-11-02/20:46:45.98         -0.30619284     -0.36633816       2.8692970
2021-11-02/20:46:46.01         -0.30040356     -0.34398079       2.8726383
2021-11-02/20:46:46.04         -0.30208630     -0.34078659       2.8699179
2021-11-02/20:46:46.07         -0.30092961     -0.33584951       2.8673041
2021-11-02/20:46:46.10         -0.30507283     -0.33035390       2.8817387
2021-11-02/20:46:46.13         -0.30630527     -0.32961160       2.8839901
2021-11-02/20:46:46.16         -0.30683416     -0.31933394       2.8851556
2021-11-02/20:46:46.19         -0.30710247     -0.30313993       2.8747968
2021-11-02/20:46:46.23         -0.32287602     -0.29577324       2.8663620
2021-11-02/20:46:46.26         -0.33086462     -0.31086245       2.8674016
2021-11-02/20:46:46.29         -0.32070016     -0.31658274       2.8567394
2021-11-02/20:46:46.32         -0.31648215     -0.31958161       2.8559128
2021-11-02/20:46:46.35         -0.30938970     -0.31481788       2.8485922
2021-11-02/20:46:46.38         -0.29989764     -0.30975132       2.8413161
2021-11-02/20:46:46.41         -0.29481280     -0.29681868       2.8343347
2021-11-02/20:46:46.44         -0.28681681     -0.28738728       2.8303366
2021-11-02/20:46:46.48         -0.28354894     -0.28163221       2.8395113
2021-11-02/20:46:46.51         -0.28173113     -0.28276736       2.8490171
2021-11-02/20:46:46.54         -0.28295666     -0.27729289       2.8543522
2021-11-02/20:46:46.57         -0.29605655     -0.26767850       2.8769655
2021-11-02/20:46:46.60         -0.30616942     -0.25685250       2.8811597
2021-11-02/20:46:46.63         -0.32348700     -0.25723067       2.8895542
2021-11-02/20:46:46.66         -0.33249543     -0.27172332       2.8840414
2021-11-02/20:46:46.69         -0.33569403     -0.29322100       2.8969185
2021-11-02/20:46:46.73         -0.34278185     -0.29376564       2.9022059
2021-11-02/20:46:46.76         -0.34257423     -0.29349497       2.8959117
2021-11-02/20:46:46.79         -0.33727389     -0.29025070       2.8906176
2021-11-02/20:46:46.82         -0.33986734     -0.29566196       2.9019141
2021-11-02/20:46:46.85         -0.34032587     -0.29891255       2.8901129
2021-11-02/20:46:46.88         -0.33780310     -0.30266338       2.9000187
2021-11-02/20:46:46.91         -0.33022982     -0.30081909       2.9156948
2021-11-02/20:46:46.94         -0.32082696     -0.27972961       2.9265062
2021-11-02/20:46:46.98         -0.32274089     -0.25960153       2.9303120
2021-11-02/20:46:47.01         -0.32817046     -0.26568821       2.9287433
2021-11-02/20:46:47.04         -0.34759364     -0.27661890       2.9302677
2021-11-02/20:46:47.07         -0.35368445     -0.30082841       2.9329989
2021-11-02/20:46:47.10         -0.35269998     -0.30125452       2.9240681
2021-11-02/20:46:47.13         -0.36114397     -0.32014411       2.9254079
2021-11-02/20:46:47.16         -0.36686244     -0.32336032       2.9217795
2021-11-02/20:46:47.19         -0.36160546     -0.32240219       2.9164707
2021-11-02/20:46:47.23         -0.36917578     -0.33758216       2.9134939
2021-11-02/20:46:47.26         -0.36407782     -0.33089930       2.8993369
2021-11-02/20:46:47.29         -0.36136256     -0.31758163       2.8985944
2021-11-02/20:46:47.32         -0.33874345     -0.30680724       2.9077109
2021-11-02/20:46:47.35         -0.33351650     -0.28168280       2.9121930
2021-11-02/20:46:47.38         -0.32332436     -0.26121119       2.9075806
2021-11-02/20:46:47.41         -0.31194961     -0.22889614       2.8974996
2021-11-02/20:46:47.44         -0.29997057     -0.21557606       2.8926905
2021-11-02/20:46:47.48         -0.29583912     -0.21231148       2.8775962
2021-11-02/20:46:47.51         -0.29053233     -0.20924404       2.8706000
2021-11-02/20:46:47.54         -0.28926828     -0.21845687       2.8713537
2021-11-02/20:46:47.57         -0.29413961     -0.21658807       2.8654389
2021-11-02/20:46:47.60         -0.29621031     -0.20437643       2.8577887
2021-11-02/20:46:47.63         -0.29421401     -0.21750079       2.8565603
2021-11-02/20:46:47.66         -0.28911527     -0.21821539       2.8594028
2021-11-02/20:46:47.69         -0.28866896     -0.22304329       2.8561767
2021-11-02/20:46:47.73         -0.29003198     -0.21343940       2.8489244
2021-11-02/20:46:47.76         -0.28019476     -0.21053752       2.8637909
2021-11-02/20:46:47.79         -0.26959750     -0.18990991       2.8689102
2021-11-02/20:46:47.82         -0.26294184     -0.17599194       2.8683639
2021-11-02/20:46:47.85         -0.24293369     -0.17675399       2.8669994
2021-11-02/20:46:47.88         -0.23927111     -0.18917689       2.8674618
2021-11-02/20:46:47.91         -0.24030493     -0.18489617       2.8581729
2021-11-02/20:46:47.94         -0.23585506     -0.18090890       2.8464986
2021-11-02/20:46:47.98         -0.22948904     -0.17644458       2.8447214
2021-11-02/20:46:48.01         -0.21742576     -0.19159644       2.8454472
2021-11-02/20:46:48.04         -0.21979536     -0.19097813       2.8358370
2021-11-02/20:46:48.07         -0.21646510     -0.19424790       2.8310045
2021-11-02/20:46:48.10         -0.22224896     -0.19387468       2.8331696
2021-11-02/20:46:48.13         -0.22540355     -0.18671750       2.8427324
2021-11-02/20:46:48.16         -0.22600505     -0.16898418       2.8423499
2021-11-02/20:46:48.19         -0.21654518     -0.14825293       2.8497256
2021-11-02/20:46:48.23         -0.21624994     -0.13685162       2.8448311
2021-11-02/20:46:48.26         -0.21727099     -0.13749077       2.8555953
2021-11-02/20:46:48.29         -0.20960952     -0.12044853       2.8546227
2021-11-02/20:46:48.32         -0.20875055     -0.12873343       2.8587395
2021-11-02/20:46:48.35         -0.21923387     -0.12985977       2.8596109
2021-11-02/20:46:48.38         -0.20630892     -0.12163992       2.8630203
2021-11-02/20:46:48.41         -0.19817983     -0.11918352       2.8560990
2021-11-02/20:46:48.44         -0.18803522     -0.10452203       2.8507516
2021-11-02/20:46:48.48         -0.18202147    -0.092275225       2.8412816
2021-11-02/20:46:48.51         -0.18069831    -0.080064148       2.8449732
2021-11-02/20:46:48.54         -0.17476579    -0.065885747       2.8439990
2021-11-02/20:46:48.57         -0.17196423    -0.074924911       2.8552719
2021-11-02/20:46:48.60         -0.16290132    -0.052404233       2.8515570
2021-11-02/20:46:48.63         -0.15551597    -0.039982186       2.8520745
2021-11-02/20:46:48.66         -0.16338403    -0.039096138       2.8572639
2021-11-02/20:46:48.69         -0.16857160    -0.048935128       2.8621740
2021-11-02/20:46:48.73         -0.16860491    -0.068554059       2.8634762
2021-11-02/20:46:48.76         -0.17090398    -0.080577949       2.8737569
2021-11-02/20:46:48.79         -0.17374278    -0.077559605       2.8715895
2021-11-02/20:46:48.82         -0.17226438    -0.087988952       2.8701428
2021-11-02/20:46:48.85         -0.18006067    -0.076923108       2.8653350
2021-11-02/20:46:48.88         -0.18836593    -0.080984415       2.8701329
2021-11-02/20:46:48.91         -0.20157527    -0.078164748       2.8819733
2021-11-02/20:46:48.94         -0.20172465    -0.068987619       2.8810924
2021-11-02/20:46:48.98         -0.20666881    -0.051426657       2.8794543
2021-11-02/20:46:49.01         -0.20702448    -0.037613150       2.8710686
2021-11-02/20:46:49.04         -0.21252678    -0.032312704       2.8512874
2021-11-02/20:46:49.07         -0.21308500    -0.031725870       2.8476138
2021-11-02/20:46:49.10         -0.21461620    -0.021657505       2.8498379
2021-11-02/20:46:49.13         -0.21816257    -0.018393941       2.8472505
2021-11-02/20:46:49.16         -0.22193809    -0.016305855       2.8344320
2021-11-02/20:46:49.19         -0.21010065    -0.016748058       2.8298750
2021-11-02/20:46:49.23         -0.21230015    -0.030975659       2.8299537
2021-11-02/20:46:49.26         -0.20845896    -0.032196655       2.8314551
2021-11-02/20:46:49.29         -0.21925390    -0.024084920       2.8515138
2021-11-02/20:46:49.32         -0.22212635    -0.016016791       2.8695897
2021-11-02/20:46:49.35         -0.22873103    -0.017599725       2.8854433
2021-11-02/20:46:49.38         -0.22387513    -0.013382790       2.8865369
2021-11-02/20:46:49.41         -0.22433031   -0.0085583631       2.8794768
2021-11-02/20:46:49.44         -0.22823027   -0.0046766525       2.8754982
2021-11-02/20:46:49.48         -0.24040589   -0.0042224975       2.8653069
2021-11-02/20:46:49.51         -0.22942617   -0.0037455593       2.8560790
2021-11-02/20:46:49.54         -0.22079554    0.0020497500       2.8454459
2021-11-02/20:46:49.57         -0.22437597    -0.016360748       2.8382300
2021-11-02/20:46:49.60         -0.22209762    -0.019494073       2.8254718
2021-11-02/20:46:49.63         -0.21973406    -0.023750660       2.8224050
2021-11-02/20:46:49.66         -0.23198900    -0.024770071       2.8200175
2021-11-02/20:46:49.69         -0.23669877    -0.011727903       2.8275442
2021-11-02/20:46:49.73         -0.24282734   -0.0049757248       2.8320497
2021-11-02/20:46:49.76         -0.22900668    0.0080926360       2.8438605
2021-11-02/20:46:49.79         -0.23540843     0.015648916       2.8466280
2021-11-02/20:46:49.82         -0.24701362     0.022018811       2.8448214
2021-11-02/20:46:49.85         -0.24270622     0.035838047       2.8366985
2021-11-02/20:46:49.88         -0.24224133     0.046580694       2.8356831
2021-11-02/20:46:49.91         -0.23988114     0.042304529       2.8326189
2021-11-02/20:46:49.94         -0.23317019     0.040150937       2.8294532
2021-11-02/20:46:49.98         -0.23291996     0.036939909       2.8260307
2021-11-02/20:46:50.01         -0.22876574     0.038710129       2.8333411
2021-11-02/20:46:50.04         -0.23637748     0.029902510       2.8308522
2021-11-02/20:46:50.07         -0.23883685     0.044403100       2.8315885
2021-11-02/20:46:50.10         -0.24102734     0.043323302       2.8432385
2021-11-02/20:46:50.13         -0.24208714     0.053942904       2.8471638
2021-11-02/20:46:50.16         -0.24996116     0.057452009       2.8601455
2021-11-02/20:46:50.19         -0.25577041     0.070502041       2.8575035
2021-11-02/20:46:50.23         -0.25405993     0.086065041       2.8501323
2021-11-02/20:46:50.26         -0.26147564     0.081027195       2.8502176
2021-11-02/20:46:50.29         -0.26131430     0.088709793       2.8454051
2021-11-02/20:46:50.32         -0.25652661     0.090985659       2.8405089
2021-11-02/20:46:50.35         -0.25955248     0.083435938       2.8396536
2021-11-02/20:46:50.38         -0.26716851     0.074607860       2.8371677
2021-11-02/20:46:50.41         -0.26388466     0.063082369       2.8440357
2021-11-02/20:46:50.44         -0.24630176     0.053680460       2.8394769
2021-11-02/20:46:50.48         -0.23543636     0.052839702       2.8329456
2021-11-02/20:46:50.51         -0.23502853     0.054327963       2.8429530
2021-11-02/20:46:50.54         -0.22908561     0.057643159       2.8488855
2021-11-02/20:46:50.57         -0.22882982     0.045381648       2.8685731
2021-11-02/20:46:50.60         -0.23262505     0.056492293       2.8729310
2021-11-02/20:46:50.63         -0.23416293     0.058704023       2.8757795
2021-11-02/20:46:50.66         -0.23570093     0.073040208       2.8771032
2021-11-02/20:46:50.69         -0.24133759     0.079039510       2.8809332
2021-11-02/20:46:50.73         -0.25837051     0.078666065       2.8806477
2021-11-02/20:46:50.76         -0.26510581     0.072358212       2.8959444
2021-11-02/20:46:50.79         -0.27624331     0.061760431       2.9006143
2021-11-02/20:46:50.82         -0.27622089     0.060427794       2.9085429
2021-11-02/20:46:50.85         -0.27311946     0.059949604       2.9058836
2021-11-02/20:46:50.88         -0.27166526     0.046059517       2.9192181
2021-11-02/20:46:50.91         -0.28455213     0.046050250       2.9247509
2021-11-02/20:46:50.94         -0.27623415     0.041425400       2.9397499
2021-11-02/20:46:50.98         -0.27898127     0.037155412       2.9474352
2021-11-02/20:46:51.01         -0.27456635     0.043730481       2.9579767
2021-11-02/20:46:51.04         -0.28417692     0.039782208       2.9602134
2021-11-02/20:46:51.07         -0.28659498     0.033614568       2.9569973
2021-11-02/20:46:51.10         -0.29580174     0.020394816       2.9526485
2021-11-02/20:46:51.13         -0.30650721    0.0041068426       2.9539346
2021-11-02/20:46:51.16         -0.31283530    0.0067890690       2.9442284
2021-11-02/20:46:51.19         -0.31110322    0.0050367657       2.9437829
2021-11-02/20:46:51.23         -0.32429521  -0.00014536220       2.9370212
2021-11-02/20:46:51.26         -0.32339264    0.0037584349       2.9225408
2021-11-02/20:46:51.29         -0.33480153    0.0021384411       2.9094646
2021-11-02/20:46:51.32         -0.34144035     0.014978947       2.9044913
2021-11-02/20:46:51.35         -0.35627802     0.018639890       2.9145923
2021-11-02/20:46:51.38         -0.35522111     0.029000527       2.9198666
2021-11-02/20:46:51.41         -0.35324669     0.052634134       2.9141641
2021-11-02/20:46:51.44         -0.35911947     0.058910209       2.9024537
2021-11-02/20:46:51.48         -0.35975477     0.053017962       2.8966932
2021-11-02/20:46:51.51         -0.36632419     0.054528347       2.8891729
2021-11-02/20:46:51.54         -0.36692955     0.044627895       2.8864661
2021-11-02/20:46:51.57         -0.36264112     0.033956746       2.8945988
2021-11-02/20:46:51.60         -0.36200918     0.021250724       2.8978086
2021-11-02/20:46:51.63         -0.34571222     0.026175397       2.8844211
2021-11-02/20:46:51.66         -0.34992015     0.021035373       2.8759323
2021-11-02/20:46:51.69         -0.34781160     0.022058299       2.8775575
2021-11-02/20:46:51.73         -0.35553156     0.028709517       2.8792971
2021-11-02/20:46:51.76         -0.35879255     0.040371642       2.8853534
2021-11-02/20:46:51.79         -0.35106067     0.042746087       2.8888662
2021-11-02/20:46:51.82         -0.34463279     0.054562155       2.8881681
2021-11-02/20:46:51.85         -0.34477498     0.067829646       2.8795503
2021-11-02/20:46:51.88         -0.34241294     0.074755903       2.8820469
2021-11-02/20:46:51.91         -0.35385198     0.074458220       2.8837712
2021-11-02/20:46:51.94         -0.35259919     0.076400373       2.8807210
2021-11-02/20:46:51.98         -0.36275462     0.076647318       2.8641975
2021-11-02/20:46:52.01         -0.36484764     0.061316983       2.8683217
2021-11-02/20:46:52.04         -0.36202546     0.056390744       2.8495649
2021-11-02/20:46:52.07         -0.35048501     0.054435754       2.8406383
2021-11-02/20:46:52.10         -0.36396253     0.044770243       2.8401173
2021-11-02/20:46:52.13         -0.37434297     0.050120296       2.8461579
2021-11-02/20:46:52.16         -0.36660412     0.055224611       2.8343181
2021-11-02/20:46:52.19         -0.35878125     0.053825714       2.8354250
2021-11-02/20:46:52.23         -0.35592002     0.063232288       2.8280759
2021-11-02/20:46:52.26         -0.34393044     0.064929000       2.8295657
2021-11-02/20:46:52.29         -0.34492172     0.086580958       2.8141738
2021-11-02/20:46:52.32         -0.34688842     0.098925895       2.8169041
2021-11-02/20:46:52.35         -0.36275943      0.11059728       2.8081430
2021-11-02/20:46:52.38         -0.36439129      0.12960704       2.7952433
2021-11-02/20:46:52.41         -0.35527928      0.12605167       2.7835349
2021-11-02/20:46:52.44         -0.35703875      0.12264305       2.7825559
2021-11-02/20:46:52.48         -0.35742314      0.12271458       2.7699719
2021-11-02/20:46:52.51         -0.35255003      0.12742527       2.7728349
2021-11-02/20:46:52.54         -0.35823900      0.12814587       2.7747182
2021-11-02/20:46:52.57         -0.35564310      0.11960798       2.8030773
2021-11-02/20:46:52.60         -0.34670677      0.12792363       2.8025796
2021-11-02/20:46:52.63         -0.33935597      0.13632584       2.8065182
2021-11-02/20:46:52.66         -0.33497844      0.13999656       2.8037179
2021-11-02/20:46:52.69         -0.34254216      0.14228651       2.8067832
2021-11-02/20:46:52.73         -0.35136096      0.13665385       2.7998869
2021-11-02/20:46:52.76         -0.35022786      0.13714941       2.8097246
2021-11-02/20:46:52.79         -0.35477433      0.14019351       2.8123928
2021-11-02/20:46:52.82         -0.35423843      0.14144090       2.8129868
2021-11-02/20:46:52.85         -0.34295541      0.13218367       2.7906171
2021-11-02/20:46:52.88         -0.34334141      0.12016628       2.8022065
2021-11-02/20:46:52.91         -0.35253594      0.11171829       2.8034416
2021-11-02/20:46:52.94         -0.34821743      0.10721246       2.8093374
2021-11-02/20:46:52.98         -0.34391435      0.10275577       2.8174586
2021-11-02/20:46:53.01         -0.33245755      0.11707927       2.8302790
2021-11-02/20:46:53.04         -0.33362098      0.12557358       2.8233555
2021-11-02/20:46:53.07         -0.33073176      0.12079502       2.8217605
2021-11-02/20:46:53.10         -0.33508139      0.11818629       2.8154175
2021-11-02/20:46:53.13         -0.33942409      0.11827671       2.8240355
2021-11-02/20:46:53.16         -0.33971334      0.10503443       2.8255636
2021-11-02/20:46:53.19         -0.32634379      0.10342989       2.8290269
2021-11-02/20:46:53.23         -0.32571508      0.11298241       2.8278871
2021-11-02/20:46:53.26         -0.32661176      0.11393149       2.8209990
2021-11-02/20:46:53.29         -0.31992146      0.10804168       2.8029129
2021-11-02/20:46:53.32         -0.31679961      0.10438962       2.7991259
2021-11-02/20:46:53.35         -0.32263851      0.11224641       2.8014729
2021-11-02/20:46:53.38         -0.31785707      0.11673108       2.8071862
2021-11-02/20:46:53.41         -0.30652644      0.13582686       2.8037814
2021-11-02/20:46:53.44         -0.29712494      0.15431094       2.7908390
2021-11-02/20:46:53.48         -0.29634139      0.17147936       2.7745506
2021-11-02/20:46:53.51         -0.29835718      0.16748739       2.7745380
2021-11-02/20:46:53.54         -0.29071929      0.17231491       2.7655381
2021-11-02/20:46:53.57         -0.29027441      0.17334261       2.7689787
2021-11-02/20:46:53.60         -0.29372907      0.17924633       2.7609942
2021-11-02/20:46:53.63         -0.29496782      0.16736061       2.7518798
2021-11-02/20:46:53.66         -0.30306536      0.16441903       2.7450025
2021-11-02/20:46:53.69         -0.31483555      0.14596068       2.7425799
2021-11-02/20:46:53.73         -0.33534510      0.13538575       2.7410390
2021-11-02/20:46:53.76         -0.34211489      0.13393133       2.7592912
2021-11-02/20:46:53.79         -0.34783411      0.12917787       2.7669302
2021-11-02/20:46:53.82         -0.35946141      0.13191993       2.7750243
2021-11-02/20:46:53.85         -0.37719255      0.14042584       2.7691069
2021-11-02/20:46:53.88         -0.37110108      0.15358818       2.7704887
2021-11-02/20:46:53.91         -0.36580653      0.16980105       2.7654910
2021-11-02/20:46:53.94         -0.35638261      0.16619236       2.7663692
2021-11-02/20:46:53.98         -0.34621295      0.18629191       2.7526356
2021-11-02/20:46:54.01         -0.33353314      0.20292783       2.7460956
2021-11-02/20:46:54.04         -0.33504747      0.19915010       2.7357002
2021-11-02/20:46:54.07         -0.32202148      0.20469051       2.7171062
2021-11-02/20:46:54.10         -0.30766452      0.21844341       2.7023693
2021-11-02/20:46:54.13         -0.30092015      0.22747979       2.7046234
2021-11-02/20:46:54.16         -0.31308461      0.22639878       2.7175640
2021-11-02/20:46:54.19         -0.31335572      0.23066372       2.7317679
2021-11-02/20:46:54.23         -0.31920736      0.24380288       2.7359118
2021-11-02/20:46:54.26         -0.32506605      0.25007913       2.7364868
2021-11-02/20:46:54.29         -0.32549520      0.26001624       2.7418105
2021-11-02/20:46:54.32         -0.32351204      0.25933682       2.7390484
2021-11-02/20:46:54.35         -0.33895812      0.25842637       2.7550954
2021-11-02/20:46:54.38         -0.34597871      0.25030767       2.7688699
2021-11-02/20:46:54.41         -0.35492478      0.24759620       2.7661156
2021-11-02/20:46:54.44         -0.35019763      0.24308012       2.7644660
2021-11-02/20:46:54.48         -0.35497411      0.22468027       2.7539814
2021-11-02/20:46:54.51         -0.34211888      0.22991367       2.7459142
2021-11-02/20:46:54.54         -0.34139729      0.22873102       2.7511999
2021-11-02/20:46:54.57         -0.34404140      0.22742347       2.7554909
2021-11-02/20:46:54.60         -0.34129562      0.23310802       2.7549976
2021-11-02/20:46:54.63         -0.32754732      0.24085664       2.7522802
2021-11-02/20:46:54.66         -0.32110107      0.24652092       2.7459939
2021-11-02/20:46:54.69         -0.31413886      0.25798936       2.7484160
2021-11-02/20:46:54.73         -0.31013657      0.26415386       2.7398660
2021-11-02/20:46:54.76         -0.30616018      0.27830872       2.7433666
2021-11-02/20:46:54.79         -0.31479866      0.27758976       2.7467569
2021-11-02/20:46:54.82         -0.31111192      0.27502819       2.7533388
2021-11-02/20:46:54.85         -0.30982546      0.26297305       2.7575222
2021-11-02/20:46:54.88         -0.29980732      0.27253746       2.7547841
2021-11-02/20:46:54.91         -0.29524401      0.27366358       2.7442458
2021-11-02/20:46:54.94         -0.29160119      0.28101340       2.7385390
2021-11-02/20:46:54.98         -0.29490837      0.27913603       2.7458369
2021-11-02/20:46:55.01         -0.29304875      0.28045329       2.7556218
2021-11-02/20:46:55.04         -0.28847603      0.29089753       2.7540266
2021-11-02/20:46:55.07         -0.28885800      0.30004027       2.7557176
2021-11-02/20:46:55.10         -0.29577151      0.31078410       2.7513583
2021-11-02/20:46:55.13         -0.29880726      0.32322427       2.7454739
2021-11-02/20:46:55.16         -0.31075158      0.31425942       2.7488690
2021-11-02/20:46:55.19         -0.31596466      0.31898807       2.7550592
2021-11-02/20:46:55.23         -0.33046716      0.31702932       2.7556504
2021-11-02/20:46:55.26         -0.32214868      0.31084733       2.7508779
2021-11-02/20:46:55.29         -0.32147772      0.30321652       2.7411465
2021-11-02/20:46:55.32         -0.31920594      0.29551295       2.7371790
2021-11-02/20:46:55.35         -0.30946062      0.30776072       2.7258462
2021-11-02/20:46:55.38         -0.29946741      0.31574673       2.7235587
2021-11-02/20:46:55.41         -0.29538981      0.32521194       2.7287169
2021-11-02/20:46:55.44         -0.28442955      0.33651323       2.7276995
2021-11-02/20:46:55.48         -0.29900003      0.33976347       2.7253662
2021-11-02/20:46:55.51         -0.30065005      0.35574127       2.7304761
2021-11-02/20:46:55.54         -0.30632888      0.37020591       2.7270528
2021-11-02/20:46:55.57         -0.31040224      0.38460207       2.7293922
2021-11-02/20:46:55.60         -0.31240556      0.39316010       2.7210577
2021-11-02/20:46:55.63         -0.32126801      0.37970208       2.7269632
2021-11-02/20:46:55.66         -0.32363840      0.37261105       2.7200031
2021-11-02/20:46:55.69         -0.31577364      0.35536049       2.7094372
2021-11-02/20:46:55.73         -0.31834662      0.34871248       2.7111448
2021-11-02/20:46:55.76         -0.30938219      0.35122886       2.7092862
2021-11-02/20:46:55.79         -0.29590125      0.34275926       2.7083963
2021-11-02/20:46:55.82         -0.28015773      0.33561028       2.7208140
2021-11-02/20:46:55.85         -0.27448202      0.32958545       2.7243038
2021-11-02/20:46:55.88         -0.27500640      0.32974487       2.7387598
2021-11-02/20:46:55.91         -0.27640955      0.33949611       2.7462874
2021-11-02/20:46:55.94         -0.27794680      0.33288272       2.7588019
2021-11-02/20:46:55.98         -0.27855010      0.34365779       2.7590898
2021-11-02/20:46:56.01         -0.28298476      0.35406058       2.7606950
2021-11-02/20:46:56.04         -0.27843431      0.35939951       2.7588580
2021-11-02/20:46:56.07         -0.28564614      0.34895174       2.7616093
2021-11-02/20:46:56.10         -0.29143342      0.34812366       2.7476108
2021-11-02/20:46:56.13         -0.29274682      0.35096203       2.7460910
2021-11-02/20:46:56.16         -0.29605030      0.35114040       2.7491593
2021-11-02/20:46:56.19         -0.28974010      0.35064905       2.7495487
2021-11-02/20:46:56.23         -0.29403516      0.35161100       2.7501460
2021-11-02/20:46:56.26         -0.29994912      0.35861541       2.7587291
2021-11-02/20:46:56.29         -0.29678812      0.36045855       2.7583018
2021-11-02/20:46:56.32         -0.30478835      0.35923284       2.7725095
2021-11-02/20:46:56.35         -0.30254372      0.36274758       2.7779535
2021-11-02/20:46:56.38         -0.29857203      0.37366280       2.7823304
2021-11-02/20:46:56.41         -0.29063195      0.38378681       2.7721001
2021-11-02/20:46:56.44         -0.29353376      0.38534120       2.7624324
2021-11-02/20:46:56.48         -0.29495132      0.37793227       2.7505628
2021-11-02/20:46:56.51         -0.28857840      0.38555297       2.7422389
2021-11-02/20:46:56.54         -0.28850975      0.37839770       2.7384991
2021-11-02/20:46:56.57         -0.28773100      0.38209174       2.7359661
2021-11-02/20:46:56.60         -0.28262429      0.37856381       2.7313192
2021-11-02/20:46:56.63         -0.27228525      0.38547605       2.7208101
2021-11-02/20:46:56.66         -0.27977144      0.38986402       2.7188656
2021-11-02/20:46:56.69         -0.28637876      0.39811003       2.7246425
2021-11-02/20:46:56.73         -0.28281209      0.41029987       2.7257356
2021-11-02/20:46:56.76         -0.28255715      0.41569282       2.7347150
2021-11-02/20:46:56.79         -0.28125299      0.41785589       2.7455068
2021-11-02/20:46:56.82         -0.28244506      0.43099799       2.7459762
2021-11-02/20:46:56.85         -0.29986972      0.43078813       2.7439842
2021-11-02/20:46:56.88         -0.29774394      0.43449501       2.7393557
2021-11-02/20:46:56.91         -0.30531458      0.43206714       2.7484945
2021-11-02/20:46:56.94         -0.29830351      0.42892990       2.7492855
2021-11-02/20:46:56.98         -0.30001178      0.43177354       2.7545182
2021-11-02/20:46:57.01         -0.29925447      0.42491851       2.7720825
2021-11-02/20:46:57.04         -0.29218648      0.43227661       2.7717453
2021-11-02/20:46:57.07         -0.28745884      0.44495125       2.7699731
2021-11-02/20:46:57.10         -0.29320645      0.45327333       2.7648672
2021-11-02/20:46:57.13         -0.28640823      0.46214730       2.7714709
2021-11-02/20:46:57.16         -0.29142336      0.47257661       2.7781634
2021-11-02/20:46:57.19         -0.28887106      0.49090776       2.7768372
2021-11-02/20:46:57.23         -0.29762541      0.49723518       2.7821824
2021-11-02/20:46:57.26         -0.30575755      0.49389586       2.7825229
2021-11-02/20:46:57.29         -0.30483698      0.50740314       2.7599629
2021-11-02/20:46:57.32         -0.30418784      0.50908084       2.7559863
2021-11-02/20:46:57.35         -0.30955509      0.50675347       2.7521544
2021-11-02/20:46:57.38         -0.30156598      0.50795473       2.7594074
2021-11-02/20:46:57.41         -0.29567057      0.50827261       2.7676595
2021-11-02/20:46:57.44         -0.29399952      0.50937930       2.7702416
2021-11-02/20:46:57.48         -0.29843971      0.50691612       2.7670049
2021-11-02/20:46:57.51         -0.30102702      0.51146771       2.7686658
2021-11-02/20:46:57.54         -0.28876468      0.52132819       2.7752468
2021-11-02/20:46:57.57         -0.28274079      0.51130149       2.8017738
2021-11-02/20:46:57.60         -0.28832367      0.52004432       2.8109627
2021-11-02/20:46:57.63         -0.28628440      0.52518112       2.8055562
2021-11-02/20:46:57.66         -0.28855227      0.51686981       2.7977807
2021-11-02/20:46:57.69         -0.29466620      0.50615636       2.7934054
2021-11-02/20:46:57.73         -0.29732717      0.50253165       2.7830172
2021-11-02/20:46:57.76         -0.29142995      0.49538725       2.7834761
2021-11-02/20:46:57.79         -0.28759303      0.49814347       2.7809664
2021-11-02/20:46:57.82         -0.29472800      0.49543154       2.7778101
2021-11-02/20:46:57.85         -0.30217639      0.50420110       2.7609547
2021-11-02/20:46:57.88         -0.30108434      0.51077847       2.7573155
2021-11-02/20:46:57.91         -0.30679229      0.52242974       2.7611880
2021-11-02/20:46:57.94         -0.30813366      0.54219917       2.7579311
2021-11-02/20:46:57.98         -0.30499861      0.56115846       2.7598625
2021-11-02/20:46:58.01         -0.29623967      0.57067668       2.7672711
2021-11-02/20:46:58.04         -0.29221852      0.59812422       2.7603107
2021-11-02/20:46:58.07         -0.29093721      0.60861656       2.7560827
2021-11-02/20:46:58.10         -0.29108400      0.60964125       2.7519460
2021-11-02/20:46:58.13         -0.28267519      0.61575251       2.7439753
2021-11-02/20:46:58.16         -0.27896814      0.62037651       2.7347270
2021-11-02/20:46:58.19         -0.27042456      0.62949714       2.7333854
2021-11-02/20:46:58.23         -0.26154329      0.62943984       2.7397851
2021-11-02/20:46:58.26         -0.25213169      0.63620293       2.7283241
2021-11-02/20:46:58.29         -0.25338662      0.65431135       2.7255123
2021-11-02/20:46:58.32         -0.26211199      0.65664320       2.7289052
2021-11-02/20:46:58.35         -0.25655701      0.65990323       2.7349750
2021-11-02/20:46:58.38         -0.24880893      0.67215338       2.7396645
2021-11-02/20:46:58.41         -0.24682716      0.68747431       2.7436284
2021-11-02/20:46:58.44         -0.24859991      0.69985010       2.7445377
2021-11-02/20:46:58.48         -0.25721770      0.69041711       2.7430704
2021-11-02/20:46:58.51         -0.26769610      0.68377731       2.7410764
2021-11-02/20:46:58.54         -0.25997469      0.67644886       2.7395764
2021-11-02/20:46:58.57         -0.26017344      0.66908032       2.7276428
2021-11-02/20:46:58.60         -0.25808465      0.65929962       2.7383980
2021-11-02/20:46:58.63         -0.26274440      0.65902816       2.7307717
2021-11-02/20:46:58.66         -0.26173337      0.65611341       2.7178996
2021-11-02/20:46:58.69         -0.26633810      0.65795148       2.7085632
2021-11-02/20:46:58.73         -0.27678549      0.65353817       2.7089347
2021-11-02/20:46:58.76         -0.27930213      0.65770668       2.7133913
2021-11-02/20:46:58.79         -0.27316656      0.66398742       2.7193135
2021-11-02/20:46:58.82         -0.28283610      0.66774947       2.7244696
2021-11-02/20:46:58.85         -0.28717284      0.66707377       2.7347393
2021-11-02/20:46:58.88         -0.28412399      0.67623862       2.7109155
2021-11-02/20:46:58.91         -0.28942061      0.67932287       2.6987794
2021-11-02/20:46:58.94         -0.28878547      0.68713347       2.6970309
2021-11-02/20:46:58.98         -0.29225048      0.69008625       2.6901674
2021-11-02/20:46:59.01         -0.29297804      0.68845231       2.6881515
2021-11-02/20:46:59.04         -0.28021999      0.69070139       2.6839034
2021-11-02/20:46:59.07         -0.27598536      0.69373373       2.6723983
2021-11-02/20:46:59.10         -0.28083435      0.70535600       2.6622069
2021-11-02/20:46:59.13         -0.28877104      0.71191256       2.6517632
2021-11-02/20:46:59.16         -0.29120137      0.71704477       2.6614045
2021-11-02/20:46:59.19         -0.28373069      0.71886885       2.6838941
2021-11-02/20:46:59.23         -0.28661463      0.72846395       2.6784848
2021-11-02/20:46:59.26         -0.27815969      0.73215269       2.6874357
2021-11-02/20:46:59.29         -0.27116849      0.73745808       2.6824586
2021-11-02/20:46:59.32         -0.26956331      0.73520632       2.6780540
2021-11-02/20:46:59.35         -0.27037650      0.73356020       2.6732490
2021-11-02/20:46:59.38         -0.27035490      0.73014557       2.6731267
2021-11-02/20:46:59.41         -0.25386715      0.73798270       2.6766629
2021-11-02/20:46:59.44         -0.24170964      0.74103295       2.6755739
2021-11-02/20:46:59.48         -0.23882020      0.74608169       2.6560870
2021-11-02/20:46:59.51         -0.23336338      0.74633163       2.6606935
2021-11-02/20:46:59.54         -0.23424719      0.75514733       2.6583572
2021-11-02/20:46:59.57         -0.23842368      0.75141773       2.6750343
2021-11-02/20:46:59.60         -0.24657597      0.76512187       2.6745433
2021-11-02/20:46:59.63         -0.24811885      0.77997690       2.6724449
2021-11-02/20:46:59.66         -0.24840344      0.79540768       2.6747104
2021-11-02/20:46:59.69         -0.25006644      0.79857025       2.6682525
2021-11-02/20:46:59.73         -0.26945490      0.79355477       2.6709351
2021-11-02/20:46:59.76         -0.27491871      0.79777111       2.6685424
2021-11-02/20:46:59.79         -0.27878764      0.80913982       2.6548418
2021-11-02/20:46:59.82         -0.28660100      0.80521876       2.6502446
2021-11-02/20:46:59.85         -0.27621923      0.81733630       2.6267908
2021-11-02/20:46:59.88         -0.27689817      0.82247504       2.6192146
2021-11-02/20:46:59.91         -0.28198846      0.83083846       2.6212447
2021-11-02/20:46:59.94         -0.27353209      0.83302334       2.6153801
2021-11-02/20:46:59.98         -0.27501541      0.82405715       2.6224579
2021-11-02/20:47:00.01         -0.26808490      0.82523371       2.6245986
2021-11-02/20:47:00.04         -0.26915032      0.81829717       2.6306001
2021-11-02/20:47:00.07         -0.27088467      0.80395233       2.6360795
2021-11-02/20:47:00.10         -0.27717667      0.79794744       2.6398815
2021-11-02/20:47:00.13         -0.28545635      0.79581861       2.6436474
2021-11-02/20:47:00.16         -0.28866015      0.79187371       2.6453411
2021-11-02/20:47:00.19         -0.28526578      0.78515050       2.6423880
2021-11-02/20:47:00.23         -0.29337213      0.78283983       2.6456513
2021-11-02/20:47:00.26         -0.29495493      0.79082225       2.6390681
2021-11-02/20:47:00.29         -0.29004488      0.79778946       2.6242394
2021-11-02/20:47:00.32         -0.28334309      0.81118320       2.6224594
2021-11-02/20:47:00.35         -0.28023627      0.82291699       2.6319258
2021-11-02/20:47:00.38         -0.26393718      0.82962929       2.6344830
2021-11-02/20:47:00.41         -0.25103215      0.83155826       2.6454394
2021-11-02/20:47:00.44         -0.24524969      0.84373016       2.6406849
2021-11-02/20:47:00.48         -0.24581155      0.85941470       2.6484154
2021-11-02/20:47:00.51         -0.24246202      0.86400820       2.6479142
2021-11-02/20:47:00.54         -0.23947425      0.87056208       2.6483873
2021-11-02/20:47:00.57         -0.24423497      0.87022264       2.6573875
2021-11-02/20:47:00.60         -0.26240054      0.86364196       2.6629800
2021-11-02/20:47:00.63         -0.26504173      0.86883277       2.6615788
2021-11-02/20:47:00.66         -0.27344721      0.86977105       2.6641041
2021-11-02/20:47:00.69         -0.27572051      0.87898155       2.6547072
2021-11-02/20:47:00.73         -0.27540160      0.88361143       2.6545928
2021-11-02/20:47:00.76         -0.27200526      0.88431319       2.6593918
2021-11-02/20:47:00.79         -0.25735885      0.90237763       2.6586268
2021-11-02/20:47:00.82         -0.25571615      0.90156660       2.6658297
2021-11-02/20:47:00.85         -0.25204756      0.91497595       2.6644225
2021-11-02/20:47:00.88         -0.23678832      0.92354097       2.6627663
2021-11-02/20:47:00.91         -0.24692026      0.90549510       2.6598275
2021-11-02/20:47:00.94         -0.24763318      0.90386557       2.6601787
2021-11-02/20:47:00.98         -0.25562630      0.90573900       2.6599951
2021-11-02/20:47:01.01         -0.26209744      0.89921549       2.6720715
2021-11-02/20:47:01.04         -0.26942751      0.88735361       2.6672058
2021-11-02/20:47:01.07         -0.27494361      0.86445819       2.6675263
2021-11-02/20:47:01.10         -0.27662867      0.86547853       2.6605127
2021-11-02/20:47:01.13         -0.28346393      0.86199564       2.6566436
2021-11-02/20:47:01.16         -0.28308165      0.87580946       2.6534679
2021-11-02/20:47:01.19         -0.27010686      0.89369831       2.6543139
2021-11-02/20:47:01.23         -0.26479454      0.89489428       2.6571321
2021-11-02/20:47:01.26         -0.27126527      0.88957758       2.6647089
2021-11-02/20:47:01.29         -0.27177069      0.89217360       2.6584749
2021-11-02/20:47:01.32         -0.26873125      0.89390601       2.6527448
2021-11-02/20:47:01.35         -0.27744736      0.89888054       2.6554244
2021-11-02/20:47:01.38         -0.27438518      0.89941305       2.6597443
2021-11-02/20:47:01.41         -0.27397510      0.89588865       2.6611290
2021-11-02/20:47:01.44         -0.27760708      0.87750838       2.6656658
2021-11-02/20:47:01.48         -0.28080440      0.86347878       2.6681564
2021-11-02/20:47:01.51         -0.28451368      0.86628963       2.6628095
2021-11-02/20:47:01.54         -0.27924976      0.88058349       2.6604024
2021-11-02/20:47:01.57         -0.28730674      0.88142236       2.6676011
2021-11-02/20:47:01.60         -0.29431717      0.87711409       2.6718684
2021-11-02/20:47:01.63         -0.30087513      0.87234050       2.6858886
2021-11-02/20:47:01.66         -0.30619532      0.87666831       2.6895644
2021-11-02/20:47:01.69         -0.31365885      0.88398543       2.6889326
2021-11-02/20:47:01.73         -0.32206465      0.88352011       2.6899736
2021-11-02/20:47:01.76         -0.32551516      0.88624968       2.6924723
2021-11-02/20:47:01.79         -0.33006314      0.88874693       2.6924879
2021-11-02/20:47:01.82         -0.33067595      0.87841776       2.6919526
2021-11-02/20:47:01.85         -0.31756461      0.86645245       2.6860500
2021-11-02/20:47:01.88         -0.31194414      0.87143256       2.6873187
2021-11-02/20:47:01.91         -0.30213019      0.86936000       2.6764415
2021-11-02/20:47:01.94         -0.30253053      0.87015348       2.6737848
2021-11-02/20:47:01.98         -0.30048724      0.87673739       2.6745247
2021-11-02/20:47:02.01         -0.29338597      0.89995502       2.6687480
2021-11-02/20:47:02.04         -0.29688119      0.91096526       2.6639109
2021-11-02/20:47:02.07         -0.29138407      0.91598580       2.6541662
2021-11-02/20:47:02.10         -0.29567730      0.92683326       2.6482183
2021-11-02/20:47:02.13         -0.30241233      0.93476487       2.6560397
2021-11-02/20:47:02.16         -0.29836928      0.93419245       2.6494412
2021-11-02/20:47:02.19         -0.29713537      0.94399593       2.6411271
2021-11-02/20:47:02.23         -0.30029452      0.94372705       2.6352072
2021-11-02/20:47:02.26         -0.29365435      0.93777453       2.6379083
2021-11-02/20:47:02.29         -0.29044069      0.91345009       2.6358666
2021-11-02/20:47:02.32         -0.27784851      0.91673128       2.6271199
2021-11-02/20:47:02.35         -0.28403729      0.93182910       2.6270738
2021-11-02/20:47:02.38         -0.27188587      0.93764291       2.6257457
2021-11-02/20:47:02.41         -0.26401021      0.94809550       2.6134322
2021-11-02/20:47:02.44         -0.25853821      0.95576726       2.6084102
2021-11-02/20:47:02.48         -0.26751297      0.96391501       2.6112308
2021-11-02/20:47:02.51         -0.26717448      0.97129195       2.6099897
2021-11-02/20:47:02.54         -0.26849014      0.96793553       2.6069938
2021-11-02/20:47:02.57         -0.26961596      0.97838662       2.6066111
2021-11-02/20:47:02.60         -0.28016107      0.98403953       2.6113455
2021-11-02/20:47:02.63         -0.27922494      0.97593198       2.6162509
2021-11-02/20:47:02.66         -0.29124289      0.95839378       2.6227781
2021-11-02/20:47:02.69         -0.28411630      0.95332804       2.6186971
2021-11-02/20:47:02.73         -0.28155351      0.95396418       2.6205956
2021-11-02/20:47:02.76         -0.26767567      0.94780237       2.6161200
2021-11-02/20:47:02.79         -0.26633020      0.96328006       2.6191378
2021-11-02/20:47:02.82         -0.25956214      0.98362631       2.6168201
2021-11-02/20:47:02.85         -0.25129817       1.0010191       2.6071654
2021-11-02/20:47:02.88         -0.24879323       1.0100183       2.6008153
2021-11-02/20:47:02.91         -0.24533513       1.0250264       2.6004502
2021-11-02/20:47:02.94         -0.23447254       1.0402128       2.5948094
2021-11-02/20:47:02.98         -0.23501971       1.0552872       2.5942306
2021-11-02/20:47:03.01         -0.24324645       1.0693075       2.5929296
2021-11-02/20:47:03.04         -0.24754949       1.0857090       2.5937729
2021-11-02/20:47:03.07         -0.23894183       1.0684981       2.5860822
2021-11-02/20:47:03.10         -0.24316983       1.0489951       2.5872597
2021-11-02/20:47:03.13         -0.24464922       1.0463554       2.5921143
2021-11-02/20:47:03.16         -0.24498501       1.0400822       2.6047635
2021-11-02/20:47:03.19         -0.24017638       1.0327537       2.6112576
2021-11-02/20:47:03.23         -0.24579738       1.0332252       2.6146597
2021-11-02/20:47:03.26         -0.25157444       1.0305784       2.6179222
2021-11-02/20:47:03.29         -0.25023329       1.0308458       2.6127911
2021-11-02/20:47:03.32         -0.24939066       1.0300366       2.6020066
2021-11-02/20:47:03.35         -0.25354921       1.0274199       2.6045489
2021-11-02/20:47:03.38         -0.24681301       1.0352293       2.5988168
2021-11-02/20:47:03.41         -0.25321051       1.0345951       2.5951902
2021-11-02/20:47:03.44         -0.24532144       1.0359227       2.5800949
2021-11-02/20:47:03.48         -0.25436507       1.0239800       2.5717273
2021-11-02/20:47:03.51         -0.24110807       1.0120812       2.5599782
2021-11-02/20:47:03.54         -0.23496913       1.0118993       2.5472840
2021-11-02/20:47:03.57         -0.23254534       1.0137184       2.5469909
2021-11-02/20:47:03.60         -0.23990646       1.0113195       2.5504161
2021-11-02/20:47:03.63         -0.23319306       1.0217957       2.5494084
2021-11-02/20:47:03.66         -0.22557958       1.0333198       2.5389401
2021-11-02/20:47:03.69         -0.21548852       1.0352555       2.5412158
2021-11-02/20:47:03.73         -0.21656431       1.0427909       2.5369458
2021-11-02/20:47:03.76         -0.20757674       1.0531503       2.5344391
2021-11-02/20:47:03.79         -0.20893677       1.0766334       2.5218283
2021-11-02/20:47:03.82         -0.20565232       1.0848584       2.5215380
2021-11-02/20:47:03.85         -0.20935365       1.0856423       2.5096042
2021-11-02/20:47:03.88         -0.19878157       1.0809983       2.4973526
2021-11-02/20:47:03.91         -0.20159087       1.0827606       2.4824426
2021-11-02/20:47:03.94         -0.20119373       1.0857946       2.4814243
2021-11-02/20:47:03.98         -0.20918529       1.0953976       2.4780205
2021-11-02/20:47:04.01         -0.20883999       1.0849097       2.4905392
2021-11-02/20:47:04.04         -0.20924254       1.0897698       2.4821658
2021-11-02/20:47:04.07         -0.21091982       1.0895712       2.4912519
2021-11-02/20:47:04.10         -0.21533561       1.1005315       2.4880357
2021-11-02/20:47:04.13         -0.20927246       1.1085337       2.4909379
2021-11-02/20:47:04.16         -0.21363814       1.1156121       2.4995292
2021-11-02/20:47:04.19         -0.21407765       1.1171742       2.5029227
2021-11-02/20:47:04.23         -0.22032220       1.1170296       2.4960789
2021-11-02/20:47:04.26         -0.21103617       1.1132779       2.4832297
2021-11-02/20:47:04.29         -0.22245503       1.1078722       2.4712238
2021-11-02/20:47:04.32         -0.22120591       1.1073037       2.4591342
2021-11-02/20:47:04.35         -0.22541286       1.1132297       2.4483227
2021-11-02/20:47:04.38         -0.23147241       1.1120760       2.4474742
2021-11-02/20:47:04.41         -0.22704387       1.1081548       2.4586778
2021-11-02/20:47:04.44         -0.22160019       1.1181550       2.4546800
2021-11-02/20:47:04.48         -0.21362750       1.1280064       2.4505528
2021-11-02/20:47:04.51         -0.21281504       1.1314850       2.4606632
2021-11-02/20:47:04.54         -0.22008742       1.1346990       2.4708836
2021-11-02/20:47:04.57         -0.19890342       1.1537343       2.4670375
2021-11-02/20:47:04.60         -0.20211253       1.1471741       2.4768630
2021-11-02/20:47:04.63         -0.19396876       1.1485334       2.4709828
2021-11-02/20:47:04.66         -0.18615044       1.1405166       2.4636429
2021-11-02/20:47:04.69         -0.19287615       1.1379098       2.4552504
2021-11-02/20:47:04.73         -0.19643459       1.1231377       2.4535576
2021-11-02/20:47:04.76         -0.20655627       1.1157750       2.4535837
2021-11-02/20:47:04.79         -0.21307145       1.1096609       2.4523938
2021-11-02/20:47:04.82         -0.20687864       1.1131827       2.4541320
2021-11-02/20:47:04.85         -0.21082498       1.1117172       2.4558247
2021-11-02/20:47:04.88         -0.20876345       1.1155964       2.4578611
2021-11-02/20:47:04.91         -0.22313169       1.1131984       2.4717295
2021-11-02/20:47:04.94         -0.22587855       1.1115478       2.4883568
2021-11-02/20:47:04.98         -0.22558895       1.1152734       2.4886768
2021-11-02/20:47:05.01         -0.22587067       1.1215201       2.4863401
2021-11-02/20:47:05.04         -0.23234302       1.1216719       2.4919321
2021-11-02/20:47:05.07         -0.23023334       1.1216429       2.4882722
2021-11-02/20:47:05.10         -0.23284609       1.1114244       2.4791611
2021-11-02/20:47:05.13         -0.23351650       1.1031072       2.4760171
2021-11-02/20:47:05.16         -0.23334648       1.1112113       2.4729336
2021-11-02/20:47:05.19         -0.23342693       1.1049175       2.4837709
2021-11-02/20:47:05.23         -0.23716451       1.1131093       2.4699191
2021-11-02/20:47:05.26         -0.23288436       1.1162288       2.4759406
2021-11-02/20:47:05.29         -0.24363507       1.1136737       2.4752042
2021-11-02/20:47:05.32         -0.24251302       1.1189518       2.4679772
2021-11-02/20:47:05.35         -0.25625642       1.1351917       2.4672326
2021-11-02/20:47:05.38         -0.26169006       1.1407589       2.4723314
2021-11-02/20:47:05.41         -0.27573166       1.1476709       2.4766259
2021-11-02/20:47:05.44         -0.27907653       1.1452724       2.4706040
2021-11-02/20:47:05.48         -0.27674610       1.1376367       2.4605424
2021-11-02/20:47:05.51         -0.28273844       1.1240414       2.4686988
2021-11-02/20:47:05.54         -0.27979492       1.1242590       2.4596426
2021-11-02/20:47:05.57         -0.26690189       1.1406270       2.4570947
2021-11-02/20:47:05.60         -0.26855945       1.1538835       2.4617324
2021-11-02/20:47:05.63         -0.25798964       1.1596011       2.4647063
2021-11-02/20:47:05.66         -0.24819976       1.1656185       2.4565458
2021-11-02/20:47:05.69         -0.23340794       1.1763459       2.4457233
2021-11-02/20:47:05.73         -0.23455776       1.1878017       2.4388507
2021-11-02/20:47:05.76         -0.23636612       1.2151704       2.4263090
2021-11-02/20:47:05.79         -0.22982519       1.2252682       2.4137140
2021-11-02/20:47:05.82         -0.22746951       1.2249617       2.4054501
2021-11-02/20:47:05.85         -0.23307774       1.2200876       2.4020989
2021-11-02/20:47:05.88         -0.23517811       1.2107646       2.3926775
2021-11-02/20:47:05.91         -0.23557646       1.1908251       2.3825193
2021-11-02/20:47:05.94         -0.23956898       1.1857819       2.3790006
2021-11-02/20:47:05.98         -0.24609729       1.1796741       2.3726824
2021-11-02/20:47:06.01         -0.24170512       1.1780522       2.3793690
2021-11-02/20:47:06.04         -0.24204428       1.1684048       2.3830817
2021-11-02/20:47:06.07         -0.24876020       1.1580723       2.3986426
2021-11-02/20:47:06.10         -0.26500576       1.1598568       2.4022647
2021-11-02/20:47:06.13         -0.27437700       1.1600663       2.4055433
2021-11-02/20:47:06.16         -0.27149303       1.1649751       2.4114151
2021-11-02/20:47:06.19         -0.26389880       1.1786712       2.4138660
2021-11-02/20:47:06.23         -0.27197096       1.1714725       2.4132354
2021-11-02/20:47:06.26         -0.26622074       1.1754118       2.4144423
2021-11-02/20:47:06.29         -0.26348893       1.1757215       2.3989086
2021-11-02/20:47:06.32         -0.25345910       1.1721641       2.3939588
2021-11-02/20:47:06.35         -0.24053565       1.1784836       2.3862312
2021-11-02/20:47:06.38         -0.22962945       1.1799987       2.3789129
2021-11-02/20:47:06.41         -0.21141376       1.1836033       2.3751287
2021-11-02/20:47:06.44         -0.19428287       1.1856213       2.3664989
2021-11-02/20:47:06.48         -0.19473977       1.1910348       2.3607814
2021-11-02/20:47:06.51         -0.18763377       1.2095814       2.3505176
2021-11-02/20:47:06.54         -0.18504268       1.2185434       2.3556110
2021-11-02/20:47:06.57         -0.17554105       1.2354173       2.3598745
2021-11-02/20:47:06.60         -0.18075881       1.2285767       2.3569311
2021-11-02/20:47:06.63         -0.18076554       1.2326840       2.3402333
2021-11-02/20:47:06.66         -0.18317618       1.2340376       2.3308354
2021-11-02/20:47:06.69         -0.19140574       1.2363647       2.3224226
2021-11-02/20:47:06.73         -0.20149121       1.2349755       2.3116427
2021-11-02/20:47:06.76         -0.20179807       1.2285437       2.3035494
2021-11-02/20:47:06.79         -0.20309148       1.2303218       2.3090458
2021-11-02/20:47:06.82         -0.20840604       1.2278279       2.3012924
2021-11-02/20:47:06.85         -0.22334318       1.2247776       2.2997805
2021-11-02/20:47:06.88         -0.21929795       1.2319880       2.3063738
2021-11-02/20:47:06.91         -0.22245696       1.2426591       2.3083481
2021-11-02/20:47:06.94         -0.22942015       1.2557639       2.3167466
2021-11-02/20:47:06.98         -0.23077801       1.2601117       2.3204620
2021-11-02/20:47:07.01         -0.23153789       1.2673129       2.3240072
2021-11-02/20:47:07.04         -0.22943982       1.2696933       2.3259175
2021-11-02/20:47:07.07         -0.23160518       1.2666782       2.3167845
2021-11-02/20:47:07.10         -0.23893018       1.2620676       2.3149928
2021-11-02/20:47:07.13         -0.22884585       1.2491404       2.3178242
2021-11-02/20:47:07.16         -0.23387967       1.2557360       2.3110247
2021-11-02/20:47:07.19         -0.23716954       1.2492180       2.3111863
2021-11-02/20:47:07.23         -0.24133726       1.2482095       2.3031634
2021-11-02/20:47:07.26         -0.24247282       1.2446636       2.3005903
2021-11-02/20:47:07.29         -0.24169094       1.2429730       2.2974843
2021-11-02/20:47:07.32         -0.25174623       1.2475462       2.2980692
2021-11-02/20:47:07.35         -0.24815587       1.2635611       2.2939308
2021-11-02/20:47:07.38         -0.25252097       1.2802464       2.2923218
2021-11-02/20:47:07.41         -0.26270126       1.2704048       2.2838928
2021-11-02/20:47:07.44         -0.26212037       1.2621872       2.2735319
2021-11-02/20:47:07.48         -0.27292366       1.2591686       2.2671327
2021-11-02/20:47:07.51         -0.26833255       1.2463703       2.2599166
2021-11-02/20:47:07.54         -0.27061952       1.2477647       2.2518831
2021-11-02/20:47:07.57         -0.26779290       1.2434690       2.2471138
2021-11-02/20:47:07.60         -0.26708894       1.2442807       2.2422167
2021-11-02/20:47:07.63         -0.27224549       1.2306788       2.2458550
2021-11-02/20:47:07.66         -0.26957907       1.2246644       2.2368359
2021-11-02/20:47:07.69         -0.26810717       1.2376512       2.2294963
2021-11-02/20:47:07.73         -0.27384849       1.2529797       2.2335109
2021-11-02/20:47:07.76         -0.27313703       1.2751035       2.2251238
2021-11-02/20:47:07.79         -0.27065674       1.2989188       2.2267418
2021-11-02/20:47:07.82         -0.25991078       1.3017982       2.2152713
2021-11-02/20:47:07.85         -0.26815434       1.2959118       2.2104858
2021-11-02/20:47:07.88         -0.28137067       1.2866387       2.2048147
2021-11-02/20:47:07.91         -0.28325616       1.2981364       2.1941102
2021-11-02/20:47:07.94         -0.28342928       1.3005733       2.1974654
2021-11-02/20:47:07.98         -0.29129489       1.3002115       2.1994414
2021-11-02/20:47:08.01         -0.29070794       1.2943890       2.1956047
2021-11-02/20:47:08.04         -0.29280344       1.2860233       2.2013302
2021-11-02/20:47:08.07         -0.29696909       1.2727329       2.2009782
2021-11-02/20:47:08.10         -0.31010576       1.2675387       2.2096968
2021-11-02/20:47:08.13         -0.30629274       1.2837492       2.2134126
2021-11-02/20:47:08.16         -0.30339488       1.2900847       2.2164983
2021-11-02/20:47:08.19         -0.31043952       1.2718097       2.2278595
2021-11-02/20:47:08.23         -0.31579568       1.2534405       2.2279340
2021-11-02/20:47:08.26         -0.30302694       1.2561123       2.2190319
2021-11-02/20:47:08.29         -0.30751296       1.2480308       2.2078533
2021-11-02/20:47:08.32         -0.30036627       1.2306897       2.1993928
2021-11-02/20:47:08.35         -0.30597090       1.2125446       2.2040327
2021-11-02/20:47:08.38         -0.29850883       1.2072797       2.2017290
2021-11-02/20:47:08.41         -0.29403689       1.2045128       2.1880520
2021-11-02/20:47:08.44         -0.28797434       1.2044301       2.1848634
2021-11-02/20:47:08.48         -0.28535550       1.2126334       2.1718449
2021-11-02/20:47:08.51         -0.27953890       1.2214313       2.1708891
2021-11-02/20:47:08.54         -0.28617404       1.2205664       2.1748848
2021-11-02/20:47:08.57         -0.27729978       1.2362588       2.1788706
2021-11-02/20:47:08.60         -0.28030927       1.2373583       2.1834700
2021-11-02/20:47:08.63         -0.27283356       1.2466712       2.1717612
2021-11-02/20:47:08.66         -0.27791454       1.2480632       2.1613984
2021-11-02/20:47:08.69         -0.28330905       1.2402845       2.1620233
2021-11-02/20:47:08.73         -0.28661344       1.2425372       2.1487025
2021-11-02/20:47:08.76         -0.27644140       1.2374726       2.1546201
2021-11-02/20:47:08.79         -0.26405841       1.2432141       2.1365921
2021-11-02/20:47:08.82         -0.26090553       1.2479169       2.1327088
2021-11-02/20:47:08.85         -0.26266571       1.2407471       2.1315668
2021-11-02/20:47:08.88         -0.25776255       1.2555869       2.1229312
2021-11-02/20:47:08.91         -0.26027296       1.2556886       2.1289720
2021-11-02/20:47:08.94         -0.25652266       1.2710963       2.1367241
2021-11-02/20:47:08.98         -0.26097030       1.2754690       2.1545634
2021-11-02/20:47:09.01         -0.25076008       1.2801243       2.1623201
2021-11-02/20:47:09.04         -0.25407919       1.2792275       2.1484079
2021-11-02/20:47:09.07         -0.25712862       1.2696575       2.1446812
2021-11-02/20:47:09.10         -0.26203853       1.2710058       2.1416006
2021-11-02/20:47:09.13         -0.26509835       1.2714335       2.1378966
2021-11-02/20:47:09.16         -0.25700097       1.2690196       2.1389914
2021-11-02/20:47:09.19         -0.24675103       1.2782227       2.1350094
2021-11-02/20:47:09.23         -0.24717989       1.2772207       2.1306621
2021-11-02/20:47:09.26         -0.24130208       1.2827465       2.1120360
2021-11-02/20:47:09.29         -0.24802969       1.2711727       2.1136089
2021-11-02/20:47:09.32         -0.24630894       1.2767436       2.1242090
2021-11-02/20:47:09.35         -0.25166827       1.2833521       2.1332509
2021-11-02/20:47:09.38         -0.24344450       1.3010688       2.1238385
2021-11-02/20:47:09.41         -0.24381007       1.3001351       2.1135766
2021-11-02/20:47:09.44         -0.25232787       1.3068439       2.1051801
2021-11-02/20:47:09.48         -0.26365428       1.2984304       2.0914287
2021-11-02/20:47:09.51         -0.26086821       1.2937934       2.0796310
2021-11-02/20:47:09.54         -0.27063067       1.2914597       2.0816300
2021-11-02/20:47:09.57         -0.25819741       1.2995472       2.0677985
2021-11-02/20:47:09.60         -0.25965346       1.3076741       2.0545244
2021-11-02/20:47:09.63         -0.25680978       1.3137752       2.0386531
2021-11-02/20:47:09.66         -0.26448170       1.2963582       2.0466724
2021-11-02/20:47:09.69         -0.25501140       1.3014295       2.0533697
2021-11-02/20:47:09.73         -0.24923635       1.3049533       2.0547676
2021-11-02/20:47:09.76         -0.22661625       1.3343670       2.0522533
2021-11-02/20:47:09.79         -0.23158058       1.3517644       2.0591443
2021-11-02/20:47:09.82         -0.21742252       1.3667363       2.0523257
2021-11-02/20:47:09.85         -0.23129106       1.3713569       2.0493595
2021-11-02/20:47:09.88         -0.22877559       1.3709891       2.0491947
2021-11-02/20:47:09.91         -0.23237925       1.3683823       2.0539500
2021-11-02/20:47:09.94         -0.22921874       1.3706105       2.0512500
2021-11-02/20:47:09.98         -0.22952877       1.3751161       2.0457679
2021-11-02/20:47:10.01         -0.22675992       1.3707746       2.0422199
2021-11-02/20:47:10.04         -0.23702326       1.3587219       2.0344303
2021-11-02/20:47:10.07         -0.23579336       1.3618558       2.0305195
2021-11-02/20:47:10.10         -0.24318795       1.3610159       2.0346698
2021-11-02/20:47:10.13         -0.23822102       1.3725210       2.0432221
2021-11-02/20:47:10.16         -0.23777387       1.3802029       2.0476751
2021-11-02/20:47:10.19         -0.24442809       1.3909607       2.0534761
2021-11-02/20:47:10.22         -0.25624121       1.3939441       2.0553504
2021-11-02/20:47:10.26         -0.26397776       1.3937159       2.0580914
2021-11-02/20:47:10.29         -0.26908284       1.3980653       2.0518728
2021-11-02/20:47:10.32         -0.27881613       1.3959694       2.0597937
2021-11-02/20:47:10.35         -0.27590407       1.3911793       2.0598854
2021-11-02/20:47:10.38         -0.28269992       1.3794616       2.0608490
2021-11-02/20:47:10.41         -0.28633015       1.3780147       2.0490590
2021-11-02/20:47:10.44         -0.28972192       1.3863210       2.0327138
2021-11-02/20:47:10.47         -0.28830626       1.4043769       2.0212471
2021-11-02/20:47:10.51         -0.28622763       1.4085757       2.0261690
2021-11-02/20:47:10.54         -0.28895214       1.4197028       2.0197068
2021-11-02/20:47:10.57         -0.29188862       1.4299428       2.0278686
2021-11-02/20:47:10.60         -0.29963394       1.4390756       2.0288037
2021-11-02/20:47:10.63         -0.30179174       1.4453664       2.0304045
2021-11-02/20:47:10.66         -0.29915855       1.4419195       2.0249903
2021-11-02/20:47:10.69         -0.28608149       1.4322887       2.0309995
2021-11-02/20:47:10.72         -0.27797750       1.4341239       2.0450508
2021-11-02/20:47:10.76         -0.27131319       1.4269421       2.0570172
2021-11-02/20:47:10.79         -0.26006105       1.4294248       2.0476907
2021-11-02/20:47:10.82         -0.25372517       1.4281803       2.0493739
2021-11-02/20:47:10.85         -0.25842876       1.4266885       2.0475026
2021-11-02/20:47:10.88         -0.25332087       1.4316085       2.0519829
2021-11-02/20:47:10.91         -0.26636293       1.4228136       2.0595046
2021-11-02/20:47:10.94         -0.26620935       1.4358786       2.0654992
2021-11-02/20:47:10.97         -0.27365522       1.4582040       2.0624827
2021-11-02/20:47:11.01         -0.28967721       1.4587561       2.0616400
2021-11-02/20:47:11.04         -0.28934650       1.4646850       2.0553345
2021-11-02/20:47:11.07         -0.29402655       1.4759151       2.0517209
2021-11-02/20:47:11.10         -0.29543628       1.4790025       2.0454708
2021-11-02/20:47:11.13         -0.29417838       1.4839990       2.0392019
2021-11-02/20:47:11.16         -0.29057446       1.4904205       2.0279030
2021-11-02/20:47:11.19         -0.27206141       1.5040147       2.0072944
2021-11-02/20:47:11.22         -0.27048312       1.5189544       1.9905653
2021-11-02/20:47:11.26         -0.26806008       1.5162865       1.9850273
2021-11-02/20:47:11.29         -0.27757423       1.5045342       1.9883074
2021-11-02/20:47:11.32         -0.29165340       1.4970898       2.0016508
2021-11-02/20:47:11.35         -0.29494053       1.4858304       2.0036150
2021-11-02/20:47:11.38         -0.30028661       1.4977098       2.0090384
2021-11-02/20:47:11.41         -0.30354662       1.5083044       1.9968622
2021-11-02/20:47:11.44         -0.30305327       1.5072861       1.9971236
2021-11-02/20:47:11.47         -0.31663891       1.4993477       2.0013228
2021-11-02/20:47:11.51         -0.32316271       1.4842996       2.0154106
2021-11-02/20:47:11.54         -0.32832535       1.4859867       2.0208951
2021-11-02/20:47:11.57         -0.31821127       1.4901592       2.0113922
2021-11-02/20:47:11.60         -0.30843163       1.4749502       2.0004728
2021-11-02/20:47:11.63         -0.30641884       1.4807744       1.9952478
2021-11-02/20:47:11.66         -0.30884889       1.4829627       1.9800330
2021-11-02/20:47:11.69         -0.30451031       1.4813026       2.0010586
2021-11-02/20:47:11.72         -0.31085399       1.4760646       2.0152176
2021-11-02/20:47:11.76         -0.30729429       1.4897761       2.0174808
2021-11-02/20:47:11.79         -0.31009696       1.4980020       2.0102949
2021-11-02/20:47:11.82         -0.31312925       1.5123939       2.0005995
2021-11-02/20:47:11.85         -0.31548272       1.5282650       1.9984298
2021-11-02/20:47:11.88         -0.31473483       1.5521009       1.9864778
2021-11-02/20:47:11.91         -0.31444714       1.5531567       1.9771309
2021-11-02/20:47:11.94         -0.31471981       1.5539536       1.9810058
2021-11-02/20:47:11.97         -0.31285628       1.5574754       1.9697131
2021-11-02/20:47:12.01         -0.30895271       1.5576970       1.9520741
2021-11-02/20:47:12.04         -0.30440775       1.5497773       1.9383171
2021-11-02/20:47:12.07         -0.29323298       1.5638316       1.9229206
2021-11-02/20:47:12.10         -0.29518916       1.5524448       1.9268337
2021-11-02/20:47:12.13         -0.29517736       1.5455018       1.9302757
2021-11-02/20:47:12.16         -0.30017427       1.5360820       1.9393249
2021-11-02/20:47:12.19         -0.29568372       1.5490091       1.9444318
2021-11-02/20:47:12.22         -0.29582589       1.5411954       1.9441906
2021-11-02/20:47:12.26         -0.30853810       1.5332530       1.9424017
2021-11-02/20:47:12.29         -0.30729863       1.5229656       1.9477700
2021-11-02/20:47:12.32         -0.31094354       1.5221811       1.9523620
2021-11-02/20:47:12.35         -0.31180181       1.5110233       1.9587408
2021-11-02/20:47:12.38         -0.30736886       1.4996223       1.9626467
2021-11-02/20:47:12.41         -0.29599677       1.4942677       1.9615271
2021-11-02/20:47:12.44         -0.29060453       1.4981697       1.9571525
2021-11-02/20:47:12.47         -0.29015148       1.4981158       1.9513716
2021-11-02/20:47:12.51         -0.28829003       1.5022596       1.9583436
2021-11-02/20:47:12.54         -0.28183124       1.5031941       1.9682340
2021-11-02/20:47:12.57         -0.28138718       1.5244947       1.9648064
2021-11-02/20:47:12.60         -0.28525506       1.5285048       1.9645138
2021-11-02/20:47:12.63         -0.30234107       1.5311565       1.9675720
2021-11-02/20:47:12.66         -0.30648313       1.5365237       1.9617820
2021-11-02/20:47:12.69         -0.31154186       1.5392920       1.9506763
2021-11-02/20:47:12.72         -0.32011428       1.5318144       1.9491265
2021-11-02/20:47:12.76         -0.32113130       1.5253214       1.9459635
2021-11-02/20:47:12.79         -0.32756450       1.5191920       1.9268827
2021-11-02/20:47:12.82         -0.31981031       1.5096060       1.9098284
2021-11-02/20:47:12.85         -0.31532135       1.5081647       1.8953954
2021-11-02/20:47:12.88         -0.30859462       1.5111672       1.8883388
2021-11-02/20:47:12.91         -0.28970751       1.5228140       1.8831490
2021-11-02/20:47:12.94         -0.28485877       1.5337202       1.8872472
2021-11-02/20:47:12.97         -0.28028760       1.5459804       1.8858501
2021-11-02/20:47:13.01         -0.28407201       1.5499259       1.8767316
2021-11-02/20:47:13.04         -0.29059283       1.5524359       1.8823081
2021-11-02/20:47:13.07         -0.28601246       1.5586503       1.8920576
2021-11-02/20:47:13.10         -0.28980223       1.5673294       1.8987920
2021-11-02/20:47:13.13         -0.28929882       1.5737239       1.9041779
2021-11-02/20:47:13.16         -0.29528420       1.5719033       1.9059572
2021-11-02/20:47:13.19         -0.30254873       1.5621799       1.9080952
2021-11-02/20:47:13.22         -0.29837732       1.5598505       1.8939531
2021-11-02/20:47:13.26         -0.30121218       1.5593154       1.8865562
2021-11-02/20:47:13.29         -0.28892695       1.5874831       1.8846881
2021-11-02/20:47:13.32         -0.27867923       1.5982435       1.8844711
2021-11-02/20:47:13.35         -0.26943035       1.6083879       1.8877464
2021-11-02/20:47:13.38         -0.26644741       1.6168570       1.8793488
2021-11-02/20:47:13.41         -0.26915096       1.6227883       1.8713977
2021-11-02/20:47:13.44         -0.26371555       1.6337853       1.8663062
2021-11-02/20:47:13.47         -0.26548959       1.6395935       1.8589519
2021-11-02/20:47:13.51         -0.26626974       1.6537273       1.8451664
2021-11-02/20:47:13.54         -0.27090586       1.6605186       1.8424648
2021-11-02/20:47:13.57         -0.27103298       1.6595235       1.8290742
2021-11-02/20:47:13.60         -0.27924788       1.6482793       1.8158152
2021-11-02/20:47:13.63         -0.28322570       1.6412906       1.8005767
2021-11-02/20:47:13.66         -0.27713701       1.6535012       1.7905705
2021-11-02/20:47:13.69         -0.27840798       1.6531304       1.7935633
2021-11-02/20:47:13.72         -0.28061582       1.6542409       1.7983158
2021-11-02/20:47:13.76         -0.27032470       1.6688644       1.8004793
2021-11-02/20:47:13.79         -0.26684382       1.6561469       1.8100791
2021-11-02/20:47:13.82         -0.25671190       1.6526829       1.8133051
2021-11-02/20:47:13.85         -0.25980474       1.6514483       1.8251608
2021-11-02/20:47:13.88         -0.25918659       1.6574363       1.8364709
2021-11-02/20:47:13.91         -0.26373287       1.6592900       1.8491615
2021-11-02/20:47:13.94         -0.26652123       1.6512573       1.8570810
2021-11-02/20:47:13.97         -0.26812547       1.6501258       1.8563045
2021-11-02/20:47:14.01         -0.26847632       1.6512283       1.8474649
2021-11-02/20:47:14.04         -0.26524033       1.6492142       1.8307866
2021-11-02/20:47:14.07         -0.26377582       1.6611632       1.8259449
2021-11-02/20:47:14.10         -0.26865564       1.6770660       1.8235156
2021-11-02/20:47:14.13         -0.26186375       1.6848192       1.8215291
2021-11-02/20:47:14.16         -0.25817352       1.7018202       1.8121925
2021-11-02/20:47:14.19         -0.25191536       1.7118948       1.7974280
2021-11-02/20:47:14.22         -0.25189490       1.7241986       1.7886930
2021-11-02/20:47:14.26         -0.24765221       1.7334198       1.7826972
2021-11-02/20:47:14.29         -0.24685880       1.7395757       1.7921756
2021-11-02/20:47:14.32         -0.25333469       1.7384460       1.8011297
2021-11-02/20:47:14.35         -0.25392072       1.7356964       1.8026474
2021-11-02/20:47:14.38         -0.25473996       1.7254035       1.7963749
2021-11-02/20:47:14.41         -0.25673066       1.7091963       1.7993732
2021-11-02/20:47:14.44         -0.25366258       1.6924899       1.8026663
2021-11-02/20:47:14.47         -0.24336594       1.6868840       1.8011313
2021-11-02/20:47:14.51         -0.25142445       1.6795664       1.8067312
2021-11-02/20:47:14.54         -0.25056610       1.6878027       1.8144560
2021-11-02/20:47:14.57         -0.24257570       1.6947735       1.8066825
2021-11-02/20:47:14.60         -0.23473249       1.6916349       1.8094640
2021-11-02/20:47:14.63         -0.24198186       1.6899983       1.8191079
2021-11-02/20:47:14.66         -0.24857502       1.6932947       1.8291372
2021-11-02/20:47:14.69         -0.24595493       1.7002741       1.8297188
2021-11-02/20:47:14.72         -0.24391756       1.7067605       1.8311061
2021-11-02/20:47:14.76         -0.25748335       1.7122601       1.8313578
2021-11-02/20:47:14.79         -0.24617428       1.7145191       1.8215776
2021-11-02/20:47:14.82         -0.24343163       1.7056829       1.8187125
2021-11-02/20:47:14.85         -0.24289090       1.6963400       1.8108941
2021-11-02/20:47:14.88         -0.23836289       1.7041714       1.8103455
2021-11-02/20:47:14.91         -0.22710633       1.7229614       1.7998976
2021-11-02/20:47:14.94         -0.21091730       1.7384279       1.7955690
2021-11-02/20:47:14.97         -0.19826290       1.7520333       1.7860191
2021-11-02/20:47:15.01         -0.20489964       1.7520338       1.7806183
2021-11-02/20:47:15.04         -0.20353279       1.7567866       1.7890736
2021-11-02/20:47:15.07         -0.20124632       1.7641401       1.8028340
2021-11-02/20:47:15.10         -0.20085756       1.7628273       1.8053544
2021-11-02/20:47:15.13         -0.19699868       1.7675039       1.8095173
2021-11-02/20:47:15.16         -0.20512727       1.7628275       1.7977147
2021-11-02/20:47:15.19         -0.20804432       1.7521162       1.7951739
2021-11-02/20:47:15.22         -0.21635590       1.7397894       1.7862192
2021-11-02/20:47:15.26         -0.22104904       1.7279128       1.7878756
2021-11-02/20:47:15.29         -0.21481729       1.7301435       1.7799542
2021-11-02/20:47:15.32         -0.20881014       1.7385374       1.7695073
2021-11-02/20:47:15.35         -0.20744491       1.7475448       1.7560723
2021-11-02/20:47:15.38         -0.21070504       1.7536637       1.7467828
2021-11-02/20:47:15.41         -0.21802744       1.7560213       1.7413664
2021-11-02/20:47:15.44         -0.22128925       1.7572708       1.7397403
2021-11-02/20:47:15.47         -0.23588665       1.7650732       1.7384907
2021-11-02/20:47:15.51         -0.24068943       1.7676279       1.7412037
2021-11-02/20:47:15.54         -0.24435915       1.7673911       1.7399034
2021-11-02/20:47:15.57         -0.25013046       1.7562928       1.7396452
2021-11-02/20:47:15.60         -0.25407729       1.7460349       1.7305114
2021-11-02/20:47:15.63         -0.26448428       1.7234096       1.7367720
2021-11-02/20:47:15.66         -0.27226913       1.7194471       1.7286966
2021-11-02/20:47:15.69         -0.26949638       1.7162496       1.7333012
2021-11-02/20:47:15.72         -0.27927300       1.7224332       1.7345430
2021-11-02/20:47:15.76         -0.28709292       1.7228719       1.7353034
2021-11-02/20:47:15.79         -0.28945705       1.7364248       1.7265143
2021-11-02/20:47:15.82         -0.29408136       1.7473795       1.7145074
2021-11-02/20:47:15.85         -0.30011664       1.7689699       1.7110119
2021-11-02/20:47:15.88         -0.31958162       1.7754831       1.7208020
2021-11-02/20:47:15.91         -0.32328988       1.7904004       1.7164499
2021-11-02/20:47:15.94         -0.32115691       1.7832379       1.7212264
2021-11-02/20:47:15.97         -0.33148441       1.7793629       1.7067726
2021-11-02/20:47:16.01         -0.33176733       1.7720565       1.6963667
2021-11-02/20:47:16.04         -0.31553342       1.7669226       1.6798759
2021-11-02/20:47:16.07         -0.31382718       1.7529678       1.6841957
2021-11-02/20:47:16.10         -0.31984811       1.7454248       1.6853070
2021-11-02/20:47:16.13         -0.31162836       1.7326747       1.6814160
2021-11-02/20:47:16.16         -0.30384145       1.7333620       1.6730557
2021-11-02/20:47:16.19         -0.30696154       1.7223654       1.6772153
2021-11-02/20:47:16.22         -0.30648493       1.7423085       1.6676372
2021-11-02/20:47:16.26         -0.29499354       1.7527522       1.6634012
2021-11-02/20:47:16.29         -0.29456112       1.7636132       1.6727125
2021-11-02/20:47:16.32         -0.30326100       1.7674348       1.6803162
2021-11-02/20:47:16.35         -0.29162238       1.7704406       1.6685008
2021-11-02/20:47:16.38         -0.28931005       1.7676538       1.6572241
2021-11-02/20:47:16.41         -0.29607796       1.7834761       1.6353168
2021-11-02/20:47:16.44         -0.29458131       1.7842986       1.6347038
2021-11-02/20:47:16.47         -0.29066952       1.7950786       1.6220257
2021-11-02/20:47:16.51         -0.27809155       1.7871272       1.6226580
2021-11-02/20:47:16.54         -0.29435025       1.7877295       1.6289468
2021-11-02/20:47:16.57         -0.28620583       1.7991404       1.6242832
2021-11-02/20:47:16.60         -0.27377255       1.8019173       1.6235838
2021-11-02/20:47:16.63         -0.28227030       1.7998110       1.6354618
2021-11-02/20:47:16.66         -0.28047485       1.8165414       1.6355575
2021-11-02/20:47:16.69         -0.28140351       1.8228460       1.6563738
2021-11-02/20:47:16.72         -0.27293079       1.8263633       1.6578452
2021-11-02/20:47:16.76         -0.27761246       1.8276635       1.6562055
2021-11-02/20:47:16.79         -0.29398931       1.8355805       1.6393431
2021-11-02/20:47:16.82         -0.29136525       1.8397974       1.6293744
2021-11-02/20:47:16.85         -0.29096679       1.8262371       1.6192253
2021-11-02/20:47:16.88         -0.29488769       1.8256607       1.6139394
2021-11-02/20:47:16.91         -0.29719595       1.8359235       1.6025440
2021-11-02/20:47:16.94         -0.29827327       1.8350096       1.6096925
2021-11-02/20:47:16.97         -0.29286285       1.8402172       1.6038543
2021-11-02/20:47:17.01         -0.30255971       1.8413383       1.6018396
2021-11-02/20:47:17.04         -0.29995994       1.8435925       1.6022281
2021-11-02/20:47:17.07         -0.29691727       1.8476127       1.6146972
2021-11-02/20:47:17.10         -0.29722303       1.8574124       1.6190852
2021-11-02/20:47:17.13         -0.30092675       1.8572821       1.6242895
2021-11-02/20:47:17.16         -0.30582309       1.8597830       1.6239866
2021-11-02/20:47:17.19         -0.30170422       1.8610296       1.6217969
2021-11-02/20:47:17.22         -0.30850677       1.8548438       1.6102655
2021-11-02/20:47:17.26         -0.32257334       1.8432304       1.6147639
2021-11-02/20:47:17.29         -0.30890218       1.8488840       1.6068705
2021-11-02/20:47:17.32         -0.30255116       1.8524308       1.5954661
2021-11-02/20:47:17.35         -0.30475405       1.8507969       1.5839051
2021-11-02/20:47:17.38         -0.30519646       1.8397563       1.5817842
2021-11-02/20:47:17.41         -0.31099957       1.8468925       1.5714131
2021-11-02/20:47:17.44         -0.31454861       1.8466279       1.5642903
2021-11-02/20:47:17.47         -0.32111593       1.8428900       1.5528811
2021-11-02/20:47:17.51         -0.33147844       1.8518449       1.5496088
2021-11-02/20:47:17.54         -0.33162819       1.8562335       1.5340095
2021-11-02/20:47:17.57         -0.34320376       1.8478167       1.5253033
2021-11-02/20:47:17.60         -0.34357382       1.8427581       1.5267245
2021-11-02/20:47:17.63         -0.34784618       1.8366347       1.5232858
2021-11-02/20:47:17.66         -0.34871478       1.8390704       1.5166708
2021-11-02/20:47:17.69         -0.34578215       1.8347731       1.5255144
2021-11-02/20:47:17.72         -0.33811832       1.8364833       1.5261461
2021-11-02/20:47:17.76         -0.34023289       1.8501400       1.5316639
2021-11-02/20:47:17.79         -0.32814824       1.8460329       1.5304292
2021-11-02/20:47:17.82         -0.32331886       1.8546437       1.5286092
2021-11-02/20:47:17.85         -0.31512150       1.8647438       1.5301211
2021-11-02/20:47:17.88         -0.32217215       1.8717088       1.5295395
2021-11-02/20:47:17.91         -0.33167100       1.8737009       1.5362611
2021-11-02/20:47:17.94         -0.33802820       1.8706096       1.5391177
2021-11-02/20:47:17.97         -0.34261106       1.8735149       1.5300923
2021-11-02/20:47:18.01         -0.35413025       1.8718705       1.5183155
2021-11-02/20:47:18.04         -0.36584425       1.8683749       1.5133268
2021-11-02/20:47:18.07         -0.36741413       1.8811385       1.5041385
2021-11-02/20:47:18.10         -0.34772205       1.8800723       1.5003903
2021-11-02/20:47:18.13         -0.35495543       1.8829797       1.4935093
2021-11-02/20:47:18.16         -0.35338303       1.8906550       1.4804509
2021-11-02/20:47:18.19         -0.33536044       1.8974708       1.4726335
2021-11-02/20:47:18.22         -0.32218955       1.9040919       1.4764642
2021-11-02/20:47:18.26         -0.31042286       1.9032948       1.4764720
2021-11-02/20:47:18.29         -0.31028643       1.9084617       1.4837480
2021-11-02/20:47:18.32         -0.30373534       1.9062709       1.4774633
2021-11-02/20:47:18.35         -0.30249833       1.8962155       1.4778438
2021-11-02/20:47:18.38         -0.31739429       1.8792791       1.4808938
2021-11-02/20:47:18.41         -0.31556587       1.8669718       1.4757571
2021-11-02/20:47:18.44         -0.31024177       1.8617061       1.4728206
2021-11-02/20:47:18.47         -0.31281779       1.8652096       1.4694916
2021-11-02/20:47:18.51         -0.31783655       1.8645019       1.4604771
2021-11-02/20:47:18.54         -0.32620272       1.8721571       1.4463214
2021-11-02/20:47:18.57         -0.31572609       1.8871064       1.4394860
2021-11-02/20:47:18.60         -0.31366387       1.8954737       1.4485401
2021-11-02/20:47:18.63         -0.31846358       1.9054370       1.4537666
2021-11-02/20:47:18.66         -0.30951526       1.9113822       1.4495364
2021-11-02/20:47:18.69         -0.30428861       1.9191778       1.4452682
2021-11-02/20:47:18.72         -0.31012334       1.9194621       1.4422072
2021-11-02/20:47:18.76         -0.31630364       1.8994293       1.4496575
2021-11-02/20:47:18.79         -0.30824015       1.9003142       1.4478296
2021-11-02/20:47:18.82         -0.29653305       1.8886215       1.4501776
2021-11-02/20:47:18.85         -0.30583618       1.8694221       1.4526672
2021-11-02/20:47:18.88         -0.29586629       1.8595467       1.4473836
2021-11-02/20:47:18.91         -0.28993241       1.8436766       1.4537201
2021-11-02/20:47:18.94         -0.30333083       1.8407380       1.4493531
2021-11-02/20:47:18.97         -0.31306098       1.8465925       1.4514132
2021-11-02/20:47:19.01         -0.32252523       1.8398700       1.4648135
2021-11-02/20:47:19.04         -0.32537677       1.8544519       1.4626435
2021-11-02/20:47:19.07         -0.33667292       1.8594061       1.4592422
2021-11-02/20:47:19.10         -0.34500943       1.8643721       1.4595094
2021-11-02/20:47:19.13         -0.34341777       1.8749876       1.4430642
2021-11-02/20:47:19.16         -0.36259348       1.8791189       1.4227993
2021-11-02/20:47:19.19         -0.37096011       1.8810291       1.4059374
2021-11-02/20:47:19.22         -0.36229953       1.8866766       1.4005615
2021-11-02/20:47:19.26         -0.35970748       1.8781865       1.3931301
2021-11-02/20:47:19.29         -0.35335490       1.8822809       1.3744720
2021-11-02/20:47:19.32         -0.33910279       1.8775985       1.3562064
2021-11-02/20:47:19.35         -0.33195493       1.8646475       1.3369731
2021-11-02/20:47:19.38         -0.33998164       1.8673781       1.3256037
2021-11-02/20:47:19.41         -0.34649350       1.8575634       1.3365482
2021-11-02/20:47:19.44         -0.34068569       1.8472639       1.3530340
2021-11-02/20:47:19.47         -0.33372937       1.8462570       1.3530767
2021-11-02/20:47:19.51         -0.34091622       1.8449933       1.3581984
2021-11-02/20:47:19.54         -0.33787249       1.8395705       1.3634288
2021-11-02/20:47:19.57         -0.33896900       1.8245272       1.3690126
2021-11-02/20:47:19.60         -0.35005244       1.8119172       1.3658140
2021-11-02/20:47:19.63         -0.35548347       1.8107393       1.3661473
2021-11-02/20:47:19.66         -0.34473725       1.8072079       1.3597652
2021-11-02/20:47:19.69         -0.34090842       1.8044206       1.3518918
2021-11-02/20:47:19.72         -0.33340543       1.8049412       1.3410379
2021-11-02/20:47:19.76         -0.32625001       1.8047729       1.3281756
2021-11-02/20:47:19.79         -0.32823431       1.8016092       1.3189299
2021-11-02/20:47:19.82         -0.34004007       1.8094897       1.3168858
2021-11-02/20:47:19.85         -0.35632461       1.8197273       1.3160865
2021-11-02/20:47:19.88         -0.35786555       1.8184269       1.3206665
2021-11-02/20:47:19.91         -0.36186509       1.8251134       1.3082822
2021-11-02/20:47:19.94         -0.36378449       1.8253984       1.2996311
2021-11-02/20:47:19.97         -0.36589720       1.8194168       1.2962102
2021-11-02/20:47:20.01         -0.37275185       1.8058268       1.2943761
2021-11-02/20:47:20.04         -0.38210417       1.7909956       1.2948662
2021-11-02/20:47:20.07         -0.37896651       1.7929991       1.2855392
2021-11-02/20:47:20.10         -0.36758835       1.7856159       1.2780155
2021-11-02/20:47:20.13         -0.34379182       1.7816253       1.2618715
2021-11-02/20:47:20.16         -0.33423592       1.7931086       1.2506835
2021-11-02/20:47:20.19         -0.32584836       1.7880461       1.2606985
2021-11-02/20:47:20.22         -0.33378892       1.7948801       1.2737340
2021-11-02/20:47:20.26         -0.32902946       1.7996647       1.2765982
2021-11-02/20:47:20.29         -0.31912760       1.8105281       1.2668058
2021-11-02/20:47:20.32         -0.32183500       1.8341756       1.2647709
2021-11-02/20:47:20.35         -0.33488326       1.8298127       1.2627923
2021-11-02/20:47:20.38         -0.34543747       1.8177986       1.2612559
2021-11-02/20:47:20.41         -0.35254763       1.8193456       1.2594985
2021-11-02/20:47:20.44         -0.34785053       1.8192647       1.2576437
2021-11-02/20:47:20.47         -0.35385361       1.8196985       1.2560058
2021-11-02/20:47:20.51         -0.34332914       1.8131387       1.2455034
2021-11-02/20:47:20.54         -0.34006941       1.8065423       1.2280096
2021-11-02/20:47:20.57         -0.34192136       1.8138438       1.2212999
2021-11-02/20:47:20.60         -0.33332720       1.8081608       1.2142967
2021-11-02/20:47:20.63         -0.32839416       1.8174202       1.2260561
2021-11-02/20:47:20.66         -0.32478265       1.8311874       1.2286981
2021-11-02/20:47:20.69         -0.32029943       1.8203211       1.2415227
2021-11-02/20:47:20.72         -0.31936134       1.8272493       1.2365904
2021-11-02/20:47:20.76         -0.32232962       1.8297893       1.2385968
2021-11-02/20:47:20.79         -0.32718629       1.8280419       1.2471252
2021-11-02/20:47:20.82         -0.32901664       1.8270264       1.2552284
2021-11-02/20:47:20.85         -0.32208782       1.8150220       1.2660732
2021-11-02/20:47:20.88         -0.31947754       1.8140747       1.2669489
2021-11-02/20:47:20.91         -0.31146606       1.8092549       1.2630817
2021-11-02/20:47:20.94         -0.30209094       1.8130451       1.2547072
2021-11-02/20:47:20.97         -0.29514046       1.8238407       1.2411840
2021-11-02/20:47:21.01         -0.30760237       1.8219789       1.2552652
2021-11-02/20:47:21.04         -0.30723410       1.8285411       1.2518904
2021-11-02/20:47:21.07         -0.30766640       1.8238478       1.2640241
2021-11-02/20:47:21.10         -0.30794482       1.8264570       1.2608514
2021-11-02/20:47:21.13         -0.32258205       1.8248564       1.2602650
2021-11-02/20:47:21.16         -0.33327710       1.8225335       1.2557576
2021-11-02/20:47:21.19         -0.33601461       1.8162700       1.2546077
2021-11-02/20:47:21.22         -0.33170808       1.8134287       1.2514521
2021-11-02/20:47:21.26         -0.34798257       1.8072842       1.2545596
2021-11-02/20:47:21.29         -0.34125233       1.7946847       1.2518500
2021-11-02/20:47:21.32         -0.34089781       1.7898536       1.2461672
2021-11-02/20:47:21.35         -0.33829243       1.7959306       1.2288533
2021-11-02/20:47:21.38         -0.32895149       1.7977020       1.2246996
2021-11-02/20:47:21.41         -0.31722649       1.8049244       1.2161693
2021-11-02/20:47:21.44         -0.31555694       1.8038117       1.2319468
2021-11-02/20:47:21.47         -0.31377848       1.8137874       1.2270461
2021-11-02/20:47:21.51         -0.32592277       1.8072434       1.2298310
2021-11-02/20:47:21.54         -0.31510692       1.8035332       1.2308297
2021-11-02/20:47:21.57         -0.32303058       1.8173626       1.2273379
2021-11-02/20:47:21.60         -0.31640951       1.8160664       1.2374251
2021-11-02/20:47:21.63         -0.31796008       1.8107010       1.2363563
2021-11-02/20:47:21.66         -0.32789324       1.8092164       1.2328771
2021-11-02/20:47:21.69         -0.33709128       1.8013495       1.2352303
2021-11-02/20:47:21.72         -0.33853176       1.8001904       1.2289259
2021-11-02/20:47:21.76         -0.33882417       1.7854684       1.2322718
2021-11-02/20:47:21.79         -0.34239897       1.7899975       1.2263125
2021-11-02/20:47:21.82         -0.34171696       1.8024404       1.2236045
2021-11-02/20:47:21.85         -0.33614578       1.8098707       1.2122606
2021-11-02/20:47:21.88         -0.33674018       1.8102470       1.2046502
2021-11-02/20:47:21.91         -0.34154774       1.8130833       1.2043967
2021-11-02/20:47:21.94         -0.33989150       1.8202326       1.2052951
2021-11-02/20:47:21.97         -0.34318626       1.8248036       1.2071725
2021-11-02/20:47:22.01         -0.34715767       1.8143591       1.2091298
2021-11-02/20:47:22.04         -0.34922619       1.8159362       1.2031160
2021-11-02/20:47:22.07         -0.33845308       1.8140577       1.2012282
2021-11-02/20:47:22.10         -0.34823415       1.8179184       1.1849304
2021-11-02/20:47:22.13         -0.35694960       1.8015654       1.1894941
2021-11-02/20:47:22.16         -0.36184747       1.7917525       1.1959176
2021-11-02/20:47:22.19         -0.34203560       1.7985976       1.1920597
2021-11-02/20:47:22.22         -0.33175791       1.8083062       1.1891471
2021-11-02/20:47:22.26         -0.32428118       1.8248153       1.1854962
2021-11-02/20:47:22.29         -0.31886710       1.8440324       1.1817390
2021-11-02/20:47:22.32         -0.31187609       1.8446631       1.1862370
2021-11-02/20:47:22.35         -0.31999404       1.8475080       1.1857470
2021-11-02/20:47:22.38         -0.31292736       1.8401193       1.1902954
2021-11-02/20:47:22.41         -0.30517735       1.8347330       1.1841086
2021-11-02/20:47:22.44         -0.30481999       1.8279068       1.1808664
2021-11-02/20:47:22.47         -0.33090042       1.8088311       1.1832136
2021-11-02/20:47:22.51         -0.34728442       1.7909558       1.1828454
2021-11-02/20:47:22.54         -0.35211069       1.7749504       1.1734002
2021-11-02/20:47:22.57         -0.34623829       1.7625521       1.1707777
2021-11-02/20:47:22.60         -0.34308534       1.7736333       1.1543935
2021-11-02/20:47:22.63         -0.33683242       1.7815548       1.1446811
2021-11-02/20:47:22.66         -0.34010263       1.7941593       1.1489486
2021-11-02/20:47:22.69         -0.34531997       1.7990488       1.1608890
2021-11-02/20:47:22.72         -0.34579916       1.8030331       1.1528560
2021-11-02/20:47:22.76         -0.34116409       1.8164135       1.1467675
2021-11-02/20:47:22.79         -0.34935603       1.8309365       1.1425375
2021-11-02/20:47:22.82         -0.35022212       1.8251585       1.1496805
2021-11-02/20:47:22.85         -0.35767680       1.8264203       1.1395484
2021-11-02/20:47:22.88         -0.37284273       1.8070914       1.1452596
2021-11-02/20:47:22.91         -0.38356501       1.7882472       1.1526912
2021-11-02/20:47:22.94         -0.38747475       1.7662295       1.1509401
2021-11-02/20:47:22.97         -0.38848250       1.7645579       1.1467252
2021-11-02/20:47:23.01         -0.38161785       1.7677680       1.1561265
2021-11-02/20:47:23.04         -0.38915574       1.7570605       1.1591216
2021-11-02/20:47:23.07         -0.38595305       1.7420451       1.1672689
2021-11-02/20:47:23.10         -0.38384514       1.7519264       1.1697525
2021-11-02/20:47:23.13         -0.38452656       1.7502705       1.1864139
2021-11-02/20:47:23.16         -0.38955766       1.7473907       1.1974258
2021-11-02/20:47:23.19         -0.38420727       1.7504639       1.1996815
2021-11-02/20:47:23.22         -0.38343946       1.7589787       1.2018986
2021-11-02/20:47:23.26         -0.38896318       1.7392734       1.1996845
2021-11-02/20:47:23.29         -0.39705911       1.7270476       1.1846106
2021-11-02/20:47:23.32         -0.39421497       1.7209016       1.1764858
2021-11-02/20:47:23.35         -0.39415632       1.7233799       1.1806504
2021-11-02/20:47:23.38         -0.39502905       1.7071968       1.1884515
2021-11-02/20:47:23.41         -0.39112176       1.7078465       1.1821100
2021-11-02/20:47:23.44         -0.38159044       1.7236352       1.1721402
2021-11-02/20:47:23.47         -0.38751883       1.7267311       1.1754024
2021-11-02/20:47:23.51         -0.38998576       1.7218743       1.1796992
2021-11-02/20:47:23.54         -0.39120100       1.7292015       1.1888872
2021-11-02/20:47:23.57         -0.39485701       1.7349046       1.1953412
2021-11-02/20:47:23.60         -0.39257043       1.7423837       1.1949609
2021-11-02/20:47:23.63         -0.38829476       1.7336314       1.1941636
2021-11-02/20:47:23.66         -0.38086096       1.7430408       1.1758094
2021-11-02/20:47:23.69         -0.38053745       1.7469439       1.1612095
2021-11-02/20:47:23.72         -0.39182465       1.7377106       1.1516939
2021-11-02/20:47:23.76         -0.39936468       1.7443667       1.1455153
2021-11-02/20:47:23.79         -0.39865309       1.7493880       1.1470756
2021-11-02/20:47:23.82         -0.39168692       1.7648794       1.1472199
2021-11-02/20:47:23.85         -0.38720743       1.7839023       1.1415997
2021-11-02/20:47:23.88         -0.39673318       1.7921404       1.1470965
2021-11-02/20:47:23.91         -0.40153002       1.7972097       1.1386161
2021-11-02/20:47:23.94         -0.40476898       1.8002376       1.1376381
2021-11-02/20:47:23.97         -0.41341319       1.8071278       1.1396458
2021-11-02/20:47:24.01         -0.41624560       1.8111263       1.1445508
2021-11-02/20:47:24.04         -0.41057281       1.7961244       1.1518877
2021-11-02/20:47:24.07         -0.41241678       1.7910275       1.1460417
2021-11-02/20:47:24.10         -0.41729483       1.7741662       1.1218489
2021-11-02/20:47:24.13         -0.41985715       1.7607311       1.1214287
2021-11-02/20:47:24.16         -0.41396037       1.7605929       1.1210707
2021-11-02/20:47:24.19         -0.40843169       1.7579541       1.1311248
2021-11-02/20:47:24.22         -0.41855807       1.7491260       1.1353428
2021-11-02/20:47:24.26         -0.41255497       1.7436048       1.1397246
2021-11-02/20:47:24.29         -0.40429606       1.7540147       1.1336752
2021-11-02/20:47:24.32         -0.39988441       1.7607436       1.1287372
2021-11-02/20:47:24.35         -0.39850046       1.7681190       1.1265716
2021-11-02/20:47:24.38         -0.39034547       1.7820593       1.1273935
2021-11-02/20:47:24.41         -0.38872219       1.7891406       1.1206554
2021-11-02/20:47:24.44         -0.38390028       1.7918191       1.1059753
2021-11-02/20:47:24.47         -0.37953103       1.7968008       1.0862589
2021-11-02/20:47:24.51         -0.36928097       1.8046850       1.0743104
2021-11-02/20:47:24.54         -0.37414761       1.7988241       1.0688525
2021-11-02/20:47:24.57         -0.36964943       1.7965996       1.0723000
2021-11-02/20:47:24.60         -0.36028023       1.8072619       1.0686926
2021-11-02/20:47:24.63         -0.34605240       1.8074891       1.0717515
2021-11-02/20:47:24.66         -0.34665190       1.8095427       1.0695164
2021-11-02/20:47:24.69         -0.34707459       1.8161197       1.0761931
2021-11-02/20:47:24.72         -0.34635665       1.8150445       1.0836819
2021-11-02/20:47:24.76         -0.34877216       1.8153943       1.0961314
2021-11-02/20:47:24.79         -0.35968049       1.8191002       1.1102783
2021-11-02/20:47:24.82         -0.35581754       1.8325516       1.1013171
2021-11-02/20:47:24.85         -0.35847350       1.8272070       1.1007792
2021-11-02/20:47:24.88         -0.36779684       1.8076195       1.1054716
2021-11-02/20:47:24.91         -0.37176902       1.8053926       1.0951970
2021-11-02/20:47:24.94         -0.37208551       1.8047375       1.0960960
2021-11-02/20:47:24.97         -0.37683163       1.8012999       1.1012639
2021-11-02/20:47:25.01         -0.37403866       1.7942769       1.1086389
2021-11-02/20:47:25.04         -0.37351361       1.7929194       1.1071392
2021-11-02/20:47:25.07         -0.36473169       1.7866503       1.0979954
2021-11-02/20:47:25.10         -0.37458050       1.7834908       1.1122867
2021-11-02/20:47:25.13         -0.36987769       1.7893865       1.1138448
2021-11-02/20:47:25.16         -0.37263031       1.7958394       1.1024724
2021-11-02/20:47:25.19         -0.37901601       1.7966010       1.1018155
2021-11-02/20:47:25.22         -0.38041233       1.7947692       1.1032023
2021-11-02/20:47:25.26         -0.38227570       1.7787393       1.0960721
2021-11-02/20:47:25.29         -0.38863032       1.7674316       1.0867144
2021-11-02/20:47:25.32         -0.38295234       1.7707287       1.0719076
2021-11-02/20:47:25.35         -0.38635187       1.7759824       1.0654248
2021-11-02/20:47:25.38         -0.38044389       1.7693904       1.0542964
2021-11-02/20:47:25.41         -0.39098310       1.7619044       1.0563620
2021-11-02/20:47:25.44         -0.38487022       1.7625603       1.0630952
2021-11-02/20:47:25.47         -0.38182544       1.7662605       1.0648742
2021-11-02/20:47:25.51         -0.38966187       1.7591280       1.0709026
2021-11-02/20:47:25.54         -0.38816966       1.7676187       1.0698565
2021-11-02/20:47:25.57         -0.38233479       1.7695744       1.0710747
2021-11-02/20:47:25.60         -0.39133440       1.7696739       1.0681211
2021-11-02/20:47:25.63         -0.39614678       1.7604951       1.0690169
2021-11-02/20:47:25.66         -0.40207463       1.7575486       1.0710093
2021-11-02/20:47:25.69         -0.38861284       1.7564887       1.0576598
2021-11-02/20:47:25.72         -0.38849146       1.7494699       1.0494067
2021-11-02/20:47:25.76         -0.39358472       1.7388291       1.0400950
2021-11-02/20:47:25.79         -0.39412106       1.7471538       1.0359523
2021-11-02/20:47:25.82         -0.39258472       1.7477104       1.0332237
2021-11-02/20:47:25.85         -0.38840479       1.7575134       1.0303071
2021-11-02/20:47:25.88         -0.38993913       1.7556668       1.0379099
2021-11-02/20:47:25.91         -0.38977637       1.7655432       1.0412631
2021-11-02/20:47:25.94         -0.38118187       1.7750339       1.0458847
2021-11-02/20:47:25.97         -0.38150146       1.7785808       1.0466388
2021-11-02/20:47:26.01         -0.38112988       1.7864817       1.0433164
2021-11-02/20:47:26.04         -0.38604221       1.7839194       1.0512145
2021-11-02/20:47:26.07         -0.37671362       1.7758129       1.0523617
2021-11-02/20:47:26.10         -0.36535430       1.7678501       1.0565767
2021-11-02/20:47:26.13         -0.36322188       1.7659142       1.0534875
2021-11-02/20:47:26.16         -0.35771318       1.7641193       1.0556433
2021-11-02/20:47:26.19         -0.34442709       1.7566082       1.0569439
2021-11-02/20:47:26.22         -0.33637207       1.7492139       1.0560695
2021-11-02/20:47:26.26         -0.33618301       1.7423435       1.0653537
2021-11-02/20:47:26.29         -0.33785605       1.7329648       1.0730235
2021-11-02/20:47:26.32         -0.33038909       1.7429988       1.0745004
2021-11-02/20:47:26.35         -0.33481683       1.7453586       1.0826150
2021-11-02/20:47:26.38         -0.33945825       1.7524626       1.0815407
2021-11-02/20:47:26.41         -0.34792627       1.7576086       1.0716823
2021-11-02/20:47:26.44         -0.34424280       1.7632718       1.0678238
2021-11-02/20:47:26.47         -0.35080788       1.7671662       1.0692254
2021-11-02/20:47:26.51         -0.36291439       1.7666043       1.0658130
2021-11-02/20:47:26.54         -0.36560333       1.7786427       1.0566049
2021-11-02/20:47:26.57         -0.35546242       1.8009949       1.0460376
2021-11-02/20:47:26.60         -0.35632185       1.8027917       1.0381222
2021-11-02/20:47:26.63         -0.35629273       1.8095993       1.0234909
2021-11-02/20:47:26.66         -0.35099816       1.8249238       1.0128455
2021-11-02/20:47:26.69         -0.35597398       1.8326335       1.0145985
2021-11-02/20:47:26.72         -0.36687900       1.8388961       1.0066711
2021-11-02/20:47:26.76         -0.37633335       1.8461899       1.0006977
2021-11-02/20:47:26.79         -0.37052320       1.8571421      0.98629335
2021-11-02/20:47:26.82         -0.36849897       1.8651105      0.96890865
2021-11-02/20:47:26.85         -0.38012299       1.8625741      0.95825642
2021-11-02/20:47:26.88         -0.38476082       1.8654973      0.95009785
2021-11-02/20:47:26.91         -0.38750179       1.8602808      0.94575372
2021-11-02/20:47:26.94         -0.40052149       1.8433011      0.94677785
2021-11-02/20:47:26.97         -0.39390081       1.8389581      0.94663951
2021-11-02/20:47:27.01         -0.39813443       1.8330343      0.94273740
2021-11-02/20:47:27.04         -0.39859865       1.8350626      0.93554685
2021-11-02/20:47:27.07         -0.40337428       1.8216240      0.94644505
2021-11-02/20:47:27.10         -0.40967045       1.8215861      0.95206139
2021-11-02/20:47:27.13         -0.41164007       1.8242361      0.95965897
2021-11-02/20:47:27.16         -0.41109833       1.8323670      0.95832857
2021-11-02/20:47:27.19         -0.39880008       1.8398527      0.94682950
2021-11-02/20:47:27.22         -0.38465029       1.8429441      0.92949124
2021-11-02/20:47:27.26         -0.39578402       1.8316403      0.92372457
2021-11-02/20:47:27.29         -0.38543151       1.8328204      0.92226163
2021-11-02/20:47:27.32         -0.37294637       1.8283059      0.92046547
2021-11-02/20:47:27.35         -0.35851739       1.8287016      0.90627873
2021-11-02/20:47:27.38         -0.35061459       1.8236988      0.90728759
2021-11-02/20:47:27.41         -0.33940792       1.8185129      0.90113239
2021-11-02/20:47:27.44         -0.33059741       1.8107029      0.90232271
2021-11-02/20:47:27.47         -0.33839748       1.8130485      0.91280629
2021-11-02/20:47:27.51         -0.34778602       1.8221749      0.92496670
2021-11-02/20:47:27.54         -0.34376339       1.8411036      0.92036596
2021-11-02/20:47:27.57         -0.34489078       1.8374589      0.92752086
2021-11-02/20:47:27.60         -0.34437374       1.8355656      0.92625926
2021-11-02/20:47:27.63         -0.35893027       1.8441127      0.92979472
2021-11-02/20:47:27.66         -0.36402539       1.8494693      0.92424451
2021-11-02/20:47:27.69         -0.37629672       1.8500307      0.92891255
2021-11-02/20:47:27.72         -0.37237789       1.8540972      0.92147221
2021-11-02/20:47:27.76         -0.36897623       1.8552196      0.91829411
2021-11-02/20:47:27.79         -0.36264979       1.8646765      0.90818190
2021-11-02/20:47:27.82         -0.35634903       1.8696675      0.90755342
2021-11-02/20:47:27.85         -0.35356670       1.8951430      0.89376598
2021-11-02/20:47:27.88         -0.35353743       1.8975138      0.89194195
2021-11-02/20:47:27.91         -0.34657662       1.9064526      0.89107819
2021-11-02/20:47:27.94         -0.35888157       1.9121464      0.89267564
2021-11-02/20:47:27.97         -0.36382718       1.9244158      0.88826751
2021-11-02/20:47:28.01         -0.38987776       1.9205235      0.88078811
2021-11-02/20:47:28.04         -0.39136315       1.9158699      0.87518685
2021-11-02/20:47:28.07         -0.39931173       1.9082909      0.87079298
2021-11-02/20:47:28.10         -0.39903459       1.9078544      0.86743034
2021-11-02/20:47:28.13         -0.40458905       1.8924529      0.86802778
2021-11-02/20:47:28.16         -0.40658333       1.8907749      0.86381464
2021-11-02/20:47:28.19         -0.40727918       1.8928282      0.85211560
2021-11-02/20:47:28.22         -0.39603643       1.8987740      0.83914758
2021-11-02/20:47:28.26         -0.38614207       1.8929218      0.83827637
2021-11-02/20:47:28.29         -0.36660961       1.8967940      0.85128783
2021-11-02/20:47:28.32         -0.36642041       1.9049603      0.85598471
2021-11-02/20:47:28.35         -0.36623828       1.9103489      0.85599266
2021-11-02/20:47:28.38         -0.36603710       1.9097544      0.85885844
2021-11-02/20:47:28.41         -0.34962207       1.9148783      0.85214019
2021-11-02/20:47:28.44         -0.34510760       1.9261082      0.84656611
2021-11-02/20:47:28.47         -0.34788477       1.9163093      0.84606230
2021-11-02/20:47:28.51         -0.34842715       1.9038445      0.85804655
2021-11-02/20:47:28.54         -0.35234543       1.8989197      0.85201694
2021-11-02/20:47:28.57         -0.35083146       1.8987230      0.84054182
2021-11-02/20:47:28.60         -0.35585342       1.8935196      0.83203466
2021-11-02/20:47:28.63         -0.35265646       1.8987831      0.83139439
2021-11-02/20:47:28.66         -0.34411287       1.9126795      0.82420099
2021-11-02/20:47:28.69         -0.35066825       1.9178013      0.82221925
2021-11-02/20:47:28.72         -0.35244416       1.9250919      0.81736214
2021-11-02/20:47:28.76         -0.35373926       1.9282726      0.82743433
2021-11-02/20:47:28.79         -0.35888407       1.9368249      0.82393516
2021-11-02/20:47:28.82         -0.35745913       1.9286957      0.82134090
2021-11-02/20:47:28.85         -0.36521687       1.9228489      0.82109288
2021-11-02/20:47:28.88         -0.37103077       1.9266182      0.81762784
2021-11-02/20:47:28.91         -0.36942954       1.9188748      0.81689766
2021-11-02/20:47:28.94         -0.38027587       1.8964592      0.82434216
2021-11-02/20:47:28.97         -0.37992371       1.8815062      0.81996548
2021-11-02/20:47:29.01         -0.37900610       1.8789832      0.81767830
2021-11-02/20:47:29.04         -0.39201361       1.8765392      0.81741108
2021-11-02/20:47:29.07         -0.38534498       1.8774102      0.81197995
2021-11-02/20:47:29.10         -0.38437655       1.9092959      0.80716086
2021-11-02/20:47:29.13         -0.38250556       1.9301777      0.80286779
2021-11-02/20:47:29.16         -0.37517673       1.9515212      0.79636517
2021-11-02/20:47:29.19         -0.38064413       1.9574124      0.79428889
2021-11-02/20:47:29.22         -0.38776679       1.9711575      0.78808623
2021-11-02/20:47:29.26         -0.39686729       1.9814865      0.78635312
2021-11-02/20:47:29.29         -0.40881123       1.9816672      0.78079975
2021-11-02/20:47:29.32         -0.40310036       1.9891781      0.77403984
2021-11-02/20:47:29.35         -0.40798742       1.9927670      0.76645075
2021-11-02/20:47:29.38         -0.40836666       1.9714046      0.76131818
2021-11-02/20:47:29.41         -0.40380074       1.9672460      0.74985698
2021-11-02/20:47:29.44         -0.41102073       1.9551441      0.75103008
2021-11-02/20:47:29.47         -0.40932824       1.9613500      0.74818867
2021-11-02/20:47:29.51         -0.40057135       1.9700746      0.74312044
2021-11-02/20:47:29.54         -0.40923501       1.9748265      0.73956672
2021-11-02/20:47:29.57         -0.40860562       1.9756076      0.73729274
2021-11-02/20:47:29.60         -0.41632565       1.9805199      0.71781360
2021-11-02/20:47:29.63         -0.42450142       1.9727824      0.71513003
2021-11-02/20:47:29.66         -0.43845789       1.9769552      0.71349398
2021-11-02/20:47:29.69         -0.44491995       1.9780798      0.70784496
2021-11-02/20:47:29.72         -0.44518981       1.9848057      0.69780561
2021-11-02/20:47:29.76         -0.45174529       1.9743540      0.69618454
2021-11-02/20:47:29.79         -0.45708713       1.9636586      0.68434411
2021-11-02/20:47:29.82         -0.45115464       1.9663806      0.68245551
2021-11-02/20:47:29.85         -0.45238901       1.9684892      0.69781664
2021-11-02/20:47:29.88         -0.44580571       1.9725997      0.70967215
2021-11-02/20:47:29.91         -0.43383938       1.9860755      0.71087474
2021-11-02/20:47:29.94         -0.42047249       1.9988183      0.70354214
2021-11-02/20:47:29.97         -0.41920618       1.9990706      0.71048704
2021-11-02/20:47:30.01         -0.42577468       1.9900118      0.70971552
2021-11-02/20:47:30.04         -0.42950110       1.9902325      0.69498542
2021-11-02/20:47:30.07         -0.42763853       1.9925109      0.68851148
2021-11-02/20:47:30.10         -0.41979250       1.9927706      0.68058300
2021-11-02/20:47:30.13         -0.42376485       1.9919436      0.65779264
2021-11-02/20:47:30.16         -0.43172497       1.9804722      0.64524143
2021-11-02/20:47:30.19         -0.43335240       1.9677647      0.63498738
2021-11-02/20:47:30.22         -0.44435067       1.9552869      0.63937978
2021-11-02/20:47:30.26         -0.45902638       1.9561042      0.63565944
2021-11-02/20:47:30.29         -0.46224546       1.9668054      0.63049591
2021-11-02/20:47:30.32         -0.45007160       1.9739971      0.63582114
2021-11-02/20:47:30.35         -0.45232887       1.9780352      0.63195979
2021-11-02/20:47:30.38         -0.46097612       1.9744548      0.63451110
2021-11-02/20:47:30.41         -0.45930286       1.9732640      0.63796073
2021-11-02/20:47:30.44         -0.44841354       1.9770030      0.63424484
2021-11-02/20:47:30.47         -0.45221329       1.9734566      0.63540348
2021-11-02/20:47:30.51         -0.44370139       1.9818359      0.62394800
2021-11-02/20:47:30.54         -0.42743007       1.9775068      0.61022282
2021-11-02/20:47:30.57         -0.41256670       1.9697470      0.59800724
2021-11-02/20:47:30.60         -0.42071445       1.9547992      0.59537419
2021-11-02/20:47:30.63         -0.41256051       1.9483554      0.60219928
2021-11-02/20:47:30.66         -0.41377672       1.9491902      0.60019808
2021-11-02/20:47:30.69         -0.40883118       1.9497839      0.60095761
2021-11-02/20:47:30.72         -0.40690939       1.9510428      0.60449048
2021-11-02/20:47:30.76         -0.40379289       1.9481518      0.59917461
2021-11-02/20:47:30.79         -0.40625647       1.9417739      0.59352918
2021-11-02/20:47:30.82         -0.41958960       1.9394401      0.60976820
2021-11-02/20:47:30.85         -0.43207040       1.9321309      0.62368058
2021-11-02/20:47:30.88         -0.43601834       1.9365418      0.62669025
2021-11-02/20:47:30.91         -0.45220938       1.9299722      0.62169383
2021-11-02/20:47:30.94         -0.45439672       1.9195205      0.61686373
2021-11-02/20:47:30.97         -0.45552237       1.9117070      0.60676758
2021-11-02/20:47:31.01         -0.45849403       1.9001655      0.60564365
2021-11-02/20:47:31.04         -0.46933207       1.8996154      0.60964042
2021-11-02/20:47:31.07         -0.47244203       1.8982165      0.62625551
2021-11-02/20:47:31.10         -0.47312875       1.9038612      0.62601309
2021-11-02/20:47:31.13         -0.46249844       1.9135864      0.62146538
2021-11-02/20:47:31.16         -0.45455315       1.9236705      0.61486464
2021-11-02/20:47:31.19         -0.45345928       1.9377025      0.62386700
2021-11-02/20:47:31.22         -0.46599576       1.9470941      0.63248708
2021-11-02/20:47:31.26         -0.47637089       1.9411903      0.64306459
2021-11-02/20:47:31.29         -0.47303332       1.9481091      0.63886429
2021-11-02/20:47:31.32         -0.46436838       1.9490587      0.63344652
2021-11-02/20:47:31.35         -0.46403280       1.9596854      0.62017497
2021-11-02/20:47:31.38         -0.45858435       1.9522725      0.60784917
2021-11-02/20:47:31.41         -0.46120581       1.9395284      0.60899976
2021-11-02/20:47:31.44         -0.45806143       1.9416065      0.61240108
2021-11-02/20:47:31.47         -0.45974617       1.9424910      0.60860316
2021-11-02/20:47:31.51         -0.45162722       1.9347374      0.60859530
2021-11-02/20:47:31.54         -0.44262867       1.9457794      0.61086340
2021-11-02/20:47:31.57         -0.44528872       1.9626268      0.60969964
2021-11-02/20:47:31.60         -0.45162732       1.9762004      0.61154382
2021-11-02/20:47:31.63         -0.46613665       1.9664977      0.61536714
2021-11-02/20:47:31.66         -0.47279607       1.9603808      0.62205381
2021-11-02/20:47:31.69         -0.47809217       1.9586610      0.61714595
2021-11-02/20:47:31.72         -0.48293867       1.9397793      0.60396866
2021-11-02/20:47:31.76         -0.47860941       1.9276342      0.59863073
2021-11-02/20:47:31.79         -0.47754113       1.9305050      0.58885367
2021-11-02/20:47:31.82         -0.48758594       1.9200870      0.58753326
2021-11-02/20:47:31.85         -0.48797331       1.9095229      0.57940668
2021-11-02/20:47:31.88         -0.49466744       1.9164304      0.57434688
2021-11-02/20:47:31.91         -0.49438243       1.9263389      0.56511257
2021-11-02/20:47:31.94         -0.49972390       1.9390675      0.56107551
2021-11-02/20:47:31.97         -0.49646071       1.9517966      0.56017885
2021-11-02/20:47:32.01         -0.50203782       1.9697346      0.56240517
2021-11-02/20:47:32.04         -0.51080073       1.9739657      0.55547111
2021-11-02/20:47:32.07         -0.51652039       1.9707353      0.56299729
2021-11-02/20:47:32.10         -0.51113978       1.9889720      0.54715944
2021-11-02/20:47:32.13         -0.51507599       1.9826665      0.55144761
2021-11-02/20:47:32.16         -0.50907477       1.9838806      0.54572737
2021-11-02/20:47:32.19         -0.50254823       1.9862807      0.54563090
2021-11-02/20:47:32.22         -0.49271785       1.9867287      0.54826937
2021-11-02/20:47:32.26         -0.49065657       1.9935340      0.54788754
2021-11-02/20:47:32.29         -0.48950444       2.0028577      0.53891219
2021-11-02/20:47:32.32         -0.48052044       2.0082782      0.54385655
2021-11-02/20:47:32.35         -0.48132728       2.0209091      0.53238560
2021-11-02/20:47:32.38         -0.48343722       2.0181002      0.53243907
2021-11-02/20:47:32.41         -0.49222396       2.0398028      0.51451521
2021-11-02/20:47:32.44         -0.50775198       2.0379453      0.51274651
2021-11-02/20:47:32.47         -0.51533153       2.0321494      0.51435864
2021-11-02/20:47:32.51         -0.52307300       2.0296182      0.49840457
2021-11-02/20:47:32.54         -0.52915831       2.0309585      0.48255083
2021-11-02/20:47:32.57         -0.53297829       2.0318977      0.48171379
2021-11-02/20:47:32.60         -0.53200776       2.0501277      0.47478026
2021-11-02/20:47:32.63         -0.52750199       2.0543713      0.47005743
2021-11-02/20:47:32.66         -0.52382605       2.0659895      0.45965567
2021-11-02/20:47:32.69         -0.52324323       2.0759603      0.47030178
2021-11-02/20:47:32.72         -0.52094393       2.0790081      0.46447372
2021-11-02/20:47:32.76         -0.51350540       2.0884212      0.46033798
2021-11-02/20:47:32.79         -0.50993776       2.1014626      0.46280133
2021-11-02/20:47:32.82         -0.51347100       2.1011084      0.46744966
2021-11-02/20:47:32.85         -0.52345037       2.1022606      0.46381690
2021-11-02/20:47:32.88         -0.53969470       2.0840348      0.47038482
2021-11-02/20:47:32.91         -0.55292431       2.0740684      0.46546127
2021-11-02/20:47:32.94         -0.56880403       2.0685983      0.45521590
2021-11-02/20:47:32.97         -0.57275082       2.0532591      0.44923439
2021-11-02/20:47:33.01         -0.56747663       2.0511935      0.44888286
2021-11-02/20:47:33.04         -0.57246447       2.0535216      0.45399682
2021-11-02/20:47:33.07         -0.56935593       2.0576871      0.44478550
2021-11-02/20:47:33.10         -0.57022542       2.0691750      0.43702289
2021-11-02/20:47:33.13         -0.57475513       2.0763348      0.44259451
2021-11-02/20:47:33.16         -0.56867302       2.0819342      0.43937670
2021-11-02/20:47:33.19         -0.56957102       2.0997131      0.44739385
2021-11-02/20:47:33.22         -0.56816801       2.1121919      0.45697399
2021-11-02/20:47:33.26         -0.56881732       2.1150875      0.45978216
2021-11-02/20:47:33.29         -0.57211558       2.1167656      0.46418857
2021-11-02/20:47:33.32         -0.57064454       2.1056978      0.45241284
2021-11-02/20:47:33.35         -0.58000886       2.0921876      0.46324370
2021-11-02/20:47:33.38         -0.58098473       2.0875094      0.47953059
2021-11-02/20:47:33.41         -0.58131357       2.0771141      0.47896421
2021-11-02/20:47:33.44         -0.58242175       2.0737648      0.47894614
2021-11-02/20:47:33.47         -0.56641100       2.0737355      0.46739031
2021-11-02/20:47:33.51         -0.56048796       2.0750691      0.46790352
2021-11-02/20:47:33.54         -0.56900793       2.0782439      0.47245147
2021-11-02/20:47:33.57         -0.56189813       2.0899495      0.47502715
2021-11-02/20:47:33.60         -0.56405283       2.0977061      0.47470339
2021-11-02/20:47:33.63         -0.55964327       2.1096261      0.46519061
2021-11-02/20:47:33.66         -0.56757773       2.1121124      0.45005525
2021-11-02/20:47:33.69         -0.56510503       2.1136924      0.44335539
2021-11-02/20:47:33.72         -0.56471262       2.1065033      0.43607870
2021-11-02/20:47:33.76         -0.57215356       2.0977283      0.43470406
2021-11-02/20:47:33.79         -0.57557291       2.0954666      0.42607150
2021-11-02/20:47:33.82         -0.56255675       2.0991095      0.40541773
2021-11-02/20:47:33.85         -0.56602123       2.0868499      0.39694290
2021-11-02/20:47:33.88         -0.56603168       2.0852820      0.38542899
2021-11-02/20:47:33.91         -0.57936193       2.0776798      0.39533140
2021-11-02/20:47:33.94         -0.59124434       2.0683637      0.40677918
2021-11-02/20:47:33.97         -0.60133159       2.0690812      0.41328358
2021-11-02/20:47:34.01         -0.60547681       2.0780211      0.41098367
2021-11-02/20:47:34.04         -0.61084225       2.0852223      0.39882103
2021-11-02/20:47:34.07         -0.61593231       2.0774140      0.39773304
2021-11-02/20:47:34.10         -0.62815895       2.0625147      0.41463168
2021-11-02/20:47:34.13         -0.63454400       2.0508517      0.42127554
2021-11-02/20:47:34.16         -0.63166282       2.0556266      0.42267207
2021-11-02/20:47:34.19         -0.62328736       2.0646113      0.39564499
2021-11-02/20:47:34.22         -0.61721000       2.0679421      0.37728184
2021-11-02/20:47:34.26         -0.61508348       2.0595745      0.36923488
2021-11-02/20:47:34.29         -0.61313034       2.0523477      0.36140621
2021-11-02/20:47:34.32         -0.60925617       2.0453308      0.36718304
2021-11-02/20:47:34.35         -0.60440915       2.0467951      0.37105483
2021-11-02/20:47:34.38         -0.60849008       2.0517225      0.35876637
2021-11-02/20:47:34.41         -0.61062435       2.0520937      0.34639664
2021-11-02/20:47:34.44         -0.61592131       2.0476046      0.33798903
2021-11-02/20:47:34.47         -0.62135653       2.0389708      0.33311117
2021-11-02/20:47:34.51         -0.60776584       2.0309115      0.32586706
2021-11-02/20:47:34.54         -0.59267435       2.0326859      0.32210012
2021-11-02/20:47:34.57         -0.58900157       2.0303956      0.32290885
2021-11-02/20:47:34.60         -0.59018556       2.0224842      0.32602785
2021-11-02/20:47:34.63         -0.59079437       2.0230486      0.31364875
2021-11-02/20:47:34.66         -0.57890477       2.0127494      0.31867436
2021-11-02/20:47:34.69         -0.56985972       2.0144713      0.31810307
2021-11-02/20:47:34.72         -0.56927477       2.0107741      0.32343303
2021-11-02/20:47:34.76         -0.57528974       2.0119965      0.34236916
2021-11-02/20:47:34.79         -0.57807211       2.0202961      0.35532757
2021-11-02/20:47:34.82         -0.58055722       2.0182210      0.35334480
2021-11-02/20:47:34.85         -0.58934575       2.0231796      0.34188485
2021-11-02/20:47:34.88         -0.59891204       2.0336435      0.32886498
2021-11-02/20:47:34.91         -0.60602986       2.0240062      0.33880314
2021-11-02/20:47:34.94         -0.60675195       2.0247559      0.33669593
2021-11-02/20:47:34.97         -0.61182479       2.0276205      0.34178777
2021-11-02/20:47:35.01         -0.61598763       2.0226472      0.33866312
2021-11-02/20:47:35.04         -0.60559276       2.0191418      0.33275750
2021-11-02/20:47:35.07         -0.61164134       2.0069550      0.33420459
2021-11-02/20:47:35.10         -0.61417158       2.0004242      0.33542470
2021-11-02/20:47:35.13         -0.61290858       1.9988113      0.34860285
2021-11-02/20:47:35.16         -0.61174389       1.9981162      0.36798251
2021-11-02/20:47:35.19         -0.60729425       2.0022220      0.37284774
2021-11-02/20:47:35.22         -0.60974557       2.0100885      0.36437807
2021-11-02/20:47:35.26         -0.60746354       2.0027065      0.35825661
2021-11-02/20:47:35.29         -0.61083564       2.0011459      0.36176706
2021-11-02/20:47:35.32         -0.61999957       1.9926919      0.36465728
2021-11-02/20:47:35.35         -0.62215649       1.9899563      0.35775539
2021-11-02/20:47:35.38         -0.61850541       1.9881121      0.35887050
2021-11-02/20:47:35.41         -0.61777008       1.9819548      0.35505558
2021-11-02/20:47:35.44         -0.61262555       1.9836780      0.34386404
2021-11-02/20:47:35.47         -0.61490021       1.9795997      0.34515119
2021-11-02/20:47:35.51         -0.61497873       1.9861567      0.34546010
2021-11-02/20:47:35.54         -0.61436133       2.0003188      0.34585557
2021-11-02/20:47:35.57         -0.61144313       2.0199129      0.35408943
2021-11-02/20:47:35.60         -0.60957162       2.0398912      0.35574879
2021-11-02/20:47:35.63         -0.60791114       2.0448649      0.36544350
2021-11-02/20:47:35.66         -0.61336291       2.0547887      0.36203265
2021-11-02/20:47:35.69         -0.62090518       2.0652711      0.36198837
2021-11-02/20:47:35.72         -0.63504278       2.0607753      0.36511058
2021-11-02/20:47:35.76         -0.64665955       2.0621280      0.36166237
2021-11-02/20:47:35.79         -0.65282488       2.0471627      0.36890741
2021-11-02/20:47:35.82         -0.66572889       2.0333510      0.37653615
2021-11-02/20:47:35.85         -0.67587465       2.0135898      0.37661155
2021-11-02/20:47:35.88         -0.67951797       1.9935346      0.38752848
2021-11-02/20:47:35.91         -0.68245644       1.9934203      0.39061212
2021-11-02/20:47:35.94         -0.68467058       1.9977093      0.40585630
2021-11-02/20:47:35.97         -0.68447120       2.0073686      0.41839997
2021-11-02/20:47:36.01         -0.68275871       2.0131549      0.43301564
2021-11-02/20:47:36.04         -0.66553463       2.0154170      0.43200451
2021-11-02/20:47:36.07         -0.66085362       2.0103343      0.44495193
2021-11-02/20:47:36.10         -0.65293445       2.0231047      0.44189759
2021-11-02/20:47:36.13         -0.64373272       2.0314514      0.44050846
2021-11-02/20:47:36.16         -0.63860319       2.0338453      0.42939495
2021-11-02/20:47:36.19         -0.63058214       2.0328198      0.42137542
2021-11-02/20:47:36.22         -0.62198814       2.0308614      0.41019892
2021-11-02/20:47:36.26         -0.62293788       2.0223072      0.40678825
2021-11-02/20:47:36.29         -0.62022089       2.0083881      0.40861309
2021-11-02/20:47:36.32         -0.62964997       2.0058614      0.42956008
2021-11-02/20:47:36.35         -0.63181478       2.0238481      0.43289350
2021-11-02/20:47:36.38         -0.64547187       2.0196722      0.45015370
2021-11-02/20:47:36.41         -0.64360748       2.0293897      0.46212052
2021-11-02/20:47:36.44         -0.64071378       2.0359228      0.47599178
2021-11-02/20:47:36.47         -0.63642879       2.0416770      0.48132704
2021-11-02/20:47:36.51         -0.64868012       2.0490531      0.48212046
2021-11-02/20:47:36.54         -0.64872604       2.0490075      0.49305714
2021-11-02/20:47:36.57         -0.64168494       2.0581379      0.49475959
2021-11-02/20:47:36.60         -0.63348718       2.0560877      0.48623131
2021-11-02/20:47:36.63         -0.63229018       2.0446192      0.48715633
2021-11-02/20:47:36.66         -0.62715435       2.0453844      0.49016668
2021-11-02/20:47:36.69         -0.63093505       2.0320706      0.50428968
2021-11-02/20:47:36.72         -0.63029900       2.0389561      0.50310485
2021-11-02/20:47:36.76         -0.63739423       2.0520645      0.50939433
2021-11-02/20:47:36.79         -0.63535651       2.0593689      0.51852205
2021-11-02/20:47:36.82         -0.62839130       2.0745481      0.50703602
2021-11-02/20:47:36.85         -0.63123313       2.0829711      0.50122095
2021-11-02/20:47:36.88         -0.63252046       2.0936416      0.50417760
2021-11-02/20:47:36.91         -0.63307792       2.1046936      0.50152758
2021-11-02/20:47:36.94         -0.62776862       2.1139785      0.49145143
2021-11-02/20:47:36.97         -0.63063080       2.1181974      0.47862273
2021-11-02/20:47:37.01         -0.63746853       2.1045693      0.47995191
2021-11-02/20:47:37.04         -0.63271851       2.0939080      0.47717147
2021-11-02/20:47:37.07         -0.62566003       2.0900778      0.48455671
2021-11-02/20:47:37.10         -0.61905358       2.0885046      0.48688226
2021-11-02/20:47:37.13         -0.61310397       2.0922971      0.48762327
2021-11-02/20:47:37.16         -0.60864064       2.0922175      0.48323465
2021-11-02/20:47:37.19         -0.60963039       2.1049068      0.47331144
2021-11-02/20:47:37.22         -0.60798976       2.0993762      0.47430943
2021-11-02/20:47:37.26         -0.60465023       2.1039194      0.47511940
2021-11-02/20:47:37.29         -0.60783864       2.1079081      0.47517768
2021-11-02/20:47:37.32         -0.61556546       2.1014867      0.47197093
2021-11-02/20:47:37.35         -0.62385957       2.0975842      0.45772601
2021-11-02/20:47:37.38         -0.62850731       2.0881244      0.45372579
2021-11-02/20:47:37.41         -0.63091693       2.0759097      0.43279903
2021-11-02/20:47:37.44         -0.64310842       2.0813990      0.41820423
2021-11-02/20:47:37.47         -0.65025651       2.0833794      0.41574650
2021-11-02/20:47:37.51         -0.65913164       2.0867091      0.41464411
2021-11-02/20:47:37.54         -0.65568592       2.0804546      0.40438757
2021-11-02/20:47:37.57         -0.65215669       2.0885890      0.38442669
2021-11-02/20:47:37.60         -0.66727717       2.0996253      0.37548631
2021-11-02/20:47:37.63         -0.67119790       2.1040934      0.37101771
2021-11-02/20:47:37.66         -0.67990526       2.1080265      0.36101306
2021-11-02/20:47:37.69         -0.68131456       2.1053001      0.37350317
2021-11-02/20:47:37.72         -0.67434626       2.0937621      0.37325566
2021-11-02/20:47:37.76         -0.66455207       2.0862375      0.35951519
2021-11-02/20:47:37.79         -0.65592950       2.0887133      0.34289913
2021-11-02/20:47:37.82         -0.65119847       2.1019842      0.32827100
2021-11-02/20:47:37.85         -0.65157556       2.1071725      0.31586649
2021-11-02/20:47:37.88         -0.64025879       2.1109211      0.29162560
2021-11-02/20:47:37.91         -0.65000525       2.1043029      0.28528729
2021-11-02/20:47:37.94         -0.64115525       2.1048436      0.27827344
2021-11-02/20:47:37.97         -0.63965324       2.1127784      0.25519796
2021-11-02/20:47:38.01         -0.64436947       2.1270060      0.23601572
2021-11-02/20:47:38.04         -0.65981533       2.1294658      0.22594821
2021-11-02/20:47:38.07         -0.66771181       2.1199840      0.22038042
2021-11-02/20:47:38.10         -0.67503351       2.1095720      0.21165794
2021-11-02/20:47:38.13         -0.66785676       2.1022640      0.20631793
2021-11-02/20:47:38.16         -0.67221126       2.0918964      0.20125154
2021-11-02/20:47:38.19         -0.66623383       2.0882729      0.17726869
2021-11-02/20:47:38.22         -0.68555271       2.0842575      0.16367406
2021-11-02/20:47:38.26         -0.68624673       2.0829425      0.15315604
2021-11-02/20:47:38.29         -0.69734972       2.0707451      0.16031577
2021-11-02/20:47:38.32         -0.69280993       2.0482043      0.17415984
2021-11-02/20:47:38.35         -0.68685426       2.0588518      0.16750541
2021-11-02/20:47:38.38         -0.69013029       2.0624975      0.16405365
2021-11-02/20:47:38.41         -0.70580325       2.0732048      0.16008930
2021-11-02/20:47:38.44         -0.71584043       2.0822830      0.16978122
2021-11-02/20:47:38.47         -0.71982011       2.0834511      0.17467423
2021-11-02/20:47:38.51         -0.71806869       2.0714439      0.17477560
2021-11-02/20:47:38.54         -0.72753873       2.0688478      0.17506189
2021-11-02/20:47:38.57         -0.72704134       2.0707779      0.15035074
2021-11-02/20:47:38.60         -0.73339032       2.0848628      0.12629382
2021-11-02/20:47:38.63         -0.74246976       2.0803800      0.10336759
2021-11-02/20:47:38.66         -0.74813150       2.0823540     0.092401007
2021-11-02/20:47:38.69         -0.73246646       2.0811335     0.082735131
2021-11-02/20:47:38.72         -0.71748413       2.0824987     0.072571064
2021-11-02/20:47:38.76         -0.71252997       2.0795277     0.075654880
2021-11-02/20:47:38.79         -0.70739275       2.0872063     0.069666153
2021-11-02/20:47:38.82         -0.71457707       2.0951721     0.074667307
2021-11-02/20:47:38.85         -0.71312627       2.0980122     0.085885610
2021-11-02/20:47:38.88         -0.70130130       2.0950259     0.096875972
2021-11-02/20:47:38.91         -0.70277047       2.0861562      0.10826329
2021-11-02/20:47:38.94         -0.70265665       2.0798817      0.10113837
2021-11-02/20:47:38.97         -0.71464890       2.0721515     0.098108370
2021-11-02/20:47:39.01         -0.72739460       2.0602495     0.096759407
2021-11-02/20:47:39.04         -0.73257420       2.0545860     0.085738621
2021-11-02/20:47:39.07         -0.73489445       2.0599606     0.078638211
2021-11-02/20:47:39.10         -0.72178175       2.0692235     0.060655670
2021-11-02/20:47:39.13         -0.71936035       2.0724953     0.048425768
2021-11-02/20:47:39.16         -0.72015310       2.0702933     0.039516792
2021-11-02/20:47:39.19         -0.71908566       2.0678533     0.031799222
2021-11-02/20:47:39.22         -0.72634409       2.0719146     0.044550786
2021-11-02/20:47:39.26         -0.73381897       2.0728995     0.039012705
2021-11-02/20:47:39.29         -0.73276854       2.0769812     0.030527688
2021-11-02/20:47:39.32         -0.73133475       2.0767465     0.028871922
2021-11-02/20:47:39.35         -0.73855186       2.0599794     0.025028798
2021-11-02/20:47:39.38         -0.75765223       2.0429700     0.011298298
2021-11-02/20:47:39.41         -0.76935897       2.0337196    0.0055804493
2021-11-02/20:47:39.44         -0.77726794       2.0369704   -0.0098053509
2021-11-02/20:47:39.47         -0.77555620       2.0435785    -0.020901811
2021-11-02/20:47:39.51         -0.78099264       2.0448913    -0.039920470
2021-11-02/20:47:39.54         -0.78661586       2.0492117    -0.037967333
2021-11-02/20:47:39.57         -0.78036921       2.0539127    -0.037886680
2021-11-02/20:47:39.60         -0.78489521       2.0666164    -0.048411219
2021-11-02/20:47:39.63         -0.79031518       2.0864319    -0.043114954
2021-11-02/20:47:39.66         -0.79337074       2.1000655    -0.030919666
2021-11-02/20:47:39.69         -0.79076744       2.1166317    -0.031109009
2021-11-02/20:47:39.72         -0.79254440       2.1217872    -0.034999833
2021-11-02/20:47:39.76         -0.80161852       2.1254493    -0.041692322
2021-11-02/20:47:39.79         -0.79230035       2.1271307    -0.036660967
2021-11-02/20:47:39.82         -0.78756118       2.1314619    -0.036388883
2021-11-02/20:47:39.85         -0.78539998       2.1328266    -0.030617683
2021-11-02/20:47:39.88         -0.78342747       2.1337626    -0.021958040
2021-11-02/20:47:39.91         -0.78284011       2.1436161    -0.024483336
2021-11-02/20:47:39.94         -0.77438797       2.1460645    -0.024172868
2021-11-02/20:47:39.97         -0.77301745       2.1407635    -0.012279100
2021-11-02/20:47:40.01         -0.76782454       2.1468031    0.0014387980
2021-11-02/20:47:40.04         -0.76993732       2.1557349     0.015546570
2021-11-02/20:47:40.07         -0.77605835       2.1663816     0.021744145
2021-11-02/20:47:40.10         -0.78205015       2.1704074     0.018156600
2021-11-02/20:47:40.13         -0.78728890       2.1696270     0.011057133
2021-11-02/20:47:40.16         -0.78437558       2.1660385   0.00035923799
2021-11-02/20:47:40.19         -0.79149325       2.1481227   -0.0016545345
2021-11-02/20:47:40.22         -0.79077282       2.1467638    -0.012637266
2021-11-02/20:47:40.26         -0.78917216       2.1512530    -0.031438725
2021-11-02/20:47:40.29         -0.79378658       2.1437231    -0.049808516
2021-11-02/20:47:40.32         -0.78476655       2.1487348    -0.066275840
2021-11-02/20:47:40.35         -0.79211392       2.1501466    -0.088977811
2021-11-02/20:47:40.38         -0.79239444       2.1504892    -0.099462148
2021-11-02/20:47:40.41         -0.79800555       2.1582860     -0.11119823
2021-11-02/20:47:40.44         -0.80477883       2.1760318     -0.13158937
2021-11-02/20:47:40.47         -0.80735898       2.1860965     -0.15796188
2021-11-02/20:47:40.51         -0.81823806       2.1839372     -0.16690984
2021-11-02/20:47:40.54         -0.82427120       2.1636308     -0.18766924
2021-11-02/20:47:40.57         -0.83089702       2.1587211     -0.20447496
2021-11-02/20:47:40.60         -0.84308776       2.1479836     -0.22410275
2021-11-02/20:47:40.63         -0.83896596       2.1359113     -0.23563176
2021-11-02/20:47:40.66         -0.84218398       2.1180574     -0.24995342
2021-11-02/20:47:40.69         -0.84350621       2.1057466     -0.27028216
2021-11-02/20:47:40.72         -0.85445064       2.0885143     -0.28071475
2021-11-02/20:47:40.76         -0.85611203       2.0802962     -0.28661166
2021-11-02/20:47:40.79         -0.86872927       2.0730501     -0.29247223
2021-11-02/20:47:40.82         -0.87291567       2.0826742     -0.29160750
2021-11-02/20:47:40.85         -0.87959313       2.0943672     -0.29887470
2021-11-02/20:47:40.88         -0.89187684       2.0887722     -0.30632565
2021-11-02/20:47:40.91         -0.90660086       2.0808356     -0.32767750
2021-11-02/20:47:40.94         -0.91256403       2.0768812     -0.33292891
2021-11-02/20:47:40.97         -0.92541535       2.0701148     -0.35076425
2021-11-02/20:47:41.01         -0.93470889       2.0671785     -0.35325740
2021-11-02/20:47:41.04         -0.93693585       2.0714434     -0.37281657
2021-11-02/20:47:41.07         -0.92365857       2.0705913     -0.37823376
2021-11-02/20:47:41.10         -0.93227857       2.0565993     -0.38727120
2021-11-02/20:47:41.13         -0.93814867       2.0503413     -0.39418492
2021-11-02/20:47:41.16         -0.93334885       2.0506367     -0.39444084
2021-11-02/20:47:41.19         -0.93776828       2.0524695     -0.37173184
2021-11-02/20:47:41.22         -0.93677147       2.0577022     -0.37336726
2021-11-02/20:47:41.26         -0.93074970       2.0703466     -0.35785833
2021-11-02/20:47:41.29         -0.91200731       2.0769584     -0.36413520
2021-11-02/20:47:41.32         -0.91211145       2.0629185     -0.34300614
2021-11-02/20:47:41.35         -0.91964404       2.0527733     -0.33850886
2021-11-02/20:47:41.38         -0.92066318       2.0555225     -0.32018401
2021-11-02/20:47:41.41         -0.91735687       2.0473706     -0.30529456
2021-11-02/20:47:41.44         -0.91962076       2.0492688     -0.29009299
2021-11-02/20:47:41.47         -0.90716971       2.0518396     -0.27908518
2021-11-02/20:47:41.51         -0.90295941       2.0530638     -0.26094231
2021-11-02/20:47:41.54         -0.91213296       2.0382926     -0.23617451
2021-11-02/20:47:41.57         -0.92537549       2.0309624     -0.19946032
2021-11-02/20:47:41.60         -0.92880863       2.0382944     -0.16688671
2021-11-02/20:47:41.63         -0.92243672       2.0394485     -0.13971688
2021-11-02/20:47:41.66         -0.91892469       2.0424530     -0.11676146
2021-11-02/20:47:41.69         -0.91617496       2.0430250    -0.080674246
2021-11-02/20:47:41.72         -0.91295553       2.0268887    -0.040324277
2021-11-02/20:47:41.76         -0.91579310       2.0152604   -0.0075164400
2021-11-02/20:47:41.79         -0.90518758       1.9990865     0.027514249
2021-11-02/20:47:41.82         -0.89444079       1.9949731     0.060551842
2021-11-02/20:47:41.85         -0.89032216       1.9824358     0.096061471
2021-11-02/20:47:41.88         -0.86722946       1.9693196      0.12538713
2021-11-02/20:47:41.91         -0.86199914       1.9475917      0.17598495
2021-11-02/20:47:41.94         -0.84907407       1.9258550      0.24563479
2021-11-02/20:47:41.97         -0.84012214       1.9100545      0.31435981
2021-11-02/20:47:42.01         -0.82622079       1.9059675      0.39788517
2021-11-02/20:47:42.04         -0.79985669       1.8934422      0.48177921
2021-11-02/20:47:42.07         -0.78280802       1.8870706      0.57312760
2021-11-02/20:47:42.10         -0.77220767       1.8632084      0.68144756
2021-11-02/20:47:42.13         -0.74773825       1.8487054      0.79771734
2021-11-02/20:47:42.16         -0.73668464       1.8289972      0.92684594
2021-11-02/20:47:42.19         -0.71142766       1.8274291       1.0539435
2021-11-02/20:47:42.22         -0.69084337       1.8156935       1.1718385
2021-11-02/20:47:42.26         -0.66831207       1.7979668       1.2863510
2021-11-02/20:47:42.29         -0.64694524       1.7742000       1.3903116
2021-11-02/20:47:42.32         -0.61937669       1.7464909       1.5024558
2021-11-02/20:47:42.35         -0.60830115       1.7297556       1.6197042
2021-11-02/20:47:42.38         -0.58394006       1.7234559       1.7315312
2021-11-02/20:47:42.41         -0.56855587       1.7067359       1.8503387
2021-11-02/20:47:42.44         -0.54806510       1.6982187       1.9503697
2021-11-02/20:47:42.47         -0.52886029       1.6905382       2.0318693
2021-11-02/20:47:42.51         -0.52272512       1.6839653       2.1078879
2021-11-02/20:47:42.54         -0.51245047       1.6796889       2.1894891
2021-11-02/20:47:42.57         -0.49859674       1.6708273       2.2770268
2021-11-02/20:47:42.60         -0.48988213       1.6764389       2.3526473
2021-11-02/20:47:42.63         -0.47235128       1.6696617       2.4170572
2021-11-02/20:47:42.66         -0.45182880       1.6685936       2.4791519
2021-11-02/20:47:42.69         -0.43074257       1.6557061       2.5484030
2021-11-02/20:47:42.72         -0.42111529       1.6504502       2.6183909
2021-11-02/20:47:42.76         -0.41088989       1.6363087       2.6989523
2021-11-02/20:47:42.79         -0.38358849       1.6367685       2.7818192
2021-11-02/20:47:42.82         -0.36652590       1.6371082       2.8557944
2021-11-02/20:47:42.85         -0.34668602       1.6436257       2.9307838
2021-11-02/20:47:42.88         -0.33388130       1.6403693       3.0073763
2021-11-02/20:47:42.91         -0.32076454       1.6494661       3.0850713
2021-11-02/20:47:42.94         -0.31361752       1.6526839       3.1626498
2021-11-02/20:47:42.97         -0.29328237       1.6642763       3.2212940
2021-11-02/20:47:43.01         -0.26929052       1.6689408       3.2890425
2021-11-02/20:47:43.04         -0.25136166       1.6833378       3.3378061
2021-11-02/20:47:43.07         -0.24002284       1.6935536       3.3960308
2021-11-02/20:47:43.10         -0.21759445       1.7003066       3.4631855
2021-11-02/20:47:43.13         -0.20393722       1.6995536       3.5289718
2021-11-02/20:47:43.16         -0.19357222       1.7027147       3.5914695
2021-11-02/20:47:43.19         -0.17992741       1.7011122       3.6520545
2021-11-02/20:47:43.22         -0.16887955       1.7016868       3.7150461
2021-11-02/20:47:43.26         -0.15646766       1.7124043       3.7850134
2021-11-02/20:47:43.29         -0.14155276       1.7166316       3.8468259
2021-11-02/20:47:43.32         -0.13290864       1.7117312       3.9290519
2021-11-02/20:47:43.35         -0.11905256       1.7038987       4.0087808
2021-11-02/20:47:43.38         -0.10597963       1.6997388       4.0872166
2021-11-02/20:47:43.41        -0.081520001       1.6959248       4.1511898
2021-11-02/20:47:43.44        -0.056556707       1.7049856       4.2168956
2021-11-02/20:47:43.47        -0.036323223       1.7175738       4.2948101
2021-11-02/20:47:43.51       -0.0068349049       1.7212559       4.3864292
2021-11-02/20:47:43.54        0.0056598870       1.7251324       4.4643516
2021-11-02/20:47:43.57         0.023177325       1.7306609       4.5513231
2021-11-02/20:47:43.60         0.037885056       1.7496009       4.6349519
2021-11-02/20:47:43.63         0.056899339       1.7615760       4.7072640
2021-11-02/20:47:43.66         0.071702494       1.7710516       4.7764645
2021-11-02/20:47:43.69         0.073282304       1.7838051       4.8607202
2021-11-02/20:47:43.72         0.079393582       1.7788074       4.9530622
2021-11-02/20:47:43.76         0.092578409       1.7716097       5.0327712
2021-11-02/20:47:43.79         0.098703839       1.7631553       5.0975001
2021-11-02/20:47:43.82          0.11357276       1.7479548       5.1721095
2021-11-02/20:47:43.85          0.13013777       1.7429869       5.2357221
2021-11-02/20:47:43.88          0.15505415       1.7335838       5.3029037
2021-11-02/20:47:43.91          0.16672273       1.7252084       5.3776232
2021-11-02/20:47:43.94          0.18668759       1.7281993       5.4602567
2021-11-02/20:47:43.97          0.21176611       1.7249054       5.5233303
2021-11-02/20:47:44.01          0.23411731       1.7320285       5.5903249
2021-11-02/20:47:44.04          0.25526055       1.7370241       5.6635884
2021-11-02/20:47:44.07          0.28333643       1.7506152       5.7422084
2021-11-02/20:47:44.10          0.30853775       1.7626144       5.8042992
2021-11-02/20:47:44.13          0.32183185       1.7687864       5.8682400
2021-11-02/20:47:44.16          0.33602624       1.7703139       5.9330219
2021-11-02/20:47:44.19          0.35639458       1.7666078       5.9871476
2021-11-02/20:47:44.22          0.37532166       1.7661316       6.0255197
2021-11-02/20:47:44.25          0.39177484       1.7740100       6.0880165
2021-11-02/20:47:44.29          0.40243564       1.7701841       6.1458170
2021-11-02/20:47:44.32          0.41042558       1.7727123       6.2142543
2021-11-02/20:47:44.35          0.41963175       1.7754173       6.2746151
2021-11-02/20:47:44.38          0.42819686       1.7754827       6.3540898
2021-11-02/20:47:44.41          0.44742021       1.7868980       6.4222112
2021-11-02/20:47:44.44          0.46188476       1.7973229       6.5027872
2021-11-02/20:47:44.47          0.46910679       1.8169254       6.5985278
2021-11-02/20:47:44.50          0.48344035       1.8151837       6.6976274
2021-11-02/20:47:44.54          0.50061812       1.8140296       6.7871770
2021-11-02/20:47:44.57          0.52107488       1.8238175       6.8686257
2021-11-02/20:47:44.60          0.54154828       1.8220720       6.9374375
2021-11-02/20:47:44.63          0.56837882       1.8139881       7.0116552
2021-11-02/20:47:44.66          0.58152701       1.8117134       7.0886301
2021-11-02/20:47:44.69          0.59198998       1.7969888       7.1850093
2021-11-02/20:47:44.72          0.60441191       1.7884385       7.2712604
2021-11-02/20:47:44.75          0.63669178       1.7834910       7.3541472
2021-11-02/20:47:44.79          0.65482153       1.7757122       7.4450438
2021-11-02/20:47:44.82          0.67098081       1.7681156       7.5359966
2021-11-02/20:47:44.85          0.68659424       1.7658046       7.6205498
2021-11-02/20:47:44.88          0.70915427       1.7655668       7.7112354
2021-11-02/20:47:44.91          0.72168873       1.7620890       7.8096253
2021-11-02/20:47:44.94          0.74998272       1.7602578       7.8869107
2021-11-02/20:47:44.97          0.76900047       1.7624205       7.9628792
2021-11-02/20:47:45.00          0.79314783       1.7529712       8.0355671
2021-11-02/20:47:45.04          0.80936636       1.7388158       8.1099871
2021-11-02/20:47:45.07          0.82016989       1.7378011       8.1819366
2021-11-02/20:47:45.10          0.84300454       1.7600676       8.2396628
2021-11-02/20:47:45.13          0.85511546       1.7611796       8.3182677
2021-11-02/20:47:45.16          0.86767009       1.7531474       8.3995913
2021-11-02/20:47:45.19          0.88193029       1.7637720       8.4580664
2021-11-02/20:47:45.22          0.88935639       1.7691689       8.5282464
2021-11-02/20:47:45.25          0.89397529       1.7655626       8.5927644
2021-11-02/20:47:45.29          0.89426418       1.7680901       8.6518025
2021-11-02/20:47:45.32          0.90351826       1.7639983       8.7027783
2021-11-02/20:47:45.35          0.91803215       1.7656522       8.7321781
2021-11-02/20:47:45.38          0.91637037       1.7495517       8.7729937
2021-11-02/20:47:45.41          0.92376876       1.7432248       8.7943592
2021-11-02/20:47:45.44          0.92935937       1.7338217       8.8230940
2021-11-02/20:47:45.47          0.94871964       1.7382343       8.8454626
2021-11-02/20:47:45.50          0.96336289       1.7491126       8.8681693
2021-11-02/20:47:45.54          0.98024949       1.7659533       8.8854615
2021-11-02/20:47:45.57           1.0002856       1.7743096       8.9075423
2021-11-02/20:47:45.60           1.0013029       1.7914631       8.9196009
2021-11-02/20:47:45.63          0.99939251       1.8033438       8.9476240
2021-11-02/20:47:45.66           1.0020159       1.8093650       8.9726248
2021-11-02/20:47:45.69           1.0075346       1.8188946       9.0030828
2021-11-02/20:47:45.72           1.0103025       1.8439784       9.0118787
2021-11-02/20:47:45.75           1.0088981       1.8478336       9.0251112
2021-11-02/20:47:45.79           1.0009734       1.8455931       9.0318211
2021-11-02/20:47:45.82          0.99665613       1.8405766       9.0499319
2021-11-02/20:47:45.85          0.99084883       1.8395423       9.0587228
2021-11-02/20:47:45.88          0.99395532       1.8387056       9.0784886
2021-11-02/20:47:45.91           1.0002757       1.8429276       9.0869964
2021-11-02/20:47:45.94          0.99317166       1.8382560       9.1033045
2021-11-02/20:47:45.97          0.99419759       1.8329888       9.1130196
2021-11-02/20:47:46.00          0.98680231       1.8200238       9.1331000
2021-11-02/20:47:46.04          0.97302703       1.8129514       9.1484523
2021-11-02/20:47:46.07          0.96553275       1.8101768       9.1661328
2021-11-02/20:47:46.10          0.96733000       1.8142696       9.1747917
2021-11-02/20:47:46.13          0.97445991       1.8101728       9.1735311
2021-11-02/20:47:46.16          0.96510236       1.7979464       9.1664911
2021-11-02/20:47:46.19          0.95346738       1.7812048       9.1671940
2021-11-02/20:47:46.22          0.94782837       1.7812044       9.1576640
2021-11-02/20:47:46.25          0.93424078       1.7822101       9.1565885
2021-11-02/20:47:46.29          0.94307756       1.7900988       9.1499191
2021-11-02/20:47:46.32          0.94316339       1.8000332       9.1396013
2021-11-02/20:47:46.35          0.94350123       1.8124342       9.1293655
2021-11-02/20:47:46.38          0.94069988       1.8322959       9.1151324
2021-11-02/20:47:46.41          0.93072074       1.8492977       9.1168128
2021-11-02/20:47:46.44          0.93448724       1.8740023       9.1160458
2021-11-02/20:47:46.47          0.93347382       1.9110573       9.1189310
2021-11-02/20:47:46.50          0.93717712       1.9271791       9.1207248
2021-11-02/20:47:46.54          0.94587181       1.9374701       9.1168021
2021-11-02/20:47:46.57          0.93309082       1.9371573       9.1079856
2021-11-02/20:47:46.60          0.91959317       1.9336758       9.1058725
2021-11-02/20:47:46.63          0.90924055       1.9227391       9.1077508
2021-11-02/20:47:46.66          0.89739496       1.9096138       9.1043850
2021-11-02/20:47:46.69          0.89192568       1.9071768       9.0920178
2021-11-02/20:47:46.72          0.89175533       1.8987333       9.0784907
2021-11-02/20:47:46.75          0.89278266       1.8795918       9.0672180
2021-11-02/20:47:46.79          0.89269190       1.8749766       9.0575158
2021-11-02/20:47:46.82          0.88740461       1.8729437       9.0470045
2021-11-02/20:47:46.85          0.88725796       1.8738494       9.0373220
2021-11-02/20:47:46.88          0.88938457       1.8840203       9.0134774
2021-11-02/20:47:46.91          0.88665557       1.8932946       8.9857473
2021-11-02/20:47:46.94          0.87370178       1.8780801       8.9742688
2021-11-02/20:47:46.97          0.86696150       1.8763211       8.9598565
2021-11-02/20:47:47.00          0.84931498       1.8834060       8.9484260
2021-11-02/20:47:47.04          0.83497701       1.8823887       8.9476513
2021-11-02/20:47:47.07          0.84089848       1.8954443       8.9437080
2021-11-02/20:47:47.10          0.83092088       1.9004717       8.9298750
2021-11-02/20:47:47.13          0.83115824       1.9252941       8.9060304
2021-11-02/20:47:47.16          0.82094426       1.9303787       8.9041437
2021-11-02/20:47:47.19          0.82131011       1.9534788       8.9004605
2021-11-02/20:47:47.22          0.82814260       1.9925034       8.8939262
2021-11-02/20:47:47.25          0.82985076       2.0090106       8.8889333
2021-11-02/20:47:47.29          0.82975740       2.0224767       8.8749481
2021-11-02/20:47:47.32          0.82197035       2.0332836       8.8463887
2021-11-02/20:47:47.35          0.80514650       2.0281333       8.8143213
2021-11-02/20:47:47.38          0.80404244       2.0305894       8.7902649
2021-11-02/20:47:47.41          0.78984952       2.0272130       8.7701472
2021-11-02/20:47:47.44          0.78234469       2.0288467       8.7455629
2021-11-02/20:47:47.47          0.77120064       2.0199404       8.7183889
2021-11-02/20:47:47.50          0.75853472       2.0027412       8.6899040
2021-11-02/20:47:47.54          0.73351487       1.9922177       8.6625057
2021-11-02/20:47:47.57          0.71118146       1.9919263       8.6503228
2021-11-02/20:47:47.60          0.69473632       2.0005677       8.6368995
2021-11-02/20:47:47.63          0.66874273       2.0064134       8.6316211
2021-11-02/20:47:47.66          0.64929312       2.0263271       8.6180137
2021-11-02/20:47:47.69          0.62003281       2.0304077       8.6154129
2021-11-02/20:47:47.72          0.58530041       2.0335521       8.6128870
2021-11-02/20:47:47.75          0.56498043       2.0371295       8.5983046
2021-11-02/20:47:47.79          0.54143551       2.0342532       8.5762925
2021-11-02/20:47:47.82          0.52965178       2.0423118       8.5658254
2021-11-02/20:47:47.85          0.51349831       2.0512156       8.5437017
2021-11-02/20:47:47.88          0.50495013       2.0596815       8.5116949
2021-11-02/20:47:47.91          0.48850558       2.0673775       8.4661590
2021-11-02/20:47:47.94          0.46378450       2.0544884       8.4345242
2021-11-02/20:47:47.97          0.44846021       2.0692949       8.3832587
2021-11-02/20:47:48.00          0.44103316       2.0809294       8.3384754
2021-11-02/20:47:48.04          0.41721742       2.0887230       8.2987004
2021-11-02/20:47:48.07          0.39300465       2.1010329       8.2611970
2021-11-02/20:47:48.10          0.35851245       2.1103603       8.2101612
2021-11-02/20:47:48.13          0.32717144       2.1107502       8.1773196
2021-11-02/20:47:48.16          0.29102694       2.1080726       8.1588773
2021-11-02/20:47:48.19          0.27264545       2.1192417       8.1368900
2021-11-02/20:47:48.22          0.25172799       2.1332313       8.1131950
2021-11-02/20:47:48.25          0.21152681       2.1477367       8.1031239
2021-11-02/20:47:48.29          0.15264879       2.1658756       8.0848536
2021-11-02/20:47:48.32         0.086296375       2.1793870       8.0946893
2021-11-02/20:47:48.35         0.022193451       2.1912970       8.1007021
2021-11-02/20:47:48.38        -0.034964150       2.2277565       8.0985743
2021-11-02/20:47:48.41        -0.087403769       2.2560808       8.0846559
2021-11-02/20:47:48.44         -0.13356765       2.2885959       8.0625319
2021-11-02/20:47:48.47         -0.19325995       2.3003545       8.0595505
2021-11-02/20:47:48.50         -0.25463948       2.3142393       8.0430490
2021-11-02/20:47:48.54         -0.29195723       2.3157150       8.0230855
2021-11-02/20:47:48.57         -0.29908495       2.3159638       7.9938189
2021-11-02/20:47:48.60         -0.29049787       2.3072085       7.9465544
2021-11-02/20:47:48.63         -0.27266652       2.3191287       7.8950899
2021-11-02/20:47:48.66         -0.25408200       2.3128948       7.8443575
2021-11-02/20:47:48.69         -0.23868376       2.3049977       7.7949060
2021-11-02/20:47:48.72         -0.22080065       2.2871264       7.7520638
2021-11-02/20:47:48.75         -0.19392411       2.2874650       7.7049390
2021-11-02/20:47:48.79         -0.18004254       2.2818333       7.6947909
2021-11-02/20:47:48.82         -0.16190002       2.2670886       7.6914872
2021-11-02/20:47:48.85         -0.15426953       2.2468276       7.6910918
2021-11-02/20:47:48.88         -0.15181370       2.2388814       7.6970253
2021-11-02/20:47:48.91         -0.15968400       2.2176408       7.6970760
2021-11-02/20:47:48.94         -0.16683385       2.2062684       7.7152564
2021-11-02/20:47:48.97         -0.17068494       2.1994863       7.7353894
2021-11-02/20:47:49.00         -0.16397239       2.2060950       7.7672922
2021-11-02/20:47:49.04         -0.16035781       2.2171170       7.8017356
2021-11-02/20:47:49.07         -0.14109772       2.2484009       7.8122525
2021-11-02/20:47:49.10         -0.12727546       2.2685357       7.8290886
2021-11-02/20:47:49.13         -0.10533297       2.2851580       7.8512058
2021-11-02/20:47:49.16        -0.090508815       2.3049022       7.8594904
2021-11-02/20:47:49.19        -0.073456473       2.3210478       7.8808574
2021-11-02/20:47:49.22        -0.054418450       2.3186506       7.8975950
2021-11-02/20:47:49.25        -0.036778889       2.3171595       7.9063368
2021-11-02/20:47:49.29        -0.037227764       2.3104496       7.8856870
2021-11-02/20:47:49.32        -0.033384328       2.2865456       7.8598340
2021-11-02/20:47:49.35        -0.040132096       2.2500241       7.8252811
2021-11-02/20:47:49.38        -0.044168900       2.2350464       7.7658273
2021-11-02/20:47:49.41        -0.056871297       2.2156268       7.7141965
2021-11-02/20:47:49.44        -0.054849009       2.2042067       7.6791055
2021-11-02/20:47:49.47        -0.059545495       2.1953815       7.6467220
2021-11-02/20:47:49.50        -0.061789449       2.1918433       7.6280993
2021-11-02/20:47:49.54        -0.060010403       2.1944129       7.6368208
2021-11-02/20:47:49.57        -0.050331508       2.1961594       7.6627343
2021-11-02/20:47:49.60        -0.047629046       2.2110887       7.6896678
2021-11-02/20:47:49.63        -0.035492426       2.2362246       7.7411306
2021-11-02/20:47:49.66        -0.029720026       2.2530568       7.8043601
2021-11-02/20:47:49.69       -0.0093291885       2.2773604       7.8552025
2021-11-02/20:47:49.72       0.00078828735       2.2950407       7.8814451
2021-11-02/20:47:49.75         0.023019793       2.3104771       7.8924870
2021-11-02/20:47:49.79         0.040622999       2.3219508       7.8844380
2021-11-02/20:47:49.82         0.065109818       2.3118810       7.8435211
2021-11-02/20:47:49.85         0.073252890       2.2974109       7.7899827
2021-11-02/20:47:49.88         0.081675469       2.2831942       7.7277697
2021-11-02/20:47:49.91         0.085744230       2.2558587       7.6504737
2021-11-02/20:47:49.94         0.081766185       2.2204717       7.5869403
2021-11-02/20:47:49.97         0.071142081       2.1897353       7.5243268
2021-11-02/20:47:50.00         0.062126734       2.1599434       7.4705331
2021-11-02/20:47:50.04         0.044162141       2.1358299       7.4307857
2021-11-02/20:47:50.07         0.024732347       2.1157098       7.4133533
2021-11-02/20:47:50.10       0.00017758325       2.1121707       7.4092038
2021-11-02/20:47:50.13        -0.011710006       2.1083447       7.4349260
2021-11-02/20:47:50.16        -0.025983101       2.1135177       7.4654991
2021-11-02/20:47:50.19        -0.017945134       2.1385063       7.4946971
2021-11-02/20:47:50.22        0.0073651022       2.1721278       7.5110290
2021-11-02/20:47:50.25         0.026782174       2.1968157       7.5286163
2021-11-02/20:47:50.29         0.041376857       2.2201114       7.5404164
2021-11-02/20:47:50.32         0.063407511       2.2375068       7.5587193
2021-11-02/20:47:50.35         0.085272948       2.2406828       7.5538104
2021-11-02/20:47:50.38          0.10663844       2.2483307       7.5360548
2021-11-02/20:47:50.41          0.11788502       2.2453703       7.4900033
2021-11-02/20:47:50.44          0.12516506       2.2368531       7.4455387
2021-11-02/20:47:50.47          0.11233014       2.2092512       7.4059831
2021-11-02/20:47:50.50         0.089402805       2.1776085       7.3689750
2021-11-02/20:47:50.54         0.071102766       2.1475155       7.3285656
2021-11-02/20:47:50.57         0.063960429       2.1241062       7.2954331
2021-11-02/20:47:50.60         0.058639315       2.1077872       7.2691145
2021-11-02/20:47:50.63         0.063405730       2.0991412       7.2513173
2021-11-02/20:47:50.66         0.051804774       2.0838774       7.2405919
2021-11-02/20:47:50.69         0.047485255       2.0948746       7.2469884
2021-11-02/20:47:50.72         0.041838627       2.0957733       7.2452124
2021-11-02/20:47:50.75         0.050498603       2.1008858       7.2529868
2021-11-02/20:47:50.79         0.057422741       2.1059340       7.2504137
2021-11-02/20:47:50.82         0.059060747       2.1134363       7.2530430
2021-11-02/20:47:50.85         0.058803504       2.1117953       7.2506404
2021-11-02/20:47:50.88         0.048766768       2.1157362       7.2459449
2021-11-02/20:47:50.91         0.027721285       2.1040429       7.2320049
2021-11-02/20:47:50.94         0.032349551       2.1043279       7.2161376
2021-11-02/20:47:50.97         0.036256020       2.0862358       7.1833307
2021-11-02/20:47:51.00         0.042226227       2.0734391       7.1636132
2021-11-02/20:47:51.04         0.036861980       2.0538031       7.1220367
2021-11-02/20:47:51.07         0.039949658       2.0293788       7.0958689
2021-11-02/20:47:51.10         0.039408107       2.0154157       7.0670361
2021-11-02/20:47:51.13         0.039100991       2.0126635       7.0462194
2021-11-02/20:47:51.16         0.043245941       2.0067572       7.0131617
2021-11-02/20:47:51.19         0.056305397       2.0163065       6.9862870
2021-11-02/20:47:51.22         0.045714670       2.0170702       6.9511315
2021-11-02/20:47:51.25         0.031711147       2.0250329       6.9206304
2021-11-02/20:47:51.29         0.014577171       2.0252122       6.8908962
2021-11-02/20:47:51.32         0.015371361       2.0343715       6.8685819
2021-11-02/20:47:51.35         0.011915768       2.0441499       6.8405939
2021-11-02/20:47:51.38         0.026370877       2.0607572       6.8066809
2021-11-02/20:47:51.41         0.020847696       2.0653060       6.7741528
2021-11-02/20:47:51.44         0.014759519       2.0519763       6.7582205
2021-11-02/20:47:51.47         0.012271146       2.0449114       6.7378818
2021-11-02/20:47:51.50         0.025472711       2.0397310       6.7327649
2021-11-02/20:47:51.54         0.035710045       2.0388118       6.7263407
2021-11-02/20:47:51.57         0.055445772       2.0407714       6.7268975
2021-11-02/20:47:51.60         0.060379840       2.0386470       6.7311319
2021-11-02/20:47:51.63         0.064400220       2.0380609       6.7370866
2021-11-02/20:47:51.66         0.051381071       2.0291650       6.7426324
2021-11-02/20:47:51.69         0.056861055       2.0217770       6.7532717
2021-11-02/20:47:51.72         0.065271400       2.0261167       6.7471073
2021-11-02/20:47:51.75         0.063199850       2.0212733       6.7493122
2021-11-02/20:47:51.79         0.042747637       2.0161730       6.7382006
2021-11-02/20:47:51.82         0.018906644       2.0102600       6.7348282
2021-11-02/20:47:51.85        0.0041794803       2.0042246       6.7213465
2021-11-02/20:47:51.88        -0.011022690       1.9961026       6.7123439
2021-11-02/20:47:51.91        -0.027623550       2.0077043       6.6818780
2021-11-02/20:47:51.94        -0.038018422       2.0161410       6.6706446
2021-11-02/20:47:51.97        -0.065621675       2.0259857       6.6554781
2021-11-02/20:47:52.00        -0.085438011       2.0264328       6.6416208
2021-11-02/20:47:52.04         -0.11088986       2.0272854       6.6274852
2021-11-02/20:47:52.07         -0.10643769       2.0364558       6.6184300
2021-11-02/20:47:52.10         -0.11200818       2.0306020       6.6117642
2021-11-02/20:47:52.13         -0.12219027       2.0245180       6.5956865
2021-11-02/20:47:52.16         -0.13208489       2.0187254       6.5663232
2021-11-02/20:47:52.19         -0.13589749       2.0040842       6.5469207
2021-11-02/20:47:52.22         -0.14525276       1.9893296       6.5175131
2021-11-02/20:47:52.25         -0.13435028       1.9752890       6.4938958
2021-11-02/20:47:52.29         -0.13484423       1.9652890       6.4718217
2021-11-02/20:47:52.32         -0.13286074       1.9677153       6.4466651
2021-11-02/20:47:52.35         -0.14964015       1.9654749       6.4250463
2021-11-02/20:47:52.38         -0.14681451       1.9643066       6.3999534
2021-11-02/20:47:52.41         -0.14598809       1.9695025       6.3828882
2021-11-02/20:47:52.44         -0.14216358       1.9775695       6.3787235
2021-11-02/20:47:52.47         -0.14800056       1.9816276       6.3909375
2021-11-02/20:47:52.50         -0.14078266       1.9948883       6.4011119
2021-11-02/20:47:52.54         -0.14748325       1.9932113       6.4048150
2021-11-02/20:47:52.57         -0.14084993       1.9893052       6.4063723
2021-11-02/20:47:52.60         -0.13508640       1.9926566       6.4024006
2021-11-02/20:47:52.63         -0.13772669       1.9797089       6.4042552
2021-11-02/20:47:52.66         -0.14327806       1.9746649       6.4158600
2021-11-02/20:47:52.69         -0.14524339       1.9591235       6.4182263
2021-11-02/20:47:52.72         -0.15762320       1.9342530       6.4019176
2021-11-02/20:47:52.75         -0.16023519       1.9154105       6.3839531
2021-11-02/20:47:52.79         -0.18305512       1.8777398       6.3768727
2021-11-02/20:47:52.82         -0.18831421       1.8604610       6.3654219
2021-11-02/20:47:52.85         -0.21420813       1.8568926       6.3515577
2021-11-02/20:47:52.88         -0.23092662       1.8393179       6.3393098
2021-11-02/20:47:52.91         -0.24231134       1.8331107       6.3101219
2021-11-02/20:47:52.94         -0.25423819       1.8204854       6.2830767
2021-11-02/20:47:52.97         -0.27770490       1.7990020       6.2578441
2021-11-02/20:47:53.00         -0.28020224       1.7967207       6.2354228
2021-11-02/20:47:53.04         -0.29602206       1.7788882       6.2071785
2021-11-02/20:47:53.07         -0.30144923       1.7803732       6.1688981
2021-11-02/20:47:53.10         -0.30450934       1.7735171       6.1335911
2021-11-02/20:47:53.13         -0.29888697       1.7556713       6.1012468
2021-11-02/20:47:53.16         -0.31092063       1.7445126       6.0704461
2021-11-02/20:47:53.19         -0.32245307       1.7360084       6.0521867
2021-11-02/20:47:53.22         -0.32159685       1.7421535       6.0194839
2021-11-02/20:47:53.25         -0.32404396       1.7502215       5.9840194
2021-11-02/20:47:53.29         -0.34216131       1.7543681       5.9470219
2021-11-02/20:47:53.32         -0.34579166       1.7600782       5.9108805
2021-11-02/20:47:53.35         -0.34894952       1.7613485       5.8710680
2021-11-02/20:47:53.38         -0.36134615       1.7564289       5.8361981
2021-11-02/20:47:53.41         -0.37721436       1.7589504       5.7953716
2021-11-02/20:47:53.44         -0.38479682       1.7705919       5.7582521
2021-11-02/20:47:53.47         -0.39130385       1.7796845       5.7189563
2021-11-02/20:47:53.50         -0.39734646       1.7749544       5.6886913
2021-11-02/20:47:53.54         -0.39234799       1.7800758       5.6551343
2021-11-02/20:47:53.57         -0.38997574       1.7808248       5.6459289
2021-11-02/20:47:53.60         -0.39447435       1.7945689       5.6271704
2021-11-02/20:47:53.63         -0.40252536       1.7969549       5.6324775
2021-11-02/20:47:53.66         -0.40419867       1.7967232       5.6331496
2021-11-02/20:47:53.69         -0.39525866       1.7944154       5.6358750
2021-11-02/20:47:53.72         -0.39508501       1.7778217       5.6288152
2021-11-02/20:47:53.75         -0.39042526       1.7551358       5.6259992
2021-11-02/20:47:53.79         -0.39683399       1.7302033       5.6168589
2021-11-02/20:47:53.82         -0.40182470       1.7129134       5.6177126
2021-11-02/20:47:53.85         -0.40978501       1.7020660       5.6140788
2021-11-02/20:47:53.88         -0.41322682       1.6814599       5.6201454
2021-11-02/20:47:53.91         -0.41519063       1.6657267       5.6058102
2021-11-02/20:47:53.94         -0.42921712       1.6614445       5.5880448
2021-11-02/20:47:53.97         -0.44621754       1.6607499       5.5776760
2021-11-02/20:47:54.00         -0.45641651       1.6632522       5.5704954
2021-11-02/20:47:54.04         -0.47432671       1.6699149       5.5650322
2021-11-02/20:47:54.07         -0.47953575       1.6810312       5.5533353
2021-11-02/20:47:54.10         -0.49257420       1.6907821       5.5308102
2021-11-02/20:47:54.13         -0.50167306       1.6895039       5.4958655
2021-11-02/20:47:54.16         -0.50662119       1.6880271       5.4665178
2021-11-02/20:47:54.19         -0.50506128       1.6869455       5.4377494
2021-11-02/20:47:54.22         -0.50521715       1.6836602       5.4050196
2021-11-02/20:47:54.25         -0.50765442       1.6791356       5.3714676
2021-11-02/20:47:54.29         -0.51514628       1.6674165       5.3420371
2021-11-02/20:47:54.32         -0.51458924       1.6643912       5.3144509
2021-11-02/20:47:54.35         -0.51969049       1.6600102       5.2850769
2021-11-02/20:47:54.38         -0.51869381       1.6570280       5.2713105
2021-11-02/20:47:54.41         -0.52311178       1.6525231       5.2571063
2021-11-02/20:47:54.44         -0.53178101       1.6563529       5.2328105
2021-11-02/20:47:54.47         -0.53973299       1.6669731       5.2128424
2021-11-02/20:47:54.50         -0.54447130       1.6750457       5.1832256
2021-11-02/20:47:54.54         -0.56380720       1.6760385       5.1540150
2021-11-02/20:47:54.57         -0.57022505       1.6819168       5.1369515
2021-11-02/20:47:54.60         -0.57359881       1.6797295       5.1115072
2021-11-02/20:47:54.63         -0.57680390       1.6830522       5.0847890
2021-11-02/20:47:54.66         -0.58510151       1.6763295       5.0575582
2021-11-02/20:47:54.69         -0.59665843       1.6857829       5.0388446
2021-11-02/20:47:54.72         -0.60831516       1.6889059       5.0314880
2021-11-02/20:47:54.75         -0.60958868       1.6846672       5.0168629
2021-11-02/20:47:54.79         -0.62486804       1.6876683       5.0231152
2021-11-02/20:47:54.82         -0.62222110       1.7001029       5.0221427
2021-11-02/20:47:54.85         -0.62847986       1.7100491       5.0014554
2021-11-02/20:47:54.88         -0.63168741       1.7221210       4.9826269
2021-11-02/20:47:54.91         -0.64753256       1.7187392       4.9698818
2021-11-02/20:47:54.94         -0.65760961       1.7228188       4.9581629
2021-11-02/20:47:54.97         -0.66035139       1.7239219       4.9364830
2021-11-02/20:47:55.00         -0.66163556       1.7299836       4.9121669
2021-11-02/20:47:55.04         -0.66898125       1.7310488       4.8914817
2021-11-02/20:47:55.07         -0.66468347       1.7346419       4.8657642
2021-11-02/20:47:55.10         -0.67423833       1.7383323       4.8347633
2021-11-02/20:47:55.13         -0.67411346       1.7482426       4.8126283
2021-11-02/20:47:55.16         -0.68863881       1.7563640       4.7982883
2021-11-02/20:47:55.19         -0.69682959       1.7715934       4.7777350
2021-11-02/20:47:55.22         -0.69965677       1.8009768       4.7494526
2021-11-02/20:47:55.25         -0.71022743       1.8231024       4.7235807
2021-11-02/20:47:55.29         -0.71691517       1.8317591       4.6971012
2021-11-02/20:47:55.32         -0.73753372       1.8439591       4.6705011
2021-11-02/20:47:55.35         -0.74520227       1.8632885       4.6271207
2021-11-02/20:47:55.38         -0.74860814       1.8740670       4.6044374
2021-11-02/20:47:55.41         -0.76043749       1.8681638       4.5811067
2021-11-02/20:47:55.44         -0.75330564       1.8668885       4.5396430
2021-11-02/20:47:55.47         -0.75300461       1.8749455       4.4940717
2021-11-02/20:47:55.50         -0.76367876       1.8768666       4.4582458
2021-11-02/20:47:55.54         -0.76432401       1.8789459       4.4293317
2021-11-02/20:47:55.57         -0.77132291       1.8863081       4.3991610
2021-11-02/20:47:55.60         -0.77667915       1.9082900       4.3588819
2021-11-02/20:47:55.63         -0.78706425       1.9206214       4.3245950
2021-11-02/20:47:55.66         -0.79792059       1.9282253       4.2795418
2021-11-02/20:47:55.69         -0.79762201       1.9594880       4.2259957
2021-11-02/20:47:55.72         -0.82035200       1.9773567       4.1830496
2021-11-02/20:47:55.75         -0.83975562       2.0012449       4.1443437
2021-11-02/20:47:55.79         -0.86269810       2.0023921       4.1065556
2021-11-02/20:47:55.82         -0.88296310       2.0182386       4.0552194
2021-11-02/20:47:55.85         -0.90012943       2.0303052       4.0024599
2021-11-02/20:47:55.88         -0.90588080       2.0332554       3.9466891
2021-11-02/20:47:55.91         -0.92829956       2.0421697       3.8971390
2021-11-02/20:47:55.94         -0.94313601       2.0619981       3.8608721
2021-11-02/20:47:55.97         -0.96678782       2.0655058       3.8331576
2021-11-02/20:47:56.00         -0.96613407       2.0818644       3.7934728
2021-11-02/20:47:56.04         -0.97735315       2.0914957       3.7537622
2021-11-02/20:47:56.07         -0.98139351       2.1233887       3.6989988
2021-11-02/20:47:56.10         -0.98784275       2.1281630       3.6572730
2021-11-02/20:47:56.13         -0.99547518       2.1487071       3.6100697
2021-11-02/20:47:56.16          -1.0144015       2.1655447       3.5734146
2021-11-02/20:47:56.19          -1.0243789       2.1748803       3.5422189
2021-11-02/20:47:56.22          -1.0354052       2.1785781       3.4846427
2021-11-02/20:47:56.25          -1.0377724       2.1879840       3.4229257
2021-11-02/20:47:56.29          -1.0511196       2.1967625       3.3677148
2021-11-02/20:47:56.32          -1.0541591       2.2059069       3.3173515
2021-11-02/20:47:56.35          -1.0562545       2.2251330       3.2778016
2021-11-02/20:47:56.38          -1.0612706       2.2420487       3.2423749
2021-11-02/20:47:56.41          -1.0659584       2.2536872       3.1948964
2021-11-02/20:47:56.44          -1.0727873       2.2793673       3.1391193
2021-11-02/20:47:56.47          -1.0877407       2.3020238       3.0788787
2021-11-02/20:47:56.50          -1.0998444       2.3257886       3.0392536
2021-11-02/20:47:56.54          -1.1117634       2.3467072       2.9903416
2021-11-02/20:47:56.57          -1.1245111       2.3657103       2.9445853
2021-11-02/20:47:56.60          -1.1434173       2.3914580       2.8952430
2021-11-02/20:47:56.63          -1.1594026       2.3897707       2.8505664
2021-11-02/20:47:56.66          -1.1667317       2.3992942       2.7985062
2021-11-02/20:47:56.69          -1.1820162       2.4001378       2.7677220
2021-11-02/20:47:56.72          -1.1899212       2.4045384       2.7426639
2021-11-02/20:47:56.75          -1.1872526       2.4121907       2.7224281
2021-11-02/20:47:56.79          -1.1967144       2.4072744       2.6936987
2021-11-02/20:47:56.82          -1.2115761       2.4067408       2.6744066
2021-11-02/20:47:56.85          -1.2311103       2.4081753       2.6379294
2021-11-02/20:47:56.88          -1.2442504       2.3982342       2.6265640
2021-11-02/20:47:56.91          -1.2649807       2.3971531       2.6099508
2021-11-02/20:47:56.94          -1.2897078       2.4015616       2.5759332
2021-11-02/20:47:56.97          -1.3081666       2.4120477       2.5332935
2021-11-02/20:47:57.00          -1.3249395       2.4053531       2.4937207
2021-11-02/20:47:57.04          -1.3489784       2.3944525       2.4557326
2021-11-02/20:47:57.07          -1.3582673       2.3987947       2.4101625
2021-11-02/20:47:57.10          -1.3678928       2.3986162       2.3663193
2021-11-02/20:47:57.13          -1.3767542       2.4052723       2.3433067
2021-11-02/20:47:57.16          -1.3867066       2.4119999       2.3012083
2021-11-02/20:47:57.19          -1.3994155       2.4221208       2.2579315
2021-11-02/20:47:57.22          -1.4172773       2.4264718       2.2257412
2021-11-02/20:47:57.25          -1.4265233       2.4308276       2.1966629
2021-11-02/20:47:57.29          -1.4519186       2.4352525       2.1513001
2021-11-02/20:47:57.32          -1.4680949       2.4417802       2.1065342
2021-11-02/20:47:57.35          -1.4948609       2.4472992       2.0656766
2021-11-02/20:47:57.38          -1.5090440       2.4678432       2.0121933
2021-11-02/20:47:57.41          -1.5215376       2.4815894       1.9422453
2021-11-02/20:47:57.44          -1.5329762       2.4952284       1.8748636
2021-11-02/20:47:57.47          -1.5457320       2.5066907       1.8008331
2021-11-02/20:47:57.50          -1.5388685       2.5265646       1.7454193
2021-11-02/20:47:57.54          -1.5509142       2.5548060       1.6734056
2021-11-02/20:47:57.57          -1.5569857       2.5769216       1.6220434
2021-11-02/20:47:57.60          -1.5707522       2.5923900       1.5689934
2021-11-02/20:47:57.63          -1.5715054       2.6164307       1.5179807
2021-11-02/20:47:57.66          -1.5901677       2.6131100       1.4730206
2021-11-02/20:47:57.69          -1.6015834       2.6224967       1.4316994
2021-11-02/20:47:57.72          -1.6195899       2.6306407       1.3880031
2021-11-02/20:47:57.75          -1.6255818       2.6403434       1.3506981
2021-11-02/20:47:57.79          -1.6555672       2.6306146       1.2911147
2021-11-02/20:47:57.82          -1.6749776       2.6164084       1.2473849
2021-11-02/20:47:57.85          -1.6901620       2.6196829       1.1879821
2021-11-02/20:47:57.88          -1.6857985       2.6205547       1.1410946
2021-11-02/20:47:57.91          -1.7008680       2.6104192       1.0933496
2021-11-02/20:47:57.94          -1.7101848       2.6140847       1.0517857
2021-11-02/20:47:57.97          -1.7316566       2.6186171       1.0065805
2021-11-02/20:47:58.00          -1.7377630       2.6185020      0.96617907
2021-11-02/20:47:58.04          -1.7526761       2.6095915      0.92063801
2021-11-02/20:47:58.07          -1.7593778       2.6102254      0.88069746
2021-11-02/20:47:58.10          -1.7626134       2.6107537      0.83117759
2021-11-02/20:47:58.13          -1.7693360       2.6071226      0.80080948
2021-11-02/20:47:58.16          -1.7923204       2.6073897      0.74269344
2021-11-02/20:47:58.19          -1.8084359       2.6107641      0.69310926
2021-11-02/20:47:58.22          -1.8191688       2.6144104      0.63102807
2021-11-02/20:47:58.25          -1.8336931       2.5969578      0.58739632
2021-11-02/20:47:58.29          -1.8494199       2.6009577      0.52901378
2021-11-02/20:47:58.32          -1.8565682       2.5949755      0.47605677
2021-11-02/20:47:58.35          -1.8625928       2.5958203      0.42471580
2021-11-02/20:47:58.38          -1.8844510       2.5892639      0.37597713
2021-11-02/20:47:58.41          -1.9028841       2.5789472      0.32113760
2021-11-02/20:47:58.44          -1.9138203       2.5634676      0.28262960
2021-11-02/20:47:58.47          -1.9239216       2.5559975      0.24020666
2021-11-02/20:47:58.50          -1.9458551       2.5445698      0.20514530
2021-11-02/20:47:58.54          -1.9633642       2.5363929      0.15963304
2021-11-02/20:47:58.57          -1.9740825       2.5089006      0.12055221
2021-11-02/20:47:58.60          -1.9964890       2.5010324     0.066192640
2021-11-02/20:47:58.63          -2.0144747       2.4943847    0.0051617606
2021-11-02/20:47:58.66          -2.0331836       2.4889223    -0.044182033
2021-11-02/20:47:58.69          -2.0383644       2.4861499    -0.095474741
2021-11-02/20:47:58.72          -2.0504527       2.4790579     -0.14509307
2021-11-02/20:47:58.75          -2.0551109       2.4724439     -0.20415263
2021-11-02/20:47:58.79          -2.0721034       2.4742698     -0.25271330
2021-11-02/20:47:58.82          -2.0775718       2.4814517     -0.30165784
2021-11-02/20:47:58.85          -2.0945729       2.4812315     -0.34644322
2021-11-02/20:47:58.88          -2.1010937       2.4779828     -0.37502768
2021-11-02/20:47:58.91          -2.1169940       2.4730372     -0.39966848
2021-11-02/20:47:58.94          -2.1288297       2.4590608     -0.43650724
2021-11-02/20:47:58.97          -2.1453502       2.4493042     -0.48179719
2021-11-02/20:47:59.00          -2.1637694       2.4473434     -0.52609137
2021-11-02/20:47:59.04          -2.1827143       2.4408748     -0.57931420
2021-11-02/20:47:59.07          -2.1874056       2.4241167     -0.63817279
2021-11-02/20:47:59.10          -2.1997912       2.4123164     -0.70271132
2021-11-02/20:47:59.13          -2.2126352       2.4137556     -0.75570743
2021-11-02/20:47:59.16          -2.2298196       2.4114797     -0.82331317
2021-11-02/20:47:59.19          -2.2480550       2.4117595     -0.88676572
2021-11-02/20:47:59.22          -2.2647253       2.4268568     -0.94982736
2021-11-02/20:47:59.25          -2.2835178       2.4368929      -1.0022569
2021-11-02/20:47:59.29          -2.2952327       2.4406119      -1.0731248
2021-11-02/20:47:59.32          -2.3118594       2.4497837      -1.1394673
2021-11-02/20:47:59.35          -2.3390033       2.4679005      -1.2187469
2021-11-02/20:47:59.38          -2.3677218       2.4706479      -1.2777947
2021-11-02/20:47:59.41          -2.3875386       2.4755810      -1.3627169
2021-11-02/20:47:59.44          -2.4085438       2.4855054      -1.4407219
2021-11-02/20:47:59.47          -2.4233145       2.4935367      -1.5288336
2021-11-02/20:47:59.50          -2.4330003       2.4973795      -1.6111900
2021-11-02/20:47:59.54          -2.4581751       2.4946808      -1.6892053
2021-11-02/20:47:59.57          -2.4752155       2.5051717      -1.7670890
2021-11-02/20:47:59.60          -2.5036539       2.5168848      -1.8269404
2021-11-02/20:47:59.63          -2.5186183       2.5211098      -1.8844103
2021-11-02/20:47:59.66          -2.5293995       2.5269475      -1.9459886
2021-11-02/20:47:59.69          -2.5486501       2.5325973      -2.0027124
2021-11-02/20:47:59.72          -2.5678578       2.5351408      -2.0746020
2021-11-02/20:47:59.75          -2.5911126       2.5345275      -2.1241985
2021-11-02/20:47:59.79          -2.6208299       2.5251422      -2.1777636
2021-11-02/20:47:59.82          -2.6332051       2.5271415      -2.2376468
2021-11-02/20:47:59.85          -2.6512871       2.5220970      -2.2920342
2021-11-02/20:47:59.88          -2.6509539       2.5157168      -2.3505785
2021-11-02/20:47:59.91          -2.6583690       2.5123104      -2.3984873
2021-11-02/20:47:59.94          -2.6732739       2.5142975      -2.4482123
2021-11-02/20:47:59.97          -2.6802211       2.5137984      -2.4921956
2021-11-02/20:48:00.00          -2.6912965       2.5112118      -2.5108630
2021-11-02/20:48:00.04          -2.7028343       2.5112926      -2.5434354
2021-11-02/20:48:00.07          -2.7070490       2.5157671      -2.5618572
2021-11-02/20:48:00.10          -2.7228608       2.5085459      -2.5830436
2021-11-02/20:48:00.13          -2.7335504       2.5050910      -2.5970138
2021-11-02/20:48:00.16          -2.7606034       2.4929554      -2.6159815
2021-11-02/20:48:00.19          -2.7727665       2.4804297      -2.6210985
2021-11-02/20:48:00.22          -2.7810967       2.4686467      -2.6320633
2021-11-02/20:48:00.25          -2.7891173       2.4483311      -2.6430694
2021-11-02/20:48:00.29          -2.7958145       2.4338539      -2.6549171
2021-11-02/20:48:00.32          -2.7926176       2.4178499      -2.6660556
2021-11-02/20:48:00.35          -2.7963444       2.4076999      -2.6818334
2021-11-02/20:48:00.38          -2.7871006       2.4004332      -2.6883197
2021-11-02/20:48:00.41          -2.7957364       2.3980125      -2.6948429
2021-11-02/20:48:00.44          -2.7874276       2.3959368      -2.7050939
2021-11-02/20:48:00.47          -2.7981348       2.3794364      -2.7173985
2021-11-02/20:48:00.50          -2.7978097       2.3640103      -2.7197980
2021-11-02/20:48:00.54          -2.8071877       2.3482578      -2.7297882
2021-11-02/20:48:00.57          -2.8119167       2.3361734      -2.7443805
2021-11-02/20:48:00.60          -2.8286609       2.3197203      -2.7534668
2021-11-02/20:48:00.63          -2.8328930       2.2995384      -2.7662362
2021-11-02/20:48:00.66          -2.8387855       2.2763071      -2.7913857
2021-11-02/20:48:00.69          -2.8328299       2.2598790      -2.8172875
2021-11-02/20:48:00.72          -2.8532099       2.2408322      -2.8274130
2021-11-02/20:48:00.75          -2.8539553       2.2525137      -2.8499118
2021-11-02/20:48:00.79          -2.8652777       2.2479087      -2.8775360
2021-11-02/20:48:00.82          -2.8742304       2.2517231      -2.8907915
2021-11-02/20:48:00.85          -2.8783102       2.2545636      -2.9056256
2021-11-02/20:48:00.88          -2.8905145       2.2492986      -2.9217508
2021-11-02/20:48:00.91          -2.8989266       2.2543357      -2.9479426
2021-11-02/20:48:00.94          -2.9186168       2.2530916      -2.9536833
2021-11-02/20:48:00.97          -2.9365117       2.2473059      -2.9651680
2021-11-02/20:48:01.00          -2.9373223       2.2484730      -2.9806601
2021-11-02/20:48:01.04          -2.9430945       2.2332022      -3.0045356
2021-11-02/20:48:01.07          -2.9491319       2.2313553      -3.0235415
2021-11-02/20:48:01.10          -2.9516805       2.2308254      -3.0498123
2021-11-02/20:48:01.13          -2.9585750       2.2362030      -3.0743869
2021-11-02/20:48:01.16          -2.9598960       2.2490358      -3.1019319
2021-11-02/20:48:01.19          -2.9669198       2.2489809      -3.1086986
2021-11-02/20:48:01.22          -2.9694262       2.2591972      -3.1454248
2021-11-02/20:48:01.25          -2.9732681       2.2773794      -3.1951195
2021-11-02/20:48:01.29          -2.9853766       2.2929578      -3.2467281
2021-11-02/20:48:01.32          -2.9852174       2.3001921      -3.2757609
2021-11-02/20:48:01.35          -2.9883113       2.3011459      -3.3195562
2021-11-02/20:48:01.38          -2.9904051       2.3090945      -3.3677265
2021-11-02/20:48:01.41          -3.0005896       2.3032834      -3.4119315
2021-11-02/20:48:01.44          -3.0029202       2.2907336      -3.4387802
2021-11-02/20:48:01.47          -2.9976719       2.2827023      -3.4786797
2021-11-02/20:48:01.50          -3.0014249       2.2755548      -3.4960647
2021-11-02/20:48:01.54          -3.0140539       2.2611045      -3.5049548
2021-11-02/20:48:01.57          -3.0088574       2.2440780      -3.5050601
2021-11-02/20:48:01.60          -3.0234088       2.2363573      -3.5139770
2021-11-02/20:48:01.63          -3.0264559       2.2368567      -3.5206507
2021-11-02/20:48:01.66          -3.0373882       2.2254630      -3.5191832
2021-11-02/20:48:01.69          -3.0427366       2.2154045      -3.5139268
2021-11-02/20:48:01.72          -3.0443657       2.2127699      -3.5213509
2021-11-02/20:48:01.75          -3.0424560       2.2064487      -3.5163604
2021-11-02/20:48:01.79          -3.0382008       2.2027401      -3.5267935
2021-11-02/20:48:01.82          -3.0262255       2.1924560      -3.5258504
2021-11-02/20:48:01.85          -3.0219130       2.1862775      -3.5370259
2021-11-02/20:48:01.88          -3.0255644       2.1682021      -3.5380294
2021-11-02/20:48:01.91          -3.0159000       2.1554993      -3.5317062
2021-11-02/20:48:01.94          -3.0096014       2.1562954      -3.5301495
2021-11-02/20:48:01.97          -3.0016651       2.1484776      -3.5307170
2021-11-02/20:48:02.00          -3.0075047       2.1496738      -3.5261128
2021-11-02/20:48:02.04          -3.0215662       2.1587586      -3.5471376
2021-11-02/20:48:02.07          -3.0258563       2.1620532      -3.5578336
2021-11-02/20:48:02.10          -3.0414709       2.1598434      -3.5601742
2021-11-02/20:48:02.13          -3.0511441       2.1541009      -3.5662475
2021-11-02/20:48:02.16          -3.0519078       2.1668495      -3.5907789
2021-11-02/20:48:02.19          -3.0681502       2.1668851      -3.6207189
2021-11-02/20:48:02.22          -3.0862115       2.1561476      -3.6519404
2021-11-02/20:48:02.25          -3.1021252       2.1490919      -3.6796059
2021-11-02/20:48:02.29          -3.1069108       2.1329047      -3.7095903
2021-11-02/20:48:02.32          -3.1085116       2.1235721      -3.7269016
2021-11-02/20:48:02.35          -3.1161611       2.1244514      -3.7473161
2021-11-02/20:48:02.38          -3.1179488       2.1415078      -3.7800208
2021-11-02/20:48:02.41          -3.1208139       2.1418477      -3.7995010
2021-11-02/20:48:02.44          -3.1152231       2.1508775      -3.8224795
2021-11-02/20:48:02.47          -3.1150811       2.1525636      -3.8279866
2021-11-02/20:48:02.50          -3.1090436       2.1589157      -3.8252469
2021-11-02/20:48:02.54          -3.1093975       2.1711657      -3.8318805
2021-11-02/20:48:02.57          -3.1115911       2.1710201      -3.8340921
2021-11-02/20:48:02.60          -3.1140178       2.1675480      -3.8427910
2021-11-02/20:48:02.63          -3.1117282       2.1590326      -3.8494610
2021-11-02/20:48:02.66          -3.1099243       2.1481388      -3.8390264
2021-11-02/20:48:02.69          -3.1095708       2.1567685      -3.8435539
2021-11-02/20:48:02.72          -3.1095736       2.1543793      -3.8454782
2021-11-02/20:48:02.75          -3.1133421       2.1634332      -3.8497042
2021-11-02/20:48:02.79          -3.1190744       2.1666406      -3.8517455
2021-11-02/20:48:02.82          -3.1137686       2.1735347      -3.8477755
2021-11-02/20:48:02.85          -3.1034209       2.1928210      -3.8617563
2021-11-02/20:48:02.88          -3.1009884       2.2030967      -3.8609420
2021-11-02/20:48:02.91          -3.1083524       2.2149224      -3.8608797
2021-11-02/20:48:02.94          -3.1123050       2.2286173      -3.8701660
2021-11-02/20:48:02.97          -3.1139313       2.2325446      -3.8787338
2021-11-02/20:48:03.00          -3.1141346       2.2328772      -3.8813619
2021-11-02/20:48:03.04          -3.1184042       2.2328510      -3.8948801
2021-11-02/20:48:03.07          -3.1135847       2.2477172      -3.9034824
2021-11-02/20:48:03.10          -3.1182000       2.2587977      -3.9208559
2021-11-02/20:48:03.13          -3.1171817       2.2743720      -3.9213077
2021-11-02/20:48:03.16          -3.1367359       2.2872251      -3.9250821
2021-11-02/20:48:03.19          -3.1430438       2.3136952      -3.9306704
2021-11-02/20:48:03.22          -3.1495132       2.3222161      -3.9373520
2021-11-02/20:48:03.25          -3.1487957       2.3245769      -3.9274238
2021-11-02/20:48:03.29          -3.1632739       2.3216550      -3.9214173
2021-11-02/20:48:03.32          -3.1662666       2.3360529      -3.9179147
2021-11-02/20:48:03.35          -3.1789375       2.3266854      -3.9224603
2021-11-02/20:48:03.38          -3.1951141       2.3117922      -3.9101491
2021-11-02/20:48:03.41          -3.2116462       2.2947789      -3.9119135
2021-11-02/20:48:03.44          -3.2006799       2.2991581      -3.9279902
2021-11-02/20:48:03.47          -3.2007832       2.2838491      -3.9284418
2021-11-02/20:48:03.50          -3.1998718       2.2894196      -3.9285774
2021-11-02/20:48:03.54          -3.2035842       2.3031186      -3.9341726
2021-11-02/20:48:03.57          -3.2018125       2.3255046      -3.9303904
2021-11-02/20:48:03.60          -3.2063278       2.3330417      -3.9258301
2021-11-02/20:48:03.63          -3.2056162       2.3556921      -3.9286333
2021-11-02/20:48:03.66          -3.1907449       2.3836838      -3.9460480
2021-11-02/20:48:03.69          -3.1908224       2.4017012      -3.9609345
2021-11-02/20:48:03.72          -3.1894056       2.4158418      -3.9664612
2021-11-02/20:48:03.75          -3.1960032       2.4129186      -3.9751437
2021-11-02/20:48:03.79          -3.2002582       2.3962082      -3.9815428
2021-11-02/20:48:03.82          -3.2040738       2.3813577      -3.9844075
2021-11-02/20:48:03.85          -3.2073236       2.3632262      -3.9991368
2021-11-02/20:48:03.88          -3.1987263       2.3628898      -4.0165624
2021-11-02/20:48:03.91          -3.1970463       2.3500053      -4.0211393
2021-11-02/20:48:03.94          -3.2006888       2.3263010      -4.0093788
2021-11-02/20:48:03.97          -3.1970528       2.3156238      -4.0106519
2021-11-02/20:48:04.00          -3.1990347       2.3009757      -3.9992432
2021-11-02/20:48:04.04          -3.1985443       2.2940480      -3.9867238
2021-11-02/20:48:04.07          -3.1963054       2.2930865      -3.9823550
2021-11-02/20:48:04.10          -3.1995093       2.2829891      -3.9898683
2021-11-02/20:48:04.13          -3.2016312       2.2842156      -3.9948463
2021-11-02/20:48:04.16          -3.2128238       2.2612633      -3.9919937
2021-11-02/20:48:04.19          -3.2119625       2.2602846      -4.0020635
2021-11-02/20:48:04.22          -3.2175474       2.2722776      -4.0244542
2021-11-02/20:48:04.25          -3.2165096       2.2841774      -4.0302780
2021-11-02/20:48:04.29          -3.2314489       2.2944094      -4.0401301
2021-11-02/20:48:04.32          -3.2308429       2.3177680      -4.0638266
2021-11-02/20:48:04.35          -3.2352043       2.3335575      -4.0832733
2021-11-02/20:48:04.38          -3.2376838       2.3579346      -4.0936699
2021-11-02/20:48:04.41          -3.2508486       2.3783444      -4.0981572
2021-11-02/20:48:04.44          -3.2594253       2.4123420      -4.1075640
2021-11-02/20:48:04.47          -3.2639636       2.4221393      -4.1050824
2021-11-02/20:48:04.50          -3.2722214       2.4273194      -4.1018188
2021-11-02/20:48:04.54          -3.2903666       2.4313435      -4.1099300
2021-11-02/20:48:04.57          -3.2891447       2.4297855      -4.1186113
2021-11-02/20:48:04.60          -3.3015118       2.4229509      -4.1174302
2021-11-02/20:48:04.63          -3.3073078       2.4159160      -4.1161948
2021-11-02/20:48:04.66          -3.3150977       2.4147995      -4.1228182
2021-11-02/20:48:04.69          -3.3081583       2.4202503      -4.1370392
2021-11-02/20:48:04.72          -3.3194276       2.4099936      -4.1444461
2021-11-02/20:48:04.75          -3.3222968       2.4103086      -4.1505328
2021-11-02/20:48:04.79          -3.3231118       2.4090077      -4.1598068
2021-11-02/20:48:04.82          -3.3084626       2.4233901      -4.1636662
2021-11-02/20:48:04.85          -3.3182765       2.4276290      -4.1560956
2021-11-02/20:48:04.88          -3.3072351       2.4334954      -4.1642242
2021-11-02/20:48:04.91          -3.3016074       2.4321361      -4.1794317
2021-11-02/20:48:04.94          -3.2937187       2.4250250      -4.1954606
2021-11-02/20:48:04.97          -3.2947696       2.4222152      -4.2049969
2021-11-02/20:48:05.00          -3.2781787       2.4181725      -4.2107500
2021-11-02/20:48:05.04          -3.2815979       2.4103891      -4.2197583
2021-11-02/20:48:05.07          -3.2766048       2.4031232      -4.2276889
2021-11-02/20:48:05.10          -3.2818887       2.3739300      -4.2340882
2021-11-02/20:48:05.13          -3.2770792       2.3662279      -4.2438893
2021-11-02/20:48:05.16          -3.2809975       2.3572491      -4.2419842
2021-11-02/20:48:05.19          -3.2782969       2.3607220      -4.2277297
2021-11-02/20:48:05.22          -3.2845879       2.3683770      -4.2234903
2021-11-02/20:48:05.25          -3.2862311       2.3514439      -4.2146036
2021-11-02/20:48:05.29          -3.2899054       2.3411805      -4.2236932
2021-11-02/20:48:05.32          -3.2795486       2.3197619      -4.2281973
2021-11-02/20:48:05.35          -3.2727427       2.3195161      -4.2459287
2021-11-02/20:48:05.38          -3.2699272       2.3218541      -4.2486446
2021-11-02/20:48:05.41          -3.2633583       2.3154199      -4.2543665
2021-11-02/20:48:05.44          -3.2573897       2.2970343      -4.2618085
2021-11-02/20:48:05.47          -3.2559150       2.2809752      -4.2845743
2021-11-02/20:48:05.50          -3.2565944       2.2681362      -4.2847134
2021-11-02/20:48:05.54          -3.2535277       2.2538885      -4.2823056
2021-11-02/20:48:05.57          -3.2534868       2.2385894      -4.2653927
2021-11-02/20:48:05.60          -3.2587280       2.2496080      -4.2600985
2021-11-02/20:48:05.63          -3.2617474       2.2372437      -4.2482151
2021-11-02/20:48:05.66          -3.2676950       2.2252780      -4.2375111
2021-11-02/20:48:05.69          -3.2684709       2.2038893      -4.2349887
2021-11-02/20:48:05.72          -3.2731346       2.1913302      -4.2288560
2021-11-02/20:48:05.75          -3.2729247       2.1699489      -4.2092214
2021-11-02/20:48:05.79          -3.2712543       2.1413231      -4.2053009
2021-11-02/20:48:05.82          -3.2748027       2.1318607      -4.2086274
2021-11-02/20:48:05.85          -3.2724719       2.1233269      -4.2147483
2021-11-02/20:48:05.88          -3.2696263       2.1007692      -4.2222575
2021-11-02/20:48:05.91          -3.2768910       2.0815227      -4.2150218
2021-11-02/20:48:05.94          -3.2831982       2.0710769      -4.2059381
2021-11-02/20:48:05.97          -3.2924590       2.0619727      -4.1981986
2021-11-02/20:48:06.00          -3.2926893       2.0632350      -4.1938545
2021-11-02/20:48:06.04          -3.2981557       2.0669962      -4.2043302
2021-11-02/20:48:06.07          -3.2999918       2.0822256      -4.2125209
2021-11-02/20:48:06.10          -3.2982729       2.0712238      -4.2042929
2021-11-02/20:48:06.13          -3.2980193       2.0655336      -4.2031302
2021-11-02/20:48:06.16          -3.3015313       2.0581968      -4.1959729
2021-11-02/20:48:06.19          -3.2877932       2.0589045      -4.1877416
2021-11-02/20:48:06.22          -3.2758917       2.0617360      -4.1990277
2021-11-02/20:48:06.25          -3.2586967       2.0673523      -4.2035570
2021-11-02/20:48:06.29          -3.2465149       2.0711386      -4.2105314
2021-11-02/20:48:06.32          -3.2366299       2.0798223      -4.2051279
2021-11-02/20:48:06.35          -3.2266359       2.0869160      -4.1960505
2021-11-02/20:48:06.38          -3.2167868       2.1144199      -4.2056825
2021-11-02/20:48:06.41          -3.2135700       2.1381396      -4.1886617
2021-11-02/20:48:06.44          -3.2151012       2.1669720      -4.1802596
2021-11-02/20:48:06.47          -3.2230970       2.1948645      -4.1888738
2021-11-02/20:48:06.50          -3.2244852       2.2111055      -4.1768630
2021-11-02/20:48:06.54          -3.2366866       2.2266223      -4.1663169
2021-11-02/20:48:06.57          -3.2371173       2.2492649      -4.1545955
2021-11-02/20:48:06.60          -3.2323088       2.2671748      -4.1581822
2021-11-02/20:48:06.63          -3.2346021       2.2927952      -4.1595688
2021-11-02/20:48:06.66          -3.2411541       2.2980813      -4.1432134
2021-11-02/20:48:06.69          -3.2368151       2.3139508      -4.1423047
2021-11-02/20:48:06.72          -3.2327664       2.3305222      -4.1263083
2021-11-02/20:48:06.75          -3.2276534       2.3592863      -4.1013796
2021-11-02/20:48:06.79          -3.2269716       2.3843655      -4.0884487
2021-11-02/20:48:06.82          -3.2232947       2.4101898      -4.0825517
2021-11-02/20:48:06.85          -3.2197257       2.4376058      -4.0803417
2021-11-02/20:48:06.88          -3.2339724       2.4641065      -4.0628902
2021-11-02/20:48:06.91          -3.2384625       2.4645399      -4.0403317
2021-11-02/20:48:06.94          -3.2335826       2.4876578      -4.0306281
2021-11-02/20:48:06.97          -3.2300032       2.4975609      -4.0276124
2021-11-02/20:48:07.00          -3.2201731       2.5094895      -4.0211244
2021-11-02/20:48:07.04          -3.2221185       2.5030515      -4.0232341
2021-11-02/20:48:07.07          -3.2258698       2.5064318      -4.0128478
2021-11-02/20:48:07.10          -3.2152595       2.5182707      -4.0025896
2021-11-02/20:48:07.13          -3.2126468       2.5117337      -3.9812346
2021-11-02/20:48:07.16          -3.2054634       2.5184843      -3.9681773
2021-11-02/20:48:07.19          -3.2038905       2.5311634      -3.9519176
2021-11-02/20:48:07.22          -3.2052129       2.5356350      -3.9347605
2021-11-02/20:48:07.25          -3.2126242       2.5446734      -3.9134391
2021-11-02/20:48:07.29          -3.2217155       2.5527463      -3.9037151
2021-11-02/20:48:07.32          -3.2191799       2.5667585      -3.8845753
2021-11-02/20:48:07.35          -3.2183434       2.5726094      -3.8726086
2021-11-02/20:48:07.38          -3.2211724       2.5592252      -3.8544069
2021-11-02/20:48:07.41          -3.2273612       2.5607399      -3.8566838
2021-11-02/20:48:07.44          -3.2360947       2.5500509      -3.8411876
2021-11-02/20:48:07.47          -3.2419602       2.5488678      -3.8408154
2021-11-02/20:48:07.50          -3.2446011       2.5409913      -3.8239521
2021-11-02/20:48:07.54          -3.2458128       2.5399240      -3.8241462
2021-11-02/20:48:07.57          -3.2483224       2.5447934      -3.8195876
2021-11-02/20:48:07.60          -3.2474519       2.5548418      -3.8172546
2021-11-02/20:48:07.63          -3.2422157       2.5502793      -3.8079344
2021-11-02/20:48:07.66          -3.2521724       2.5641154      -3.8061499
2021-11-02/20:48:07.69          -3.2581037       2.5581551      -3.7920722
2021-11-02/20:48:07.72          -3.2536640       2.5636929      -3.7837426
2021-11-02/20:48:07.75          -3.2436895       2.5656578      -3.7764522
2021-11-02/20:48:07.79          -3.2342279       2.5652509      -3.7911377
2021-11-02/20:48:07.82          -3.2226031       2.5526526      -3.7891848
2021-11-02/20:48:07.85          -3.2218290       2.5417063      -3.7865372
2021-11-02/20:48:07.88          -3.2224090       2.5192781      -3.7777314
2021-11-02/20:48:07.91          -3.2212645       2.5149620      -3.7780872
2021-11-02/20:48:07.94          -3.2063096       2.5069606      -3.7742532
2021-11-02/20:48:07.97          -3.1932746       2.5137964      -3.7770587
2021-11-02/20:48:08.00          -3.1914283       2.5194767      -3.7725820
2021-11-02/20:48:08.04          -3.1959926       2.5139702      -3.7630527
2021-11-02/20:48:08.07          -3.2058511       2.5059873      -3.7337840
2021-11-02/20:48:08.10          -3.2126534       2.5028873      -3.7145893
2021-11-02/20:48:08.13          -3.2046151       2.4978312      -3.7023883
2021-11-02/20:48:08.16          -3.2085375       2.4882946      -3.6946291
2021-11-02/20:48:08.19          -3.2041673       2.4741434      -3.6825605
2021-11-02/20:48:08.22          -3.2082569       2.4589751      -3.6740442
2021-11-02/20:48:08.25          -3.2088826       2.4533340      -3.6608386
2021-11-02/20:48:08.29          -3.2111753       2.4374855      -3.6464619
2021-11-02/20:48:08.32          -3.2070650       2.4282438      -3.6289159
2021-11-02/20:48:08.35          -3.1992316       2.4213030      -3.6208944
2021-11-02/20:48:08.38          -3.1979973       2.4181800      -3.6184228
2021-11-02/20:48:08.41          -3.2028943       2.4183044      -3.6135402
2021-11-02/20:48:08.44          -3.1931394       2.4315470      -3.6005729
2021-11-02/20:48:08.47          -3.1938164       2.4432592      -3.6047477
2021-11-02/20:48:08.50          -3.1833220       2.4563635      -3.6136897
2021-11-02/20:48:08.54          -3.1828164       2.4553638      -3.6071151
2021-11-02/20:48:08.57          -3.1826115       2.4488766      -3.6057452
2021-11-02/20:48:08.60          -3.1812639       2.4469115      -3.6115278
2021-11-02/20:48:08.63          -3.1771269       2.4597940      -3.6250988
2021-11-02/20:48:08.66          -3.1699131       2.4611947      -3.6244024
2021-11-02/20:48:08.69          -3.1619625       2.4678472      -3.6223068
2021-11-02/20:48:08.72          -3.1655053       2.4552910      -3.6224555
2021-11-02/20:48:08.75          -3.1653163       2.4570564      -3.6091543
2021-11-02/20:48:08.79          -3.1724046       2.4501614      -3.5918277
2021-11-02/20:48:08.82          -3.1795291       2.4604990      -3.5924161
2021-11-02/20:48:08.85          -3.1727952       2.4757933      -3.5909433
2021-11-02/20:48:08.88          -3.1713801       2.4790444      -3.5834320
2021-11-02/20:48:08.91          -3.1723736       2.4827697      -3.5798403
2021-11-02/20:48:08.94          -3.1789631       2.4980407      -3.5803491
2021-11-02/20:48:08.97          -3.1959780       2.4938562      -3.5765139
2021-11-02/20:48:09.00          -3.2075199       2.4973445      -3.5711490
2021-11-02/20:48:09.04          -3.2050673       2.4883589      -3.5783817
2021-11-02/20:48:09.07          -3.2110856       2.4929809      -3.5786270
2021-11-02/20:48:09.10          -3.2169684       2.4873366      -3.5665267
2021-11-02/20:48:09.13          -3.2238120       2.4881579      -3.5724268
2021-11-02/20:48:09.16          -3.2356278       2.4898449      -3.5615545
2021-11-02/20:48:09.19          -3.2371181       2.4862352      -3.5497246
2021-11-02/20:48:09.22          -3.2442953       2.4821441      -3.5332316
2021-11-02/20:48:09.25          -3.2387285       2.5029375      -3.5298971
2021-11-02/20:48:09.29          -3.2379859       2.5088130      -3.5212988
2021-11-02/20:48:09.32          -3.2498694       2.5148314      -3.5100582
2021-11-02/20:48:09.35          -3.2514103       2.5133750      -3.5060408
2021-11-02/20:48:09.38          -3.2628127       2.5113099      -3.4929337
2021-11-02/20:48:09.41          -3.2746200       2.5079348      -3.4789011
2021-11-02/20:48:09.44          -3.2670829       2.5195275      -3.4762509
2021-11-02/20:48:09.47          -3.2711211       2.5149438      -3.4772051
2021-11-02/20:48:09.50          -3.2699165       2.5305017      -3.4887796
2021-11-02/20:48:09.54          -3.2748589       2.5234503      -3.4778912
2021-11-02/20:48:09.57          -3.2702447       2.5355114      -3.4830203
2021-11-02/20:48:09.60          -3.2686797       2.5500938      -3.4725451
2021-11-02/20:48:09.63          -3.2696099       2.5740008      -3.4646976
2021-11-02/20:48:09.66          -3.2638000       2.5921857      -3.4741442
2021-11-02/20:48:09.69          -3.2604537       2.6072499      -3.4725877
2021-11-02/20:48:09.72          -3.2652525       2.6220137      -3.4873682
2021-11-02/20:48:09.75          -3.2720116       2.6432393      -3.4895800
2021-11-02/20:48:09.79          -3.2883867       2.6350659      -3.4859122
2021-11-02/20:48:09.82          -3.3009996       2.6342512      -3.4789876
2021-11-02/20:48:09.85          -3.3082948       2.6330294      -3.4804512
2021-11-02/20:48:09.88          -3.3127004       2.6302897      -3.4970893
2021-11-02/20:48:09.91          -3.3276125       2.6347304      -3.5078531
2021-11-02/20:48:09.94          -3.3355177       2.6417209      -3.5171916
2021-11-02/20:48:09.97          -3.3364241       2.6499625      -3.5268626
2021-11-02/20:48:10.00          -3.3421297       2.6492080      -3.5200856
2021-11-02/20:48:10.04          -3.3547806       2.6619444      -3.5339795
2021-11-02/20:48:10.07          -3.3496545       2.6772889      -3.5342881
2021-11-02/20:48:10.10          -3.3388209       2.6848429      -3.5512112
2021-11-02/20:48:10.13          -3.3354826       2.6950481      -3.5600639
2021-11-02/20:48:10.16          -3.3383351       2.7009000      -3.5574139
2021-11-02/20:48:10.19          -3.3321226       2.6925505      -3.5535287
2021-11-02/20:48:10.22          -3.3297186       2.6904143      -3.5653171
2021-11-02/20:48:10.25          -3.3354523       2.6875757      -3.5728177
2021-11-02/20:48:10.29          -3.3331305       2.6806924      -3.5868835
2021-11-02/20:48:10.32          -3.3325509       2.6825607      -3.5888533
2021-11-02/20:48:10.35          -3.3368135       2.6896076      -3.5988642
2021-11-02/20:48:10.38          -3.3425849       2.6935876      -3.5967252
2021-11-02/20:48:10.41          -3.3473503       2.6916940      -3.5967066
2021-11-02/20:48:10.44          -3.3531063       2.6874004      -3.6065216
2021-11-02/20:48:10.47          -3.3609019       2.6953392      -3.6170596
2021-11-02/20:48:10.50          -3.3666204       2.6948262      -3.6158631
2021-11-02/20:48:10.54          -3.3669703       2.6890189      -3.6193388
2021-11-02/20:48:10.57          -3.3804065       2.6818753      -3.6197606
2021-11-02/20:48:10.60          -3.3747162       2.6736394      -3.6192047
2021-11-02/20:48:10.63          -3.3724994       2.6793239      -3.6209529
2021-11-02/20:48:10.66          -3.3624178       2.6805139      -3.6311394
2021-11-02/20:48:10.69          -3.3559459       2.6832973      -3.6359368
2021-11-02/20:48:10.72          -3.3514560       2.7062734      -3.6400598
2021-11-02/20:48:10.75          -3.3479804       2.7121616      -3.6333845
2021-11-02/20:48:10.79          -3.3430357       2.7174257      -3.6181906
2021-11-02/20:48:10.82          -3.3433351       2.7231913      -3.6097880
2021-11-02/20:48:10.85          -3.3351789       2.7276348      -3.6065619
2021-11-02/20:48:10.88          -3.3382921       2.7295568      -3.5903349
2021-11-02/20:48:10.91          -3.3321940       2.7108179      -3.5814751
2021-11-02/20:48:10.94          -3.3369382       2.7065862      -3.5742276
2021-11-02/20:48:10.97          -3.3448225       2.7032463      -3.5701967
2021-11-02/20:48:11.00          -3.3454770       2.6920261      -3.5703980
2021-11-02/20:48:11.04          -3.3483325       2.6806141      -3.5805548
2021-11-02/20:48:11.07          -3.3483921       2.6730167      -3.5825281
2021-11-02/20:48:11.10          -3.3374581       2.6788060      -3.5888068
2021-11-02/20:48:11.13          -3.3291409       2.6936514      -3.5830669
2021-11-02/20:48:11.16          -3.3247417       2.7070727      -3.5998948
2021-11-02/20:48:11.19          -3.3321712       2.7130139      -3.5877937
2021-11-02/20:48:11.22          -3.3348704       2.7180802      -3.5832557
2021-11-02/20:48:11.25          -3.3283197       2.7269000      -3.5924818
2021-11-02/20:48:11.29          -3.3307249       2.7266773      -3.5888161
2021-11-02/20:48:11.32          -3.3240760       2.7421928      -3.5824304
2021-11-02/20:48:11.35          -3.3161364       2.7487527      -3.5859621
2021-11-02/20:48:11.38          -3.3161282       2.7390036      -3.5801607
2021-11-02/20:48:11.41          -3.3201385       2.7367992      -3.5950920
2021-11-02/20:48:11.44          -3.3238344       2.7266118      -3.5981051
2021-11-02/20:48:11.47          -3.3239341       2.7312760      -3.6143108
2021-11-02/20:48:11.50          -3.3210032       2.7265030      -3.6245875
2021-11-02/20:48:11.54          -3.3265916       2.7215466      -3.6168407
2021-11-02/20:48:11.57          -3.3205857       2.7263012      -3.6197650
2021-11-02/20:48:11.60          -3.3268663       2.7293474      -3.6203856
2021-11-02/20:48:11.63          -3.3334916       2.7380165      -3.6256355
2021-11-02/20:48:11.66          -3.3313877       2.7460144      -3.6337026
2021-11-02/20:48:11.69          -3.3374454       2.7560156      -3.6333626
2021-11-02/20:48:11.72          -3.3413759       2.7581493      -3.6253988
2021-11-02/20:48:11.75          -3.3329482       2.7566166      -3.6270836
2021-11-02/20:48:11.79          -3.3326756       2.7612371      -3.6308564
2021-11-02/20:48:11.82          -3.3260040       2.7661264      -3.6451765
2021-11-02/20:48:11.85          -3.3385295       2.7673667      -3.6467454
2021-11-02/20:48:11.88          -3.3378391       2.7600891      -3.6436373
2021-11-02/20:48:11.91          -3.3372668       2.7585147      -3.6386810
2021-11-02/20:48:11.94          -3.3469091       2.7587230      -3.6283751
2021-11-02/20:48:11.97          -3.3421440       2.7554918      -3.6246747
2021-11-02/20:48:12.00          -3.3456673       2.7590585      -3.6251795
2021-11-02/20:48:12.04          -3.3508143       2.7602233      -3.6246086
2021-11-02/20:48:12.07          -3.3608762       2.7388905      -3.6087631
2021-11-02/20:48:12.10          -3.3833335       2.7174284      -3.5942902
2021-11-02/20:48:12.13          -3.3875885       2.7101538      -3.5890329
2021-11-02/20:48:12.16          -3.3999572       2.7058322      -3.6010185
2021-11-02/20:48:12.19          -3.4144530       2.6813911      -3.6078540
2021-11-02/20:48:12.22          -3.4293709       2.6605506      -3.6174951
2021-11-02/20:48:12.25          -3.4376246       2.6489051      -3.6233886
2021-11-02/20:48:12.29          -3.4426479       2.6351468      -3.6278879
2021-11-02/20:48:12.32          -3.4510948       2.6313430      -3.6237155
2021-11-02/20:48:12.35          -3.4543808       2.6382356      -3.6338894
2021-11-02/20:48:12.38          -3.4378179       2.6494124      -3.6411316
2021-11-02/20:48:12.41          -3.4365819       2.6475679      -3.6511254
2021-11-02/20:48:12.44          -3.4344460       2.6345712      -3.6445002
2021-11-02/20:48:12.47          -3.4274578       2.6366285      -3.6426352
2021-11-02/20:48:12.50          -3.4168322       2.6389238      -3.6484945
2021-11-02/20:48:12.54          -3.4224048       2.6261664      -3.6498865
2021-11-02/20:48:12.57          -3.4177711       2.6139658      -3.6470371
2021-11-02/20:48:12.60          -3.4135814       2.5956168      -3.6612237
2021-11-02/20:48:12.63          -3.4030695       2.5971414      -3.6794953
2021-11-02/20:48:12.66          -3.4176708       2.5769735      -3.6868345
2021-11-02/20:48:12.69          -3.4200271       2.5635238      -3.6836432
2021-11-02/20:48:12.72          -3.4225696       2.5546835      -3.6855215
2021-11-02/20:48:12.75          -3.4280140       2.5427009      -3.6896678
2021-11-02/20:48:12.79          -3.4396979       2.5357830      -3.7011473
2021-11-02/20:48:12.82          -3.4444295       2.5401860      -3.7033420
2021-11-02/20:48:12.85          -3.4526663       2.5285388      -3.7092806
2021-11-02/20:48:12.88          -3.4672280       2.5154134      -3.7056148
2021-11-02/20:48:12.91          -3.4831518       2.4902928      -3.7076715
2021-11-02/20:48:12.94          -3.4863261       2.4881993      -3.7197404
2021-11-02/20:48:12.97          -3.4990583       2.4761016      -3.7291053
2021-11-02/20:48:13.00          -3.5013040       2.4616158      -3.7344221
2021-11-02/20:48:13.04          -3.5034911       2.4607101      -3.7466752
2021-11-02/20:48:13.07          -3.4968955       2.4607606      -3.7420258
2021-11-02/20:48:13.10          -3.4956336       2.4514948      -3.7432140
2021-11-02/20:48:13.13          -3.4945030       2.4658077      -3.7480618
2021-11-02/20:48:13.16          -3.4898355       2.4694947      -3.7515117
2021-11-02/20:48:13.19          -3.4859680       2.4727969      -3.7440565
2021-11-02/20:48:13.22          -3.4888994       2.4725897      -3.7224758
2021-11-02/20:48:13.25          -3.4763480       2.4788064      -3.7073309
2021-11-02/20:48:13.29          -3.4826619       2.4765254      -3.7009542
2021-11-02/20:48:13.32          -3.4875932       2.4582637      -3.6920788
2021-11-02/20:48:13.35          -3.4938572       2.4428168      -3.6930218
2021-11-02/20:48:13.38          -3.5001384       2.4333171      -3.6907647
2021-11-02/20:48:13.41          -3.5024052       2.4152149      -3.6916225
2021-11-02/20:48:13.44          -3.4984057       2.4109936      -3.6837291
2021-11-02/20:48:13.47          -3.5045491       2.4091300      -3.6906172
2021-11-02/20:48:13.50          -3.5001526       2.4126702      -3.7005393
2021-11-02/20:48:13.54          -3.5063312       2.4156796      -3.7120456
2021-11-02/20:48:13.57          -3.4985495       2.4243877      -3.7242233
2021-11-02/20:48:13.60          -3.4975304       2.4411577      -3.7263856
2021-11-02/20:48:13.63          -3.5047932       2.4472513      -3.7238218
2021-11-02/20:48:13.66          -3.5089715       2.4448639      -3.7249643
2021-11-02/20:48:13.69          -3.5063248       2.4470475      -3.7324087
2021-11-02/20:48:13.72          -3.5106701       2.4396941      -3.7514376
2021-11-02/20:48:13.75          -3.5107840       2.4436706      -3.7583741
2021-11-02/20:48:13.79          -3.5211486       2.4340995      -3.7677828
2021-11-02/20:48:13.82          -3.5220266       2.4211298      -3.7725596
2021-11-02/20:48:13.85          -3.5240090       2.4152252      -3.7742895
2021-11-02/20:48:13.88          -3.5208592       2.4057392      -3.7743493
2021-11-02/20:48:13.91          -3.5130380       2.4061833      -3.7833782
2021-11-02/20:48:13.94          -3.5108691       2.4173517      -3.7863219
2021-11-02/20:48:13.97          -3.5142955       2.4190927      -3.7864348
2021-11-02/20:48:14.00          -3.5134169       2.4210273      -3.7765305
2021-11-02/20:48:14.04          -3.5167261       2.4124540      -3.7673827
2021-11-02/20:48:14.07          -3.5147451       2.4131365      -3.7674820
2021-11-02/20:48:14.10          -3.5188022       2.4005707      -3.7730747
2021-11-02/20:48:14.13          -3.5216642       2.3802588      -3.7716114
2021-11-02/20:48:14.16          -3.5257185       2.3666439      -3.7850500
2021-11-02/20:48:14.19          -3.5322725       2.3482331      -3.7836716
2021-11-02/20:48:14.22          -3.5307796       2.3311803      -3.7967145
2021-11-02/20:48:14.25          -3.5253862       2.3200734      -3.8022963
2021-11-02/20:48:14.29          -3.5254356       2.3135299      -3.8165334
2021-11-02/20:48:14.32          -3.5187126       2.3023189      -3.8242211
2021-11-02/20:48:14.35          -3.5176769       2.2906473      -3.8272475
2021-11-02/20:48:14.38          -3.5077338       2.2966059      -3.8367458
2021-11-02/20:48:14.41          -3.4956062       2.2965805      -3.8418591
2021-11-02/20:48:14.44          -3.4945092       2.3038736      -3.8435005
2021-11-02/20:48:14.47          -3.4956065       2.3060051      -3.8509702
2021-11-02/20:48:14.50          -3.4918795       2.2955721      -3.8559012
2021-11-02/20:48:14.54          -3.5038983       2.2725111      -3.8503734
2021-11-02/20:48:14.57          -3.5065691       2.2553373      -3.8590074
2021-11-02/20:48:14.60          -3.5173383       2.2439927      -3.8642473
2021-11-02/20:48:14.63          -3.5073703       2.2362569      -3.8618489
2021-11-02/20:48:14.66          -3.5118493       2.2193751      -3.8565973
2021-11-02/20:48:14.69          -3.5166880       2.2094923      -3.8687668
2021-11-02/20:48:14.72          -3.5097906       2.2023149      -3.8801263
2021-11-02/20:48:14.75          -3.5064410       2.1942347      -3.8736770
2021-11-02/20:48:14.79          -3.5144902       2.1877872      -3.8712484
2021-11-02/20:48:14.82          -3.5093599       2.1852095      -3.8769199
2021-11-02/20:48:14.85          -3.5152449       2.1752068      -3.8750371
2021-11-02/20:48:14.88          -3.5152478       2.1789036      -3.8942971
2021-11-02/20:48:14.91          -3.5314635       2.1620091      -3.9017960
2021-11-02/20:48:14.94          -3.5372997       2.1475198      -3.9008360
2021-11-02/20:48:14.97          -3.5419617       2.1389827      -3.9047473
2021-11-02/20:48:15.00          -3.5494398       2.1199794      -3.9020047
2021-11-02/20:48:15.04          -3.5485833       2.0973640      -3.9142396
2021-11-02/20:48:15.07          -3.5425969       2.0846402      -3.9146439
2021-11-02/20:48:15.10          -3.5371563       2.0779682      -3.9151253
2021-11-02/20:48:15.13          -3.5268585       2.0812998      -3.9171910
2021-11-02/20:48:15.16          -3.5209947       2.0741833      -3.9011983
2021-11-02/20:48:15.19          -3.5088255       2.0823375      -3.9052896
2021-11-02/20:48:15.22          -3.5011128       2.0855525      -3.9137081
2021-11-02/20:48:15.25          -3.4997708       2.0706902      -3.9051789
2021-11-02/20:48:15.29          -3.5116627       2.0627732      -3.9050964
2021-11-02/20:48:15.32          -3.5183546       2.0644069      -3.9037156
2021-11-02/20:48:15.35          -3.5207730       2.0434853      -3.8966641
2021-11-02/20:48:15.38          -3.5291297       2.0347958      -3.8946121
2021-11-02/20:48:15.41          -3.5380600       2.0145298      -3.8931885
2021-11-02/20:48:15.44          -3.5503285       1.9897800      -3.8921749
2021-11-02/20:48:15.47          -3.5601773       1.9688430      -3.8963139
2021-11-02/20:48:15.50          -3.5575682       1.9619458      -3.8944963
2021-11-02/20:48:15.54          -3.5626858       1.9753527      -3.8989471
2021-11-02/20:48:15.57          -3.5556998       1.9713792      -3.8909882
2021-11-02/20:48:15.60          -3.5508354       1.9752573      -3.8906854
2021-11-02/20:48:15.63          -3.5494934       1.9901282      -3.8973253
2021-11-02/20:48:15.66          -3.5519589       1.9950001      -3.9179111
2021-11-02/20:48:15.69          -3.5522509       2.0010078      -3.9215825
2021-11-02/20:48:15.72          -3.5468347       2.0116156      -3.9395546
2021-11-02/20:48:15.75          -3.5411463       2.0119044      -3.9391426
2021-11-02/20:48:15.79          -3.5474330       2.0033174      -3.9355291
2021-11-02/20:48:15.82          -3.5418891       1.9986697      -3.9378970
2021-11-02/20:48:15.85          -3.5389952       2.0070298      -3.9544219
2021-11-02/20:48:15.88          -3.5431446       2.0058574      -3.9513471
2021-11-02/20:48:15.91          -3.5515495       2.0051225      -3.9554003
2021-11-02/20:48:15.94          -3.5487981       2.0040673      -3.9444342
2021-11-02/20:48:15.97          -3.5497741       2.0034619      -3.9358584
2021-11-02/20:48:16.00          -3.5492035       2.0003642      -3.9176830
2021-11-02/20:48:16.04          -3.5627547       1.9916569      -3.9150829
2021-11-02/20:48:16.07          -3.5631248       1.9822470      -3.9214385
2021-11-02/20:48:16.10          -3.5742695       1.9714851      -3.9257236
2021-11-02/20:48:16.13          -3.5808756       1.9516383      -3.9242922
2021-11-02/20:48:16.16          -3.5858857       1.9216036      -3.9286926
2021-11-02/20:48:16.19          -3.5797520       1.8930001      -3.9363883
2021-11-02/20:48:16.22          -3.5772300       1.8793225      -3.9459976
2021-11-02/20:48:16.25          -3.5811727       1.8720292      -3.9671127
2021-11-02/20:48:16.29          -3.5785535       1.8662351      -3.9768347
2021-11-02/20:48:16.32          -3.5738331       1.8609926      -3.9655079
2021-11-02/20:48:16.35          -3.5668968       1.8567477      -3.9699130
2021-11-02/20:48:16.38          -3.5634978       1.8483544      -3.9716139
2021-11-02/20:48:16.41          -3.5640329       1.8443521      -3.9781381
2021-11-02/20:48:16.44          -3.5585695       1.8540062      -3.9983529
2021-11-02/20:48:16.47          -3.5648819       1.8577248      -4.0033320
2021-11-02/20:48:16.50          -3.5726134       1.8274427      -3.9979529
2021-11-02/20:48:16.54          -3.5805030       1.8126667      -3.9991451
2021-11-02/20:48:16.57          -3.5826198       1.7935861      -4.0149612
2021-11-02/20:48:16.60          -3.5727950       1.7767531      -4.0345314
[truncated: 320,133 more chars]
