# Supplementary material for: Miniature Dungey-like cycle at Mars
Source: Nat Commun. 2026 Jul 23;17:6129. doi: 10.1038/s41467-026-75019-3 (PMC13396348; doi:10.1038/s41467-026-75019-3)
Supplement: Supplementary file 3 — Source data [file 41467_2026_75019_MOESM3_ESM.zip › data_files/Fig_maven_20190227_120500_dL.txt]

Panel        1:  dL
ytitle=dL [km]
dL!Dr!N dL!DNS!N dL!DEW!N
2019-02-27/12:03:30.01        -0.029432651     0.096031742     0.061242145
2019-02-27/12:03:30.04        -0.030382251     0.099129308     0.063220651
2019-02-27/12:03:30.08        -0.029432651     0.096030276     0.061247219
2019-02-27/12:03:30.11        -0.029432877     0.096030293     0.061250186
2019-02-27/12:03:30.14        -0.029432651     0.096028834     0.061252211
2019-02-27/12:03:30.17        -0.030382251     0.099126306     0.063231041
2019-02-27/12:03:30.20        -0.029432651     0.096027368     0.061257283
2019-02-27/12:03:30.23        -0.029432877     0.096027386     0.061260249
2019-02-27/12:03:30.26        -0.029432651     0.096025926     0.061262273
2019-02-27/12:03:30.29        -0.030382251     0.099123304     0.063241427
2019-02-27/12:03:30.33        -0.029432651     0.096024460     0.061267343
2019-02-27/12:03:30.36        -0.029432877     0.096024478     0.061270309
2019-02-27/12:03:30.39        -0.029432651     0.096023018     0.061272332
2019-02-27/12:03:30.42        -0.030382251     0.099120302     0.063251809
2019-02-27/12:03:30.45        -0.029432651     0.096021552     0.061277400
2019-02-27/12:03:30.48        -0.029432877     0.096021570     0.061280365
2019-02-27/12:03:30.51        -0.029662912     0.096771306     0.061761809
2019-02-27/12:03:30.54        -0.029691687     0.096864444     0.061824279
2019-02-27/12:03:30.58        -0.029662912     0.096769829     0.061766915
2019-02-27/12:03:30.61        -0.029662919     0.096769125     0.061769441
2019-02-27/12:03:30.64        -0.029662912     0.096768376     0.061771939
2019-02-27/12:03:30.67        -0.029691687     0.096861511     0.061834418
2019-02-27/12:03:30.70        -0.029662912     0.096766899     0.061777043
2019-02-27/12:03:30.73        -0.029662919     0.096766194     0.061779568
2019-02-27/12:03:30.76        -0.029662912     0.096765445     0.061782065
2019-02-27/12:03:30.79        -0.029691687     0.096858577     0.061844553
2019-02-27/12:03:30.83        -0.029662912     0.096763968     0.061787168
2019-02-27/12:03:30.86        -0.029662919     0.096763264     0.061789692
2019-02-27/12:03:30.89        -0.029662912     0.096762514     0.061792188
2019-02-27/12:03:30.92        -0.029691687     0.096855644     0.061854685
2019-02-27/12:03:30.95        -0.029662912     0.096761037     0.061797288
2019-02-27/12:03:30.98        -0.029662919     0.096760333     0.061799812
2019-02-27/12:03:31.01        -0.029662912     0.096759584     0.061802307
2019-02-27/12:03:31.04        -0.029691687     0.096852710     0.061864813
2019-02-27/12:03:31.08        -0.029662912     0.096758107     0.061807406
2019-02-27/12:03:31.11        -0.029662919     0.096757402     0.061809928
2019-02-27/12:03:31.14        -0.029662912     0.096756653     0.061812422
2019-02-27/12:03:31.17        -0.029691687     0.096849777     0.061874937
2019-02-27/12:03:31.20        -0.029662912     0.096755176     0.061817519
2019-02-27/12:03:31.23        -0.029662919     0.096754472     0.061820041
2019-02-27/12:03:31.26        -0.029662912     0.096753722     0.061822534
2019-02-27/12:03:31.29        -0.029691687     0.096846843     0.061885058
2019-02-27/12:03:31.33        -0.029662912     0.096752245     0.061827629
2019-02-27/12:03:31.36        -0.029662919     0.096751541     0.061830150
2019-02-27/12:03:31.39        -0.029662912     0.096750792     0.061832642
2019-02-27/12:03:31.42        -0.029691687     0.096843910     0.061895175
2019-02-27/12:03:31.45        -0.029662912     0.096749315     0.061837735
2019-02-27/12:03:31.48        -0.029662919     0.096748610     0.061840256
2019-02-27/12:03:31.51        -0.029662912     0.096747861     0.061842747
2019-02-27/12:03:31.54        -0.029691687     0.096840976     0.061905288
2019-02-27/12:03:31.58        -0.029662912     0.096746384     0.061847838
2019-02-27/12:03:31.61        -0.029662919     0.096745680     0.061850357
2019-02-27/12:03:31.64        -0.029662912     0.096744930     0.061852848
2019-02-27/12:03:31.67        -0.029691687     0.096838043     0.061915398
2019-02-27/12:03:31.70        -0.029662912     0.096743453     0.061857937
2019-02-27/12:03:31.73        -0.029662919     0.096742749     0.061860455
2019-02-27/12:03:31.76        -0.029662912     0.096742000     0.061862945
2019-02-27/12:03:31.79        -0.029691687     0.096835109     0.061925504
2019-02-27/12:03:31.83        -0.029662912     0.096740523     0.061868032
2019-02-27/12:03:31.86        -0.029662919     0.096739818     0.061870550
2019-02-27/12:03:31.89        -0.029662912     0.096739069     0.061873038
2019-02-27/12:03:31.92        -0.029691687     0.096832176     0.061935606
2019-02-27/12:03:31.95        -0.029662912     0.096737592     0.061878124
2019-02-27/12:03:31.98        -0.029662919     0.096736888     0.061880640
2019-02-27/12:03:32.01        -0.029662912     0.096736138     0.061883128
2019-02-27/12:03:32.04        -0.029691687     0.096829242     0.061945705
2019-02-27/12:03:32.08        -0.029662912     0.096734661     0.061888212
2019-02-27/12:03:32.11        -0.029662919     0.096733957     0.061890727
2019-02-27/12:03:32.14        -0.029662912     0.096733208     0.061893214
2019-02-27/12:03:32.17        -0.029691687     0.096826309     0.061955800
2019-02-27/12:03:32.20        -0.029662912     0.096731731     0.061898296
2019-02-27/12:03:32.23        -0.029662919     0.096731026     0.061900811
2019-02-27/12:03:32.26        -0.029662912     0.096730277     0.061903296
2019-02-27/12:03:32.29        -0.029691687     0.096823375     0.061965891
2019-02-27/12:03:32.33        -0.029662912     0.096728800     0.061908376
2019-02-27/12:03:32.36        -0.029662919     0.096728095     0.061910890
2019-02-27/12:03:32.39        -0.029662912     0.096727346     0.061913375
2019-02-27/12:03:32.42        -0.029691687     0.096820442     0.061975978
2019-02-27/12:03:32.45        -0.029662912     0.096725869     0.061918453
2019-02-27/12:03:32.48        -0.029662919     0.096725165     0.061920966
2019-02-27/12:03:32.51        -0.029662912     0.096724416     0.061923450
2019-02-27/12:03:32.54        -0.029691687     0.096817508     0.061986062
2019-02-27/12:03:32.58        -0.029662912     0.096722939     0.061928526
2019-02-27/12:03:32.61        -0.029662919     0.096722234     0.061931038
2019-02-27/12:03:32.64        -0.029662912     0.096721485     0.061933521
2019-02-27/12:03:32.67        -0.029691687     0.096814575     0.061996143
2019-02-27/12:03:32.70        -0.029662912     0.096720008     0.061938596
2019-02-27/12:03:32.73        -0.029662919     0.096719303     0.061941107
2019-02-27/12:03:32.76        -0.029662912     0.096718554     0.061943589
2019-02-27/12:03:32.79        -0.029691687     0.096811641     0.062006219
2019-02-27/12:03:32.83        -0.029662912     0.096717077     0.061948662
2019-02-27/12:03:32.86        -0.029662919     0.096716373     0.061951172
2019-02-27/12:03:32.89        -0.029662912     0.096715624     0.061953653
2019-02-27/12:03:32.92        -0.029691687     0.096808708     0.062016292
2019-02-27/12:03:32.95        -0.029662912     0.096714147     0.061958724
2019-02-27/12:03:32.98        -0.029662919     0.096713442     0.061961233
2019-02-27/12:03:33.01        -0.029662912     0.096712693     0.061963713
2019-02-27/12:03:33.04        -0.029691687     0.096805774     0.062026361
2019-02-27/12:03:33.08        -0.029662912     0.096711216     0.061968782
2019-02-27/12:03:33.11        -0.029662919     0.096710511     0.061971291
2019-02-27/12:03:33.14        -0.029662912     0.096709762     0.061973770
2019-02-27/12:03:33.17        -0.029691687     0.096802840     0.062036426
2019-02-27/12:03:33.20        -0.029662912     0.096708285     0.061978837
2019-02-27/12:03:33.23        -0.029662919     0.096707581     0.061981344
2019-02-27/12:03:33.26        -0.029662912     0.096706832     0.061983823
2019-02-27/12:03:33.29        -0.029691687     0.096799907     0.062046488
2019-02-27/12:03:33.33        -0.029662912     0.096705355     0.061988888
2019-02-27/12:03:33.36        -0.029662919     0.096704650     0.061991395
2019-02-27/12:03:33.39        -0.029662912     0.096703901     0.061993872
2019-02-27/12:03:33.42        -0.029691687     0.096796973     0.062056546
2019-02-27/12:03:33.45        -0.029662912     0.096702424     0.061998936
2019-02-27/12:03:33.48        -0.029662919     0.096701719     0.062001441
2019-02-27/12:03:33.51        -0.029662912     0.096700970     0.062003918
2019-02-27/12:03:33.54        -0.029691687     0.096794040     0.062066601
2019-02-27/12:03:33.58        -0.029662912     0.096699493     0.062008979
2019-02-27/12:03:33.61        -0.029662919     0.096698789     0.062011484
2019-02-27/12:03:33.64        -0.029662912     0.096698040     0.062013960
2019-02-27/12:03:33.67        -0.029691687     0.096791106     0.062076651
2019-02-27/12:03:33.70        -0.029662912     0.096696563     0.062019019
2019-02-27/12:03:33.73        -0.029662919     0.096695858     0.062021523
2019-02-27/12:03:33.76        -0.029662912     0.096695109     0.062023998
2019-02-27/12:03:33.79        -0.029691687     0.096788173     0.062086698
2019-02-27/12:03:33.83        -0.029662912     0.096693632     0.062029055
2019-02-27/12:03:33.86        -0.029662919     0.096692927     0.062031558
2019-02-27/12:03:33.89        -0.029662912     0.096692178     0.062034032
2019-02-27/12:03:33.92        -0.029691687     0.096785239     0.062096741
2019-02-27/12:03:33.95        -0.029662912     0.096690701     0.062039088
2019-02-27/12:03:33.98        -0.029662919     0.096689997     0.062041590
2019-02-27/12:03:34.01        -0.029662912     0.096689248     0.062044063
2019-02-27/12:03:34.04        -0.029691687     0.096782306     0.062106781
2019-02-27/12:03:34.08        -0.029662912     0.096687770     0.062049117
2019-02-27/12:03:34.11        -0.029662919     0.096687066     0.062051618
2019-02-27/12:03:34.14        -0.029662912     0.096686317     0.062054090
2019-02-27/12:03:34.17        -0.029691687     0.096779372     0.062116817
2019-02-27/12:03:34.20        -0.029662912     0.096684840     0.062059142
2019-02-27/12:03:34.23        -0.029662919     0.096684135     0.062061642
2019-02-27/12:03:34.26        -0.029662912     0.096683386     0.062064113
2019-02-27/12:03:34.29        -0.029691687     0.096776439     0.062126849
2019-02-27/12:03:34.33        -0.029662912     0.096681909     0.062069164
2019-02-27/12:03:34.36        -0.029662919     0.096681205     0.062071663
2019-02-27/12:03:34.39        -0.029662912     0.096680456     0.062074133
2019-02-27/12:03:34.42        -0.029691687     0.096773505     0.062136878
2019-02-27/12:03:34.45        -0.029662912     0.096678978     0.062079182
2019-02-27/12:03:34.48        -0.029662919     0.096678274     0.062081680
2019-02-27/12:03:34.51        -0.029662912     0.096677525     0.062084149
2019-02-27/12:03:34.54        -0.029691687     0.096770572     0.062146902
2019-02-27/12:03:34.58        -0.029662912     0.096676048     0.062089196
2019-02-27/12:03:34.61        -0.029662919     0.096675343     0.062091693
2019-02-27/12:03:34.64        -0.029662912     0.096674594     0.062094161
2019-02-27/12:03:34.67        -0.029691687     0.096767638     0.062156923
2019-02-27/12:03:34.70        -0.029662912     0.096673117     0.062099206
2019-02-27/12:03:34.73        -0.029662919     0.096672413     0.062101702
2019-02-27/12:03:34.76        -0.029662912     0.096671663     0.062104170
2019-02-27/12:03:34.79        -0.029691687     0.096764705     0.062166941
2019-02-27/12:03:34.83        -0.029662912     0.096670186     0.062109213
2019-02-27/12:03:34.86        -0.029662919     0.096669482     0.062111708
2019-02-27/12:03:34.89        -0.029662912     0.096668733     0.062114175
2019-02-27/12:03:34.92        -0.029691687     0.096761771     0.062176954
2019-02-27/12:03:34.95        -0.029662912     0.096667256     0.062119216
2019-02-27/12:03:34.98        -0.029662919     0.096666551     0.062121710
2019-02-27/12:03:35.01        -0.029662912     0.096665802     0.062124176
2019-02-27/12:03:35.04        -0.029691687     0.096758838     0.062186964
2019-02-27/12:03:35.08        -0.029662912     0.096664325     0.062129215
2019-02-27/12:03:35.11        -0.029662919     0.096663621     0.062131709
2019-02-27/12:03:35.14        -0.029662912     0.096662871     0.062134173
2019-02-27/12:03:35.17        -0.029691687     0.096755904     0.062196971
2019-02-27/12:03:35.20        -0.029662912     0.096661394     0.062139211
2019-02-27/12:03:35.23        -0.029662919     0.096660690     0.062141703
2019-02-27/12:03:35.26        -0.029662912     0.096659941     0.062144167
2019-02-27/12:03:35.29        -0.029691687     0.096752971     0.062206973
2019-02-27/12:03:35.33        -0.029662912     0.096658464     0.062149203
2019-02-27/12:03:35.36        -0.029662919     0.096657759     0.062151694
2019-02-27/12:03:35.39        -0.029662912     0.096657010     0.062154157
2019-02-27/12:03:35.42        -0.029691687     0.096750037     0.062216972
2019-02-27/12:03:35.45        -0.029662912     0.096655533     0.062159191
2019-02-27/12:03:35.48        -0.029662919     0.096654829     0.062161682
2019-02-27/12:03:35.51        -0.029662912     0.096654079     0.062164144
2019-02-27/12:03:35.54        -0.029691687     0.096747104     0.062226967
2019-02-27/12:03:35.58        -0.029662912     0.096652602     0.062169175
2019-02-27/12:03:35.61        -0.029662919     0.096651898     0.062171665
2019-02-27/12:03:35.64        -0.029662912     0.096651149     0.062174126
2019-02-27/12:03:35.67        -0.029691687     0.096744170     0.062236958
2019-02-27/12:03:35.70        -0.029662912     0.096649672     0.062179156
2019-02-27/12:03:35.73        -0.029662919     0.096648967     0.062181645
2019-02-27/12:03:35.76        -0.029662912     0.096648218     0.062184105
2019-02-27/12:03:35.79        -0.029691687     0.096741237     0.062246946
2019-02-27/12:03:35.83        -0.029662912     0.096646741     0.062189133
2019-02-27/12:03:35.86        -0.029662919     0.096646037     0.062191621
2019-02-27/12:03:35.89        -0.029662912     0.096645287     0.062194080
2019-02-27/12:03:35.92        -0.029691687     0.096738303     0.062256930
2019-02-27/12:03:35.95        -0.029662912     0.096643810     0.062199106
2019-02-27/12:03:35.98        -0.029662919     0.096643106     0.062201594
2019-02-27/12:03:36.01        -0.029662912     0.096642357     0.062204052
2019-02-27/12:03:36.04        -0.029691687     0.096735370     0.062266910
2019-02-27/12:03:36.08        -0.029662912     0.096640880     0.062209076
2019-02-27/12:03:36.11        -0.029662919     0.096640175     0.062211562
2019-02-27/12:03:36.14        -0.029662912     0.096639426     0.062214020
2019-02-27/12:03:36.17        -0.029691687     0.096732436     0.062276887
2019-02-27/12:03:36.20        -0.029662912     0.096637949     0.062219042
2019-02-27/12:03:36.23        -0.029662919     0.096637245     0.062221527
2019-02-27/12:03:36.26        -0.029662912     0.096636495     0.062223984
2019-02-27/12:03:36.29        -0.029691687     0.096729503     0.062286860
2019-02-27/12:03:36.33        -0.029662912     0.096635018     0.062229004
2019-02-27/12:03:36.36        -0.029662919     0.096634314     0.062231489
2019-02-27/12:03:36.39        -0.029662912     0.096633565     0.062233944
2019-02-27/12:03:36.42        -0.029691687     0.096726569     0.062296829
2019-02-27/12:03:36.45        -0.029662912     0.096632088     0.062238963
2019-02-27/12:03:36.48        -0.029662919     0.096631383     0.062241446
2019-02-27/12:03:36.51        -0.029662912     0.096630634     0.062243901
2019-02-27/12:03:36.54        -0.029691687     0.096723635     0.062306794
2019-02-27/12:03:36.58        -0.029662912     0.096629157     0.062248917
2019-02-27/12:03:36.61        -0.029662919     0.096628453     0.062251400
2019-02-27/12:03:36.64        -0.029662912     0.096627703     0.062253854
2019-02-27/12:03:36.67        -0.029691687     0.096720702     0.062316756
2019-02-27/12:03:36.70        -0.029662912     0.096626226     0.062258868
2019-02-27/12:03:36.73        -0.029662919     0.096625522     0.062261350
2019-02-27/12:03:36.76        -0.029662912     0.096624773     0.062263803
2019-02-27/12:03:36.79        -0.029691687     0.096717768     0.062326713
2019-02-27/12:03:36.83        -0.029662912     0.096623296     0.062268816
2019-02-27/12:03:36.86        -0.029662919     0.096622591     0.062271296
2019-02-27/12:03:36.89        -0.029662912     0.096621842     0.062273748
2019-02-27/12:03:36.92        -0.029691687     0.096714835     0.062336668
2019-02-27/12:03:36.95        -0.029662912     0.096620365     0.062278759
2019-02-27/12:03:36.98        -0.029662919     0.096619660     0.062281239
2019-02-27/12:03:37.01        -0.029662912     0.096618911     0.062283690
2019-02-27/12:03:37.04        -0.029691687     0.096711901     0.062346618
2019-02-27/12:03:37.08        -0.029662912     0.096617434     0.062288699
2019-02-27/12:03:37.11        -0.029662919     0.096616730     0.062291178
2019-02-27/12:03:37.14        -0.029662912     0.096615981     0.062293628
2019-02-27/12:03:37.17        -0.029691687     0.096708968     0.062356565
2019-02-27/12:03:37.20        -0.029662912     0.096614504     0.062298635
2019-02-27/12:03:37.23        -0.029662919     0.096613799     0.062301113
2019-02-27/12:03:37.26        -0.029662912     0.096613050     0.062303562
2019-02-27/12:03:37.29        -0.029691687     0.096706034     0.062366508
2019-02-27/12:03:37.33        -0.029662912     0.096611573     0.062308568
2019-02-27/12:03:37.36        -0.029662919     0.096610868     0.062311045
2019-02-27/12:03:37.39        -0.029662912     0.096610119     0.062313493
2019-02-27/12:03:37.42        -0.029691687     0.096703101     0.062376447
2019-02-27/12:03:37.45        -0.029662912     0.096608642     0.062318496
2019-02-27/12:03:37.48        -0.029662919     0.096607938     0.062320973
2019-02-27/12:03:37.51        -0.029662912     0.096607189     0.062323420
2019-02-27/12:03:37.54        -0.029691687     0.096700167     0.062386383
2019-02-27/12:03:37.58        -0.029662912     0.096605712     0.062328421
2019-02-27/12:03:37.61        -0.029662919     0.096605007     0.062330897
2019-02-27/12:03:37.64        -0.029662912     0.096604258     0.062333343
2019-02-27/12:03:37.67        -0.029691687     0.096697234     0.062396314
2019-02-27/12:03:37.70        -0.029662912     0.096602781     0.062338343
2019-02-27/12:03:37.73        -0.029662919     0.096602076     0.062340817
2019-02-27/12:03:37.76        -0.029662912     0.096601327     0.062343262
2019-02-27/12:03:37.79        -0.029691687     0.096694300     0.062406242
2019-02-27/12:03:37.83        -0.029662912     0.096599850     0.062348260
2019-02-27/12:03:37.86        -0.029662919     0.096599146     0.062350733
2019-02-27/12:03:37.89        -0.029662912     0.096598397     0.062353178
2019-02-27/12:03:37.92        -0.029691687     0.096691367     0.062416167
2019-02-27/12:03:37.95        -0.029662912     0.096596920     0.062358174
2019-02-27/12:03:37.98        -0.029662919     0.096596215     0.062360646
2019-02-27/12:03:38.01        -0.029662912     0.096595466     0.062363090
2019-02-27/12:03:38.04        -0.029691687     0.096688433     0.062426087
2019-02-27/12:03:38.08        -0.029662912     0.096593989     0.062368084
2019-02-27/12:03:38.11        -0.029662919     0.096593284     0.062370555
2019-02-27/12:03:38.14        -0.029662912     0.096592535     0.062372998
2019-02-27/12:03:38.17        -0.029691687     0.096685500     0.062436004
2019-02-27/12:03:38.20        -0.029662912     0.096591058     0.062377990
2019-02-27/12:03:38.23        -0.029662919     0.096590354     0.062380461
2019-02-27/12:03:38.26        -0.029662912     0.096589605     0.062382902
2019-02-27/12:03:38.29        -0.029691687     0.096682566     0.062445917
2019-02-27/12:03:38.33        -0.029662912     0.096588128     0.062387893
2019-02-27/12:03:38.36        -0.029662919     0.096587423     0.062390362
2019-02-27/12:03:38.39        -0.029662912     0.096586674     0.062392803
2019-02-27/12:03:38.42        -0.029691687     0.096679633     0.062455827
2019-02-27/12:03:38.45        -0.029662912     0.096585197     0.062397792
2019-02-27/12:03:38.48        -0.029662919     0.096584492     0.062400260
2019-02-27/12:03:38.51        -0.029662912     0.096583743     0.062402700
2019-02-27/12:03:38.54        -0.029691687     0.096676699     0.062465732
2019-02-27/12:03:38.58        -0.029662912     0.096582266     0.062407687
2019-02-27/12:03:38.61        -0.029662919     0.096581562     0.062410154
2019-02-27/12:03:38.64        -0.029662912     0.096580813     0.062412593
2019-02-27/12:03:38.67        -0.029691687     0.096673766     0.062475634
2019-02-27/12:03:38.70        -0.029662912     0.096579335     0.062417578
2019-02-27/12:03:38.73        -0.029662919     0.096578631     0.062420045
2019-02-27/12:03:38.76        -0.029662912     0.096577882     0.062422483
2019-02-27/12:03:38.79        -0.029691687     0.096670832     0.062485532
2019-02-27/12:03:38.83        -0.029662912     0.096576405     0.062427466
2019-02-27/12:03:38.86        -0.029662919     0.096575700     0.062429932
2019-02-27/12:03:38.89        -0.029662912     0.096574951     0.062432368
2019-02-27/12:03:38.92        -0.029691687     0.096667899     0.062495427
2019-02-27/12:03:38.95        -0.029662912     0.096573474     0.062437349
2019-02-27/12:03:38.98        -0.029662919     0.096572770     0.062439814
2019-02-27/12:03:39.01        -0.029662912     0.096572021     0.062442250
2019-02-27/12:03:39.04        -0.029691687     0.096664965     0.062505317
2019-02-27/12:03:39.08        -0.029662912     0.096570543     0.062447230
2019-02-27/12:03:39.11        -0.029662919     0.096569839     0.062449694
2019-02-27/12:03:39.14        -0.029662912     0.096569090     0.062452129
2019-02-27/12:03:39.17        -0.029691687     0.096662032     0.062515204
2019-02-27/12:03:39.20        -0.029662912     0.096567613     0.062457106
2019-02-27/12:03:39.23        -0.029662919     0.096566908     0.062459569
2019-02-27/12:03:39.26        -0.029662912     0.096566159     0.062462003
2019-02-27/12:03:39.29        -0.029691687     0.096659098     0.062525087
2019-02-27/12:03:39.33        -0.029662912     0.096564682     0.062466978
2019-02-27/12:03:39.36        -0.029662919     0.096563978     0.062469441
2019-02-27/12:03:39.39        -0.029662912     0.096563228     0.062471874
2019-02-27/12:03:39.42        -0.029691687     0.096656165     0.062534967
2019-02-27/12:03:39.45        -0.029662912     0.096561751     0.062476847
2019-02-27/12:03:39.48        -0.029662182     0.096564405     0.062474413
2019-02-27/12:03:39.51        -0.029654566     0.096598360     0.062426258
2019-02-27/12:03:39.54        -0.029675487     0.096727116     0.062437141
2019-02-27/12:03:39.58        -0.029639102     0.096667408     0.062328425
2019-02-27/12:03:39.61        -0.029631500     0.096701407     0.062280299
2019-02-27/12:03:39.64        -0.029623884     0.096735361     0.062232146
2019-02-27/12:03:39.67        -0.029644805     0.096864114     0.062243039
2019-02-27/12:03:39.70        -0.029608420     0.096804409     0.062134315
2019-02-27/12:03:39.73        -0.029600818     0.096838408     0.062086190
2019-02-27/12:03:39.76        -0.029593202     0.096872361     0.062038038
2019-02-27/12:03:39.79        -0.029614123     0.097001111     0.062048942
2019-02-27/12:03:39.83        -0.029577738     0.096941409     0.061940209
2019-02-27/12:03:39.86        -0.029570135     0.096975407     0.061892086
2019-02-27/12:03:39.89        -0.029562519     0.097009361     0.061843934
2019-02-27/12:03:39.92        -0.029583440     0.097138107     0.061854849
2019-02-27/12:03:39.95        -0.029547056     0.097078408     0.061746108
2019-02-27/12:03:39.98        -0.029539453     0.097112406     0.061697986
2019-02-27/12:03:40.01        -0.029531837     0.097146359     0.061649836
2019-02-27/12:03:40.04        -0.029552758     0.097275102     0.061660762
2019-02-27/12:03:40.08        -0.029516373     0.097215405     0.061552012
2019-02-27/12:03:40.11        -0.029508771     0.097249403     0.061503892
2019-02-27/12:03:40.14        -0.029501155     0.097283355     0.061455743
2019-02-27/12:03:40.17        -0.029522076     0.097412096     0.061466679
2019-02-27/12:03:40.20        -0.029485691     0.097352401     0.061357921
2019-02-27/12:03:40.23        -0.029478089     0.097386399     0.061309802
2019-02-27/12:03:40.26        -0.029470473     0.097420351     0.061261654
2019-02-27/12:03:40.29        -0.029491394     0.097549088     0.061272601
2019-02-27/12:03:40.33        -0.029455009     0.097489396     0.061163835
2019-02-27/12:03:40.36        -0.029447406     0.097523393     0.061115717
2019-02-27/12:03:40.39        -0.029439790     0.097557345     0.061067570
2019-02-27/12:03:40.42        -0.029460711     0.097686080     0.061078529
2019-02-27/12:03:40.45        -0.029424327     0.097626390     0.060969754
2019-02-27/12:03:40.48        -0.029416724     0.097660387     0.060921637
2019-02-27/12:03:40.51        -0.029409844     0.097690980     0.060878387
2019-02-27/12:03:40.54        -0.029438375     0.097785008     0.060939943
2019-02-27/12:03:40.58        -0.029409844     0.097689498     0.060883379
2019-02-27/12:03:40.61        -0.029409851     0.097688792     0.060885849
2019-02-27/12:03:40.64        -0.029409844     0.097688040     0.060888291
2019-02-27/12:03:40.67        -0.029438375     0.097782065     0.060949856
2019-02-27/12:03:40.70        -0.029409844     0.097686558     0.060893282
2019-02-27/12:03:40.73        -0.029409851     0.097685851     0.060895751
2019-02-27/12:03:40.76        -0.029409844     0.097685100     0.060898192
2019-02-27/12:03:40.79        -0.029438375     0.097779121     0.060959766
2019-02-27/12:03:40.83        -0.029409844     0.097683618     0.060903181
2019-02-27/12:03:40.86        -0.029409851     0.097682911     0.060905649
2019-02-27/12:03:40.89        -0.029409844     0.097682159     0.060908089
2019-02-27/12:03:40.92        -0.029438375     0.097776178     0.060969672
2019-02-27/12:03:40.95        -0.029409844     0.097680677     0.060913076
2019-02-27/12:03:40.98        -0.029409851     0.097679970     0.060915544
2019-02-27/12:03:41.01        -0.029409844     0.097679219     0.060917983
2019-02-27/12:03:41.04        -0.029438375     0.097773235     0.060979574
2019-02-27/12:03:41.08        -0.029409844     0.097677737     0.060922968
2019-02-27/12:03:41.11        -0.029409851     0.097677030     0.060925435
2019-02-27/12:03:41.14        -0.029409844     0.097676278     0.060927874
2019-02-27/12:03:41.17        -0.029438375     0.097770292     0.060989473
2019-02-27/12:03:41.20        -0.029409844     0.097674796     0.060932857
2019-02-27/12:03:41.23        -0.029409851     0.097674090     0.060935323
2019-02-27/12:03:41.26        -0.029409844     0.097673338     0.060937760
2019-02-27/12:03:41.29        -0.029438375     0.097767348     0.060999369
2019-02-27/12:03:41.33        -0.029409844     0.097671856     0.060942742
2019-02-27/12:03:41.36        -0.029409851     0.097671149     0.060945207
2019-02-27/12:03:41.39        -0.029409844     0.097670397     0.060947644
2019-02-27/12:03:41.42        -0.029438375     0.097764405     0.061009261
2019-02-27/12:03:41.45        -0.029409844     0.097668915     0.060952624
2019-02-27/12:03:41.48        -0.029409851     0.097668209     0.060955088
2019-02-27/12:03:41.51        -0.029409844     0.097667457     0.060957524
2019-02-27/12:03:41.54        -0.029438375     0.097761462     0.061019150
2019-02-27/12:03:41.58        -0.029409844     0.097665975     0.060962502
2019-02-27/12:03:41.61        -0.029409851     0.097665268     0.060964965
2019-02-27/12:03:41.64        -0.029409844     0.097664517     0.060967400
2019-02-27/12:03:41.67        -0.029438375     0.097758519     0.061029035
2019-02-27/12:03:41.70        -0.029409844     0.097663035     0.060972376
2019-02-27/12:03:41.73        -0.029409851     0.097662328     0.060974839
2019-02-27/12:03:41.76        -0.029409844     0.097661576     0.060977273
2019-02-27/12:03:41.79        -0.029438375     0.097755575     0.061038916
2019-02-27/12:03:41.83        -0.029409844     0.097660094     0.060982247
2019-02-27/12:03:41.86        -0.029409851     0.097659388     0.060984709
2019-02-27/12:03:41.89        -0.029409844     0.097658636     0.060987142
2019-02-27/12:03:41.92        -0.029438375     0.097752632     0.061048794
2019-02-27/12:03:41.95        -0.029409844     0.097657154     0.060992115
2019-02-27/12:03:41.98        -0.029409851     0.097656447     0.060994576
2019-02-27/12:03:42.01        -0.029409844     0.097655695     0.060997008
2019-02-27/12:03:42.04        -0.029438375     0.097749689     0.061058669
2019-02-27/12:03:42.08        -0.029409844     0.097654213     0.061001979
2019-02-27/12:03:42.11        -0.029409851     0.097653507     0.061004439
2019-02-27/12:03:42.14        -0.029409844     0.097652755     0.061006870
2019-02-27/12:03:42.17        -0.029438375     0.097746746     0.061068540
2019-02-27/12:03:42.20        -0.029409844     0.097651273     0.061011839
2019-02-27/12:03:42.23        -0.029409851     0.097650566     0.061014298
2019-02-27/12:03:42.26        -0.029409844     0.097649815     0.061016729
2019-02-27/12:03:42.29        -0.029438375     0.097743802     0.061078407
2019-02-27/12:03:42.33        -0.029409844     0.097648333     0.061021697
2019-02-27/12:03:42.36        -0.029409851     0.097647626     0.061024155
2019-02-27/12:03:42.39        -0.029409844     0.097646874     0.061026584
2019-02-27/12:03:42.42        -0.029438375     0.097740859     0.061088271
2019-02-27/12:03:42.45        -0.029409844     0.097645392     0.061031550
2019-02-27/12:03:42.48        -0.029409851     0.097644686     0.061034007
2019-02-27/12:03:42.51        -0.029409844     0.097643934     0.061036436
2019-02-27/12:03:42.54        -0.029438375     0.097737916     0.061098132
2019-02-27/12:03:42.58        -0.029409844     0.097642452     0.061041400
2019-02-27/12:03:42.61        -0.029409851     0.097641745     0.061043856
2019-02-27/12:03:42.64        -0.029409844     0.097640993     0.061046284
2019-02-27/12:03:42.67        -0.029438375     0.097734973     0.061107989
2019-02-27/12:03:42.70        -0.029409844     0.097639511     0.061051247
2019-02-27/12:03:42.73        -0.029409851     0.097638805     0.061053702
2019-02-27/12:03:42.76        -0.029409844     0.097638053     0.061056129
2019-02-27/12:03:42.79        -0.029438375     0.097732029     0.061117842
2019-02-27/12:03:42.83        -0.029409844     0.097636571     0.061061090
2019-02-27/12:03:42.86        -0.029409851     0.097635864     0.061063544
2019-02-27/12:03:42.89        -0.029409844     0.097635113     0.061065970
2019-02-27/12:03:42.92        -0.029438375     0.097729086     0.061127692
2019-02-27/12:03:42.95        -0.029409844     0.097633631     0.061070929
2019-02-27/12:03:42.98        -0.029409851     0.097632924     0.061073383
2019-02-27/12:03:43.01        -0.029409844     0.097632172     0.061075808
2019-02-27/12:03:43.04        -0.029438375     0.097726143     0.061137538
2019-02-27/12:03:43.08        -0.029409844     0.097630690     0.061080765
2019-02-27/12:03:43.11        -0.029409851     0.097629984     0.061083218
2019-02-27/12:03:43.14        -0.029409844     0.097629232     0.061085642
2019-02-27/12:03:43.17        -0.029438375     0.097723200     0.061147381
2019-02-27/12:03:43.20        -0.029409844     0.097627750     0.061090598
2019-02-27/12:03:43.23        -0.029409851     0.097627043     0.061093050
2019-02-27/12:03:43.26        -0.029409844     0.097626291     0.061095473
2019-02-27/12:03:43.29        -0.029438375     0.097720256     0.061157221
2019-02-27/12:03:43.33        -0.029409844     0.097624809     0.061100426
2019-02-27/12:03:43.36        -0.029409851     0.097624103     0.061102878
2019-02-27/12:03:43.39        -0.029409844     0.097623351     0.061105300
2019-02-27/12:03:43.42        -0.029438375     0.097717313     0.061167056
2019-02-27/12:03:43.45        -0.029409844     0.097621869     0.061110252
2019-02-27/12:03:43.48        -0.029409851     0.097621162     0.061112702
2019-02-27/12:03:43.51        -0.029409844     0.097620411     0.061115124
2019-02-27/12:03:43.54        -0.029438375     0.097714370     0.061176889
2019-02-27/12:03:43.58        -0.029409844     0.097618929     0.061120074
2019-02-27/12:03:43.61        -0.029409851     0.097618222     0.061122523
2019-02-27/12:03:43.64        -0.029409844     0.097617470     0.061124944
2019-02-27/12:03:43.67        -0.029438375     0.097711426     0.061186718
2019-02-27/12:03:43.70        -0.029409844     0.097615988     0.061129892
2019-02-27/12:03:43.73        -0.029409851     0.097615282     0.061132341
2019-02-27/12:03:43.76        -0.029409844     0.097614530     0.061134761
2019-02-27/12:03:43.79        -0.029438375     0.097708483     0.061196543
2019-02-27/12:03:43.83        -0.029409844     0.097613048     0.061139707
2019-02-27/12:03:43.86        -0.029409851     0.097612341     0.061142155
2019-02-27/12:03:43.89        -0.029409844     0.097611589     0.061144574
2019-02-27/12:03:43.92        -0.029438375     0.097705540     0.061206365
2019-02-27/12:03:43.95        -0.029409844     0.097610107     0.061149518
2019-02-27/12:03:43.98        -0.029409851     0.097609401     0.061151965
2019-02-27/12:03:44.01        -0.029409844     0.097608649     0.061154384
2019-02-27/12:03:44.04        -0.029438375     0.097702597     0.061216183
2019-02-27/12:03:44.08        -0.029409844     0.097607167     0.061159326
2019-02-27/12:03:44.11        -0.029409851     0.097606460     0.061161772
2019-02-27/12:03:44.14        -0.029409844     0.097605708     0.061164190
2019-02-27/12:03:44.17        -0.029438375     0.097699653     0.061225998
2019-02-27/12:03:44.20        -0.029409844     0.097604227     0.061169131
2019-02-27/12:03:44.23        -0.029409851     0.097603520     0.061171576
2019-02-27/12:03:44.26        -0.029409844     0.097602768     0.061173992
2019-02-27/12:03:44.29        -0.029438375     0.097696710     0.061235809
2019-02-27/12:03:44.33        -0.029409844     0.097601286     0.061178931
2019-02-27/12:03:44.36        -0.029409851     0.097600579     0.061181376
2019-02-27/12:03:44.39        -0.029409844     0.097599828     0.061183791
2019-02-27/12:03:44.42        -0.029438375     0.097693767     0.061245616
2019-02-27/12:03:44.45        -0.029409844     0.097598346     0.061188729
2019-02-27/12:03:44.48        -0.029409851     0.097597639     0.061191172
2019-02-27/12:03:44.51        -0.029409844     0.097596887     0.061193587
2019-02-27/12:03:44.54        -0.029438375     0.097690824     0.061255420
2019-02-27/12:03:44.58        -0.029409844     0.097595405     0.061198522
2019-02-27/12:03:44.61        -0.029409851     0.097594699     0.061200965
2019-02-27/12:03:44.64        -0.029409844     0.097593947     0.061203379
2019-02-27/12:03:44.67        -0.029438375     0.097687880     0.061265221
2019-02-27/12:03:44.70        -0.029409844     0.097592465     0.061208312
2019-02-27/12:03:44.73        -0.029409851     0.097591758     0.061210754
2019-02-27/12:03:44.76        -0.029409844     0.097591006     0.061213167
2019-02-27/12:03:44.79        -0.029438375     0.097684937     0.061275018
2019-02-27/12:03:44.83        -0.029409844     0.097589524     0.061218099
2019-02-27/12:03:44.86        -0.029409851     0.097588818     0.061220540
2019-02-27/12:03:44.89        -0.029409844     0.097588066     0.061222952
2019-02-27/12:03:44.92        -0.029438375     0.097681994     0.061284812
2019-02-27/12:03:44.95        -0.029409844     0.097586584     0.061227882
2019-02-27/12:03:44.98        -0.029409851     0.097585877     0.061230322
2019-02-27/12:03:45.01        -0.029409844     0.097585126     0.061232733
2019-02-27/12:03:45.04        -0.029438375     0.097679051     0.061294602
2019-02-27/12:03:45.08        -0.029409844     0.097583644     0.061237662
2019-02-27/12:03:45.11        -0.029409851     0.097582937     0.061240101
2019-02-27/12:03:45.14        -0.029409844     0.097582185     0.061242511
2019-02-27/12:03:45.17        -0.029438375     0.097676107     0.061304388
2019-02-27/12:03:45.20        -0.029409844     0.097580703     0.061247438
2019-02-27/12:03:45.23        -0.029409851     0.097579997     0.061249876
2019-02-27/12:03:45.26        -0.029409844     0.097579245     0.061252286
2019-02-27/12:03:45.29        -0.029438375     0.097673164     0.061314171
2019-02-27/12:03:45.33        -0.029409844     0.097577763     0.061257210
2019-02-27/12:03:45.36        -0.029409851     0.097577056     0.061259648
2019-02-27/12:03:45.39        -0.029409844     0.097576304     0.061262056
2019-02-27/12:03:45.42        -0.029438375     0.097670221     0.061323950
2019-02-27/12:03:45.45        -0.029409844     0.097574822     0.061266979
2019-02-27/12:03:45.48        -0.029409851     0.097574116     0.061269416
2019-02-27/12:03:45.51        -0.029409844     0.097573364     0.061271824
2019-02-27/12:03:45.54        -0.029438375     0.097667278     0.061333726
2019-02-27/12:03:45.58        -0.029409844     0.097571882     0.061276745
2019-02-27/12:03:45.61        -0.029409851     0.097571175     0.061279180
2019-02-27/12:03:45.64        -0.029409844     0.097570424     0.061281587
2019-02-27/12:03:45.67        -0.029438375     0.097664334     0.061343498
2019-02-27/12:03:45.70        -0.029409844     0.097568942     0.061286507
2019-02-27/12:03:45.73        -0.029409851     0.097568235     0.061288941
2019-02-27/12:03:45.76        -0.029409844     0.097567483     0.061291347
2019-02-27/12:03:45.79        -0.029409851     0.097566777     0.061293782
2019-02-27/12:03:45.83        -0.029409844     0.097566001     0.061296265
2019-02-27/12:03:45.86        -0.029409851     0.097565295     0.061298699
2019-02-27/12:03:45.89        -0.029409844     0.097564543     0.061301104
2019-02-27/12:03:45.92        -0.029409851     0.097563836     0.061303537
2019-02-27/12:03:45.95        -0.029409844     0.097563061     0.061306020
2019-02-27/12:03:45.98        -0.029409851     0.097562354     0.061308453
2019-02-27/12:03:46.01        -0.029409844     0.097561602     0.061310857
2019-02-27/12:03:46.04        -0.029409851     0.097560896     0.061313290
2019-02-27/12:03:46.08        -0.029409844     0.097560120     0.061315771
2019-02-27/12:03:46.11        -0.029409851     0.097559414     0.061318203
2019-02-27/12:03:46.14        -0.029409844     0.097558662     0.061320607
2019-02-27/12:03:46.17        -0.029409851     0.097557955     0.061323038
2019-02-27/12:03:46.20        -0.029409844     0.097557180     0.061325519
2019-02-27/12:03:46.23        -0.029409851     0.097556473     0.061327950
2019-02-27/12:03:46.26        -0.029409844     0.097555722     0.061330353
2019-02-27/12:03:46.29        -0.029409851     0.097555015     0.061332783
2019-02-27/12:03:46.33        -0.029409844     0.097554240     0.061335263
2019-02-27/12:03:46.36        -0.029409851     0.097553533     0.061337694
2019-02-27/12:03:46.39        -0.029409844     0.097552781     0.061340095
2019-02-27/12:03:46.42        -0.029409851     0.097552074     0.061342525
2019-02-27/12:03:46.45        -0.029409844     0.097551299     0.061345004
2019-02-27/12:03:46.48        -0.029409851     0.097550593     0.061347433
2019-02-27/12:03:46.51        -0.029409844     0.097549841     0.061349834
2019-02-27/12:03:46.54        -0.029409851     0.097549134     0.061352263
2019-02-27/12:03:46.58        -0.029409844     0.097548359     0.061354741
2019-02-27/12:03:46.61        -0.029409851     0.097547652     0.061357170
2019-02-27/12:03:46.64        -0.029409844     0.097546900     0.061359569
2019-02-27/12:03:46.67        -0.029409851     0.097546194     0.061361997
2019-02-27/12:03:46.70        -0.029409844     0.097545418     0.061364475
2019-02-27/12:03:46.73        -0.029409851     0.097544712     0.061366902
2019-02-27/12:03:46.76        -0.029409844     0.097543960     0.061369301
2019-02-27/12:03:46.79        -0.029409851     0.097543253     0.061371728
2019-02-27/12:03:46.83        -0.029438368     0.097637092     0.061433690
2019-02-27/12:03:46.86        -0.029409851     0.097541771     0.061376631
2019-02-27/12:03:46.89        -0.029409844     0.097541020     0.061379030
2019-02-27/12:03:46.92        -0.029409851     0.097540313     0.061381456
2019-02-27/12:03:46.95        -0.029438368     0.097634149     0.061443426
2019-02-27/12:03:46.98        -0.029409851     0.097538831     0.061386357
2019-02-27/12:03:47.01        -0.029409844     0.097538079     0.061388754
2019-02-27/12:03:47.04        -0.029409851     0.097537372     0.061391180
2019-02-27/12:03:47.08        -0.029438368     0.097631206     0.061453159
2019-02-27/12:03:47.11        -0.029409851     0.097535890     0.061396079
2019-02-27/12:03:47.14        -0.029409844     0.097535139     0.061398475
2019-02-27/12:03:47.17        -0.029409851     0.097534432     0.061400900
2019-02-27/12:03:47.20        -0.029438368     0.097628263     0.061462887
2019-02-27/12:03:47.23        -0.029409851     0.097532950     0.061405798
2019-02-27/12:03:47.26        -0.029409844     0.097532198     0.061408193
2019-02-27/12:03:47.29        -0.029409851     0.097531492     0.061410617
2019-02-27/12:03:47.33        -0.029438368     0.097625319     0.061472613
2019-02-27/12:03:47.36        -0.029409851     0.097530010     0.061415513
2019-02-27/12:03:47.39        -0.029409844     0.097529258     0.061417907
2019-02-27/12:03:47.42        -0.029409851     0.097528551     0.061420330
2019-02-27/12:03:47.45        -0.029438368     0.097622376     0.061482334
2019-02-27/12:03:47.48        -0.029409851     0.097527069     0.061425224
2019-02-27/12:03:47.51        -0.029409844     0.097526317     0.061427618
2019-02-27/12:03:47.54        -0.029409851     0.097525611     0.061430039
2019-02-27/12:03:47.58        -0.029438368     0.097619433     0.061492053
2019-02-27/12:03:47.61        -0.029409851     0.097524129     0.061434932
2019-02-27/12:03:47.64        -0.029409844     0.097523377     0.061437325
2019-02-27/12:03:47.67        -0.029409851     0.097522670     0.061439746
2019-02-27/12:03:47.70        -0.029438368     0.097616490     0.061501767
2019-02-27/12:03:47.73        -0.029409851     0.097521188     0.061444636
2019-02-27/12:03:47.76        -0.029409844     0.097520437     0.061447028
2019-02-27/12:03:47.79        -0.029409851     0.097519730     0.061449448
2019-02-27/12:03:47.83        -0.029438368     0.097613546     0.061511478
2019-02-27/12:03:47.86        -0.029409851     0.097518248     0.061454337
2019-02-27/12:03:47.89        -0.029409844     0.097517496     0.061456728
2019-02-27/12:03:47.92        -0.029409851     0.097516790     0.061459147
2019-02-27/12:03:47.95        -0.029438368     0.097610603     0.061521186
2019-02-27/12:03:47.98        -0.029409851     0.097515308     0.061464034
2019-02-27/12:03:48.01        -0.029409844     0.097514556     0.061466424
2019-02-27/12:03:48.04        -0.029409851     0.097513849     0.061468842
2019-02-27/12:03:48.08        -0.029438368     0.097607660     0.061530890
2019-02-27/12:03:48.11        -0.029409851     0.097512367     0.061473728
2019-02-27/12:03:48.14        -0.029409844     0.097511615     0.061476117
2019-02-27/12:03:48.17        -0.029409851     0.097510909     0.061478534
2019-02-27/12:03:48.20        -0.029438368     0.097604717     0.061540590
2019-02-27/12:03:48.23        -0.029409851     0.097509427     0.061483418
2019-02-27/12:03:48.26        -0.029409844     0.097508675     0.061485806
2019-02-27/12:03:48.29        -0.029409851     0.097507968     0.061488223
2019-02-27/12:03:48.33        -0.029438368     0.097601773     0.061550287
2019-02-27/12:03:48.36        -0.029409851     0.097506486     0.061493104
2019-02-27/12:03:48.39        -0.029409844     0.097505735     0.061495492
2019-02-27/12:03:48.42        -0.029409851     0.097505028     0.061497907
2019-02-27/12:03:48.45        -0.029438368     0.097598830     0.061559980
2019-02-27/12:03:48.48        -0.029409851     0.097503546     0.061502787
2019-02-27/12:03:48.51        -0.029409844     0.097502794     0.061505174
2019-02-27/12:03:48.54        -0.029409851     0.097502088     0.061507588
2019-02-27/12:03:48.58        -0.029438368     0.097595887     0.061569669
2019-02-27/12:03:48.61        -0.029409851     0.097500606     0.061512466
2019-02-27/12:03:48.64        -0.029409844     0.097499854     0.061514852
2019-02-27/12:03:48.67        -0.029409851     0.097499147     0.061517266
2019-02-27/12:03:48.70        -0.029438368     0.097592944     0.061579356
2019-02-27/12:03:48.73        -0.029409851     0.097497665     0.061522142
2019-02-27/12:03:48.76        -0.029409844     0.097496913     0.061524527
2019-02-27/12:03:48.79        -0.029409851     0.097496207     0.061526940
2019-02-27/12:03:48.83        -0.029438368     0.097590000     0.061589038
2019-02-27/12:03:48.86        -0.029409851     0.097494725     0.061531814
2019-02-27/12:03:48.89        -0.029409844     0.097493973     0.061534198
2019-02-27/12:03:48.92        -0.029409851     0.097493266     0.061536611
2019-02-27/12:03:48.95        -0.029438368     0.097587057     0.061598717
2019-02-27/12:03:48.98        -0.029409851     0.097491784     0.061541483
2019-02-27/12:03:49.01        -0.029409844     0.097491033     0.061543866
2019-02-27/12:03:49.04        -0.029409851     0.097490326     0.061546277
2019-02-27/12:03:49.08        -0.029438368     0.097584114     0.061608392
2019-02-27/12:03:49.11        -0.029409851     0.097488844     0.061551148
2019-02-27/12:03:49.14        -0.029409844     0.097488092     0.061553530
2019-02-27/12:03:49.17        -0.029409851     0.097487386     0.061555941
2019-02-27/12:03:49.20        -0.029438368     0.097581171     0.061618064
2019-02-27/12:03:49.23        -0.029409851     0.097485904     0.061560810
2019-02-27/12:03:49.26        -0.029409844     0.097485152     0.061563191
2019-02-27/12:03:49.29        -0.029409851     0.097484445     0.061565601
2019-02-27/12:03:49.33        -0.029438368     0.097578227     0.061627732
2019-02-27/12:03:49.36        -0.029409851     0.097482963     0.061570468
2019-02-27/12:03:49.39        -0.029409844     0.097482211     0.061572848
2019-02-27/12:03:49.42        -0.029409851     0.097481505     0.061575257
2019-02-27/12:03:49.45        -0.029438368     0.097575284     0.061637397
2019-02-27/12:03:49.48        -0.029409104     0.097483305     0.061575327
2019-02-27/12:03:49.51        -0.029401373     0.097516472     0.061528154
2019-02-27/12:03:49.54        -0.029393657     0.097549684     0.061481010
2019-02-27/12:03:49.58        -0.029414200     0.097678473     0.061492009
2019-02-27/12:03:49.61        -0.029377960     0.097617133     0.061385172
2019-02-27/12:03:49.64        -0.029370230     0.097650300     0.061338000
2019-02-27/12:03:49.67        -0.029362513     0.097683511     0.061290857
2019-02-27/12:03:49.70        -0.029383057     0.097812297     0.061301866
2019-02-27/12:03:49.73        -0.029346816     0.097750960     0.061195021
2019-02-27/12:03:49.76        -0.029339086     0.097784126     0.061147850
2019-02-27/12:03:49.79        -0.029331369     0.097817338     0.061100708
2019-02-27/12:03:49.83        -0.029351913     0.097946120     0.061111727
2019-02-27/12:03:49.86        -0.029315673     0.097884786     0.061004874
2019-02-27/12:03:49.89        -0.029307942     0.097917952     0.060957704
2019-02-27/12:03:49.92        -0.029300225     0.097951163     0.060910562
2019-02-27/12:03:49.95        -0.029320769     0.098079943     0.060921592
2019-02-27/12:03:49.98        -0.029284529     0.098018611     0.060814730
2019-02-27/12:03:50.01        -0.029276799     0.098051776     0.060767561
2019-02-27/12:03:50.04        -0.029269082     0.098084988     0.060720420
2019-02-27/12:03:50.08        -0.029289626     0.098213764     0.060731460
2019-02-27/12:03:50.11        -0.029253385     0.098152435     0.060624590
2019-02-27/12:03:50.14        -0.029245655     0.098185600     0.060577421
2019-02-27/12:03:50.17        -0.029237938     0.098218811     0.060530281
2019-02-27/12:03:50.20        -0.029258482     0.098347584     0.060541332
2019-02-27/12:03:50.23        -0.029222242     0.098286258     0.060434453
2019-02-27/12:03:50.26        -0.029214511     0.098319423     0.060387285
2019-02-27/12:03:50.29        -0.029206794     0.098352633     0.060340146
2019-02-27/12:03:50.33        -0.029227338     0.098481404     0.060351207
2019-02-27/12:03:50.36        -0.029191098     0.098420080     0.060244320
2019-02-27/12:03:50.39        -0.029183367     0.098453245     0.060197153
2019-02-27/12:03:50.42        -0.029175651     0.098486455     0.060150015
2019-02-27/12:03:50.45        -0.029196195     0.098615222     0.060161086
2019-02-27/12:03:50.48        -0.029159954     0.098553901     0.060054190
2019-02-27/12:03:50.51        -0.029152971     0.098583783     0.060011820
2019-02-27/12:03:50.54        -0.029152978     0.098583075     0.060014235
2019-02-27/12:03:50.58        -0.029181246     0.098677920     0.060074868
2019-02-27/12:03:50.61        -0.029152978     0.098581588     0.060019114
2019-02-27/12:03:50.64        -0.029152971     0.098580834     0.060021500
2019-02-27/12:03:50.67        -0.029152978     0.098580126     0.060023914
2019-02-27/12:03:50.70        -0.029181246     0.098674969     0.060084557
2019-02-27/12:03:50.73        -0.029152978     0.098578640     0.060028792
2019-02-27/12:03:50.76        -0.029152971     0.098577886     0.060031177
2019-02-27/12:03:50.79        -0.029152978     0.098577178     0.060033591
2019-02-27/12:03:50.83        -0.029181246     0.098672017     0.060094241
2019-02-27/12:03:50.86        -0.029152978     0.098575692     0.060038466
2019-02-27/12:03:50.89        -0.029152971     0.098574938     0.060040851
2019-02-27/12:03:50.92        -0.029152978     0.098574229     0.060043263
2019-02-27/12:03:50.95        -0.029181246     0.098669066     0.060103923
2019-02-27/12:03:50.98        -0.029152978     0.098572743     0.060048137
2019-02-27/12:03:51.01        -0.029152971     0.098571989     0.060050521
2019-02-27/12:03:51.04        -0.029152978     0.098571281     0.060052933
2019-02-27/12:03:51.08        -0.029181246     0.098666115     0.060113601
2019-02-27/12:03:51.11        -0.029152978     0.098569795     0.060057805
2019-02-27/12:03:51.14        -0.029152971     0.098569041     0.060060188
2019-02-27/12:03:51.17        -0.029152978     0.098568332     0.060062599
2019-02-27/12:03:51.20        -0.029181246     0.098663163     0.060123275
2019-02-27/12:03:51.23        -0.029152978     0.098566846     0.060067470
2019-02-27/12:03:51.26        -0.029152971     0.098566092     0.060069852
2019-02-27/12:03:51.29        -0.029152978     0.098565384     0.060072262
2019-02-27/12:03:51.33        -0.029181246     0.098660212     0.060132947
2019-02-27/12:03:51.36        -0.029152978     0.098563898     0.060077131
2019-02-27/12:03:51.39        -0.029152971     0.098563144     0.060079512
2019-02-27/12:03:51.42        -0.029152978     0.098562435     0.060081922
2019-02-27/12:03:51.45        -0.029181246     0.098657261     0.060142615
2019-02-27/12:03:51.48        -0.029152978     0.098560949     0.060086789
2019-02-27/12:03:51.51        -0.029152971     0.098560195     0.060089169
2019-02-27/12:03:51.54        -0.029152978     0.098559487     0.060091578
2019-02-27/12:03:51.58        -0.029181246     0.098654309     0.060152279
2019-02-27/12:03:51.61        -0.029152978     0.098558001     0.060096443
2019-02-27/12:03:51.64        -0.029152971     0.098557247     0.060098823
2019-02-27/12:03:51.67        -0.029152978     0.098556538     0.060101230
2019-02-27/12:03:51.70        -0.029181246     0.098651358     0.060161941
2019-02-27/12:03:51.73        -0.029152978     0.098555052     0.060106094
2019-02-27/12:03:51.76        -0.029152971     0.098554298     0.060108473
2019-02-27/12:03:51.79        -0.029152978     0.098553590     0.060110880
2019-02-27/12:03:51.83        -0.029181246     0.098648407     0.060171599
2019-02-27/12:03:51.86        -0.029152978     0.098552104     0.060115742
2019-02-27/12:03:51.89        -0.029152971     0.098551350     0.060118120
2019-02-27/12:03:51.92        -0.029152978     0.098550641     0.060120526
2019-02-27/12:03:51.95        -0.029181246     0.098645455     0.060181253
2019-02-27/12:03:51.98        -0.029152978     0.098549155     0.060125386
2019-02-27/12:03:52.01        -0.029152971     0.098548401     0.060127764
2019-02-27/12:03:52.04        -0.029152978     0.098547693     0.060130169
2019-02-27/12:03:52.08        -0.029181246     0.098642504     0.060190905
2019-02-27/12:03:52.11        -0.029152978     0.098546207     0.060135028
2019-02-27/12:03:52.14        -0.029152971     0.098545453     0.060137404
2019-02-27/12:03:52.17        -0.029152978     0.098544745     0.060139808
2019-02-27/12:03:52.20        -0.029181246     0.098639553     0.060200553
2019-02-27/12:03:52.23        -0.029152978     0.098543258     0.060144665
2019-02-27/12:03:52.26        -0.029152971     0.098542504     0.060147041
2019-02-27/12:03:52.29        -0.029152978     0.098541796     0.060149444
2019-02-27/12:03:52.33        -0.029181246     0.098636601     0.060210197
2019-02-27/12:03:52.36        -0.029152978     0.098540310     0.060154300
2019-02-27/12:03:52.39        -0.029152971     0.098539556     0.060156675
2019-02-27/12:03:52.42        -0.029152978     0.098538848     0.060159077
2019-02-27/12:03:52.45        -0.029181246     0.098633650     0.060219838
2019-02-27/12:03:52.48        -0.029152978     0.098537362     0.060163931
2019-02-27/12:03:52.51        -0.029152971     0.098536608     0.060166305
2019-02-27/12:03:52.54        -0.029152978     0.098535899     0.060168707
2019-02-27/12:03:52.58        -0.029181246     0.098630699     0.060229476
2019-02-27/12:03:52.61        -0.029152978     0.098534413     0.060173559
2019-02-27/12:03:52.64        -0.029152971     0.098533659     0.060175932
2019-02-27/12:03:52.67        -0.029152978     0.098532951     0.060178333
2019-02-27/12:03:52.70        -0.029181246     0.098627747     0.060239111
2019-02-27/12:03:52.73        -0.029152978     0.098531465     0.060183183
2019-02-27/12:03:52.76        -0.029152971     0.098530711     0.060185555
2019-02-27/12:03:52.79        -0.029152978     0.098530002     0.060187955
2019-02-27/12:03:52.83        -0.029181246     0.098624796     0.060248742
2019-02-27/12:03:52.86        -0.029152978     0.098528516     0.060192804
2019-02-27/12:03:52.89        -0.029152971     0.098527762     0.060195175
2019-02-27/12:03:52.92        -0.029152978     0.098527054     0.060197575
2019-02-27/12:03:52.95        -0.029181246     0.098621845     0.060258370
2019-02-27/12:03:52.98        -0.029152978     0.098525568     0.060202422
2019-02-27/12:03:53.01        -0.029152971     0.098524814     0.060204792
2019-02-27/12:03:53.04        -0.029152978     0.098524105     0.060207191
2019-02-27/12:03:53.08        -0.029181246     0.098618894     0.060267994
2019-02-27/12:03:53.11        -0.029152978     0.098522619     0.060212036
2019-02-27/12:03:53.14        -0.029152971     0.098521865     0.060214406
2019-02-27/12:03:53.17        -0.029152978     0.098521157     0.060216803
2019-02-27/12:03:53.20        -0.029181246     0.098615942     0.060277615
2019-02-27/12:03:53.23        -0.029152978     0.098519671     0.060221647
2019-02-27/12:03:53.26        -0.029152971     0.098518917     0.060224016
2019-02-27/12:03:53.29        -0.029152978     0.098518208     0.060226413
2019-02-27/12:03:53.33        -0.029181246     0.098612991     0.060287233
2019-02-27/12:03:53.36        -0.029152978     0.098516722     0.060231254
2019-02-27/12:03:53.39        -0.029152971     0.098515968     0.060233623
2019-02-27/12:03:53.42        -0.029152978     0.098515260     0.060236018
2019-02-27/12:03:53.45        -0.029181246     0.098610040     0.060296848
2019-02-27/12:03:53.48        -0.029152978     0.098513774     0.060240859
2019-02-27/12:03:53.51        -0.029152971     0.098513020     0.060243226
2019-02-27/12:03:53.54        -0.029152978     0.098512311     0.060245621
2019-02-27/12:03:53.58        -0.029181246     0.098607088     0.060306459
2019-02-27/12:03:53.61        -0.029152978     0.098510825     0.060250459
2019-02-27/12:03:53.64        -0.029152971     0.098510071     0.060252826
2019-02-27/12:03:53.67        -0.029152978     0.098509363     0.060255220
2019-02-27/12:03:53.70        -0.029181246     0.098604137     0.060316066
2019-02-27/12:03:53.73        -0.029152978     0.098507877     0.060260057
2019-02-27/12:03:53.76        -0.029152971     0.098507123     0.060262423
2019-02-27/12:03:53.79        -0.029152978     0.098506415     0.060264816
2019-02-27/12:03:53.83        -0.029181246     0.098601186     0.060325671
2019-02-27/12:03:53.86        -0.029152978     0.098504929     0.060269651
2019-02-27/12:03:53.89        -0.029152971     0.098504175     0.060272016
2019-02-27/12:03:53.92        -0.029152978     0.098503466     0.060274409
2019-02-27/12:03:53.95        -0.029181246     0.098598234     0.060335272
2019-02-27/12:03:53.98        -0.029152978     0.098501980     0.060279242
2019-02-27/12:03:54.01        -0.029152971     0.098501226     0.060281606
2019-02-27/12:03:54.04        -0.029152978     0.098500518     0.060283998
2019-02-27/12:03:54.08        -0.029181246     0.098595283     0.060344869
2019-02-27/12:03:54.11        -0.029152978     0.098499032     0.060288829
2019-02-27/12:03:54.14        -0.029152971     0.098498278     0.060291193
2019-02-27/12:03:54.17        -0.029152978     0.098497569     0.060293583
2019-02-27/12:03:54.20        -0.029181246     0.098592332     0.060354463
2019-02-27/12:03:54.23        -0.029152978     0.098496083     0.060298413
2019-02-27/12:03:54.26        -0.029152971     0.098495329     0.060300776
2019-02-27/12:03:54.29        -0.029152978     0.098494621     0.060303166
2019-02-27/12:03:54.33        -0.029181246     0.098589380     0.060364054
2019-02-27/12:03:54.36        -0.029152978     0.098493135     0.060307994
2019-02-27/12:03:54.39        -0.029152971     0.098492381     0.060310356
2019-02-27/12:03:54.42        -0.029152978     0.098491672     0.060312745
2019-02-27/12:03:54.45        -0.029181246     0.098586429     0.060373642
2019-02-27/12:03:54.48        -0.029152978     0.098490186     0.060317571
2019-02-27/12:03:54.51        -0.029152971     0.098489432     0.060319932
2019-02-27/12:03:54.54        -0.029152978     0.098488724     0.060322321
2019-02-27/12:03:54.58        -0.029181246     0.098583478     0.060383226
2019-02-27/12:03:54.61        -0.029152978     0.098487238     0.060327145
2019-02-27/12:03:54.64        -0.029152971     0.098486484     0.060329505
2019-02-27/12:03:54.67        -0.029152978     0.098485775     0.060331893
2019-02-27/12:03:54.70        -0.029181246     0.098580526     0.060392807
2019-02-27/12:03:54.73        -0.029152978     0.098484289     0.060336716
2019-02-27/12:03:54.76        -0.029152971     0.098483535     0.060339075
2019-02-27/12:03:54.79        -0.029152978     0.098482827     0.060341462
2019-02-27/12:03:54.83        -0.029181246     0.098577575     0.060402384
2019-02-27/12:03:54.86        -0.029152978     0.098481341     0.060346283
2019-02-27/12:03:54.89        -0.029152971     0.098480587     0.060348641
2019-02-27/12:03:54.92        -0.029152978     0.098479878     0.060351027
2019-02-27/12:03:54.95        -0.029181246     0.098574624     0.060411958
2019-02-27/12:03:54.98        -0.029152978     0.098478392     0.060355847
2019-02-27/12:03:55.01        -0.029152971     0.098477638     0.060358204
2019-02-27/12:03:55.04        -0.029152978     0.098476930     0.060360590
2019-02-27/12:03:55.08        -0.029181246     0.098571672     0.060421528
2019-02-27/12:03:55.11        -0.029152978     0.098475444     0.060365408
2019-02-27/12:03:55.14        -0.029152971     0.098474690     0.060367764
2019-02-27/12:03:55.17        -0.029152978     0.098473981     0.060370148
2019-02-27/12:03:55.20        -0.029181246     0.098568721     0.060431096
2019-02-27/12:03:55.23        -0.029152978     0.098472495     0.060374965
2019-02-27/12:03:55.26        -0.029152971     0.098471741     0.060377320
2019-02-27/12:03:55.29        -0.029152978     0.098471033     0.060379704
2019-02-27/12:03:55.33        -0.029181246     0.098565770     0.060440660
2019-02-27/12:03:55.36        -0.029152978     0.098469547     0.060384518
2019-02-27/12:03:55.39        -0.029152971     0.098468793     0.060386873
2019-02-27/12:03:55.42        -0.029152978     0.098468085     0.060389256
2019-02-27/12:03:55.45        -0.029181246     0.098562818     0.060450220
2019-02-27/12:03:55.48        -0.029152978     0.098466599     0.060394069
2019-02-27/12:03:55.51        -0.029152971     0.098465845     0.060396423
2019-02-27/12:03:55.54        -0.029152978     0.098465136     0.060398805
2019-02-27/12:03:55.58        -0.029181246     0.098559867     0.060459777
2019-02-27/12:03:55.61        -0.029152978     0.098463650     0.060403616
2019-02-27/12:03:55.64        -0.029152971     0.098462896     0.060405969
2019-02-27/12:03:55.67        -0.029152978     0.098462188     0.060408350
2019-02-27/12:03:55.70        -0.029181246     0.098556916     0.060469331
2019-02-27/12:03:55.73        -0.029152978     0.098460702     0.060413159
2019-02-27/12:03:55.76        -0.029152971     0.098459948     0.060415512
2019-02-27/12:03:55.79        -0.029152978     0.098459239     0.060417892
2019-02-27/12:03:55.83        -0.029181246     0.098553965     0.060478881
2019-02-27/12:03:55.86        -0.029152978     0.098457753     0.060422700
2019-02-27/12:03:55.89        -0.029152971     0.098456999     0.060425051
2019-02-27/12:03:55.92        -0.029152978     0.098456291     0.060427430
2019-02-27/12:03:55.95        -0.029181246     0.098551013     0.060488428
2019-02-27/12:03:55.98        -0.029152978     0.098454805     0.060432237
2019-02-27/12:03:56.01        -0.029152971     0.098454051     0.060434587
2019-02-27/12:03:56.04        -0.029152978     0.098453342     0.060436966
2019-02-27/12:03:56.08        -0.029181246     0.098548062     0.060497972
2019-02-27/12:03:56.11        -0.029152978     0.098451856     0.060441770
2019-02-27/12:03:56.14        -0.029152971     0.098451102     0.060444120
2019-02-27/12:03:56.17        -0.029152978     0.098450394     0.060446497
2019-02-27/12:03:56.20        -0.029181246     0.098545111     0.060507512
2019-02-27/12:03:56.23        -0.029152978     0.098448908     0.060451300
2019-02-27/12:03:56.26        -0.029152971     0.098448154     0.060453649
2019-02-27/12:03:56.29        -0.029152978     0.098447445     0.060456026
2019-02-27/12:03:56.33        -0.029181246     0.098542159     0.060517049
2019-02-27/12:03:56.36        -0.029152978     0.098445959     0.060460827
2019-02-27/12:03:56.39        -0.029152971     0.098445205     0.060463175
2019-02-27/12:03:56.42        -0.029152978     0.098444497     0.060465551
2019-02-27/12:03:56.45        -0.029181246     0.098539208     0.060526582
2019-02-27/12:03:56.48        -0.029152978     0.098443011     0.060470350
2019-02-27/12:03:56.51        -0.029152971     0.098442257     0.060472698
2019-02-27/12:03:56.54        -0.029152978     0.098441548     0.060475073
2019-02-27/12:03:56.58        -0.029181246     0.098536257     0.060536112
2019-02-27/12:03:56.61        -0.029152978     0.098440062     0.060479870
2019-02-27/12:03:56.64        -0.029152971     0.098439308     0.060482217
2019-02-27/12:03:56.67        -0.029152978     0.098438600     0.060484591
2019-02-27/12:03:56.70        -0.029181246     0.098533305     0.060545639
2019-02-27/12:03:56.73        -0.029152978     0.098437114     0.060489387
2019-02-27/12:03:56.76        -0.029152971     0.098436360     0.060491732
2019-02-27/12:03:56.79        -0.029152978     0.098435651     0.060494106
2019-02-27/12:03:56.83        -0.029181246     0.098530354     0.060555162
2019-02-27/12:03:56.86        -0.029152978     0.098434165     0.060498900
2019-02-27/12:03:56.89        -0.029152971     0.098433411     0.060501245
2019-02-27/12:03:56.92        -0.029152978     0.098432703     0.060503617
2019-02-27/12:03:56.95        -0.029181246     0.098527403     0.060564682
2019-02-27/12:03:56.98        -0.029152978     0.098431217     0.060508410
2019-02-27/12:03:57.01        -0.029152971     0.098430463     0.060510754
2019-02-27/12:03:57.04        -0.029152978     0.098429755     0.060513125
2019-02-27/12:03:57.08        -0.029181246     0.098524451     0.060574199
2019-02-27/12:03:57.11        -0.029152978     0.098428269     0.060517916
2019-02-27/12:03:57.14        -0.029152971     0.098427515     0.060520259
2019-02-27/12:03:57.17        -0.029152978     0.098426806     0.060522630
2019-02-27/12:03:57.20        -0.029181246     0.098521500     0.060583712
2019-02-27/12:03:57.23        -0.029152978     0.098425320     0.060527419
2019-02-27/12:03:57.26        -0.029152971     0.098424566     0.060529762
2019-02-27/12:03:57.29        -0.029152978     0.098423858     0.060532132
2019-02-27/12:03:57.33        -0.029181246     0.098518549     0.060593221
2019-02-27/12:03:57.36        -0.029152978     0.098422372     0.060536919
2019-02-27/12:03:57.39        -0.029152971     0.098421618     0.060539260
2019-02-27/12:03:57.42        -0.029152978     0.098420909     0.060541629
2019-02-27/12:03:57.45        -0.029181246     0.098515597     0.060602728
2019-02-27/12:03:57.48        -0.029152978     0.098419423     0.060546415
2019-02-27/12:03:57.51        -0.029152971     0.098418669     0.060548756
2019-02-27/12:03:57.54        -0.029152978     0.098417961     0.060551124
2019-02-27/12:03:57.58        -0.029181246     0.098512646     0.060612231
2019-02-27/12:03:57.61        -0.029152978     0.098416475     0.060555908
2019-02-27/12:03:57.64        -0.029152971     0.098415721     0.060558248
2019-02-27/12:03:57.67        -0.029152978     0.098415012     0.060560615
2019-02-27/12:03:57.70        -0.029181246     0.098509695     0.060621730
2019-02-27/12:03:57.73        -0.029152978     0.098413526     0.060565397
2019-02-27/12:03:57.76        -0.029152971     0.098412772     0.060567736
2019-02-27/12:03:57.79        -0.029152978     0.098412064     0.060570103
2019-02-27/12:03:57.83        -0.029181246     0.098506743     0.060631226
2019-02-27/12:03:57.86        -0.029152978     0.098410578     0.060574884
2019-02-27/12:03:57.89        -0.029152971     0.098409824     0.060577222
2019-02-27/12:03:57.92        -0.029152978     0.098409115     0.060579587
2019-02-27/12:03:57.95        -0.029181246     0.098503792     0.060640719
2019-02-27/12:03:57.98        -0.029152978     0.098407629     0.060584366
2019-02-27/12:03:58.01        -0.029152971     0.098406875     0.060586703
2019-02-27/12:03:58.04        -0.029152978     0.098406167     0.060589068
2019-02-27/12:03:58.08        -0.029181246     0.098500841     0.060650208
2019-02-27/12:03:58.11        -0.029152978     0.098404681     0.060593846
2019-02-27/12:03:58.14        -0.029152971     0.098403927     0.060596182
2019-02-27/12:03:58.17        -0.029152978     0.098403218     0.060598546
2019-02-27/12:03:58.20        -0.029181246     0.098497889     0.060659694
2019-02-27/12:03:58.23        -0.029152978     0.098401732     0.060603321
2019-02-27/12:03:58.26        -0.029152971     0.098400978     0.060605657
2019-02-27/12:03:58.29        -0.029152978     0.098400270     0.060608020
2019-02-27/12:03:58.33        -0.029181246     0.098494938     0.060669177
2019-02-27/12:03:58.36        -0.029152978     0.098398784     0.060612794
2019-02-27/12:03:58.39        -0.029152971     0.098398030     0.060615129
2019-02-27/12:03:58.42        -0.029152978     0.098397322     0.060617491
2019-02-27/12:03:58.45        -0.029181246     0.098491987     0.060678656
2019-02-27/12:03:58.48        -0.029152978     0.098395835     0.060622263
2019-02-27/12:03:58.51        -0.029152971     0.098395082     0.060624597
2019-02-27/12:03:58.54        -0.029152978     0.098394373     0.060626958
2019-02-27/12:03:58.58        -0.029181246     0.098489035     0.060688132
2019-02-27/12:03:58.61        -0.029152978     0.098392887     0.060631729
2019-02-27/12:03:58.64        -0.029152971     0.098392133     0.060634062
2019-02-27/12:03:58.67        -0.029152978     0.098391425     0.060636422
2019-02-27/12:03:58.70        -0.029181246     0.098486084     0.060697604
2019-02-27/12:03:58.73        -0.029152978     0.098389939     0.060641191
2019-02-27/12:03:58.76        -0.029152971     0.098389185     0.060643523
2019-02-27/12:03:58.79        -0.029152978     0.098388476     0.060645883
2019-02-27/12:03:58.83        -0.029181246     0.098483133     0.060707073
2019-02-27/12:03:58.86        -0.029152978     0.098386990     0.060650650
2019-02-27/12:03:58.89        -0.029152971     0.098386236     0.060652981
2019-02-27/12:03:58.92        -0.029152978     0.098385528     0.060655340
2019-02-27/12:03:58.95        -0.029181246     0.098480182     0.060716538
2019-02-27/12:03:58.98        -0.029152978     0.098384042     0.060660105
2019-02-27/12:03:59.01        -0.029152971     0.098383288     0.060662436
2019-02-27/12:03:59.04        -0.029152978     0.098382579     0.060664794
2019-02-27/12:03:59.08        -0.029181246     0.098477230     0.060726001
2019-02-27/12:03:59.11        -0.029152978     0.098381093     0.060669557
2019-02-27/12:03:59.14        -0.029152971     0.098380339     0.060671887
2019-02-27/12:03:59.17        -0.029152978     0.098379631     0.060674244
2019-02-27/12:03:59.20        -0.029181246     0.098474279     0.060735459
2019-02-27/12:03:59.23        -0.029152978     0.098378145     0.060679006
2019-02-27/12:03:59.26        -0.029152971     0.098377391     0.060681335
2019-02-27/12:03:59.29        -0.029152978     0.098376682     0.060683691
2019-02-27/12:03:59.33        -0.029181246     0.098471328     0.060744915
2019-02-27/12:03:59.36        -0.029152978     0.098375196     0.060688451
2019-02-27/12:03:59.39        -0.029152971     0.098374442     0.060690779
2019-02-27/12:03:59.42        -0.029152978     0.098373734     0.060693135
2019-02-27/12:03:59.45        -0.029181246     0.098468376     0.060754366
2019-02-27/12:03:59.48        -0.029152220     0.098375457     0.060693199
2019-02-27/12:03:59.51        -0.029144379     0.098407867     0.060647013
2019-02-27/12:03:59.54        -0.029136552     0.098440322     0.060600856
2019-02-27/12:03:59.58        -0.029156733     0.098569194     0.060612019
2019-02-27/12:03:59.61        -0.029120632     0.098506232     0.060507024
2019-02-27/12:03:59.64        -0.029112791     0.098538641     0.060460839
2019-02-27/12:03:59.67        -0.029104964     0.098571096     0.060414682
2019-02-27/12:03:59.70        -0.029125145     0.098699965     0.060425855
2019-02-27/12:03:59.73        -0.029089044     0.098637006     0.060320852
2019-02-27/12:03:59.76        -0.029081203     0.098669415     0.060274667
2019-02-27/12:03:59.79        -0.029073376     0.098701870     0.060228511
2019-02-27/12:03:59.83        -0.029093557     0.098830736     0.060239694
2019-02-27/12:03:59.86        -0.029057456     0.098767779     0.060134682
2019-02-27/12:03:59.89        -0.029049615     0.098800188     0.060088498
2019-02-27/12:03:59.92        -0.029041788     0.098832642     0.060042342
2019-02-27/12:03:59.95        -0.029061969     0.098961506     0.060053535
2019-02-27/12:03:59.98        -0.029025868     0.098898551     0.059948514
2019-02-27/12:04:00.01        -0.029018027     0.098930960     0.059902331
2019-02-27/12:04:00.04        -0.029010200     0.098963414     0.059856176
2019-02-27/12:04:00.08        -0.029030381     0.099092275     0.059867378
2019-02-27/12:04:00.11        -0.028994280     0.099029323     0.059762349
2019-02-27/12:04:00.14        -0.028986439     0.099061732     0.059716167
2019-02-27/12:04:00.17        -0.028978612     0.099094186     0.059670012
2019-02-27/12:04:00.20        -0.028998793     0.099223043     0.059681224
2019-02-27/12:04:00.23        -0.028962692     0.099160094     0.059576186
2019-02-27/12:04:00.26        -0.028954851     0.099192502     0.059530004
2019-02-27/12:04:00.29        -0.028947024     0.099224956     0.059483851
2019-02-27/12:04:00.33        -0.028967205     0.099353810     0.059495072
2019-02-27/12:04:00.36        -0.028931104     0.099290864     0.059390026
2019-02-27/12:04:00.39        -0.028923263     0.099323272     0.059343845
2019-02-27/12:04:00.42        -0.028915436     0.099355726     0.059297692
2019-02-27/12:04:00.45        -0.028935617     0.099484577     0.059308923
2019-02-27/12:04:00.48        -0.028899516     0.099421633     0.059203869
2019-02-27/12:04:00.51        -0.028892434     0.099450832     0.059162383
2019-02-27/12:04:00.54        -0.028892440     0.099450122     0.059164742
2019-02-27/12:04:00.58        -0.028920455     0.099545806     0.059224496
2019-02-27/12:04:00.61        -0.028892440     0.099448633     0.059169509
2019-02-27/12:04:00.64        -0.028892434     0.099447877     0.059171841
2019-02-27/12:04:00.67        -0.028892440     0.099447167     0.059174200
2019-02-27/12:04:00.70        -0.028920455     0.099542849     0.059233962
2019-02-27/12:04:00.73        -0.028892440     0.099445678     0.059178966
2019-02-27/12:04:00.76        -0.028892434     0.099444922     0.059181297
2019-02-27/12:04:00.79        -0.028892440     0.099444212     0.059183655
2019-02-27/12:04:00.83        -0.028920455     0.099539891     0.059243426
2019-02-27/12:04:00.86        -0.028892440     0.099442723     0.059188419
2019-02-27/12:04:00.89        -0.028892434     0.099441967     0.059190749
2019-02-27/12:04:00.92        -0.028892440     0.099441257     0.059193106
2019-02-27/12:04:00.95        -0.028920455     0.099536933     0.059252885
2019-02-27/12:04:00.98        -0.028892440     0.099439768     0.059197869
2019-02-27/12:04:01.01        -0.028892434     0.099439012     0.059200198
2019-02-27/12:04:01.04        -0.028892440     0.099438302     0.059202555
2019-02-27/12:04:01.08        -0.028920455     0.099533975     0.059262342
2019-02-27/12:04:01.11        -0.028892440     0.099436813     0.059207315
2019-02-27/12:04:01.14        -0.028892434     0.099436057     0.059209644
2019-02-27/12:04:01.17        -0.028892440     0.099435348     0.059212000
2019-02-27/12:04:01.20        -0.028920455     0.099531018     0.059271796
2019-02-27/12:04:01.23        -0.028892440     0.099433858     0.059216759
2019-02-27/12:04:01.26        -0.028892434     0.099433102     0.059219087
2019-02-27/12:04:01.29        -0.028892440     0.099432393     0.059221442
2019-02-27/12:04:01.33        -0.028920455     0.099528060     0.059281246
2019-02-27/12:04:01.36        -0.028892440     0.099430903     0.059226199
2019-02-27/12:04:01.39        -0.028892434     0.099430148     0.059228526
2019-02-27/12:04:01.42        -0.028892440     0.099429438     0.059230880
2019-02-27/12:04:01.45        -0.028920455     0.099525102     0.059290693
2019-02-27/12:04:01.48        -0.028892440     0.099427949     0.059235636
2019-02-27/12:04:01.51        -0.028892434     0.099427193     0.059237963
2019-02-27/12:04:01.54        -0.028892440     0.099426483     0.059240316
2019-02-27/12:04:01.58        -0.028920455     0.099522145     0.059300137
2019-02-27/12:04:01.61        -0.028892440     0.099424994     0.059245070
2019-02-27/12:04:01.64        -0.028892434     0.099424238     0.059247396
2019-02-27/12:04:01.67        -0.028892440     0.099423528     0.059249748
2019-02-27/12:04:01.70        -0.028920455     0.099519187     0.059309578
2019-02-27/12:04:01.73        -0.028892440     0.099422039     0.059254501
2019-02-27/12:04:01.76        -0.028892434     0.099421283     0.059256826
2019-02-27/12:04:01.79        -0.028892440     0.099420573     0.059259178
2019-02-27/12:04:01.83        -0.028920455     0.099516229     0.059319015
2019-02-27/12:04:01.86        -0.028892440     0.099419084     0.059263929
2019-02-27/12:04:01.89        -0.028892434     0.099418328     0.059266252
2019-02-27/12:04:01.92        -0.028892440     0.099417618     0.059268604
2019-02-27/12:04:01.95        -0.028920455     0.099513271     0.059328449
2019-02-27/12:04:01.98        -0.028892440     0.099416129     0.059273353
2019-02-27/12:04:02.01        -0.028892434     0.099415373     0.059275676
2019-02-27/12:04:02.04        -0.028892440     0.099414663     0.059278026
2019-02-27/12:04:02.08        -0.028920455     0.099510314     0.059337880
2019-02-27/12:04:02.11        -0.028892440     0.099413174     0.059282774
2019-02-27/12:04:02.14        -0.028892434     0.099412418     0.059285096
2019-02-27/12:04:02.17        -0.028892440     0.099411709     0.059287446
2019-02-27/12:04:02.20        -0.028920455     0.099507356     0.059347308
2019-02-27/12:04:02.23        -0.028892440     0.099410219     0.059292192
2019-02-27/12:04:02.26        -0.028892434     0.099409463     0.059294514
2019-02-27/12:04:02.29        -0.028892440     0.099408754     0.059296862
2019-02-27/12:04:02.33        -0.028920455     0.099504398     0.059356733
2019-02-27/12:04:02.36        -0.028892440     0.099407264     0.059301607
2019-02-27/12:04:02.39        -0.028892434     0.099406509     0.059303928
2019-02-27/12:04:02.42        -0.028892440     0.099405799     0.059306275
2019-02-27/12:04:02.45        -0.028920455     0.099501440     0.059366155
2019-02-27/12:04:02.48        -0.028892440     0.099404310     0.059311018
2019-02-27/12:04:02.51        -0.028892434     0.099403554     0.059313338
2019-02-27/12:04:02.54        -0.028892440     0.099402844     0.059315685
2019-02-27/12:04:02.58        -0.028920455     0.099498483     0.059375573
2019-02-27/12:04:02.61        -0.028892440     0.099401355     0.059320427
2019-02-27/12:04:02.64        -0.028892434     0.099400599     0.059322746
2019-02-27/12:04:02.67        -0.028892440     0.099399889     0.059325092
2019-02-27/12:04:02.70        -0.028920455     0.099495525     0.059384988
2019-02-27/12:04:02.73        -0.028892440     0.099398400     0.059329832
2019-02-27/12:04:02.76        -0.028892434     0.099397644     0.059332150
2019-02-27/12:04:02.79        -0.028892440     0.099396934     0.059334496
2019-02-27/12:04:02.83        -0.028920455     0.099492567     0.059394400
2019-02-27/12:04:02.86        -0.028892440     0.099395445     0.059339234
2019-02-27/12:04:02.89        -0.028892434     0.099394689     0.059341551
2019-02-27/12:04:02.92        -0.028892440     0.099393979     0.059343896
2019-02-27/12:04:02.95        -0.028920455     0.099489609     0.059403809
2019-02-27/12:04:02.98        -0.028892440     0.099392490     0.059348633
2019-02-27/12:04:03.01        -0.028892434     0.099391734     0.059350949
2019-02-27/12:04:03.04        -0.028892440     0.099391024     0.059353293
2019-02-27/12:04:03.08        -0.028920455     0.099486652     0.059413214
2019-02-27/12:04:03.11        -0.028892440     0.099389535     0.059358028
2019-02-27/12:04:03.14        -0.028892434     0.099388779     0.059360344
2019-02-27/12:04:03.17        -0.028892440     0.099388070     0.059362687
2019-02-27/12:04:03.20        -0.028920455     0.099483694     0.059422616
2019-02-27/12:04:03.23        -0.028892440     0.099386580     0.059367421
2019-02-27/12:04:03.26        -0.028892434     0.099385824     0.059369736
2019-02-27/12:04:03.29        -0.028892440     0.099385115     0.059372078
2019-02-27/12:04:03.33        -0.028920455     0.099480736     0.059432015
2019-02-27/12:04:03.36        -0.028892440     0.099383625     0.059376810
2019-02-27/12:04:03.39        -0.028892434     0.099382870     0.059379124
2019-02-27/12:04:03.42        -0.028892440     0.099382160     0.059381466
2019-02-27/12:04:03.45        -0.028920455     0.099477778     0.059441411
2019-02-27/12:04:03.48        -0.028892440     0.099380670     0.059386196
2019-02-27/12:04:03.51        -0.028892434     0.099379915     0.059388509
2019-02-27/12:04:03.54        -0.028892440     0.099379205     0.059390850
2019-02-27/12:04:03.58        -0.028920455     0.099474821     0.059450804
2019-02-27/12:04:03.61        -0.028892440     0.099377716     0.059395579
2019-02-27/12:04:03.64        -0.028892434     0.099376960     0.059397891
2019-02-27/12:04:03.67        -0.028892440     0.099376250     0.059400231
2019-02-27/12:04:03.70        -0.028920455     0.099471863     0.059460193
2019-02-27/12:04:03.73        -0.028892440     0.099374761     0.059404958
2019-02-27/12:04:03.76        -0.028892434     0.099374005     0.059407270
2019-02-27/12:04:03.79        -0.028892440     0.099373295     0.059409609
2019-02-27/12:04:03.83        -0.028920455     0.099468905     0.059469579
2019-02-27/12:04:03.86        -0.028892440     0.099371806     0.059414334
2019-02-27/12:04:03.89        -0.028892434     0.099371050     0.059416645
2019-02-27/12:04:03.92        -0.028892440     0.099370340     0.059418984
2019-02-27/12:04:03.95        -0.028920455     0.099465947     0.059478962
2019-02-27/12:04:03.98        -0.028892440     0.099368851     0.059423707
2019-02-27/12:04:04.01        -0.028892434     0.099368095     0.059426018
2019-02-27/12:04:04.04        -0.028892440     0.099367385     0.059428355
2019-02-27/12:04:04.08        -0.028920455     0.099462990     0.059488342
2019-02-27/12:04:04.11        -0.028892440     0.099365896     0.059433077
2019-02-27/12:04:04.14        -0.028892434     0.099365140     0.059435387
2019-02-27/12:04:04.17        -0.028892440     0.099364430     0.059437724
2019-02-27/12:04:04.20        -0.028920455     0.099460032     0.059497719
2019-02-27/12:04:04.23        -0.028892440     0.099362941     0.059442444
2019-02-27/12:04:04.26        -0.028892434     0.099362185     0.059444753
2019-02-27/12:04:04.29        -0.028892440     0.099361476     0.059447089
2019-02-27/12:04:04.33        -0.028920455     0.099457074     0.059507092
2019-02-27/12:04:04.36        -0.028892440     0.099359986     0.059451808
2019-02-27/12:04:04.39        -0.028892434     0.099359231     0.059454115
2019-02-27/12:04:04.42        -0.028892440     0.099358521     0.059456451
2019-02-27/12:04:04.45        -0.028920455     0.099454116     0.059516462
2019-02-27/12:04:04.48        -0.028892440     0.099357031     0.059461168
2019-02-27/12:04:04.51        -0.028892434     0.099356276     0.059463475
2019-02-27/12:04:04.54        -0.028892440     0.099355566     0.059465809
2019-02-27/12:04:04.58        -0.028920455     0.099451159     0.059525829
2019-02-27/12:04:04.61        -0.028892440     0.099354077     0.059470525
2019-02-27/12:04:04.64        -0.028892434     0.099353321     0.059472831
2019-02-27/12:04:04.67        -0.028892440     0.099352611     0.059475165
2019-02-27/12:04:04.70        -0.028920455     0.099448201     0.059535193
2019-02-27/12:04:04.73        -0.028892440     0.099351122     0.059479879
2019-02-27/12:04:04.76        -0.028892434     0.099350366     0.059482184
2019-02-27/12:04:04.79        -0.028892440     0.099349656     0.059484517
2019-02-27/12:04:04.83        -0.028920455     0.099445243     0.059544553
2019-02-27/12:04:04.86        -0.028892440     0.099348167     0.059489229
2019-02-27/12:04:04.89        -0.028892434     0.099347411     0.059491534
2019-02-27/12:04:04.92        -0.028892440     0.099346701     0.059493866
2019-02-27/12:04:04.95        -0.028920455     0.099442285     0.059553911
2019-02-27/12:04:04.98        -0.028892440     0.099345212     0.059498577
2019-02-27/12:04:05.01        -0.028892434     0.099344456     0.059500881
2019-02-27/12:04:05.04        -0.028892440     0.099343746     0.059503212
2019-02-27/12:04:05.08        -0.028920455     0.099439328     0.059563265
2019-02-27/12:04:05.11        -0.028892440     0.099342257     0.059507921
2019-02-27/12:04:05.14        -0.028892434     0.099341501     0.059510224
2019-02-27/12:04:05.17        -0.028892440     0.099340791     0.059512554
2019-02-27/12:04:05.20        -0.028920455     0.099436370     0.059572616
2019-02-27/12:04:05.23        -0.028892440     0.099339302     0.059517262
2019-02-27/12:04:05.26        -0.028892434     0.099338546     0.059519564
2019-02-27/12:04:05.29        -0.028892440     0.099337837     0.059521894
2019-02-27/12:04:05.33        -0.028920455     0.099433412     0.059581963
2019-02-27/12:04:05.36        -0.028892440     0.099336347     0.059526599
2019-02-27/12:04:05.39        -0.028892434     0.099335592     0.059528901
2019-02-27/12:04:05.42        -0.028892440     0.099334882     0.059531230
2019-02-27/12:04:05.45        -0.028920455     0.099430454     0.059591308
2019-02-27/12:04:05.48        -0.028892440     0.099333392     0.059535934
2019-02-27/12:04:05.51        -0.028892434     0.099332637     0.059538235
2019-02-27/12:04:05.54        -0.028892440     0.099331927     0.059540563
2019-02-27/12:04:05.58        -0.028920455     0.099427497     0.059600649
2019-02-27/12:04:05.61        -0.028892440     0.099330438     0.059545265
2019-02-27/12:04:05.64        -0.028892434     0.099329682     0.059547565
2019-02-27/12:04:05.67        -0.028892440     0.099328972     0.059549892
2019-02-27/12:04:05.70        -0.028920455     0.099424539     0.059609987
2019-02-27/12:04:05.73        -0.028892440     0.099327483     0.059554593
2019-02-27/12:04:05.76        -0.028892434     0.099326727     0.059556892
2019-02-27/12:04:05.79        -0.028892440     0.099326017     0.059559219
2019-02-27/12:04:05.83        -0.028920455     0.099421581     0.059619321
2019-02-27/12:04:05.86        -0.028892440     0.099324528     0.059563918
2019-02-27/12:04:05.89        -0.028892434     0.099323772     0.059566216
2019-02-27/12:04:05.92        -0.028892440     0.099323062     0.059568542
2019-02-27/12:04:05.95        -0.028920455     0.099418624     0.059628653
2019-02-27/12:04:05.98        -0.028892440     0.099321573     0.059573240
2019-02-27/12:04:06.01        -0.028892434     0.099320817     0.059575537
2019-02-27/12:04:06.04        -0.028892440     0.099320107     0.059577862
2019-02-27/12:04:06.08        -0.028920455     0.099415666     0.059637981
2019-02-27/12:04:06.11        -0.028892440     0.099318618     0.059582558
2019-02-27/12:04:06.14        -0.028892434     0.099317862     0.059584855
2019-02-27/12:04:06.17        -0.028892440     0.099317152     0.059587179
2019-02-27/12:04:06.20        -0.028920455     0.099412708     0.059647306
2019-02-27/12:04:06.23        -0.028892440     0.099315663     0.059591873
2019-02-27/12:04:06.26        -0.028892434     0.099314907     0.059594169
2019-02-27/12:04:06.29        -0.028892440     0.099314198     0.059596492
2019-02-27/12:04:06.33        -0.028920455     0.099409750     0.059656628
2019-02-27/12:04:06.36        -0.028892440     0.099312708     0.059601185
2019-02-27/12:04:06.39        -0.028892434     0.099311953     0.059603480
2019-02-27/12:04:06.42        -0.028892440     0.099311243     0.059605803
2019-02-27/12:04:06.45        -0.028920455     0.099406793     0.059665946
2019-02-27/12:04:06.48        -0.028892440     0.099309753     0.059610494
2019-02-27/12:04:06.51        -0.028892434     0.099308998     0.059612788
2019-02-27/12:04:06.54        -0.028892440     0.099308288     0.059615110
2019-02-27/12:04:06.58        -0.028920455     0.099403835     0.059675262
2019-02-27/12:04:06.61        -0.028892440     0.099306799     0.059619799
2019-02-27/12:04:06.64        -0.028892434     0.099306043     0.059622093
2019-02-27/12:04:06.67        -0.028892440     0.099305333     0.059624414
2019-02-27/12:04:06.70        -0.028920455     0.099400877     0.059684574
2019-02-27/12:04:06.73        -0.028892440     0.099303844     0.059629102
2019-02-27/12:04:06.76        -0.028892434     0.099303088     0.059631394
2019-02-27/12:04:06.79        -0.028892440     0.099302378     0.059633714
2019-02-27/12:04:06.83        -0.028920455     0.099397919     0.059693882
2019-02-27/12:04:06.86        -0.028892440     0.099300889     0.059638401
2019-02-27/12:04:06.89        -0.028892434     0.099300133     0.059640692
2019-02-27/12:04:06.92        -0.028892440     0.099299423     0.059643012
2019-02-27/12:04:06.95        -0.028920455     0.099394962     0.059703188
2019-02-27/12:04:06.98        -0.028892440     0.099297934     0.059647696
2019-02-27/12:04:07.01        -0.028892434     0.099297178     0.059649987
2019-02-27/12:04:07.04        -0.028892440     0.099296468     0.059652306
2019-02-27/12:04:07.08        -0.028920455     0.099392004     0.059712490
2019-02-27/12:04:07.11        -0.028892440     0.099294979     0.059656989
2019-02-27/12:04:07.14        -0.028892434     0.099294223     0.059659279
2019-02-27/12:04:07.17        -0.028892440     0.099293513     0.059661597
2019-02-27/12:04:07.20        -0.028920455     0.099389046     0.059721789
2019-02-27/12:04:07.23        -0.028892440     0.099292024     0.059666278
2019-02-27/12:04:07.26        -0.028892434     0.099291268     0.059668568
2019-02-27/12:04:07.29        -0.028892440     0.099290559     0.059670884
2019-02-27/12:04:07.33        -0.028920455     0.099386088     0.059731085
2019-02-27/12:04:07.36        -0.028892440     0.099289069     0.059675564
2019-02-27/12:04:07.39        -0.028892434     0.099288314     0.059677853
2019-02-27/12:04:07.42        -0.028892440     0.099287604     0.059680169
2019-02-27/12:04:07.45        -0.028920455     0.099383131     0.059740378
2019-02-27/12:04:07.48        -0.028892440     0.099286114     0.059684847
2019-02-27/12:04:07.51        -0.028892434     0.099285359     0.059687135
2019-02-27/12:04:07.54        -0.028892440     0.099284649     0.059689450
2019-02-27/12:04:07.58        -0.028920455     0.099380173     0.059749667
2019-02-27/12:04:07.61        -0.028892440     0.099283160     0.059694126
2019-02-27/12:04:07.64        -0.028892434     0.099282404     0.059696414
2019-02-27/12:04:07.67        -0.028892440     0.099281694     0.059698728
2019-02-27/12:04:07.70        -0.028920455     0.099377215     0.059758953
2019-02-27/12:04:07.73        -0.028892440     0.099280205     0.059703403
2019-02-27/12:04:07.76        -0.028892434     0.099279449     0.059705689
2019-02-27/12:04:07.79        -0.028892440     0.099278739     0.059708003
2019-02-27/12:04:07.83        -0.028920455     0.099374257     0.059768236
2019-02-27/12:04:07.86        -0.028892440     0.099277250     0.059712676
2019-02-27/12:04:07.89        -0.028892434     0.099276494     0.059714961
2019-02-27/12:04:07.92        -0.028892440     0.099275784     0.059717274
2019-02-27/12:04:07.95        -0.028920455     0.099371300     0.059777516
2019-02-27/12:04:07.98        -0.028892440     0.099274295     0.059721946
2019-02-27/12:04:08.01        -0.028892434     0.099273539     0.059724230
2019-02-27/12:04:08.04        -0.028892440     0.099272829     0.059726542
2019-02-27/12:04:08.08        -0.028920455     0.099368342     0.059786792
2019-02-27/12:04:08.11        -0.028892440     0.099271340     0.059731212
2019-02-27/12:04:08.14        -0.028892434     0.099270584     0.059733496
2019-02-27/12:04:08.17        -0.028892440     0.099269874     0.059735807
2019-02-27/12:04:08.20        -0.028920455     0.099365384     0.059796066
2019-02-27/12:04:08.23        -0.028892440     0.099268385     0.059740476
2019-02-27/12:04:08.26        -0.028892434     0.099267629     0.059742759
2019-02-27/12:04:08.29        -0.028892440     0.099266920     0.059745069
2019-02-27/12:04:08.33        -0.028920455     0.099362426     0.059805335
2019-02-27/12:04:08.36        -0.028892440     0.099265430     0.059749736
2019-02-27/12:04:08.39        -0.028892434     0.099264675     0.059752018
2019-02-27/12:04:08.42        -0.028892440     0.099263965     0.059754328
2019-02-27/12:04:08.45        -0.028920455     0.099359469     0.059814602
2019-02-27/12:04:08.48        -0.028892440     0.099262475     0.059758993
2019-02-27/12:04:08.51        -0.028892434     0.099261720     0.059761274
2019-02-27/12:04:08.54        -0.028892440     0.099261010     0.059763583
2019-02-27/12:04:08.58        -0.028920455     0.099356511     0.059823866
2019-02-27/12:04:08.61        -0.028892440     0.099259521     0.059768246
2019-02-27/12:04:08.64        -0.028892434     0.099258765     0.059770527
2019-02-27/12:04:08.67        -0.028892440     0.099258055     0.059772835
2019-02-27/12:04:08.70        -0.028920455     0.099353553     0.059833126
2019-02-27/12:04:08.73        -0.028892440     0.099256566     0.059777497
2019-02-27/12:04:08.76        -0.028892434     0.099255810     0.059779776
2019-02-27/12:04:08.79        -0.028892440     0.099255100     0.059782084
2019-02-27/12:04:08.83        -0.028920455     0.099350595     0.059842383
2019-02-27/12:04:08.86        -0.028892440     0.099253611     0.059786744
2019-02-27/12:04:08.89        -0.028892434     0.099252855     0.059789023
2019-02-27/12:04:08.92        -0.028892440     0.099252145     0.059791329
2019-02-27/12:04:08.95        -0.028920455     0.099347638     0.059851636
2019-02-27/12:04:08.98        -0.028892440     0.099250656     0.059795988
2019-02-27/12:04:09.01        -0.028892434     0.099249900     0.059798266
2019-02-27/12:04:09.04        -0.028892440     0.099249190     0.059800571
2019-02-27/12:04:09.08        -0.028920455     0.099344680     0.059860887
2019-02-27/12:04:09.11        -0.028892440     0.099247701     0.059805228
2019-02-27/12:04:09.14        -0.028892434     0.099246945     0.059807506
2019-02-27/12:04:09.17        -0.028892440     0.099246235     0.059809811
2019-02-27/12:04:09.20        -0.028920455     0.099341722     0.059870134
2019-02-27/12:04:09.23        -0.028892440     0.099244746     0.059814466
2019-02-27/12:04:09.26        -0.028892434     0.099243990     0.059816742
2019-02-27/12:04:09.29        -0.028892440     0.099243281     0.059819046
2019-02-27/12:04:09.33        -0.028920455     0.099338764     0.059879378
2019-02-27/12:04:09.36        -0.028892440     0.099241791     0.059823700
2019-02-27/12:04:09.39        -0.028892434     0.099241036     0.059825976
2019-02-27/12:04:09.42        -0.028892440     0.099240326     0.059828279
2019-02-27/12:04:09.45        -0.028920455     0.099335807     0.059888618
2019-02-27/12:04:09.48        -0.028891666     0.099241972     0.059828335
2019-02-27/12:04:09.51        -0.028883661     0.099273617     0.059783120
2019-02-27/12:04:09.54        -0.028875669     0.099305308     0.059737932
2019-02-27/12:04:09.58        -0.028895428     0.099434232     0.059749258
2019-02-27/12:04:09.61        -0.028859414     0.099369665     0.059646071
2019-02-27/12:04:09.64        -0.028851409     0.099401310     0.059600856
2019-02-27/12:04:09.67        -0.028843417     0.099433001     0.059555669
2019-02-27/12:04:09.70        -0.028863176     0.099561922     0.059567005
2019-02-27/12:04:09.73        -0.028827162     0.099497358     0.059463809
2019-02-27/12:04:09.76        -0.028819157     0.099529003     0.059418594
2019-02-27/12:04:09.79        -0.028811165     0.099560694     0.059373407
2019-02-27/12:04:09.83        -0.028830924     0.099689611     0.059384752
2019-02-27/12:04:09.86        -0.028794911     0.099625050     0.059281548
2019-02-27/12:04:09.89        -0.028786905     0.099656695     0.059236334
2019-02-27/12:04:09.92        -0.028778914     0.099688385     0.059191147
2019-02-27/12:04:09.95        -0.028798672     0.099817300     0.059202501
2019-02-27/12:04:09.98        -0.028762659     0.099752742     0.059099288
2019-02-27/12:04:10.01        -0.028754654     0.099784386     0.059054075
2019-02-27/12:04:10.04        -0.028746662     0.099816077     0.059008888
2019-02-27/12:04:10.08        -0.028766420     0.099944989     0.059020252
2019-02-27/12:04:10.11        -0.028730407     0.099880433     0.058917030
2019-02-27/12:04:10.14        -0.028722402     0.099912077     0.058871817
2019-02-27/12:04:10.17        -0.028714410     0.099943768     0.058826631
2019-02-27/12:04:10.20        -0.028734168      0.10007268     0.058838004
2019-02-27/12:04:10.23        -0.028698155      0.10000812     0.058734774
2019-02-27/12:04:10.26        -0.028690150      0.10003977     0.058689561
2019-02-27/12:04:10.29        -0.028682158      0.10007146     0.058644375
2019-02-27/12:04:10.33        -0.028701916      0.10020036     0.058655757
2019-02-27/12:04:10.36        -0.028665903      0.10013581     0.058552518
2019-02-27/12:04:10.39        -0.028657898      0.10016746     0.058507306
2019-02-27/12:04:10.42        -0.028649906      0.10019915     0.058462120
2019-02-27/12:04:10.45        -0.028669665      0.10032805     0.058473512
2019-02-27/12:04:10.48        -0.028633651      0.10026350     0.058370265
2019-02-27/12:04:10.51        -0.028626420      0.10029201     0.058329648
2019-02-27/12:04:10.54        -0.028626427      0.10029130     0.058331953
2019-02-27/12:04:10.58        -0.028654184      0.10038780     0.058390844
2019-02-27/12:04:10.61        -0.028626427      0.10028981     0.058336610
2019-02-27/12:04:10.64        -0.028626420      0.10028905     0.058338888
2019-02-27/12:04:10.67        -0.028626427      0.10028834     0.058341192
2019-02-27/12:04:10.70        -0.028654184      0.10038484     0.058400091
2019-02-27/12:04:10.73        -0.028626427      0.10028685     0.058345847
2019-02-27/12:04:10.76        -0.028626420      0.10028609     0.058348124
2019-02-27/12:04:10.79        -0.028626427      0.10028538     0.058350428
2019-02-27/12:04:10.83        -0.028654184      0.10038187     0.058409335
2019-02-27/12:04:10.86        -0.028626427      0.10028389     0.058355081
2019-02-27/12:04:10.89        -0.028626420      0.10028313     0.058357358
2019-02-27/12:04:10.92        -0.028626427      0.10028242     0.058359660
2019-02-27/12:04:10.95        -0.028654184      0.10037891     0.058418576
2019-02-27/12:04:10.98        -0.028626427      0.10028093     0.058364313
2019-02-27/12:04:11.01        -0.028626420      0.10028017     0.058366588
2019-02-27/12:04:11.04        -0.028626427      0.10027946     0.058368890
2019-02-27/12:04:11.08        -0.028654184      0.10037595     0.058427814
2019-02-27/12:04:11.11        -0.028626427      0.10027797     0.058373541
2019-02-27/12:04:11.14        -0.028626420      0.10027721     0.058375815
2019-02-27/12:04:11.17        -0.028626427      0.10027650     0.058378117
2019-02-27/12:04:11.20        -0.028654184      0.10037299     0.058437049
2019-02-27/12:04:11.23        -0.028626427      0.10027501     0.058382766
2019-02-27/12:04:11.26        -0.028626420      0.10027425     0.058385040
2019-02-27/12:04:11.29        -0.028626427      0.10027354     0.058387340
2019-02-27/12:04:11.33        -0.028654184      0.10037003     0.058446280
2019-02-27/12:04:11.36        -0.028626427      0.10027205     0.058391988
2019-02-27/12:04:11.39        -0.028626420      0.10027129     0.058394261
2019-02-27/12:04:11.42        -0.028626427      0.10027058     0.058396561
2019-02-27/12:04:11.45        -0.028654184      0.10036706     0.058455509
2019-02-27/12:04:11.48        -0.028626427      0.10026909     0.058401207
2019-02-27/12:04:11.51        -0.028626420      0.10026834     0.058403479
2019-02-27/12:04:11.54        -0.028626427      0.10026762     0.058405778
2019-02-27/12:04:11.58        -0.028654184      0.10036410     0.058464735
2019-02-27/12:04:11.61        -0.028626427      0.10026613     0.058410423
2019-02-27/12:04:11.64        -0.028626420      0.10026538     0.058412694
2019-02-27/12:04:11.67        -0.028626427      0.10026467     0.058414992
2019-02-27/12:04:11.70        -0.028654184      0.10036114     0.058473957
2019-02-27/12:04:11.73        -0.028626427      0.10026317     0.058419635
2019-02-27/12:04:11.76        -0.028626420      0.10026242     0.058421906
2019-02-27/12:04:11.79        -0.028626427      0.10026171     0.058424204
2019-02-27/12:04:11.83        -0.028654184      0.10035818     0.058483177
2019-02-27/12:04:11.86        -0.028626427      0.10026021     0.058428845
2019-02-27/12:04:11.89        -0.028626420      0.10025946     0.058431115
2019-02-27/12:04:11.92        -0.028626427      0.10025875     0.058433412
2019-02-27/12:04:11.95        -0.028654184      0.10035521     0.058492393
2019-02-27/12:04:11.98        -0.028626427      0.10025725     0.058438052
2019-02-27/12:04:12.01        -0.028626420      0.10025650     0.058440321
2019-02-27/12:04:12.04        -0.028626427      0.10025579     0.058442617
2019-02-27/12:04:12.08        -0.028654184      0.10035225     0.058501606
2019-02-27/12:04:12.11        -0.028626427      0.10025430     0.058447255
2019-02-27/12:04:12.14        -0.028626420      0.10025354     0.058449524
2019-02-27/12:04:12.17        -0.028626427      0.10025283     0.058451819
2019-02-27/12:04:12.20        -0.028654184      0.10034929     0.058510817
2019-02-27/12:04:12.23        -0.028626427      0.10025134     0.058456456
2019-02-27/12:04:12.26        -0.028626420      0.10025058     0.058458724
2019-02-27/12:04:12.29        -0.028626427      0.10024987     0.058461018
2019-02-27/12:04:12.33        -0.028654184      0.10034633     0.058520024
2019-02-27/12:04:12.36        -0.028626427      0.10024838     0.058465654
2019-02-27/12:04:12.39        -0.028626420      0.10024762     0.058467921
2019-02-27/12:04:12.42        -0.028626427      0.10024691     0.058470214
2019-02-27/12:04:12.45        -0.028654184      0.10034336     0.058529228
2019-02-27/12:04:12.48        -0.028626427      0.10024542     0.058474848
2019-02-27/12:04:12.51        -0.028626420      0.10024466     0.058477114
2019-02-27/12:04:12.54        -0.028626427      0.10024395     0.058479407
2019-02-27/12:04:12.58        -0.028654184      0.10034040     0.058538429
2019-02-27/12:04:12.61        -0.028626427      0.10024246     0.058484040
2019-02-27/12:04:12.64        -0.028626420      0.10024170     0.058486305
2019-02-27/12:04:12.67        -0.028626427      0.10024099     0.058488597
2019-02-27/12:04:12.70        -0.028654184      0.10033744     0.058547627
2019-02-27/12:04:12.73        -0.028626427      0.10023950     0.058493228
2019-02-27/12:04:12.76        -0.028626420      0.10023874     0.058495493
2019-02-27/12:04:12.79        -0.028626427      0.10023803     0.058497784
2019-02-27/12:04:12.83        -0.028654184      0.10033448     0.058556822
2019-02-27/12:04:12.86        -0.028626427      0.10023654     0.058502413
2019-02-27/12:04:12.89        -0.028626420      0.10023578     0.058504677
2019-02-27/12:04:12.92        -0.028626427      0.10023507     0.058506968
2019-02-27/12:04:12.95        -0.028654184      0.10033152     0.058566014
2019-02-27/12:04:12.98        -0.028626427      0.10023358     0.058511595
2019-02-27/12:04:13.01        -0.028626420      0.10023282     0.058513859
2019-02-27/12:04:13.04        -0.028626427      0.10023211     0.058516149
2019-02-27/12:04:13.08        -0.028654184      0.10032855     0.058575203
2019-02-27/12:04:13.11        -0.028626427      0.10023062     0.058520775
2019-02-27/12:04:13.14        -0.028626420      0.10022986     0.058523037
2019-02-27/12:04:13.17        -0.028626427      0.10022915     0.058525326
2019-02-27/12:04:13.20        -0.028654184      0.10032559     0.058584389
2019-02-27/12:04:13.23        -0.028626427      0.10022766     0.058529951
2019-02-27/12:04:13.26        -0.028626420      0.10022690     0.058532212
2019-02-27/12:04:13.29        -0.028626427      0.10022619     0.058534501
2019-02-27/12:04:13.33        -0.028654184      0.10032263     0.058593571
2019-02-27/12:04:13.36        -0.028626427      0.10022470     0.058539124
2019-02-27/12:04:13.39        -0.028626420      0.10022394     0.058541385
2019-02-27/12:04:13.42        -0.028626427      0.10022323     0.058543672
2019-02-27/12:04:13.45        -0.028654184      0.10031967     0.058602751
2019-02-27/12:04:13.48        -0.028626427      0.10022174     0.058548294
2019-02-27/12:04:13.51        -0.028626420      0.10022098     0.058550554
2019-02-27/12:04:13.54        -0.028626427      0.10022027     0.058552841
2019-02-27/12:04:13.58        -0.028654184      0.10031670     0.058611928
2019-02-27/12:04:13.61        -0.028626427      0.10021878     0.058557461
2019-02-27/12:04:13.64        -0.028626420      0.10021802     0.058559720
2019-02-27/12:04:13.67        -0.028626427      0.10021731     0.058562006
2019-02-27/12:04:13.70        -0.028654184      0.10031374     0.058621101
2019-02-27/12:04:13.73        -0.028626427      0.10021582     0.058566624
2019-02-27/12:04:13.76        -0.028626420      0.10021507     0.058568883
2019-02-27/12:04:13.79        -0.028626427      0.10021435     0.058571169
2019-02-27/12:04:13.83        -0.028654184      0.10031078     0.058630272
2019-02-27/12:04:13.86        -0.028626427      0.10021286     0.058575785
2019-02-27/12:04:13.89        -0.028626420      0.10021211     0.058578043
2019-02-27/12:04:13.92        -0.028626427      0.10021139     0.058580328
2019-02-27/12:04:13.95        -0.028654184      0.10030782     0.058639439
2019-02-27/12:04:13.98        -0.028626427      0.10020990     0.058584943
2019-02-27/12:04:14.01        -0.028626420      0.10020915     0.058587200
2019-02-27/12:04:14.04        -0.028626427      0.10020844     0.058589484
2019-02-27/12:04:14.08        -0.028654184      0.10030485     0.058648603
2019-02-27/12:04:14.11        -0.028626427      0.10020694     0.058594098
2019-02-27/12:04:14.14        -0.028626420      0.10020619     0.058596354
2019-02-27/12:04:14.17        -0.028626427      0.10020548     0.058598637
2019-02-27/12:04:14.20        -0.028654184      0.10030189     0.058657765
2019-02-27/12:04:14.23        -0.028626427      0.10020398     0.058603249
2019-02-27/12:04:14.26        -0.028626420      0.10020323     0.058605505
2019-02-27/12:04:14.29        -0.028626427      0.10020252     0.058607787
2019-02-27/12:04:14.33        -0.028654184      0.10029893     0.058666923
2019-02-27/12:04:14.36        -0.028626427      0.10020102     0.058612398
2019-02-27/12:04:14.39        -0.028626420      0.10020027     0.058614652
2019-02-27/12:04:14.42        -0.028626427      0.10019956     0.058616934
2019-02-27/12:04:14.45        -0.028654184      0.10029597     0.058676078
2019-02-27/12:04:14.48        -0.028626427      0.10019807     0.058621543
2019-02-27/12:04:14.51        -0.028626420      0.10019731     0.058623797
2019-02-27/12:04:14.54        -0.028626427      0.10019660     0.058626078
2019-02-27/12:04:14.58        -0.028654184      0.10029300     0.058685230
2019-02-27/12:04:14.61        -0.028626427      0.10019511     0.058630685
2019-02-27/12:04:14.64        -0.028626420      0.10019435     0.058632939
2019-02-27/12:04:14.67        -0.028626427      0.10019364     0.058635219
2019-02-27/12:04:14.70        -0.028654184      0.10029004     0.058694379
2019-02-27/12:04:14.73        -0.028626427      0.10019215     0.058639825
2019-02-27/12:04:14.76        -0.028626420      0.10019139     0.058642077
2019-02-27/12:04:14.79        -0.028626427      0.10019068     0.058644357
2019-02-27/12:04:14.83        -0.028654184      0.10028708     0.058703524
2019-02-27/12:04:14.86        -0.028626427      0.10018919     0.058648961
2019-02-27/12:04:14.89        -0.028626420      0.10018843     0.058651213
2019-02-27/12:04:14.92        -0.028626427      0.10018772     0.058653491
2019-02-27/12:04:14.95        -0.028654184      0.10028412     0.058712667
2019-02-27/12:04:14.98        -0.028626427      0.10018623     0.058658094
2019-02-27/12:04:15.01        -0.028626420      0.10018547     0.058660345
2019-02-27/12:04:15.04        -0.028626427      0.10018476     0.058662623
2019-02-27/12:04:15.08        -0.028654184      0.10028116     0.058721807
2019-02-27/12:04:15.11        -0.028626427      0.10018327     0.058667224
2019-02-27/12:04:15.14        -0.028626420      0.10018251     0.058669474
2019-02-27/12:04:15.17        -0.028626427      0.10018180     0.058671751
2019-02-27/12:04:15.20        -0.028654184      0.10027819     0.058730943
2019-02-27/12:04:15.23        -0.028626427      0.10018031     0.058676351
2019-02-27/12:04:15.26        -0.028626420      0.10017955     0.058678600
2019-02-27/12:04:15.29        -0.028626427      0.10017884     0.058680877
2019-02-27/12:04:15.33        -0.028654184      0.10027523     0.058740077
2019-02-27/12:04:15.36        -0.028626427      0.10017735     0.058685475
2019-02-27/12:04:15.39        -0.028626420      0.10017659     0.058687724
2019-02-27/12:04:15.42        -0.028626427      0.10017588     0.058689999
2019-02-27/12:04:15.45        -0.028654184      0.10027227     0.058749207
2019-02-27/12:04:15.48        -0.028626427      0.10017439     0.058694596
2019-02-27/12:04:15.51        -0.028626420      0.10017363     0.058696844
2019-02-27/12:04:15.54        -0.028626427      0.10017292     0.058699118
2019-02-27/12:04:15.58        -0.028654184      0.10026931     0.058758335
2019-02-27/12:04:15.61        -0.028626427      0.10017143     0.058703713
2019-02-27/12:04:15.64        -0.028626420      0.10017067     0.058705961
2019-02-27/12:04:15.67        -0.028626427      0.10016996     0.058708235
2019-02-27/12:04:15.70        -0.028654184      0.10026634     0.058767459
2019-02-27/12:04:15.73        -0.028626427      0.10016847     0.058712828
2019-02-27/12:04:15.76        -0.028626420      0.10016771     0.058715074
2019-02-27/12:04:15.79        -0.028626427      0.10016700     0.058717348
2019-02-27/12:04:15.83        -0.028654184      0.10026338     0.058776580
2019-02-27/12:04:15.86        -0.028626427      0.10016551     0.058721940
2019-02-27/12:04:15.89        -0.028626420      0.10016475     0.058724185
2019-02-27/12:04:15.92        -0.028626427      0.10016404     0.058726458
2019-02-27/12:04:15.95        -0.028654184      0.10026042     0.058785698
2019-02-27/12:04:15.98        -0.028626427      0.10016255     0.058731048
2019-02-27/12:04:16.01        -0.028626420      0.10016179     0.058733293
2019-02-27/12:04:16.04        -0.028626427      0.10016108     0.058735565
2019-02-27/12:04:16.08        -0.028654184      0.10025746     0.058794813
2019-02-27/12:04:16.11        -0.028626427      0.10015959     0.058740153
2019-02-27/12:04:16.14        -0.028626420      0.10015884     0.058742397
2019-02-27/12:04:16.17        -0.028626427      0.10015812     0.058744669
2019-02-27/12:04:16.20        -0.028654184      0.10025449     0.058803925
2019-02-27/12:04:16.23        -0.028626427      0.10015663     0.058749256
2019-02-27/12:04:16.26        -0.028626420      0.10015588     0.058751499
2019-02-27/12:04:16.29        -0.028626427      0.10015517     0.058753769
2019-02-27/12:04:16.33        -0.028654184      0.10025153     0.058813034
2019-02-27/12:04:16.36        -0.028626427      0.10015367     0.058758355
2019-02-27/12:04:16.39        -0.028626420      0.10015292     0.058760597
2019-02-27/12:04:16.42        -0.028626427      0.10015221     0.058762867
2019-02-27/12:04:16.45        -0.028654184      0.10024857     0.058822140
2019-02-27/12:04:16.48        -0.028626427      0.10015071     0.058767451
2019-02-27/12:04:16.51        -0.028626420      0.10014996     0.058769693
2019-02-27/12:04:16.54        -0.028626427      0.10014925     0.058771962
2019-02-27/12:04:16.58        -0.028654184      0.10024561     0.058831242
2019-02-27/12:04:16.61        -0.028626427      0.10014775     0.058776544
2019-02-27/12:04:16.64        -0.028626420      0.10014700     0.058778785
2019-02-27/12:04:16.67        -0.028626427      0.10014629     0.058781053
2019-02-27/12:04:16.70        -0.028654184      0.10024265     0.058840342
2019-02-27/12:04:16.73        -0.028626427      0.10014480     0.058785634
2019-02-27/12:04:16.76        -0.028626420      0.10014404     0.058787874
2019-02-27/12:04:16.79        -0.028626427      0.10014333     0.058790141
2019-02-27/12:04:16.83        -0.028654184      0.10023968     0.058849438
2019-02-27/12:04:16.86        -0.028626427      0.10014184     0.058794721
2019-02-27/12:04:16.89        -0.028626420      0.10014108     0.058796960
2019-02-27/12:04:16.92        -0.028626427      0.10014037     0.058799227
2019-02-27/12:04:16.95        -0.028654184      0.10023672     0.058858531
2019-02-27/12:04:16.98        -0.028626427      0.10013888     0.058803805
2019-02-27/12:04:17.01        -0.028626420      0.10013812     0.058806043
2019-02-27/12:04:17.04        -0.028626427      0.10013741     0.058808309
2019-02-27/12:04:17.08        -0.028654184      0.10023376     0.058867622
2019-02-27/12:04:17.11        -0.028626427      0.10013592     0.058812885
2019-02-27/12:04:17.14        -0.028626420      0.10013516     0.058815123
2019-02-27/12:04:17.17        -0.028626427      0.10013445     0.058817388
2019-02-27/12:04:17.20        -0.028654184      0.10023080     0.058876709
2019-02-27/12:04:17.23        -0.028626427      0.10013296     0.058821963
2019-02-27/12:04:17.26        -0.028626420      0.10013220     0.058824200
2019-02-27/12:04:17.29        -0.028626427      0.10013149     0.058826464
2019-02-27/12:04:17.33        -0.028654184      0.10022783     0.058885793
2019-02-27/12:04:17.36        -0.028626427      0.10013000     0.058831037
2019-02-27/12:04:17.39        -0.028626420      0.10012924     0.058833274
2019-02-27/12:04:17.42        -0.028626427      0.10012853     0.058835537
2019-02-27/12:04:17.45        -0.028654184      0.10022487     0.058894874
2019-02-27/12:04:17.48        -0.028626427      0.10012704     0.058840109
2019-02-27/12:04:17.51        -0.028626420      0.10012628     0.058842344
2019-02-27/12:04:17.54        -0.028626427      0.10012557     0.058844607
2019-02-27/12:04:17.58        -0.028654184      0.10022191     0.058903952
2019-02-27/12:04:17.61        -0.028626427      0.10012408     0.058849177
2019-02-27/12:04:17.64        -0.028626420      0.10012332     0.058851412
2019-02-27/12:04:17.67        -0.028626427      0.10012261     0.058853674
2019-02-27/12:04:17.70        -0.028654184      0.10021895     0.058913027
2019-02-27/12:04:17.73        -0.028626427      0.10012112     0.058858242
2019-02-27/12:04:17.76        -0.028626420      0.10012036     0.058860476
2019-02-27/12:04:17.79        -0.028626427      0.10011965     0.058862737
2019-02-27/12:04:17.83        -0.028654184      0.10021598     0.058922098
2019-02-27/12:04:17.86        -0.028626427      0.10011816     0.058867304
2019-02-27/12:04:17.89        -0.028626420      0.10011740     0.058869538
2019-02-27/12:04:17.92        -0.028626427      0.10011669     0.058871798
2019-02-27/12:04:17.95        -0.028654184      0.10021302     0.058931167
2019-02-27/12:04:17.98        -0.028626427      0.10011520     0.058876363
2019-02-27/12:04:18.01        -0.028626420      0.10011444     0.058878596
2019-02-27/12:04:18.04        -0.028626427      0.10011373     0.058880855
2019-02-27/12:04:18.08        -0.028654184      0.10021006     0.058940232
2019-02-27/12:04:18.11        -0.028626427      0.10011224     0.058885419
2019-02-27/12:04:18.14        -0.028626420      0.10011148     0.058887651
2019-02-27/12:04:18.17        -0.028626427      0.10011077     0.058889910
2019-02-27/12:04:18.20        -0.028654184      0.10020710     0.058949295
2019-02-27/12:04:18.23        -0.028626427      0.10010928     0.058894472
2019-02-27/12:04:18.26        -0.028626420      0.10010852     0.058896703
2019-02-27/12:04:18.29        -0.028626427      0.10010781     0.058898961
2019-02-27/12:04:18.33        -0.028654184      0.10020413     0.058958354
2019-02-27/12:04:18.36        -0.028626427      0.10010632     0.058903522
2019-02-27/12:04:18.39        -0.028626420      0.10010556     0.058905752
2019-02-27/12:04:18.42        -0.028626427      0.10010485     0.058908009
2019-02-27/12:04:18.45        -0.028654184      0.10020117     0.058967410
2019-02-27/12:04:18.48        -0.028626427      0.10010336     0.058912568
2019-02-27/12:04:18.51        -0.028626420      0.10010261     0.058914798
2019-02-27/12:04:18.54        -0.028626427      0.10010189     0.058917054
2019-02-27/12:04:18.58        -0.028654184      0.10019821     0.058976463
2019-02-27/12:04:18.61        -0.028626427      0.10010040     0.058921612
2019-02-27/12:04:18.64        -0.028626420      0.10009965     0.058923840
2019-02-27/12:04:18.67        -0.028626427      0.10009894     0.058926096
2019-02-27/12:04:18.70        -0.028654184      0.10019525     0.058985513
2019-02-27/12:04:18.73        -0.028626427      0.10009744     0.058930652
2019-02-27/12:04:18.76        -0.028626420      0.10009669     0.058932880
2019-02-27/12:04:18.79        -0.028626427      0.10009598     0.058935135
2019-02-27/12:04:18.83        -0.028654184      0.10019229     0.058994560
2019-02-27/12:04:18.86        -0.028626427      0.10009448     0.058939689
2019-02-27/12:04:18.89        -0.028626420      0.10009373     0.058941916
2019-02-27/12:04:18.92        -0.028626427      0.10009302     0.058944171
2019-02-27/12:04:18.95        -0.028654184      0.10018932     0.059003603
2019-02-27/12:04:18.98        -0.028626427      0.10009152     0.058948723
2019-02-27/12:04:19.01        -0.028626420      0.10009077     0.058950950
2019-02-27/12:04:19.04        -0.028626427      0.10009006     0.058953203
2019-02-27/12:04:19.08        -0.028654184      0.10018636     0.059012644
2019-02-27/12:04:19.11        -0.028626427      0.10008857     0.058957755
2019-02-27/12:04:19.14        -0.028626420      0.10008781     0.058959980
2019-02-27/12:04:19.17        -0.028626427      0.10008710     0.058962233
2019-02-27/12:04:19.20        -0.028654184      0.10018340     0.059021682
2019-02-27/12:04:19.23        -0.028626427      0.10008561     0.058966783
2019-02-27/12:04:19.26        -0.028626420      0.10008485     0.058969007
2019-02-27/12:04:19.29        -0.028626427      0.10008414     0.058971259
2019-02-27/12:04:19.33        -0.028654184      0.10018044     0.059030716
2019-02-27/12:04:19.36        -0.028626427      0.10008265     0.058975807
2019-02-27/12:04:19.39        -0.028626420      0.10008189     0.058978031
2019-02-27/12:04:19.42        -0.028626427      0.10008118     0.058980283
2019-02-27/12:04:19.45        -0.028654184      0.10017747     0.059039747
2019-02-27/12:04:19.48        -0.028625644      0.10008276     0.058980332
2019-02-27/12:04:19.51        -0.028617553      0.10011372     0.058936089
2019-02-27/12:04:19.54        -0.028609476      0.10014473     0.058891873
2019-02-27/12:04:19.58        -0.028628888      0.10027376     0.058903381
2019-02-27/12:04:19.61        -0.028593046      0.10020770     0.058801987
2019-02-27/12:04:19.64        -0.028584955      0.10023866     0.058757744
2019-02-27/12:04:19.67        -0.028576878      0.10026967     0.058713527
2019-02-27/12:04:19.70        -0.028596290      0.10039870     0.058725044
2019-02-27/12:04:19.73        -0.028560448      0.10033264     0.058623642
2019-02-27/12:04:19.76        -0.028552357      0.10036361     0.058579399
2019-02-27/12:04:19.79        -0.028544280      0.10039461     0.058535182
2019-02-27/12:04:19.83        -0.028563692      0.10052364     0.058546708
2019-02-27/12:04:19.86        -0.028527850      0.10045759     0.058445297
2019-02-27/12:04:19.89        -0.028519759      0.10048855     0.058401054
2019-02-27/12:04:19.92        -0.028511681      0.10051956     0.058356838
2019-02-27/12:04:19.95        -0.028531093      0.10064858     0.058368372
2019-02-27/12:04:19.98        -0.028495252      0.10058253     0.058266953
2019-02-27/12:04:20.01        -0.028487161      0.10061349     0.058222710
2019-02-27/12:04:20.04        -0.028479083      0.10064450     0.058178494
2019-02-27/12:04:20.08        -0.028498495      0.10077352     0.058190037
2019-02-27/12:04:20.11        -0.028462654      0.10070747     0.058088609
2019-02-27/12:04:20.14        -0.028454563      0.10073843     0.058044366
2019-02-27/12:04:20.17        -0.028446485      0.10076944     0.058000151
2019-02-27/12:04:20.20        -0.028465897      0.10089846     0.058011703
2019-02-27/12:04:20.23        -0.028430056      0.10083241     0.057910266
2019-02-27/12:04:20.26        -0.028421965      0.10086337     0.057866024
2019-02-27/12:04:20.29        -0.028413887      0.10089438     0.057821808
2019-02-27/12:04:20.33        -0.028433299      0.10102340     0.057833369
2019-02-27/12:04:20.36        -0.028397458      0.10095735     0.057731924
2019-02-27/12:04:20.39        -0.028389367      0.10098831     0.057687681
2019-02-27/12:04:20.42        -0.028381289      0.10101932     0.057643466
2019-02-27/12:04:20.45        -0.028400701      0.10114834     0.057655036
2019-02-27/12:04:20.48        -0.028364860      0.10108229     0.057553582
2019-02-27/12:04:20.51        -0.028357551      0.10111019     0.057513836
2019-02-27/12:04:20.54        -0.028357558      0.10110947     0.057516088
2019-02-27/12:04:20.58        -0.028385054      0.10120677     0.057574133
2019-02-27/12:04:20.61        -0.028357558      0.10110798     0.057520635
2019-02-27/12:04:20.64        -0.028357551      0.10110722     0.057522860
2019-02-27/12:04:20.67        -0.028357558      0.10110651     0.057525110
2019-02-27/12:04:20.70        -0.028385054      0.10120380     0.057583164
2019-02-27/12:04:20.73        -0.028357558      0.10110502     0.057529657
2019-02-27/12:04:20.76        -0.028357551      0.10110426     0.057531880
2019-02-27/12:04:20.79        -0.028357558      0.10110355     0.057534130
2019-02-27/12:04:20.83        -0.028385054      0.10120084     0.057592192
2019-02-27/12:04:20.86        -0.028357558      0.10110206     0.057538675
2019-02-27/12:04:20.89        -0.028357551      0.10110130     0.057540898
2019-02-27/12:04:20.92        -0.028357558      0.10110059     0.057543147
2019-02-27/12:04:20.95        -0.028385054      0.10119787     0.057601216
2019-02-27/12:04:20.98        -0.028357558      0.10109909     0.057547690
2019-02-27/12:04:21.01        -0.028357551      0.10109834     0.057549912
2019-02-27/12:04:21.04        -0.028357558      0.10109762     0.057552161
2019-02-27/12:04:21.08        -0.028385054      0.10119490     0.057610238
2019-02-27/12:04:21.11        -0.028357558      0.10109613     0.057556702
2019-02-27/12:04:21.14        -0.028357551      0.10109537     0.057558924
2019-02-27/12:04:21.17        -0.028357558      0.10109466     0.057561171
2019-02-27/12:04:21.20        -0.028385054      0.10119194     0.057619257
2019-02-27/12:04:21.23        -0.028357558      0.10109317     0.057565712
2019-02-27/12:04:21.26        -0.028357551      0.10109241     0.057567932
2019-02-27/12:04:21.29        -0.028357558      0.10109170     0.057570179
2019-02-27/12:04:21.33        -0.028385054      0.10118897     0.057628273
2019-02-27/12:04:21.36        -0.028357558      0.10109021     0.057574718
2019-02-27/12:04:21.39        -0.028357551      0.10108945     0.057576938
2019-02-27/12:04:21.42        -0.028357558      0.10108874     0.057579185
2019-02-27/12:04:21.45        -0.028385054      0.10118601     0.057637286
2019-02-27/12:04:21.48        -0.028357558      0.10108724     0.057583722
2019-02-27/12:04:21.51        -0.028357551      0.10108649     0.057585941
2019-02-27/12:04:21.54        -0.028357558      0.10108577     0.057588187
2019-02-27/12:04:21.58        -0.028385054      0.10118304     0.057646296
2019-02-27/12:04:21.61        -0.028357558      0.10108428     0.057592723
2019-02-27/12:04:21.64        -0.028357551      0.10108352     0.057594941
2019-02-27/12:04:21.67        -0.028357558      0.10108281     0.057597186
2019-02-27/12:04:21.70        -0.028385054      0.10118008     0.057655303
2019-02-27/12:04:21.73        -0.028357558      0.10108132     0.057601720
2019-02-27/12:04:21.76        -0.028357551      0.10108056     0.057603938
2019-02-27/12:04:21.79        -0.028357558      0.10107985     0.057606182
2019-02-27/12:04:21.83        -0.028357551      0.10107909     0.057608400
2019-02-27/12:04:21.86        -0.028357558      0.10107836     0.057610715
2019-02-27/12:04:21.89        -0.028357551      0.10107760     0.057612932
2019-02-27/12:04:21.92        -0.028357558      0.10107689     0.057615176
2019-02-27/12:04:21.95        -0.028357551      0.10107613     0.057617392
2019-02-27/12:04:21.98        -0.028357558      0.10107539     0.057619707
2019-02-27/12:04:22.01        -0.028357551      0.10107464     0.057621923
2019-02-27/12:04:22.04        -0.028357558      0.10107392     0.057624166
2019-02-27/12:04:22.08        -0.028357551      0.10107317     0.057626382
2019-02-27/12:04:22.11        -0.028357558      0.10107243     0.057628696
2019-02-27/12:04:22.14        -0.028357551      0.10107167     0.057630912
2019-02-27/12:04:22.17        -0.028357558      0.10107096     0.057633154
2019-02-27/12:04:22.20        -0.028357551      0.10107020     0.057635369
2019-02-27/12:04:22.23        -0.028357558      0.10106947     0.057637682
2019-02-27/12:04:22.26        -0.028357551      0.10106871     0.057639897
2019-02-27/12:04:22.29        -0.028357558      0.10106800     0.057642138
2019-02-27/12:04:22.33        -0.028357551      0.10106724     0.057644353
2019-02-27/12:04:22.36        -0.028357558      0.10106651     0.057646665
2019-02-27/12:04:22.39        -0.028357551      0.10106575     0.057648879
2019-02-27/12:04:22.42        -0.028357558      0.10106504     0.057651120
2019-02-27/12:04:22.45        -0.028357551      0.10106428     0.057653334
2019-02-27/12:04:22.48        -0.028357558      0.10106354     0.057655646
2019-02-27/12:04:22.51        -0.028357551      0.10106278     0.057657859
2019-02-27/12:04:22.54        -0.028357558      0.10106207     0.057660099
2019-02-27/12:04:22.58        -0.028357551      0.10106132     0.057662312
2019-02-27/12:04:22.61        -0.028357558      0.10106058     0.057664623
2019-02-27/12:04:22.64        -0.028357551      0.10105982     0.057666835
2019-02-27/12:04:22.67        -0.028357558      0.10105911     0.057669074
2019-02-27/12:04:22.70        -0.028357551      0.10105835     0.057671287
2019-02-27/12:04:22.73        -0.028357558      0.10105762     0.057673597
2019-02-27/12:04:22.76        -0.028357551      0.10105686     0.057675809
2019-02-27/12:04:22.79        -0.028357558      0.10105615     0.057678047
2019-02-27/12:04:22.83        -0.028357551      0.10105539     0.057680259
2019-02-27/12:04:22.86        -0.028385061      0.10115268     0.057738477
2019-02-27/12:04:22.89        -0.028357551      0.10105390     0.057684780
2019-02-27/12:04:22.92        -0.028357558      0.10105319     0.057687017
2019-02-27/12:04:22.95        -0.028357551      0.10105243     0.057689228
2019-02-27/12:04:22.98        -0.028385061      0.10114971     0.057747454
2019-02-27/12:04:23.01        -0.028357551      0.10105093     0.057693747
2019-02-27/12:04:23.04        -0.028357558      0.10105022     0.057695984
2019-02-27/12:04:23.08        -0.028357551      0.10104946     0.057698194
2019-02-27/12:04:23.11        -0.028385061      0.10114675     0.057756428
2019-02-27/12:04:23.14        -0.028357551      0.10104797     0.057702712
2019-02-27/12:04:23.17        -0.028357558      0.10104726     0.057704948
2019-02-27/12:04:23.20        -0.028357551      0.10104650     0.057707158
2019-02-27/12:04:23.23        -0.028385061      0.10114378     0.057765399
2019-02-27/12:04:23.26        -0.028357551      0.10104501     0.057711674
2019-02-27/12:04:23.29        -0.028357558      0.10104430     0.057713910
2019-02-27/12:04:23.33        -0.028357551      0.10104354     0.057716118
2019-02-27/12:04:23.36        -0.028385061      0.10114081     0.057774368
2019-02-27/12:04:23.39        -0.028357551      0.10104205     0.057720633
2019-02-27/12:04:23.42        -0.028357558      0.10104134     0.057722868
2019-02-27/12:04:23.45        -0.028357551      0.10104058     0.057725076
2019-02-27/12:04:23.48        -0.028385061      0.10113785     0.057783333
2019-02-27/12:04:23.51        -0.028357551      0.10103908     0.057729589
2019-02-27/12:04:23.54        -0.028357558      0.10103837     0.057731823
2019-02-27/12:04:23.58        -0.028357551      0.10103761     0.057734030
2019-02-27/12:04:23.61        -0.028385061      0.10113488     0.057792296
2019-02-27/12:04:23.64        -0.028357551      0.10103612     0.057738542
2019-02-27/12:04:23.67        -0.028357558      0.10103541     0.057740775
2019-02-27/12:04:23.70        -0.028357551      0.10103465     0.057742982
2019-02-27/12:04:23.73        -0.028385061      0.10113192     0.057801255
2019-02-27/12:04:23.76        -0.028357551      0.10103316     0.057747492
2019-02-27/12:04:23.79        -0.028357558      0.10103245     0.057749725
2019-02-27/12:04:23.83        -0.028357551      0.10103169     0.057751930
2019-02-27/12:04:23.86        -0.028385061      0.10112895     0.057810212
2019-02-27/12:04:23.89        -0.028357551      0.10103020     0.057756440
2019-02-27/12:04:23.92        -0.028357558      0.10102949     0.057758671
2019-02-27/12:04:23.95        -0.028357551      0.10102873     0.057760876
2019-02-27/12:04:23.98        -0.028385061      0.10112599     0.057819166
2019-02-27/12:04:24.01        -0.028357551      0.10102723     0.057765384
2019-02-27/12:04:24.04        -0.028357558      0.10102652     0.057767615
2019-02-27/12:04:24.08        -0.028357551      0.10102576     0.057769819
2019-02-27/12:04:24.11        -0.028385061      0.10112302     0.057828116
2019-02-27/12:04:24.14        -0.028357551      0.10102427     0.057774325
2019-02-27/12:04:24.17        -0.028357558      0.10102356     0.057776555
2019-02-27/12:04:24.20        -0.028357551      0.10102280     0.057778759
2019-02-27/12:04:24.23        -0.028385061      0.10112006     0.057837064
2019-02-27/12:04:24.26        -0.028357551      0.10102131     0.057783263
2019-02-27/12:04:24.29        -0.028357558      0.10102060     0.057785493
2019-02-27/12:04:24.33        -0.028357551      0.10101984     0.057787696
2019-02-27/12:04:24.36        -0.028385061      0.10111709     0.057846009
2019-02-27/12:04:24.39        -0.028357551      0.10101835     0.057792199
2019-02-27/12:04:24.42        -0.028357558      0.10101763     0.057794428
2019-02-27/12:04:24.45        -0.028357551      0.10101688     0.057796630
2019-02-27/12:04:24.48        -0.028385061      0.10111413     0.057854951
2019-02-27/12:04:24.51        -0.028357551      0.10101538     0.057801131
2019-02-27/12:04:24.54        -0.028357558      0.10101467     0.057803360
2019-02-27/12:04:24.58        -0.028357551      0.10101391     0.057805561
2019-02-27/12:04:24.61        -0.028385061      0.10111116     0.057863890
2019-02-27/12:04:24.64        -0.028357551      0.10101242     0.057810061
2019-02-27/12:04:24.67        -0.028357558      0.10101171     0.057812288
2019-02-27/12:04:24.70        -0.028357551      0.10101095     0.057814489
2019-02-27/12:04:24.73        -0.028385061      0.10110819     0.057872826
2019-02-27/12:04:24.76        -0.028357551      0.10100946     0.057818988
2019-02-27/12:04:24.79        -0.028357558      0.10100875     0.057821214
2019-02-27/12:04:24.83        -0.028357551      0.10100799     0.057823414
2019-02-27/12:04:24.86        -0.028385061      0.10110523     0.057881759
2019-02-27/12:04:24.89        -0.028357551      0.10100650     0.057827911
2019-02-27/12:04:24.92        -0.028357558      0.10100578     0.057830137
2019-02-27/12:04:24.95        -0.028357551      0.10100503     0.057832336
2019-02-27/12:04:24.98        -0.028385061      0.10110226     0.057890689
2019-02-27/12:04:25.01        -0.028357551      0.10100353     0.057836832
2019-02-27/12:04:25.04        -0.028357558      0.10100282     0.057839057
2019-02-27/12:04:25.08        -0.028357551      0.10100206     0.057841256
2019-02-27/12:04:25.11        -0.028385061      0.10109930     0.057899616
2019-02-27/12:04:25.14        -0.028357551      0.10100057     0.057845750
2019-02-27/12:04:25.17        -0.028357558      0.10099986     0.057847974
2019-02-27/12:04:25.20        -0.028357551      0.10099910     0.057850172
2019-02-27/12:04:25.23        -0.028385061      0.10109633     0.057908541
2019-02-27/12:04:25.26        -0.028357551      0.10099761     0.057854665
2019-02-27/12:04:25.29        -0.028357558      0.10099690     0.057856888
2019-02-27/12:04:25.33        -0.028357551      0.10099614     0.057859085
2019-02-27/12:04:25.36        -0.028385061      0.10109337     0.057917462
2019-02-27/12:04:25.39        -0.028357551      0.10099465     0.057863577
2019-02-27/12:04:25.42        -0.028357558      0.10099393     0.057865800
2019-02-27/12:04:25.45        -0.028357551      0.10099318     0.057867996
2019-02-27/12:04:25.48        -0.028385061      0.10109040     0.057926380
2019-02-27/12:04:25.51        -0.028357551      0.10099168     0.057872485
2019-02-27/12:04:25.54        -0.028357558      0.10099097     0.057874708
2019-02-27/12:04:25.58        -0.028357551      0.10099021     0.057876903
2019-02-27/12:04:25.61        -0.028385061      0.10108744     0.057935296
2019-02-27/12:04:25.64        -0.028357551      0.10098872     0.057881391
2019-02-27/12:04:25.67        -0.028357558      0.10098801     0.057883613
2019-02-27/12:04:25.70        -0.028357551      0.10098725     0.057885808
2019-02-27/12:04:25.73        -0.028385061      0.10108447     0.057944208
2019-02-27/12:04:25.76        -0.028357551      0.10098576     0.057890295
2019-02-27/12:04:25.79        -0.028357558      0.10098505     0.057892515
2019-02-27/12:04:25.83        -0.028357551      0.10098429     0.057894709
2019-02-27/12:04:25.86        -0.028385061      0.10108151     0.057953117
2019-02-27/12:04:25.89        -0.028357551      0.10098280     0.057899195
2019-02-27/12:04:25.92        -0.028357558      0.10098208     0.057901415
2019-02-27/12:04:25.95        -0.028357551      0.10098133     0.057903608
2019-02-27/12:04:25.98        -0.028385061      0.10107854     0.057962024
2019-02-27/12:04:26.01        -0.028357551      0.10097983     0.057908092
2019-02-27/12:04:26.04        -0.028357558      0.10097912     0.057910311
2019-02-27/12:04:26.08        -0.028357551      0.10097836     0.057912504
2019-02-27/12:04:26.11        -0.028385061      0.10107557     0.057970928
2019-02-27/12:04:26.14        -0.028357551      0.10097687     0.057916986
2019-02-27/12:04:26.17        -0.028357558      0.10097616     0.057919205
2019-02-27/12:04:26.20        -0.028357551      0.10097540     0.057921396
2019-02-27/12:04:26.23        -0.028385061      0.10107261     0.057979828
2019-02-27/12:04:26.26        -0.028357551      0.10097391     0.057925877
2019-02-27/12:04:26.29        -0.028357558      0.10097320     0.057928095
2019-02-27/12:04:26.33        -0.028357551      0.10097244     0.057930286
2019-02-27/12:04:26.36        -0.028385061      0.10106964     0.057988726
2019-02-27/12:04:26.39        -0.028357551      0.10097094     0.057934765
2019-02-27/12:04:26.42        -0.028357558      0.10097023     0.057936983
2019-02-27/12:04:26.45        -0.028357551      0.10096948     0.057939173
2019-02-27/12:04:26.48        -0.028385061      0.10106668     0.057997620
2019-02-27/12:04:26.51        -0.028357551      0.10096798     0.057943651
2019-02-27/12:04:26.54        -0.028357558      0.10096727     0.057945867
2019-02-27/12:04:26.58        -0.028357551      0.10096651     0.057948057
2019-02-27/12:04:26.61        -0.028385061      0.10106371     0.058006512
2019-02-27/12:04:26.64        -0.028357551      0.10096502     0.057952533
2019-02-27/12:04:26.67        -0.028357558      0.10096431     0.057954749
2019-02-27/12:04:26.70        -0.028357551      0.10096355     0.057956938
2019-02-27/12:04:26.73        -0.028385061      0.10106075     0.058015401
2019-02-27/12:04:26.76        -0.028357551      0.10096206     0.057961413
2019-02-27/12:04:26.79        -0.028357558      0.10096135     0.057963628
2019-02-27/12:04:26.83        -0.028357551      0.10096059     0.057965816
2019-02-27/12:04:26.86        -0.028385061      0.10105778     0.058024287
2019-02-27/12:04:26.89        -0.028357551      0.10095909     0.057970289
2019-02-27/12:04:26.92        -0.028357558      0.10095838     0.057972503
2019-02-27/12:04:26.95        -0.028357551      0.10095763     0.057974691
2019-02-27/12:04:26.98        -0.028385061      0.10105482     0.058033170
2019-02-27/12:04:27.01        -0.028357551      0.10095613     0.057979162
2019-02-27/12:04:27.04        -0.028357558      0.10095542     0.057981376
2019-02-27/12:04:27.08        -0.028357551      0.10095466     0.057983563
2019-02-27/12:04:27.11        -0.028385061      0.10105185     0.058042050
2019-02-27/12:04:27.14        -0.028357551      0.10095317     0.057988033
2019-02-27/12:04:27.17        -0.028357558      0.10095246     0.057990246
2019-02-27/12:04:27.20        -0.028357551      0.10095170     0.057992432
2019-02-27/12:04:27.23        -0.028385061      0.10104889     0.058050926
2019-02-27/12:04:27.26        -0.028357551      0.10095021     0.057996901
2019-02-27/12:04:27.29        -0.028357558      0.10094950     0.057999113
2019-02-27/12:04:27.33        -0.028357551      0.10094874     0.058001298
2019-02-27/12:04:27.36        -0.028385061      0.10104592     0.058059800
2019-02-27/12:04:27.39        -0.028357551      0.10094724     0.058005765
2019-02-27/12:04:27.42        -0.028357558      0.10094653     0.058007977
2019-02-27/12:04:27.45        -0.028357551      0.10094577     0.058010161
2019-02-27/12:04:27.48        -0.028385061      0.10104295     0.058068671
2019-02-27/12:04:27.51        -0.028357551      0.10094428     0.058014627
2019-02-27/12:04:27.54        -0.028357558      0.10094357     0.058016838
2019-02-27/12:04:27.58        -0.028357551      0.10094281     0.058019021
2019-02-27/12:04:27.61        -0.028385061      0.10103999     0.058077539
2019-02-27/12:04:27.64        -0.028357551      0.10094132     0.058023486
2019-02-27/12:04:27.67        -0.028357558      0.10094061     0.058025695
2019-02-27/12:04:27.70        -0.028357551      0.10093985     0.058027878
2019-02-27/12:04:27.73        -0.028385061      0.10103702     0.058086405
2019-02-27/12:04:27.76        -0.028357551      0.10093836     0.058032341
2019-02-27/12:04:27.79        -0.028357558      0.10093765     0.058034550
2019-02-27/12:04:27.83        -0.028357551      0.10093689     0.058036733
2019-02-27/12:04:27.86        -0.028385061      0.10103406     0.058095267
2019-02-27/12:04:27.89        -0.028357551      0.10093539     0.058041194
2019-02-27/12:04:27.92        -0.028357558      0.10093468     0.058043402
2019-02-27/12:04:27.95        -0.028357551      0.10093392     0.058045584
2019-02-27/12:04:27.98        -0.028385061      0.10103109     0.058104126
2019-02-27/12:04:28.01        -0.028357551      0.10093243     0.058050044
2019-02-27/12:04:28.04        -0.028357558      0.10093172     0.058052252
2019-02-27/12:04:28.08        -0.028357551      0.10093096     0.058054432
2019-02-27/12:04:28.11        -0.028385061      0.10102813     0.058112982
2019-02-27/12:04:28.14        -0.028357551      0.10092947     0.058058891
2019-02-27/12:04:28.17        -0.028357558      0.10092876     0.058061098
2019-02-27/12:04:28.20        -0.028357551      0.10092800     0.058063278
2019-02-27/12:04:28.23        -0.028385061      0.10102516     0.058121835
2019-02-27/12:04:28.26        -0.028357551      0.10092651     0.058067735
2019-02-27/12:04:28.29        -0.028357558      0.10092579     0.058069941
2019-02-27/12:04:28.33        -0.028357551      0.10092504     0.058072120
2019-02-27/12:04:28.36        -0.028385061      0.10102220     0.058130685
2019-02-27/12:04:28.39        -0.028357551      0.10092354     0.058076575
2019-02-27/12:04:28.42        -0.028357558      0.10092283     0.058078781
2019-02-27/12:04:28.45        -0.028357551      0.10092207     0.058080959
2019-02-27/12:04:28.48        -0.028385061      0.10101923     0.058139533
2019-02-27/12:04:28.51        -0.028357551      0.10092058     0.058085413
2019-02-27/12:04:28.54        -0.028357558      0.10091987     0.058087618
2019-02-27/12:04:28.58        -0.028357551      0.10091911     0.058089796
2019-02-27/12:04:28.61        -0.028385061      0.10101627     0.058148377
2019-02-27/12:04:28.64        -0.028357551      0.10091762     0.058094248
2019-02-27/12:04:28.67        -0.028357558      0.10091691     0.058096452
2019-02-27/12:04:28.70        -0.028357551      0.10091615     0.058098629
2019-02-27/12:04:28.73        -0.028385061      0.10101330     0.058157218
2019-02-27/12:04:28.76        -0.028357551      0.10091466     0.058103080
2019-02-27/12:04:28.79        -0.028357558      0.10091394     0.058105284
2019-02-27/12:04:28.83        -0.028357551      0.10091319     0.058107460
2019-02-27/12:04:28.86        -0.028385061      0.10101033     0.058166056
2019-02-27/12:04:28.89        -0.028357551      0.10091169     0.058111909
2019-02-27/12:04:28.92        -0.028357558      0.10091098     0.058114112
2019-02-27/12:04:28.95        -0.028357551      0.10091022     0.058116287
2019-02-27/12:04:28.98        -0.028385061      0.10100737     0.058174892
2019-02-27/12:04:29.01        -0.028357551      0.10090873     0.058120735
2019-02-27/12:04:29.04        -0.028357558      0.10090802     0.058122937
2019-02-27/12:04:29.08        -0.028357551      0.10090726     0.058125112
2019-02-27/12:04:29.11        -0.028385061      0.10100440     0.058183724
2019-02-27/12:04:29.14        -0.028357551      0.10090577     0.058129558
2019-02-27/12:04:29.17        -0.028357558      0.10090506     0.058131760
2019-02-27/12:04:29.20        -0.028357551      0.10090430     0.058133934
2019-02-27/12:04:29.23        -0.028385061      0.10100144     0.058192554
2019-02-27/12:04:29.26        -0.028357551      0.10090281     0.058138379
2019-02-27/12:04:29.29        -0.028357558      0.10090209     0.058140579
2019-02-27/12:04:29.33        -0.028357551      0.10090134     0.058142752
2019-02-27/12:04:29.36        -0.028385061      0.10099847     0.058201380
2019-02-27/12:04:29.39        -0.028357551      0.10089984     0.058147196
2019-02-27/12:04:29.42        -0.028357558      0.10089913     0.058149395
2019-02-27/12:04:29.45        -0.028357551      0.10089837     0.058151568
2019-02-27/12:04:29.48        -0.028384265      0.10099851     0.058205803
2019-02-27/12:04:29.51        -0.028348530      0.10093091     0.058106141
2019-02-27/12:04:29.54        -0.028340311      0.10096123     0.058062871
2019-02-27/12:04:29.58        -0.028332079      0.10099151     0.058019574
2019-02-27/12:04:29.61        -0.028351097      0.10112067     0.058031283
2019-02-27/12:04:29.64        -0.028315362      0.10105307     0.057931612
2019-02-27/12:04:29.67        -0.028307143      0.10108339     0.057888341
2019-02-27/12:04:29.70        -0.028298911      0.10111367     0.057845045
2019-02-27/12:04:29.73        -0.028317930      0.10124283     0.057856762
2019-02-27/12:04:29.76        -0.028282195      0.10117524     0.057757082
2019-02-27/12:04:29.79        -0.028273976      0.10120555     0.057713812
2019-02-27/12:04:29.83        -0.028265744      0.10123583     0.057670515
2019-02-27/12:04:29.86        -0.028284762      0.10136498     0.057682240
2019-02-27/12:04:29.89        -0.028249027      0.10129740     0.057582552
2019-02-27/12:04:29.92        -0.028240808      0.10132772     0.057539282
2019-02-27/12:04:29.95        -0.028232576      0.10135799     0.057495985
2019-02-27/12:04:29.98        -0.028251595      0.10148714     0.057507719
2019-02-27/12:04:30.01        -0.028215860      0.10141956     0.057408022
2019-02-27/12:04:30.04        -0.028207641      0.10144988     0.057364752
2019-02-27/12:04:30.08        -0.028199409      0.10148015     0.057321455
2019-02-27/12:04:30.11        -0.028218427      0.10160930     0.057333197
2019-02-27/12:04:30.14        -0.028182692      0.10154172     0.057233491
2019-02-27/12:04:30.17        -0.028174473      0.10157204     0.057190221
2019-02-27/12:04:30.20        -0.028166241      0.10160231     0.057146924
2019-02-27/12:04:30.23        -0.028185260      0.10173146     0.057158675
2019-02-27/12:04:30.26        -0.028149525      0.10166388     0.057058961
2019-02-27/12:04:30.29        -0.028141306      0.10169420     0.057015690
2019-02-27/12:04:30.33        -0.028133074      0.10172447     0.056972394
2019-02-27/12:04:30.36        -0.028152092      0.10185361     0.056984153
2019-02-27/12:04:30.39        -0.028116357      0.10178604     0.056884430
2019-02-27/12:04:30.42        -0.028108138      0.10181636     0.056841160
2019-02-27/12:04:30.45        -0.028099906      0.10184663     0.056797863
2019-02-27/12:04:30.48        -0.028118925      0.10197577     0.056809630
2019-02-27/12:04:30.51        -0.028083986      0.10190519     0.056714299
2019-02-27/12:04:30.54        -0.028083992      0.10190448     0.056716498
2019-02-27/12:04:30.58        -0.028083986      0.10190372     0.056718669
2019-02-27/12:04:30.61        -0.028111230      0.10200183     0.056775914
2019-02-27/12:04:30.64        -0.028083986      0.10190223     0.056723109
2019-02-27/12:04:30.67        -0.028083992      0.10190152     0.056725307
2019-02-27/12:04:30.70        -0.028083986      0.10190076     0.056727478
2019-02-27/12:04:30.73        -0.028111230      0.10199886     0.056784731
2019-02-27/12:04:30.76        -0.028083986      0.10189927     0.056731917
2019-02-27/12:04:30.79        -0.028083992      0.10189855     0.056734114
2019-02-27/12:04:30.83        -0.028083986      0.10189780     0.056736284
2019-02-27/12:04:30.86        -0.028111230      0.10199590     0.056793545
2019-02-27/12:04:30.89        -0.028083986      0.10189630     0.056740721
2019-02-27/12:04:30.92        -0.028083992      0.10189559     0.056742918
2019-02-27/12:04:30.95        -0.028083986      0.10189483     0.056745087
2019-02-27/12:04:30.98        -0.028111230      0.10199293     0.056802356
2019-02-27/12:04:31.01        -0.028083986      0.10189334     0.056749523
2019-02-27/12:04:31.04        -0.028083992      0.10189263     0.056751719
2019-02-27/12:04:31.08        -0.028083986      0.10189187     0.056753888
2019-02-27/12:04:31.11        -0.028111230      0.10198996     0.056811164
2019-02-27/12:04:31.14        -0.028083986      0.10189037     0.056758322
2019-02-27/12:04:31.17        -0.028083992      0.10188966     0.056760517
2019-02-27/12:04:31.20        -0.028083986      0.10188890     0.056762685
2019-02-27/12:04:31.23        -0.028111230      0.10198700     0.056819969
2019-02-27/12:04:31.26        -0.028083986      0.10188741     0.056767118
2019-02-27/12:04:31.29        -0.028083992      0.10188670     0.056769313
2019-02-27/12:04:31.33        -0.028083986      0.10188594     0.056771480
2019-02-27/12:04:31.36        -0.028111230      0.10198403     0.056828772
2019-02-27/12:04:31.39        -0.028083986      0.10188445     0.056775912
2019-02-27/12:04:31.42        -0.028083992      0.10188373     0.056778105
2019-02-27/12:04:31.45        -0.028083986      0.10188298     0.056780272
2019-02-27/12:04:31.48        -0.028111230      0.10198106     0.056837572
2019-02-27/12:04:31.51        -0.028083986      0.10188148     0.056784702
2019-02-27/12:04:31.54        -0.028083992      0.10188077     0.056786895
2019-02-27/12:04:31.58        -0.028083986      0.10188001     0.056789062
2019-02-27/12:04:31.61        -0.028111230      0.10197810     0.056846369
2019-02-27/12:04:31.64        -0.028083986      0.10187852     0.056793490
2019-02-27/12:04:31.67        -0.028083992      0.10187781     0.056795682
2019-02-27/12:04:31.70        -0.028083986      0.10187705     0.056797848
2019-02-27/12:04:31.73        -0.028111230      0.10197513     0.056855163
2019-02-27/12:04:31.76        -0.028083986      0.10187555     0.056802275
2019-02-27/12:04:31.79        -0.028083992      0.10187484     0.056804467
2019-02-27/12:04:31.83        -0.028083986      0.10187408     0.056806632
2019-02-27/12:04:31.86        -0.028111230      0.10197216     0.056863954
2019-02-27/12:04:31.89        -0.028083986      0.10187259     0.056811057
2019-02-27/12:04:31.92        -0.028083992      0.10187188     0.056813248
2019-02-27/12:04:31.95        -0.028083986      0.10187112     0.056815412
2019-02-27/12:04:31.98        -0.028111230      0.10196920     0.056872743
2019-02-27/12:04:32.01        -0.028083986      0.10186963     0.056819837
2019-02-27/12:04:32.04        -0.028083992      0.10186891     0.056822027
2019-02-27/12:04:32.08        -0.028083986      0.10186816     0.056824190
2019-02-27/12:04:32.11        -0.028111230      0.10196623     0.056881529
2019-02-27/12:04:32.14        -0.028083986      0.10186666     0.056828613
2019-02-27/12:04:32.17        -0.028083992      0.10186595     0.056830803
2019-02-27/12:04:32.20        -0.028083986      0.10186519     0.056832966
2019-02-27/12:04:32.23        -0.028111230      0.10196326     0.056890312
2019-02-27/12:04:32.26        -0.028083986      0.10186370     0.056837387
2019-02-27/12:04:32.29        -0.028083992      0.10186299     0.056839576
2019-02-27/12:04:32.33        -0.028083986      0.10186223     0.056841738
2019-02-27/12:04:32.36        -0.028111230      0.10196030     0.056899092
2019-02-27/12:04:32.39        -0.028083986      0.10186073     0.056846158
2019-02-27/12:04:32.42        -0.028083992      0.10186002     0.056848346
2019-02-27/12:04:32.45        -0.028083986      0.10185926     0.056850508
2019-02-27/12:04:32.48        -0.028111230      0.10195733     0.056907869
2019-02-27/12:04:32.51        -0.028083986      0.10185777     0.056854926
2019-02-27/12:04:32.54        -0.028083992      0.10185706     0.056857114
2019-02-27/12:04:32.58        -0.028083986      0.10185630     0.056859274
2019-02-27/12:04:32.61        -0.028111230      0.10195436     0.056916644
2019-02-27/12:04:32.64        -0.028083986      0.10185481     0.056863692
2019-02-27/12:04:32.67        -0.028083992      0.10185409     0.056865878
2019-02-27/12:04:32.70        -0.028083986      0.10185333     0.056868038
2019-02-27/12:04:32.73        -0.028111230      0.10195139     0.056925416
2019-02-27/12:04:32.76        -0.028083986      0.10185184     0.056872454
2019-02-27/12:04:32.79        -0.028083992      0.10185113     0.056874640
2019-02-27/12:04:32.83        -0.028083986      0.10185037     0.056876800
2019-02-27/12:04:32.86        -0.028111230      0.10194843     0.056934185
2019-02-27/12:04:32.89        -0.028083986      0.10184888     0.056881214
2019-02-27/12:04:32.92        -0.028083992      0.10184817     0.056883399
2019-02-27/12:04:32.95        -0.028083986      0.10184741     0.056885558
2019-02-27/12:04:32.98        -0.028111230      0.10194546     0.056942951
2019-02-27/12:04:33.01        -0.028083986      0.10184591     0.056889971
2019-02-27/12:04:33.04        -0.028083992      0.10184520     0.056892155
2019-02-27/12:04:33.08        -0.028083986      0.10184444     0.056894313
2019-02-27/12:04:33.11        -0.028111230      0.10194249     0.056951714
2019-02-27/12:04:33.14        -0.028083986      0.10184295     0.056898725
2019-02-27/12:04:33.17        -0.028083992      0.10184224     0.056900909
2019-02-27/12:04:33.20        -0.028083986      0.10184148     0.056903066
2019-02-27/12:04:33.23        -0.028111230      0.10193953     0.056960475
2019-02-27/12:04:33.26        -0.028083986      0.10183999     0.056907477
2019-02-27/12:04:33.29        -0.028083992      0.10183927     0.056909660
2019-02-27/12:04:33.33        -0.028083986      0.10183851     0.056911816
2019-02-27/12:04:33.36        -0.028111230      0.10193656     0.056969233
2019-02-27/12:04:33.39        -0.028083986      0.10183702     0.056916225
2019-02-27/12:04:33.42        -0.028083992      0.10183631     0.056918407
2019-02-27/12:04:33.45        -0.028083986      0.10183555     0.056920563
2019-02-27/12:04:33.48        -0.028111230      0.10193359     0.056977987
2019-02-27/12:04:33.51        -0.028083986      0.10183406     0.056924971
2019-02-27/12:04:33.54        -0.028083992      0.10183335     0.056927152
2019-02-27/12:04:33.58        -0.028083986      0.10183259     0.056929308
2019-02-27/12:04:33.61        -0.028111230      0.10193063     0.056986740
2019-02-27/12:04:33.64        -0.028083986      0.10183109     0.056933714
2019-02-27/12:04:33.67        -0.028083992      0.10183038     0.056935895
2019-02-27/12:04:33.70        -0.028083986      0.10182962     0.056938049
2019-02-27/12:04:33.73        -0.028111230      0.10192766     0.056995489
2019-02-27/12:04:33.76        -0.028083986      0.10182813     0.056942454
2019-02-27/12:04:33.79        -0.028083992      0.10182742     0.056944634
2019-02-27/12:04:33.83        -0.028083986      0.10182666     0.056946788
2019-02-27/12:04:33.86        -0.028111230      0.10192469     0.057004235
2019-02-27/12:04:33.89        -0.028083986      0.10182517     0.056951191
2019-02-27/12:04:33.92        -0.028083992      0.10182445     0.056953371
2019-02-27/12:04:33.95        -0.028083986      0.10182369     0.056955524
2019-02-27/12:04:33.98        -0.028111230      0.10192173     0.057012979
2019-02-27/12:04:34.01        -0.028083986      0.10182220     0.056959925
2019-02-27/12:04:34.04        -0.028083992      0.10182149     0.056962104
2019-02-27/12:04:34.08        -0.028083986      0.10182073     0.056964257
2019-02-27/12:04:34.11        -0.028111230      0.10191876     0.057021720
2019-02-27/12:04:34.14        -0.028083986      0.10181924     0.056968657
2019-02-27/12:04:34.17        -0.028083992      0.10181853     0.056970835
2019-02-27/12:04:34.20        -0.028083986      0.10181777     0.056972987
2019-02-27/12:04:34.23        -0.028111230      0.10191579     0.057030458
2019-02-27/12:04:34.26        -0.028083986      0.10181627     0.056977386
2019-02-27/12:04:34.29        -0.028083992      0.10181556     0.056979563
2019-02-27/12:04:34.33        -0.028083986      0.10181480     0.056981714
2019-02-27/12:04:34.36        -0.028111230      0.10191283     0.057039193
2019-02-27/12:04:34.39        -0.028083986      0.10181331     0.056986112
2019-02-27/12:04:34.42        -0.028083992      0.10181260     0.056988289
2019-02-27/12:04:34.45        -0.028083986      0.10181184     0.056990439
2019-02-27/12:04:34.48        -0.028111230      0.10190986     0.057047925
2019-02-27/12:04:34.51        -0.028083986      0.10181034     0.056994835
2019-02-27/12:04:34.54        -0.028083992      0.10180963     0.056997011
2019-02-27/12:04:34.58        -0.028083986      0.10180887     0.056999161
2019-02-27/12:04:34.61        -0.028111230      0.10190689     0.057056655
2019-02-27/12:04:34.64        -0.028083986      0.10180738     0.057003555
2019-02-27/12:04:34.67        -0.028083992      0.10180667     0.057005731
2019-02-27/12:04:34.70        -0.028083986      0.10180591     0.057007880
2019-02-27/12:04:34.73        -0.028111230      0.10190392     0.057065382
2019-02-27/12:04:34.76        -0.028083986      0.10180442     0.057012273
2019-02-27/12:04:34.79        -0.028083992      0.10180371     0.057014448
2019-02-27/12:04:34.83        -0.028083986      0.10180295     0.057016596
2019-02-27/12:04:34.86        -0.028111230      0.10190096     0.057074105
2019-02-27/12:04:34.89        -0.028083986      0.10180145     0.057020988
2019-02-27/12:04:34.92        -0.028083992      0.10180074     0.057023162
2019-02-27/12:04:34.95        -0.028083986      0.10179998     0.057025309
2019-02-27/12:04:34.98        -0.028111230      0.10189799     0.057082827
2019-02-27/12:04:35.01        -0.028083986      0.10179849     0.057029700
2019-02-27/12:04:35.04        -0.028083992      0.10179778     0.057031873
2019-02-27/12:04:35.08        -0.028083986      0.10179702     0.057034020
2019-02-27/12:04:35.11        -0.028111230      0.10189502     0.057091545
2019-02-27/12:04:35.14        -0.028083986      0.10179552     0.057038409
2019-02-27/12:04:35.17        -0.028083992      0.10179481     0.057040581
2019-02-27/12:04:35.20        -0.028083986      0.10179405     0.057042727
2019-02-27/12:04:35.23        -0.028111230      0.10189206     0.057100260
2019-02-27/12:04:35.26        -0.028083986      0.10179256     0.057047115
2019-02-27/12:04:35.29        -0.028083992      0.10179185     0.057049287
2019-02-27/12:04:35.33        -0.028083986      0.10179109     0.057051432
2019-02-27/12:04:35.36        -0.028111230      0.10188909     0.057108973
2019-02-27/12:04:35.39        -0.028083986      0.10178960     0.057055818
2019-02-27/12:04:35.42        -0.028083992      0.10178889     0.057057990
2019-02-27/12:04:35.45        -0.028083986      0.10178813     0.057060134
2019-02-27/12:04:35.48        -0.028111230      0.10188612     0.057117683
2019-02-27/12:04:35.51        -0.028083986      0.10178663     0.057064519
2019-02-27/12:04:35.54        -0.028083992      0.10178592     0.057066690
2019-02-27/12:04:35.58        -0.028083986      0.10178516     0.057068834
2019-02-27/12:04:35.61        -0.028111230      0.10188316     0.057126390
2019-02-27/12:04:35.64        -0.028083986      0.10178367     0.057073217
2019-02-27/12:04:35.67        -0.028083992      0.10178296     0.057075387
2019-02-27/12:04:35.70        -0.028083986      0.10178220     0.057077530
2019-02-27/12:04:35.73        -0.028111230      0.10188019     0.057135094
2019-02-27/12:04:35.76        -0.028083986      0.10178070     0.057081912
2019-02-27/12:04:35.79        -0.028083992      0.10177999     0.057084081
2019-02-27/12:04:35.83        -0.028083986      0.10177923     0.057086224
2019-02-27/12:04:35.86        -0.028111230      0.10187722     0.057143795
2019-02-27/12:04:35.89        -0.028083986      0.10177774     0.057090604
2019-02-27/12:04:35.92        -0.028083992      0.10177703     0.057092772
2019-02-27/12:04:35.95        -0.028083986      0.10177627     0.057094914
2019-02-27/12:04:35.98        -0.028111230      0.10187426     0.057152493
2019-02-27/12:04:36.01        -0.028083986      0.10177478     0.057099293
2019-02-27/12:04:36.04        -0.028083992      0.10177407     0.057101461
2019-02-27/12:04:36.08        -0.028083986      0.10177331     0.057103602
2019-02-27/12:04:36.11        -0.028111230      0.10187129     0.057161189
2019-02-27/12:04:36.14        -0.028083986      0.10177181     0.057107980
2019-02-27/12:04:36.17        -0.028083992      0.10177110     0.057110147
2019-02-27/12:04:36.20        -0.028083986      0.10177034     0.057112287
2019-02-27/12:04:36.23        -0.028111230      0.10186832     0.057169882
2019-02-27/12:04:36.26        -0.028083986      0.10176885     0.057116663
2019-02-27/12:04:36.29        -0.028083992      0.10176814     0.057118830
2019-02-27/12:04:36.33        -0.028083986      0.10176738     0.057120969
2019-02-27/12:04:36.36        -0.028111230      0.10186535     0.057178572
2019-02-27/12:04:36.39        -0.028083986      0.10176588     0.057125344
2019-02-27/12:04:36.42        -0.028083992      0.10176517     0.057127510
2019-02-27/12:04:36.45        -0.028083986      0.10176441     0.057129649
2019-02-27/12:04:36.48        -0.028111230      0.10186239     0.057187259
2019-02-27/12:04:36.51        -0.028083986      0.10176292     0.057134022
2019-02-27/12:04:36.54        -0.028083992      0.10176221     0.057136187
2019-02-27/12:04:36.58        -0.028083986      0.10176145     0.057138326
2019-02-27/12:04:36.61        -0.028111230      0.10185942     0.057195943
2019-02-27/12:04:36.64        -0.028083986      0.10175996     0.057142697
2019-02-27/12:04:36.67        -0.028083992      0.10175925     0.057144862
2019-02-27/12:04:36.70        -0.028083986      0.10175849     0.057146999
2019-02-27/12:04:36.73        -0.028111230      0.10185645     0.057204625
2019-02-27/12:04:36.76        -0.028083986      0.10175699     0.057151370
2019-02-27/12:04:36.79        -0.028083992      0.10175628     0.057153533
2019-02-27/12:04:36.83        -0.028083986      0.10175552     0.057155670
2019-02-27/12:04:36.86        -0.028111230      0.10185349     0.057213303
2019-02-27/12:04:36.89        -0.028083986      0.10175403     0.057160039
2019-02-27/12:04:36.92        -0.028083992      0.10175332     0.057162202
2019-02-27/12:04:36.95        -0.028083986      0.10175256     0.057164338
2019-02-27/12:04:36.98        -0.028111230      0.10185052     0.057221979
2019-02-27/12:04:37.01        -0.028083986      0.10175106     0.057168706
2019-02-27/12:04:37.04        -0.028083992      0.10175035     0.057170868
2019-02-27/12:04:37.08        -0.028083986      0.10174959     0.057173004
2019-02-27/12:04:37.11        -0.028111230      0.10184755     0.057230652
2019-02-27/12:04:37.14        -0.028083986      0.10174810     0.057177370
2019-02-27/12:04:37.17        -0.028083992      0.10174739     0.057179531
2019-02-27/12:04:37.20        -0.028083986      0.10174663     0.057181666
2019-02-27/12:04:37.23        -0.028111230      0.10184459     0.057239322
2019-02-27/12:04:37.26        -0.028083986      0.10174514     0.057186031
2019-02-27/12:04:37.29        -0.028083992      0.10174443     0.057188191
2019-02-27/12:04:37.33        -0.028083986      0.10174367     0.057190326
2019-02-27/12:04:37.36        -0.028111230      0.10184162     0.057247989
2019-02-27/12:04:37.39        -0.028083986      0.10174217     0.057194689
2019-02-27/12:04:37.42        -0.028083992      0.10174146     0.057196849
2019-02-27/12:04:37.45        -0.028083986      0.10174070     0.057198982
2019-02-27/12:04:37.48        -0.028111230      0.10183865     0.057256654
2019-02-27/12:04:37.51        -0.028083986      0.10173921     0.057203344
2019-02-27/12:04:37.54        -0.028083992      0.10173850     0.057205504
2019-02-27/12:04:37.58        -0.028083986      0.10173774     0.057207636
2019-02-27/12:04:37.61        -0.028111230      0.10183569     0.057265315
2019-02-27/12:04:37.64        -0.028083986      0.10173624     0.057211997
2019-02-27/12:04:37.67        -0.028083992      0.10173553     0.057214155
2019-02-27/12:04:37.70        -0.028083986      0.10173477     0.057216287
2019-02-27/12:04:37.73        -0.028111230      0.10183272     0.057273974
2019-02-27/12:04:37.76        -0.028083986      0.10173328     0.057220646
2019-02-27/12:04:37.79        -0.028083992      0.10173257     0.057222804
2019-02-27/12:04:37.83        -0.028083986      0.10173181     0.057224936
2019-02-27/12:04:37.86        -0.028111230      0.10182975     0.057282630
2019-02-27/12:04:37.89        -0.028083986      0.10173032     0.057229293
2019-02-27/12:04:37.92        -0.028083992      0.10172961     0.057231450
2019-02-27/12:04:37.95        -0.028083986      0.10172885     0.057233581
2019-02-27/12:04:37.98        -0.028111230      0.10182679     0.057291283
2019-02-27/12:04:38.01        -0.028083986      0.10172735     0.057237937
2019-02-27/12:04:38.04        -0.028083992      0.10172664     0.057240094
2019-02-27/12:04:38.08        -0.028083986      0.10172588     0.057242224
2019-02-27/12:04:38.11        -0.028111230      0.10182382     0.057299933
2019-02-27/12:04:38.14        -0.028083986      0.10172439     0.057246578
2019-02-27/12:04:38.17        -0.028083992      0.10172368     0.057248734
2019-02-27/12:04:38.20        -0.028083986      0.10172292     0.057250863
2019-02-27/12:04:38.23        -0.028111230      0.10182085     0.057308581
2019-02-27/12:04:38.26        -0.028083986      0.10172142     0.057255217
2019-02-27/12:04:38.29        -0.028083992      0.10172071     0.057257372
2019-02-27/12:04:38.33        -0.028083986      0.10171995     0.057259500
2019-02-27/12:04:38.36        -0.028111230      0.10181788     0.057317225
2019-02-27/12:04:38.39        -0.028083986      0.10171846     0.057263852
2019-02-27/12:04:38.42        -0.028083992      0.10171775     0.057266006
2019-02-27/12:04:38.45        -0.028083986      0.10171699     0.057268134
2019-02-27/12:04:38.48        -0.028111230      0.10181492     0.057325867
2019-02-27/12:04:38.51        -0.028083986      0.10171550     0.057272485
2019-02-27/12:04:38.54        -0.028083992      0.10171479     0.057274638
2019-02-27/12:04:38.58        -0.028083986      0.10171403     0.057276765
2019-02-27/12:04:38.61        -0.028111230      0.10181195     0.057334506
2019-02-27/12:04:38.64        -0.028083986      0.10171253     0.057281114
2019-02-27/12:04:38.67        -0.028083992      0.10171182     0.057283267
2019-02-27/12:04:38.70        -0.028083986      0.10171106     0.057285394
2019-02-27/12:04:38.73        -0.028111230      0.10180898     0.057343142
2019-02-27/12:04:38.76        -0.028083986      0.10170957     0.057289741
2019-02-27/12:04:38.79        -0.028083992      0.10170886     0.057291894
2019-02-27/12:04:38.83        -0.028083986      0.10170810     0.057294019
2019-02-27/12:04:38.86        -0.028111230      0.10180602     0.057351775
2019-02-27/12:04:38.89        -0.028083986      0.10170660     0.057298365
2019-02-27/12:04:38.92        -0.028083992      0.10170589     0.057300517
2019-02-27/12:04:38.95        -0.028083986      0.10170513     0.057302642
2019-02-27/12:04:38.98        -0.028111230      0.10180305     0.057360405
2019-02-27/12:04:39.01        -0.028083986      0.10170364     0.057306987
2019-02-27/12:04:39.04        -0.028083992      0.10170293     0.057309137
2019-02-27/12:04:39.08        -0.028083986      0.10170217     0.057311262
2019-02-27/12:04:39.11        -0.028111230      0.10180008     0.057369033
2019-02-27/12:04:39.14        -0.028083986      0.10170068     0.057315605
2019-02-27/12:04:39.17        -0.028083992      0.10169997     0.057317755
2019-02-27/12:04:39.20        -0.028083986      0.10169921     0.057319879
2019-02-27/12:04:39.23        -0.028111230      0.10179712     0.057377657
2019-02-27/12:04:39.26        -0.028083986      0.10169771     0.057324220
2019-02-27/12:04:39.29        -0.028083992      0.10169700     0.057326370
2019-02-27/12:04:39.33        -0.028083986      0.10169624     0.057328493
2019-02-27/12:04:39.36        -0.028111230      0.10179415     0.057386279
2019-02-27/12:04:39.39        -0.028083986      0.10169475     0.057332833
2019-02-27/12:04:39.42        -0.028083992      0.10169404     0.057334982
2019-02-27/12:04:39.45        -0.028083986      0.10169328     0.057337104
2019-02-27/12:04:39.48        -0.028110423      0.10179412     0.057390594
2019-02-27/12:04:39.51        -0.028074843      0.10172509     0.057292662
2019-02-27/12:04:39.54        -0.028066513      0.10175475     0.057250333
2019-02-27/12:04:39.58        -0.028058170      0.10178435     0.057207977
2019-02-27/12:04:39.61        -0.028076808      0.10191360     0.057219868
2019-02-27/12:04:39.64        -0.028041228      0.10184457     0.057121927
2019-02-27/12:04:39.67        -0.028032898      0.10187423     0.057079598
2019-02-27/12:04:39.70        -0.028024555      0.10190384     0.057037242
2019-02-27/12:04:39.73        -0.028043193      0.10203308     0.057049140
2019-02-27/12:04:39.76        -0.028007613      0.10196406     0.056951191
2019-02-27/12:04:39.79        -0.027999283      0.10199372     0.056908862
2019-02-27/12:04:39.83        -0.027990940      0.10202332     0.056866506
2019-02-27/12:04:39.86        -0.028009578      0.10215257     0.056878412
2019-02-27/12:04:39.89        -0.027973998      0.10208354     0.056780454
2019-02-27/12:04:39.92        -0.027965668      0.10211320     0.056738124
2019-02-27/12:04:39.95        -0.027957325      0.10214281     0.056695768
2019-02-27/12:04:39.98        -0.027975964      0.10227205     0.056707683
2019-02-27/12:04:40.01        -0.027940383      0.10220303     0.056609717
2019-02-27/12:04:40.04        -0.027932053      0.10223268     0.056567387
2019-02-27/12:04:40.08        -0.027923710      0.10226229     0.056525030
2019-02-27/12:04:40.11        -0.027942349      0.10239153     0.056536953
2019-02-27/12:04:40.14        -0.027906768      0.10232251     0.056438978
2019-02-27/12:04:40.17        -0.027898438      0.10235217     0.056396648
2019-02-27/12:04:40.20        -0.027890095      0.10238178     0.056354291
2019-02-27/12:04:40.23        -0.027908734      0.10251101     0.056366222
2019-02-27/12:04:40.26        -0.027873153      0.10244200     0.056268238
2019-02-27/12:04:40.29        -0.027864823      0.10247165     0.056225908
2019-02-27/12:04:40.33        -0.027856480      0.10250126     0.056183551
2019-02-27/12:04:40.36        -0.027875119      0.10263049     0.056195490
2019-02-27/12:04:40.39        -0.027839538      0.10256148     0.056097498
2019-02-27/12:04:40.42        -0.027831208      0.10259114     0.056055167
2019-02-27/12:04:40.45        -0.027822865      0.10262075     0.056012810
2019-02-27/12:04:40.48        -0.027841504      0.10274997     0.056024757
2019-02-27/12:04:40.51        -0.027806730      0.10267803     0.055931061
2019-02-27/12:04:40.54        -0.027806736      0.10267732     0.055933207
2019-02-27/12:04:40.58        -0.027806730      0.10267656     0.055935327
2019-02-27/12:04:40.61        -0.027833705      0.10277542     0.055991759
2019-02-27/12:04:40.64        -0.027806730      0.10267506     0.055939661
2019-02-27/12:04:40.67        -0.027806736      0.10267435     0.055941807
2019-02-27/12:04:40.70        -0.027806730      0.10267359     0.055943926
2019-02-27/12:04:40.73        -0.027833705      0.10277245     0.056000365
2019-02-27/12:04:40.76        -0.027806730      0.10267210     0.055948259
2019-02-27/12:04:40.79        -0.027806736      0.10267139     0.055950404
2019-02-27/12:04:40.83        -0.027806730      0.10267063     0.055952522
2019-02-27/12:04:40.86        -0.027833705      0.10276948     0.056008969
2019-02-27/12:04:40.89        -0.027806730      0.10266914     0.055956854
2019-02-27/12:04:40.92        -0.027806736      0.10266842     0.055958998
2019-02-27/12:04:40.95        -0.027806730      0.10266767     0.055961116
2019-02-27/12:04:40.98        -0.027833705      0.10276652     0.056017571
2019-02-27/12:04:41.01        -0.027806730      0.10266617     0.055965446
2019-02-27/12:04:41.04        -0.027806736      0.10266546     0.055967590
2019-02-27/12:04:41.08        -0.027806730      0.10266470     0.055969707
2019-02-27/12:04:41.11        -0.027833705      0.10276355     0.056026169
2019-02-27/12:04:41.14        -0.027806730      0.10266321     0.055974036
2019-02-27/12:04:41.17        -0.027806736      0.10266250     0.055976179
2019-02-27/12:04:41.20        -0.027806730      0.10266174     0.055978295
2019-02-27/12:04:41.23        -0.027833705      0.10276058     0.056034765
2019-02-27/12:04:41.26        -0.027806730      0.10266024     0.055982623
2019-02-27/12:04:41.29        -0.027806736      0.10265953     0.055984765
2019-02-27/12:04:41.33        -0.027806730      0.10265877     0.055986881
2019-02-27/12:04:41.36        -0.027833705      0.10275762     0.056043359
2019-02-27/12:04:41.39        -0.027806730      0.10265728     0.055991207
2019-02-27/12:04:41.42        -0.027806736      0.10265657     0.055993348
2019-02-27/12:04:41.45        -0.027806730      0.10265581     0.055995464
2019-02-27/12:04:41.48        -0.027833705      0.10275465     0.056051949
2019-02-27/12:04:41.51        -0.027806730      0.10265432     0.055999789
2019-02-27/12:04:41.54        -0.027806736      0.10265361     0.056001929
2019-02-27/12:04:41.58        -0.027806730      0.10265285     0.056004044
2019-02-27/12:04:41.61        -0.027833705      0.10275168     0.056060537
2019-02-27/12:04:41.64        -0.027806730      0.10265135     0.056008367
2019-02-27/12:04:41.67        -0.027806736      0.10265064     0.056010507
2019-02-27/12:04:41.70        -0.027806730      0.10264988     0.056012621
2019-02-27/12:04:41.73        -0.027833705      0.10274871     0.056069122
2019-02-27/12:04:41.76        -0.027806730      0.10264839     0.056016944
2019-02-27/12:04:41.79        -0.027806736      0.10264768     0.056019083
2019-02-27/12:04:41.83        -0.027806730      0.10264692     0.056021196
2019-02-27/12:04:41.86        -0.027833705      0.10274575     0.056077705
2019-02-27/12:04:41.89        -0.027806730      0.10264542     0.056025517
2019-02-27/12:04:41.92        -0.027806736      0.10264471     0.056027656
2019-02-27/12:04:41.95        -0.027806730      0.10264395     0.056029769
2019-02-27/12:04:41.98        -0.027833705      0.10274278     0.056086284
2019-02-27/12:04:42.01        -0.027806730      0.10264246     0.056034088
2019-02-27/12:04:42.04        -0.027806736      0.10264175     0.056036226
2019-02-27/12:04:42.08        -0.027806730      0.10264099     0.056038338
2019-02-27/12:04:42.11        -0.027833705      0.10273981     0.056094862
2019-02-27/12:04:42.14        -0.027806730      0.10263950     0.056042656
2019-02-27/12:04:42.17        -0.027806736      0.10263879     0.056044793
2019-02-27/12:04:42.20        -0.027806730      0.10263803     0.056046905
2019-02-27/12:04:42.23        -0.027833705      0.10273685     0.056103436
2019-02-27/12:04:42.26        -0.027806730      0.10263653     0.056051221
2019-02-27/12:04:42.29        -0.027806736      0.10263582     0.056053358
2019-02-27/12:04:42.33        -0.027806730      0.10263506     0.056055469
2019-02-27/12:04:42.36        -0.027833705      0.10273388     0.056112008
2019-02-27/12:04:42.39        -0.027806730      0.10263357     0.056059784
2019-02-27/12:04:42.42        -0.027806736      0.10263286     0.056061920
2019-02-27/12:04:42.45        -0.027806730      0.10263210     0.056064030
2019-02-27/12:04:42.48        -0.027833705      0.10273091     0.056120577
2019-02-27/12:04:42.51        -0.027806730      0.10263061     0.056068344
2019-02-27/12:04:42.54        -0.027806736      0.10262989     0.056070480
2019-02-27/12:04:42.58        -0.027806730      0.10262914     0.056072589
2019-02-27/12:04:42.61        -0.027833705      0.10272795     0.056129143
2019-02-27/12:04:42.64        -0.027806730      0.10262764     0.056076902
2019-02-27/12:04:42.67        -0.027806736      0.10262693     0.056079036
2019-02-27/12:04:42.70        -0.027806730      0.10262617     0.056081145
2019-02-27/12:04:42.73        -0.027833705      0.10272498     0.056137707
2019-02-27/12:04:42.76        -0.027806730      0.10262468     0.056085456
2019-02-27/12:04:42.79        -0.027806736      0.10262397     0.056087590
2019-02-27/12:04:42.83        -0.027806730      0.10262321     0.056089698
2019-02-27/12:04:42.86        -0.027833705      0.10272201     0.056146268
2019-02-27/12:04:42.89        -0.027806730      0.10262171     0.056094008
2019-02-27/12:04:42.92        -0.027806736      0.10262100     0.056096142
2019-02-27/12:04:42.95        -0.027806730      0.10262024     0.056098249
2019-02-27/12:04:42.98        -0.027833705      0.10271905     0.056154826
2019-02-27/12:04:43.01        -0.027806730      0.10261875     0.056102558
2019-02-27/12:04:43.04        -0.027806736      0.10261804     0.056104690
2019-02-27/12:04:43.08        -0.027806730      0.10261728     0.056106797
2019-02-27/12:04:43.11        -0.027833705      0.10271608     0.056163382
2019-02-27/12:04:43.14        -0.027806730      0.10261579     0.056111104
2019-02-27/12:04:43.17        -0.027806736      0.10261507     0.056113236
2019-02-27/12:04:43.20        -0.027806730      0.10261432     0.056115342
2019-02-27/12:04:43.23        -0.027833705      0.10271311     0.056171934
2019-02-27/12:04:43.26        -0.027806730      0.10261282     0.056119648
2019-02-27/12:04:43.29        -0.027806736      0.10261211     0.056121779
2019-02-27/12:04:43.33        -0.027806730      0.10261135     0.056123885
2019-02-27/12:04:43.36        -0.027833705      0.10271015     0.056180485
2019-02-27/12:04:43.39        -0.027806730      0.10260986     0.056128189
2019-02-27/12:04:43.42        -0.027806736      0.10260915     0.056130320
2019-02-27/12:04:43.45        -0.027806730      0.10260839     0.056132425
2019-02-27/12:04:43.48        -0.027833705      0.10270718     0.056189032
2019-02-27/12:04:43.51        -0.027806730      0.10260689     0.056136728
2019-02-27/12:04:43.54        -0.027806736      0.10260618     0.056138858
2019-02-27/12:04:43.58        -0.027806730      0.10260542     0.056140962
2019-02-27/12:04:43.61        -0.027833705      0.10270421     0.056197577
2019-02-27/12:04:43.64        -0.027806730      0.10260393     0.056145264
2019-02-27/12:04:43.67        -0.027806736      0.10260322     0.056147393
2019-02-27/12:04:43.70        -0.027806730      0.10260246     0.056149496
2019-02-27/12:04:43.73        -0.027833705      0.10270125     0.056206119
2019-02-27/12:04:43.76        -0.027806730      0.10260097     0.056153797
2019-02-27/12:04:43.79        -0.027806736      0.10260025     0.056155925
2019-02-27/12:04:43.83        -0.027806730      0.10259950     0.056158028
2019-02-27/12:04:43.86        -0.027833705      0.10269828     0.056214658
2019-02-27/12:04:43.89        -0.027806730      0.10259800     0.056162327
2019-02-27/12:04:43.92        -0.027806736      0.10259729     0.056164455
2019-02-27/12:04:43.95        -0.027806730      0.10259653     0.056166557
2019-02-27/12:04:43.98        -0.027833705      0.10269531     0.056223195
2019-02-27/12:04:44.01        -0.027806730      0.10259504     0.056170855
2019-02-27/12:04:44.04        -0.027806736      0.10259433     0.056172982
2019-02-27/12:04:44.08        -0.027806730      0.10259357     0.056175084
2019-02-27/12:04:44.11        -0.027833705      0.10269235     0.056231729
2019-02-27/12:04:44.14        -0.027806730      0.10259207     0.056179380
2019-02-27/12:04:44.17        -0.027806736      0.10259136     0.056181507
2019-02-27/12:04:44.20        -0.027806730      0.10259060     0.056183607
2019-02-27/12:04:44.23        -0.027833705      0.10268938     0.056240260
2019-02-27/12:04:44.26        -0.027806730      0.10258911     0.056187902
2019-02-27/12:04:44.29        -0.027806736      0.10258840     0.056190028
2019-02-27/12:04:44.33        -0.027806730      0.10258764     0.056192128
2019-02-27/12:04:44.36        -0.027833705      0.10268641     0.056248789
2019-02-27/12:04:44.39        -0.027806730      0.10258615     0.056196422
2019-02-27/12:04:44.42        -0.027806736      0.10258544     0.056198547
2019-02-27/12:04:44.45        -0.027806730      0.10258468     0.056200646
2019-02-27/12:04:44.48        -0.027833705      0.10268345     0.056257315
2019-02-27/12:04:44.51        -0.027806730      0.10258318     0.056204939
2019-02-27/12:04:44.54        -0.027806736      0.10258247     0.056207063
2019-02-27/12:04:44.58        -0.027806730      0.10258171     0.056209162
2019-02-27/12:04:44.61        -0.027833705      0.10268048     0.056265838
2019-02-27/12:04:44.64        -0.027806730      0.10258022     0.056213453
2019-02-27/12:04:44.67        -0.027806736      0.10257951     0.056215577
2019-02-27/12:04:44.70        -0.027806730      0.10257875     0.056217675
2019-02-27/12:04:44.73        -0.027833705      0.10267751     0.056274358
2019-02-27/12:04:44.76        -0.027806730      0.10257726     0.056221964
2019-02-27/12:04:44.79        -0.027806736      0.10257654     0.056224088
2019-02-27/12:04:44.83        -0.027806730      0.10257578     0.056226185
2019-02-27/12:04:44.86        -0.027833705      0.10267455     0.056282876
2019-02-27/12:04:44.89        -0.027806730      0.10257429     0.056230473
2019-02-27/12:04:44.92        -0.027806736      0.10257358     0.056232596
2019-02-27/12:04:44.95        -0.027806730      0.10257282     0.056234692
2019-02-27/12:04:44.98        -0.027833705      0.10267158     0.056291391
2019-02-27/12:04:45.01        -0.027806730      0.10257133     0.056238979
2019-02-27/12:04:45.04        -0.027806736      0.10257062     0.056241101
2019-02-27/12:04:45.08        -0.027806730      0.10256986     0.056243197
2019-02-27/12:04:45.11        -0.027833705      0.10266861     0.056299903
2019-02-27/12:04:45.14        -0.027806730      0.10256836     0.056247483
2019-02-27/12:04:45.17        -0.027806736      0.10256765     0.056249604
2019-02-27/12:04:45.20        -0.027806730      0.10256689     0.056251699
2019-02-27/12:04:45.23        -0.027833705      0.10266565     0.056308413
2019-02-27/12:04:45.26        -0.027806730      0.10256540     0.056255983
2019-02-27/12:04:45.29        -0.027806736      0.10256469     0.056258104
2019-02-27/12:04:45.33        -0.027806730      0.10256393     0.056260199
2019-02-27/12:04:45.36        -0.027833705      0.10266268     0.056316920
2019-02-27/12:04:45.39        -0.027806730      0.10256244     0.056264481
2019-02-27/12:04:45.42        -0.027806736      0.10256172     0.056266601
2019-02-27/12:04:45.45        -0.027806730      0.10256097     0.056268695
2019-02-27/12:04:45.48        -0.027833705      0.10265971     0.056325424
2019-02-27/12:04:45.51        -0.027806730      0.10255947     0.056272977
2019-02-27/12:04:45.54        -0.027806736      0.10255876     0.056275096
2019-02-27/12:04:45.58        -0.027806730      0.10255800     0.056277189
2019-02-27/12:04:45.61        -0.027833705      0.10265674     0.056333925
2019-02-27/12:04:45.64        -0.027806730      0.10255651     0.056281469
2019-02-27/12:04:45.67        -0.027806736      0.10255580     0.056283588
2019-02-27/12:04:45.70        -0.027806730      0.10255504     0.056285680
2019-02-27/12:04:45.73        -0.027833705      0.10265378     0.056342424
2019-02-27/12:04:45.76        -0.027806730      0.10255354     0.056289959
2019-02-27/12:04:45.79        -0.027806736      0.10255283     0.056292077
2019-02-27/12:04:45.83        -0.027806730      0.10255207     0.056294169
2019-02-27/12:04:45.86        -0.027833705      0.10265081     0.056350920
2019-02-27/12:04:45.89        -0.027806730      0.10255058     0.056298446
2019-02-27/12:04:45.92        -0.027806736      0.10254987     0.056300563
2019-02-27/12:04:45.95        -0.027806730      0.10254911     0.056302655
2019-02-27/12:04:45.98        -0.027833705      0.10264784     0.056359414
2019-02-27/12:04:46.01        -0.027806730      0.10254762     0.056306931
2019-02-27/12:04:46.04        -0.027806736      0.10254690     0.056309047
2019-02-27/12:04:46.08        -0.027806730      0.10254615     0.056311138
2019-02-27/12:04:46.11        -0.027833705      0.10264488     0.056367904
2019-02-27/12:04:46.14        -0.027806730      0.10254465     0.056315412
2019-02-27/12:04:46.17        -0.027806736      0.10254394     0.056317528
2019-02-27/12:04:46.20        -0.027806730      0.10254318     0.056319618
2019-02-27/12:04:46.23        -0.027833705      0.10264191     0.056376392
2019-02-27/12:04:46.26        -0.027806730      0.10254169     0.056323891
2019-02-27/12:04:46.29        -0.027806736      0.10254098     0.056326007
2019-02-27/12:04:46.33        -0.027806730      0.10254022     0.056328096
2019-02-27/12:04:46.36        -0.027833705      0.10263894     0.056384877
2019-02-27/12:04:46.39        -0.027806730      0.10253872     0.056332368
2019-02-27/12:04:46.42        -0.027806736      0.10253801     0.056334482
2019-02-27/12:04:46.45        -0.027806730      0.10253725     0.056336571
2019-02-27/12:04:46.48        -0.027833705      0.10263598     0.056393360
2019-02-27/12:04:46.51        -0.027806730      0.10253576     0.056340841
2019-02-27/12:04:46.54        -0.027806736      0.10253505     0.056342955
2019-02-27/12:04:46.58        -0.027806730      0.10253429     0.056345043
2019-02-27/12:04:46.61        -0.027833705      0.10263301     0.056401840
2019-02-27/12:04:46.64        -0.027806730      0.10253280     0.056349312
2019-02-27/12:04:46.67        -0.027806736      0.10253209     0.056351425
2019-02-27/12:04:46.70        -0.027806730      0.10253133     0.056353513
2019-02-27/12:04:46.73        -0.027833705      0.10263004     0.056410317
2019-02-27/12:04:46.76        -0.027806730      0.10252983     0.056357780
2019-02-27/12:04:46.79        -0.027806736      0.10252912     0.056359893
2019-02-27/12:04:46.83        -0.027806730      0.10252836     0.056361979
2019-02-27/12:04:46.86        -0.027833705      0.10262708     0.056418791
2019-02-27/12:04:46.89        -0.027806730      0.10252687     0.056366246
2019-02-27/12:04:46.92        -0.027806736      0.10252616     0.056368358
2019-02-27/12:04:46.95        -0.027806730      0.10252540     0.056370443
2019-02-27/12:04:46.98        -0.027833705      0.10262411     0.056427263
2019-02-27/12:04:47.01        -0.027806730      0.10252390     0.056374708
2019-02-27/12:04:47.04        -0.027806736      0.10252319     0.056376820
2019-02-27/12:04:47.08        -0.027806730      0.10252243     0.056378905
2019-02-27/12:04:47.11        -0.027833705      0.10262114     0.056435731
2019-02-27/12:04:47.14        -0.027806730      0.10252094     0.056383168
2019-02-27/12:04:47.17        -0.027806736      0.10252023     0.056385279
2019-02-27/12:04:47.20        -0.027806730      0.10251947     0.056387363
2019-02-27/12:04:47.23        -0.027833705      0.10261818     0.056444198
2019-02-27/12:04:47.26        -0.027806730      0.10251798     0.056391626
2019-02-27/12:04:47.29        -0.027806736      0.10251727     0.056393736
2019-02-27/12:04:47.33        -0.027806730      0.10251651     0.056395819
2019-02-27/12:04:47.36        -0.027833705      0.10261521     0.056452661
2019-02-27/12:04:47.39        -0.027806730      0.10251501     0.056400080
2019-02-27/12:04:47.42        -0.027806736      0.10251430     0.056402189
2019-02-27/12:04:47.45        -0.027806730      0.10251354     0.056404273
2019-02-27/12:04:47.48        -0.027833705      0.10261224     0.056461122
2019-02-27/12:04:47.51        -0.027806730      0.10251205     0.056408532
2019-02-27/12:04:47.54        -0.027806736      0.10251134     0.056410641
2019-02-27/12:04:47.58        -0.027806730      0.10251058     0.056412723
2019-02-27/12:04:47.61        -0.027833705      0.10260928     0.056469580
2019-02-27/12:04:47.64        -0.027806730      0.10250909     0.056416981
2019-02-27/12:04:47.67        -0.027806736      0.10250837     0.056419089
2019-02-27/12:04:47.70        -0.027806730      0.10250762     0.056421171
2019-02-27/12:04:47.73        -0.027833705      0.10260631     0.056478035
2019-02-27/12:04:47.76        -0.027806730      0.10250612     0.056425427
2019-02-27/12:04:47.79        -0.027806736      0.10250541     0.056427535
2019-02-27/12:04:47.83        -0.027806730      0.10250465     0.056429616
2019-02-27/12:04:47.86        -0.027833705      0.10260334     0.056486488
2019-02-27/12:04:47.89        -0.027806730      0.10250316     0.056433871
2019-02-27/12:04:47.92        -0.027806736      0.10250245     0.056435978
2019-02-27/12:04:47.95        -0.027806730      0.10250169     0.056438058
2019-02-27/12:04:47.98        -0.027833705      0.10260038     0.056494937
2019-02-27/12:04:48.01        -0.027806730      0.10250019     0.056442312
2019-02-27/12:04:48.04        -0.027806736      0.10249948     0.056444418
2019-02-27/12:04:48.08        -0.027806730      0.10249872     0.056446498
2019-02-27/12:04:48.11        -0.027833705      0.10259741     0.056503385
2019-02-27/12:04:48.14        -0.027806730      0.10249723     0.056450750
2019-02-27/12:04:48.17        -0.027806736      0.10249652     0.056452856
2019-02-27/12:04:48.20        -0.027806730      0.10249576     0.056454935
2019-02-27/12:04:48.23        -0.027833705      0.10259444     0.056511829
2019-02-27/12:04:48.26        -0.027806730      0.10249427     0.056459186
2019-02-27/12:04:48.29        -0.027806736      0.10249355     0.056461290
2019-02-27/12:04:48.33        -0.027806730      0.10249280     0.056463369
2019-02-27/12:04:48.36        -0.027833705      0.10259148     0.056520271
2019-02-27/12:04:48.39        -0.027806730      0.10249130     0.056467619
2019-02-27/12:04:48.42        -0.027806736      0.10249059     0.056469723
2019-02-27/12:04:48.45        -0.027806730      0.10248983     0.056471800
2019-02-27/12:04:48.48        -0.027833705      0.10258851     0.056528710
2019-02-27/12:04:48.51        -0.027806730      0.10248834     0.056476049
2019-02-27/12:04:48.54        -0.027806736      0.10248763     0.056478152
2019-02-27/12:04:48.58        -0.027806730      0.10248687     0.056480229
2019-02-27/12:04:48.61        -0.027833705      0.10258554     0.056537146
2019-02-27/12:04:48.64        -0.027806730      0.10248537     0.056484476
2019-02-27/12:04:48.67        -0.027806736      0.10248466     0.056486579
2019-02-27/12:04:48.70        -0.027806730      0.10248390     0.056488655
2019-02-27/12:04:48.73        -0.027833705      0.10258258     0.056545579
2019-02-27/12:04:48.76        -0.027806730      0.10248241     0.056492901
2019-02-27/12:04:48.79        -0.027806736      0.10248170     0.056495003
2019-02-27/12:04:48.83        -0.027806730      0.10248094     0.056497078
2019-02-27/12:04:48.86        -0.027833705      0.10257961     0.056554010
2019-02-27/12:04:48.89        -0.027806730      0.10247945     0.056501323
2019-02-27/12:04:48.92        -0.027806736      0.10247874     0.056503424
2019-02-27/12:04:48.95        -0.027806730      0.10247798     0.056505499
2019-02-27/12:04:48.98        -0.027833705      0.10257664     0.056562438
2019-02-27/12:04:49.01        -0.027806730      0.10247648     0.056509742
2019-02-27/12:04:49.04        -0.027806736      0.10247577     0.056511842
2019-02-27/12:04:49.08        -0.027806730      0.10247501     0.056513917
2019-02-27/12:04:49.11        -0.027833705      0.10257368     0.056570863
2019-02-27/12:04:49.14        -0.027806730      0.10247352     0.056518158
2019-02-27/12:04:49.17        -0.027806736      0.10247281     0.056520258
2019-02-27/12:04:49.20        -0.027806730      0.10247205     0.056522332
2019-02-27/12:04:49.23        -0.027833705      0.10257071     0.056579286
2019-02-27/12:04:49.26        -0.027806730      0.10247055     0.056526572
2019-02-27/12:04:49.29        -0.027806736      0.10246984     0.056528671
2019-02-27/12:04:49.33        -0.027806730      0.10246908     0.056530744
2019-02-27/12:04:49.36        -0.027833705      0.10256774     0.056587706
2019-02-27/12:04:49.39        -0.027806730      0.10246759     0.056534983
2019-02-27/12:04:49.42        -0.027806736      0.10246688     0.056537081
2019-02-27/12:04:49.45        -0.027806730      0.10246612     0.056539154
2019-02-27/12:04:49.48        -0.027832885      0.10256765     0.056591913
2019-02-27/12:04:49.51        -0.027797432      0.10249725     0.056495683
2019-02-27/12:04:49.54        -0.027788961      0.10252628     0.056454282
2019-02-27/12:04:49.58        -0.027780477      0.10255526     0.056412855
2019-02-27/12:04:49.61        -0.027798701      0.10268461     0.056424930
2019-02-27/12:04:49.64        -0.027763248      0.10261420     0.056328691
2019-02-27/12:04:49.67        -0.027754776      0.10264323     0.056287290
2019-02-27/12:04:49.70        -0.027746292      0.10267222     0.056245863
2019-02-27/12:04:49.73        -0.027764516      0.10280156     0.056257945
2019-02-27/12:04:49.76        -0.027729064      0.10273116     0.056161698
2019-02-27/12:04:49.79        -0.027720592      0.10276019     0.056120296
2019-02-27/12:04:49.83        -0.027712108      0.10278917     0.056078868
2019-02-27/12:04:49.86        -0.027730332      0.10291852     0.056090959
2019-02-27/12:04:49.89        -0.027694879      0.10284812     0.055994703
2019-02-27/12:04:49.92        -0.027686408      0.10287715     0.055953301
2019-02-27/12:04:49.95        -0.027677924      0.10290613     0.055911873
2019-02-27/12:04:49.98        -0.027696148      0.10303548     0.055923971
2019-02-27/12:04:50.01        -0.027660695      0.10296508     0.055827706
2019-02-27/12:04:50.04        -0.027652224      0.10299411     0.055786304
2019-02-27/12:04:50.08        -0.027643740      0.10302309     0.055744876
2019-02-27/12:04:50.11        -0.027661964      0.10315243     0.055756982
2019-02-27/12:04:50.14        -0.027626511      0.10308204     0.055660709
2019-02-27/12:04:50.17        -0.027618040      0.10311107     0.055619306
2019-02-27/12:04:50.20        -0.027609556      0.10314005     0.055577877
2019-02-27/12:04:50.23        -0.027627779      0.10326939     0.055589991
2019-02-27/12:04:50.26        -0.027592327      0.10319900     0.055493709
2019-02-27/12:04:50.29        -0.027583855      0.10322803     0.055452306
2019-02-27/12:04:50.33        -0.027575371      0.10325701     0.055410877
2019-02-27/12:04:50.36        -0.027593595      0.10338635     0.055422998
2019-02-27/12:04:50.39        -0.027558142      0.10331596     0.055326709
2019-02-27/12:04:50.42        -0.027549671      0.10334499     0.055285305
2019-02-27/12:04:50.45        -0.027541187      0.10337397     0.055243876
2019-02-27/12:04:50.48        -0.027559411      0.10350330     0.055256005
2019-02-27/12:04:50.51        -0.027524779      0.10343004     0.055163916
2019-02-27/12:04:50.54        -0.027524785      0.10342933     0.055166011
2019-02-27/12:04:50.58        -0.027524779      0.10342857     0.055168080
2019-02-27/12:04:50.61        -0.027551480      0.10352816     0.055223715
2019-02-27/12:04:50.64        -0.027524779      0.10342708     0.055172310
2019-02-27/12:04:50.67        -0.027524785      0.10342637     0.055174404
2019-02-27/12:04:50.70        -0.027524779      0.10342561     0.055176472
2019-02-27/12:04:50.73        -0.027551480      0.10352520     0.055232115
2019-02-27/12:04:50.76        -0.027524779      0.10342412     0.055180701
2019-02-27/12:04:50.79        -0.027524785      0.10342341     0.055182795
2019-02-27/12:04:50.83        -0.027524779      0.10342265     0.055184863
2019-02-27/12:04:50.86        -0.027551480      0.10352223     0.055240513
2019-02-27/12:04:50.89        -0.027524779      0.10342116     0.055189090
2019-02-27/12:04:50.92        -0.027524785      0.10342045     0.055191183
2019-02-27/12:04:50.95        -0.027524779      0.10341969     0.055193250
2019-02-27/12:04:50.98        -0.027551480      0.10351927     0.055248908
2019-02-27/12:04:51.01        -0.027524779      0.10341819     0.055197476
2019-02-27/12:04:51.04        -0.027524785      0.10341748     0.055199569
2019-02-27/12:04:51.08        -0.027524779      0.10341672     0.055201635
2019-02-27/12:04:51.11        -0.027551480      0.10351630     0.055257301
2019-02-27/12:04:51.14        -0.027524779      0.10341523     0.055205860
2019-02-27/12:04:51.17        -0.027524785      0.10341452     0.055207952
2019-02-27/12:04:51.20        -0.027524779      0.10341376     0.055210018
2019-02-27/12:04:51.23        -0.027551480      0.10351334     0.055265690
2019-02-27/12:04:51.26        -0.027524779      0.10341227     0.055214241
2019-02-27/12:04:51.29        -0.027524785      0.10341156     0.055216332
2019-02-27/12:04:51.33        -0.027524779      0.10341080     0.055218397
2019-02-27/12:04:51.36        -0.027551480      0.10351037     0.055274078
2019-02-27/12:04:51.39        -0.027524779      0.10340931     0.055222620
2019-02-27/12:04:51.42        -0.027524785      0.10340860     0.055224710
2019-02-27/12:04:51.45        -0.027524779      0.10340784     0.055226775
2019-02-27/12:04:51.48        -0.027551480      0.10350741     0.055282463
2019-02-27/12:04:51.51        -0.027524779      0.10340635     0.055230996
2019-02-27/12:04:51.54        -0.027524785      0.10340563     0.055233086
2019-02-27/12:04:51.58        -0.027524779      0.10340488     0.055235150
2019-02-27/12:04:51.61        -0.027551480      0.10350444     0.055290845
2019-02-27/12:04:51.64        -0.027524779      0.10340338     0.055239369
2019-02-27/12:04:51.67        -0.027524785      0.10340267     0.055241458
2019-02-27/12:04:51.70        -0.027524779      0.10340191     0.055243522
2019-02-27/12:04:51.73        -0.027551480      0.10350148     0.055299224
2019-02-27/12:04:51.76        -0.027524779      0.10340042     0.055247740
2019-02-27/12:04:51.79        -0.027524785      0.10339971     0.055249829
2019-02-27/12:04:51.83        -0.027524779      0.10339895     0.055251891
2019-02-27/12:04:51.86        -0.027551480      0.10349851     0.055307602
2019-02-27/12:04:51.89        -0.027524779      0.10339746     0.055256109
2019-02-27/12:04:51.92        -0.027524785      0.10339675     0.055258196
2019-02-27/12:04:51.95        -0.027524779      0.10339599     0.055260258
2019-02-27/12:04:51.98        -0.027551480      0.10349555     0.055315976
2019-02-27/12:04:52.01        -0.027524779      0.10339450     0.055264474
2019-02-27/12:04:52.04        -0.027524785      0.10339379     0.055266561
2019-02-27/12:04:52.08        -0.027524779      0.10339303     0.055268623
2019-02-27/12:04:52.11        -0.027551480      0.10349258     0.055324348
2019-02-27/12:04:52.14        -0.027524779      0.10339153     0.055272837
2019-02-27/12:04:52.17        -0.027524785      0.10339082     0.055274924
2019-02-27/12:04:52.20        -0.027524779      0.10339006     0.055276985
2019-02-27/12:04:52.23        -0.027551480      0.10348962     0.055332717
2019-02-27/12:04:52.26        -0.027524779      0.10338857     0.055281198
2019-02-27/12:04:52.29        -0.027524785      0.10338786     0.055283284
2019-02-27/12:04:52.33        -0.027524779      0.10338710     0.055285344
2019-02-27/12:04:52.36        -0.027551480      0.10348665     0.055341084
2019-02-27/12:04:52.39        -0.027524779      0.10338561     0.055289556
2019-02-27/12:04:52.42        -0.027524785      0.10338490     0.055291641
2019-02-27/12:04:52.45        -0.027524779      0.10338414     0.055293700
2019-02-27/12:04:52.48        -0.027551480      0.10348369     0.055349448
2019-02-27/12:04:52.51        -0.027524779      0.10338265     0.055297911
2019-02-27/12:04:52.54        -0.027524785      0.10338194     0.055299996
2019-02-27/12:04:52.58        -0.027524779      0.10338118     0.055302055
2019-02-27/12:04:52.61        -0.027551480      0.10348072     0.055357810
2019-02-27/12:04:52.64        -0.027524779      0.10337969     0.055306264
2019-02-27/12:04:52.67        -0.027524785      0.10337897     0.055308348
2019-02-27/12:04:52.70        -0.027524779      0.10337822     0.055310406
2019-02-27/12:04:52.73        -0.027551480      0.10347776     0.055366168
2019-02-27/12:04:52.76        -0.027524779      0.10337672     0.055314614
2019-02-27/12:04:52.79        -0.027524785      0.10337601     0.055316697
2019-02-27/12:04:52.83        -0.027524779      0.10337525     0.055318755
2019-02-27/12:04:52.86        -0.027551480      0.10347479     0.055374525
2019-02-27/12:04:52.89        -0.027524779      0.10337376     0.055322962
2019-02-27/12:04:52.92        -0.027524785      0.10337305     0.055325044
2019-02-27/12:04:52.95        -0.027524779      0.10337229     0.055327101
2019-02-27/12:04:52.98        -0.027551480      0.10347183     0.055382879
2019-02-27/12:04:53.01        -0.027524779      0.10337080     0.055331307
2019-02-27/12:04:53.04        -0.027524785      0.10337009     0.055333389
2019-02-27/12:04:53.08        -0.027524779      0.10336933     0.055335445
2019-02-27/12:04:53.11        -0.027551480      0.10346886     0.055391230
2019-02-27/12:04:53.14        -0.027524779      0.10336784     0.055339649
2019-02-27/12:04:53.17        -0.027524785      0.10336713     0.055341731
2019-02-27/12:04:53.20        -0.027524779      0.10336637     0.055343786
2019-02-27/12:04:53.23        -0.027551480      0.10346590     0.055399578
2019-02-27/12:04:53.26        -0.027524779      0.10336487     0.055347989
2019-02-27/12:04:53.29        -0.027524785      0.10336416     0.055350070
2019-02-27/12:04:53.33        -0.027524779      0.10336341     0.055352125
2019-02-27/12:04:53.36        -0.027551480      0.10346293     0.055407924
2019-02-27/12:04:53.39        -0.027524779      0.10336191     0.055356326
2019-02-27/12:04:53.42        -0.027524785      0.10336120     0.055358407
2019-02-27/12:04:53.45        -0.027524779      0.10336044     0.055360461
2019-02-27/12:04:53.48        -0.027551480      0.10345997     0.055416268
2019-02-27/12:04:53.51        -0.027524779      0.10335895     0.055364661
2019-02-27/12:04:53.54        -0.027524785      0.10335824     0.055366741
2019-02-27/12:04:53.58        -0.027524779      0.10335748     0.055368794
2019-02-27/12:04:53.61        -0.027551480      0.10345700     0.055424609
2019-02-27/12:04:53.64        -0.027524779      0.10335599     0.055372993
2019-02-27/12:04:53.67        -0.027524785      0.10335528     0.055375072
2019-02-27/12:04:53.70        -0.027524779      0.10335452     0.055377125
2019-02-27/12:04:53.73        -0.027551480      0.10345404     0.055432947
2019-02-27/12:04:53.76        -0.027524779      0.10335303     0.055381323
2019-02-27/12:04:53.79        -0.027524785      0.10335232     0.055383401
2019-02-27/12:04:53.83        -0.027524779      0.10335156     0.055385453
2019-02-27/12:04:53.86        -0.027524785      0.10335085     0.055387531
2019-02-27/12:04:53.89        -0.027524779      0.10335006     0.055389650
2019-02-27/12:04:53.92        -0.027524785      0.10334935     0.055391727
2019-02-27/12:04:53.95        -0.027524779      0.10334859     0.055393779
2019-02-27/12:04:53.98        -0.027524785      0.10334788     0.055395856
2019-02-27/12:04:54.01        -0.027524779      0.10334710     0.055397974
2019-02-27/12:04:54.04        -0.027524785      0.10334639     0.055400051
2019-02-27/12:04:54.08        -0.027524779      0.10334563     0.055402102
2019-02-27/12:04:54.11        -0.027524785      0.10334492     0.055404178
2019-02-27/12:04:54.14        -0.027524779      0.10334414     0.055406296
2019-02-27/12:04:54.17        -0.027524785      0.10334343     0.055408372
2019-02-27/12:04:54.20        -0.027524779      0.10334267     0.055410422
2019-02-27/12:04:54.23        -0.027524785      0.10334196     0.055412498
2019-02-27/12:04:54.26        -0.027524779      0.10334118     0.055414615
2019-02-27/12:04:54.29        -0.027524785      0.10334047     0.055416690
2019-02-27/12:04:54.33        -0.027524779      0.10333971     0.055418740
2019-02-27/12:04:54.36        -0.027524785      0.10333900     0.055420815
2019-02-27/12:04:54.39        -0.027524779      0.10333822     0.055422931
2019-02-27/12:04:54.42        -0.027524785      0.10333750     0.055425006
2019-02-27/12:04:54.45        -0.027524779      0.10333675     0.055427055
2019-02-27/12:04:54.48        -0.027524785      0.10333604     0.055429130
2019-02-27/12:04:54.51        -0.027524779      0.10333525     0.055431245
2019-02-27/12:04:54.54        -0.027524785      0.10333454     0.055433320
2019-02-27/12:04:54.58        -0.027524779      0.10333378     0.055435368
2019-02-27/12:04:54.61        -0.027524785      0.10333307     0.055437442
2019-02-27/12:04:54.64        -0.027524779      0.10333229     0.055439557
2019-02-27/12:04:54.67        -0.027524785      0.10333158     0.055441630
2019-02-27/12:04:54.70        -0.027524779      0.10333082     0.055443678
2019-02-27/12:04:54.73        -0.027524785      0.10333011     0.055445752
2019-02-27/12:04:54.76        -0.027524779      0.10332933     0.055447866
2019-02-27/12:04:54.79        -0.027524785      0.10332862     0.055449939
2019-02-27/12:04:54.83        -0.027524779      0.10332786     0.055451986
2019-02-27/12:04:54.86        -0.027524785      0.10332715     0.055454058
2019-02-27/12:04:54.89        -0.027551474      0.10342659     0.055509923
2019-02-27/12:04:54.92        -0.027524785      0.10332566     0.055458244
2019-02-27/12:04:54.95        -0.027524779      0.10332490     0.055460291
2019-02-27/12:04:54.98        -0.027524785      0.10332419     0.055462363
2019-02-27/12:04:55.01        -0.027551474      0.10342363     0.055518235
2019-02-27/12:04:55.04        -0.027524785      0.10332269     0.055466547
2019-02-27/12:04:55.08        -0.027524779      0.10332194     0.055468593
2019-02-27/12:04:55.11        -0.027524785      0.10332122     0.055470664
2019-02-27/12:04:55.14        -0.027551474      0.10342066     0.055526544
2019-02-27/12:04:55.17        -0.027524785      0.10331973     0.055474847
2019-02-27/12:04:55.20        -0.027524779      0.10331897     0.055476893
2019-02-27/12:04:55.23        -0.027524785      0.10331826     0.055478963
2019-02-27/12:04:55.26        -0.027551474      0.10341770     0.055534850
2019-02-27/12:04:55.29        -0.027524785      0.10331677     0.055483145
2019-02-27/12:04:55.33        -0.027524779      0.10331601     0.055485190
2019-02-27/12:04:55.36        -0.027524785      0.10331530     0.055487260
2019-02-27/12:04:55.39        -0.027551474      0.10341473     0.055543154
2019-02-27/12:04:55.42        -0.027524785      0.10331381     0.055491440
2019-02-27/12:04:55.45        -0.027524779      0.10331305     0.055493484
2019-02-27/12:04:55.48        -0.027524785      0.10331234     0.055495554
2019-02-27/12:04:55.51        -0.027551474      0.10341177     0.055551455
2019-02-27/12:04:55.54        -0.027524785      0.10331084     0.055499733
2019-02-27/12:04:55.58        -0.027524779      0.10331009     0.055501776
2019-02-27/12:04:55.61        -0.027524785      0.10330938     0.055503845
2019-02-27/12:04:55.64        -0.027551474      0.10340880     0.055559754
2019-02-27/12:04:55.67        -0.027524785      0.10330788     0.055508023
2019-02-27/12:04:55.70        -0.027524779      0.10330712     0.055510065
2019-02-27/12:04:55.73        -0.027524785      0.10330641     0.055512134
2019-02-27/12:04:55.76        -0.027551474      0.10340584     0.055568050
2019-02-27/12:04:55.79        -0.027524785      0.10330492     0.055516310
2019-02-27/12:04:55.83        -0.027524779      0.10330416     0.055518352
2019-02-27/12:04:55.86        -0.027524785      0.10330345     0.055520420
2019-02-27/12:04:55.89        -0.027551474      0.10340287     0.055576344
2019-02-27/12:04:55.92        -0.027524785      0.10330196     0.055524595
2019-02-27/12:04:55.95        -0.027524779      0.10330120     0.055526636
2019-02-27/12:04:55.98        -0.027524785      0.10330049     0.055528703
2019-02-27/12:04:56.01        -0.027551474      0.10339991     0.055584634
2019-02-27/12:04:56.04        -0.027524785      0.10329900     0.055532877
2019-02-27/12:04:56.08        -0.027524779      0.10329824     0.055534918
2019-02-27/12:04:56.11        -0.027524785      0.10329753     0.055536984
2019-02-27/12:04:56.14        -0.027551474      0.10339694     0.055592923
2019-02-27/12:04:56.17        -0.027524785      0.10329603     0.055541157
2019-02-27/12:04:56.20        -0.027524779      0.10329528     0.055543197
2019-02-27/12:04:56.23        -0.027524785      0.10329456     0.055545262
2019-02-27/12:04:56.26        -0.027551474      0.10339398     0.055601208
2019-02-27/12:04:56.29        -0.027524785      0.10329307     0.055549433
2019-02-27/12:04:56.33        -0.027524779      0.10329231     0.055551473
2019-02-27/12:04:56.36        -0.027524785      0.10329160     0.055553538
2019-02-27/12:04:56.39        -0.027551474      0.10339101     0.055609491
2019-02-27/12:04:56.42        -0.027524785      0.10329011     0.055557708
2019-02-27/12:04:56.45        -0.027524779      0.10328935     0.055559747
2019-02-27/12:04:56.48        -0.027524785      0.10328864     0.055561811
2019-02-27/12:04:56.51        -0.027551474      0.10338805     0.055617772
2019-02-27/12:04:56.54        -0.027524785      0.10328715     0.055565980
2019-02-27/12:04:56.58        -0.027524779      0.10328639     0.055568018
2019-02-27/12:04:56.61        -0.027524785      0.10328568     0.055570081
2019-02-27/12:04:56.64        -0.027551474      0.10338508     0.055626050
2019-02-27/12:04:56.67        -0.027524785      0.10328419     0.055574249
2019-02-27/12:04:56.70        -0.027524779      0.10328343     0.055576286
2019-02-27/12:04:56.73        -0.027524785      0.10328272     0.055578349
2019-02-27/12:04:56.76        -0.027551474      0.10338212     0.055634325
2019-02-27/12:04:56.79        -0.027524785      0.10328122     0.055582515
2019-02-27/12:04:56.83        -0.027524779      0.10328046     0.055584552
2019-02-27/12:04:56.86        -0.027524785      0.10327975     0.055586614
2019-02-27/12:04:56.89        -0.027551474      0.10337915     0.055642597
2019-02-27/12:04:56.92        -0.027524785      0.10327826     0.055590779
2019-02-27/12:04:56.95        -0.027524779      0.10327750     0.055592815
2019-02-27/12:04:56.98        -0.027524785      0.10327679     0.055594877
2019-02-27/12:04:57.01        -0.027551474      0.10337618     0.055650867
2019-02-27/12:04:57.04        -0.027524785      0.10327530     0.055599040
2019-02-27/12:04:57.08        -0.027524779      0.10327454     0.055601076
2019-02-27/12:04:57.11        -0.027524785      0.10327383     0.055603137
2019-02-27/12:04:57.14        -0.027551474      0.10337322     0.055659135
2019-02-27/12:04:57.17        -0.027524785      0.10327234     0.055607299
2019-02-27/12:04:57.20        -0.027524779      0.10327158     0.055609334
2019-02-27/12:04:57.23        -0.027524785      0.10327087     0.055611394
2019-02-27/12:04:57.26        -0.027551474      0.10337025     0.055667399
2019-02-27/12:04:57.29        -0.027524785      0.10326937     0.055615555
2019-02-27/12:04:57.33        -0.027524779      0.10326862     0.055617589
2019-02-27/12:04:57.36        -0.027524785      0.10326791     0.055619649
2019-02-27/12:04:57.39        -0.027551474      0.10336729     0.055675662
2019-02-27/12:04:57.42        -0.027524785      0.10326641     0.055623809
2019-02-27/12:04:57.45        -0.027524779      0.10326565     0.055625842
2019-02-27/12:04:57.48        -0.027524785      0.10326494     0.055627901
2019-02-27/12:04:57.51        -0.027551474      0.10336432     0.055683921
2019-02-27/12:04:57.54        -0.027524785      0.10326345     0.055632060
2019-02-27/12:04:57.58        -0.027524779      0.10326269     0.055634092
2019-02-27/12:04:57.61        -0.027524785      0.10326198     0.055636151
2019-02-27/12:04:57.64        -0.027551474      0.10336136     0.055692178
2019-02-27/12:04:57.67        -0.027524785      0.10326049     0.055640308
2019-02-27/12:04:57.70        -0.027524779      0.10325973     0.055642340
2019-02-27/12:04:57.73        -0.027524785      0.10325902     0.055644398
2019-02-27/12:04:57.76        -0.027551474      0.10335839     0.055700432
2019-02-27/12:04:57.79        -0.027524785      0.10325753     0.055648553
2019-02-27/12:04:57.83        -0.027524779      0.10325677     0.055650585
2019-02-27/12:04:57.86        -0.027524785      0.10325606     0.055652642
2019-02-27/12:04:57.89        -0.027551474      0.10335543     0.055708684
2019-02-27/12:04:57.92        -0.027524785      0.10325456     0.055656796
2019-02-27/12:04:57.95        -0.027524779      0.10325381     0.055658827
2019-02-27/12:04:57.98        -0.027524785      0.10325309     0.055660884
2019-02-27/12:04:58.01        -0.027551474      0.10335246     0.055716933
2019-02-27/12:04:58.04        -0.027524785      0.10325160     0.055665037
2019-02-27/12:04:58.08        -0.027524779      0.10325084     0.055667067
2019-02-27/12:04:58.11        -0.027524785      0.10325013     0.055669123
2019-02-27/12:04:58.14        -0.027551474      0.10334950     0.055725179
2019-02-27/12:04:58.17        -0.027524785      0.10324864     0.055673275
2019-02-27/12:04:58.20        -0.027524779      0.10324788     0.055675304
2019-02-27/12:04:58.23        -0.027524785      0.10324717     0.055677360
2019-02-27/12:04:58.26        -0.027551474      0.10334653     0.055733423
2019-02-27/12:04:58.29        -0.027524785      0.10324568     0.055681510
2019-02-27/12:04:58.33        -0.027524779      0.10324492     0.055683539
2019-02-27/12:04:58.36        -0.027524785      0.10324421     0.055685594
2019-02-27/12:04:58.39        -0.027551474      0.10334357     0.055741665
2019-02-27/12:04:58.42        -0.027524785      0.10324272     0.055689742
2019-02-27/12:04:58.45        -0.027524779      0.10324196     0.055691771
2019-02-27/12:04:58.48        -0.027524785      0.10324125     0.055693825
2019-02-27/12:04:58.51        -0.027551474      0.10334060     0.055749903
2019-02-27/12:04:58.54        -0.027524785      0.10323975     0.055697972
2019-02-27/12:04:58.58        -0.027524779      0.10323899     0.055700000
2019-02-27/12:04:58.61        -0.027524785      0.10323828     0.055702054
2019-02-27/12:04:58.64        -0.027551474      0.10333764     0.055758139
2019-02-27/12:04:58.67        -0.027524785      0.10323679     0.055706200
2019-02-27/12:04:58.70        -0.027524779      0.10323603     0.055708227
2019-02-27/12:04:58.73        -0.027524785      0.10323532     0.055710280
2019-02-27/12:04:58.76        -0.027551474      0.10333467     0.055766373
2019-02-27/12:04:58.79        -0.027524785      0.10323383     0.055714425
2019-02-27/12:04:58.83        -0.027524779      0.10323307     0.055716451
2019-02-27/12:04:58.86        -0.027524785      0.10323236     0.055718503
2019-02-27/12:04:58.89        -0.027551474      0.10333171     0.055774603
2019-02-27/12:04:58.92        -0.027524785      0.10323087     0.055722647
2019-02-27/12:04:58.95        -0.027524779      0.10323011     0.055724672
2019-02-27/12:04:58.98        -0.027524785      0.10322940     0.055726724
2019-02-27/12:04:59.01        -0.027551474      0.10332874     0.055782831
2019-02-27/12:04:59.04        -0.027524785      0.10322790     0.055730866
2019-02-27/12:04:59.08        -0.027524779      0.10322715     0.055732891
2019-02-27/12:04:59.11        -0.027524785      0.10322643     0.055734942
2019-02-27/12:04:59.14        -0.027551474      0.10332578     0.055791057
2019-02-27/12:04:59.17        -0.027524785      0.10322494     0.055739083
2019-02-27/12:04:59.20        -0.027524779      0.10322418     0.055741108
2019-02-27/12:04:59.23        -0.027524785      0.10322347     0.055743158
2019-02-27/12:04:59.26        -0.027551474      0.10332281     0.055799280
2019-02-27/12:04:59.29        -0.027524785      0.10322198     0.055747297
2019-02-27/12:04:59.33        -0.027524779      0.10322122     0.055749321
2019-02-27/12:04:59.36        -0.027524785      0.10322051     0.055751371
2019-02-27/12:04:59.39        -0.027551474      0.10331985     0.055807500
2019-02-27/12:04:59.42        -0.027524785      0.10321902     0.055755509
2019-02-27/12:04:59.45        -0.027524779      0.10321826     0.055757532
2019-02-27/12:04:59.48        -0.027524232      0.10321943     0.055756837
2019-02-27/12:04:59.51        -0.027542066      0.10334882     0.055769064
2019-02-27/12:04:59.54        -0.027506799      0.10327711     0.055674526
2019-02-27/12:04:59.58        -0.027498215      0.10330548     0.055634011
2019-02-27/12:04:59.61        -0.027489643      0.10333389     0.055593521
2019-02-27/12:04:59.64        -0.027507477      0.10346328     0.055605756
2019-02-27/12:04:59.67        -0.027472210      0.10339157     0.055511210
2019-02-27/12:04:59.70        -0.027463626      0.10341994     0.055470694
2019-02-27/12:04:59.73        -0.027455054      0.10344835     0.055430204
2019-02-27/12:04:59.76        -0.027472888      0.10357774     0.055442446
2019-02-27/12:04:59.79        -0.027437621      0.10350603     0.055347891
2019-02-27/12:04:59.83        -0.027429037      0.10353440     0.055307375
2019-02-27/12:04:59.86        -0.027420465      0.10356281     0.055266885
2019-02-27/12:04:59.89        -0.027438300      0.10369219     0.055279134
2019-02-27/12:04:59.92        -0.027403033      0.10362049     0.055184571
2019-02-27/12:04:59.95        -0.027394448      0.10364886     0.055144055
2019-02-27/12:04:59.98        -0.027385877      0.10367727     0.055103564
2019-02-27/12:05:00.01        -0.027403711      0.10380665     0.055115820
2019-02-27/12:05:00.04        -0.027368444      0.10373495     0.055021249
2019-02-27/12:05:00.08        -0.027359860      0.10376332     0.054980732
2019-02-27/12:05:00.11        -0.027351288      0.10379173     0.054940240
2019-02-27/12:05:00.14        -0.027369122      0.10392111     0.054952505
2019-02-27/12:05:00.17        -0.027333855      0.10384941     0.054857925
2019-02-27/12:05:00.20        -0.027325271      0.10387778     0.054817407
2019-02-27/12:05:00.23        -0.027316699      0.10390619     0.054776915
2019-02-27/12:05:00.26        -0.027334534      0.10403557     0.054789187
2019-02-27/12:05:00.29        -0.027299267      0.10396388     0.054694598
2019-02-27/12:05:00.33        -0.027290682      0.10399224     0.054654080
2019-02-27/12:05:00.36        -0.027282111      0.10402065     0.054613588
2019-02-27/12:05:00.39        -0.027299945      0.10415002     0.054625867
2019-02-27/12:05:00.42        -0.027264678      0.10407834     0.054531270
2019-02-27/12:05:00.45        -0.027256094      0.10410670     0.054490752
2019-02-27/12:05:00.48        -0.027247522      0.10413511     0.054450259
2019-02-27/12:05:00.51        -0.027265910      0.10426261     0.054465290
2019-02-27/12:05:00.54        -0.027239497      0.10416086     0.054414594
2019-02-27/12:05:00.58        -0.027239491      0.10416010     0.054416613
2019-02-27/12:05:00.61        -0.027239497      0.10415939     0.054418657
2019-02-27/12:05:00.64        -0.027265910      0.10425964     0.054473489
2019-02-27/12:05:00.67        -0.027239497      0.10415790     0.054422785
2019-02-27/12:05:00.70        -0.027239491      0.10415714     0.054424803
2019-02-27/12:05:00.73        -0.027239497      0.10415643     0.054426846
2019-02-27/12:05:00.76        -0.027265910      0.10425668     0.054481686
2019-02-27/12:05:00.79        -0.027239497      0.10415494     0.054430973
2019-02-27/12:05:00.83        -0.027239491      0.10415419     0.054432991
2019-02-27/12:05:00.86        -0.027239497      0.10415348     0.054435033
2019-02-27/12:05:00.89        -0.027265910      0.10425372     0.054489880
2019-02-27/12:05:00.92        -0.027239497      0.10415198     0.054439159
2019-02-27/12:05:00.95        -0.027239491      0.10415123     0.054441176
2019-02-27/12:05:00.98        -0.027239497      0.10415052     0.054443218
2019-02-27/12:05:01.01        -0.027265910      0.10425076     0.054498072
2019-02-27/12:05:01.04        -0.027239497      0.10414903     0.054447342
2019-02-27/12:05:01.08        -0.027239491      0.10414827     0.054449358
2019-02-27/12:05:01.11        -0.027239497      0.10414756     0.054451400
2019-02-27/12:05:01.14        -0.027265910      0.10424780     0.054506261
2019-02-27/12:05:01.17        -0.027239497      0.10414607     0.054455523
2019-02-27/12:05:01.20        -0.027239491      0.10414531     0.054457539
2019-02-27/12:05:01.23        -0.027239497      0.10414460     0.054459579
2019-02-27/12:05:01.26        -0.027265910      0.10424483     0.054514448
2019-02-27/12:05:01.29        -0.027239497      0.10414311     0.054463701
2019-02-27/12:05:01.33        -0.027239491      0.10414235     0.054465716
2019-02-27/12:05:01.36        -0.027239497      0.10414164     0.054467757
2019-02-27/12:05:01.39        -0.027265910      0.10424187     0.054522632
2019-02-27/12:05:01.42        -0.027239497      0.10414015     0.054471877
2019-02-27/12:05:01.45        -0.027239491      0.10413939     0.054473891
2019-02-27/12:05:01.48        -0.027239497      0.10413868     0.054475931
2019-02-27/12:05:01.51        -0.027265910      0.10423891     0.054530814
2019-02-27/12:05:01.54        -0.027239497      0.10413719     0.054480050
2019-02-27/12:05:01.58        -0.027239491      0.10413643     0.054482064
2019-02-27/12:05:01.61        -0.027239497      0.10413572     0.054484103
2019-02-27/12:05:01.64        -0.027265910      0.10423595     0.054538994
2019-02-27/12:05:01.67        -0.027239497      0.10413423     0.054488221
2019-02-27/12:05:01.70        -0.027239491      0.10413347     0.054490234
2019-02-27/12:05:01.73        -0.027239497      0.10413276     0.054492273
2019-02-27/12:05:01.76        -0.027265910      0.10423299     0.054547171
2019-02-27/12:05:01.79        -0.027239497      0.10413127     0.054496389
2019-02-27/12:05:01.83        -0.027239491      0.10413051     0.054498402
2019-02-27/12:05:01.86        -0.027239497      0.10412980     0.054500440
2019-02-27/12:05:01.89        -0.027265910      0.10423002     0.054555345
2019-02-27/12:05:01.92        -0.027239497      0.10412831     0.054504555
2019-02-27/12:05:01.95        -0.027239491      0.10412755     0.054506568
2019-02-27/12:05:01.98        -0.027239497      0.10412684     0.054508605
2019-02-27/12:05:02.01        -0.027265910      0.10422706     0.054563517
2019-02-27/12:05:02.04        -0.027239497      0.10412535     0.054512719
2019-02-27/12:05:02.08        -0.027239491      0.10412460     0.054514730
2019-02-27/12:05:02.11        -0.027239497      0.10412389     0.054516767
2019-02-27/12:05:02.14        -0.027265910      0.10422410     0.054571687
2019-02-27/12:05:02.17        -0.027239497      0.10412239     0.054520880
2019-02-27/12:05:02.20        -0.027239491      0.10412164     0.054522891
2019-02-27/12:05:02.23        -0.027239497      0.10412093     0.054524927
2019-02-27/12:05:02.26        -0.027265910      0.10422114     0.054579854
2019-02-27/12:05:02.29        -0.027239497      0.10411944     0.054529038
2019-02-27/12:05:02.33        -0.027239491      0.10411868     0.054531049
2019-02-27/12:05:02.36        -0.027239497      0.10411797     0.054533084
2019-02-27/12:05:02.39        -0.027265910      0.10421818     0.054588018
2019-02-27/12:05:02.42        -0.027239497      0.10411648     0.054537194
2019-02-27/12:05:02.45        -0.027239491      0.10411572     0.054539204
2019-02-27/12:05:02.48        -0.027239497      0.10411501     0.054541239
2019-02-27/12:05:02.51        -0.027265910      0.10421522     0.054596180
2019-02-27/12:05:02.54        -0.027239497      0.10411352     0.054545348
2019-02-27/12:05:02.58        -0.027239491      0.10411276     0.054547357
2019-02-27/12:05:02.61        -0.027239497      0.10411205     0.054549391
2019-02-27/12:05:02.64        -0.027265910      0.10421225     0.054604340
2019-02-27/12:05:02.67        -0.027239497      0.10411056     0.054553499
2019-02-27/12:05:02.70        -0.027239491      0.10410980     0.054555507
2019-02-27/12:05:02.73        -0.027239497      0.10410909     0.054557541
2019-02-27/12:05:02.76        -0.027265910      0.10420929     0.054612497
2019-02-27/12:05:02.79        -0.027239497      0.10410760     0.054561647
2019-02-27/12:05:02.83        -0.027239491      0.10410684     0.054563655
2019-02-27/12:05:02.86        -0.027239497      0.10410613     0.054565688
2019-02-27/12:05:02.89        -0.027265910      0.10420633     0.054620651
2019-02-27/12:05:02.92        -0.027239497      0.10410464     0.054569793
2019-02-27/12:05:02.95        -0.027239491      0.10410388     0.054571801
2019-02-27/12:05:02.98        -0.027239497      0.10410317     0.054573833
2019-02-27/12:05:03.01        -0.027265910      0.10420337     0.054628804
2019-02-27/12:05:03.04        -0.027239497      0.10410168     0.054577937
2019-02-27/12:05:03.08        -0.027239491      0.10410092     0.054579944
2019-02-27/12:05:03.11        -0.027239497      0.10410021     0.054581975
2019-02-27/12:05:03.14        -0.027265910      0.10420041     0.054636953
2019-02-27/12:05:03.17        -0.027239497      0.10409872     0.054586078
2019-02-27/12:05:03.20        -0.027239491      0.10409796     0.054588084
2019-02-27/12:05:03.23        -0.027239497      0.10409726     0.054590115
2019-02-27/12:05:03.26        -0.027265910      0.10419744     0.054645100
2019-02-27/12:05:03.29        -0.027239497      0.10409576     0.054594217
2019-02-27/12:05:03.33        -0.027239491      0.10409501     0.054596222
2019-02-27/12:05:03.36        -0.027239497      0.10409430     0.054598253
2019-02-27/12:05:03.39        -0.027265910      0.10419448     0.054653245
2019-02-27/12:05:03.42        -0.027239497      0.10409280     0.054602353
2019-02-27/12:05:03.45        -0.027239491      0.10409205     0.054604358
2019-02-27/12:05:03.48        -0.027239497      0.10409134     0.054606387
2019-02-27/12:05:03.51        -0.027265910      0.10419152     0.054661387
2019-02-27/12:05:03.54        -0.027239497      0.10408985     0.054610487
2019-02-27/12:05:03.58        -0.027239491      0.10408909     0.054612491
2019-02-27/12:05:03.61        -0.027239497      0.10408838     0.054614520
2019-02-27/12:05:03.64        -0.027265910      0.10418856     0.054669527
2019-02-27/12:05:03.67        -0.027239497      0.10408689     0.054618618
2019-02-27/12:05:03.70        -0.027239491      0.10408613     0.054620621
2019-02-27/12:05:03.73        -0.027239497      0.10408542     0.054622650
2019-02-27/12:05:03.76        -0.027265910      0.10418560     0.054677664
2019-02-27/12:05:03.79        -0.027239497      0.10408393     0.054626746
2019-02-27/12:05:03.83        -0.027239491      0.10408317     0.054628749
2019-02-27/12:05:03.86        -0.027239497      0.10408246     0.054630777
2019-02-27/12:05:03.89        -0.027265910      0.10418264     0.054685799
2019-02-27/12:05:03.92        -0.027239497      0.10408097     0.054634873
2019-02-27/12:05:03.95        -0.027239491      0.10408021     0.054636875
2019-02-27/12:05:03.98        -0.027239497      0.10407950     0.054638902
2019-02-27/12:05:04.01        -0.027265910      0.10417967     0.054693931
2019-02-27/12:05:04.04        -0.027239497      0.10407801     0.054642996
2019-02-27/12:05:04.08        -0.027239491      0.10407725     0.054644998
2019-02-27/12:05:04.11        -0.027239497      0.10407654     0.054647025
2019-02-27/12:05:04.14        -0.027265910      0.10417671     0.054702061
2019-02-27/12:05:04.17        -0.027239497      0.10407505     0.054651117
2019-02-27/12:05:04.20        -0.027239491      0.10407429     0.054653118
2019-02-27/12:05:04.23        -0.027239497      0.10407358     0.054655145
2019-02-27/12:05:04.26        -0.027265910      0.10417375     0.054710188
2019-02-27/12:05:04.29        -0.027239497      0.10407209     0.054659236
2019-02-27/12:05:04.33        -0.027239491      0.10407133     0.054661237
2019-02-27/12:05:04.36        -0.027239497      0.10407062     0.054663262
2019-02-27/12:05:04.39        -0.027265910      0.10417079     0.054718312
2019-02-27/12:05:04.42        -0.027239497      0.10406913     0.054667352
2019-02-27/12:05:04.45        -0.027239491      0.10406838     0.054669352
2019-02-27/12:05:04.48        -0.027239497      0.10406767     0.054671377
2019-02-27/12:05:04.51        -0.027265910      0.10416783     0.054726435
2019-02-27/12:05:04.54        -0.027239497      0.10406617     0.054675466
2019-02-27/12:05:04.58        -0.027239491      0.10406542     0.054677465
2019-02-27/12:05:04.61        -0.027239497      0.10406471     0.054679490
2019-02-27/12:05:04.64        -0.027265910      0.10416486     0.054734554
2019-02-27/12:05:04.67        -0.027239497      0.10406322     0.054683577
2019-02-27/12:05:04.70        -0.027239491      0.10406246     0.054685576
2019-02-27/12:05:04.73        -0.027239497      0.10406175     0.054687600
2019-02-27/12:05:04.76        -0.027265910      0.10416190     0.054742672
2019-02-27/12:05:04.79        -0.027239497      0.10406026     0.054691686
2019-02-27/12:05:04.83        -0.027239491      0.10405950     0.054693684
2019-02-27/12:05:04.86        -0.027239497      0.10405879     0.054695707
2019-02-27/12:05:04.89        -0.027265910      0.10415894     0.054750786
2019-02-27/12:05:04.92        -0.027239497      0.10405730     0.054699792
2019-02-27/12:05:04.95        -0.027239491      0.10405654     0.054701790
2019-02-27/12:05:04.98        -0.027239497      0.10405583     0.054703812
2019-02-27/12:05:05.01        -0.027265910      0.10415598     0.054758899
2019-02-27/12:05:05.04        -0.027239497      0.10405434     0.054707896
2019-02-27/12:05:05.08        -0.027239491      0.10405358     0.054709893
2019-02-27/12:05:05.11        -0.027239497      0.10405287     0.054711915
2019-02-27/12:05:05.14        -0.027265910      0.10415302     0.054767008
2019-02-27/12:05:05.17        -0.027239497      0.10405138     0.054715997
2019-02-27/12:05:05.20        -0.027239491      0.10405062     0.054717993
2019-02-27/12:05:05.23        -0.027239497      0.10404991     0.054720015
2019-02-27/12:05:05.26        -0.027265910      0.10415006     0.054775116
2019-02-27/12:05:05.29        -0.027239497      0.10404842     0.054724096
2019-02-27/12:05:05.33        -0.027239491      0.10404766     0.054726092
2019-02-27/12:05:05.36        -0.027239497      0.10404695     0.054728112
2019-02-27/12:05:05.39        -0.027265910      0.10414709     0.054783220
2019-02-27/12:05:05.42        -0.027239497      0.10404546     0.054732192
2019-02-27/12:05:05.45        -0.027239491      0.10404470     0.054734187
2019-02-27/12:05:05.48        -0.027239497      0.10404399     0.054736207
2019-02-27/12:05:05.51        -0.027265910      0.10414413     0.054791323
2019-02-27/12:05:05.54        -0.027239497      0.10404250     0.054740286
2019-02-27/12:05:05.58        -0.027239491      0.10404174     0.054742280
2019-02-27/12:05:05.61        -0.027239497      0.10404103     0.054744300
2019-02-27/12:05:05.64        -0.027265910      0.10414117     0.054799422
2019-02-27/12:05:05.67        -0.027239497      0.10403954     0.054748378
2019-02-27/12:05:05.70        -0.027239491      0.10403879     0.054750371
2019-02-27/12:05:05.73        -0.027239497      0.10403808     0.054752390
2019-02-27/12:05:05.76        -0.027265910      0.10413821     0.054807520
2019-02-27/12:05:05.79        -0.027239497      0.10403658     0.054756466
2019-02-27/12:05:05.83        -0.027239491      0.10403583     0.054758459
2019-02-27/12:05:05.86        -0.027239497      0.10403512     0.054760477
2019-02-27/12:05:05.89        -0.027265910      0.10413525     0.054815614
2019-02-27/12:05:05.92        -0.027239497      0.10403363     0.054764553
2019-02-27/12:05:05.95        -0.027239491      0.10403287     0.054766545
2019-02-27/12:05:05.98        -0.027239497      0.10403216     0.054768562
2019-02-27/12:05:06.01        -0.027265910      0.10413228     0.054823707
2019-02-27/12:05:06.04        -0.027239497      0.10403067     0.054772636
2019-02-27/12:05:06.08        -0.027239491      0.10402991     0.054774628
2019-02-27/12:05:06.11        -0.027239497      0.10402920     0.054776645
2019-02-27/12:05:06.14        -0.027265910      0.10412932     0.054831796
2019-02-27/12:05:06.17        -0.027239497      0.10402771     0.054780718
2019-02-27/12:05:06.20        -0.027239491      0.10402695     0.054782709
2019-02-27/12:05:06.23        -0.027239497      0.10402624     0.054784725
2019-02-27/12:05:06.26        -0.027265910      0.10412636     0.054839884
2019-02-27/12:05:06.29        -0.027239497      0.10402475     0.054788796
2019-02-27/12:05:06.33        -0.027239491      0.10402399     0.054790787
2019-02-27/12:05:06.36        -0.027239497      0.10402328     0.054792803
2019-02-27/12:05:06.39        -0.027265910      0.10412340     0.054847968
2019-02-27/12:05:06.42        -0.027239497      0.10402179     0.054796873
2019-02-27/12:05:06.45        -0.027239491      0.10402103     0.054798863
2019-02-27/12:05:06.48        -0.027239497      0.10402032     0.054800878
2019-02-27/12:05:06.51        -0.027265910      0.10412044     0.054856051
2019-02-27/12:05:06.54        -0.027239497      0.10401883     0.054804947
2019-02-27/12:05:06.58        -0.027239491      0.10401807     0.054806936
2019-02-27/12:05:06.61        -0.027239497      0.10401736     0.054808950
2019-02-27/12:05:06.64        -0.027265910      0.10411747     0.054864130
2019-02-27/12:05:06.67        -0.027239497      0.10401587     0.054813018
2019-02-27/12:05:06.70        -0.027239491      0.10401511     0.054815006
2019-02-27/12:05:06.73        -0.027239497      0.10401440     0.054817020
2019-02-27/12:05:06.76        -0.027265910      0.10411451     0.054872208
2019-02-27/12:05:06.79        -0.027239497      0.10401291     0.054821087
2019-02-27/12:05:06.83        -0.027239491      0.10401215     0.054823075
2019-02-27/12:05:06.86        -0.027239497      0.10401144     0.054825088
2019-02-27/12:05:06.89        -0.027265910      0.10411155     0.054880282
2019-02-27/12:05:06.92        -0.027239497      0.10400995     0.054829153
2019-02-27/12:05:06.95        -0.027239491      0.10400920     0.054831140
2019-02-27/12:05:06.98        -0.027239497      0.10400849     0.054833153
2019-02-27/12:05:07.01        -0.027265910      0.10410859     0.054888355
2019-02-27/12:05:07.04        -0.027239497      0.10400699     0.054837217
2019-02-27/12:05:07.08        -0.027239491      0.10400624     0.054839203
2019-02-27/12:05:07.11        -0.027239497      0.10400553     0.054841215
2019-02-27/12:05:07.14        -0.027265910      0.10410563     0.054896424
2019-02-27/12:05:07.17        -0.027239497      0.10400404     0.054845278
2019-02-27/12:05:07.20        -0.027239491      0.10400328     0.054847264
2019-02-27/12:05:07.23        -0.027239497      0.10400257     0.054849275
2019-02-27/12:05:07.26        -0.027265910      0.10410267     0.054904492
2019-02-27/12:05:07.29        -0.027239497      0.10400108     0.054853337
2019-02-27/12:05:07.33        -0.027239491      0.10400032     0.054855322
2019-02-27/12:05:07.36        -0.027239497      0.10399961     0.054857333
2019-02-27/12:05:07.39        -0.027265910      0.10409970     0.054912556
2019-02-27/12:05:07.42        -0.027239497      0.10399812     0.054861393
2019-02-27/12:05:07.45        -0.027239491      0.10399736     0.054863378
2019-02-27/12:05:07.48        -0.027239497      0.10399665     0.054865388
2019-02-27/12:05:07.51        -0.027265910      0.10409674     0.054920618
2019-02-27/12:05:07.54        -0.027239497      0.10399516     0.054869447
2019-02-27/12:05:07.58        -0.027239491      0.10399440     0.054871431
2019-02-27/12:05:07.61        -0.027239497      0.10399369     0.054873440
2019-02-27/12:05:07.64        -0.027265910      0.10409378     0.054928678
2019-02-27/12:05:07.67        -0.027239497      0.10399220     0.054877498
2019-02-27/12:05:07.70        -0.027239491      0.10399144     0.054879481
2019-02-27/12:05:07.73        -0.027239497      0.10399073     0.054881490
2019-02-27/12:05:07.76        -0.027265910      0.10409082     0.054936735
2019-02-27/12:05:07.79        -0.027239497      0.10398924     0.054885547
2019-02-27/12:05:07.83        -0.027239491      0.10398848     0.054887530
2019-02-27/12:05:07.86        -0.027239497      0.10398777     0.054889538
2019-02-27/12:05:07.89        -0.027265910      0.10408786     0.054944790
2019-02-27/12:05:07.92        -0.027239497      0.10398628     0.054893593
2019-02-27/12:05:07.95        -0.027239491      0.10398552     0.054895575
2019-02-27/12:05:07.98        -0.027239497      0.10398481     0.054897583
2019-02-27/12:05:08.01        -0.027265910      0.10408489     0.054952842
2019-02-27/12:05:08.04        -0.027239497      0.10398332     0.054901637
2019-02-27/12:05:08.08        -0.027239491      0.10398256     0.054903618
2019-02-27/12:05:08.11        -0.027239497      0.10398186     0.054905625
2019-02-27/12:05:08.14        -0.027265910      0.10408193     0.054960892
2019-02-27/12:05:08.17        -0.027239497      0.10398036     0.054909678
2019-02-27/12:05:08.20        -0.027239491      0.10397961     0.054911659
2019-02-27/12:05:08.23        -0.027239497      0.10397890     0.054913665
2019-02-27/12:05:08.26        -0.027265910      0.10407897     0.054968939
2019-02-27/12:05:08.29        -0.027239497      0.10397740     0.054917716
2019-02-27/12:05:08.33        -0.027239491      0.10397665     0.054919697
2019-02-27/12:05:08.36        -0.027239497      0.10397594     0.054921703
2019-02-27/12:05:08.39        -0.027265910      0.10407601     0.054976983
2019-02-27/12:05:08.42        -0.027239497      0.10397445     0.054925753
2019-02-27/12:05:08.45        -0.027239491      0.10397369     0.054927732
2019-02-27/12:05:08.48        -0.027239497      0.10397298     0.054929738
2019-02-27/12:05:08.51        -0.027265910      0.10407305     0.054985026
2019-02-27/12:05:08.54        -0.027239497      0.10397149     0.054933786
2019-02-27/12:05:08.58        -0.027239491      0.10397073     0.054935766
2019-02-27/12:05:08.61        -0.027239497      0.10397002     0.054937770
2019-02-27/12:05:08.64        -0.027265910      0.10407009     0.054993065
2019-02-27/12:05:08.67        -0.027239497      0.10396853     0.054941817
2019-02-27/12:05:08.70        -0.027239491      0.10396777     0.054943796
2019-02-27/12:05:08.73        -0.027239497      0.10396706     0.054945800
2019-02-27/12:05:08.76        -0.027265910      0.10406712     0.055001102
2019-02-27/12:05:08.79        -0.027239497      0.10396557     0.054949846
2019-02-27/12:05:08.83        -0.027239491      0.10396481     0.054951824
2019-02-27/12:05:08.86        -0.027239497      0.10396410     0.054953827
2019-02-27/12:05:08.89        -0.027265910      0.10406416     0.055009137
2019-02-27/12:05:08.92        -0.027239497      0.10396261     0.054957872
2019-02-27/12:05:08.95        -0.027239491      0.10396185     0.054959850
2019-02-27/12:05:08.98        -0.027239497      0.10396114     0.054961852
2019-02-27/12:05:09.01        -0.027265910      0.10406120     0.055017169
2019-02-27/12:05:09.04        -0.027239497      0.10395965     0.054965896
2019-02-27/12:05:09.08        -0.027239491      0.10395889     0.054967873
2019-02-27/12:05:09.11        -0.027239497      0.10395818     0.054969875
2019-02-27/12:05:09.14        -0.027265910      0.10405824     0.055025198
2019-02-27/12:05:09.17        -0.027239497      0.10395669     0.054973917
2019-02-27/12:05:09.20        -0.027239491      0.10395593     0.054975893
2019-02-27/12:05:09.23        -0.027239497      0.10395522     0.054977894
2019-02-27/12:05:09.26        -0.027265910      0.10405528     0.055033225
2019-02-27/12:05:09.29        -0.027239497      0.10395373     0.054981936
2019-02-27/12:05:09.33        -0.027239491      0.10395298     0.054983911
2019-02-27/12:05:09.36        -0.027239497      0.10395227     0.054985912
2019-02-27/12:05:09.39        -0.027265910      0.10405231     0.055041250
2019-02-27/12:05:09.42        -0.027239497      0.10395077     0.054989952
2019-02-27/12:05:09.45        -0.027239491      0.10395002     0.054991926
2019-02-27/12:05:09.48        -0.027238934      0.10395115     0.054991244
2019-02-27/12:05:09.51        -0.027256326      0.10408065     0.055003670
2019-02-27/12:05:09.54        -0.027221176      0.10400765     0.054910786
2019-02-27/12:05:09.58        -0.027212432      0.10403543     0.054871182
2019-02-27/12:05:09.61        -0.027203700      0.10406326     0.054831603
2019-02-27/12:05:09.64        -0.027221093      0.10419276     0.054844037
2019-02-27/12:05:09.67        -0.027185943      0.10411977     0.054751144
2019-02-27/12:05:09.70        -0.027177199      0.10414755     0.054711540
2019-02-27/12:05:09.73        -0.027168467      0.10417537     0.054671960
2019-02-27/12:05:09.76        -0.027185860      0.10430487     0.054684401
2019-02-27/12:05:09.79        -0.027150710      0.10423188     0.054591499
2019-02-27/12:05:09.83        -0.027141966      0.10425966     0.054551895
2019-02-27/12:05:09.86        -0.027133234      0.10428749     0.054512315
2019-02-27/12:05:09.89        -0.027150627      0.10441698     0.054524762
2019-02-27/12:05:09.92        -0.027115476      0.10434399     0.054431852
2019-02-27/12:05:09.95        -0.027106732      0.10437178     0.054392247
2019-02-27/12:05:09.98        -0.027098001      0.10439960     0.054352667
2019-02-27/12:05:10.01        -0.027115393      0.10452910     0.054365121
2019-02-27/12:05:10.04        -0.027080243      0.10445611     0.054272203
2019-02-27/12:05:10.08        -0.027071499      0.10448389     0.054232597
2019-02-27/12:05:10.11        -0.027062768      0.10451172     0.054193016
2019-02-27/12:05:10.14        -0.027080160      0.10464121     0.054205478
2019-02-27/12:05:10.17        -0.027045010      0.10456823     0.054112552
2019-02-27/12:05:10.20        -0.027036266      0.10459601     0.054072945
2019-02-27/12:05:10.23        -0.027027534      0.10462384     0.054033363
2019-02-27/12:05:10.26        -0.027044927      0.10475332     0.054045832
2019-02-27/12:05:10.29        -0.027009777      0.10468034     0.053952898
2019-02-27/12:05:10.33        -0.027001033      0.10470812     0.053913290
2019-02-27/12:05:10.36        -0.026992301      0.10473595     0.053873708
2019-02-27/12:05:10.39        -0.027009694      0.10486544     0.053886184
2019-02-27/12:05:10.42        -0.026974544      0.10479246     0.053793241
2019-02-27/12:05:10.45        -0.026965800      0.10482024     0.053753633
2019-02-27/12:05:10.48        -0.026957068      0.10484807     0.053714051
2019-02-27/12:05:10.51        -0.026975024      0.10497571     0.053729216
2019-02-27/12:05:10.54        -0.026948894      0.10487328     0.053679184
2019-02-27/12:05:10.58        -0.026948888      0.10487252     0.053681154
2019-02-27/12:05:10.61        -0.026948894      0.10487181     0.053683148
2019-02-27/12:05:10.64        -0.026975024      0.10497275     0.053737217
2019-02-27/12:05:10.67        -0.026948894      0.10487032     0.053687176
2019-02-27/12:05:10.70        -0.026948888      0.10486957     0.053689145
2019-02-27/12:05:10.73        -0.026948894      0.10486886     0.053691139
2019-02-27/12:05:10.76        -0.026975024      0.10496980     0.053745214
2019-02-27/12:05:10.79        -0.026948894      0.10486737     0.053695165
2019-02-27/12:05:10.83        -0.026948888      0.10486661     0.053697134
2019-02-27/12:05:10.86        -0.026948894      0.10486590     0.053699127
2019-02-27/12:05:10.89        -0.026975024      0.10496684     0.053753210
2019-02-27/12:05:10.92        -0.026948894      0.10486441     0.053703152
2019-02-27/12:05:10.95        -0.026948888      0.10486366     0.053705120
2019-02-27/12:05:10.98        -0.026948894      0.10486295     0.053707113
2019-02-27/12:05:11.01        -0.026975024      0.10496388     0.053761203
2019-02-27/12:05:11.04        -0.026948894      0.10486146     0.053711137
2019-02-27/12:05:11.08        -0.026948888      0.10486070     0.053713104
2019-02-27/12:05:11.11        -0.026948894      0.10486000     0.053715096
2019-02-27/12:05:11.14        -0.026975024      0.10496093     0.053769194
2019-02-27/12:05:11.17        -0.026948894      0.10485851     0.053719119
2019-02-27/12:05:11.20        -0.026948888      0.10485775     0.053721086
2019-02-27/12:05:11.23        -0.026948894      0.10485704     0.053723077
2019-02-27/12:05:11.26        -0.026975024      0.10495797     0.053777182
2019-02-27/12:05:11.29        -0.026948894      0.10485555     0.053727099
2019-02-27/12:05:11.33        -0.026948888      0.10485480     0.053729065
2019-02-27/12:05:11.36        -0.026948894      0.10485409     0.053731056
2019-02-27/12:05:11.39        -0.026975024      0.10495501     0.053785168
2019-02-27/12:05:11.42        -0.026948894      0.10485260     0.053735077
2019-02-27/12:05:11.45        -0.026948888      0.10485184     0.053737042
2019-02-27/12:05:11.48        -0.026948894      0.10485113     0.053739033
2019-02-27/12:05:11.51        -0.026975024      0.10495205     0.053793151
2019-02-27/12:05:11.54        -0.026948894      0.10484964     0.053743052
2019-02-27/12:05:11.58        -0.026948888      0.10484889     0.053745017
2019-02-27/12:05:11.61        -0.026948894      0.10484818     0.053747007
2019-02-27/12:05:11.64        -0.026975024      0.10494910     0.053801132
2019-02-27/12:05:11.67        -0.026948894      0.10484669     0.053751025
2019-02-27/12:05:11.70        -0.026948888      0.10484593     0.053752989
2019-02-27/12:05:11.73        -0.026948894      0.10484522     0.053754978
2019-02-27/12:05:11.76        -0.026975024      0.10494614     0.053809111
2019-02-27/12:05:11.79        -0.026948894      0.10484374     0.053758995
2019-02-27/12:05:11.83        -0.026948888      0.10484298     0.053760959
2019-02-27/12:05:11.86        -0.026948894      0.10484227     0.053762947
2019-02-27/12:05:11.89        -0.026975024      0.10494318     0.053817087
2019-02-27/12:05:11.92        -0.026948894      0.10484078     0.053766963
2019-02-27/12:05:11.95        -0.026948888      0.10484002     0.053768926
2019-02-27/12:05:11.98        -0.026948894      0.10483932     0.053770914
2019-02-27/12:05:12.01        -0.026975024      0.10494023     0.053825061
2019-02-27/12:05:12.04        -0.026948894      0.10483783     0.053774929
2019-02-27/12:05:12.08        -0.026948888      0.10483707     0.053776891
2019-02-27/12:05:12.11        -0.026948894      0.10483636     0.053778879
2019-02-27/12:05:12.14        -0.026975024      0.10493727     0.053833033
2019-02-27/12:05:12.17        -0.026948894      0.10483487     0.053782892
2019-02-27/12:05:12.20        -0.026948888      0.10483412     0.053784854
2019-02-27/12:05:12.23        -0.026948894      0.10483341     0.053786841
2019-02-27/12:05:12.26        -0.026975024      0.10493431     0.053841002
2019-02-27/12:05:12.29        -0.026948894      0.10483192     0.053790853
2019-02-27/12:05:12.33        -0.026948888      0.10483116     0.053792814
2019-02-27/12:05:12.36        -0.026948894      0.10483045     0.053794801
2019-02-27/12:05:12.39        -0.026975024      0.10493136     0.053848969
2019-02-27/12:05:12.42        -0.026948894      0.10482897     0.053798811
2019-02-27/12:05:12.45        -0.026948888      0.10482821     0.053800772
2019-02-27/12:05:12.48        -0.026948894      0.10482750     0.053802758
2019-02-27/12:05:12.51        -0.026975024      0.10492840     0.053856933
2019-02-27/12:05:12.54        -0.026948894      0.10482601     0.053806767
2019-02-27/12:05:12.58        -0.026948888      0.10482525     0.053808728
2019-02-27/12:05:12.61        -0.026948894      0.10482455     0.053810713
2019-02-27/12:05:12.64        -0.026975024      0.10492544     0.053864896
2019-02-27/12:05:12.67        -0.026948894      0.10482306     0.053814721
2019-02-27/12:05:12.70        -0.026948888      0.10482230     0.053816681
2019-02-27/12:05:12.73        -0.026948894      0.10482159     0.053818665
2019-02-27/12:05:12.76        -0.026975024      0.10492248     0.053872855
2019-02-27/12:05:12.79        -0.026948894      0.10482010     0.053822673
2019-02-27/12:05:12.83        -0.026948888      0.10481935     0.053824632
2019-02-27/12:05:12.86        -0.026948894      0.10481864     0.053826615
2019-02-27/12:05:12.89        -0.026975024      0.10491953     0.053880812
2019-02-27/12:05:12.92        -0.026948894      0.10481715     0.053830621
2019-02-27/12:05:12.95        -0.026948888      0.10481639     0.053832580
2019-02-27/12:05:12.98        -0.026948894      0.10481568     0.053834563
2019-02-27/12:05:13.01        -0.026975024      0.10491657     0.053888767
2019-02-27/12:05:13.04        -0.026948894      0.10481419     0.053838568
2019-02-27/12:05:13.08        -0.026948888      0.10481344     0.053840526
2019-02-27/12:05:13.11        -0.026948894      0.10481273     0.053842509
2019-02-27/12:05:13.14        -0.026975024      0.10491361     0.053896720
2019-02-27/12:05:13.17        -0.026948894      0.10481124     0.053846512
2019-02-27/12:05:13.20        -0.026948888      0.10481048     0.053848470
2019-02-27/12:05:13.23        -0.026948894      0.10480978     0.053850452
2019-02-27/12:05:13.26        -0.026975024      0.10491066     0.053904670
2019-02-27/12:05:13.29        -0.026948894      0.10480829     0.053854454
2019-02-27/12:05:13.33        -0.026948888      0.10480753     0.053856411
2019-02-27/12:05:13.36        -0.026948894      0.10480682     0.053858392
2019-02-27/12:05:13.39        -0.026975024      0.10490770     0.053912618
2019-02-27/12:05:13.42        -0.026948894      0.10480533     0.053862393
2019-02-27/12:05:13.45        -0.026948888      0.10480458     0.053864349
2019-02-27/12:05:13.48        -0.026948894      0.10480387     0.053866330
2019-02-27/12:05:13.51        -0.026975024      0.10490474     0.053920563
2019-02-27/12:05:13.54        -0.026948894      0.10480238     0.053870330
2019-02-27/12:05:13.58        -0.026948888      0.10480162     0.053872286
2019-02-27/12:05:13.61        -0.026948894      0.10480091     0.053874266
2019-02-27/12:05:13.64        -0.026975024      0.10490179     0.053928506
2019-02-27/12:05:13.67        -0.026948894      0.10479942     0.053878265
2019-02-27/12:05:13.70        -0.026948888      0.10479867     0.053880220
2019-02-27/12:05:13.73        -0.026948894      0.10479796     0.053882200
2019-02-27/12:05:13.76        -0.026975024      0.10489883     0.053936446
2019-02-27/12:05:13.79        -0.026948894      0.10479647     0.053886197
2019-02-27/12:05:13.83        -0.026948888      0.10479571     0.053888152
2019-02-27/12:05:13.86        -0.026948894      0.10479500     0.053890131
2019-02-27/12:05:13.89        -0.026975024      0.10489587     0.053944384
2019-02-27/12:05:13.92        -0.026948894      0.10479352     0.053894127
2019-02-27/12:05:13.95        -0.026948888      0.10479276     0.053896081
2019-02-27/12:05:13.98        -0.026948894      0.10479205     0.053898059
2019-02-27/12:05:14.01        -0.026975024      0.10489291     0.053952320
2019-02-27/12:05:14.04        -0.026948894      0.10479056     0.053902054
2019-02-27/12:05:14.08        -0.026948888      0.10478980     0.053904008
2019-02-27/12:05:14.11        -0.026948894      0.10478910     0.053905986
2019-02-27/12:05:14.14        -0.026975024      0.10488996     0.053960253
2019-02-27/12:05:14.17        -0.026948894      0.10478761     0.053909979
2019-02-27/12:05:14.20        -0.026948888      0.10478685     0.053911932
2019-02-27/12:05:14.23        -0.026948894      0.10478614     0.053913909
2019-02-27/12:05:14.26        -0.026975024      0.10488700     0.053968184
2019-02-27/12:05:14.29        -0.026948894      0.10478465     0.053917902
2019-02-27/12:05:14.33        -0.026948888      0.10478390     0.053919854
2019-02-27/12:05:14.36        -0.026948894      0.10478319     0.053921831
2019-02-27/12:05:14.39        -0.026975024      0.10488404     0.053976113
2019-02-27/12:05:14.42        -0.026948894      0.10478170     0.053925822
2019-02-27/12:05:14.45        -0.026948888      0.10478094     0.053927774
2019-02-27/12:05:14.48        -0.026948894      0.10478023     0.053929750
2019-02-27/12:05:14.51        -0.026975024      0.10488109     0.053984039
2019-02-27/12:05:14.54        -0.026948894      0.10477874     0.053933740
2019-02-27/12:05:14.58        -0.026948888      0.10477799     0.053935691
2019-02-27/12:05:14.61        -0.026948894      0.10477728     0.053937667
2019-02-27/12:05:14.64        -0.026975024      0.10487813     0.053991963
2019-02-27/12:05:14.67        -0.026948894      0.10477579     0.053941656
2019-02-27/12:05:14.70        -0.026948888      0.10477503     0.053943606
2019-02-27/12:05:14.73        -0.026948894      0.10477433     0.053945581
2019-02-27/12:05:14.76        -0.026975024      0.10487517     0.053999884
2019-02-27/12:05:14.79        -0.026948894      0.10477284     0.053949569
2019-02-27/12:05:14.83        -0.026948888      0.10477208     0.053951518
2019-02-27/12:05:14.86        -0.026948894      0.10477137     0.053953493
2019-02-27/12:05:14.89        -0.026975024      0.10487222     0.054007803
2019-02-27/12:05:14.92        -0.026948894      0.10476988     0.053957479
2019-02-27/12:05:14.95        -0.026948888      0.10476913     0.053959428
2019-02-27/12:05:14.98        -0.026948894      0.10476842     0.053961402
2019-02-27/12:05:15.01        -0.026975024      0.10486926     0.054015719
2019-02-27/12:05:15.04        -0.026948894      0.10476693     0.053965388
2019-02-27/12:05:15.08        -0.026948888      0.10476617     0.053967336
2019-02-27/12:05:15.11        -0.026948894      0.10476546     0.053969309
2019-02-27/12:05:15.14        -0.026975024      0.10486630     0.054023634
2019-02-27/12:05:15.17        -0.026948894      0.10476397     0.053973293
2019-02-27/12:05:15.20        -0.026948888      0.10476322     0.053975241
2019-02-27/12:05:15.23        -0.026948894      0.10476251     0.053977214
2019-02-27/12:05:15.26        -0.026975024      0.10486334     0.054031545
2019-02-27/12:05:15.29        -0.026948894      0.10476102     0.053981197
2019-02-27/12:05:15.33        -0.026948888      0.10476026     0.053983144
2019-02-27/12:05:15.36        -0.026948894      0.10475955     0.053985116
2019-02-27/12:05:15.39        -0.026975024      0.10486039     0.054039455
2019-02-27/12:05:15.42        -0.026948894      0.10475807     0.053989098
2019-02-27/12:05:15.45        -0.026948888      0.10475731     0.053991045
2019-02-27/12:05:15.48        -0.026948894      0.10475660     0.053993016
2019-02-27/12:05:15.51        -0.026975024      0.10485743     0.054047362
2019-02-27/12:05:15.54        -0.026948894      0.10475511     0.053996997
2019-02-27/12:05:15.58        -0.026948888      0.10475435     0.053998943
2019-02-27/12:05:15.61        -0.026948894      0.10475365     0.054000913
2019-02-27/12:05:15.64        -0.026975024      0.10485447     0.054055266
2019-02-27/12:05:15.67        -0.026948894      0.10475216     0.054004893
2019-02-27/12:05:15.70        -0.026948888      0.10475140     0.054006838
2019-02-27/12:05:15.73        -0.026948894      0.10475069     0.054008809
2019-02-27/12:05:15.76        -0.026975024      0.10485152     0.054063168
2019-02-27/12:05:15.79        -0.026948894      0.10474920     0.054012787
2019-02-27/12:05:15.83        -0.026948888      0.10474845     0.054014732
2019-02-27/12:05:15.86        -0.026948894      0.10474774     0.054016701
2019-02-27/12:05:15.89        -0.026975024      0.10484856     0.054071068
2019-02-27/12:05:15.92        -0.026948894      0.10474625     0.054020678
2019-02-27/12:05:15.95        -0.026948888      0.10474549     0.054022622
2019-02-27/12:05:15.98        -0.026948894      0.10474478     0.054024591
2019-02-27/12:05:16.01        -0.026975024      0.10484560     0.054078965
2019-02-27/12:05:16.04        -0.026948894      0.10474330     0.054028567
2019-02-27/12:05:16.08        -0.026948888      0.10474254     0.054030511
2019-02-27/12:05:16.11        -0.026948894      0.10474183     0.054032479
2019-02-27/12:05:16.14        -0.026975024      0.10484265     0.054086860
2019-02-27/12:05:16.17        -0.026948894      0.10474034     0.054036454
2019-02-27/12:05:16.20        -0.026948888      0.10473958     0.054038397
2019-02-27/12:05:16.23        -0.026948894      0.10473888     0.054040365
2019-02-27/12:05:16.26        -0.026975024      0.10483969     0.054094753
2019-02-27/12:05:16.29        -0.026948894      0.10473739     0.054044338
2019-02-27/12:05:16.33        -0.026948888      0.10473663     0.054046281
2019-02-27/12:05:16.36        -0.026948894      0.10473592     0.054048248
2019-02-27/12:05:16.39        -0.026975024      0.10483673     0.054102643
2019-02-27/12:05:16.42        -0.026948894      0.10473443     0.054052220
2019-02-27/12:05:16.45        -0.026948888      0.10473368     0.054054162
2019-02-27/12:05:16.48        -0.026948894      0.10473297     0.054056128
2019-02-27/12:05:16.51        -0.026975024      0.10483377     0.054110530
2019-02-27/12:05:16.54        -0.026948894      0.10473148     0.054060099
2019-02-27/12:05:16.58        -0.026948888      0.10473072     0.054062041
2019-02-27/12:05:16.61        -0.026948894      0.10473001     0.054064007
2019-02-27/12:05:16.64        -0.026975024      0.10483082     0.054118416
2019-02-27/12:05:16.67        -0.026948894      0.10472852     0.054067976
2019-02-27/12:05:16.70        -0.026948888      0.10472777     0.054069917
2019-02-27/12:05:16.73        -0.026948894      0.10472706     0.054071883
2019-02-27/12:05:16.76        -0.026975024      0.10482786     0.054126299
2019-02-27/12:05:16.79        -0.026948894      0.10472557     0.054075851
2019-02-27/12:05:16.83        -0.026948888      0.10472481     0.054077791
2019-02-27/12:05:16.86        -0.026948894      0.10472410     0.054079756
2019-02-27/12:05:16.89        -0.026975024      0.10482490     0.054134179
2019-02-27/12:05:16.92        -0.026948894      0.10472262     0.054083723
2019-02-27/12:05:16.95        -0.026948888      0.10472186     0.054085663
2019-02-27/12:05:16.98        -0.026948894      0.10472115     0.054087627
2019-02-27/12:05:17.01        -0.026975024      0.10482195     0.054142057
2019-02-27/12:05:17.04        -0.026948894      0.10471966     0.054091593
2019-02-27/12:05:17.08        -0.026948888      0.10471891     0.054093532
2019-02-27/12:05:17.11        -0.026948894      0.10471820     0.054095496
2019-02-27/12:05:17.14        -0.026975024      0.10481899     0.054149933
2019-02-27/12:05:17.17        -0.026948894      0.10471671     0.054099460
2019-02-27/12:05:17.20        -0.026948888      0.10471595     0.054101399
2019-02-27/12:05:17.23        -0.026948894      0.10471524     0.054103362
2019-02-27/12:05:17.26        -0.026975024      0.10481603     0.054157806
2019-02-27/12:05:17.29        -0.026948894      0.10471375     0.054107325
2019-02-27/12:05:17.33        -0.026948888      0.10471300     0.054109263
2019-02-27/12:05:17.36        -0.026948894      0.10471229     0.054111226
2019-02-27/12:05:17.39        -0.026975024      0.10481308     0.054165677
2019-02-27/12:05:17.42        -0.026948894      0.10471080     0.054115188
2019-02-27/12:05:17.45        -0.026948888      0.10471004     0.054117125
2019-02-27/12:05:17.48        -0.026948894      0.10470933     0.054119087
2019-02-27/12:05:17.51        -0.026975024      0.10481012     0.054173545
2019-02-27/12:05:17.54        -0.026948894      0.10470785     0.054123048
2019-02-27/12:05:17.58        -0.026948888      0.10470709     0.054124985
2019-02-27/12:05:17.61        -0.026948894      0.10470638     0.054126946
2019-02-27/12:05:17.64        -0.026975024      0.10480716     0.054181411
2019-02-27/12:05:17.67        -0.026948894      0.10470489     0.054130906
2019-02-27/12:05:17.70        -0.026948888      0.10470413     0.054132842
2019-02-27/12:05:17.73        -0.026948894      0.10470343     0.054134802
2019-02-27/12:05:17.76        -0.026975024      0.10480420     0.054189275
2019-02-27/12:05:17.79        -0.026948894      0.10470194     0.054138761
2019-02-27/12:05:17.83        -0.026948888      0.10470118     0.054140697
2019-02-27/12:05:17.86        -0.026948894      0.10470047     0.054142657
2019-02-27/12:05:17.89        -0.026975024      0.10480125     0.054197136
2019-02-27/12:05:17.92        -0.026948894      0.10469898     0.054146614
2019-02-27/12:05:17.95        -0.026948888      0.10469823     0.054148549
2019-02-27/12:05:17.98        -0.026948894      0.10469752     0.054150508
2019-02-27/12:05:18.01        -0.026975024      0.10479829     0.054204995
2019-02-27/12:05:18.04        -0.026948894      0.10469603     0.054154465
2019-02-27/12:05:18.08        -0.026948888      0.10469527     0.054156399
2019-02-27/12:05:18.11        -0.026948894      0.10469456     0.054158358
2019-02-27/12:05:18.14        -0.026975024      0.10479533     0.054212851
2019-02-27/12:05:18.17        -0.026948894      0.10469307     0.054162313
2019-02-27/12:05:18.20        -0.026948888      0.10469232     0.054164246
2019-02-27/12:05:18.23        -0.026948894      0.10469161     0.054166205
2019-02-27/12:05:18.26        -0.026975024      0.10479238     0.054220705
2019-02-27/12:05:18.29        -0.026948894      0.10469012     0.054170159
2019-02-27/12:05:18.33        -0.026948888      0.10468936     0.054172091
2019-02-27/12:05:18.36        -0.026948894      0.10468866     0.054174049
2019-02-27/12:05:18.39        -0.026975024      0.10478942     0.054228556
2019-02-27/12:05:18.42        -0.026948894      0.10468717     0.054178002
2019-02-27/12:05:18.45        -0.026948888      0.10468641     0.054179934
2019-02-27/12:05:18.48        -0.026948894      0.10468570     0.054181891
2019-02-27/12:05:18.51        -0.026975024      0.10478646     0.054236405
2019-02-27/12:05:18.54        -0.026948894      0.10468421     0.054185843
2019-02-27/12:05:18.58        -0.026948888      0.10468346     0.054187774
2019-02-27/12:05:18.61        -0.026948894      0.10468275     0.054189731
2019-02-27/12:05:18.64        -0.026975024      0.10478351     0.054244252
2019-02-27/12:05:18.67        -0.026948894      0.10468126     0.054193681
2019-02-27/12:05:18.70        -0.026948888      0.10468050     0.054195612
2019-02-27/12:05:18.73        -0.026948894      0.10467979     0.054197568
2019-02-27/12:05:18.76        -0.026975024      0.10478055     0.054252096
2019-02-27/12:05:18.79        -0.026948894      0.10467830     0.054201517
2019-02-27/12:05:18.83        -0.026948888      0.10467755     0.054203448
2019-02-27/12:05:18.86        -0.026948894      0.10467684     0.054205403
2019-02-27/12:05:18.89        -0.026975024      0.10477759     0.054259938
2019-02-27/12:05:18.92        -0.026948894      0.10467535     0.054209351
2019-02-27/12:05:18.95        -0.026948888      0.10467459     0.054211281
2019-02-27/12:05:18.98        -0.026948894      0.10467388     0.054213235
2019-02-27/12:05:19.01        -0.026975024      0.10477463     0.054267777
2019-02-27/12:05:19.04        -0.026948894      0.10467240     0.054217182
2019-02-27/12:05:19.08        -0.026948888      0.10467164     0.054219111
2019-02-27/12:05:19.11        -0.026948894      0.10467093     0.054221065
2019-02-27/12:05:19.14        -0.026975024      0.10477168     0.054275614
2019-02-27/12:05:19.17        -0.026948894      0.10466944     0.054225011
2019-02-27/12:05:19.20        -0.026948888      0.10466868     0.054226939
2019-02-27/12:05:19.23        -0.026948894      0.10466798     0.054228893
2019-02-27/12:05:19.26        -0.026975024      0.10476872     0.054283449
2019-02-27/12:05:19.29        -0.026948894      0.10466649     0.054232837
2019-02-27/12:05:19.33        -0.026948888      0.10466573     0.054234765
2019-02-27/12:05:19.36        -0.026948894      0.10466502     0.054236718
2019-02-27/12:05:19.39        -0.026975024      0.10476576     0.054291281
2019-02-27/12:05:19.42        -0.026948894      0.10466353     0.054240661
2019-02-27/12:05:19.45        -0.026948888      0.10466278     0.054242589
2019-02-27/12:05:19.48        -0.026948325      0.10466387     0.054241918
2019-02-27/12:05:19.51        -0.026965362      0.10479349     0.054254515
2019-02-27/12:05:19.54        -0.026930421      0.10471923     0.054163225
2019-02-27/12:05:19.58        -0.026921605      0.10474644     0.054124491
2019-02-27/12:05:19.61        -0.026912801      0.10477371     0.054085781
2019-02-27/12:05:19.64        -0.026929837      0.10490332     0.054098386
2019-02-27/12:05:19.67        -0.026894897      0.10482907     0.054007088
2019-02-27/12:05:19.70        -0.026886080      0.10485628     0.053968353
2019-02-27/12:05:19.73        -0.026877277      0.10488354     0.053929642
2019-02-27/12:05:19.76        -0.026894313      0.10501315     0.053942254
2019-02-27/12:05:19.79        -0.026859372      0.10493890     0.053850947
2019-02-27/12:05:19.83        -0.026850556      0.10496612     0.053812212
2019-02-27/12:05:19.86        -0.026841752      0.10499338     0.053773501
2019-02-27/12:05:19.89        -0.026858788      0.10512299     0.053786119
2019-02-27/12:05:19.92        -0.026823848      0.10504874     0.053694804
2019-02-27/12:05:19.95        -0.026815032      0.10507596     0.053656068
2019-02-27/12:05:19.98        -0.026806228      0.10510322     0.053617356
2019-02-27/12:05:20.01        -0.026823264      0.10523282     0.053629981
2019-02-27/12:05:20.04        -0.026788324      0.10515858     0.053538658
2019-02-27/12:05:20.08        -0.026779507      0.10518579     0.053499921
2019-02-27/12:05:20.11        -0.026770703      0.10521306     0.053461209
2019-02-27/12:05:20.14        -0.026787740      0.10534266     0.053473840
2019-02-27/12:05:20.17        -0.026752799      0.10526842     0.053382509
2019-02-27/12:05:20.20        -0.026743983      0.10529563     0.053343771
2019-02-27/12:05:20.23        -0.026735179      0.10532290     0.053305058
2019-02-27/12:05:20.26        -0.026752215      0.10545249     0.053317697
2019-02-27/12:05:20.29        -0.026717275      0.10537826     0.053226358
2019-02-27/12:05:20.33        -0.026708458      0.10540547     0.053187619
2019-02-27/12:05:20.36        -0.026699655      0.10543274     0.053148905
2019-02-27/12:05:20.39        -0.026716691      0.10556233     0.053161551
2019-02-27/12:05:20.42        -0.026681750      0.10548810     0.053070203
2019-02-27/12:05:20.45        -0.026672934      0.10551531     0.053031464
2019-02-27/12:05:20.48        -0.026664130      0.10554258     0.052992750
2019-02-27/12:05:20.51        -0.026681735      0.10567037     0.053008025
2019-02-27/12:05:20.54        -0.026655889      0.10556726     0.052958642
2019-02-27/12:05:20.58        -0.026655882      0.10556651     0.052960563
2019-02-27/12:05:20.61        -0.026655889      0.10556580     0.052962509
2019-02-27/12:05:20.64        -0.026681735      0.10566741     0.053015830
2019-02-27/12:05:20.67        -0.026655889      0.10556431     0.052966439
2019-02-27/12:05:20.70        -0.026655882      0.10556356     0.052968360
2019-02-27/12:05:20.73        -0.026655889      0.10556285     0.052970305
2019-02-27/12:05:20.76        -0.026681735      0.10566446     0.053023633
2019-02-27/12:05:20.79        -0.026655889      0.10556136     0.052974233
2019-02-27/12:05:20.83        -0.026655882      0.10556061     0.052976153
2019-02-27/12:05:20.86        -0.026655889      0.10555990     0.052978098
2019-02-27/12:05:20.89        -0.026681735      0.10566151     0.053031433
2019-02-27/12:05:20.92        -0.026655889      0.10555842     0.052982025
2019-02-27/12:05:20.95        -0.026655882      0.10555766     0.052983945
2019-02-27/12:05:20.98        -0.026655889      0.10555695     0.052985889
2019-02-27/12:05:21.01        -0.026681735      0.10565856     0.053039231
2019-02-27/12:05:21.04        -0.026655889      0.10555547     0.052989815
2019-02-27/12:05:21.08        -0.026655882      0.10555471     0.052991734
2019-02-27/12:05:21.11        -0.026655889      0.10555401     0.052993678
2019-02-27/12:05:21.14        -0.026681735      0.10565561     0.053047026
2019-02-27/12:05:21.17        -0.026655889      0.10555252     0.052997602
2019-02-27/12:05:21.20        -0.026655882      0.10555177     0.052999521
2019-02-27/12:05:21.23        -0.026655889      0.10555106     0.053001464
2019-02-27/12:05:21.26        -0.026681735      0.10565266     0.053054820
2019-02-27/12:05:21.29        -0.026655889      0.10554957     0.053005388
2019-02-27/12:05:21.33        -0.026655882      0.10554882     0.053007306
2019-02-27/12:05:21.36        -0.026655889      0.10554811     0.053009248
2019-02-27/12:05:21.39        -0.026681735      0.10564971     0.053062611
2019-02-27/12:05:21.42        -0.026655889      0.10554662     0.053013171
2019-02-27/12:05:21.45        -0.026655882      0.10554587     0.053015088
2019-02-27/12:05:21.48        -0.026655889      0.10554516     0.053017030
2019-02-27/12:05:21.51        -0.026681735      0.10564676     0.053070399
2019-02-27/12:05:21.54        -0.026655889      0.10554368     0.053020951
2019-02-27/12:05:21.58        -0.026655882      0.10554292     0.053022868
2019-02-27/12:05:21.61        -0.026655889      0.10554221     0.053024809
2019-02-27/12:05:21.64        -0.026681735      0.10564381     0.053078186
2019-02-27/12:05:21.67        -0.026655889      0.10554073     0.053028729
2019-02-27/12:05:21.70        -0.026655882      0.10553997     0.053030646
2019-02-27/12:05:21.73        -0.026655889      0.10553927     0.053032587
2019-02-27/12:05:21.76        -0.026681735      0.10564086     0.053085970
2019-02-27/12:05:21.79        -0.026655889      0.10553778     0.053036506
2019-02-27/12:05:21.83        -0.026655882      0.10553703     0.053038421
2019-02-27/12:05:21.86        -0.026655889      0.10553632     0.053040362
2019-02-27/12:05:21.89        -0.026681735      0.10563791     0.053093752
2019-02-27/12:05:21.92        -0.026655889      0.10553483     0.053044279
2019-02-27/12:05:21.95        -0.026655882      0.10553408     0.053046195
2019-02-27/12:05:21.98        -0.026655889      0.10553337     0.053048134
2019-02-27/12:05:22.01        -0.026681735      0.10563496     0.053101532
2019-02-27/12:05:22.04        -0.026655889      0.10553188     0.053052051
2019-02-27/12:05:22.08        -0.026655882      0.10553113     0.053053965
2019-02-27/12:05:22.11        -0.026655889      0.10553042     0.053055905
2019-02-27/12:05:22.14        -0.026681735      0.10563200     0.053109309
2019-02-27/12:05:22.17        -0.026655889      0.10552894     0.053059820
2019-02-27/12:05:22.20        -0.026655882      0.10552818     0.053061734
2019-02-27/12:05:22.23        -0.026655889      0.10552747     0.053063673
2019-02-27/12:05:22.26        -0.026681735      0.10562905     0.053117084
2019-02-27/12:05:22.29        -0.026655889      0.10552599     0.053067587
2019-02-27/12:05:22.33        -0.026655882      0.10552523     0.053069500
2019-02-27/12:05:22.36        -0.026655889      0.10552453     0.053071438
2019-02-27/12:05:22.39        -0.026681735      0.10562610     0.053124856
2019-02-27/12:05:22.42        -0.026655889      0.10552304     0.053075351
2019-02-27/12:05:22.45        -0.026655882      0.10552229     0.053077264
2019-02-27/12:05:22.48        -0.026655889      0.10552158     0.053079202
2019-02-27/12:05:22.51        -0.026681735      0.10562315     0.053132627
2019-02-27/12:05:22.54        -0.026655889      0.10552009     0.053083114
2019-02-27/12:05:22.58        -0.026655882      0.10551934     0.053085026
2019-02-27/12:05:22.61        -0.026655889      0.10551863     0.053086963
2019-02-27/12:05:22.64        -0.026681735      0.10562020     0.053140395
2019-02-27/12:05:22.67        -0.026655889      0.10551714     0.053090874
2019-02-27/12:05:22.70        -0.026655882      0.10551639     0.053092785
2019-02-27/12:05:22.73        -0.026655889      0.10551568     0.053094722
2019-02-27/12:05:22.76        -0.026681735      0.10561725     0.053148161
2019-02-27/12:05:22.79        -0.026655889      0.10551420     0.053098631
2019-02-27/12:05:22.83        -0.026655882      0.10551344     0.053100543
2019-02-27/12:05:22.86        -0.026655889      0.10551273     0.053102478
2019-02-27/12:05:22.89        -0.026681735      0.10561430     0.053155924
2019-02-27/12:05:22.92        -0.026655889      0.10551125     0.053106387
2019-02-27/12:05:22.95        -0.026655882      0.10551049     0.053108297
2019-02-27/12:05:22.98        -0.026655889      0.10550979     0.053110232
2019-02-27/12:05:23.01        -0.026681735      0.10561135     0.053163685
2019-02-27/12:05:23.04        -0.026655889      0.10550830     0.053114140
2019-02-27/12:05:23.08        -0.026655882      0.10550755     0.053116050
2019-02-27/12:05:23.11        -0.026655889      0.10550684     0.053117984
2019-02-27/12:05:23.14        -0.026681735      0.10560840     0.053171444
2019-02-27/12:05:23.17        -0.026655889      0.10550535     0.053121890
2019-02-27/12:05:23.20        -0.026655882      0.10550460     0.053123800
2019-02-27/12:05:23.23        -0.026655889      0.10550389     0.053125734
2019-02-27/12:05:23.26        -0.026681735      0.10560545     0.053179201
2019-02-27/12:05:23.29        -0.026655889      0.10550240     0.053129639
2019-02-27/12:05:23.33        -0.026655882      0.10550165     0.053131548
2019-02-27/12:05:23.36        -0.026655889      0.10550094     0.053133481
2019-02-27/12:05:23.39        -0.026681735      0.10560250     0.053186955
2019-02-27/12:05:23.42        -0.026655889      0.10549946     0.053137385
2019-02-27/12:05:23.45        -0.026655882      0.10549870     0.053139294
2019-02-27/12:05:23.48        -0.026655889      0.10549799     0.053141226
2019-02-27/12:05:23.51        -0.026681735      0.10559955     0.053194707
2019-02-27/12:05:23.54        -0.026655889      0.10549651     0.053145129
2019-02-27/12:05:23.58        -0.026655882      0.10549575     0.053147037
2019-02-27/12:05:23.61        -0.026655889      0.10549505     0.053148969
2019-02-27/12:05:23.64        -0.026681735      0.10559659     0.053202457
2019-02-27/12:05:23.67        -0.026655889      0.10549356     0.053152871
2019-02-27/12:05:23.70        -0.026655882      0.10549281     0.053154778
2019-02-27/12:05:23.73        -0.026655889      0.10549210     0.053156710
2019-02-27/12:05:23.76        -0.026681735      0.10559364     0.053210204
2019-02-27/12:05:23.79        -0.026655889      0.10549061     0.053160610
2019-02-27/12:05:23.83        -0.026655882      0.10548986     0.053162517
2019-02-27/12:05:23.86        -0.026655889      0.10548915     0.053164448
2019-02-27/12:05:23.89        -0.026681735      0.10559069     0.053217949
2019-02-27/12:05:23.92        -0.026655889      0.10548766     0.053168347
2019-02-27/12:05:23.95        -0.026655882      0.10548691     0.053170253
2019-02-27/12:05:23.98        -0.026655889      0.10548620     0.053172184
2019-02-27/12:05:24.01        -0.026681735      0.10558774     0.053225692
2019-02-27/12:05:24.04        -0.026655889      0.10548472     0.053176081
2019-02-27/12:05:24.08        -0.026655882      0.10548396     0.053177987
2019-02-27/12:05:24.11        -0.026655889      0.10548325     0.053179917
2019-02-27/12:05:24.14        -0.026681735      0.10558479     0.053233432
2019-02-27/12:05:24.17        -0.026655889      0.10548177     0.053183814
2019-02-27/12:05:24.20        -0.026655882      0.10548101     0.053185719
2019-02-27/12:05:24.23        -0.026655889      0.10548031     0.053187648
2019-02-27/12:05:24.26        -0.026681735      0.10558184     0.053241170
2019-02-27/12:05:24.29        -0.026655889      0.10547882     0.053191544
2019-02-27/12:05:24.33        -0.026655882      0.10547807     0.053193448
2019-02-27/12:05:24.36        -0.026655889      0.10547736     0.053195377
2019-02-27/12:05:24.39        -0.026681735      0.10557889     0.053248906
2019-02-27/12:05:24.42        -0.026655889      0.10547587     0.053199272
2019-02-27/12:05:24.45        -0.026655882      0.10547512     0.053201175
2019-02-27/12:05:24.48        -0.026655889      0.10547441     0.053203104
2019-02-27/12:05:24.51        -0.026681735      0.10557594     0.053256640
2019-02-27/12:05:24.54        -0.026655889      0.10547292     0.053206997
2019-02-27/12:05:24.58        -0.026655882      0.10547217     0.053208900
2019-02-27/12:05:24.61        -0.026655889      0.10547146     0.053210828
2019-02-27/12:05:24.64        -0.026681735      0.10557299     0.053264371
2019-02-27/12:05:24.67        -0.026655889      0.10546998     0.053214720
2019-02-27/12:05:24.70        -0.026655882      0.10546922     0.053216623
2019-02-27/12:05:24.73        -0.026655889      0.10546851     0.053218550
2019-02-27/12:05:24.76        -0.026681735      0.10557004     0.053272100
2019-02-27/12:05:24.79        -0.026655889      0.10546703     0.053222441
2019-02-27/12:05:24.83        -0.026655882      0.10546627     0.053224343
2019-02-27/12:05:24.86        -0.026655889      0.10546557     0.053226270
2019-02-27/12:05:24.89        -0.026681735      0.10556709     0.053279826
2019-02-27/12:05:24.92        -0.026655889      0.10546408     0.053230160
2019-02-27/12:05:24.95        -0.026655882      0.10546333     0.053232061
2019-02-27/12:05:24.98        -0.026655889      0.10546262     0.053233987
2019-02-27/12:05:25.01        -0.026681735      0.10556413     0.053287551
2019-02-27/12:05:25.04        -0.026655889      0.10546113     0.053237876
2019-02-27/12:05:25.08        -0.026655882      0.10546038     0.053239777
2019-02-27/12:05:25.11        -0.026655889      0.10545967     0.053241702
2019-02-27/12:05:25.14        -0.026681735      0.10556118     0.053295273
2019-02-27/12:05:25.17        -0.026655889      0.10545818     0.053245590
2019-02-27/12:05:25.20        -0.026655882      0.10545743     0.053247490
2019-02-27/12:05:25.23        -0.026655889      0.10545672     0.053249415
2019-02-27/12:05:25.26        -0.026681735      0.10555823     0.053302992
2019-02-27/12:05:25.29        -0.026655889      0.10545524     0.053253301
2019-02-27/12:05:25.33        -0.026655882      0.10545448     0.053255201
2019-02-27/12:05:25.36        -0.026655889      0.10545377     0.053257125
2019-02-27/12:05:25.39        -0.026681735      0.10555528     0.053310710
2019-02-27/12:05:25.42        -0.026655889      0.10545229     0.053261011
2019-02-27/12:05:25.45        -0.026655882      0.10545153     0.053262910
2019-02-27/12:05:25.48        -0.026655889      0.10545083     0.053264834
2019-02-27/12:05:25.51        -0.026681735      0.10555233     0.053318425
2019-02-27/12:05:25.54        -0.026655889      0.10544934     0.053268718
2019-02-27/12:05:25.58        -0.026655882      0.10544859     0.053270616
2019-02-27/12:05:25.61        -0.026655889      0.10544788     0.053272539
2019-02-27/12:05:25.64        -0.026681735      0.10554938     0.053326137
2019-02-27/12:05:25.67        -0.026655889      0.10544639     0.053276422
2019-02-27/12:05:25.70        -0.026655882      0.10544564     0.053278320
2019-02-27/12:05:25.73        -0.026655889      0.10544493     0.053280243
2019-02-27/12:05:25.76        -0.026681735      0.10554643     0.053333848
2019-02-27/12:05:25.79        -0.026655889      0.10544344     0.053284125
2019-02-27/12:05:25.83        -0.026655882      0.10544269     0.053286022
2019-02-27/12:05:25.86        -0.026655889      0.10544198     0.053287944
2019-02-27/12:05:25.89        -0.026681735      0.10554348     0.053341556
2019-02-27/12:05:25.92        -0.026655889      0.10544050     0.053291825
2019-02-27/12:05:25.95        -0.026655882      0.10543974     0.053293722
2019-02-27/12:05:25.98        -0.026655889      0.10543903     0.053295643
2019-02-27/12:05:26.01        -0.026681735      0.10554053     0.053349262
2019-02-27/12:05:26.04        -0.026655889      0.10543755     0.053299522
2019-02-27/12:05:26.08        -0.026655882      0.10543679     0.053301419
2019-02-27/12:05:26.11        -0.026655889      0.10543609     0.053303340
2019-02-27/12:05:26.14        -0.026681735      0.10553758     0.053356965
2019-02-27/12:05:26.17        -0.026655889      0.10543460     0.053307218
2019-02-27/12:05:26.20        -0.026655882      0.10543385     0.053309114
2019-02-27/12:05:26.23        -0.026655889      0.10543314     0.053311034
2019-02-27/12:05:26.26        -0.026681735      0.10553463     0.053364666
2019-02-27/12:05:26.29        -0.026655889      0.10543165     0.053314911
2019-02-27/12:05:26.33        -0.026655882      0.10543090     0.053316806
2019-02-27/12:05:26.36        -0.026655889      0.10543019     0.053318726
2019-02-27/12:05:26.39        -0.026681735      0.10553168     0.053372365
2019-02-27/12:05:26.42        -0.026655889      0.10542870     0.053322602
2019-02-27/12:05:26.45        -0.026655882      0.10542795     0.053324496
2019-02-27/12:05:26.48        -0.026655889      0.10542724     0.053326415
2019-02-27/12:05:26.51        -0.026681735      0.10552872     0.053380062
2019-02-27/12:05:26.54        -0.026655889      0.10542576     0.053330290
2019-02-27/12:05:26.58        -0.026655882      0.10542500     0.053332184
2019-02-27/12:05:26.61        -0.026655889      0.10542429     0.053334103
2019-02-27/12:05:26.64        -0.026681735      0.10552577     0.053387756
2019-02-27/12:05:26.67        -0.026655889      0.10542281     0.053337976
2019-02-27/12:05:26.70        -0.026655882      0.10542205     0.053339870
2019-02-27/12:05:26.73        -0.026655889      0.10542135     0.053341788
2019-02-27/12:05:26.76        -0.026681735      0.10552282     0.053395448
2019-02-27/12:05:26.79        -0.026655889      0.10541986     0.053345660
2019-02-27/12:05:26.83        -0.026655882      0.10541911     0.053347553
2019-02-27/12:05:26.86        -0.026655889      0.10541840     0.053349470
2019-02-27/12:05:26.89        -0.026681735      0.10551987     0.053403137
2019-02-27/12:05:26.92        -0.026655889      0.10541691     0.053353342
2019-02-27/12:05:26.95        -0.026655882      0.10541616     0.053355234
2019-02-27/12:05:26.98        -0.026655889      0.10541545     0.053357151
2019-02-27/12:05:27.01        -0.026681735      0.10551692     0.053410825
2019-02-27/12:05:27.04        -0.026655889      0.10541396     0.053361021
2019-02-27/12:05:27.08        -0.026655882      0.10541321     0.053362913
2019-02-27/12:05:27.11        -0.026655889      0.10541250     0.053364829
2019-02-27/12:05:27.14        -0.026681735      0.10551397     0.053418509
2019-02-27/12:05:27.17        -0.026655889      0.10541102     0.053368698
2019-02-27/12:05:27.20        -0.026655882      0.10541026     0.053370589
2019-02-27/12:05:27.23        -0.026655889      0.10540955     0.053372505
2019-02-27/12:05:27.26        -0.026681735      0.10551102     0.053426192
2019-02-27/12:05:27.29        -0.026655889      0.10540807     0.053376372
2019-02-27/12:05:27.33        -0.026655882      0.10540731     0.053378263
2019-02-27/12:05:27.36        -0.026655889      0.10540661     0.053380178
2019-02-27/12:05:27.39        -0.026681735      0.10550807     0.053433872
2019-02-27/12:05:27.42        -0.026655889      0.10540512     0.053384045
2019-02-27/12:05:27.45        -0.026655882      0.10540437     0.053385935
2019-02-27/12:05:27.48        -0.026655889      0.10540366     0.053387849
2019-02-27/12:05:27.51        -0.026681735      0.10550512     0.053441550
2019-02-27/12:05:27.54        -0.026655889      0.10540217     0.053391715
2019-02-27/12:05:27.58        -0.026655882      0.10540142     0.053393604
2019-02-27/12:05:27.61        -0.026655889      0.10540071     0.053395518
2019-02-27/12:05:27.64        -0.026681735      0.10550217     0.053449226
2019-02-27/12:05:27.67        -0.026655889      0.10539922     0.053399382
2019-02-27/12:05:27.70        -0.026655882      0.10539847     0.053401271
2019-02-27/12:05:27.73        -0.026655889      0.10539776     0.053403184
2019-02-27/12:05:27.76        -0.026655882      0.10539701     0.053405073
2019-02-27/12:05:27.79        -0.026655889      0.10539628     0.053407047
2019-02-27/12:05:27.83        -0.026655882      0.10539552     0.053408936
2019-02-27/12:05:27.86        -0.026655889      0.10539481     0.053410849
2019-02-27/12:05:27.89        -0.026655882      0.10539406     0.053412737
2019-02-27/12:05:27.92        -0.026655889      0.10539333     0.053414710
2019-02-27/12:05:27.95        -0.026655882      0.10539257     0.053416598
2019-02-27/12:05:27.98        -0.026655889      0.10539187     0.053418510
2019-02-27/12:05:28.01        -0.026655882      0.10539111     0.053420398
2019-02-27/12:05:28.04        -0.026655889      0.10539038     0.053422371
2019-02-27/12:05:28.08        -0.026655882      0.10538963     0.053424258
2019-02-27/12:05:28.11        -0.026655889      0.10538892     0.053426170
2019-02-27/12:05:28.14        -0.026655882      0.10538816     0.053428057
2019-02-27/12:05:28.17        -0.026655889      0.10538743     0.053430029
2019-02-27/12:05:28.20        -0.026655882      0.10538668     0.053431916
2019-02-27/12:05:28.23        -0.026655889      0.10538597     0.053433827
2019-02-27/12:05:28.26        -0.026655882      0.10538522     0.053435713
2019-02-27/12:05:28.29        -0.026655889      0.10538448     0.053437685
2019-02-27/12:05:28.33        -0.026655882      0.10538373     0.053439571
2019-02-27/12:05:28.36        -0.026655889      0.10538302     0.053441482
2019-02-27/12:05:28.39        -0.026655882      0.10538227     0.053443368
2019-02-27/12:05:28.42        -0.026655889      0.10538154     0.053445339
2019-02-27/12:05:28.45        -0.026655882      0.10538078     0.053447225
2019-02-27/12:05:28.48        -0.026655889      0.10538007     0.053449135
2019-02-27/12:05:28.51        -0.026655882      0.10537932     0.053451020
2019-02-27/12:05:28.54        -0.026655889      0.10537859     0.053452990
2019-02-27/12:05:28.58        -0.026655882      0.10537783     0.053454875
2019-02-27/12:05:28.61        -0.026655889      0.10537713     0.053456785
2019-02-27/12:05:28.64        -0.026655882      0.10537637     0.053458669
2019-02-27/12:05:28.67        -0.026655889      0.10537564     0.053460640
2019-02-27/12:05:28.70        -0.026655882      0.10537489     0.053462524
2019-02-27/12:05:28.73        -0.026655889      0.10537418     0.053464433
2019-02-27/12:05:28.76        -0.026655882      0.10537342     0.053466317
2019-02-27/12:05:28.79        -0.026681741      0.10547490     0.053520112
2019-02-27/12:05:28.83        -0.026655882      0.10537194     0.053470170
2019-02-27/12:05:28.86        -0.026655889      0.10537123     0.053472078
2019-02-27/12:05:28.89        -0.026655882      0.10537048     0.053473962
2019-02-27/12:05:28.92        -0.026681741      0.10547195     0.053527764
2019-02-27/12:05:28.95        -0.026655882      0.10536899     0.053477814
2019-02-27/12:05:28.98        -0.026655889      0.10536828     0.053479721
2019-02-27/12:05:29.01        -0.026655882      0.10536753     0.053481604
2019-02-27/12:05:29.04        -0.026681741      0.10546900     0.053535414
2019-02-27/12:05:29.08        -0.026655882      0.10536604     0.053485455
2019-02-27/12:05:29.11        -0.026655889      0.10536533     0.053487362
2019-02-27/12:05:29.14        -0.026655882      0.10536458     0.053489245
2019-02-27/12:05:29.17        -0.026681741      0.10546605     0.053543061
2019-02-27/12:05:29.20        -0.026655882      0.10536309     0.053493094
2019-02-27/12:05:29.23        -0.026655889      0.10536239     0.053495001
2019-02-27/12:05:29.26        -0.026655882      0.10536163     0.053496883
2019-02-27/12:05:29.29        -0.026681741      0.10546310     0.053550706
2019-02-27/12:05:29.33        -0.026655882      0.10536015     0.053500731
2019-02-27/12:05:29.36        -0.026655889      0.10535944     0.053502637
2019-02-27/12:05:29.39        -0.026655882      0.10535868     0.053504518
2019-02-27/12:05:29.42        -0.026681741      0.10546015     0.053558348
2019-02-27/12:05:29.45        -0.026655882      0.10535720     0.053508366
2019-02-27/12:05:29.48        -0.026655308      0.10535826     0.053507707
2019-02-27/12:05:29.51        -0.026646305      0.10538490     0.053469851
2019-02-27/12:05:29.54        -0.026662876      0.10551465     0.053482670
2019-02-27/12:05:29.58        -0.026628020      0.10543910     0.053392943
2019-02-27/12:05:29.61        -0.026619029      0.10546579     0.053355111
2019-02-27/12:05:29.64        -0.026610025      0.10549244     0.053317254
2019-02-27/12:05:29.67        -0.026626596      0.10562218     0.053330079
2019-02-27/12:05:29.70        -0.026591740      0.10554663     0.053240344
2019-02-27/12:05:29.73        -0.026582749      0.10557333     0.053202511
2019-02-27/12:05:29.76        -0.026573746      0.10559997     0.053164653
2019-02-27/12:05:29.79        -0.026590317      0.10572971     0.053177485
2019-02-27/12:05:29.83        -0.026555461      0.10565417     0.053087741
2019-02-27/12:05:29.86        -0.026546470      0.10568086     0.053049908
2019-02-27/12:05:29.89        -0.026537467      0.10570751     0.053012049
2019-02-27/12:05:29.92        -0.026554038      0.10583724     0.053024888
2019-02-27/12:05:29.95        -0.026519182      0.10576171     0.052935136
2019-02-27/12:05:29.98        -0.026510191      0.10578840     0.052897302
2019-02-27/12:05:30.01        -0.026501187      0.10581504     0.052859442
2019-02-27/12:05:30.04        -0.026517758      0.10594478     0.052872287
2019-02-27/12:05:30.08        -0.026482902      0.10586924     0.052782527
2019-02-27/12:05:30.11        -0.026473911      0.10589594     0.052744692
2019-02-27/12:05:30.14        -0.026464908      0.10592258     0.052706832
2019-02-27/12:05:30.17        -0.026481479      0.10605231     0.052719684
2019-02-27/12:05:30.20        -0.026446623      0.10597678     0.052629916
2019-02-27/12:05:30.23        -0.026437632      0.10600348     0.052592080
2019-02-27/12:05:30.26        -0.026428629      0.10603012     0.052554219
2019-02-27/12:05:30.29        -0.026445200      0.10615985     0.052567077
2019-02-27/12:05:30.33        -0.026410344      0.10608432     0.052477301
2019-02-27/12:05:30.36        -0.026401353      0.10611102     0.052439464
2019-02-27/12:05:30.39        -0.026392349      0.10613766     0.052401603
2019-02-27/12:05:30.42        -0.026408920      0.10626739     0.052414468
2019-02-27/12:05:30.45        -0.026374065      0.10619186     0.052324683
2019-02-27/12:05:30.48        -0.026365073      0.10621856     0.052286846
2019-02-27/12:05:30.51        -0.026356650      0.10624343     0.052251548
2019-02-27/12:05:30.54        -0.026382219      0.10634576     0.052304155
2019-02-27/12:05:30.58        -0.026356650      0.10624195     0.052255381
2019-02-27/12:05:30.61        -0.026356657      0.10624125     0.052257280
2019-02-27/12:05:30.64        -0.026356650      0.10624049     0.052259154
2019-02-27/12:05:30.67        -0.026382219      0.10634282     0.052311768
2019-02-27/12:05:30.70        -0.026356650      0.10623901     0.052262986
2019-02-27/12:05:30.73        -0.026356657      0.10623831     0.052264884
2019-02-27/12:05:30.76        -0.026356650      0.10623755     0.052266757
2019-02-27/12:05:30.79        -0.026382219      0.10633987     0.052319379
2019-02-27/12:05:30.83        -0.026356650      0.10623607     0.052270589
2019-02-27/12:05:30.86        -0.026356657      0.10623537     0.052272486
2019-02-27/12:05:30.89        -0.026356650      0.10623461     0.052274359
2019-02-27/12:05:30.92        -0.026382219      0.10633693     0.052326987
2019-02-27/12:05:30.95        -0.026356650      0.10623313     0.052278189
2019-02-27/12:05:30.98        -0.026356657      0.10623243     0.052280086
2019-02-27/12:05:31.01        -0.026356650      0.10623167     0.052281959
2019-02-27/12:05:31.04        -0.026382219      0.10633399     0.052334593
2019-02-27/12:05:31.08        -0.026356650      0.10623019     0.052285788
2019-02-27/12:05:31.11        -0.026356657      0.10622949     0.052287684
2019-02-27/12:05:31.14        -0.026356650      0.10622873     0.052289556
2019-02-27/12:05:31.17        -0.026382219      0.10633104     0.052342197
2019-02-27/12:05:31.20        -0.026356650      0.10622725     0.052293384
2019-02-27/12:05:31.23        -0.026356657      0.10622655     0.052295279
2019-02-27/12:05:31.26        -0.026356650      0.10622579     0.052297151
2019-02-27/12:05:31.29        -0.026382219      0.10632810     0.052349799
2019-02-27/12:05:31.33        -0.026356650      0.10622431     0.052300978
2019-02-27/12:05:31.36        -0.026356657      0.10622361     0.052302873
2019-02-27/12:05:31.39        -0.026356650      0.10622285     0.052304744
2019-02-27/12:05:31.42        -0.026382219      0.10632516     0.052357399
2019-02-27/12:05:31.45        -0.026356650      0.10622137     0.052308569
2019-02-27/12:05:31.48        -0.026356657      0.10622067     0.052310464
2019-02-27/12:05:31.51        -0.026356650      0.10621991     0.052312334
2019-02-27/12:05:31.54        -0.026382219      0.10632222     0.052364996
2019-02-27/12:05:31.58        -0.026356650      0.10621843     0.052316159
2019-02-27/12:05:31.61        -0.026356657      0.10621773     0.052318053
2019-02-27/12:05:31.64        -0.026356650      0.10621697     0.052319923
2019-02-27/12:05:31.67        -0.026382219      0.10631927     0.052372591
2019-02-27/12:05:31.70        -0.026356650      0.10621549     0.052323746
2019-02-27/12:05:31.73        -0.026356657      0.10621479     0.052325640
2019-02-27/12:05:31.76        -0.026356650      0.10621403     0.052327509
2019-02-27/12:05:31.79        -0.026382219      0.10631633     0.052380184
2019-02-27/12:05:31.83        -0.026356650      0.10621255     0.052331331
2019-02-27/12:05:31.86        -0.026356657      0.10621185     0.052333224
2019-02-27/12:05:31.89        -0.026356650      0.10621109     0.052335093
2019-02-27/12:05:31.92        -0.026382219      0.10631339     0.052387775
2019-02-27/12:05:31.95        -0.026356650      0.10620961     0.052338914
2019-02-27/12:05:31.98        -0.026356657      0.10620891     0.052340806
2019-02-27/12:05:32.01        -0.026356650      0.10620815     0.052342674
2019-02-27/12:05:32.04        -0.026382219      0.10631044     0.052395364
2019-02-27/12:05:32.08        -0.026356650      0.10620667     0.052346495
2019-02-27/12:05:32.11        -0.026356657      0.10620597     0.052348387
2019-02-27/12:05:32.14        -0.026356650      0.10620521     0.052350254
2019-02-27/12:05:32.17        -0.026382219      0.10630750     0.052402950
2019-02-27/12:05:32.20        -0.026356650      0.10620373     0.052354073
2019-02-27/12:05:32.23        -0.026356657      0.10620303     0.052355964
2019-02-27/12:05:32.26        -0.026356650      0.10620227     0.052357831
2019-02-27/12:05:32.29        -0.026382219      0.10630456     0.052410534
2019-02-27/12:05:32.33        -0.026356650      0.10620079     0.052361649
2019-02-27/12:05:32.36        -0.026356657      0.10620009     0.052363540
2019-02-27/12:05:32.39        -0.026356650      0.10619933     0.052365406
2019-02-27/12:05:32.42        -0.026382219      0.10630161     0.052418116
2019-02-27/12:05:32.45        -0.026356650      0.10619785     0.052369223
2019-02-27/12:05:32.48        -0.026356657      0.10619715     0.052371114
2019-02-27/12:05:32.51        -0.026356650      0.10619639     0.052372979
2019-02-27/12:05:32.54        -0.026382219      0.10629867     0.052425696
2019-02-27/12:05:32.58        -0.026356650      0.10619491     0.052376795
2019-02-27/12:05:32.61        -0.026356657      0.10619421     0.052378685
2019-02-27/12:05:32.64        -0.026356650      0.10619345     0.052380550
2019-02-27/12:05:32.67        -0.026382219      0.10629573     0.052433273
2019-02-27/12:05:32.70        -0.026356650      0.10619197     0.052384365
2019-02-27/12:05:32.73        -0.026356657      0.10619127     0.052386254
2019-02-27/12:05:32.76        -0.026356650      0.10619051     0.052388118
2019-02-27/12:05:32.79        -0.026382219      0.10629279     0.052440849
2019-02-27/12:05:32.83        -0.026356650      0.10618903     0.052391932
2019-02-27/12:05:32.86        -0.026356657      0.10618833     0.052393821
2019-02-27/12:05:32.89        -0.026356650      0.10618757     0.052395685
2019-02-27/12:05:32.92        -0.026382219      0.10628984     0.052448422
2019-02-27/12:05:32.95        -0.026356650      0.10618609     0.052399497
2019-02-27/12:05:32.98        -0.026356657      0.10618539     0.052401385
2019-02-27/12:05:33.01        -0.026356650      0.10618463     0.052403249
2019-02-27/12:05:33.04        -0.026382219      0.10628690     0.052455992
2019-02-27/12:05:33.08        -0.026356650      0.10618315     0.052407060
2019-02-27/12:05:33.11        -0.026356657      0.10618245     0.052408948
2019-02-27/12:05:33.14        -0.026356650      0.10618169     0.052410811
2019-02-27/12:05:33.17        -0.026382219      0.10628396     0.052463561
2019-02-27/12:05:33.20        -0.026356650      0.10618021     0.052414621
2019-02-27/12:05:33.23        -0.026356657      0.10617951     0.052416508
2019-02-27/12:05:33.26        -0.026356650      0.10617875     0.052418370
2019-02-27/12:05:33.29        -0.026382219      0.10628101     0.052471127
2019-02-27/12:05:33.33        -0.026356650      0.10617727     0.052422179
2019-02-27/12:05:33.36        -0.026356657      0.10617657     0.052424066
2019-02-27/12:05:33.39        -0.026356650      0.10617581     0.052425928
2019-02-27/12:05:33.42        -0.026382219      0.10627807     0.052478692
2019-02-27/12:05:33.45        -0.026356650      0.10617433     0.052429736
2019-02-27/12:05:33.48        -0.026356657      0.10617363     0.052431621
2019-02-27/12:05:33.51        -0.026356650      0.10617287     0.052433483
2019-02-27/12:05:33.54        -0.026382219      0.10627513     0.052486254
2019-02-27/12:05:33.58        -0.026356650      0.10617139     0.052437290
2019-02-27/12:05:33.61        -0.026356657      0.10617069     0.052439175
2019-02-27/12:05:33.64        -0.026356650      0.10616993     0.052441036
2019-02-27/12:05:33.67        -0.026382219      0.10627218     0.052493813
2019-02-27/12:05:33.70        -0.026356650      0.10616845     0.052444842
2019-02-27/12:05:33.73        -0.026356657      0.10616775     0.052446726
2019-02-27/12:05:33.76        -0.026356650      0.10616699     0.052448587
2019-02-27/12:05:33.79        -0.026382219      0.10626924     0.052501371
2019-02-27/12:05:33.83        -0.026356650      0.10616551     0.052452391
2019-02-27/12:05:33.86        -0.026356657      0.10616480     0.052454275
2019-02-27/12:05:33.89        -0.026356650      0.10616405     0.052456135
2019-02-27/12:05:33.92        -0.026382219      0.10626630     0.052508926
2019-02-27/12:05:33.95        -0.026356650      0.10616257     0.052459939
2019-02-27/12:05:33.98        -0.026356657      0.10616186     0.052461822
2019-02-27/12:05:34.01        -0.026356650      0.10616111     0.052463681
2019-02-27/12:05:34.04        -0.026382219      0.10626336     0.052516479
2019-02-27/12:05:34.08        -0.026356650      0.10615963     0.052467484
2019-02-27/12:05:34.11        -0.026356657      0.10615892     0.052469367
2019-02-27/12:05:34.14        -0.026356650      0.10615817     0.052471226
2019-02-27/12:05:34.17        -0.026382219      0.10626041     0.052524030
2019-02-27/12:05:34.20        -0.026356650      0.10615669     0.052475027
2019-02-27/12:05:34.23        -0.026356657      0.10615598     0.052476909
2019-02-27/12:05:34.26        -0.026356650      0.10615523     0.052478767
2019-02-27/12:05:34.29        -0.026382219      0.10625747     0.052531579
2019-02-27/12:05:34.33        -0.026356650      0.10615375     0.052482568
2019-02-27/12:05:34.36        -0.026356657      0.10615304     0.052484450
2019-02-27/12:05:34.39        -0.026356650      0.10615229     0.052486307
2019-02-27/12:05:34.42        -0.026382219      0.10625453     0.052539125
2019-02-27/12:05:34.45        -0.026356650      0.10615081     0.052490106
2019-02-27/12:05:34.48        -0.026356657      0.10615010     0.052491988
2019-02-27/12:05:34.51        -0.026356650      0.10614935     0.052493844
2019-02-27/12:05:34.54        -0.026382219      0.10625158     0.052546669
2019-02-27/12:05:34.58        -0.026356650      0.10614787     0.052497642
2019-02-27/12:05:34.61        -0.026356657      0.10614716     0.052499523
2019-02-27/12:05:34.64        -0.026356650      0.10614641     0.052501380
2019-02-27/12:05:34.67        -0.026382219      0.10624864     0.052554211
2019-02-27/12:05:34.70        -0.026356650      0.10614493     0.052505177
2019-02-27/12:05:34.73        -0.026356657      0.10614422     0.052507057
2019-02-27/12:05:34.76        -0.026356650      0.10614347     0.052508913
2019-02-27/12:05:34.79        -0.026382219      0.10624570     0.052561751
2019-02-27/12:05:34.83        -0.026356650      0.10614199     0.052512708
2019-02-27/12:05:34.86        -0.026356657      0.10614128     0.052514588
2019-02-27/12:05:34.89        -0.026356650      0.10614053     0.052516443
2019-02-27/12:05:34.92        -0.026382219      0.10624275     0.052569288
2019-02-27/12:05:34.95        -0.026356650      0.10613905     0.052520238
2019-02-27/12:05:34.98        -0.026356657      0.10613834     0.052522117
2019-02-27/12:05:35.01        -0.026356650      0.10613759     0.052523972
2019-02-27/12:05:35.04        -0.026382219      0.10623981     0.052576824
2019-02-27/12:05:35.08        -0.026356650      0.10613611     0.052527765
2019-02-27/12:05:35.11        -0.026356657      0.10613540     0.052529644
2019-02-27/12:05:35.14        -0.026356650      0.10613465     0.052531498
2019-02-27/12:05:35.17        -0.026382219      0.10623687     0.052584357
2019-02-27/12:05:35.20        -0.026356650      0.10613317     0.052535291
2019-02-27/12:05:35.23        -0.026356657      0.10613246     0.052537169
2019-02-27/12:05:35.26        -0.026356650      0.10613171     0.052539022
2019-02-27/12:05:35.29        -0.026382219      0.10623393     0.052591888
2019-02-27/12:05:35.33        -0.026356650      0.10613023     0.052542814
2019-02-27/12:05:35.36        -0.026356657      0.10612952     0.052544691
2019-02-27/12:05:35.39        -0.026356650      0.10612877     0.052546544
2019-02-27/12:05:35.42        -0.026382219      0.10623098     0.052599416
2019-02-27/12:05:35.45        -0.026356650      0.10612729     0.052550334
2019-02-27/12:05:35.48        -0.026356657      0.10612658     0.052552211
2019-02-27/12:05:35.51        -0.026356650      0.10612583     0.052554064
2019-02-27/12:05:35.54        -0.026382219      0.10622804     0.052606943
2019-02-27/12:05:35.58        -0.026356650      0.10612435     0.052557853
2019-02-27/12:05:35.61        -0.026356657      0.10612364     0.052559729
2019-02-27/12:05:35.64        -0.026356650      0.10612289     0.052561581
2019-02-27/12:05:35.67        -0.026382219      0.10622510     0.052614467
2019-02-27/12:05:35.70        -0.026356650      0.10612141     0.052565369
2019-02-27/12:05:35.73        -0.026356657      0.10612070     0.052567245
2019-02-27/12:05:35.76        -0.026356650      0.10611995     0.052569096
2019-02-27/12:05:35.79        -0.026382219      0.10622215     0.052621989
2019-02-27/12:05:35.83        -0.026356650      0.10611847     0.052572883
2019-02-27/12:05:35.86        -0.026356657      0.10611776     0.052574759
2019-02-27/12:05:35.89        -0.026356650      0.10611701     0.052576609
2019-02-27/12:05:35.92        -0.026382219      0.10621921     0.052629508
2019-02-27/12:05:35.95        -0.026356650      0.10611553     0.052580395
2019-02-27/12:05:35.98        -0.026356657      0.10611482     0.052582270
2019-02-27/12:05:36.01        -0.026356650      0.10611407     0.052584120
2019-02-27/12:05:36.04        -0.026382219      0.10621627     0.052637026
2019-02-27/12:05:36.08        -0.026356650      0.10611259     0.052587905
2019-02-27/12:05:36.11        -0.026356657      0.10611188     0.052589779
2019-02-27/12:05:36.14        -0.026356650      0.10611113     0.052591629
2019-02-27/12:05:36.17        -0.026382219      0.10621333     0.052644541
2019-02-27/12:05:36.20        -0.026356650      0.10610965     0.052595412
2019-02-27/12:05:36.23        -0.026356657      0.10610894     0.052597286
2019-02-27/12:05:36.26        -0.026356650      0.10610819     0.052599135
2019-02-27/12:05:36.29        -0.026382219      0.10621038     0.052652054
2019-02-27/12:05:36.33        -0.026356650      0.10610671     0.052602917
2019-02-27/12:05:36.36        -0.026356657      0.10610600     0.052604790
2019-02-27/12:05:36.39        -0.026356650      0.10610525     0.052606639
2019-02-27/12:05:36.42        -0.026382219      0.10620744     0.052659565
2019-02-27/12:05:36.45        -0.026356650      0.10610377     0.052610420
2019-02-27/12:05:36.48        -0.026356657      0.10610306     0.052612293
2019-02-27/12:05:36.51        -0.026356650      0.10610231     0.052614141
2019-02-27/12:05:36.54        -0.026382219      0.10620450     0.052667073
2019-02-27/12:05:36.58        -0.026356650      0.10610083     0.052617921
2019-02-27/12:05:36.61        -0.026356657      0.10610012     0.052619793
2019-02-27/12:05:36.64        -0.026356650      0.10609937     0.052621640
2019-02-27/12:05:36.67        -0.026382219      0.10620155     0.052674580
2019-02-27/12:05:36.70        -0.026356650      0.10609789     0.052625419
2019-02-27/12:05:36.73        -0.026356657      0.10609718     0.052627291
2019-02-27/12:05:36.76        -0.026356650      0.10609643     0.052629138
2019-02-27/12:05:36.79        -0.026382219      0.10619861     0.052682084
2019-02-27/12:05:36.83        -0.026356650      0.10609495     0.052632916
2019-02-27/12:05:36.86        -0.026356657      0.10609424     0.052634786
2019-02-27/12:05:36.89        -0.026356650      0.10609349     0.052636633
2019-02-27/12:05:36.92        -0.026382219      0.10619567     0.052689586
2019-02-27/12:05:36.95        -0.026356650      0.10609201     0.052640410
2019-02-27/12:05:36.98        -0.026356657      0.10609130     0.052642280
2019-02-27/12:05:37.01        -0.026356650      0.10609055     0.052644126
2019-02-27/12:05:37.04        -0.026382219      0.10619272     0.052697085
2019-02-27/12:05:37.08        -0.026356650      0.10608907     0.052647901
2019-02-27/12:05:37.11        -0.026356657      0.10608836     0.052649771
2019-02-27/12:05:37.14        -0.026356650      0.10608761     0.052651616
2019-02-27/12:05:37.17        -0.026382219      0.10618978     0.052704583
2019-02-27/12:05:37.20        -0.026356650      0.10608613     0.052655391
2019-02-27/12:05:37.23        -0.026356657      0.10608542     0.052657260
2019-02-27/12:05:37.26        -0.026356650      0.10608467     0.052659105
2019-02-27/12:05:37.29        -0.026382219      0.10618684     0.052712078
2019-02-27/12:05:37.33        -0.026356650      0.10608319     0.052662878
2019-02-27/12:05:37.36        -0.026356657      0.10608248     0.052664747
2019-02-27/12:05:37.39        -0.026356650      0.10608173     0.052666591
2019-02-27/12:05:37.42        -0.026382219      0.10618390     0.052719571
2019-02-27/12:05:37.45        -0.026356650      0.10608025     0.052670363
2019-02-27/12:05:37.48        -0.026356657      0.10607954     0.052672231
2019-02-27/12:05:37.51        -0.026356650      0.10607879     0.052674075
2019-02-27/12:05:37.54        -0.026382219      0.10618095     0.052727061
2019-02-27/12:05:37.58        -0.026356650      0.10607731     0.052677846
2019-02-27/12:05:37.61        -0.026356657      0.10607660     0.052679714
2019-02-27/12:05:37.64        -0.026356650      0.10607585     0.052681557
2019-02-27/12:05:37.67        -0.026382219      0.10617801     0.052734550
2019-02-27/12:05:37.70        -0.026356650      0.10607437     0.052685327
2019-02-27/12:05:37.73        -0.026356657      0.10607366     0.052687194
2019-02-27/12:05:37.76        -0.026356650      0.10607291     0.052689036
2019-02-27/12:05:37.79        -0.026382219      0.10617507     0.052742036
2019-02-27/12:05:37.83        -0.026356650      0.10607143     0.052692805
2019-02-27/12:05:37.86        -0.026356657      0.10607072     0.052694672
2019-02-27/12:05:37.89        -0.026356650      0.10606997     0.052696514
2019-02-27/12:05:37.92        -0.026382219      0.10617212     0.052749520
2019-02-27/12:05:37.95        -0.026356650      0.10606849     0.052700281
2019-02-27/12:05:37.98        -0.026356657      0.10606778     0.052702147
2019-02-27/12:05:38.01        -0.026356650      0.10606703     0.052703989
2019-02-27/12:05:38.04        -0.026382219      0.10616918     0.052757002
2019-02-27/12:05:38.08        -0.026356650      0.10606555     0.052707755
2019-02-27/12:05:38.11        -0.026356657      0.10606484     0.052709621
2019-02-27/12:05:38.14        -0.026356650      0.10606409     0.052711461
2019-02-27/12:05:38.17        -0.026382219      0.10616624     0.052764481
2019-02-27/12:05:38.20        -0.026356650      0.10606261     0.052715227
2019-02-27/12:05:38.23        -0.026356657      0.10606190     0.052717092
2019-02-27/12:05:38.26        -0.026356650      0.10606115     0.052718932
2019-02-27/12:05:38.29        -0.026382219      0.10616329     0.052771958
2019-02-27/12:05:38.33        -0.026356650      0.10605967     0.052722696
2019-02-27/12:05:38.36        -0.026356657      0.10605896     0.052724561
2019-02-27/12:05:38.39        -0.026356650      0.10605821     0.052726400
2019-02-27/12:05:38.42        -0.026382219      0.10616035     0.052779433
2019-02-27/12:05:38.45        -0.026356650      0.10605673     0.052730163
2019-02-27/12:05:38.48        -0.026356657      0.10605602     0.052732027
2019-02-27/12:05:38.51        -0.026356650      0.10605527     0.052733866
2019-02-27/12:05:38.54        -0.026382219      0.10615741     0.052786906
2019-02-27/12:05:38.58        -0.026356650      0.10605379     0.052737628
2019-02-27/12:05:38.61        -0.026356657      0.10605308     0.052739492
2019-02-27/12:05:38.64        -0.026356650      0.10605233     0.052741330
2019-02-27/12:05:38.67        -0.026382219      0.10615447     0.052794377
2019-02-27/12:05:38.70        -0.026356650      0.10605084     0.052745091
2019-02-27/12:05:38.73        -0.026356657      0.10605014     0.052746954
2019-02-27/12:05:38.76        -0.026356650      0.10604939     0.052748792
2019-02-27/12:05:38.79        -0.026382219      0.10615152     0.052801845
2019-02-27/12:05:38.83        -0.026356650      0.10604790     0.052752552
2019-02-27/12:05:38.86        -0.026356657      0.10604720     0.052754414
2019-02-27/12:05:38.89        -0.026356650      0.10604645     0.052756251
2019-02-27/12:05:38.92        -0.026382219      0.10614858     0.052809311
2019-02-27/12:05:38.95        -0.026356650      0.10604496     0.052760010
2019-02-27/12:05:38.98        -0.026356657      0.10604426     0.052761871
2019-02-27/12:05:39.01        -0.026356650      0.10604351     0.052763708
2019-02-27/12:05:39.04        -0.026382219      0.10614564     0.052816775
2019-02-27/12:05:39.08        -0.026356650      0.10604202     0.052767466
2019-02-27/12:05:39.11        -0.026356657      0.10604132     0.052769327
2019-02-27/12:05:39.14        -0.026356650      0.10604057     0.052771163
2019-02-27/12:05:39.17        -0.026382219      0.10614269     0.052824236
2019-02-27/12:05:39.20        -0.026356650      0.10603908     0.052774920
2019-02-27/12:05:39.23        -0.026356657      0.10603838     0.052776780
2019-02-27/12:05:39.26        -0.026356650      0.10603763     0.052778616
2019-02-27/12:05:39.29        -0.026382219      0.10613975     0.052831695
2019-02-27/12:05:39.33        -0.026356650      0.10603614     0.052782371
2019-02-27/12:05:39.36        -0.026356657      0.10603544     0.052784231
2019-02-27/12:05:39.39        -0.026356650      0.10603469     0.052786066
2019-02-27/12:05:39.42        -0.026382219      0.10613681     0.052839153
2019-02-27/12:05:39.45        -0.026356650      0.10603320     0.052789820
2019-02-27/12:05:39.48        -0.026356071      0.10603423     0.052789173
2019-02-27/12:05:39.51        -0.026346996      0.10606036     0.052752162
2019-02-27/12:05:39.54        -0.026363203      0.10619024     0.052765155
2019-02-27/12:05:39.58        -0.026328565      0.10611352     0.052676969
2019-02-27/12:05:39.61        -0.026319502      0.10613970     0.052639981
2019-02-27/12:05:39.64        -0.026310427      0.10616583     0.052602969
2019-02-27/12:05:39.67        -0.026326634      0.10629570     0.052615968
2019-02-27/12:05:39.70        -0.026291997      0.10621899     0.052527774
2019-02-27/12:05:39.73        -0.026282933      0.10624517     0.052490785
2019-02-27/12:05:39.76        -0.026273858      0.10627130     0.052453772
2019-02-27/12:05:39.79        -0.026290065      0.10640116     0.052466778
2019-02-27/12:05:39.83        -0.026255428      0.10632445     0.052378576
2019-02-27/12:05:39.86        -0.026246365      0.10635063     0.052341586
2019-02-27/12:05:39.89        -0.026237289      0.10637677     0.052304572
2019-02-27/12:05:39.92        -0.026253496      0.10650663     0.052317584
2019-02-27/12:05:39.95        -0.026218859      0.10642992     0.052229374
2019-02-27/12:05:39.98        -0.026209796      0.10645610     0.052192383
2019-02-27/12:05:40.01        -0.026200720      0.10648223     0.052155369
2019-02-27/12:05:40.04        -0.026216927      0.10661210     0.052168387
2019-02-27/12:05:40.08        -0.026182290      0.10653539     0.052080169
2019-02-27/12:05:40.11        -0.026173227      0.10656157     0.052043177
2019-02-27/12:05:40.14        -0.026164151      0.10658770     0.052006162
2019-02-27/12:05:40.17        -0.026180358      0.10671756     0.052019187
2019-02-27/12:05:40.20        -0.026145721      0.10664086     0.051930960
2019-02-27/12:05:40.23        -0.026136658      0.10666704     0.051893968
2019-02-27/12:05:40.26        -0.026127582      0.10669318     0.051856952
2019-02-27/12:05:40.29        -0.026143789      0.10682303     0.051869983
2019-02-27/12:05:40.33        -0.026109152      0.10674633     0.051781748
2019-02-27/12:05:40.36        -0.026100089      0.10677252     0.051744755
2019-02-27/12:05:40.39        -0.026091013      0.10679865     0.051707738
2019-02-27/12:05:40.42        -0.026107220      0.10692850     0.051720776
2019-02-27/12:05:40.45        -0.026072583      0.10685181     0.051632533
2019-02-27/12:05:40.48        -0.026063520      0.10687799     0.051595539
2019-02-27/12:05:40.51        -0.026055030      0.10690239     0.051561028
2019-02-27/12:05:40.54        -0.026080305      0.10700535     0.051612918
2019-02-27/12:05:40.58        -0.026055030      0.10690091     0.051564767
2019-02-27/12:05:40.61        -0.026055036      0.10690021     0.051566618
2019-02-27/12:05:40.64        -0.026055030      0.10689946     0.051568446
2019-02-27/12:05:40.67        -0.026080305      0.10700242     0.051620343
2019-02-27/12:05:40.70        -0.026055030      0.10689798     0.051572184
2019-02-27/12:05:40.73        -0.026055036      0.10689728     0.051574036
2019-02-27/12:05:40.76        -0.026055030      0.10689653     0.051575863
2019-02-27/12:05:40.79        -0.026080305      0.10699949     0.051627767
2019-02-27/12:05:40.83        -0.026055030      0.10689505     0.051579600
2019-02-27/12:05:40.86        -0.026055036      0.10689435     0.051581451
2019-02-27/12:05:40.89        -0.026055030      0.10689359     0.051583277
2019-02-27/12:05:40.92        -0.026080305      0.10699655     0.051635188
2019-02-27/12:05:40.95        -0.026055030      0.10689212     0.051587013
2019-02-27/12:05:40.98        -0.026055036      0.10689142     0.051588863
2019-02-27/12:05:41.01        -0.026055030      0.10689066     0.051590689
2019-02-27/12:05:41.04        -0.026080305      0.10699362     0.051642607
2019-02-27/12:05:41.08        -0.026055030      0.10688919     0.051594424
2019-02-27/12:05:41.11        -0.026055036      0.10688848     0.051596274
2019-02-27/12:05:41.14        -0.026055030      0.10688773     0.051598100
2019-02-27/12:05:41.17        -0.026080305      0.10699068     0.051650023
2019-02-27/12:05:41.20        -0.026055030      0.10688626     0.051601834
2019-02-27/12:05:41.23        -0.026055036      0.10688555     0.051603683
2019-02-27/12:05:41.26        -0.026055030      0.10688480     0.051605508
2019-02-27/12:05:41.29        -0.026080305      0.10698775     0.051657438
2019-02-27/12:05:41.33        -0.026055030      0.10688332     0.051609241
2019-02-27/12:05:41.36        -0.026055036      0.10688262     0.051611089
2019-02-27/12:05:41.39        -0.026055030      0.10688187     0.051612914
2019-02-27/12:05:41.42        -0.026080305      0.10698482     0.051664851
2019-02-27/12:05:41.45        -0.026055030      0.10688039     0.051616645
2019-02-27/12:05:41.48        -0.026055036      0.10687969     0.051618493
2019-02-27/12:05:41.51        -0.026055030      0.10687894     0.051620317
2019-02-27/12:05:41.54        -0.026080305      0.10698188     0.051672261
2019-02-27/12:05:41.58        -0.026055030      0.10687746     0.051624048
2019-02-27/12:05:41.61        -0.026055036      0.10687676     0.051625896
2019-02-27/12:05:41.64        -0.026055030      0.10687601     0.051627719
2019-02-27/12:05:41.67        -0.026080305      0.10697895     0.051679669
2019-02-27/12:05:41.70        -0.026055030      0.10687453     0.051631449
2019-02-27/12:05:41.73        -0.026055036      0.10687383     0.051633296
2019-02-27/12:05:41.76        -0.026055030      0.10687308     0.051635119
2019-02-27/12:05:41.79        -0.026080305      0.10697602     0.051687076
2019-02-27/12:05:41.83        -0.026055030      0.10687160     0.051638847
2019-02-27/12:05:41.86        -0.026055036      0.10687090     0.051640694
2019-02-27/12:05:41.89        -0.026055030      0.10687015     0.051642516
2019-02-27/12:05:41.92        -0.026080305      0.10697308     0.051694480
2019-02-27/12:05:41.95        -0.026055030      0.10686867     0.051646243
2019-02-27/12:05:41.98        -0.026055036      0.10686797     0.051648089
2019-02-27/12:05:42.01        -0.026055030      0.10686722     0.051649911
2019-02-27/12:05:42.04        -0.026080305      0.10697015     0.051701882
2019-02-27/12:05:42.08        -0.026055030      0.10686574     0.051653638
2019-02-27/12:05:42.11        -0.026055036      0.10686504     0.051655483
2019-02-27/12:05:42.14        -0.026055030      0.10686428     0.051657304
2019-02-27/12:05:42.17        -0.026080305      0.10696721     0.051709281
2019-02-27/12:05:42.20        -0.026055030      0.10686281     0.051661030
2019-02-27/12:05:42.23        -0.026055036      0.10686211     0.051662875
2019-02-27/12:05:42.26        -0.026055030      0.10686135     0.051664695
2019-02-27/12:05:42.29        -0.026080305      0.10696428     0.051716679
2019-02-27/12:05:42.33        -0.026055030      0.10685988     0.051668420
2019-02-27/12:05:42.36        -0.026055036      0.10685917     0.051670264
2019-02-27/12:05:42.39        -0.026055030      0.10685842     0.051672084
2019-02-27/12:05:42.42        -0.026080305      0.10696135     0.051724074
2019-02-27/12:05:42.45        -0.026055030      0.10685695     0.051675807
2019-02-27/12:05:42.48        -0.026055036      0.10685624     0.051677651
2019-02-27/12:05:42.51        -0.026055030      0.10685549     0.051679471
2019-02-27/12:05:42.54        -0.026080305      0.10695841     0.051731468
2019-02-27/12:05:42.58        -0.026055030      0.10685401     0.051683193
2019-02-27/12:05:42.61        -0.026055036      0.10685331     0.051685036
2019-02-27/12:05:42.64        -0.026055030      0.10685256     0.051686856
2019-02-27/12:05:42.67        -0.026080305      0.10695548     0.051738859
2019-02-27/12:05:42.70        -0.026055030      0.10685108     0.051690577
2019-02-27/12:05:42.73        -0.026055036      0.10685038     0.051692419
2019-02-27/12:05:42.76        -0.026055030      0.10684963     0.051694238
2019-02-27/12:05:42.79        -0.026080305      0.10695254     0.051746248
2019-02-27/12:05:42.83        -0.026055030      0.10684815     0.051697958
2019-02-27/12:05:42.86        -0.026055036      0.10684745     0.051699800
2019-02-27/12:05:42.89        -0.026055030      0.10684670     0.051701618
2019-02-27/12:05:42.92        -0.026080305      0.10694961     0.051753635
2019-02-27/12:05:42.95        -0.026055030      0.10684522     0.051705337
2019-02-27/12:05:42.98        -0.026055036      0.10684452     0.051707179
2019-02-27/12:05:43.01        -0.026055030      0.10684377     0.051708997
2019-02-27/12:05:43.04        -0.026080305      0.10694668     0.051761020
2019-02-27/12:05:43.08        -0.026055030      0.10684229     0.051712714
2019-02-27/12:05:43.11        -0.026055036      0.10684159     0.051714555
2019-02-27/12:05:43.14        -0.026055030      0.10684084     0.051716373
2019-02-27/12:05:43.17        -0.026080305      0.10694374     0.051768402
2019-02-27/12:05:43.20        -0.026055030      0.10683936     0.051720089
2019-02-27/12:05:43.23        -0.026055036      0.10683866     0.051721930
2019-02-27/12:05:43.26        -0.026055030      0.10683791     0.051723746
2019-02-27/12:05:43.29        -0.026080305      0.10694081     0.051775783
2019-02-27/12:05:43.33        -0.026055030      0.10683643     0.051727462
2019-02-27/12:05:43.36        -0.026055036      0.10683573     0.051729302
2019-02-27/12:05:43.39        -0.026055030      0.10683498     0.051731118
2019-02-27/12:05:43.42        -0.026080305      0.10693788     0.051783161
2019-02-27/12:05:43.45        -0.026055030      0.10683350     0.051734833
2019-02-27/12:05:43.48        -0.026055036      0.10683280     0.051736672
2019-02-27/12:05:43.51        -0.026055030      0.10683204     0.051738488
2019-02-27/12:05:43.54        -0.026080305      0.10693494     0.051790538
2019-02-27/12:05:43.58        -0.026055030      0.10683057     0.051742201
2019-02-27/12:05:43.61        -0.026055036      0.10682986     0.051744040
2019-02-27/12:05:43.64        -0.026055030      0.10682911     0.051745855
2019-02-27/12:05:43.67        -0.026080305      0.10693201     0.051797912
2019-02-27/12:05:43.70        -0.026055030      0.10682764     0.051749568
2019-02-27/12:05:43.73        -0.026055036      0.10682693     0.051751406
2019-02-27/12:05:43.76        -0.026055030      0.10682618     0.051753221
2019-02-27/12:05:43.79        -0.026080305      0.10692907     0.051805284
2019-02-27/12:05:43.83        -0.026055030      0.10682470     0.051756932
2019-02-27/12:05:43.86        -0.026055036      0.10682400     0.051758770
2019-02-27/12:05:43.89        -0.026055030      0.10682325     0.051760584
2019-02-27/12:05:43.92        -0.026080305      0.10692614     0.051812654
2019-02-27/12:05:43.95        -0.026055030      0.10682177     0.051764294
2019-02-27/12:05:43.98        -0.026055036      0.10682107     0.051766132
2019-02-27/12:05:44.01        -0.026055030      0.10682032     0.051767945
2019-02-27/12:05:44.04        -0.026080305      0.10692321     0.051820021
2019-02-27/12:05:44.08        -0.026055030      0.10681884     0.051771654
2019-02-27/12:05:44.11        -0.026055036      0.10681814     0.051773491
2019-02-27/12:05:44.14        -0.026055030      0.10681739     0.051775304
2019-02-27/12:05:44.17        -0.026080305      0.10692027     0.051827387
2019-02-27/12:05:44.20        -0.026055030      0.10681591     0.051779012
2019-02-27/12:05:44.23        -0.026055036      0.10681521     0.051780849
2019-02-27/12:05:44.26        -0.026055030      0.10681446     0.051782661
2019-02-27/12:05:44.29        -0.026080305      0.10691734     0.051834750
2019-02-27/12:05:44.33        -0.026055030      0.10681298     0.051786368
2019-02-27/12:05:44.36        -0.026055036      0.10681228     0.051788204
2019-02-27/12:05:44.39        -0.026055030      0.10681153     0.051790015
2019-02-27/12:05:44.42        -0.026080305      0.10691440     0.051842111
2019-02-27/12:05:44.45        -0.026055030      0.10681005     0.051793721
2019-02-27/12:05:44.48        -0.026055036      0.10680935     0.051795557
2019-02-27/12:05:44.51        -0.026055030      0.10680860     0.051797368
2019-02-27/12:05:44.54        -0.026080305      0.10691147     0.051849471
2019-02-27/12:05:44.58        -0.026055030      0.10680712     0.051801073
2019-02-27/12:05:44.61        -0.026055036      0.10680642     0.051802908
2019-02-27/12:05:44.64        -0.026055030      0.10680567     0.051804718
2019-02-27/12:05:44.67        -0.026080305      0.10690854     0.051856828
2019-02-27/12:05:44.70        -0.026055030      0.10680419     0.051808422
2019-02-27/12:05:44.73        -0.026055036      0.10680349     0.051810256
2019-02-27/12:05:44.76        -0.026055030      0.10680273     0.051812067
2019-02-27/12:05:44.79        -0.026080305      0.10690560     0.051864182
2019-02-27/12:05:44.83        -0.026055030      0.10680126     0.051815769
2019-02-27/12:05:44.86        -0.026055036      0.10680055     0.051817603
2019-02-27/12:05:44.89        -0.026055030      0.10679980     0.051819413
2019-02-27/12:05:44.92        -0.026080305      0.10690267     0.051871535
2019-02-27/12:05:44.95        -0.026055030      0.10679833     0.051823114
2019-02-27/12:05:44.98        -0.026055036      0.10679762     0.051824948
2019-02-27/12:05:45.01        -0.026055030      0.10679687     0.051826757
2019-02-27/12:05:45.04        -0.026080305      0.10689974     0.051878886
2019-02-27/12:05:45.08        -0.026055030      0.10679540     0.051830457
2019-02-27/12:05:45.11        -0.026055036      0.10679469     0.051832290
2019-02-27/12:05:45.14        -0.026055030      0.10679394     0.051834098
2019-02-27/12:05:45.17        -0.026080305      0.10689680     0.051886234
2019-02-27/12:05:45.20        -0.026055030      0.10679246     0.051837798
2019-02-27/12:05:45.23        -0.026055036      0.10679176     0.051839630
2019-02-27/12:05:45.26        -0.026055030      0.10679101     0.051841438
2019-02-27/12:05:45.29        -0.026080305      0.10689387     0.051893580
2019-02-27/12:05:45.33        -0.026055030      0.10678953     0.051845136
2019-02-27/12:05:45.36        -0.026055036      0.10678883     0.051846968
2019-02-27/12:05:45.39        -0.026055030      0.10678808     0.051848776
2019-02-27/12:05:45.42        -0.026080305      0.10689093     0.051900924
2019-02-27/12:05:45.45        -0.026055030      0.10678660     0.051852473
2019-02-27/12:05:45.48        -0.026055036      0.10678590     0.051854304
2019-02-27/12:05:45.51        -0.026055030      0.10678515     0.051856111
2019-02-27/12:05:45.54        -0.026080305      0.10688800     0.051908266
2019-02-27/12:05:45.58        -0.026055030      0.10678367     0.051859807
2019-02-27/12:05:45.61        -0.026055036      0.10678297     0.051861638
2019-02-27/12:05:45.64        -0.026055030      0.10678222     0.051863444
2019-02-27/12:05:45.67        -0.026080305      0.10688507     0.051915606
2019-02-27/12:05:45.70        -0.026055030      0.10678074     0.051867139
2019-02-27/12:05:45.73        -0.026055036      0.10678004     0.051868969
2019-02-27/12:05:45.76        -0.026055030      0.10677929     0.051870775
2019-02-27/12:05:45.79        -0.026080305      0.10688213     0.051922944
2019-02-27/12:05:45.83        -0.026055030      0.10677781     0.051874469
2019-02-27/12:05:45.86        -0.026055036      0.10677711     0.051876299
2019-02-27/12:05:45.89        -0.026055030      0.10677636     0.051878104
2019-02-27/12:05:45.92        -0.026080305      0.10687920     0.051930279
2019-02-27/12:05:45.95        -0.026055030      0.10677488     0.051881797
2019-02-27/12:05:45.98        -0.026055036      0.10677418     0.051883626
2019-02-27/12:05:46.01        -0.026055030      0.10677342     0.051885431
2019-02-27/12:05:46.04        -0.026080305      0.10687627     0.051937612
2019-02-27/12:05:46.08        -0.026055030      0.10677195     0.051889123
2019-02-27/12:05:46.11        -0.026055036      0.10677124     0.051890951
2019-02-27/12:05:46.14        -0.026055030      0.10677049     0.051892756
2019-02-27/12:05:46.17        -0.026080305      0.10687333     0.051944944
2019-02-27/12:05:46.20        -0.026055030      0.10676902     0.051896446
2019-02-27/12:05:46.23        -0.026055036      0.10676831     0.051898274
2019-02-27/12:05:46.26        -0.026055030      0.10676756     0.051900078
2019-02-27/12:05:46.29        -0.026080305      0.10687040     0.051952273
2019-02-27/12:05:46.33        -0.026055030      0.10676609     0.051903768
2019-02-27/12:05:46.36        -0.026055036      0.10676538     0.051905595
2019-02-27/12:05:46.39        -0.026055030      0.10676463     0.051907398
2019-02-27/12:05:46.42        -0.026080305      0.10686746     0.051959600
2019-02-27/12:05:46.45        -0.026055030      0.10676315     0.051911087
2019-02-27/12:05:46.48        -0.026055036      0.10676245     0.051912914
2019-02-27/12:05:46.51        -0.026055030      0.10676170     0.051914717
2019-02-27/12:05:46.54        -0.026080305      0.10686453     0.051966924
2019-02-27/12:05:46.58        -0.026055030      0.10676022     0.051918404
2019-02-27/12:05:46.61        -0.026055036      0.10675952     0.051920231
2019-02-27/12:05:46.64        -0.026055030      0.10675877     0.051922033
2019-02-27/12:05:46.67        -0.026080305      0.10686160     0.051974247
2019-02-27/12:05:46.70        -0.026055030      0.10675729     0.051925719
2019-02-27/12:05:46.73        -0.026055036      0.10675659     0.051927545
2019-02-27/12:05:46.76        -0.026055030      0.10675584     0.051929347
2019-02-27/12:05:46.79        -0.026080305      0.10685866     0.051981567
2019-02-27/12:05:46.83        -0.026055030      0.10675436     0.051933032
2019-02-27/12:05:46.86        -0.026055036      0.10675366     0.051934857
2019-02-27/12:05:46.89        -0.026055030      0.10675291     0.051936658
2019-02-27/12:05:46.92        -0.026080305      0.10685573     0.051988886
2019-02-27/12:05:46.95        -0.026055030      0.10675143     0.051940343
2019-02-27/12:05:46.98        -0.026055036      0.10675073     0.051942167
2019-02-27/12:05:47.01        -0.026055030      0.10674998     0.051943968
2019-02-27/12:05:47.04        -0.026080305      0.10685279     0.051996202
2019-02-27/12:05:47.08        -0.026055030      0.10674850     0.051947651
2019-02-27/12:05:47.11        -0.026055036      0.10674780     0.051949475
2019-02-27/12:05:47.14        -0.026055030      0.10674705     0.051951275
2019-02-27/12:05:47.17        -0.026080305      0.10684986     0.052003516
2019-02-27/12:05:47.20        -0.026055030      0.10674557     0.051954957
2019-02-27/12:05:47.23        -0.026055036      0.10674487     0.051956781
2019-02-27/12:05:47.26        -0.026055030      0.10674411     0.051958581
2019-02-27/12:05:47.29        -0.026080305      0.10684693     0.052010828
2019-02-27/12:05:47.33        -0.026055030      0.10674264     0.051962262
2019-02-27/12:05:47.36        -0.026055036      0.10674194     0.051964085
2019-02-27/12:05:47.39        -0.026055030      0.10674118     0.051965884
2019-02-27/12:05:47.42        -0.026080305      0.10684399     0.052018137
2019-02-27/12:05:47.45        -0.026055030      0.10673971     0.051969564
2019-02-27/12:05:47.48        -0.026055036      0.10673900     0.051971386
2019-02-27/12:05:47.51        -0.026055030      0.10673825     0.051973185
2019-02-27/12:05:47.54        -0.026080305      0.10684106     0.052025445
2019-02-27/12:05:47.58        -0.026055030      0.10673678     0.051976864
2019-02-27/12:05:47.61        -0.026055036      0.10673607     0.051978686
2019-02-27/12:05:47.64        -0.026055030      0.10673532     0.051980484
2019-02-27/12:05:47.67        -0.026080305      0.10683813     0.052032750
2019-02-27/12:05:47.70        -0.026055030      0.10673384     0.051984161
2019-02-27/12:05:47.73        -0.026055036      0.10673314     0.051985983
2019-02-27/12:05:47.76        -0.026055030      0.10673239     0.051987780
2019-02-27/12:05:47.79        -0.026080305      0.10683519     0.052040053
2019-02-27/12:05:47.83        -0.026055030      0.10673091     0.051991457
2019-02-27/12:05:47.86        -0.026055036      0.10673021     0.051993278
2019-02-27/12:05:47.89        -0.026055030      0.10672946     0.051995075
2019-02-27/12:05:47.92        -0.026080305      0.10683226     0.052047354
2019-02-27/12:05:47.95        -0.026055030      0.10672798     0.051998750
2019-02-27/12:05:47.98        -0.026055036      0.10672728     0.052000571
2019-02-27/12:05:48.01        -0.026055030      0.10672653     0.052002367
2019-02-27/12:05:48.04        -0.026080305      0.10682932     0.052054653
2019-02-27/12:05:48.08        -0.026055030      0.10672505     0.052006042
2019-02-27/12:05:48.11        -0.026055036      0.10672435     0.052007861
2019-02-27/12:05:48.14        -0.026055030      0.10672360     0.052009657
2019-02-27/12:05:48.17        -0.026080305      0.10682639     0.052061950
2019-02-27/12:05:48.20        -0.026055030      0.10672212     0.052013331
2019-02-27/12:05:48.23        -0.026055036      0.10672142     0.052015150
2019-02-27/12:05:48.26        -0.026055030      0.10672067     0.052016945
2019-02-27/12:05:48.29        -0.026080305      0.10682346     0.052069245
2019-02-27/12:05:48.33        -0.026055030      0.10671919     0.052020618
2019-02-27/12:05:48.36        -0.026055036      0.10671849     0.052022436
2019-02-27/12:05:48.39        -0.026055030      0.10671774     0.052024231
2019-02-27/12:05:48.42        -0.026080305      0.10682052     0.052076537
2019-02-27/12:05:48.45        -0.026055030      0.10671626     0.052027902
2019-02-27/12:05:48.48        -0.026055036      0.10671556     0.052029721
2019-02-27/12:05:48.51        -0.026055030      0.10671480     0.052031515
2019-02-27/12:05:48.54        -0.026080305      0.10681759     0.052083827
2019-02-27/12:05:48.58        -0.026055030      0.10671333     0.052035185
2019-02-27/12:05:48.61        -0.026055036      0.10671263     0.052037003
2019-02-27/12:05:48.64        -0.026055030      0.10671187     0.052038796
2019-02-27/12:05:48.67        -0.026080305      0.10681465     0.052091115
2019-02-27/12:05:48.70        -0.026055030      0.10671040     0.052042466
2019-02-27/12:05:48.73        -0.026055036      0.10670969     0.052044283
2019-02-27/12:05:48.76        -0.026055030      0.10670894     0.052046076
2019-02-27/12:05:48.79        -0.026080305      0.10681172     0.052098401
2019-02-27/12:05:48.83        -0.026055030      0.10670747     0.052049744
2019-02-27/12:05:48.86        -0.026055036      0.10670676     0.052051561
2019-02-27/12:05:48.89        -0.026055030      0.10670601     0.052053353
2019-02-27/12:05:48.92        -0.026080305      0.10680879     0.052105685
2019-02-27/12:05:48.95        -0.026055030      0.10670453     0.052057020
2019-02-27/12:05:48.98        -0.026055036      0.10670383     0.052058836
2019-02-27/12:05:49.01        -0.026055030      0.10670308     0.052060628
2019-02-27/12:05:49.04        -0.026080305      0.10680585     0.052112967
2019-02-27/12:05:49.08        -0.026055030      0.10670160     0.052064294
2019-02-27/12:05:49.11        -0.026055036      0.10670090     0.052066110
2019-02-27/12:05:49.14        -0.026055030      0.10670015     0.052067901
2019-02-27/12:05:49.17        -0.026080305      0.10680292     0.052120246
2019-02-27/12:05:49.20        -0.026055030      0.10669867     0.052071566
2019-02-27/12:05:49.23        -0.026055036      0.10669797     0.052073381
2019-02-27/12:05:49.26        -0.026055030      0.10669722     0.052075172
2019-02-27/12:05:49.29        -0.026080305      0.10679999     0.052127523
2019-02-27/12:05:49.33        -0.026055030      0.10669574     0.052078836
2019-02-27/12:05:49.36        -0.026055036      0.10669504     0.052080650
2019-02-27/12:05:49.39        -0.026055030      0.10669429     0.052082441
2019-02-27/12:05:49.42        -0.026080305      0.10679705     0.052134798
2019-02-27/12:05:49.45        -0.026055030      0.10669281     0.052086103
2019-02-27/12:05:49.48        -0.026054441      0.10669381     0.052085468
2019-02-27/12:05:49.51        -0.026045217      0.10671940     0.052049301
2019-02-27/12:05:49.54        -0.026060978      0.10684936     0.052062484
2019-02-27/12:05:49.58        -0.026026484      0.10677146     0.051975824
2019-02-27/12:05:49.61        -0.026017272      0.10679710     0.051939680
2019-02-27/12:05:49.64        -0.026008048      0.10682270     0.051903512
2019-02-27/12:05:49.67        -0.026023809      0.10695265     0.051916700
2019-02-27/12:05:49.70        -0.025989315      0.10687476     0.051830032
2019-02-27/12:05:49.73        -0.025980103      0.10690040     0.051793887
2019-02-27/12:05:49.76        -0.025970880      0.10692599     0.051757719
2019-02-27/12:05:49.79        -0.025986640      0.10705595     0.051770914
2019-02-27/12:05:49.83        -0.025952147      0.10697806     0.051684237
2019-02-27/12:05:49.86        -0.025942935      0.10700370     0.051648092
2019-02-27/12:05:49.89        -0.025933711      0.10702929     0.051611922
2019-02-27/12:05:49.92        -0.025949471      0.10715924     0.051625123
2019-02-27/12:05:49.95        -0.025914978      0.10708136     0.051538439
2019-02-27/12:05:49.98        -0.025905766      0.10710700     0.051502292
2019-02-27/12:05:50.01        -0.025896542      0.10713259     0.051466121
2019-02-27/12:05:50.04        -0.025912303      0.10726254     0.051479329
2019-02-27/12:05:50.08        -0.025877809      0.10718466     0.051392637
2019-02-27/12:05:50.11        -0.025868597      0.10721030     0.051356489
2019-02-27/12:05:50.14        -0.025859373      0.10723590     0.051320318
2019-02-27/12:05:50.17        -0.025875134      0.10736584     0.051333531
2019-02-27/12:05:50.20        -0.025840640      0.10728796     0.051246831
2019-02-27/12:05:50.23        -0.025831428      0.10731360     0.051210683
2019-02-27/12:05:50.26        -0.025822205      0.10733920     0.051174510
2019-02-27/12:05:50.29        -0.025837965      0.10746914     0.051187730
2019-02-27/12:05:50.33        -0.025803472      0.10739126     0.051101022
2019-02-27/12:05:50.36        -0.025794260      0.10741691     0.051064872
2019-02-27/12:05:50.39        -0.025785036      0.10744250     0.051028699
2019-02-27/12:05:50.42        -0.025800796      0.10757244     0.051041925
2019-02-27/12:05:50.45        -0.025766303      0.10749457     0.050955209
2019-02-27/12:05:50.48        -0.025757091      0.10752021     0.050919059
2019-02-27/12:05:50.51        -0.025748462      0.10754411     0.050885333
2019-02-27/12:05:50.54        -0.025773440      0.10764770     0.050936522
2019-02-27/12:05:50.58        -0.025748462      0.10754264     0.050888980
2019-02-27/12:05:50.61        -0.025748468      0.10754194     0.050890786
2019-02-27/12:05:50.64        -0.025748462      0.10754119     0.050892569
2019-02-27/12:05:50.67        -0.025773440      0.10764478     0.050943764
2019-02-27/12:05:50.70        -0.025748462      0.10753972     0.050896214
2019-02-27/12:05:50.73        -0.025748468      0.10753902     0.050898020
2019-02-27/12:05:50.76        -0.025748462      0.10753827     0.050899802
2019-02-27/12:05:50.79        -0.025773440      0.10764185     0.050951004
2019-02-27/12:05:50.83        -0.025748462      0.10753680     0.050903447
2019-02-27/12:05:50.86        -0.025748468      0.10753610     0.050905252
2019-02-27/12:05:50.89        -0.025748462      0.10753535     0.050907033
2019-02-27/12:05:50.92        -0.025773440      0.10763893     0.050958241
2019-02-27/12:05:50.95        -0.025748462      0.10753388     0.050910677
2019-02-27/12:05:50.98        -0.025748468      0.10753318     0.050912481
2019-02-27/12:05:51.01        -0.025748462      0.10753243     0.050914262
2019-02-27/12:05:51.04        -0.025773440      0.10763601     0.050965477
2019-02-27/12:05:51.08        -0.025748462      0.10753096     0.050917905
2019-02-27/12:05:51.11        -0.025748468      0.10753026     0.050919709
2019-02-27/12:05:51.14        -0.025748462      0.10752951     0.050921489
2019-02-27/12:05:51.17        -0.025773440      0.10763308     0.050972711
2019-02-27/12:05:51.20        -0.025748462      0.10752804     0.050925131
2019-02-27/12:05:51.23        -0.025748468      0.10752734     0.050926934
2019-02-27/12:05:51.26        -0.025748462      0.10752659     0.050928714
2019-02-27/12:05:51.29        -0.025773440      0.10763016     0.050979942
2019-02-27/12:05:51.33        -0.025748462      0.10752512     0.050932355
2019-02-27/12:05:51.36        -0.025748468      0.10752442     0.050934158
2019-02-27/12:05:51.39        -0.025748462      0.10752367     0.050935937
2019-02-27/12:05:51.42        -0.025773440      0.10762724     0.050987172
2019-02-27/12:05:51.45        -0.025748462      0.10752219     0.050939577
2019-02-27/12:05:51.48        -0.025748468      0.10752150     0.050941379
2019-02-27/12:05:51.51        -0.025748462      0.10752075     0.050943158
2019-02-27/12:05:51.54        -0.025773440      0.10762431     0.050994399
2019-02-27/12:05:51.58        -0.025748462      0.10751927     0.050946797
2019-02-27/12:05:51.61        -0.025748468      0.10751858     0.050948599
2019-02-27/12:05:51.64        -0.025748462      0.10751783     0.050950377
2019-02-27/12:05:51.67        -0.025773440      0.10762139     0.051001624
2019-02-27/12:05:51.70        -0.025748462      0.10751635     0.050954015
2019-02-27/12:05:51.73        -0.025748468      0.10751565     0.050955816
2019-02-27/12:05:51.76        -0.025748462      0.10751491     0.050957594
2019-02-27/12:05:51.79        -0.025773440      0.10761847     0.051008848
2019-02-27/12:05:51.83        -0.025748462      0.10751343     0.050961230
2019-02-27/12:05:51.86        -0.025748468      0.10751273     0.050963031
2019-02-27/12:05:51.89        -0.025748462      0.10751199     0.050964809
2019-02-27/12:05:51.92        -0.025773440      0.10761555     0.051016069
2019-02-27/12:05:51.95        -0.025748462      0.10751051     0.050968444
2019-02-27/12:05:51.98        -0.025748468      0.10750981     0.050970245
2019-02-27/12:05:52.01        -0.025748462      0.10750907     0.050972021
2019-02-27/12:05:52.04        -0.025773440      0.10761262     0.051023288
2019-02-27/12:05:52.08        -0.025748462      0.10750759     0.050975656
2019-02-27/12:05:52.11        -0.025748468      0.10750689     0.050977456
2019-02-27/12:05:52.14        -0.025748462      0.10750614     0.050979232
2019-02-27/12:05:52.17        -0.025773440      0.10760970     0.051030505
2019-02-27/12:05:52.20        -0.025748462      0.10750467     0.050982865
2019-02-27/12:05:52.23        -0.025748468      0.10750397     0.050984665
2019-02-27/12:05:52.26        -0.025748462      0.10750322     0.050986440
2019-02-27/12:05:52.29        -0.025773440      0.10760678     0.051037720
2019-02-27/12:05:52.33        -0.025748462      0.10750175     0.050990073
2019-02-27/12:05:52.36        -0.025748468      0.10750105     0.050991872
2019-02-27/12:05:52.39        -0.025748462      0.10750030     0.050993647
2019-02-27/12:05:52.42        -0.025773440      0.10760385     0.051044933
2019-02-27/12:05:52.45        -0.025748462      0.10749883     0.050997278
2019-02-27/12:05:52.48        -0.025748468      0.10749813     0.050999077
2019-02-27/12:05:52.51        -0.025748462      0.10749738     0.051000851
2019-02-27/12:05:52.54        -0.025773440      0.10760093     0.051052144
2019-02-27/12:05:52.58        -0.025748462      0.10749591     0.051004482
2019-02-27/12:05:52.61        -0.025748468      0.10749521     0.051006280
2019-02-27/12:05:52.64        -0.025748462      0.10749446     0.051008054
2019-02-27/12:05:52.67        -0.025773440      0.10759801     0.051059353
2019-02-27/12:05:52.70        -0.025748462      0.10749299     0.051011683
2019-02-27/12:05:52.73        -0.025748468      0.10749229     0.051013480
2019-02-27/12:05:52.76        -0.025748462      0.10749154     0.051015254
2019-02-27/12:05:52.79        -0.025773440      0.10759508     0.051066560
2019-02-27/12:05:52.83        -0.025748462      0.10749007     0.051018882
2019-02-27/12:05:52.86        -0.025748468      0.10748937     0.051020679
2019-02-27/12:05:52.89        -0.025748462      0.10748862     0.051022452
2019-02-27/12:05:52.92        -0.025773440      0.10759216     0.051073764
2019-02-27/12:05:52.95        -0.025748462      0.10748715     0.051026080
2019-02-27/12:05:52.98        -0.025748468      0.10748645     0.051027876
2019-02-27/12:05:53.01        -0.025748462      0.10748570     0.051029649
2019-02-27/12:05:53.04        -0.025773440      0.10758924     0.051080967
2019-02-27/12:05:53.08        -0.025748462      0.10748423     0.051033275
2019-02-27/12:05:53.11        -0.025748468      0.10748353     0.051035071
2019-02-27/12:05:53.14        -0.025748462      0.10748278     0.051036843
2019-02-27/12:05:53.17        -0.025773440      0.10758631     0.051088168
2019-02-27/12:05:53.20        -0.025748462      0.10748131     0.051040468
2019-02-27/12:05:53.23        -0.025748468      0.10748061     0.051042263
2019-02-27/12:05:53.26        -0.025748462      0.10747986     0.051044035
2019-02-27/12:05:53.29        -0.025773440      0.10758339     0.051095366
2019-02-27/12:05:53.33        -0.025748462      0.10747839     0.051047659
2019-02-27/12:05:53.36        -0.025748468      0.10747769     0.051049454
2019-02-27/12:05:53.39        -0.025748462      0.10747694     0.051051225
2019-02-27/12:05:53.42        -0.025773440      0.10758047     0.051102563
2019-02-27/12:05:53.45        -0.025748462      0.10747547     0.051054848
2019-02-27/12:05:53.48        -0.025748468      0.10747477     0.051056642
2019-02-27/12:05:53.51        -0.025748462      0.10747402     0.051058413
2019-02-27/12:05:53.54        -0.025773440      0.10757755     0.051109757
2019-02-27/12:05:53.58        -0.025748462      0.10747255     0.051062035
2019-02-27/12:05:53.61        -0.025748468      0.10747185     0.051063829
2019-02-27/12:05:53.64        -0.025748462      0.10747110     0.051065599
2019-02-27/12:05:53.67        -0.025773440      0.10757462     0.051116949
2019-02-27/12:05:53.70        -0.025748462      0.10746963     0.051069220
2019-02-27/12:05:53.73        -0.025748468      0.10746893     0.051071013
2019-02-27/12:05:53.76        -0.025748462      0.10746818     0.051072783
2019-02-27/12:05:53.79        -0.025773440      0.10757170     0.051124140
2019-02-27/12:05:53.83        -0.025748462      0.10746671     0.051076402
2019-02-27/12:05:53.86        -0.025748468      0.10746601     0.051078195
2019-02-27/12:05:53.89        -0.025748462      0.10746526     0.051079964
2019-02-27/12:05:53.92        -0.025773440      0.10756878     0.051131328
2019-02-27/12:05:53.95        -0.025748462      0.10746379     0.051083583
2019-02-27/12:05:53.98        -0.025748468      0.10746309     0.051085375
2019-02-27/12:05:54.01        -0.025748462      0.10746234     0.051087144
2019-02-27/12:05:54.04        -0.025773440      0.10756585     0.051138514
2019-02-27/12:05:54.08        -0.025748462      0.10746087     0.051090762
2019-02-27/12:05:54.11        -0.025748468      0.10746017     0.051092554
2019-02-27/12:05:54.14        -0.025748462      0.10745942     0.051094322
2019-02-27/12:05:54.17        -0.025773440      0.10756293     0.051145698
2019-02-27/12:05:54.20        -0.025748462      0.10745795     0.051097938
2019-02-27/12:05:54.23        -0.025748468      0.10745725     0.051099730
2019-02-27/12:05:54.26        -0.025748462      0.10745650     0.051101497
2019-02-27/12:05:54.29        -0.025773440      0.10756001     0.051152880
2019-02-27/12:05:54.33        -0.025748462      0.10745503     0.051105113
2019-02-27/12:05:54.36        -0.025748468      0.10745433     0.051106904
2019-02-27/12:05:54.39        -0.025748462      0.10745358     0.051108671
2019-02-27/12:05:54.42        -0.025773440      0.10755708     0.051160060
2019-02-27/12:05:54.45        -0.025748462      0.10745211     0.051112285
2019-02-27/12:05:54.48        -0.025748468      0.10745141     0.051114076
2019-02-27/12:05:54.51        -0.025748462      0.10745066     0.051115842
2019-02-27/12:05:54.54        -0.025773440      0.10755416     0.051167238
2019-02-27/12:05:54.58        -0.025748462      0.10744919     0.051119456
2019-02-27/12:05:54.61        -0.025748468      0.10744849     0.051121246
2019-02-27/12:05:54.64        -0.025748462      0.10744774     0.051123012
2019-02-27/12:05:54.67        -0.025773440      0.10755124     0.051174414
2019-02-27/12:05:54.70        -0.025748462      0.10744627     0.051126624
2019-02-27/12:05:54.73        -0.025748468      0.10744557     0.051128413
2019-02-27/12:05:54.76        -0.025748462      0.10744482     0.051130179
2019-02-27/12:05:54.79        -0.025773440      0.10754831     0.051181587
2019-02-27/12:05:54.83        -0.025748462      0.10744335     0.051133790
2019-02-27/12:05:54.86        -0.025748468      0.10744265     0.051135579
2019-02-27/12:05:54.89        -0.025748462      0.10744190     0.051137344
2019-02-27/12:05:54.92        -0.025773440      0.10754539     0.051188759
2019-02-27/12:05:54.95        -0.025748462      0.10744043     0.051140955
2019-02-27/12:05:54.98        -0.025748468      0.10743973     0.051142743
2019-02-27/12:05:55.01        -0.025748462      0.10743898     0.051144507
2019-02-27/12:05:55.04        -0.025773440      0.10754247     0.051195929
2019-02-27/12:05:55.08        -0.025748462      0.10743751     0.051148117
2019-02-27/12:05:55.11        -0.025748468      0.10743681     0.051149904
2019-02-27/12:05:55.14        -0.025748462      0.10743606     0.051151668
2019-02-27/12:05:55.17        -0.025773440      0.10753954     0.051203096
2019-02-27/12:05:55.20        -0.025748462      0.10743459     0.051155277
2019-02-27/12:05:55.23        -0.025748468      0.10743389     0.051157064
2019-02-27/12:05:55.26        -0.025748462      0.10743314     0.051158827
2019-02-27/12:05:55.29        -0.025773440      0.10753662     0.051210262
2019-02-27/12:05:55.33        -0.025748462      0.10743167     0.051162435
2019-02-27/12:05:55.36        -0.025748468      0.10743097     0.051164221
2019-02-27/12:05:55.39        -0.025748462      0.10743022     0.051165984
2019-02-27/12:05:55.42        -0.025773440      0.10753370     0.051217425
2019-02-27/12:05:55.45        -0.025748462      0.10742875     0.051169591
2019-02-27/12:05:55.48        -0.025748468      0.10742805     0.051171377
2019-02-27/12:05:55.51        -0.025748462      0.10742730     0.051173139
2019-02-27/12:05:55.54        -0.025773440      0.10753078     0.051224586
2019-02-27/12:05:55.58        -0.025748462      0.10742583     0.051176744
2019-02-27/12:05:55.61        -0.025748468      0.10742513     0.051178530
2019-02-27/12:05:55.64        -0.025748462      0.10742438     0.051180292
2019-02-27/12:05:55.67        -0.025773440      0.10752785     0.051231746
2019-02-27/12:05:55.70        -0.025748462      0.10742291     0.051183896
2019-02-27/12:05:55.73        -0.025748468      0.10742221     0.051185681
2019-02-27/12:05:55.76        -0.025748462      0.10742146     0.051187443
2019-02-27/12:05:55.79        -0.025773440      0.10752493     0.051238903
2019-02-27/12:05:55.83        -0.025748462      0.10741998     0.051191046
2019-02-27/12:05:55.86        -0.025748468      0.10741929     0.051192831
2019-02-27/12:05:55.89        -0.025748462      0.10741854     0.051194591
2019-02-27/12:05:55.92        -0.025773440      0.10752201     0.051246058
2019-02-27/12:05:55.95        -0.025748462      0.10741706     0.051198194
2019-02-27/12:05:55.98        -0.025748468      0.10741637     0.051199978
2019-02-27/12:05:56.01        -0.025748462      0.10741562     0.051201738
2019-02-27/12:05:56.04        -0.025773440      0.10751908     0.051253211
2019-02-27/12:05:56.08        -0.025748462      0.10741414     0.051205339
2019-02-27/12:05:56.11        -0.025748468      0.10741344     0.051207123
2019-02-27/12:05:56.14        -0.025748462      0.10741270     0.051208883
2019-02-27/12:05:56.17        -0.025773440      0.10751616     0.051260362
2019-02-27/12:05:56.20        -0.025748462      0.10741122     0.051212483
2019-02-27/12:05:56.23        -0.025748468      0.10741052     0.051214266
2019-02-27/12:05:56.26        -0.025748462      0.10740978     0.051216025
2019-02-27/12:05:56.29        -0.025773440      0.10751324     0.051267511
2019-02-27/12:05:56.33        -0.025748462      0.10740830     0.051219624
2019-02-27/12:05:56.36        -0.025748468      0.10740760     0.051221407
2019-02-27/12:05:56.39        -0.025748462      0.10740686     0.051223165
2019-02-27/12:05:56.42        -0.025773440      0.10751031     0.051274657
2019-02-27/12:05:56.45        -0.025748462      0.10740538     0.051226763
2019-02-27/12:05:56.48        -0.025748468      0.10740468     0.051228545
2019-02-27/12:05:56.51        -0.025748462      0.10740394     0.051230304
2019-02-27/12:05:56.54        -0.025773440      0.10750739     0.051281802
2019-02-27/12:05:56.58        -0.025748462      0.10740246     0.051233901
2019-02-27/12:05:56.61        -0.025748468      0.10740176     0.051235682
2019-02-27/12:05:56.64        -0.025748462      0.10740101     0.051237440
2019-02-27/12:05:56.67        -0.025773440      0.10750447     0.051288945
2019-02-27/12:05:56.70        -0.025748462      0.10739954     0.051241036
2019-02-27/12:05:56.73        -0.025748468      0.10739884     0.051242817
2019-02-27/12:05:56.76        -0.025748462      0.10739809     0.051244574
2019-02-27/12:05:56.79        -0.025773440      0.10750154     0.051296085
2019-02-27/12:05:56.83        -0.025748462      0.10739662     0.051248169
2019-02-27/12:05:56.86        -0.025748468      0.10739592     0.051249949
2019-02-27/12:05:56.89        -0.025748462      0.10739517     0.051251706
2019-02-27/12:05:56.92        -0.025773440      0.10749862     0.051303224
2019-02-27/12:05:56.95        -0.025748462      0.10739370     0.051255300
2019-02-27/12:05:56.98        -0.025748468      0.10739300     0.051257080
2019-02-27/12:05:57.01        -0.025748462      0.10739225     0.051258836
2019-02-27/12:05:57.04        -0.025773440      0.10749570     0.051310360
2019-02-27/12:05:57.08        -0.025748462      0.10739078     0.051262429
2019-02-27/12:05:57.11        -0.025748468      0.10739008     0.051264208
2019-02-27/12:05:57.14        -0.025748462      0.10738933     0.051265964
2019-02-27/12:05:57.17        -0.025773440      0.10749277     0.051317494
2019-02-27/12:05:57.20        -0.025748462      0.10738786     0.051269556
2019-02-27/12:05:57.23        -0.025748468      0.10738716     0.051271335
2019-02-27/12:05:57.26        -0.025748462      0.10738641     0.051273090
2019-02-27/12:05:57.29        -0.025773440      0.10748985     0.051324627
2019-02-27/12:05:57.33        -0.025748462      0.10738494     0.051276681
2019-02-27/12:05:57.36        -0.025748468      0.10738424     0.051278459
2019-02-27/12:05:57.39        -0.025748462      0.10738349     0.051280214
2019-02-27/12:05:57.42        -0.025773440      0.10748693     0.051331757
2019-02-27/12:05:57.45        -0.025748462      0.10738202     0.051283803
2019-02-27/12:05:57.48        -0.025748468      0.10738132     0.051285581
2019-02-27/12:05:57.51        -0.025748462      0.10738057     0.051287335
2019-02-27/12:05:57.54        -0.025773440      0.10748401     0.051338885
2019-02-27/12:05:57.58        -0.025748462      0.10737910     0.051290924
2019-02-27/12:05:57.61        -0.025748468      0.10737840     0.051292701
2019-02-27/12:05:57.64        -0.025748462      0.10737765     0.051294455
2019-02-27/12:05:57.67        -0.025773440      0.10748108     0.051346011
2019-02-27/12:05:57.70        -0.025748462      0.10737618     0.051298043
2019-02-27/12:05:57.73        -0.025748468      0.10737548     0.051299819
2019-02-27/12:05:57.76        -0.025748462      0.10737473     0.051301573
2019-02-27/12:05:57.79        -0.025773440      0.10747816     0.051353135
2019-02-27/12:05:57.83        -0.025748462      0.10737326     0.051305159
2019-02-27/12:05:57.86        -0.025748468      0.10737256     0.051306935
2019-02-27/12:05:57.89        -0.025748462      0.10737181     0.051308688
2019-02-27/12:05:57.92        -0.025773440      0.10747524     0.051360257
2019-02-27/12:05:57.95        -0.025748462      0.10737034     0.051312273
2019-02-27/12:05:57.98        -0.025748468      0.10736964     0.051314049
2019-02-27/12:05:58.01        -0.025748462      0.10736889     0.051315801
2019-02-27/12:05:58.04        -0.025773440      0.10747231     0.051367376
2019-02-27/12:05:58.08        -0.025748462      0.10736742     0.051319386
2019-02-27/12:05:58.11        -0.025748468      0.10736672     0.051321161
2019-02-27/12:05:58.14        -0.025748462      0.10736597     0.051322913
2019-02-27/12:05:58.17        -0.025773440      0.10746939     0.051374494
2019-02-27/12:05:58.20        -0.025748462      0.10736450     0.051326496
2019-02-27/12:05:58.23        -0.025748468      0.10736380     0.051328271
2019-02-27/12:05:58.26        -0.025748462      0.10736305     0.051330022
2019-02-27/12:05:58.29        -0.025773440      0.10746647     0.051381610
2019-02-27/12:05:58.33        -0.025748462      0.10736158     0.051333604
2019-02-27/12:05:58.36        -0.025748468      0.10736088     0.051335379
2019-02-27/12:05:58.39        -0.025748462      0.10736013     0.051337129
2019-02-27/12:05:58.42        -0.025773440      0.10746354     0.051388723
2019-02-27/12:05:58.45        -0.025748462      0.10735866     0.051340710
2019-02-27/12:05:58.48        -0.025748468      0.10735796     0.051342484
2019-02-27/12:05:58.51        -0.025748462      0.10735721     0.051344234
2019-02-27/12:05:58.54        -0.025773440      0.10746062     0.051395835
2019-02-27/12:05:58.58        -0.025748462      0.10735574     0.051347814
2019-02-27/12:05:58.61        -0.025748468      0.10735504     0.051349588
2019-02-27/12:05:58.64        -0.025748462      0.10735429     0.051351337
2019-02-27/12:05:58.67        -0.025773440      0.10745770     0.051402944
2019-02-27/12:05:58.70        -0.025748462      0.10735282     0.051354916
2019-02-27/12:05:58.73        -0.025748468      0.10735212     0.051356689
2019-02-27/12:05:58.76        -0.025748462      0.10735137     0.051358438
2019-02-27/12:05:58.79        -0.025773440      0.10745477     0.051410051
2019-02-27/12:05:58.83        -0.025748462      0.10734990     0.051362016
2019-02-27/12:05:58.86        -0.025748468      0.10734920     0.051363788
2019-02-27/12:05:58.89        -0.025748462      0.10734845     0.051365537
2019-02-27/12:05:58.92        -0.025773440      0.10745185     0.051417156
2019-02-27/12:05:58.95        -0.025748462      0.10734698     0.051369114
2019-02-27/12:05:58.98        -0.025748468      0.10734628     0.051370886
2019-02-27/12:05:59.01        -0.025748462      0.10734553     0.051372633
2019-02-27/12:05:59.04        -0.025773440      0.10744893     0.051424259
2019-02-27/12:05:59.08        -0.025748462      0.10734406     0.051376209
2019-02-27/12:05:59.11        -0.025748468      0.10734336     0.051377981
2019-02-27/12:05:59.14        -0.025748462      0.10734261     0.051379728
2019-02-27/12:05:59.17        -0.025773440      0.10744600     0.051431360
2019-02-27/12:05:59.20        -0.025748462      0.10734114     0.051383303
2019-02-27/12:05:59.23        -0.025748468      0.10734044     0.051385074
2019-02-27/12:05:59.26        -0.025748462      0.10733969     0.051386821
2019-02-27/12:05:59.29        -0.025773440      0.10744308     0.051438459
2019-02-27/12:05:59.33        -0.025748462      0.10733822     0.051390395
2019-02-27/12:05:59.36        -0.025748468      0.10733752     0.051392165
2019-02-27/12:05:59.39        -0.025748462      0.10733677     0.051393911
2019-02-27/12:05:59.42        -0.025773440      0.10744016     0.051445556
2019-02-27/12:05:59.45        -0.025748462      0.10733530     0.051397484
2019-02-27/12:05:59.48        -0.025747865      0.10733626     0.051396860
2019-02-27/12:05:59.51        -0.025738513      0.10736135     0.051361512
2019-02-27/12:05:59.54        -0.025753843      0.10749141     0.051374871
2019-02-27/12:05:59.58        -0.025719519      0.10741239     0.051289697
2019-02-27/12:05:59.61        -0.025710178      0.10743753     0.051254371
2019-02-27/12:05:59.64        -0.025700826      0.10746262     0.051219021
2019-02-27/12:05:59.67        -0.025716157      0.10759267     0.051232387
2019-02-27/12:05:59.70        -0.025681832      0.10751366     0.051147204
2019-02-27/12:05:59.73        -0.025672492      0.10753880     0.051111877
2019-02-27/12:05:59.76        -0.025663139      0.10756389     0.051076526
2019-02-27/12:05:59.79        -0.025678470      0.10769394     0.051089898
2019-02-27/12:05:59.83        -0.025644145      0.10761492     0.051004708
2019-02-27/12:05:59.86        -0.025634805      0.10764006     0.050969380
2019-02-27/12:05:59.89        -0.025625453      0.10766515     0.050934028
2019-02-27/12:05:59.92        -0.025640783      0.10779521     0.050947405
2019-02-27/12:05:59.95        -0.025606459      0.10771619     0.050862207
2019-02-27/12:05:59.98        -0.025597118      0.10774133     0.050826878
2019-02-27/12:06:00.01        -0.025587766      0.10776642     0.050791526
2019-02-27/12:06:00.04        -0.025603097      0.10789647     0.050804909
2019-02-27/12:06:00.08        -0.025568772      0.10781746     0.050719703
2019-02-27/12:06:00.11        -0.025559432      0.10784261     0.050684374
2019-02-27/12:06:00.14        -0.025550079      0.10786770     0.050649020
2019-02-27/12:06:00.17        -0.025565410      0.10799774     0.050662409
2019-02-27/12:06:00.20        -0.025531085      0.10791874     0.050577196
2019-02-27/12:06:00.23        -0.025521745      0.10794388     0.050541865
2019-02-27/12:06:00.26        -0.025512393      0.10796897     0.050506510
2019-02-27/12:06:00.29        -0.025527723      0.10809901     0.050519906
2019-02-27/12:06:00.33        -0.025493399      0.10802001     0.050434684
2019-02-27/12:06:00.36        -0.025484058      0.10804515     0.050399352
2019-02-27/12:06:00.39        -0.025474706      0.10807024     0.050363997
2019-02-27/12:06:00.42        -0.025490037      0.10820028     0.050377398
2019-02-27/12:06:00.45        -0.025455712      0.10812129     0.050292169
2019-02-27/12:06:00.48        -0.025446372      0.10814643     0.050256836
2019-02-27/12:06:00.51        -0.025437623      0.10816985     0.050223873
2019-02-27/12:06:00.54        -0.025462299      0.10827405     0.050274375
2019-02-27/12:06:00.58        -0.025437623      0.10816839     0.050227430
2019-02-27/12:06:00.61        -0.025437628      0.10816769     0.050229191
2019-02-27/12:06:00.64        -0.025437623      0.10816694     0.050230929
2019-02-27/12:06:00.67        -0.025462299      0.10827114     0.050281437
2019-02-27/12:06:00.70        -0.025437623      0.10816548     0.050234484
2019-02-27/12:06:00.73        -0.025437628      0.10816478     0.050236245
2019-02-27/12:06:00.76        -0.025437623      0.10816404     0.050237983
2019-02-27/12:06:00.79        -0.025462299      0.10826823     0.050288497
2019-02-27/12:06:00.83        -0.025437623      0.10816257     0.050241537
2019-02-27/12:06:00.86        -0.025437628      0.10816187     0.050243298
2019-02-27/12:06:00.89        -0.025437623      0.10816113     0.050245035
2019-02-27/12:06:00.92        -0.025462299      0.10826532     0.050295556
2019-02-27/12:06:00.95        -0.025437623      0.10815966     0.050248588
2019-02-27/12:06:00.98        -0.025437628      0.10815897     0.050250348
2019-02-27/12:06:01.01        -0.025437623      0.10815822     0.050252085
2019-02-27/12:06:01.04        -0.025462299      0.10826241     0.050302612
2019-02-27/12:06:01.08        -0.025437623      0.10815675     0.050255637
2019-02-27/12:06:01.11        -0.025437628      0.10815606     0.050257397
2019-02-27/12:06:01.14        -0.025437623      0.10815531     0.050259133
2019-02-27/12:06:01.17        -0.025462299      0.10825950     0.050309666
2019-02-27/12:06:01.20        -0.025437623      0.10815385     0.050262684
2019-02-27/12:06:01.23        -0.025437628      0.10815315     0.050264443
2019-02-27/12:06:01.26        -0.025437623      0.10815240     0.050266179
2019-02-27/12:06:01.29        -0.025462299      0.10825659     0.050316718
2019-02-27/12:06:01.33        -0.025437623      0.10815094     0.050269729
2019-02-27/12:06:01.36        -0.025437628      0.10815024     0.050271487
2019-02-27/12:06:01.39        -0.025437623      0.10814949     0.050273223
2019-02-27/12:06:01.42        -0.025462299      0.10825368     0.050323769
2019-02-27/12:06:01.45        -0.025437623      0.10814803     0.050276772
2019-02-27/12:06:01.48        -0.025437628      0.10814733     0.050278530
2019-02-27/12:06:01.51        -0.025437623      0.10814659     0.050280264
2019-02-27/12:06:01.54        -0.025462299      0.10825077     0.050330817
2019-02-27/12:06:01.58        -0.025437623      0.10814512     0.050283813
2019-02-27/12:06:01.61        -0.025437628      0.10814442     0.050285570
2019-02-27/12:06:01.64        -0.025437623      0.10814368     0.050287304
2019-02-27/12:06:01.67        -0.025462299      0.10824785     0.050337863
2019-02-27/12:06:01.70        -0.025437623      0.10814221     0.050290852
2019-02-27/12:06:01.73        -0.025437628      0.10814152     0.050292609
2019-02-27/12:06:01.76        -0.025437623      0.10814077     0.050294342
2019-02-27/12:06:01.79        -0.025437623      0.10814005     0.050296088
2019-02-27/12:06:01.83        -0.025437623      0.10813930     0.050297889
2019-02-27/12:06:01.86        -0.025437628      0.10813861     0.050299645
2019-02-27/12:06:01.89        -0.025437623      0.10813786     0.050301378
2019-02-27/12:06:01.92        -0.025437623      0.10813714     0.050303123
2019-02-27/12:06:01.95        -0.025437623      0.10813640     0.050304924
2019-02-27/12:06:01.98        -0.025437628      0.10813570     0.050306680
2019-02-27/12:06:02.01        -0.025437623      0.10813495     0.050308412
2019-02-27/12:06:02.04        -0.025437623      0.10813423     0.050310157
2019-02-27/12:06:02.08        -0.025437623      0.10813349     0.050311957
2019-02-27/12:06:02.11        -0.025437628      0.10813279     0.050313712
2019-02-27/12:06:02.14        -0.025437623      0.10813205     0.050315444
2019-02-27/12:06:02.17        -0.025437623      0.10813132     0.050317188
2019-02-27/12:06:02.20        -0.025437623      0.10813058     0.050318988
2019-02-27/12:06:02.23        -0.025437628      0.10812988     0.050320743
2019-02-27/12:06:02.26        -0.025437623      0.10812914     0.050322475
2019-02-27/12:06:02.29        -0.025437623      0.10812842     0.050324218
2019-02-27/12:06:02.32        -0.025437623      0.10812767     0.050326017
2019-02-27/12:06:02.36        -0.025437628      0.10812698     0.050327771
2019-02-27/12:06:02.39        -0.025437623      0.10812623     0.050329503
2019-02-27/12:06:02.42        -0.025437623      0.10812551     0.050331245
2019-02-27/12:06:02.45        -0.025437623      0.10812476     0.050333044
2019-02-27/12:06:02.48        -0.025437628      0.10812407     0.050334798
2019-02-27/12:06:02.51        -0.025437623      0.10812332     0.050336529
2019-02-27/12:06:02.54        -0.025437623      0.10812260     0.050338271
2019-02-27/12:06:02.57        -0.025437623      0.10812186     0.050340069
2019-02-27/12:06:02.61        -0.025437628      0.10812116     0.050341823
2019-02-27/12:06:02.64        -0.025437623      0.10812041     0.050343553
2019-02-27/12:06:02.67        -0.025437623      0.10811969     0.050345294
2019-02-27/12:06:02.70        -0.025437623      0.10811895     0.050347092
2019-02-27/12:06:02.73        -0.025437628      0.10811825     0.050348845
2019-02-27/12:06:02.76        -0.025437623      0.10811751     0.050350575
2019-02-27/12:06:02.79        -0.025437623      0.10811678     0.050352316
2019-02-27/12:06:02.82        -0.025462299      0.10822093     0.050402933
2019-02-27/12:06:02.86        -0.025437628      0.10811534     0.050355866
2019-02-27/12:06:02.89        -0.025437623      0.10811460     0.050357595
2019-02-27/12:06:02.92        -0.025437623      0.10811388     0.050359336
2019-02-27/12:06:02.95        -0.025462299      0.10821802     0.050409959
2019-02-27/12:06:02.98        -0.025437628      0.10811244     0.050362884
2019-02-27/12:06:03.01        -0.025437623      0.10811169     0.050364613
2019-02-27/12:06:03.04        -0.025437623      0.10811097     0.050366353
2019-02-27/12:06:03.07        -0.025462299      0.10821511     0.050416983
2019-02-27/12:06:03.11        -0.025437628      0.10810953     0.050369901
2019-02-27/12:06:03.14        -0.025437623      0.10810878     0.050371629
2019-02-27/12:06:03.17        -0.025437623      0.10810806     0.050373369
2019-02-27/12:06:03.20        -0.025462299      0.10821220     0.050424005
2019-02-27/12:06:03.23        -0.025437628      0.10810662     0.050376916
2019-02-27/12:06:03.26        -0.025437623      0.10810587     0.050378643
2019-02-27/12:06:03.29        -0.025437623      0.10810515     0.050380382
2019-02-27/12:06:03.32        -0.025462299      0.10820929     0.050431025
2019-02-27/12:06:03.36        -0.025437628      0.10810371     0.050383928
2019-02-27/12:06:03.39        -0.025437623      0.10810296     0.050385655
2019-02-27/12:06:03.42        -0.025437623      0.10810224     0.050387394
2019-02-27/12:06:03.45        -0.025462299      0.10820638     0.050438043
2019-02-27/12:06:03.48        -0.025437628      0.10810080     0.050390939
2019-02-27/12:06:03.51        -0.025437623      0.10810006     0.050392665
2019-02-27/12:06:03.54        -0.025437623      0.10809934     0.050394404
2019-02-27/12:06:03.57        -0.025462299      0.10820347     0.050445059
2019-02-27/12:06:03.61        -0.025437628      0.10809789     0.050397947
2019-02-27/12:06:03.64        -0.025437623      0.10809715     0.050399674
2019-02-27/12:06:03.67        -0.025437623      0.10809643     0.050401411
2019-02-27/12:06:03.70        -0.025462299      0.10820056     0.050452073
2019-02-27/12:06:03.73        -0.025437628      0.10809499     0.050404954
2019-02-27/12:06:03.76        -0.025437623      0.10809424     0.050406680
2019-02-27/12:06:03.79        -0.025437623      0.10809352     0.050408417
2019-02-27/12:06:03.82        -0.025462299      0.10819765     0.050459085
2019-02-27/12:06:03.86        -0.025437628      0.10809208     0.050411959
2019-02-27/12:06:03.89        -0.025437623      0.10809133     0.050413684
2019-02-27/12:06:03.92        -0.025437623      0.10809061     0.050415421
2019-02-27/12:06:03.95        -0.025462299      0.10819474     0.050466094
2019-02-27/12:06:03.98        -0.025437628      0.10808917     0.050418961
2019-02-27/12:06:04.01        -0.025437623      0.10808842     0.050420686
2019-02-27/12:06:04.04        -0.025437623      0.10808770     0.050422422
2019-02-27/12:06:04.07        -0.025462299      0.10819182     0.050473102
2019-02-27/12:06:04.11        -0.025437628      0.10808626     0.050425962
2019-02-27/12:06:04.14        -0.025437623      0.10808552     0.050427686
2019-02-27/12:06:04.17        -0.025437623      0.10808479     0.050429422
2019-02-27/12:06:04.20        -0.025462299      0.10818891     0.050480108
2019-02-27/12:06:04.23        -0.025437628      0.10808335     0.050432961
2019-02-27/12:06:04.26        -0.025437623      0.10808261     0.050434684
2019-02-27/12:06:04.29        -0.025437623      0.10808189     0.050436420
2019-02-27/12:06:04.32        -0.025462299      0.10818600     0.050487112
2019-02-27/12:06:04.36        -0.025437628      0.10808045     0.050439957
2019-02-27/12:06:04.39        -0.025437623      0.10807970     0.050441680
2019-02-27/12:06:04.42        -0.025437623      0.10807898     0.050443415
2019-02-27/12:06:04.45        -0.025462299      0.10818309     0.050494114
2019-02-27/12:06:04.48        -0.025437628      0.10807754     0.050446952
2019-02-27/12:06:04.51        -0.025437623      0.10807679     0.050448675
2019-02-27/12:06:04.54        -0.025437623      0.10807607     0.050450409
2019-02-27/12:06:04.57        -0.025462299      0.10818018     0.050501114
2019-02-27/12:06:04.61        -0.025437628      0.10807463     0.050453945
2019-02-27/12:06:04.64        -0.025437623      0.10807388     0.050455667
2019-02-27/12:06:04.67        -0.025437623      0.10807316     0.050457401
2019-02-27/12:06:04.70        -0.025462299      0.10817727     0.050508112
2019-02-27/12:06:04.73        -0.025437628      0.10807172     0.050460935
2019-02-27/12:06:04.76        -0.025437623      0.10807098     0.050462657
2019-02-27/12:06:04.79        -0.025437623      0.10807025     0.050464390
2019-02-27/12:06:04.82        -0.025462299      0.10817436     0.050515108
2019-02-27/12:06:04.86        -0.025437628      0.10806881     0.050467924
2019-02-27/12:06:04.89        -0.025437623      0.10806807     0.050469645
2019-02-27/12:06:04.92        -0.025437623      0.10806735     0.050471378
2019-02-27/12:06:04.95        -0.025462299      0.10817145     0.050522102
2019-02-27/12:06:04.98        -0.025437628      0.10806591     0.050474911
2019-02-27/12:06:05.01        -0.025437623      0.10806516     0.050476631
2019-02-27/12:06:05.04        -0.025437623      0.10806444     0.050478364
2019-02-27/12:06:05.07        -0.025462299      0.10816854     0.050529094
2019-02-27/12:06:05.11        -0.025437628      0.10806300     0.050481895
2019-02-27/12:06:05.14        -0.025437623      0.10806225     0.050483615
2019-02-27/12:06:05.17        -0.025437623      0.10806153     0.050485347
2019-02-27/12:06:05.20        -0.025462299      0.10816563     0.050536084
2019-02-27/12:06:05.23        -0.025437628      0.10806009     0.050488878
2019-02-27/12:06:05.26        -0.025437623      0.10805934     0.050490598
2019-02-27/12:06:05.29        -0.025437623      0.10805862     0.050492329
2019-02-27/12:06:05.32        -0.025462299      0.10816271     0.050543072
2019-02-27/12:06:05.36        -0.025437628      0.10805718     0.050495859
2019-02-27/12:06:05.39        -0.025437623      0.10805643     0.050497578
2019-02-27/12:06:05.42        -0.025437623      0.10805571     0.050499309
2019-02-27/12:06:05.45        -0.025462299      0.10815980     0.050550058
2019-02-27/12:06:05.48        -0.025437628      0.10805427     0.050502837
2019-02-27/12:06:05.51        -0.025437623      0.10805353     0.050504556
2019-02-27/12:06:05.54        -0.025437623      0.10805281     0.050506286
2019-02-27/12:06:05.57        -0.025462299      0.10815689     0.050557042
2019-02-27/12:06:05.61        -0.025437628      0.10805136     0.050509814
2019-02-27/12:06:05.64        -0.025437623      0.10805062     0.050511532
2019-02-27/12:06:05.67        -0.025437623      0.10804990     0.050513262
2019-02-27/12:06:05.70        -0.025462299      0.10815398     0.050564024
2019-02-27/12:06:05.73        -0.025437628      0.10804846     0.050516789
2019-02-27/12:06:05.76        -0.025437623      0.10804771     0.050518506
2019-02-27/12:06:05.79        -0.025437623      0.10804699     0.050520236
2019-02-27/12:06:05.82        -0.025462299      0.10815107     0.050571004
2019-02-27/12:06:05.86        -0.025437628      0.10804555     0.050523761
2019-02-27/12:06:05.89        -0.025437623      0.10804480     0.050525479
2019-02-27/12:06:05.92        -0.025437623      0.10804408     0.050527207
2019-02-27/12:06:05.95        -0.025462299      0.10814816     0.050577982
2019-02-27/12:06:05.98        -0.025437628      0.10804264     0.050530732
2019-02-27/12:06:06.01        -0.025437623      0.10804189     0.050532449
2019-02-27/12:06:06.04        -0.025437623      0.10804117     0.050534177
2019-02-27/12:06:06.07        -0.025462299      0.10814525     0.050584958
2019-02-27/12:06:06.11        -0.025437628      0.10803973     0.050537701
2019-02-27/12:06:06.14        -0.025437623      0.10803899     0.050539417
2019-02-27/12:06:06.17        -0.025437623      0.10803826     0.050541145
2019-02-27/12:06:06.20        -0.025462299      0.10814234     0.050591932
2019-02-27/12:06:06.23        -0.025437628      0.10803682     0.050544667
2019-02-27/12:06:06.26        -0.025437623      0.10803608     0.050546383
2019-02-27/12:06:06.29        -0.025437623      0.10803536     0.050548110
2019-02-27/12:06:06.32        -0.025462299      0.10813943     0.050598903
2019-02-27/12:06:06.36        -0.025437628      0.10803392     0.050551632
2019-02-27/12:06:06.39        -0.025437623      0.10803317     0.050553347
2019-02-27/12:06:06.42        -0.025437623      0.10803245     0.050555074
2019-02-27/12:06:06.45        -0.025462299      0.10813652     0.050605873
2019-02-27/12:06:06.48        -0.025437628      0.10803101     0.050558595
2019-02-27/12:06:06.51        -0.025437623      0.10803026     0.050560309
2019-02-27/12:06:06.54        -0.025437623      0.10802954     0.050562036
2019-02-27/12:06:06.57        -0.025462299      0.10813361     0.050612841
2019-02-27/12:06:06.61        -0.025437628      0.10802810     0.050565555
2019-02-27/12:06:06.64        -0.025437623      0.10802735     0.050567270
2019-02-27/12:06:06.67        -0.025437623      0.10802663     0.050568995
2019-02-27/12:06:06.70        -0.025462299      0.10813069     0.050619807
2019-02-27/12:06:06.73        -0.025437628      0.10802519     0.050572514
2019-02-27/12:06:06.76        -0.025437623      0.10802445     0.050574228
2019-02-27/12:06:06.79        -0.025437623      0.10802372     0.050575953
2019-02-27/12:06:06.82        -0.025462299      0.10812778     0.050626771
2019-02-27/12:06:06.86        -0.025437628      0.10802228     0.050579471
2019-02-27/12:06:06.89        -0.025437623      0.10802154     0.050581184
2019-02-27/12:06:06.92        -0.025437623      0.10802082     0.050582909
2019-02-27/12:06:06.95        -0.025462299      0.10812487     0.050633733
2019-02-27/12:06:06.98        -0.025437628      0.10801938     0.050586425
2019-02-27/12:06:07.01        -0.025437623      0.10801863     0.050588138
2019-02-27/12:06:07.04        -0.025437623      0.10801791     0.050589862
2019-02-27/12:06:07.07        -0.025462299      0.10812196     0.050640693
2019-02-27/12:06:07.11        -0.025437628      0.10801647     0.050593378
2019-02-27/12:06:07.14        -0.025437623      0.10801572     0.050595090
2019-02-27/12:06:07.17        -0.025437623      0.10801500     0.050596814
2019-02-27/12:06:07.20        -0.025462299      0.10811905     0.050647651
2019-02-27/12:06:07.23        -0.025437628      0.10801356     0.050600329
2019-02-27/12:06:07.26        -0.025437623      0.10801281     0.050602040
2019-02-27/12:06:07.29        -0.025437623      0.10801209     0.050603764
2019-02-27/12:06:07.32        -0.025462299      0.10811614     0.050654607
2019-02-27/12:06:07.36        -0.025437628      0.10801065     0.050607277
2019-02-27/12:06:07.39        -0.025437623      0.10800990     0.050608988
2019-02-27/12:06:07.42        -0.025437623      0.10800918     0.050610711
2019-02-27/12:06:07.45        -0.025462299      0.10811323     0.050661561
2019-02-27/12:06:07.48        -0.025437628      0.10800774     0.050614224
2019-02-27/12:06:07.51        -0.025437623      0.10800700     0.050615935
2019-02-27/12:06:07.54        -0.025437623      0.10800628     0.050617657
2019-02-27/12:06:07.57        -0.025462299      0.10811032     0.050668512
2019-02-27/12:06:07.61        -0.025437628      0.10800483     0.050621168
2019-02-27/12:06:07.64        -0.025437623      0.10800409     0.050622879
2019-02-27/12:06:07.67        -0.025437623      0.10800337     0.050624601
2019-02-27/12:06:07.70        -0.025462299      0.10810741     0.050675462
2019-02-27/12:06:07.73        -0.025437628      0.10800193     0.050628111
2019-02-27/12:06:07.76        -0.025437623      0.10800118     0.050629821
2019-02-27/12:06:07.79        -0.025437623      0.10800046     0.050631542
2019-02-27/12:06:07.82        -0.025462299      0.10810450     0.050682410
2019-02-27/12:06:07.86        -0.025437628      0.10799902     0.050635052
2019-02-27/12:06:07.89        -0.025437623      0.10799827     0.050636761
2019-02-27/12:06:07.92        -0.025437623      0.10799755     0.050638482
2019-02-27/12:06:07.95        -0.025462299      0.10810159     0.050689356
2019-02-27/12:06:07.98        -0.025437628      0.10799611     0.050641990
2019-02-27/12:06:08.01        -0.025437623      0.10799536     0.050643699
2019-02-27/12:06:08.04        -0.025437623      0.10799464     0.050645419
2019-02-27/12:06:08.07        -0.025462299      0.10809867     0.050696300
2019-02-27/12:06:08.11        -0.025437628      0.10799320     0.050648927
2019-02-27/12:06:08.14        -0.025437623      0.10799246     0.050650635
2019-02-27/12:06:08.17        -0.025437623      0.10799173     0.050652355
2019-02-27/12:06:08.20        -0.025462299      0.10809576     0.050703242
2019-02-27/12:06:08.23        -0.025437628      0.10799029     0.050655861
2019-02-27/12:06:08.26        -0.025437623      0.10798955     0.050657569
2019-02-27/12:06:08.29        -0.025437623      0.10798883     0.050659289
2019-02-27/12:06:08.32        -0.025462299      0.10809285     0.050710181
2019-02-27/12:06:08.36        -0.025437628      0.10798739     0.050662794
2019-02-27/12:06:08.39        -0.025437623      0.10798664     0.050664501
2019-02-27/12:06:08.42        -0.025437623      0.10798592     0.050666220
2019-02-27/12:06:08.45        -0.025462299      0.10808994     0.050717119
2019-02-27/12:06:08.48        -0.025437628      0.10798448     0.050669725
2019-02-27/12:06:08.51        -0.025437623      0.10798373     0.050671431
2019-02-27/12:06:08.54        -0.025437623      0.10798301     0.050673150
2019-02-27/12:06:08.57        -0.025462299      0.10808703     0.050724055
2019-02-27/12:06:08.61        -0.025437628      0.10798157     0.050676653
2019-02-27/12:06:08.64        -0.025437623      0.10798082     0.050678359
2019-02-27/12:06:08.67        -0.025437623      0.10798010     0.050680077
2019-02-27/12:06:08.70        -0.025462299      0.10808412     0.050730989
2019-02-27/12:06:08.73        -0.025437628      0.10797866     0.050683580
2019-02-27/12:06:08.76        -0.025437623      0.10797792     0.050685285
2019-02-27/12:06:08.79        -0.025437623      0.10797719     0.050687003
2019-02-27/12:06:08.82        -0.025462299      0.10808121     0.050737920
2019-02-27/12:06:08.86        -0.025437628      0.10797575     0.050690504
2019-02-27/12:06:08.89        -0.025437623      0.10797501     0.050692209
2019-02-27/12:06:08.92        -0.025437623      0.10797429     0.050693926
2019-02-27/12:06:08.95        -0.025462299      0.10807830     0.050744850
2019-02-27/12:06:08.98        -0.025437628      0.10797285     0.050697427
2019-02-27/12:06:09.01        -0.025437623      0.10797210     0.050699131
2019-02-27/12:06:09.04        -0.025437623      0.10797138     0.050700848
2019-02-27/12:06:09.07        -0.025462299      0.10807539     0.050751778
2019-02-27/12:06:09.11        -0.025437628      0.10796994     0.050704347
2019-02-27/12:06:09.14        -0.025437623      0.10796919     0.050706051
2019-02-27/12:06:09.17        -0.025437623      0.10796847     0.050707767
2019-02-27/12:06:09.20        -0.025462299      0.10807248     0.050758704
2019-02-27/12:06:09.23        -0.025437628      0.10796703     0.050711266
2019-02-27/12:06:09.26        -0.025437623      0.10796628     0.050712969
2019-02-27/12:06:09.29        -0.025437623      0.10796556     0.050714685
2019-02-27/12:06:09.32        -0.025462299      0.10806956     0.050765627
2019-02-27/12:06:09.36        -0.025437628      0.10796412     0.050718182
2019-02-27/12:06:09.39        -0.025437623      0.10796337     0.050719885
2019-02-27/12:06:09.42        -0.025437623      0.10796265     0.050721600
2019-02-27/12:06:09.45        -0.025462299      0.10806665     0.050772549
2019-02-27/12:06:09.48        -0.025437017      0.10796285     0.050722758
2019-02-27/12:06:09.51        -0.025427534      0.10798746     0.050688216
2019-02-27/12:06:09.54        -0.025418056      0.10801210     0.050653685
2019-02-27/12:06:09.57        -0.025432950      0.10814227     0.050667225
2019-02-27/12:06:09.61        -0.025398801      0.10806219     0.050583520
2019-02-27/12:06:09.64        -0.025389318      0.10808680     0.050548977
2019-02-27/12:06:09.67        -0.025379840      0.10811144     0.050514445
2019-02-27/12:06:09.70        -0.025394734      0.10824161     0.050527991
2019-02-27/12:06:09.73        -0.025360585      0.10816153     0.050444278
2019-02-27/12:06:09.76        -0.025351102      0.10818614     0.050409734
2019-02-27/12:06:09.79        -0.025341624      0.10821078     0.050375202
2019-02-27/12:06:09.82        -0.025356518      0.10834095     0.050388753
2019-02-27/12:06:09.86        -0.025322369      0.10826087     0.050305033
2019-02-27/12:06:09.89        -0.025312886      0.10828549     0.050270488
2019-02-27/12:06:09.92        -0.025303409      0.10831012     0.050235954
2019-02-27/12:06:09.95        -0.025318302      0.10844029     0.050249511
2019-02-27/12:06:09.98        -0.025284154      0.10836022     0.050165783
2019-02-27/12:06:10.01        -0.025274670      0.10838483     0.050131237
2019-02-27/12:06:10.04        -0.025265193      0.10840947     0.050096702
2019-02-27/12:06:10.07        -0.025280086      0.10853963     0.050110266
2019-02-27/12:06:10.11        -0.025245938      0.10845956     0.050026530
2019-02-27/12:06:10.14        -0.025236454      0.10848418     0.049991983
2019-02-27/12:06:10.17        -0.025226977      0.10850882     0.049957447
2019-02-27/12:06:10.20        -0.025241870      0.10863898     0.049971016
2019-02-27/12:06:10.23        -0.025207722      0.10855891     0.049887272
2019-02-27/12:06:10.26        -0.025198238      0.10858353     0.049852724
2019-02-27/12:06:10.29        -0.025188761      0.10860816     0.049818188
2019-02-27/12:06:10.32        -0.025203655      0.10873832     0.049831762
2019-02-27/12:06:10.36        -0.025169506      0.10865826     0.049748011
2019-02-27/12:06:10.39        -0.025160023      0.10868288     0.049713462
2019-02-27/12:06:10.42        -0.025150545      0.10870752     0.049678925
2019-02-27/12:06:10.45        -0.025165439      0.10883767     0.049692505
2019-02-27/12:06:10.48        -0.025131290      0.10875761     0.049608746
2019-02-27/12:06:10.51        -0.025122418      0.10878059     0.049576534
2019-02-27/12:06:10.54        -0.025122418      0.10877987     0.049578241
2019-02-27/12:06:10.57        -0.025146789      0.10888467     0.049628072
2019-02-27/12:06:10.61        -0.025122424      0.10877844     0.049581720
2019-02-27/12:06:10.64        -0.025122418      0.10877770     0.049583415
2019-02-27/12:06:10.67        -0.025122418      0.10877698     0.049585121
2019-02-27/12:06:10.70        -0.025146789      0.10888177     0.049634958
2019-02-27/12:06:10.73        -0.025122424      0.10877555     0.049588599
2019-02-27/12:06:10.76        -0.025122418      0.10877480     0.049590293
2019-02-27/12:06:10.79        -0.025122418      0.10877408     0.049591999
2019-02-27/12:06:10.82        -0.025146789      0.10887888     0.049641842
2019-02-27/12:06:10.86        -0.025122424      0.10877265     0.049595476
2019-02-27/12:06:10.89        -0.025122418      0.10877191     0.049597170
2019-02-27/12:06:10.92        -0.025122418      0.10877119     0.049598875
2019-02-27/12:06:10.95        -0.025146789      0.10887598     0.049648725
2019-02-27/12:06:10.98        -0.025122424      0.10876976     0.049602351
2019-02-27/12:06:11.01        -0.025122418      0.10876901     0.049604045
2019-02-27/12:06:11.04        -0.025122418      0.10876830     0.049605749
2019-02-27/12:06:11.07        -0.025146789      0.10887308     0.049655605
2019-02-27/12:06:11.11        -0.025122424      0.10876686     0.049609225
2019-02-27/12:06:11.14        -0.025122418      0.10876612     0.049610917
2019-02-27/12:06:11.17        -0.025122418      0.10876540     0.049612621
2019-02-27/12:06:11.20        -0.025146789      0.10887018     0.049662483
2019-02-27/12:06:11.23        -0.025122424      0.10876397     0.049616096
2019-02-27/12:06:11.26        -0.025122418      0.10876322     0.049617788
2019-02-27/12:06:11.29        -0.025122418      0.10876251     0.049619492
2019-02-27/12:06:11.32        -0.025146789      0.10886729     0.049669360
2019-02-27/12:06:11.36        -0.025122424      0.10876107     0.049622965
2019-02-27/12:06:11.39        -0.025122418      0.10876033     0.049624657
2019-02-27/12:06:11.42        -0.025122418      0.10875961     0.049626360
2019-02-27/12:06:11.45        -0.025146789      0.10886439     0.049676235
2019-02-27/12:06:11.48        -0.025122424      0.10875818     0.049629833
2019-02-27/12:06:11.51        -0.025122418      0.10875744     0.049631524
2019-02-27/12:06:11.54        -0.025122418      0.10875672     0.049633227
2019-02-27/12:06:11.57        -0.025146789      0.10886149     0.049683107
2019-02-27/12:06:11.61        -0.025122424      0.10875528     0.049636698
2019-02-27/12:06:11.64        -0.025122418      0.10875454     0.049638389
2019-02-27/12:06:11.67        -0.025122418      0.10875382     0.049640091
2019-02-27/12:06:11.70        -0.025146789      0.10885859     0.049689978
2019-02-27/12:06:11.73        -0.025122424      0.10875239     0.049643562
2019-02-27/12:06:11.76        -0.025122418      0.10875165     0.049645252
2019-02-27/12:06:11.79        -0.025122418      0.10875093     0.049646954
2019-02-27/12:06:11.82        -0.025146789      0.10885570     0.049696847
2019-02-27/12:06:11.86        -0.025122424      0.10874949     0.049650423
2019-02-27/12:06:11.89        -0.025122418      0.10874875     0.049652113
2019-02-27/12:06:11.92        -0.025122418      0.10874803     0.049653815
2019-02-27/12:06:11.95        -0.025146789      0.10885280     0.049703714
2019-02-27/12:06:11.98        -0.025122424      0.10874660     0.049657283
2019-02-27/12:06:12.01        -0.025122418      0.10874586     0.049658973
2019-02-27/12:06:12.04        -0.025122418      0.10874514     0.049660674
2019-02-27/12:06:12.07        -0.025146789      0.10884990     0.049710579
2019-02-27/12:06:12.11        -0.025122424      0.10874371     0.049664141
2019-02-27/12:06:12.14        -0.025122418      0.10874296     0.049665830
2019-02-27/12:06:12.17        -0.025122418      0.10874225     0.049667530
2019-02-27/12:06:12.20        -0.025146789      0.10884701     0.049717442
2019-02-27/12:06:12.23        -0.025122424      0.10874081     0.049670997
2019-02-27/12:06:12.26        -0.025122418      0.10874007     0.049672686
2019-02-27/12:06:12.29        -0.025122418      0.10873935     0.049674385
2019-02-27/12:06:12.32        -0.025146789      0.10884411     0.049724303
2019-02-27/12:06:12.36        -0.025122424      0.10873792     0.049677851
2019-02-27/12:06:12.39        -0.025122418      0.10873717     0.049679539
2019-02-27/12:06:12.42        -0.025122418      0.10873646     0.049681238
2019-02-27/12:06:12.45        -0.025146789      0.10884121     0.049731162
2019-02-27/12:06:12.48        -0.025122424      0.10873502     0.049684703
2019-02-27/12:06:12.51        -0.025122418      0.10873428     0.049686391
2019-02-27/12:06:12.54        -0.025122418      0.10873356     0.049688090
2019-02-27/12:06:12.57        -0.025146789      0.10883831     0.049738019
2019-02-27/12:06:12.61        -0.025122424      0.10873213     0.049691553
2019-02-27/12:06:12.64        -0.025122418      0.10873138     0.049693240
2019-02-27/12:06:12.67        -0.025122418      0.10873067     0.049694939
2019-02-27/12:06:12.70        -0.025146789      0.10883542     0.049744875
2019-02-27/12:06:12.73        -0.025122424      0.10872923     0.049698402
2019-02-27/12:06:12.76        -0.025122418      0.10872849     0.049700088
2019-02-27/12:06:12.79        -0.025122418      0.10872777     0.049701786
2019-02-27/12:06:12.82        -0.025146789      0.10883252     0.049751728
2019-02-27/12:06:12.86        -0.025122424      0.10872634     0.049705248
2019-02-27/12:06:12.89        -0.025122418      0.10872560     0.049706934
2019-02-27/12:06:12.92        -0.025122418      0.10872488     0.049708631
2019-02-27/12:06:12.95        -0.025146789      0.10882962     0.049758580
2019-02-27/12:06:12.98        -0.025122424      0.10872344     0.049712092
2019-02-27/12:06:13.01        -0.025122418      0.10872270     0.049713778
2019-02-27/12:06:13.04        -0.025122418      0.10872198     0.049715475
2019-02-27/12:06:13.07        -0.025146789      0.10882672     0.049765429
2019-02-27/12:06:13.11        -0.025122424      0.10872055     0.049718935
2019-02-27/12:06:13.14        -0.025122418      0.10871981     0.049720620
2019-02-27/12:06:13.17        -0.025122418      0.10871909     0.049722316
2019-02-27/12:06:13.20        -0.025146789      0.10882383     0.049772277
2019-02-27/12:06:13.23        -0.025122424      0.10871766     0.049725775
2019-02-27/12:06:13.26        -0.025122418      0.10871691     0.049727460
2019-02-27/12:06:13.29        -0.025122418      0.10871619     0.049729156
2019-02-27/12:06:13.32        -0.025146789      0.10882093     0.049779123
2019-02-27/12:06:13.36        -0.025122424      0.10871476     0.049732614
2019-02-27/12:06:13.39        -0.025122418      0.10871402     0.049734298
2019-02-27/12:06:13.42        -0.025122418      0.10871330     0.049735994
2019-02-27/12:06:13.45        -0.025146789      0.10881803     0.049785967
2019-02-27/12:06:13.48        -0.025122424      0.10871187     0.049739450
2019-02-27/12:06:13.51        -0.025122418      0.10871112     0.049741134
2019-02-27/12:06:13.54        -0.025122418      0.10871041     0.049742829
2019-02-27/12:06:13.57        -0.025146789      0.10881513     0.049792808
2019-02-27/12:06:13.61        -0.025122424      0.10870897     0.049746285
2019-02-27/12:06:13.64        -0.025122418      0.10870823     0.049747968
2019-02-27/12:06:13.67        -0.025122418      0.10870751     0.049749663
2019-02-27/12:06:13.70        -0.025146789      0.10881224     0.049799648
2019-02-27/12:06:13.73        -0.025122424      0.10870608     0.049753118
2019-02-27/12:06:13.76        -0.025122418      0.10870533     0.049754801
2019-02-27/12:06:13.79        -0.025122418      0.10870462     0.049756495
2019-02-27/12:06:13.82        -0.025146789      0.10880934     0.049806486
2019-02-27/12:06:13.86        -0.025122424      0.10870318     0.049759949
2019-02-27/12:06:13.89        -0.025122418      0.10870244     0.049761631
2019-02-27/12:06:13.92        -0.025122418      0.10870172     0.049763325
2019-02-27/12:06:13.95        -0.025146789      0.10880644     0.049813322
2019-02-27/12:06:13.98        -0.025122424      0.10870029     0.049766778
2019-02-27/12:06:14.01        -0.025122418      0.10869954     0.049768460
2019-02-27/12:06:14.04        -0.025122418      0.10869883     0.049770153
2019-02-27/12:06:14.07        -0.025146789      0.10880354     0.049820157
2019-02-27/12:06:14.11        -0.025122424      0.10869739     0.049773605
2019-02-27/12:06:14.14        -0.025122418      0.10869665     0.049775286
2019-02-27/12:06:14.17        -0.025122418      0.10869593     0.049776979
2019-02-27/12:06:14.20        -0.025146789      0.10880065     0.049826989
2019-02-27/12:06:14.23        -0.025122424      0.10869450     0.049780430
2019-02-27/12:06:14.26        -0.025122418      0.10869376     0.049782111
2019-02-27/12:06:14.29        -0.025122418      0.10869304     0.049783803
2019-02-27/12:06:14.32        -0.025146789      0.10879775     0.049833819
2019-02-27/12:06:14.36        -0.025122424      0.10869160     0.049787253
2019-02-27/12:06:14.39        -0.025122418      0.10869086     0.049788934
2019-02-27/12:06:14.42        -0.025122418      0.10869014     0.049790625
2019-02-27/12:06:14.45        -0.025146789      0.10879485     0.049840647
2019-02-27/12:06:14.48        -0.025122424      0.10868871     0.049794075
2019-02-27/12:06:14.51        -0.025122418      0.10868797     0.049795754
2019-02-27/12:06:14.54        -0.025122418      0.10868725     0.049797446
2019-02-27/12:06:14.57        -0.025146789      0.10879196     0.049847474
2019-02-27/12:06:14.61        -0.025122424      0.10868582     0.049800894
2019-02-27/12:06:14.64        -0.025122418      0.10868507     0.049802573
2019-02-27/12:06:14.67        -0.025122418      0.10868435     0.049804264
2019-02-27/12:06:14.70        -0.025146789      0.10878906     0.049854298
2019-02-27/12:06:14.73        -0.025122424      0.10868292     0.049807711
2019-02-27/12:06:14.76        -0.025122418      0.10868218     0.049809390
2019-02-27/12:06:14.79        -0.025122418      0.10868146     0.049811080
2019-02-27/12:06:14.82        -0.025146789      0.10878616     0.049861121
2019-02-27/12:06:14.86        -0.025122424      0.10868003     0.049814527
2019-02-27/12:06:14.89        -0.025122418      0.10867928     0.049816205
2019-02-27/12:06:14.92        -0.025122418      0.10867857     0.049817895
2019-02-27/12:06:14.95        -0.025146789      0.10878326     0.049867942
2019-02-27/12:06:14.98        -0.025122424      0.10867713     0.049821340
2019-02-27/12:06:15.01        -0.025122418      0.10867639     0.049823018
2019-02-27/12:06:15.04        -0.025122418      0.10867567     0.049824707
2019-02-27/12:06:15.07        -0.025146789      0.10878037     0.049874760
2019-02-27/12:06:15.11        -0.025122424      0.10867424     0.049828152
2019-02-27/12:06:15.14        -0.025122418      0.10867349     0.049829829
2019-02-27/12:06:15.17        -0.025122418      0.10867278     0.049831518
2019-02-27/12:06:15.20        -0.025146789      0.10877747     0.049881577
2019-02-27/12:06:15.23        -0.025122424      0.10867134     0.049834961
2019-02-27/12:06:15.26        -0.025122418      0.10867060     0.049836638
2019-02-27/12:06:15.29        -0.025122418      0.10866988     0.049838327
2019-02-27/12:06:15.32        -0.025146789      0.10877457     0.049888392
2019-02-27/12:06:15.36        -0.025122424      0.10866845     0.049841769
2019-02-27/12:06:15.39        -0.025122418      0.10866771     0.049843446
2019-02-27/12:06:15.42        -0.025122418      0.10866699     0.049845134
2019-02-27/12:06:15.45        -0.025146789      0.10877167     0.049895205
2019-02-27/12:06:15.48        -0.025122424      0.10866555     0.049848575
2019-02-27/12:06:15.51        -0.025122418      0.10866481     0.049850251
2019-02-27/12:06:15.54        -0.025122418      0.10866409     0.049851938
2019-02-27/12:06:15.57        -0.025146789      0.10876878     0.049902016
2019-02-27/12:06:15.61        -0.025122424      0.10866266     0.049855379
2019-02-27/12:06:15.64        -0.025122418      0.10866192     0.049857054
2019-02-27/12:06:15.67        -0.025122418      0.10866120     0.049858741
2019-02-27/12:06:15.70        -0.025146789      0.10876588     0.049908825
2019-02-27/12:06:15.73        -0.025122424      0.10865976     0.049862181
2019-02-27/12:06:15.76        -0.025122418      0.10865902     0.049863856
2019-02-27/12:06:15.79        -0.025122418      0.10865830     0.049865542
2019-02-27/12:06:15.82        -0.025146789      0.10876298     0.049915632
2019-02-27/12:06:15.86        -0.025122424      0.10865687     0.049868981
2019-02-27/12:06:15.89        -0.025122418      0.10865613     0.049870655
2019-02-27/12:06:15.92        -0.025122418      0.10865541     0.049872341
2019-02-27/12:06:15.95        -0.025146789      0.10876008     0.049922437
2019-02-27/12:06:15.98        -0.025122424      0.10865398     0.049875779
2019-02-27/12:06:16.01        -0.025122418      0.10865323     0.049877453
2019-02-27/12:06:16.04        -0.025122418      0.10865251     0.049879138
2019-02-27/12:06:16.07        -0.025146789      0.10875719     0.049929240
2019-02-27/12:06:16.11        -0.025122424      0.10865108     0.049882575
2019-02-27/12:06:16.14        -0.025122418      0.10865034     0.049884249
2019-02-27/12:06:16.17        -0.025122418      0.10864962     0.049885934
2019-02-27/12:06:16.20        -0.025146789      0.10875429     0.049936041
2019-02-27/12:06:16.23        -0.025122424      0.10864819     0.049889369
2019-02-27/12:06:16.26        -0.025122418      0.10864744     0.049891042
2019-02-27/12:06:16.29        -0.025122418      0.10864673     0.049892727
2019-02-27/12:06:16.32        -0.025146789      0.10875139     0.049942841
2019-02-27/12:06:16.36        -0.025122424      0.10864529     0.049896161
2019-02-27/12:06:16.39        -0.025122418      0.10864455     0.049897834
2019-02-27/12:06:16.42        -0.025122418      0.10864383     0.049899518
2019-02-27/12:06:16.45        -0.025146789      0.10874850     0.049949638
2019-02-27/12:06:16.48        -0.025122424      0.10864240     0.049902952
2019-02-27/12:06:16.51        -0.025122418      0.10864165     0.049904624
2019-02-27/12:06:16.54        -0.025122418      0.10864094     0.049906307
2019-02-27/12:06:16.57        -0.025146789      0.10874560     0.049956434
2019-02-27/12:06:16.61        -0.025122424      0.10863950     0.049909740
[truncated: 464,133 more chars]
