# Supplementary material for: Miniature Dungey-like cycle at Mars
Source: Nat Commun. 2026 Jul 23;17:6129. doi: 10.1038/s41467-026-75019-3 (PMC13396348; doi:10.1038/s41467-026-75019-3)
Supplement: Supplementary file 3 — Source data [file 41467_2026_75019_MOESM3_ESM.zip › data_files/Fig_maven_20190310_182200_vel_o_GEO_local.txt]

Panel        1:  vel_o_corr_GEO_local
ytitle=V(O+) [km/s]
V!DEW!N V!DNS!N V!Dr!N
2019-03-10/18:22:00.92         -0.51952309     -0.14212535     -0.21636882
2019-03-10/18:22:04.92         -0.52515704     -0.22628464     -0.37211535
2019-03-10/18:22:08.92         -0.56648384    0.0025618784     -0.27068842
2019-03-10/18:22:12.92         -0.56149329     -0.11793496     -0.25625693
2019-03-10/18:22:16.92         -0.50777073    -0.024410136     -0.34166473
2019-03-10/18:22:20.92         -0.35471397      0.30043860    -0.064040146
2019-03-10/18:22:24.92         -0.41803431     0.041713784   -0.0080093612
2019-03-10/18:22:28.92         -0.54968295      0.11140112     -0.10214997
2019-03-10/18:22:32.92         -0.47872407      0.35037118     0.069692398
2019-03-10/18:22:36.92         -0.45231100      0.15083902     -0.10522402
2019-03-10/18:22:40.92         -0.31580883      0.27269405   0.00075539518
2019-03-10/18:22:44.92         -0.34020559      0.26442579     -0.34909136
2019-03-10/18:22:48.92         -0.41366931      0.18353176     -0.16370545
2019-03-10/18:22:52.92         -0.27734012      0.19015871     -0.21104014
2019-03-10/18:22:56.92         -0.33248724      0.25453827     -0.33564776
2019-03-10/18:23:00.92         -0.29059175    -0.058422360     -0.32661454
2019-03-10/18:23:04.92         -0.34262460     0.059786136     -0.41682213
2019-03-10/18:23:08.92         -0.21340958   -0.0022717038     -0.26183372
2019-03-10/18:23:12.92        -0.028649401     -0.75517979     -0.65229997
2019-03-10/18:23:16.92                 NaN             NaN             NaN
2019-03-10/18:23:20.92           2.0192332     -0.88674951       1.0771643
2019-03-10/18:23:24.92           1.4541965     -0.56709954      0.56994554
2019-03-10/18:23:28.92          0.83907695     -0.30607646      0.83439966
2019-03-10/18:23:32.92          0.73207044     -0.31925910      0.36641563
2019-03-10/18:23:36.92          0.35065816     -0.16020897      0.57468753
2019-03-10/18:23:40.92          0.67070968     -0.92394158      0.99972293
2019-03-10/18:23:44.92         -0.60596919     -0.20105730      0.35711829
2019-03-10/18:23:48.92         -0.36971139      0.97233349      0.58403170
2019-03-10/18:23:52.92         -0.43177037     -0.10200933      0.28531687
2019-03-10/18:23:56.92        -0.037840225      0.14610073      0.17231414
2019-03-10/18:24:00.92          0.14148711  -0.00031389807      0.65104768
2019-03-10/18:24:04.92          0.19421585      0.13563144      0.60102574
2019-03-10/18:24:08.92          0.22001287     -0.21266342      0.51038652
2019-03-10/18:24:12.92         0.025412688     -0.44843749       1.0579263
2019-03-10/18:24:16.92          0.36862982    -0.061462103      0.31154914
2019-03-10/18:24:20.92          0.56726624     0.070605876       1.2138569
2019-03-10/18:24:24.92          0.28192185    -0.037152925      0.97507579
2019-03-10/18:24:28.92          0.30124427     -0.78141548      0.90263579
2019-03-10/18:24:32.92          0.14372757     -0.29476018      0.84057185
2019-03-10/18:24:36.92         -0.16110591     -0.92042587      0.42363494
2019-03-10/18:24:40.92        -0.033886490      -2.1885247      -1.7951840
2019-03-10/18:24:44.92         -0.38612417     -0.44877429     -0.12896478
2019-03-10/18:24:48.92         -0.63005418     -0.81235812     -0.43223277
2019-03-10/18:24:52.92                 NaN             NaN             NaN
2019-03-10/18:24:56.92                 NaN             NaN             NaN
                               
