# Supplementary material for: Miniature Dungey-like cycle at Mars
Source: Nat Commun. 2026 Jul 23;17:6129. doi: 10.1038/s41467-026-75019-3 (PMC13396348; doi:10.1038/s41467-026-75019-3)
Supplement: Supplementary file 3 — Source data [file 41467_2026_75019_MOESM3_ESM.zip › data_files/Fig_maven_20170225_221700_eph.txt]

Panel        1:  lon
ytitle=Long. (deg)
2017-02-24/22:16:00.00            354.26030
2017-02-24/22:16:10.00            354.41904
2017-02-24/22:16:20.00            354.57990
2017-02-24/22:16:30.00            354.74290
2017-02-24/22:16:40.00            354.90809
2017-02-24/22:16:50.00            355.07550
2017-02-24/22:17:00.00            355.24516
2017-02-24/22:17:10.00            355.41710
2017-02-24/22:17:20.00            355.59137
2017-02-24/22:17:30.00            355.76800
2017-02-24/22:17:40.00            355.94702
2017-02-24/22:17:50.00            356.12848
2017-02-24/22:18:00.00            356.31241
2017-02-24/22:18:10.00            356.49885
2017-02-24/22:18:20.00            356.68784
2017-02-24/22:18:30.00            356.87942
2017-02-24/22:18:40.00            357.07363
2017-02-24/22:18:50.00            357.27052
2017-02-24/22:19:00.00            357.47012
2017-02-24/22:19:10.00            357.67248
2017-02-24/22:19:20.00            357.87765
2017-02-24/22:19:30.00            358.08566
2017-02-24/22:19:40.00            358.29657
2017-02-24/22:19:50.00            358.51041
2017-02-24/22:20:00.00            358.72724
2017-02-24/22:20:10.00            358.94711
2017-02-24/22:20:20.00            359.17006
2017-02-24/22:20:30.00            359.39614
2017-02-24/22:20:40.00            359.62540
2017-02-24/22:20:50.00            359.85789
2017-02-24/22:21:00.00          0.093672234
2017-02-24/22:21:10.00           0.33278742
2017-02-24/22:21:20.00           0.57529251
2017-02-24/22:21:30.00           0.82124148
2017-02-24/22:21:40.00            1.0706892
2017-02-24/22:21:50.00            1.3236915
2017-02-24/22:22:00.00            1.5803044
2017-02-24/22:22:10.00            1.8405857
2017-02-24/22:22:20.00            2.1045932
2017-02-24/22:22:30.00            2.3723857
2017-02-24/22:22:40.00            2.6440231
2017-02-24/22:22:50.00            2.9195658
2017-02-24/22:23:00.00            3.1990745
2017-02-24/22:23:10.00            3.4826120
2017-02-24/22:23:20.00            3.7702404
2017-02-24/22:23:30.00            4.0620235
2017-02-24/22:23:40.00            4.3580255
2017-02-24/22:23:50.00            4.6583111
2017-02-24/22:24:00.00            4.9629459
2017-02-24/22:24:10.00            5.2719966
2017-02-24/22:24:20.00            5.5855295
2017-02-24/22:24:30.00            5.9036118
2017-02-24/22:24:40.00            6.2263126
2017-02-24/22:24:50.00            6.5536990
2017-02-24/22:25:00.00            6.8858419
2017-02-24/22:25:10.00            7.2228088
2017-02-24/22:25:20.00            7.5646710
2017-02-24/22:25:30.00            7.9114982
2017-02-24/22:25:40.00            8.2633610
2017-02-24/22:25:50.00            8.6203299
2017-02-24/22:26:00.00            8.9824767
2017-02-24/22:26:10.00            9.3498722
2017-02-24/22:26:20.00            9.7225860
2017-02-24/22:26:30.00            10.100693
2017-02-24/22:26:40.00            10.484260
2017-02-24/22:26:50.00            10.873359
2017-02-24/22:27:00.00            11.268061
2017-02-24/22:27:10.00            11.668437
2017-02-24/22:27:20.00            12.074555
2017-02-24/22:27:30.00            12.486484
2017-02-24/22:27:40.00            12.904292
2017-02-24/22:27:50.00            13.328048
2017-02-24/22:28:00.00            13.757817
2017-02-24/22:28:10.00            14.193663
2017-02-24/22:28:20.00            14.635652
2017-02-24/22:28:30.00            15.083844
2017-02-24/22:28:40.00            15.538302
2017-02-24/22:28:50.00            15.999081
2017-02-24/22:29:00.00            16.466245
2017-02-24/22:29:10.00            16.939843
2017-02-24/22:29:20.00            17.419931
2017-02-24/22:29:30.00            17.906557
2017-02-24/22:29:40.00            18.399768
2017-02-24/22:29:50.00            18.899608
2017-02-24/22:30:00.00            19.406121
2017-02-24/22:30:10.00            19.919341
2017-02-24/22:30:20.00            20.439305
2017-02-24/22:30:30.00            20.966043
2017-02-24/22:30:40.00            21.499580
2017-02-24/22:30:50.00            22.039935
2017-02-24/22:31:00.00            22.587131
2017-02-24/22:31:10.00            23.141176
2017-02-24/22:31:20.00            23.702077
2017-02-24/22:31:30.00            24.269840
2017-02-24/22:31:40.00            24.844455
2017-02-24/22:31:50.00            25.425916
2017-02-24/22:32:00.00            26.014204
2017-02-24/22:32:10.00            26.609301
2017-02-24/22:32:20.00            27.211171
2017-02-24/22:32:30.00            27.819784
2017-02-24/22:32:40.00            28.435095
2017-02-24/22:32:50.00            29.057050
2017-02-24/22:33:00.00            29.685594
2017-02-24/22:33:10.00            30.320659
2017-02-24/22:33:20.00            30.962171
2017-02-24/22:33:30.00            31.610047
2017-02-24/22:33:40.00            32.264197
2017-02-24/22:33:50.00            32.924522
2017-02-24/22:34:00.00            33.590912
2017-02-24/22:34:10.00            34.263249
2017-02-24/22:34:20.00            34.941410
2017-02-24/22:34:30.00            35.625258
2017-02-24/22:34:40.00            36.314649
2017-02-24/22:34:50.00            37.009435
2017-02-24/22:35:00.00            37.709451
2017-02-24/22:35:10.00            38.414524
2017-02-24/22:35:20.00            39.124480
2017-02-24/22:35:30.00            39.839124
2017-02-24/22:35:40.00            40.558273
2017-02-24/22:35:50.00            41.281707
2017-02-24/22:36:00.00            42.009226
2017-02-24/22:36:10.00            42.740604
2017-02-24/22:36:20.00            43.475614
2017-02-24/22:36:30.00            44.214025
2017-02-24/22:36:40.00            44.955587
2017-02-24/22:36:50.00            45.700066
2017-02-24/22:37:00.00            46.447194
2017-02-24/22:37:10.00            47.196725
2017-02-24/22:37:20.00            47.948385
2017-02-24/22:37:30.00            48.701911
2017-02-24/22:37:40.00            49.457031
2017-02-24/22:37:50.00            50.213470
2017-02-24/22:38:00.00            50.970949
2017-02-24/22:38:10.00            51.729188
2017-02-24/22:38:20.00            52.487905
2017-02-24/22:38:30.00            53.246819
2017-02-24/22:38:40.00            54.005647
2017-02-24/22:38:50.00            54.764108
2017-02-24/22:39:00.00            55.521919
2017-02-24/22:39:10.00            56.278799
2017-02-24/22:39:20.00            57.034473
2017-02-24/22:39:30.00            57.788666
2017-02-24/22:39:40.00            58.541105
2017-02-24/22:39:50.00            59.291525
2017-02-24/22:40:00.00            60.039663
2017-02-24/22:40:10.00            60.785259
2017-02-24/22:40:20.00            61.528061
2017-02-24/22:40:30.00            62.267823
2017-02-24/22:40:40.00            63.004306
2017-02-24/22:40:50.00            63.737274
2017-02-24/22:41:00.00            64.466504
2017-02-24/22:41:10.00            65.191777
2017-02-24/22:41:20.00            65.912878
2017-02-24/22:41:30.00            66.629610
2017-02-24/22:41:40.00            67.341772
2017-02-24/22:41:50.00            68.049184
2017-02-24/22:42:00.00            68.751664
2017-02-24/22:42:10.00            69.449046
2017-02-24/22:42:20.00            70.141167
2017-02-24/22:42:30.00            70.827878
2017-02-24/22:42:40.00            71.509039
2017-02-24/22:42:50.00            72.184515
2017-02-24/22:43:00.00            72.854181
2017-02-24/22:43:10.00            73.517922
2017-02-24/22:43:20.00            74.175632
2017-02-24/22:43:30.00            74.827214
2017-02-24/22:43:40.00            75.472577
2017-02-24/22:43:50.00            76.111640
2017-02-24/22:44:00.00            76.744330
2017-02-24/22:44:10.00            77.370585
2017-02-24/22:44:20.00            77.990346
2017-02-24/22:44:30.00            78.603563
2017-02-24/22:44:40.00            79.210197
2017-02-24/22:44:50.00            79.810211
2017-02-24/22:45:00.00            80.403577
2017-02-24/22:45:10.00            80.990276
2017-02-24/22:45:20.00            81.570292
2017-02-24/22:45:30.00            82.143616
2017-02-24/22:45:40.00            82.710246
2017-02-24/22:45:50.00            83.270186
2017-02-24/22:46:00.00            83.823444
2017-02-24/22:46:10.00            84.370032
2017-02-24/22:46:20.00            84.909970
2017-02-24/22:46:30.00            85.443282
2017-02-24/22:46:40.00            85.969992
2017-02-24/22:46:50.00            86.490135
2017-02-24/22:47:00.00            87.003745
2017-02-24/22:47:10.00            87.510860
2017-02-24/22:47:20.00            88.011524
2017-02-24/22:47:30.00            88.505782
2017-02-24/22:47:40.00            88.993682
2017-02-24/22:47:50.00            89.475276
2017-02-24/22:48:00.00            89.950617
2017-02-24/22:48:10.00            90.419761
2017-02-24/22:48:20.00            90.882767
2017-02-24/22:48:30.00            91.339695
2017-02-24/22:48:40.00            91.790606
2017-02-24/22:48:50.00            92.235564
2017-02-24/22:49:00.00            92.674635
2017-02-24/22:49:10.00            93.107883
2017-02-24/22:49:20.00            93.535378
2017-02-24/22:49:30.00            93.957187
2017-02-24/22:49:40.00            94.373379
2017-02-24/22:49:50.00            94.784025
2017-02-24/22:50:00.00            95.189196
2017-02-24/22:50:10.00            95.588962
2017-02-24/22:50:20.00            95.983394
2017-02-24/22:50:30.00            96.372566
2017-02-24/22:50:40.00            96.756549
2017-02-24/22:50:50.00            97.135415
2017-02-24/22:51:00.00            97.509238
2017-02-24/22:51:10.00            97.878088
2017-02-24/22:51:20.00            98.242039
2017-02-24/22:51:30.00            98.601162
2017-02-24/22:51:40.00            98.955530
2017-02-24/22:51:50.00            99.305214
2017-02-24/22:52:00.00            99.650283
2017-02-24/22:52:10.00            99.990811
2017-02-24/22:52:20.00            100.32687
2017-02-24/22:52:30.00            100.65852
2017-02-24/22:52:40.00            100.98584
2017-02-24/22:52:50.00            101.30890
2017-02-24/22:53:00.00            101.62776
2017-02-24/22:53:10.00            101.94250
2017-02-24/22:53:20.00            102.25317
2017-02-24/22:53:30.00            102.55985
2017-02-24/22:53:40.00            102.86261
2017-02-24/22:53:50.00            103.16150
2017-02-24/22:54:00.00            103.45659
2017-02-24/22:54:10.00            103.74794
2017-02-24/22:54:20.00            104.03562
2017-02-24/22:54:30.00            104.31969
2017-02-24/22:54:40.00            104.60021
2017-02-24/22:54:50.00            104.87725
2017-02-24/22:55:00.00            105.15085
2017-02-24/22:55:10.00            105.42109
2017-02-24/22:55:20.00            105.68801
2017-02-24/22:55:30.00            105.95168
2017-02-24/22:55:40.00            106.21216
2017-02-24/22:55:50.00            106.46949
2017-02-24/22:56:00.00            106.72374
2017-02-24/22:56:10.00            106.97495
2017-02-24/22:56:20.00            107.22319
2017-02-24/22:56:30.00            107.46850
2017-02-24/22:56:40.00            107.71095
2017-02-24/22:56:50.00            107.95057
2017-02-24/22:57:00.00            108.18742
2017-02-24/22:57:10.00            108.42155
2017-02-24/22:57:20.00            108.65301
2017-02-24/22:57:30.00            108.88185
2017-02-24/22:57:40.00            109.10811
2017-02-24/22:57:50.00            109.33184
2017-02-24/22:58:00.00            109.55310
2017-02-24/22:58:10.00            109.77192
2017-02-24/22:58:20.00            109.98835
2017-02-24/22:58:30.00            110.20243
2017-02-24/22:58:40.00            110.41421
2017-02-24/22:58:50.00            110.62373
2017-02-24/22:59:00.00            110.83104
2017-02-24/22:59:10.00            111.03617
2017-02-24/22:59:20.00            111.23917
2017-02-24/22:59:30.00            111.44007
2017-02-24/22:59:40.00            111.63893
2017-02-24/22:59:50.00            111.83577
2017-02-24/23:00:00.00            112.03063
2017-02-24/23:00:10.00            112.22356
2017-02-24/23:00:20.00            112.41459
2017-02-24/23:00:30.00            112.60376
2017-02-24/23:00:40.00            112.79111
2017-02-24/23:00:50.00            112.97667
2017-02-24/23:01:00.00            113.16048
2017-02-24/23:01:10.00            113.34257
2017-02-24/23:01:20.00            113.52298
2017-02-24/23:01:30.00            113.70174
2017-02-24/23:01:40.00            113.87888
2017-02-24/23:01:50.00            114.05445
2017-02-24/23:02:00.00            114.22847
2017-02-24/23:02:10.00            114.40097
2017-02-24/23:02:20.00            114.57199
2017-02-24/23:02:30.00            114.74156
2017-02-24/23:02:40.00            114.90971
2017-02-24/23:02:50.00            115.07647
2017-02-24/23:03:00.00            115.24187
2017-02-24/23:03:10.00            115.40594
2017-02-24/23:03:20.00            115.56872
2017-02-24/23:03:30.00            115.73022
2017-02-24/23:03:40.00            115.89049
2017-02-24/23:03:50.00            116.04954
2017-02-24/23:04:00.00            116.20741
2017-02-24/23:04:10.00            116.36413
2017-02-24/23:04:20.00            116.51972
2017-02-24/23:04:30.00            116.67421
2017-02-24/23:04:40.00            116.82763
2017-02-24/23:04:50.00            116.98000
2017-02-24/23:05:00.00            117.13136
2017-02-24/23:05:10.00            117.28173
2017-02-24/23:05:20.00            117.43113
2017-02-24/23:05:30.00            117.57959
2017-02-24/23:05:40.00            117.72714
2017-02-24/23:05:50.00            117.87381
2017-02-24/23:06:00.00            118.01961
2017-02-24/23:06:10.00            118.16457
2017-02-24/23:06:20.00            118.30873
2017-02-24/23:06:30.00            118.45209
2017-02-24/23:06:40.00            118.59470
2017-02-24/23:06:50.00            118.73657
2017-02-24/23:07:00.00            118.87773
2017-02-24/23:07:10.00            119.01820
2017-02-24/23:07:20.00            119.15800
2017-02-24/23:07:30.00            119.29717
2017-02-24/23:07:40.00            119.43572
2017-02-24/23:07:50.00            119.57368
2017-02-24/23:08:00.00            119.71107
2017-02-24/23:08:10.00            119.84792
2017-02-24/23:08:20.00            119.98425
2017-02-24/23:08:30.00            120.12007
2017-02-24/23:08:40.00            120.25543
2017-02-24/23:08:50.00            120.39034
2017-02-24/23:09:00.00            120.52482
2017-02-24/23:09:10.00            120.65890
2017-02-24/23:09:20.00            120.79260
2017-02-24/23:09:30.00            120.92594
2017-02-24/23:09:40.00            121.05895
2017-02-24/23:09:50.00            121.19166
2017-02-24/23:10:00.00            121.32407
2017-02-24/23:10:10.00            121.45623
2017-02-24/23:10:20.00            121.58815
2017-02-24/23:10:30.00            121.71985
2017-02-24/23:10:40.00            121.85136
2017-02-24/23:10:50.00            121.98271
2017-02-24/23:11:00.00            122.11391
2017-02-24/23:11:10.00            122.24499
2017-02-24/23:11:20.00            122.37598
2017-02-24/23:11:30.00            122.50690
2017-02-24/23:11:40.00            122.63777
2017-02-24/23:11:50.00            122.76861
2017-02-24/23:12:00.00            122.89947
2017-02-24/23:12:10.00            123.03034
2017-02-24/23:12:20.00            123.16127
2017-02-24/23:12:30.00            123.29228
2017-02-24/23:12:40.00            123.42339
2017-02-24/23:12:50.00            123.55463
2017-02-24/23:13:00.00            123.68603
2017-02-24/23:13:10.00            123.81760
2017-02-24/23:13:20.00            123.94939
2017-02-24/23:13:30.00            124.08140
2017-02-24/23:13:40.00            124.21368
2017-02-24/23:13:50.00            124.34625
2017-02-24/23:14:00.00            124.47912
2017-02-24/23:14:10.00            124.61234
2017-02-24/23:14:20.00            124.74594
2017-02-24/23:14:30.00            124.87993
2017-02-24/23:14:40.00            125.01436
2017-02-24/23:14:50.00            125.14924
2017-02-24/23:15:00.00            125.28461
2017-02-24/23:15:10.00            125.42049
2017-02-24/23:15:20.00            125.55693
2017-02-24/23:15:30.00            125.69394
2017-02-24/23:15:40.00            125.83157
2017-02-24/23:15:50.00            125.96984
2017-02-24/23:16:00.00            126.10879
2017-02-24/23:16:10.00            126.24845
2017-02-24/23:16:20.00            126.38885
2017-02-24/23:16:30.00            126.53003
2017-02-24/23:16:40.00            126.67202
2017-02-24/23:16:50.00            126.81487
2017-02-24/23:17:00.00            126.95859
2017-02-24/23:17:10.00            127.10324
2017-02-24/23:17:20.00            127.24885
2017-02-24/23:17:30.00            127.39546
2017-02-24/23:17:40.00            127.54310
2017-02-24/23:17:50.00            127.69183
2017-02-24/23:18:00.00            127.84167
2017-02-24/23:18:10.00            127.99268
2017-02-24/23:18:20.00            128.14489
2017-02-24/23:18:30.00            128.29834
2017-02-24/23:18:40.00            128.45309
2017-02-24/23:18:50.00            128.60918
2017-02-24/23:19:00.00            128.76666
2017-02-24/23:19:10.00            128.92556
2017-02-24/23:19:20.00            129.08596
2017-02-24/23:19:30.00            129.24788
2017-02-24/23:19:40.00            129.41139
2017-02-24/23:19:50.00            129.57653
2017-02-24/23:20:00.00            129.74337
2017-02-24/23:20:10.00            129.91196
2017-02-24/23:20:20.00            130.08235
2017-02-24/23:20:30.00            130.25460
2017-02-24/23:20:40.00            130.42878
2017-02-24/23:20:50.00            130.60494
2017-02-24/23:21:00.00            130.78315
2017-02-24/23:21:10.00            130.96347
2017-02-24/23:21:20.00            131.14598
2017-02-24/23:21:30.00            131.33074
2017-02-24/23:21:40.00            131.51781
2017-02-24/23:21:50.00            131.70728
2017-02-24/23:22:00.00            131.89921
2017-02-24/23:22:10.00            132.09369
2017-02-24/23:22:20.00            132.29079
2017-02-24/23:22:30.00            132.49060
2017-02-24/23:22:40.00            132.69320
2017-02-24/23:22:50.00            132.89868
2017-02-24/23:23:00.00            133.10712
2017-02-24/23:23:10.00            133.31862
2017-02-24/23:23:20.00            133.53328
2017-02-24/23:23:30.00            133.75118
2017-02-24/23:23:40.00            133.97244
2017-02-24/23:23:50.00            134.19716
2017-02-24/23:24:00.00            134.42545
2017-02-24/23:24:10.00            134.65740
2017-02-24/23:24:20.00            134.89315
2017-02-24/23:24:30.00            135.13281
2017-02-24/23:24:40.00            135.37650
2017-02-24/23:24:50.00            135.62434
2017-02-24/23:25:00.00            135.87648
2017-02-24/23:25:10.00            136.13304
2017-02-24/23:25:20.00            136.39417
2017-02-24/23:25:30.00            136.66000
2017-02-24/23:25:40.00            136.93070
2017-02-24/23:25:50.00            137.20640
2017-02-24/23:26:00.00            137.48728
2017-02-24/23:26:10.00            137.77351
2017-02-24/23:26:20.00            138.06524
2017-02-24/23:26:30.00            138.36266
2017-02-24/23:26:40.00            138.66596
2017-02-24/23:26:50.00            138.97532
2017-02-24/23:27:00.00            139.29094
2017-02-24/23:27:10.00            139.61303
2017-02-24/23:27:20.00            139.94179
2017-02-24/23:27:30.00            140.27746
2017-02-24/23:27:40.00            140.62025
2017-02-24/23:27:50.00            140.97040
2017-02-24/23:28:00.00            141.32816
2017-02-24/23:28:10.00            141.69378
2017-02-24/23:28:20.00            142.06753
2017-02-24/23:28:30.00            142.44966
2017-02-24/23:28:40.00            142.84048
2017-02-24/23:28:50.00            143.24027
2017-02-24/23:29:00.00            143.64932
2017-02-24/23:29:10.00            144.06797
2017-02-24/23:29:20.00            144.49653
2017-02-24/23:29:30.00            144.93534
2017-02-24/23:29:40.00            145.38475
2017-02-24/23:29:50.00            145.84512
2017-02-24/23:30:00.00            146.31682
2017-02-24/23:30:10.00            146.80025
2017-02-24/23:30:20.00            147.29580
2017-02-24/23:30:30.00            147.80389
2017-02-24/23:30:40.00            148.32494
2017-02-24/23:30:50.00            148.85940
2017-02-24/23:31:00.00            149.40772
2017-02-24/23:31:10.00            149.97038
2017-02-24/23:31:20.00            150.54785
2017-02-24/23:31:30.00            151.14063
2017-02-24/23:31:40.00            151.74925
2017-02-24/23:31:50.00            152.37422
2017-02-24/23:32:00.00            153.01608
2017-02-24/23:32:10.00            153.67538
2017-02-24/23:32:20.00            154.35270
2017-02-24/23:32:30.00            155.04861
2017-02-24/23:32:40.00            155.76368
2017-02-24/23:32:50.00            156.49853
2017-02-24/23:33:00.00            157.25374
2017-02-24/23:33:10.00            158.02993
2017-02-24/23:33:20.00            158.82771
2017-02-24/23:33:30.00            159.64769
2017-02-24/23:33:40.00            160.49049
2017-02-24/23:33:50.00            161.35670
2017-02-24/23:34:00.00            162.24692
2017-02-24/23:34:10.00            163.16174
2017-02-24/23:34:20.00            164.10172
2017-02-24/23:34:30.00            165.06741
2017-02-24/23:34:40.00            166.05931
2017-02-24/23:34:50.00            167.07790
2017-02-24/23:35:00.00            168.12363
2017-02-24/23:35:10.00            169.19687
2017-02-24/23:35:20.00            170.29796
2017-02-24/23:35:30.00            171.42715
2017-02-24/23:35:40.00            172.58464
2017-02-24/23:35:50.00            173.77054
2017-02-24/23:36:00.00            174.98484
2017-02-24/23:36:10.00            176.22747
2017-02-24/23:36:20.00            177.49821
2017-02-24/23:36:30.00            178.79674
2017-02-24/23:36:40.00            180.12264
2017-02-24/23:36:50.00            181.47525
2017-02-24/23:37:00.00            182.85388
2017-02-24/23:37:10.00            184.25762
2017-02-24/23:37:20.00            185.68545
2017-02-24/23:37:30.00            187.13615
2017-02-24/23:37:40.00            188.60837
2017-02-24/23:37:50.00            190.10059
2017-02-24/23:38:00.00            191.61116
2017-02-24/23:38:10.00            193.13826
2017-02-24/23:38:20.00            194.67995
2017-02-24/23:38:30.00            196.23416
2017-02-24/23:38:40.00            197.79871
2017-02-24/23:38:50.00            199.37134
2017-02-24/23:39:00.00            200.94969
2017-02-24/23:39:10.00            202.53137
2017-02-24/23:39:20.00            204.11396
2017-02-24/23:39:30.00            205.69502
2017-02-24/23:39:40.00            207.27211
2017-02-24/23:39:50.00            208.84286
2017-02-24/23:40:00.00            210.40492
2017-02-24/23:40:10.00            211.95604
2017-02-24/23:40:20.00            213.49405
2017-02-24/23:40:30.00            215.01691
2017-02-24/23:40:40.00            216.52268
2017-02-24/23:40:50.00            218.00957
2017-02-24/23:41:00.00            219.47594
2017-02-24/23:41:10.00            220.92030
2017-02-24/23:41:20.00            222.34132
2017-02-24/23:41:30.00            223.73780
2017-02-24/23:41:40.00            225.10873
2017-02-24/23:41:50.00            226.45325
2017-02-24/23:42:00.00            227.77063
2017-02-24/23:42:10.00            229.06031
2017-02-24/23:42:20.00            230.32184
2017-02-24/23:42:30.00            231.55492
2017-02-24/23:42:40.00            232.75935
2017-02-24/23:42:50.00            233.93507
2017-02-24/23:43:00.00            235.08209
2017-02-24/23:43:10.00            236.20054
2017-02-24/23:43:20.00            237.29060
2017-02-24/23:43:30.00            238.35256
2017-02-24/23:43:40.00            239.38673
2017-02-24/23:43:50.00            240.39354
2017-02-24/23:44:00.00            241.37340
2017-02-24/23:44:10.00            242.32681
2017-02-24/23:44:20.00            243.25427
2017-02-24/23:44:30.00            244.15634
2017-02-24/23:44:40.00            245.03358
2017-02-24/23:44:50.00            245.88658
2017-02-24/23:45:00.00            246.71593
2017-02-24/23:45:10.00            247.52224
2017-02-24/23:45:20.00            248.30611
2017-02-24/23:45:30.00            249.06816
2017-02-24/23:45:40.00            249.80900
2017-02-24/23:45:50.00            250.52923
2017-02-24/23:46:00.00            251.22945
2017-02-24/23:46:10.00            251.91027
2017-02-24/23:46:20.00            252.57225
2017-02-24/23:46:30.00            253.21597
2017-02-24/23:46:40.00            253.84200
2017-02-24/23:46:50.00            254.45089
2017-02-24/23:47:00.00            255.04316
2017-02-24/23:47:10.00            255.61935
2017-02-24/23:47:20.00            256.17996
2017-02-24/23:47:30.00            256.72548
2017-02-24/23:47:40.00            257.25640
2017-02-24/23:47:50.00            257.77319
2017-02-24/23:48:00.00            258.27629
2017-02-24/23:48:10.00            258.76614
2017-02-24/23:48:20.00            259.24318
2017-02-24/23:48:30.00            259.70780
2017-02-24/23:48:40.00            260.16041
2017-02-24/23:48:50.00            260.60139
2017-02-24/23:49:00.00            261.03111
2017-02-24/23:49:10.00            261.44992
2017-02-24/23:49:20.00            261.85818
2017-02-24/23:49:30.00            262.25621
2017-02-24/23:49:40.00            262.64434
2017-02-24/23:49:50.00            263.02288
2017-02-24/23:50:00.00            263.39213
2017-02-24/23:50:10.00            263.75238
2017-02-24/23:50:20.00            264.10390
2017-02-24/23:50:30.00            264.44697
2017-02-24/23:50:40.00            264.78184
2017-02-24/23:50:50.00            265.10877
2017-02-24/23:51:00.00            265.42798
2017-02-24/23:51:10.00            265.73973
2017-02-24/23:51:20.00            266.04423
2017-02-24/23:51:30.00            266.34169
2017-02-24/23:51:40.00            266.63233
2017-02-24/23:51:50.00            266.91635
2017-02-24/23:52:00.00            267.19394
2017-02-24/23:52:10.00            267.46528
2017-02-24/23:52:20.00            267.73057
2017-02-24/23:52:30.00            267.98997
2017-02-24/23:52:40.00            268.24364
2017-02-24/23:52:50.00            268.49176
2017-02-24/23:53:00.00            268.73448
2017-02-24/23:53:10.00            268.97195
2017-02-24/23:53:20.00            269.20432
2017-02-24/23:53:30.00            269.43173
2017-02-24/23:53:40.00            269.65430
2017-02-24/23:53:50.00            269.87219
2017-02-24/23:54:00.00            270.08550
2017-02-24/23:54:10.00            270.29437
2017-02-24/23:54:20.00            270.49892
2017-02-24/23:54:30.00            270.69925
2017-02-24/23:54:40.00            270.89548
2017-02-24/23:54:50.00            271.08772
2017-02-24/23:55:00.00            271.27607
2017-02-24/23:55:10.00            271.46063
2017-02-24/23:55:20.00            271.64150
2017-02-24/23:55:30.00            271.81877
2017-02-24/23:55:40.00            271.99253
2017-02-24/23:55:50.00            272.16287
2017-02-24/23:56:00.00            272.32988
2017-02-24/23:56:10.00            272.49364
2017-02-24/23:56:20.00            272.65422
2017-02-24/23:56:30.00            272.81171
2017-02-24/23:56:40.00            272.96618
2017-02-24/23:56:50.00            273.11770
2017-02-24/23:57:00.00            273.26635
2017-02-24/23:57:10.00            273.41219
2017-02-24/23:57:20.00            273.55529
2017-02-24/23:57:30.00            273.69571
2017-02-24/23:57:40.00            273.83352
2017-02-24/23:57:50.00            273.96877
2017-02-24/23:58:00.00            274.10152
2017-02-24/23:58:10.00            274.23184
2017-02-24/23:58:20.00            274.35977
2017-02-24/23:58:30.00            274.48537
2017-02-24/23:58:40.00            274.60870
2017-02-24/23:58:50.00            274.72979
2017-02-24/23:59:00.00            274.84871
2017-02-24/23:59:10.00            274.96550
2017-02-24/23:59:20.00            275.08020
2017-02-24/23:59:30.00            275.19286
2017-02-24/23:59:40.00            275.30353
2017-02-24/23:59:50.00            275.41225
2017-02-25/00:00:00.00            275.51905
2017-02-25/00:00:10.00            275.62399
2017-02-25/00:00:20.00            275.72709
2017-02-25/00:00:30.00            275.82839
2017-02-25/00:00:40.00            275.92794
2017-02-25/00:00:50.00            276.02577
2017-02-25/00:01:00.00            276.12192
2017-02-25/00:01:10.00            276.21641
2017-02-25/00:01:20.00            276.30928
2017-02-25/00:01:30.00            276.40057
2017-02-25/00:01:40.00            276.49031
2017-02-25/00:01:50.00            276.57852
2017-02-25/00:02:00.00            276.66524
2017-02-25/00:02:10.00            276.75049
2017-02-25/00:02:20.00            276.83431
2017-02-25/00:02:30.00            276.91672
2017-02-25/00:02:40.00            276.99774
2017-02-25/00:02:50.00            277.07742
2017-02-25/00:03:00.00            277.15576
2017-02-25/00:03:10.00            277.23280
2017-02-25/00:03:20.00            277.30856
2017-02-25/00:03:30.00            277.38307
2017-02-25/00:03:40.00            277.45634
2017-02-25/00:03:50.00            277.52840
2017-02-25/00:04:00.00            277.59927
2017-02-25/00:04:10.00            277.66898
2017-02-25/00:04:20.00            277.73755
2017-02-25/00:04:30.00            277.80499
2017-02-25/00:04:40.00            277.87132
2017-02-25/00:04:50.00            277.93657
2017-02-25/00:05:00.00            278.00075
2017-02-25/00:05:10.00            278.06389
2017-02-25/00:05:20.00            278.12600
2017-02-25/00:05:30.00            278.18709
2017-02-25/00:05:40.00            278.24720
2017-02-25/00:05:50.00            278.30633
2017-02-25/00:06:00.00            278.36450
2017-02-25/00:06:10.00            278.42172
2017-02-25/00:06:20.00            278.47802
2017-02-25/00:06:30.00            278.53341
2017-02-25/00:06:40.00            278.58790
2017-02-25/00:06:50.00            278.64150
2017-02-25/00:07:00.00            278.69425
2017-02-25/00:07:10.00            278.74613
2017-02-25/00:07:20.00            278.79718
2017-02-25/00:07:30.00            278.84741
2017-02-25/00:07:40.00            278.89682
2017-02-25/00:07:50.00            278.94544
2017-02-25/00:08:00.00            278.99327
2017-02-25/00:08:10.00            279.04032
2017-02-25/00:08:20.00            279.08661
2017-02-25/00:08:30.00            279.13216
2017-02-25/00:08:40.00            279.17697
2017-02-25/00:08:50.00            279.22105
2017-02-25/00:09:00.00            279.26442
2017-02-25/00:09:10.00            279.30708
2017-02-25/00:09:20.00            279.34905
2017-02-25/00:09:30.00            279.39034
2017-02-25/00:09:40.00            279.43096
2017-02-25/00:09:50.00            279.47091
2017-02-25/00:10:00.00            279.51022
2017-02-25/00:10:10.00            279.54888
2017-02-25/00:10:20.00            279.58691
2017-02-25/00:10:30.00            279.62432
2017-02-25/00:10:40.00            279.66111
2017-02-25/00:10:50.00            279.69730
2017-02-25/00:11:00.00            279.73289
2017-02-25/00:11:10.00            279.76790
2017-02-25/00:11:20.00            279.80233
2017-02-25/00:11:30.00            279.83618
2017-02-25/00:11:40.00            279.86948
2017-02-25/00:11:50.00            279.90222
2017-02-25/00:12:00.00            279.93442
2017-02-25/00:12:10.00            279.96608
2017-02-25/00:12:20.00            279.99720
2017-02-25/00:12:30.00            280.02781
2017-02-25/00:12:40.00            280.05789
2017-02-25/00:12:50.00            280.08747
2017-02-25/00:13:00.00            280.11655
2017-02-25/00:13:10.00            280.14513
2017-02-25/00:13:20.00            280.17323
2017-02-25/00:13:30.00            280.20084
2017-02-25/00:13:40.00            280.22797
2017-02-25/00:13:50.00            280.25464
2017-02-25/00:14:00.00            280.28085
2017-02-25/00:14:10.00            280.30660
2017-02-25/00:14:20.00            280.33191
2017-02-25/00:14:30.00            280.35676
2017-02-25/00:14:40.00            280.38118
2017-02-25/00:14:50.00            280.40517
2017-02-25/00:15:00.00            280.42873
2017-02-25/00:15:10.00            280.45188
2017-02-25/00:15:20.00            280.47460
2017-02-25/00:15:30.00            280.49692
2017-02-25/00:15:40.00            280.51883
2017-02-25/00:15:50.00            280.54034
2017-02-25/00:16:00.00            280.56146
2017-02-25/00:16:10.00            280.58218
2017-02-25/00:16:20.00            280.60253
2017-02-25/00:16:30.00            280.62249
2017-02-25/00:16:40.00            280.64208
2017-02-25/00:16:50.00            280.66130
2017-02-25/00:17:00.00            280.68016
2017-02-25/00:17:10.00            280.69865
2017-02-25/00:17:20.00            280.71679
2017-02-25/00:17:30.00            280.73457
2017-02-25/00:17:40.00            280.75201
2017-02-25/00:17:50.00            280.76911
2017-02-25/00:18:00.00            280.78586
2017-02-25/00:18:10.00            280.80228
2017-02-25/00:18:20.00            280.81837
2017-02-25/00:18:30.00            280.83413
2017-02-25/00:18:40.00            280.84957
2017-02-25/00:18:50.00            280.86470
2017-02-25/00:19:00.00            280.87950
2017-02-25/00:19:10.00            280.89399
2017-02-25/00:19:20.00            280.90818
2017-02-25/00:19:30.00            280.92206
2017-02-25/00:19:40.00            280.93564
2017-02-25/00:19:50.00            280.94893
2017-02-25/00:20:00.00            280.96192
2017-02-25/00:20:10.00            280.97462
2017-02-25/00:20:20.00            280.98703
2017-02-25/00:20:30.00            280.99917
2017-02-25/00:20:40.00            281.01102
2017-02-25/00:20:50.00            281.02259
2017-02-25/00:21:00.00            281.03389
2017-02-25/00:21:10.00            281.04492
2017-02-25/00:21:20.00            281.05568
2017-02-25/00:21:30.00            281.06618
2017-02-25/00:21:40.00            281.07641
2017-02-25/00:21:50.00            281.08639
2017-02-25/00:22:00.00            281.09611
2017-02-25/00:22:10.00            281.10558
2017-02-25/00:22:20.00            281.11480
2017-02-25/00:22:30.00            281.12377
2017-02-25/00:22:40.00            281.13250
2017-02-25/00:22:50.00            281.14098
2017-02-25/00:23:00.00            281.14923
2017-02-25/00:23:10.00            281.15724
2017-02-25/00:23:20.00            281.16501
2017-02-25/00:23:30.00            281.17255
2017-02-25/00:23:40.00            281.17987
2017-02-25/00:23:50.00            281.18696
2017-02-25/00:24:00.00            281.19382
2017-02-25/00:24:10.00            281.20047
2017-02-25/00:24:20.00            281.20689
2017-02-25/00:24:30.00            281.21310
2017-02-25/00:24:40.00            281.21909
2017-02-25/00:24:50.00            281.22487
2017-02-25/00:25:00.00            281.23044
2017-02-25/00:25:10.00            281.23581
2017-02-25/00:25:20.00            281.24097
2017-02-25/00:25:30.00            281.24592
2017-02-25/00:25:40.00            281.25067
2017-02-25/00:25:50.00            281.25523
2017-02-25/00:26:00.00            281.25959
2017-02-25/00:26:10.00            281.26375
2017-02-25/00:26:20.00            281.26772
2017-02-25/00:26:30.00            281.27149
2017-02-25/00:26:40.00            281.27508
2017-02-25/00:26:50.00            281.27849
2017-02-25/00:27:00.00            281.28170
2017-02-25/00:27:10.00            281.28474
2017-02-25/00:27:20.00            281.28759
2017-02-25/00:27:30.00            281.29026
2017-02-25/00:27:40.00            281.29276
2017-02-25/00:27:50.00            281.29508
2017-02-25/00:28:00.00            281.29723
2017-02-25/00:28:10.00            281.29920
2017-02-25/00:28:20.00            281.30100
2017-02-25/00:28:30.00            281.30264
2017-02-25/00:28:40.00            281.30410
2017-02-25/00:28:50.00            281.30541
2017-02-25/00:29:00.00            281.30654
2017-02-25/00:29:10.00            281.30752
2017-02-25/00:29:20.00            281.30833
2017-02-25/00:29:30.00            281.30899
2017-02-25/00:29:40.00            281.30949
2017-02-25/00:29:50.00            281.30983
2017-02-25/00:30:00.00            281.31002
2017-02-25/00:30:10.00            281.31005
2017-02-25/00:30:20.00            281.30994
2017-02-25/00:30:30.00            281.30967
2017-02-25/00:30:40.00            281.30926
2017-02-25/00:30:50.00            281.30869
2017-02-25/00:31:00.00            281.30799
2017-02-25/00:31:10.00            281.30714
2017-02-25/00:31:20.00            281.30614
2017-02-25/00:31:30.00            281.30501
2017-02-25/00:31:40.00            281.30373
2017-02-25/00:31:50.00            281.30232
2017-02-25/00:32:00.00            281.30077
2017-02-25/00:32:10.00            281.29908
2017-02-25/00:32:20.00            281.29726
2017-02-25/00:32:30.00            281.29530
2017-02-25/00:32:40.00            281.29322
2017-02-25/00:32:50.00            281.29100
2017-02-25/00:33:00.00            281.28865
2017-02-25/00:33:10.00            281.28617
2017-02-25/00:33:20.00            281.28357
2017-02-25/00:33:30.00            281.28084
2017-02-25/00:33:40.00            281.27799
2017-02-25/00:33:50.00            281.27501
2017-02-25/00:34:00.00            281.27191
2017-02-25/00:34:10.00            281.26869
2017-02-25/00:34:20.00            281.26534
2017-02-25/00:34:30.00            281.26188
2017-02-25/00:34:40.00            281.25830
2017-02-25/00:34:50.00            281.25461
2017-02-25/00:35:00.00            281.25080
2017-02-25/00:35:10.00            281.24687
2017-02-25/00:35:20.00            281.24283
2017-02-25/00:35:30.00            281.23868
2017-02-25/00:35:40.00            281.23441
2017-02-25/00:35:50.00            281.23004
2017-02-25/00:36:00.00            281.22555
2017-02-25/00:36:10.00            281.22096
2017-02-25/00:36:20.00            281.21626
2017-02-25/00:36:30.00            281.21145
2017-02-25/00:36:40.00            281.20654
2017-02-25/00:36:50.00            281.20152
2017-02-25/00:37:00.00            281.19640
2017-02-25/00:37:10.00            281.19118
2017-02-25/00:37:20.00            281.18586
2017-02-25/00:37:30.00            281.18043
2017-02-25/00:37:40.00            281.17491
2017-02-25/00:37:50.00            281.16928
2017-02-25/00:38:00.00            281.16356
2017-02-25/00:38:10.00            281.15774
2017-02-25/00:38:20.00            281.15183
2017-02-25/00:38:30.00            281.14581
2017-02-25/00:38:40.00            281.13971
2017-02-25/00:38:50.00            281.13351
2017-02-25/00:39:00.00            281.12722
2017-02-25/00:39:10.00            281.12083
2017-02-25/00:39:20.00            281.11436
2017-02-25/00:39:30.00            281.10779
2017-02-25/00:39:40.00            281.10114
2017-02-25/00:39:50.00            281.09439
2017-02-25/00:40:00.00            281.08756
2017-02-25/00:40:10.00            281.08064
2017-02-25/00:40:20.00            281.07364
2017-02-25/00:40:30.00            281.06655
2017-02-25/00:40:40.00            281.05937
2017-02-25/00:40:50.00            281.05211
2017-02-25/00:41:00.00            281.04477
2017-02-25/00:41:10.00            281.03735
2017-02-25/00:41:20.00            281.02984
2017-02-25/00:41:30.00            281.02225
2017-02-25/00:41:40.00            281.01458
2017-02-25/00:41:50.00            281.00683
2017-02-25/00:42:00.00            280.99901
2017-02-25/00:42:10.00            280.99110
2017-02-25/00:42:20.00            280.98312
2017-02-25/00:42:30.00            280.97506
2017-02-25/00:42:40.00            280.96693
2017-02-25/00:42:50.00            280.95872
2017-02-25/00:43:00.00            280.95043
2017-02-25/00:43:10.00            280.94207
2017-02-25/00:43:20.00            280.93364
2017-02-25/00:43:30.00            280.92513
2017-02-25/00:43:40.00            280.91656
2017-02-25/00:43:50.00            280.90791
2017-02-25/00:44:00.00            280.89919
2017-02-25/00:44:10.00            280.89040
2017-02-25/00:44:20.00            280.88154
2017-02-25/00:44:30.00            280.87261
2017-02-25/00:44:40.00            280.86362
2017-02-25/00:44:50.00            280.85455
2017-02-25/00:45:00.00            280.84542
2017-02-25/00:45:10.00            280.83622
2017-02-25/00:45:20.00            280.82696
2017-02-25/00:45:30.00            280.81763
2017-02-25/00:45:40.00            280.80824
2017-02-25/00:45:50.00            280.79878
2017-02-25/00:46:00.00            280.78926
2017-02-25/00:46:10.00            280.77968
2017-02-25/00:46:20.00            280.77003
2017-02-25/00:46:30.00            280.76032
2017-02-25/00:46:40.00            280.75056
2017-02-25/00:46:50.00            280.74073
2017-02-25/00:47:00.00            280.73084
2017-02-25/00:47:10.00            280.72089
2017-02-25/00:47:20.00            280.71088
2017-02-25/00:47:30.00            280.70081
2017-02-25/00:47:40.00            280.69069
2017-02-25/00:47:50.00            280.68051
2017-02-25/00:48:00.00            280.67027
2017-02-25/00:48:10.00            280.65997
2017-02-25/00:48:20.00            280.64962
2017-02-25/00:48:30.00            280.63922
2017-02-25/00:48:40.00            280.62876
2017-02-25/00:48:50.00            280.61824
2017-02-25/00:49:00.00            280.60767
2017-02-25/00:49:10.00            280.59705
2017-02-25/00:49:20.00            280.58638
2017-02-25/00:49:30.00            280.57565
2017-02-25/00:49:40.00            280.56487
2017-02-25/00:49:50.00            280.55404
2017-02-25/00:50:00.00            280.54316
2017-02-25/00:50:10.00            280.53223
2017-02-25/00:50:20.00            280.52124
2017-02-25/00:50:30.00            280.51021
2017-02-25/00:50:40.00            280.49913
2017-02-25/00:50:50.00            280.48801
2017-02-25/00:51:00.00            280.47683
2017-02-25/00:51:10.00            280.46561
2017-02-25/00:51:20.00            280.45433
2017-02-25/00:51:30.00            280.44302
2017-02-25/00:51:40.00            280.43165
2017-02-25/00:51:50.00            280.42024
2017-02-25/00:52:00.00            280.40879
2017-02-25/00:52:10.00            280.39729
2017-02-25/00:52:20.00            280.38574
2017-02-25/00:52:30.00            280.37415
2017-02-25/00:52:40.00            280.36252
2017-02-25/00:52:50.00            280.35085
2017-02-25/00:53:00.00            280.33913
2017-02-25/00:53:10.00            280.32737
2017-02-25/00:53:20.00            280.31556
2017-02-25/00:53:30.00            280.30372
2017-02-25/00:53:40.00            280.29184
2017-02-25/00:53:50.00            280.27991
2017-02-25/00:54:00.00            280.26794
2017-02-25/00:54:10.00            280.25594
2017-02-25/00:54:20.00            280.24389
2017-02-25/00:54:30.00            280.23181
2017-02-25/00:54:40.00            280.21968
2017-02-25/00:54:50.00            280.20752
2017-02-25/00:55:00.00            280.19532
2017-02-25/00:55:10.00            280.18309
2017-02-25/00:55:20.00            280.17081
2017-02-25/00:55:30.00            280.15850
2017-02-25/00:55:40.00            280.14615
2017-02-25/00:55:50.00            280.13377
2017-02-25/00:56:00.00            280.12135
2017-02-25/00:56:10.00            280.10890
2017-02-25/00:56:20.00            280.09641
2017-02-25/00:56:30.00            280.08389
2017-02-25/00:56:40.00            280.07133
2017-02-25/00:56:50.00            280.05874
2017-02-25/00:57:00.00            280.04611
2017-02-25/00:57:10.00            280.03346
2017-02-25/00:57:20.00            280.02077
2017-02-25/00:57:30.00            280.00804
2017-02-25/00:57:40.00            279.99529
2017-02-25/00:57:50.00            279.98250
2017-02-25/00:58:00.00            279.96969
2017-02-25/00:58:10.00            279.95684
2017-02-25/00:58:20.00            279.94396
2017-02-25/00:58:30.00            279.93105
2017-02-25/00:58:40.00            279.91811
2017-02-25/00:58:50.00            279.90514
2017-02-25/00:59:00.00            279.89215
2017-02-25/00:59:10.00            279.87912
2017-02-25/00:59:20.00            279.86607
2017-02-25/00:59:30.00            279.85298
2017-02-25/00:59:40.00            279.83987
2017-02-25/00:59:50.00            279.82673
2017-02-25/01:00:00.00            279.81357
2017-02-25/01:00:10.00            279.80038
2017-02-25/01:00:20.00            279.78716
2017-02-25/01:00:30.00            279.77391
2017-02-25/01:00:40.00            279.76064
2017-02-25/01:00:50.00            279.74735
2017-02-25/01:01:00.00            279.73403
2017-02-25/01:01:10.00            279.72068
2017-02-25/01:01:20.00            279.70731
2017-02-25/01:01:30.00            279.69391
2017-02-25/01:01:40.00            279.68049
2017-02-25/01:01:50.00            279.66705
2017-02-25/01:02:00.00            279.65358
2017-02-25/01:02:10.00            279.64009
2017-02-25/01:02:20.00            279.62658
2017-02-25/01:02:30.00            279.61305
2017-02-25/01:02:40.00            279.59949
2017-02-25/01:02:50.00            279.58591
2017-02-25/01:03:00.00            279.57232
2017-02-25/01:03:10.00            279.55869
2017-02-25/01:03:20.00            279.54505
2017-02-25/01:03:30.00            279.53139
2017-02-25/01:03:40.00            279.51771
2017-02-25/01:03:50.00            279.50400
2017-02-25/01:04:00.00            279.49028
2017-02-25/01:04:10.00            279.47654
2017-02-25/01:04:20.00            279.46278
2017-02-25/01:04:30.00            279.44900
2017-02-25/01:04:40.00            279.43520
2017-02-25/01:04:50.00            279.42139
2017-02-25/01:05:00.00            279.40755
2017-02-25/01:05:10.00            279.39370
2017-02-25/01:05:20.00            279.37983
2017-02-25/01:05:30.00            279.36594
2017-02-25/01:05:40.00            279.35204
2017-02-25/01:05:50.00            279.33812
2017-02-25/01:06:00.00            279.32418
2017-02-25/01:06:10.00            279.31023
2017-02-25/01:06:20.00            279.29626
2017-02-25/01:06:30.00            279.28228
2017-02-25/01:06:40.00            279.26828
2017-02-25/01:06:50.00            279.25427
2017-02-25/01:07:00.00            279.24024
2017-02-25/01:07:10.00            279.22620
2017-02-25/01:07:20.00            279.21214
2017-02-25/01:07:30.00            279.19807
2017-02-25/01:07:40.00            279.18399
2017-02-25/01:07:50.00            279.16990
2017-02-25/01:08:00.00            279.15578
2017-02-25/01:08:10.00            279.14166
2017-02-25/01:08:20.00            279.12753
2017-02-25/01:08:30.00            279.11338
2017-02-25/01:08:40.00            279.09922
2017-02-25/01:08:50.00            279.08505
2017-02-25/01:09:00.00            279.07087
2017-02-25/01:09:10.00            279.05668
2017-02-25/01:09:20.00            279.04248
2017-02-25/01:09:30.00            279.02826
2017-02-25/01:09:40.00            279.01404
2017-02-25/01:09:50.00            278.99980
2017-02-25/01:10:00.00            278.98556
2017-02-25/01:10:10.00            278.97131
2017-02-25/01:10:20.00            278.95705
2017-02-25/01:10:30.00            278.94277
2017-02-25/01:10:40.00            278.92849
2017-02-25/01:10:50.00            278.91420
2017-02-25/01:11:00.00            278.89991
2017-02-25/01:11:10.00            278.88560
2017-02-25/01:11:20.00            278.87129
2017-02-25/01:11:30.00            278.85697
2017-02-25/01:11:40.00            278.84264
2017-02-25/01:11:50.00            278.82831
2017-02-25/01:12:00.00            278.81397
2017-02-25/01:12:10.00            278.79962
2017-02-25/01:12:20.00            278.78527
2017-02-25/01:12:30.00            278.77091
2017-02-25/01:12:40.00            278.75655
2017-02-25/01:12:50.00            278.74218
2017-02-25/01:13:00.00            278.72780
2017-02-25/01:13:10.00            278.71342
2017-02-25/01:13:20.00            278.69904
2017-02-25/01:13:30.00            278.68465
2017-02-25/01:13:40.00            278.67025
2017-02-25/01:13:50.00            278.65586
2017-02-25/01:14:00.00            278.64145
2017-02-25/01:14:10.00            278.62705
2017-02-25/01:14:20.00            278.61264
2017-02-25/01:14:30.00            278.59823
2017-02-25/01:14:40.00            278.58382
2017-02-25/01:14:50.00            278.56940
2017-02-25/01:15:00.00            278.55499
2017-02-25/01:15:10.00            278.54057
2017-02-25/01:15:20.00            278.52615
2017-02-25/01:15:30.00            278.51172
2017-02-25/01:15:40.00            278.49730
2017-02-25/01:15:50.00            278.48288
2017-02-25/01:16:00.00            278.46845
2017-02-25/01:16:10.00            278.45403
2017-02-25/01:16:20.00            278.43960
2017-02-25/01:16:30.00            278.42517
2017-02-25/01:16:40.00            278.41075
2017-02-25/01:16:50.00            278.39632
2017-02-25/01:17:00.00            278.38190
2017-02-25/01:17:10.00            278.36748
2017-02-25/01:17:20.00            278.35305
2017-02-25/01:17:30.00            278.33863
2017-02-25/01:17:40.00            278.32421
2017-02-25/01:17:50.00            278.30980
2017-02-25/01:18:00.00            278.29538
2017-02-25/01:18:10.00            278.28097
2017-02-25/01:18:20.00            278.26656
2017-02-25/01:18:30.00            278.25216
2017-02-25/01:18:40.00            278.23775
2017-02-25/01:18:50.00            278.22335
2017-02-25/01:19:00.00            278.20896
2017-02-25/01:19:10.00            278.19456
2017-02-25/01:19:20.00            278.18018
2017-02-25/01:19:30.00            278.16579
2017-02-25/01:19:40.00            278.15142
2017-02-25/01:19:50.00            278.13704
2017-02-25/01:20:00.00            278.12267
2017-02-25/01:20:10.00            278.10831
2017-02-25/01:20:20.00            278.09395
2017-02-25/01:20:30.00            278.07960
2017-02-25/01:20:40.00            278.06526
2017-02-25/01:20:50.00            278.05092
2017-02-25/01:21:00.00            278.03658
2017-02-25/01:21:10.00            278.02226
2017-02-25/01:21:20.00            278.00794
2017-02-25/01:21:30.00            277.99363
2017-02-25/01:21:40.00            277.97932
2017-02-25/01:21:50.00            277.96503
2017-02-25/01:22:00.00            277.95074
2017-02-25/01:22:10.00            277.93646
2017-02-25/01:22:20.00            277.92219
2017-02-25/01:22:30.00            277.90793
2017-02-25/01:22:40.00            277.89367
2017-02-25/01:22:50.00            277.87943
2017-02-25/01:23:00.00            277.86519
2017-02-25/01:23:10.00            277.85097
2017-02-25/01:23:20.00            277.83675
2017-02-25/01:23:30.00            277.82255
2017-02-25/01:23:40.00            277.80836
2017-02-25/01:23:50.00            277.79417
2017-02-25/01:24:00.00            277.78000
2017-02-25/01:24:10.00            277.76584
2017-02-25/01:24:20.00            277.75169
2017-02-25/01:24:30.00            277.73755
2017-02-25/01:24:40.00            277.72343
2017-02-25/01:24:50.00            277.70931
2017-02-25/01:25:00.00            277.69521
2017-02-25/01:25:10.00            277.68112
2017-02-25/01:25:20.00            277.66705
2017-02-25/01:25:30.00            277.65299
2017-02-25/01:25:40.00            277.63894
2017-02-25/01:25:50.00            277.62490
2017-02-25/01:26:00.00            277.61088
2017-02-25/01:26:10.00            277.59687
2017-02-25/01:26:20.00            277.58288
2017-02-25/01:26:30.00            277.56890
2017-02-25/01:26:40.00            277.55494
2017-02-25/01:26:50.00            277.54099
2017-02-25/01:27:00.00            277.52706
2017-02-25/01:27:10.00            277.51314
2017-02-25/01:27:20.00            277.49924
2017-02-25/01:27:30.00            277.48536
2017-02-25/01:27:40.00            277.47149
2017-02-25/01:27:50.00            277.45764
2017-02-25/01:28:00.00            277.44380
2017-02-25/01:28:10.00            277.42999
2017-02-25/01:28:20.00            277.41619
2017-02-25/01:28:30.00            277.40241
2017-02-25/01:28:40.00            277.38864
2017-02-25/01:28:50.00            277.37490
2017-02-25/01:29:00.00            277.36117
2017-02-25/01:29:10.00            277.34746
2017-02-25/01:29:20.00            277.33377
2017-02-25/01:29:30.00            277.32010
2017-02-25/01:29:40.00            277.30645
2017-02-25/01:29:50.00            277.29282
2017-02-25/01:30:00.00            277.27921
2017-02-25/01:30:10.00            277.26562
2017-02-25/01:30:20.00            277.25205
2017-02-25/01:30:30.00            277.23850
2017-02-25/01:30:40.00            277.22497
2017-02-25/01:30:50.00            277.21147
2017-02-25/01:31:00.00            277.19798
2017-02-25/01:31:10.00            277.18452
2017-02-25/01:31:20.00            277.17108
2017-02-25/01:31:30.00            277.15766
2017-02-25/01:31:40.00            277.14426
2017-02-25/01:31:50.00            277.13089
2017-02-25/01:32:00.00            277.11754
2017-02-25/01:32:10.00            277.10422
2017-02-25/01:32:20.00            277.09091
2017-02-25/01:32:30.00            277.07764
2017-02-25/01:32:40.00            277.06438
2017-02-25/01:32:50.00            277.05115
2017-02-25/01:33:00.00            277.03795
2017-02-25/01:33:10.00            277.02477
2017-02-25/01:33:20.00            277.01162
2017-02-25/01:33:30.00            276.99849
2017-02-25/01:33:40.00            276.98539
2017-02-25/01:33:50.00            276.97231
2017-02-25/01:34:00.00            276.95926
2017-02-25/01:34:10.00            276.94624
2017-02-25/01:34:20.00            276.93325
2017-02-25/01:34:30.00            276.92028
2017-02-25/01:34:40.00            276.90734
2017-02-25/01:34:50.00            276.89443
2017-02-25/01:35:00.00            276.88154
2017-02-25/01:35:10.00            276.86869
2017-02-25/01:35:20.00            276.85586
2017-02-25/01:35:30.00            276.84306
2017-02-25/01:35:40.00            276.83030
2017-02-25/01:35:50.00            276.81756
2017-02-25/01:36:00.00            276.80485
2017-02-25/01:36:10.00            276.79217
2017-02-25/01:36:20.00            276.77952
2017-02-25/01:36:30.00            276.76691
2017-02-25/01:36:40.00            276.75432
2017-02-25/01:36:50.00            276.74177
2017-02-25/01:37:00.00            276.72925
2017-02-25/01:37:10.00            276.71676
2017-02-25/01:37:20.00            276.70430
2017-02-25/01:37:30.00            276.69187
2017-02-25/01:37:40.00            276.67948
2017-02-25/01:37:50.00            276.66712
2017-02-25/01:38:00.00            276.65480
2017-02-25/01:38:10.00            276.64251
2017-02-25/01:38:20.00            276.63025
2017-02-25/01:38:30.00            276.61803
2017-02-25/01:38:40.00            276.60584
2017-02-25/01:38:50.00            276.59369
2017-02-25/01:39:00.00            276.58157
2017-02-25/01:39:10.00            276.56949
2017-02-25/01:39:20.00            276.55744
2017-02-25/01:39:30.00            276.54544
2017-02-25/01:39:40.00            276.53346
2017-02-25/01:39:50.00            276.52153
2017-02-25/01:40:00.00            276.50963
2017-02-25/01:40:10.00            276.49777
2017-02-25/01:40:20.00            276.48595
2017-02-25/01:40:30.00            276.47416
2017-02-25/01:40:40.00            276.46242
2017-02-25/01:40:50.00            276.45071
2017-02-25/01:41:00.00            276.43905
2017-02-25/01:41:10.00            276.42742
2017-02-25/01:41:20.00            276.41583
2017-02-25/01:41:30.00            276.40429
2017-02-25/01:41:40.00            276.39278
2017-02-25/01:41:50.00            276.38132
2017-02-25/01:42:00.00            276.36989
2017-02-25/01:42:10.00            276.35851
2017-02-25/01:42:20.00            276.34717
2017-02-25/01:42:30.00            276.33587
2017-02-25/01:42:40.00            276.32462
2017-02-25/01:42:50.00            276.31341
2017-02-25/01:43:00.00            276.30224
2017-02-25/01:43:10.00            276.29111
2017-02-25/01:43:20.00            276.28003
2017-02-25/01:43:30.00            276.26900
2017-02-25/01:43:40.00            276.25801
2017-02-25/01:43:50.00            276.24706
2017-02-25/01:44:00.00            276.23616
2017-02-25/01:44:10.00            276.22531
2017-02-25/01:44:20.00            276.21450
2017-02-25/01:44:30.00            276.20374
2017-02-25/01:44:40.00            276.19303
2017-02-25/01:44:50.00            276.18236
2017-02-25/01:45:00.00            276.17174
2017-02-25/01:45:10.00            276.16117
2017-02-25/01:45:20.00            276.15065
2017-02-25/01:45:30.00            276.14018
2017-02-25/01:45:40.00            276.12975
2017-02-25/01:45:50.00            276.11938
2017-02-25/01:46:00.00            276.10906
2017-02-25/01:46:10.00            276.09878
2017-02-25/01:46:20.00            276.08856
2017-02-25/01:46:30.00            276.07839
2017-02-25/01:46:40.00            276.06827
2017-02-25/01:46:50.00            276.05821
2017-02-25/01:47:00.00            276.04819
2017-02-25/01:47:10.00            276.03823
2017-02-25/01:47:20.00            276.02832
2017-02-25/01:47:30.00            276.01847
2017-02-25/01:47:40.00            276.00867
2017-02-25/01:47:50.00            275.99892
2017-02-25/01:48:00.00            275.98923
2017-02-25/01:48:10.00            275.97959
2017-02-25/01:48:20.00            275.97001
2017-02-25/01:48:30.00            275.96049
2017-02-25/01:48:40.00            275.95102
2017-02-25/01:48:50.00            275.94161
2017-02-25/01:49:00.00            275.93226
2017-02-25/01:49:10.00            275.92297
2017-02-25/01:49:20.00            275.91373
2017-02-25/01:49:30.00            275.90455
2017-02-25/01:49:40.00            275.89543
2017-02-25/01:49:50.00            275.88638
2017-02-25/01:50:00.00            275.87738
2017-02-25/01:50:10.00            275.86844
2017-02-25/01:50:20.00            275.85956
2017-02-25/01:50:30.00            275.85075
2017-02-25/01:50:40.00            275.84200
2017-02-25/01:50:50.00            275.83331
2017-02-25/01:51:00.00            275.82468
2017-02-25/01:51:10.00            275.81611
2017-02-25/01:51:20.00            275.80761
2017-02-25/01:51:30.00            275.79918
2017-02-25/01:51:40.00            275.79081
2017-02-25/01:51:50.00            275.78250
2017-02-25/01:52:00.00            275.77426
2017-02-25/01:52:10.00            275.76609
2017-02-25/01:52:20.00            275.75798
2017-02-25/01:52:30.00            275.74994
2017-02-25/01:52:40.00            275.74197
2017-02-25/01:52:50.00            275.73406
2017-02-25/01:53:00.00            275.72623
2017-02-25/01:53:10.00            275.71846
2017-02-25/01:53:20.00            275.71077
2017-02-25/01:53:30.00            275.70314
2017-02-25/01:53:40.00            275.69559
2017-02-25/01:53:50.00            275.68810
2017-02-25/01:54:00.00            275.68069
2017-02-25/01:54:10.00            275.67335
2017-02-25/01:54:20.00            275.66608
2017-02-25/01:54:30.00            275.65889
2017-02-25/01:54:40.00            275.65177
2017-02-25/01:54:50.00            275.64472
2017-02-25/01:55:00.00            275.63775
2017-02-25/01:55:10.00            275.63086
2017-02-25/01:55:20.00            275.62404
2017-02-25/01:55:30.00            275.61730
2017-02-25/01:55:40.00            275.61064
2017-02-25/01:55:50.00            275.60405
2017-02-25/01:56:00.00            275.59754
2017-02-25/01:56:10.00            275.59111
2017-02-25/01:56:20.00            275.58476
2017-02-25/01:56:30.00            275.57850
2017-02-25/01:56:40.00            275.57231
2017-02-25/01:56:50.00            275.56620
2017-02-25/01:57:00.00            275.56017
2017-02-25/01:57:10.00            275.55423
2017-02-25/01:57:20.00            275.54837
2017-02-25/01:57:30.00            275.54260
2017-02-25/01:57:40.00            275.53691
2017-02-25/01:57:50.00            275.53130
2017-02-25/01:58:00.00            275.52578
2017-02-25/01:58:10.00            275.52035
2017-02-25/01:58:20.00            275.51500
2017-02-25/01:58:30.00            275.50974
2017-02-25/01:58:40.00            275.50457
2017-02-25/01:58:50.00            275.49948
2017-02-25/01:59:00.00            275.49449
2017-02-25/01:59:10.00            275.48959
2017-02-25/01:59:20.00            275.48477
2017-02-25/01:59:30.00            275.48005
2017-02-25/01:59:40.00            275.47542
2017-02-25/01:59:50.00            275.47089
2017-02-25/02:00:00.00            275.46644
2017-02-25/02:00:10.00            275.46210
2017-02-25/02:00:20.00            275.45784
2017-02-25/02:00:30.00            275.45368
2017-02-25/02:00:40.00            275.44962
2017-02-25/02:00:50.00            275.44566
2017-02-25/02:01:00.00            275.44179
2017-02-25/02:01:10.00            275.43802
2017-02-25/02:01:20.00            275.43435
2017-02-25/02:01:30.00            275.43078
2017-02-25/02:01:40.00            275.42732
2017-02-25/02:01:50.00            275.42395
2017-02-25/02:02:00.00            275.42068
2017-02-25/02:02:10.00            275.41752
2017-02-25/02:02:20.00            275.41446
2017-02-25/02:02:30.00            275.41151
2017-02-25/02:02:40.00            275.40866
2017-02-25/02:02:50.00            275.40592
2017-02-25/02:03:00.00            275.40328
2017-02-25/02:03:10.00            275.40075
2017-02-25/02:03:20.00            275.39833
2017-02-25/02:03:30.00            275.39602
2017-02-25/02:03:40.00            275.39382
2017-02-25/02:03:50.00            275.39173
2017-02-25/02:04:00.00            275.38975
2017-02-25/02:04:10.00            275.38789
2017-02-25/02:04:20.00            275.38613
2017-02-25/02:04:30.00            275.38450
2017-02-25/02:04:40.00            275.38297
2017-02-25/02:04:50.00            275.38157
2017-02-25/02:05:00.00            275.38028
2017-02-25/02:05:10.00            275.37910
2017-02-25/02:05:20.00            275.37805
2017-02-25/02:05:30.00            275.37711
2017-02-25/02:05:40.00            275.37630
2017-02-25/02:05:50.00            275.37561
2017-02-25/02:06:00.00            275.37504
2017-02-25/02:06:10.00            275.37459
2017-02-25/02:06:20.00            275.37427
2017-02-25/02:06:30.00            275.37407
2017-02-25/02:06:40.00            275.37400
2017-02-25/02:06:50.00            275.37405
2017-02-25/02:07:00.00            275.37424
2017-02-25/02:07:10.00            275.37455
2017-02-25/02:07:20.00            275.37499
2017-02-25/02:07:30.00            275.37557
2017-02-25/02:07:40.00            275.37627
2017-02-25/02:07:50.00            275.37711
2017-02-25/02:08:00.00            275.37808
2017-02-25/02:08:10.00            275.37919
2017-02-25/02:08:20.00            275.38043
2017-02-25/02:08:30.00            275.38181
2017-02-25/02:08:40.00            275.38333
2017-02-25/02:08:50.00            275.38499
2017-02-25/02:09:00.00            275.38679
2017-02-25/02:09:10.00            275.38873
2017-02-25/02:09:20.00            275.39081
2017-02-25/02:09:30.00            275.39304
2017-02-25/02:09:40.00            275.39541
2017-02-25/02:09:50.00            275.39792
2017-02-25/02:10:00.00            275.40059
2017-02-25/02:10:10.00            275.40340
2017-02-25/02:10:20.00            275.40636
2017-02-25/02:10:30.00            275.40948
2017-02-25/02:10:40.00            275.41274
2017-02-25/02:10:50.00            275.41616
2017-02-25/02:11:00.00            275.41973
2017-02-25/02:11:10.00            275.42346
2017-02-25/02:11:20.00            275.42734
2017-02-25/02:11:30.00            275.43138
2017-02-25/02:11:40.00            275.43558
2017-02-25/02:11:50.00            275.43994
2017-02-25/02:12:00.00            275.44447
2017-02-25/02:12:10.00            275.44915
2017-02-25/02:12:20.00            275.45400
2017-02-25/02:12:30.00            275.45902
2017-02-25/02:12:40.00            275.46420
2017-02-25/02:12:50.00            275.46955
2017-02-25/02:13:00.00            275.47508
2017-02-25/02:13:10.00            275.48077
2017-02-25/02:13:20.00            275.48663
2017-02-25/02:13:30.00            275.49267
2017-02-25/02:13:40.00            275.49889
2017-02-25/02:13:50.00            275.50528
2017-02-25/02:14:00.00            275.51185
2017-02-25/02:14:10.00            275.51860
2017-02-25/02:14:20.00            275.52553
2017-02-25/02:14:30.00            275.53264
2017-02-25/02:14:40.00            275.53994
2017-02-25/02:14:50.00            275.54742
2017-02-25/02:15:00.00            275.55509
2017-02-25/02:15:10.00            275.56295
2017-02-25/02:15:20.00            275.57100
2017-02-25/02:15:30.00            275.57924
2017-02-25/02:15:40.00            275.58768
2017-02-25/02:15:50.00            275.59631
2017-02-25/02:16:00.00            275.60513
2017-02-25/02:16:10.00            275.61416
2017-02-25/02:16:20.00            275.62339
2017-02-25/02:16:30.00            275.63281
2017-02-25/02:16:40.00            275.64244
2017-02-25/02:16:50.00            275.65228
2017-02-25/02:17:00.00            275.66232
2017-02-25/02:17:10.00            275.67258
2017-02-25/02:17:20.00            275.68304
2017-02-25/02:17:30.00            275.69372
2017-02-25/02:17:40.00            275.70461
2017-02-25/02:17:50.00            275.71571
2017-02-25/02:18:00.00            275.72703
2017-02-25/02:18:10.00            275.73858
2017-02-25/02:18:20.00            275.75034
2017-02-25/02:18:30.00            275.76233
2017-02-25/02:18:40.00            275.77455
2017-02-25/02:18:50.00            275.78699
2017-02-25/02:19:00.00            275.79966
2017-02-25/02:19:10.00            275.81256
2017-02-25/02:19:20.00            275.82570
2017-02-25/02:19:30.00            275.83907
2017-02-25/02:19:40.00            275.85268
2017-02-25/02:19:50.00            275.86653
2017-02-25/02:20:00.00            275.88062
2017-02-25/02:20:10.00            275.89496
2017-02-25/02:20:20.00            275.90954
2017-02-25/02:20:30.00            275.92437
2017-02-25/02:20:40.00            275.93945
2017-02-25/02:20:50.00            275.95479
2017-02-25/02:21:00.00            275.97038
2017-02-25/02:21:10.00            275.98622
2017-02-25/02:21:20.00            276.00233
2017-02-25/02:21:30.00            276.01870
2017-02-25/02:21:40.00            276.03533
2017-02-25/02:21:50.00            276.05223
2017-02-25/02:22:00.00            276.06940
2017-02-25/02:22:10.00            276.08684
2017-02-25/02:22:20.00            276.10455
2017-02-25/02:22:30.00            276.12255
2017-02-25/02:22:40.00            276.14082
2017-02-25/02:22:50.00            276.15937
2017-02-25/02:23:00.00            276.17821
2017-02-25/02:23:10.00            276.19733
2017-02-25/02:23:20.00            276.21675
2017-02-25/02:23:30.00            276.23646
2017-02-25/02:23:40.00            276.25646
2017-02-25/02:23:50.00            276.27676
2017-02-25/02:24:00.00            276.29736
2017-02-25/02:24:10.00            276.31827
2017-02-25/02:24:20.00            276.33948
2017-02-25/02:24:30.00            276.36100
2017-02-25/02:24:40.00            276.38283
2017-02-25/02:24:50.00            276.40498
2017-02-25/02:25:00.00            276.42745
2017-02-25/02:25:10.00            276.45024
2017-02-25/02:25:20.00            276.47335
2017-02-25/02:25:30.00            276.49679
2017-02-25/02:25:40.00            276.52056
2017-02-25/02:25:50.00            276.54467
2017-02-25/02:26:00.00            276.56911
2017-02-25/02:26:10.00            276.59390
2017-02-25/02:26:20.00            276.61902
2017-02-25/02:26:30.00            276.64450
2017-02-25/02:26:40.00            276.67032
2017-02-25/02:26:50.00            276.69650
2017-02-25/02:27:00.00            276.72304
2017-02-25/02:27:10.00            276.74994
2017-02-25/02:27:20.00            276.77720
2017-02-25/02:27:30.00            276.80483
2017-02-25/02:27:40.00            276.83283
2017-02-25/02:27:50.00            276.86121
2017-02-25/02:28:00.00            276.88997
2017-02-25/02:28:10.00            276.91911
2017-02-25/02:28:20.00            276.94864
2017-02-25/02:28:30.00            276.97856
2017-02-25/02:28:40.00            277.00887
2017-02-25/02:28:50.00            277.03958
2017-02-25/02:29:00.00            277.07070
2017-02-25/02:29:10.00            277.10222
2017-02-25/02:29:20.00            277.13416
2017-02-25/02:29:30.00            277.16651
2017-02-25/02:29:40.00            277.19928
2017-02-25/02:29:50.00            277.23247
2017-02-25/02:30:00.00            277.26610
2017-02-25/02:30:10.00            277.30015
2017-02-25/02:30:20.00            277.33465
2017-02-25/02:30:30.00            277.36958
2017-02-25/02:30:40.00            277.40497
2017-02-25/02:30:50.00            277.44080
2017-02-25/02:31:00.00            277.47709
2017-02-25/02:31:10.00            277.51385
2017-02-25/02:31:20.00            277.55106
2017-02-25/02:31:30.00            277.58875
2017-02-25/02:31:40.00            277.62692
2017-02-25/02:31:50.00            277.66557
2017-02-25/02:32:00.00            277.70470
2017-02-25/02:32:10.00            277.74433
2017-02-25/02:32:20.00            277.78445
2017-02-25/02:32:30.00            277.82507
2017-02-25/02:32:40.00            277.86620
2017-02-25/02:32:50.00            277.90785
2017-02-25/02:33:00.00            277.95002
2017-02-25/02:33:10.00            277.99271
2017-02-25/02:33:20.00            278.03593
2017-02-25/02:33:30.00            278.07968
2017-02-25/02:33:40.00            278.12398
2017-02-25/02:33:50.00            278.16883
2017-02-25/02:34:00.00            278.21423
2017-02-25/02:34:10.00            278.26020
2017-02-25/02:34:20.00            278.30673
2017-02-25/02:34:30.00            278.35383
2017-02-25/02:34:40.00            278.40151
2017-02-25/02:34:50.00            278.44978
2017-02-25/02:35:00.00            278.49865
2017-02-25/02:35:10.00            278.54811
2017-02-25/02:35:20.00            278.59818
2017-02-25/02:35:30.00            278.64887
2017-02-25/02:35:40.00            278.70017
2017-02-25/02:35:50.00            278.75211
2017-02-25/02:36:00.00            278.80467
2017-02-25/02:36:10.00            278.85789
2017-02-25/02:36:20.00            278.91175
2017-02-25/02:36:30.00            278.96627
2017-02-25/02:36:40.00            279.02146
2017-02-25/02:36:50.00            279.07732
2017-02-25/02:37:00.00            279.13386
2017-02-25/02:37:10.00            279.19109
2017-02-25/02:37:20.00            279.24902
2017-02-25/02:37:30.00            279.30765
2017-02-25/02:37:40.00            279.36700
2017-02-25/02:37:50.00            279.42708
2017-02-25/02:38:00.00            279.48789
2017-02-25/02:38:10.00            279.54943
2017-02-25/02:38:20.00            279.61173
2017-02-25/02:38:30.00            279.67478
2017-02-25/02:38:40.00            279.73861
2017-02-25/02:38:50.00            279.80321
2017-02-25/02:39:00.00            279.86860
2017-02-25/02:39:10.00            279.93479
2017-02-25/02:39:20.00            280.00178
2017-02-25/02:39:30.00            280.06960
2017-02-25/02:39:40.00            280.13824
2017-02-25/02:39:50.00            280.20771
2017-02-25/02:40:00.00            280.27804
2017-02-25/02:40:10.00            280.34922
2017-02-25/02:40:20.00            280.42128
2017-02-25/02:40:30.00            280.49421
2017-02-25/02:40:40.00            280.56804
2017-02-25/02:40:50.00            280.64277
2017-02-25/02:41:00.00            280.71842
2017-02-25/02:41:10.00            280.79499
2017-02-25/02:41:20.00            280.87250
2017-02-25/02:41:30.00            280.95096
2017-02-25/02:41:40.00            281.03039
2017-02-25/02:41:50.00            281.11079
2017-02-25/02:42:00.00            281.19218
2017-02-25/02:42:10.00            281.27458
2017-02-25/02:42:20.00            281.35799
2017-02-25/02:42:30.00            281.44242
2017-02-25/02:42:40.00            281.52790
2017-02-25/02:42:50.00            281.61444
2017-02-25/02:43:00.00            281.70204
2017-02-25/02:43:10.00            281.79073
2017-02-25/02:43:20.00            281.88052
2017-02-25/02:43:30.00            281.97142
2017-02-25/02:43:40.00            282.06346
2017-02-25/02:43:50.00            282.15663
2017-02-25/02:44:00.00            282.25097
2017-02-25/02:44:10.00            282.34648
2017-02-25/02:44:20.00            282.44318
2017-02-25/02:44:30.00            282.54109
2017-02-25/02:44:40.00            282.64023
2017-02-25/02:44:50.00            282.74061
2017-02-25/02:45:00.00            282.84225
2017-02-25/02:45:10.00            282.94516
2017-02-25/02:45:20.00            283.04937
2017-02-25/02:45:30.00            283.15490
2017-02-25/02:45:40.00            283.26175
2017-02-25/02:45:50.00            283.36996
2017-02-25/02:46:00.00            283.47953
2017-02-25/02:46:10.00            283.59049
2017-02-25/02:46:20.00            283.70287
2017-02-25/02:46:30.00            283.81667
2017-02-25/02:46:40.00            283.93192
2017-02-25/02:46:50.00            284.04864
2017-02-25/02:47:00.00            284.16685
2017-02-25/02:47:10.00            284.28658
2017-02-25/02:47:20.00            284.40784
2017-02-25/02:47:30.00            284.53066
2017-02-25/02:47:40.00            284.65506
2017-02-25/02:47:50.00            284.78106
2017-02-25/02:48:00.00            284.90869
2017-02-25/02:48:10.00            285.03797
2017-02-25/02:48:20.00            285.16893
2017-02-25/02:48:30.00            285.30159
2017-02-25/02:48:40.00            285.43597
2017-02-25/02:48:50.00            285.57211
2017-02-25/02:49:00.00            285.71002
2017-02-25/02:49:10.00            285.84974
2017-02-25/02:49:20.00            285.99129
2017-02-25/02:49:30.00            286.13470
2017-02-25/02:49:40.00            286.28000
2017-02-25/02:49:50.00            286.42722
2017-02-25/02:50:00.00            286.57638
2017-02-25/02:50:10.00            286.72752
2017-02-25/02:50:20.00            286.88066
2017-02-25/02:50:30.00            287.03584
2017-02-25/02:50:40.00            287.19309
2017-02-25/02:50:50.00            287.35244
2017-02-25/02:51:00.00            287.51392
2017-02-25/02:51:10.00            287.67756
2017-02-25/02:51:20.00            287.84341
2017-02-25/02:51:30.00            288.01149
2017-02-25/02:51:40.00            288.18184
2017-02-25/02:51:50.00            288.35449
2017-02-25/02:52:00.00            288.52948
2017-02-25/02:52:10.00            288.70685
2017-02-25/02:52:20.00            288.88663
2017-02-25/02:52:30.00            289.06887
2017-02-25/02:52:40.00            289.25359
2017-02-25/02:52:50.00            289.44085
2017-02-25/02:53:00.00            289.63068
2017-02-25/02:53:10.00            289.82312
2017-02-25/02:53:20.00            290.01821
2017-02-25/02:53:30.00            290.21599
2017-02-25/02:53:40.00            290.41652
2017-02-25/02:53:50.00            290.61982
2017-02-25/02:54:00.00            290.82596
2017-02-25/02:54:10.00            291.03496
2017-02-25/02:54:20.00            291.24688
2017-02-25/02:54:30.00            291.46177
2017-02-25/02:54:40.00            291.67967
2017-02-25/02:54:50.00            291.90062
2017-02-25/02:55:00.00            292.12469
2017-02-25/02:55:10.00            292.35192
2017-02-25/02:55:20.00            292.58235
2017-02-25/02:55:30.00            292.81605
2017-02-25/02:55:40.00            293.05306
2017-02-25/02:55:50.00            293.29343
2017-02-25/02:56:00.00            293.53723
2017-02-25/02:56:10.00            293.78450
2017-02-25/02:56:20.00            294.03530
2017-02-25/02:56:30.00            294.28969
2017-02-25/02:56:40.00            294.54772
2017-02-25/02:56:50.00            294.80946
2017-02-25/02:57:00.00            295.07495
2017-02-25/02:57:10.00            295.34427
2017-02-25/02:57:20.00            295.61747
2017-02-25/02:57:30.00            295.89461
2017-02-25/02:57:40.00            296.17576
2017-02-25/02:57:50.00            296.46097
2017-02-25/02:58:00.00            296.75031
2017-02-25/02:58:10.00            297.04386
2017-02-25/02:58:20.00            297.34165
2017-02-25/02:58:30.00            297.64378
2017-02-25/02:58:40.00            297.95030
2017-02-25/02:58:50.00            298.26127
2017-02-25/02:59:00.00            298.57678
2017-02-25/02:59:10.00            298.89688
2017-02-25/02:59:20.00            299.22164
2017-02-25/02:59:30.00            299.55114
2017-02-25/02:59:40.00            299.88545
2017-02-25/02:59:50.00            300.22462
2017-02-25/03:00:00.00            300.56874
2017-02-25/03:00:10.00            300.91789
2017-02-25/03:00:20.00            301.27211
2017-02-25/03:00:30.00            301.63150
2017-02-25/03:00:40.00            301.99612
2017-02-25/03:00:50.00            302.36604
2017-02-25/03:01:00.00            302.74133
2017-02-25/03:01:10.00            303.12207
2017-02-25/03:01:20.00            303.50834
2017-02-25/03:01:30.00            303.90019
2017-02-25/03:01:40.00            304.29770
2017-02-25/03:01:50.00            304.70095
2017-02-25/03:02:00.00            305.11000
2017-02-25/03:02:10.00            305.52492
2017-02-25/03:02:20.00            305.94578
2017-02-25/03:02:30.00            306.37265
2017-02-25/03:02:40.00            306.80560
2017-02-25/03:02:50.00            307.24469
2017-02-25/03:03:00.00            307.68998
2017-02-25/03:03:10.00            308.14154
2017-02-25/03:03:20.00            308.59943
2017-02-25/03:03:30.00            309.06371
2017-02-25/03:03:40.00            309.53444
2017-02-25/03:03:50.00            310.01167
2017-02-25/03:04:00.00            310.49545
2017-02-25/03:04:10.00            310.98583
2017-02-25/03:04:20.00            311.48286
2017-02-25/03:04:30.00            311.98658
2017-02-25/03:04:40.00            312.49705
2017-02-25/03:04:50.00            313.01428
2017-02-25/03:05:00.00            313.53832
2017-02-25/03:05:10.00            314.06919
2017-02-25/03:05:20.00            314.60692
2017-02-25/03:05:30.00            315.15154
2017-02-25/03:05:40.00            315.70305
2017-02-25/03:05:50.00            316.26147
2017-02-25/03:06:00.00            316.82680
2017-02-25/03:06:10.00            317.39904
2017-02-25/03:06:20.00            317.97819
2017-02-25/03:06:30.00            318.56423
2017-02-25/03:06:40.00            319.15715
2017-02-25/03:06:50.00            319.75693
2017-02-25/03:07:00.00            320.36352
2017-02-25/03:07:10.00            320.97689
2017-02-25/03:07:20.00            321.59699
2017-02-25/03:07:30.00            322.22378
2017-02-25/03:07:40.00            322.85718
2017-02-25/03:07:50.00            323.49713
2017-02-25/03:08:00.00            324.14355
2017-02-25/03:08:10.00            324.79636
2017-02-25/03:08:20.00            325.45545
2017-02-25/03:08:30.00            326.12072
2017-02-25/03:08:40.00            326.79207
2017-02-25/03:08:50.00            327.46936
2017-02-25/03:09:00.00            328.15248
2017-02-25/03:09:10.00            328.84127
2017-02-25/03:09:20.00            329.53559
2017-02-25/03:09:30.00            330.23529
2017-02-25/03:09:40.00            330.94019
2017-02-25/03:09:50.00            331.65012
2017-02-25/03:10:00.00            332.36489
2017-02-25/03:10:10.00            333.08432
2017-02-25/03:10:20.00            333.80819
2017-02-25/03:10:30.00            334.53631
2017-02-25/03:10:40.00            335.26844
2017-02-25/03:10:50.00            336.00437
2017-02-25/03:11:00.00            336.74386
2017-02-25/03:11:10.00            337.48668
2017-02-25/03:11:20.00            338.23256
2017-02-25/03:11:30.00            338.98127
2017-02-25/03:11:40.00            339.73254
2017-02-25/03:11:50.00            340.48611
2017-02-25/03:12:00.00            341.24171
2017-02-25/03:12:10.00            341.99907
2017-02-25/03:12:20.00            342.75790
2017-02-25/03:12:30.00            343.51794
2017-02-25/03:12:40.00            344.27889
2017-02-25/03:12:50.00            345.04047
2017-02-25/03:13:00.00            345.80240
2017-02-25/03:13:10.00            346.56440
2017-02-25/03:13:20.00            347.32617
2017-02-25/03:13:30.00            348.08743
2017-02-25/03:13:40.00            348.84790
2017-02-25/03:13:50.00            349.60729
2017-02-25/03:14:00.00            350.36533
2017-02-25/03:14:10.00            351.12174
2017-02-25/03:14:20.00            351.87625
2017-02-25/03:14:30.00            352.62858
2017-02-25/03:14:40.00            353.37848
2017-02-25/03:14:50.00            354.12568
2017-02-25/03:15:00.00            354.86994
2017-02-25/03:15:10.00            355.61100
2017-02-25/03:15:20.00            356.34863
2017-02-25/03:15:30.00            357.08260
2017-02-25/03:15:40.00            357.81268
2017-02-25/03:15:50.00            358.53866
2017-02-25/03:16:00.00            359.26032
2017-02-25/03:16:10.00            359.97746
2017-02-25/03:16:20.00           0.68989657
2017-02-25/03:16:30.00            1.3974399
2017-02-25/03:16:40.00            2.0999168
2017-02-25/03:16:50.00            2.7971613
2017-02-25/03:17:00.00            3.4890167
2017-02-25/03:17:10.00            4.1753359
2017-02-25/03:17:20.00            4.8559798
2017-02-25/03:17:30.00            5.5308192
2017-02-25/03:17:40.00            6.1997338
2017-02-25/03:17:50.00            6.8626112
2017-02-25/03:18:00.00            7.5193493
2017-02-25/03:18:10.00            8.1698554
2017-02-25/03:18:20.00            8.8140417
2017-02-25/03:18:30.00            9.4518330
2017-02-25/03:18:40.00            10.083161
2017-02-25/03:18:50.00            10.707963
2017-02-25/03:19:00.00            11.326189
2017-02-25/03:19:10.00            11.937792
2017-02-25/03:19:20.00            12.542734
2017-02-25/03:19:30.00            13.140985
2017-02-25/03:19:40.00            13.732521
2017-02-25/03:19:50.00            14.317326
2017-02-25/03:20:00.00            14.895388
2017-02-25/03:20:10.00            15.466701
2017-02-25/03:20:20.00            16.031268
2017-02-25/03:20:30.00            16.589096
2017-02-25/03:20:40.00            17.140195
2017-02-25/03:20:50.00            17.684584
2017-02-25/03:21:00.00            18.222283
2017-02-25/03:21:10.00            18.753321
2017-02-25/03:21:20.00            19.277725
2017-02-25/03:21:30.00            19.795531
2017-02-25/03:21:40.00            20.306778
2017-02-25/03:21:50.00            20.811507
2017-02-25/03:22:00.00            21.309765
2017-02-25/03:22:10.00            21.801596
2017-02-25/03:22:20.00            22.287056
2017-02-25/03:22:30.00            22.766195
2017-02-25/03:22:40.00            23.239070
2017-02-25/03:22:50.00            23.705739
2017-02-25/03:23:00.00            24.166263
2017-02-25/03:23:10.00            24.620706
2017-02-25/03:23:20.00            25.069128
2017-02-25/03:23:30.00            25.511595
2017-02-25/03:23:40.00            25.948176
2017-02-25/03:23:50.00            26.378938
2017-02-25/03:24:00.00            26.803947
2017-02-25/03:24:10.00            27.223279
2017-02-25/03:24:20.00            27.637000
2017-02-25/03:24:30.00            28.045182
2017-02-25/03:24:40.00            28.447900
2017-02-25/03:24:50.00            28.845223
2017-02-25/03:25:00.00            29.237223
2017-02-25/03:25:10.00            29.623973
2017-02-25/03:25:20.00            30.005551
2017-02-25/03:25:30.00            30.382027
2017-02-25/03:25:40.00            30.753472
2017-02-25/03:25:50.00            31.119965
2017-02-25/03:26:00.00            31.481570
2017-02-25/03:26:10.00            31.838369
2017-02-25/03:26:20.00            32.190429
2017-02-25/03:26:30.00            32.537821
2017-02-25/03:26:40.00            32.880621
2017-02-25/03:26:50.00            33.218900
2017-02-25/03:27:00.00            33.552726
2017-02-25/03:27:10.00            33.882170
2017-02-25/03:27:20.00            34.207302
2017-02-25/03:27:30.00            34.528195
2017-02-25/03:27:40.00            34.844911
2017-02-25/03:27:50.00            35.157520
2017-02-25/03:28:00.00            35.466094
2017-02-25/03:28:10.00            35.770694
2017-02-25/03:28:20.00            36.071388
2017-02-25/03:28:30.00            36.368242
2017-02-25/03:28:40.00            36.661320
2017-02-25/03:28:50.00            36.950685
2017-02-25/03:29:00.00            37.236399
2017-02-25/03:29:10.00            37.518528
2017-02-25/03:29:20.00            37.797128
2017-02-25/03:29:30.00            38.072266
2017-02-25/03:29:40.00            38.343994
2017-02-25/03:29:50.00            38.612381
2017-02-25/03:30:00.00            38.877476
2017-02-25/03:30:10.00            39.139343
2017-02-25/03:30:20.00            39.398034
2017-02-25/03:30:30.00            39.653609
2017-02-25/03:30:40.00            39.906120
2017-02-25/03:30:50.00            40.155622
2017-02-25/03:31:00.00            40.402170
2017-02-25/03:31:10.00            40.645817
2017-02-25/03:31:20.00            40.886612
2017-02-25/03:31:30.00            41.124611
2017-02-25/03:31:40.00            41.359862
2017-02-25/03:31:50.00            41.592414
2017-02-25/03:32:00.00            41.822320
2017-02-25/03:32:10.00            42.049622
2017-02-25/03:32:20.00            42.274372
2017-02-25/03:32:30.00            42.496620
2017-02-25/03:32:40.00            42.716405
2017-02-25/03:32:50.00            42.933777
2017-02-25/03:33:00.00            43.148780
2017-02-25/03:33:10.00            43.361462
2017-02-25/03:33:20.00            43.571859
2017-02-25/03:33:30.00            43.780020
2017-02-25/03:33:40.00            43.985986
2017-02-25/03:33:50.00            44.189798
2017-02-25/03:34:00.00            44.391498
2017-02-25/03:34:10.00            44.591125
2017-02-25/03:34:20.00            44.788717
2017-02-25/03:34:30.00            44.984321
2017-02-25/03:34:40.00            45.177967
2017-02-25/03:34:50.00            45.369699
2017-02-25/03:35:00.00            45.559552
2017-02-25/03:35:10.00            45.747562
2017-02-25/03:35:20.00            45.933768
2017-02-25/03:35:30.00            46.118207
2017-02-25/03:35:40.00            46.300917
2017-02-25/03:35:50.00            46.481924
2017-02-25/03:36:00.00            46.661268
2017-02-25/03:36:10.00            46.838987
2017-02-25/03:36:20.00            47.015106
2017-02-25/03:36:30.00            47.189667
2017-02-25/03:36:40.00            47.362695
2017-02-25/03:36:50.00            47.534229
2017-02-25/03:37:00.00            47.704298
2017-02-25/03:37:10.00            47.872934
2017-02-25/03:37:20.00            48.040166
2017-02-25/03:37:30.00            48.206030
2017-02-25/03:37:40.00            48.370550
2017-02-25/03:37:50.00            48.533761
2017-02-25/03:38:00.00            48.695691
2017-02-25/03:38:10.00            48.856367
2017-02-25/03:38:20.00            49.015826
2017-02-25/03:38:30.00            49.174085
2017-02-25/03:38:40.00            49.331185
2017-02-25/03:38:50.00            49.487145
2017-02-25/03:39:00.00            49.641993
2017-02-25/03:39:10.00            49.795758
2017-02-25/03:39:20.00            49.948472
2017-02-25/03:39:30.00            50.100161
2017-02-25/03:39:40.00            50.250845
2017-02-25/03:39:50.00            50.400556
2017-02-25/03:40:00.00            50.549319
2017-02-25/03:40:10.00            50.697161
2017-02-25/03:40:20.00            50.844103
2017-02-25/03:40:30.00            50.990177
2017-02-25/03:40:40.00            51.135409
2017-02-25/03:40:50.00            51.279816
2017-02-25/03:41:00.00            51.423434
2017-02-25/03:41:10.00            51.566280
2017-02-25/03:41:20.00            51.708381
2017-02-25/03:41:30.00            51.849761
2017-02-25/03:41:40.00            51.990448
2017-02-25/03:41:50.00            52.130457
2017-02-25/03:42:00.00            52.269825
2017-02-25/03:42:10.00            52.408568
2017-02-25/03:42:20.00            52.546713
2017-02-25/03:42:30.00            52.684282
2017-02-25/03:42:40.00            52.821302
2017-02-25/03:42:50.00            52.957793
2017-02-25/03:43:00.00            53.093780
2017-02-25/03:43:10.00            53.229288
2017-02-25/03:43:20.00            53.364341
2017-02-25/03:43:30.00            53.498957
2017-02-25/03:43:40.00            53.633166
2017-02-25/03:43:50.00            53.766990
2017-02-25/03:44:00.00            53.900452
2017-02-25/03:44:10.00            54.033573
2017-02-25/03:44:20.00            54.166380
2017-02-25/03:44:30.00            54.298899
2017-02-25/03:44:40.00            54.431147
2017-02-25/03:44:50.00            54.563153
2017-02-25/03:45:00.00            54.694937
2017-02-25/03:45:10.00            54.826526
2017-02-25/03:45:20.00            54.957939
2017-02-25/03:45:30.00            55.089205
2017-02-25/03:45:40.00            55.220347
2017-02-25/03:45:50.00            55.351386
2017-02-25/03:46:00.00            55.482349
2017-02-25/03:46:10.00            55.613259
2017-02-25/03:46:20.00            55.744146
2017-02-25/03:46:30.00            55.875027
2017-02-25/03:46:40.00            56.005930
2017-02-25/03:46:50.00            56.136879
2017-02-25/03:47:00.00            56.267902
2017-02-25/03:47:10.00            56.399022
2017-02-25/03:47:20.00            56.530266
2017-02-25/03:47:30.00            56.661657
2017-02-25/03:47:40.00            56.793226
2017-02-25/03:47:50.00            56.924994
2017-02-25/03:48:00.00            57.056993
2017-02-25/03:48:10.00            57.189245
2017-02-25/03:48:20.00            57.321781
2017-02-25/03:48:30.00            57.454625
2017-02-25/03:48:40.00            57.587807
2017-02-25/03:48:50.00            57.721356
2017-02-25/03:49:00.00            57.855301
2017-02-25/03:49:10.00            57.989667
2017-02-25/03:49:20.00            58.124485
2017-02-25/03:49:30.00            58.259787
2017-02-25/03:49:40.00            58.395602
2017-02-25/03:49:50.00            58.531959
2017-02-25/03:50:00.00            58.668894
2017-02-25/03:50:10.00            58.806432
2017-02-25/03:50:20.00            58.944609
2017-02-25/03:50:30.00            59.083457
2017-02-25/03:50:40.00            59.223007
2017-02-25/03:50:50.00            59.363296
2017-02-25/03:51:00.00            59.504358
2017-02-25/03:51:10.00            59.646226
2017-02-25/03:51:20.00            59.788937
2017-02-25/03:51:30.00            59.932530
2017-02-25/03:51:40.00            60.077036
2017-02-25/03:51:50.00            60.222497
2017-02-25/03:52:00.00            60.368950
2017-02-25/03:52:10.00            60.516433
2017-02-25/03:52:20.00            60.664991
2017-02-25/03:52:30.00            60.814659
2017-02-25/03:52:40.00            60.965483
2017-02-25/03:52:50.00            61.117505
2017-02-25/03:53:00.00            61.270764
2017-02-25/03:53:10.00            61.425312
2017-02-25/03:53:20.00            61.581191
2017-02-25/03:53:30.00            61.738446
2017-02-25/03:53:40.00            61.897128
2017-02-25/03:53:50.00            62.057286
2017-02-25/03:54:00.00            62.218968
2017-02-25/03:54:10.00            62.382225
2017-02-25/03:54:20.00            62.547114
2017-02-25/03:54:30.00            62.713685
2017-02-25/03:54:40.00            62.881995
2017-02-25/03:54:50.00            63.052100
2017-02-25/03:55:00.00            63.224057
2017-02-25/03:55:10.00            63.397930
2017-02-25/03:55:20.00            63.573779
2017-02-25/03:55:30.00            63.751664
2017-02-25/03:55:40.00            63.931652
2017-02-25/03:55:50.00            64.113810
2017-02-25/03:56:00.00            64.298205
2017-02-25/03:56:10.00            64.484910
2017-02-25/03:56:20.00            64.673998
2017-02-25/03:56:30.00            64.865539
2017-02-25/03:56:40.00            65.059613
2017-02-25/03:56:50.00            65.256301
2017-02-25/03:57:00.00            65.455679
2017-02-25/03:57:10.00            65.657833
2017-02-25/03:57:20.00            65.862850
2017-02-25/03:57:30.00            66.070819
2017-02-25/03:57:40.00            66.281832
2017-02-25/03:57:50.00            66.495982
2017-02-25/03:58:00.00            66.713369
2017-02-25/03:58:10.00            66.934092
2017-02-25/03:58:20.00            67.158253
2017-02-25/03:58:30.00            67.385961
2017-02-25/03:58:40.00            67.617327
2017-02-25/03:58:50.00            67.852463
2017-02-25/03:59:00.00            68.091491
2017-02-25/03:59:10.00            68.334529
2017-02-25/03:59:20.00            68.581705
2017-02-25/03:59:30.00            68.833146
2017-02-25/03:59:40.00            69.088990
2017-02-25/03:59:50.00            69.349373
2017-02-25/04:00:00.00            69.614442
2017-02-25/04:00:10.00            69.884344
2017-02-25/04:00:20.00            70.159231
2017-02-25/04:00:30.00            70.439266
2017-02-25/04:00:40.00            70.724610
2017-02-25/04:00:50.00            71.015438
2017-02-25/04:01:00.00            71.311921
2017-02-25/04:01:10.00            71.614246
2017-02-25/04:01:20.00            71.922602
2017-02-25/04:01:30.00            72.237184
2017-02-25/04:01:40.00            72.558195
2017-02-25/04:01:50.00            72.885845
2017-02-25/04:02:00.00            73.220356
2017-02-25/04:02:10.00            73.561949
2017-02-25/04:02:20.00            73.910861
2017-02-25/04:02:30.00            74.267333
2017-02-25/04:02:40.00            74.631621
2017-02-25/04:02:50.00            75.003978
2017-02-25/04:03:00.00            75.384682
2017-02-25/04:03:10.00            75.774011
2017-02-25/04:03:20.00            76.172253
2017-02-25/04:03:30.00            76.579710
2017-02-25/04:03:40.00            76.996694
2017-02-25/04:03:50.00            77.423527
2017-02-25/04:04:00.00            77.860547
2017-02-25/04:04:10.00            78.308095
2017-02-25/04:04:20.00            78.766534
2017-02-25/04:04:30.00            79.236234
2017-02-25/04:04:40.00            79.717579
2017-02-25/04:04:50.00            80.210967
2017-02-25/04:05:00.00            80.716807
2017-02-25/04:05:10.00            81.235525
2017-02-25/04:05:20.00            81.767560
2017-02-25/04:05:30.00            82.313364
2017-02-25/04:05:40.00            82.873401
2017-02-25/04:05:50.00            83.448155
2017-02-25/04:06:00.00            84.038119
2017-02-25/04:06:10.00            84.643802
2017-02-25/04:06:20.00            85.265726
2017-02-25/04:06:30.00            85.904427
2017-02-25/04:06:40.00            86.560453
2017-02-25/04:06:50.00            87.234366
2017-02-25/04:07:00.00            87.926738
2017-02-25/04:07:10.00            88.638150
2017-02-25/04:07:20.00            89.369195
2017-02-25/04:07:30.00            90.120472
2017-02-25/04:07:40.00            90.892585
2017-02-25/04:07:50.00            91.686144
2017-02-25/04:08:00.00            92.501758
2017-02-25/04:08:10.00            93.340036
2017-02-25/04:08:20.00            94.201581
2017-02-25/04:08:30.00            95.086989
2017-02-25/04:08:40.00            95.996843
2017-02-25/04:08:50.00            96.931709
2017-02-25/04:09:00.00            97.892129
2017-02-25/04:09:10.00            98.878622
2017-02-25/04:09:20.00            99.891667
2017-02-25/04:09:30.00            100.93171
2017-02-25/04:09:40.00            101.99913
2017-02-25/04:09:50.00            103.09428
2017-02-25/04:10:00.00            104.21743
2017-02-25/04:10:10.00            105.36878
2017-02-25/04:10:20.00            106.54844
2017-02-25/04:10:30.00            107.75644
2017-02-25/04:10:40.00            108.99271
2017-02-25/04:10:50.00            110.25707
2017-02-25/04:11:00.00            111.54921
2017-02-25/04:11:10.00            112.86870
2017-02-25/04:11:20.00            114.21498
2017-02-25/04:11:30.00            115.58734
2017-02-25/04:11:40.00            116.98491
2017-02-25/04:11:50.00            118.40669
2017-02-25/04:12:00.00            119.85151
2017-02-25/04:12:10.00            121.31804
2017-02-25/04:12:20.00            122.80481
2017-02-25/04:12:30.00            124.31018
2017-02-25/04:12:40.00            125.83238
2017-02-25/04:12:50.00            127.36948
2017-02-25/04:13:00.00            128.91947
2017-02-25/04:13:10.00            130.48017
2017-02-25/04:13:20.00            132.04936
2017-02-25/04:13:30.00            133.62470
2017-02-25/04:13:40.00            135.20382
2017-02-25/04:13:50.00            136.78430
2017-02-25/04:14:00.00            138.36372
2017-02-25/04:14:10.00            139.93965
2017-02-25/04:14:20.00            141.50971
2017-02-25/04:14:30.00            143.07156
2017-02-25/04:14:40.00            144.62292
2017-02-25/04:14:50.00            146.16164
2017-02-25/04:15:00.00            147.68564
2017-02-25/04:15:10.00            149.19297
2017-02-25/04:15:20.00            150.68182
2017-02-25/04:15:30.00            152.15053
2017-02-25/04:15:40.00            153.59757
2017-02-25/04:15:50.00            155.02159
2017-02-25/04:16:00.00            156.42137
2017-02-25/04:16:10.00            157.79587
2017-02-25/04:16:20.00            159.14419
2017-02-25/04:16:30.00            160.46559
2017-02-25/04:16:40.00            161.75947
2017-02-25/04:16:50.00            163.02535
2017-02-25/04:17:00.00            164.26291
2017-02-25/04:17:10.00            165.47193
2017-02-25/04:17:20.00            166.65233
2017-02-25/04:17:30.00            167.80408
2017-02-25/04:17:40.00            168.92730
2017-02-25/04:17:50.00            170.02217
2017-02-25/04:18:00.00            171.08893
2017-02-25/04:18:10.00            172.12791
2017-02-25/04:18:20.00            173.13949
2017-02-25/04:18:30.00            174.12410
2017-02-25/04:18:40.00            175.08221
2017-02-25/04:18:50.00            176.01433
2017-02-25/04:19:00.00            176.92099
2017-02-25/04:19:10.00            177.80276
2017-02-25/04:19:20.00            178.66020
2017-02-25/04:19:30.00            179.49392
2017-02-25/04:19:40.00            180.30454
2017-02-25/04:19:50.00            181.09261
2017-02-25/04:20:00.00            181.85878
2017-02-25/04:20:10.00            182.60364
2017-02-25/04:20:20.00            183.32781
2017-02-25/04:20:30.00            184.03187
2017-02-25/04:20:40.00            184.71643
2017-02-25/04:20:50.00            185.38207
2017-02-25/04:21:00.00            186.02936
2017-02-25/04:21:10.00            186.65887
2017-02-25/04:21:20.00            187.27113
2017-02-25/04:21:30.00            187.86670
2017-02-25/04:21:40.00            188.44609
2017-02-25/04:21:50.00            189.00982
2017-02-25/04:22:00.00            189.55838
2017-02-25/04:22:10.00            190.09226
2017-02-25/04:22:20.00            190.61192
2017-02-25/04:22:30.00            191.11781
2017-02-25/04:22:40.00            191.61038
2017-02-25/04:22:50.00            192.09006
2017-02-25/04:23:00.00            192.55725
2017-02-25/04:23:10.00            193.01235
2017-02-25/04:23:20.00            193.45576
2017-02-25/04:23:30.00            193.88783
2017-02-25/04:23:40.00            194.30894
2017-02-25/04:23:50.00            194.71943
2017-02-25/04:24:00.00            195.11963
2017-02-25/04:24:10.00            195.50987
2017-02-25/04:24:20.00            195.89046
2017-02-25/04:24:30.00            196.26170
2017-02-25/04:24:40.00            196.62389
2017-02-25/04:24:50.00            196.97730
2017-02-25/04:25:00.00            197.32220
2017-02-25/04:25:10.00            197.65885
2017-02-25/04:25:20.00            197.98752
2017-02-25/04:25:30.00            198.30842
2017-02-25/04:25:40.00            198.62182
2017-02-25/04:25:50.00            198.92791
2017-02-25/04:26:00.00            199.22694
2017-02-25/04:26:10.00            199.51910
2017-02-25/04:26:20.00            199.80459
2017-02-25/04:26:30.00            200.08362
2017-02-25/04:26:40.00            200.35637
2017-02-25/04:26:50.00            200.62302
2017-02-25/04:27:00.00            200.88375
2017-02-25/04:27:10.00            201.13872
2017-02-25/04:27:20.00            201.38811
2017-02-25/04:27:30.00            201.63206
2017-02-25/04:27:40.00            201.87074
2017-02-25/04:27:50.00            202.10428
2017-02-25/04:28:00.00            202.33283
2017-02-25/04:28:10.00            202.55652
2017-02-25/04:28:20.00            202.77549
2017-02-25/04:28:30.00            202.98987
2017-02-25/04:28:40.00            203.19978
2017-02-25/04:28:50.00            203.40534
2017-02-25/04:29:00.00            203.60666
2017-02-25/04:29:10.00            203.80386
2017-02-25/04:29:20.00            203.99704
2017-02-25/04:29:30.00            204.18631
2017-02-25/04:29:40.00            204.37177
2017-02-25/04:29:50.00            204.55352
2017-02-25/04:30:00.00            204.73165
2017-02-25/04:30:10.00            204.90625
2017-02-25/04:30:20.00            205.07742
2017-02-25/04:30:30.00            205.24523
2017-02-25/04:30:40.00            205.40977
2017-02-25/04:30:50.00            205.57112
2017-02-25/04:31:00.00            205.72936
2017-02-25/04:31:10.00            205.88457
2017-02-25/04:31:20.00            206.03682
2017-02-25/04:31:30.00            206.18617
2017-02-25/04:31:40.00            206.33270
2017-02-25/04:31:50.00            206.47647
2017-02-25/04:32:00.00            206.61755
2017-02-25/04:32:10.00            206.75601
2017-02-25/04:32:20.00            206.89189
2017-02-25/04:32:30.00            207.02527
2017-02-25/04:32:40.00            207.15619
2017-02-25/04:32:50.00            207.28472
2017-02-25/04:33:00.00            207.41091
2017-02-25/04:33:10.00            207.53481
2017-02-25/04:33:20.00            207.65647
2017-02-25/04:33:30.00            207.77593
2017-02-25/04:33:40.00            207.89326
2017-02-25/04:33:50.00            208.00849
2017-02-25/04:34:00.00            208.12168
2017-02-25/04:34:10.00            208.23285
2017-02-25/04:34:20.00            208.34207
2017-02-25/04:34:30.00            208.44936
2017-02-25/04:34:40.00            208.55478
2017-02-25/04:34:50.00            208.65835
2017-02-25/04:35:00.00            208.76012
2017-02-25/04:35:10.00            208.86013
2017-02-25/04:35:20.00            208.95840
2017-02-25/04:35:30.00            209.05499
2017-02-25/04:35:40.00            209.14991
2017-02-25/04:35:50.00            209.24321
2017-02-25/04:36:00.00            209.33491
2017-02-25/04:36:10.00            209.42506
2017-02-25/04:36:20.00            209.51367
2017-02-25/04:36:30.00            209.60078
2017-02-25/04:36:40.00            209.68642
2017-02-25/04:36:50.00            209.77062
2017-02-25/04:37:00.00            209.85340
2017-02-25/04:37:10.00            209.93480
2017-02-25/04:37:20.00            210.01484
2017-02-25/04:37:30.00            210.09353
2017-02-25/04:37:40.00            210.17092
2017-02-25/04:37:50.00            210.24703
2017-02-25/04:38:00.00            210.32187
2017-02-25/04:38:10.00            210.39548
2017-02-25/04:38:20.00            210.46787
2017-02-25/04:38:30.00            210.53906
2017-02-25/04:38:40.00            210.60909
2017-02-25/04:38:50.00            210.67796
2017-02-25/04:39:00.00            210.74571
2017-02-25/04:39:10.00            210.81235
2017-02-25/04:39:20.00            210.87789
2017-02-25/04:39:30.00            210.94237
2017-02-25/04:39:40.00            211.00580
2017-02-25/04:39:50.00            211.06819
2017-02-25/04:40:00.00            211.12956
2017-02-25/04:40:10.00            211.18994
2017-02-25/04:40:20.00            211.24934
2017-02-25/04:40:30.00            211.30778
2017-02-25/04:40:40.00            211.36527
2017-02-25/04:40:50.00            211.42182
2017-02-25/04:41:00.00            211.47747
2017-02-25/04:41:10.00            211.53221
2017-02-25/04:41:20.00            211.58607
2017-02-25/04:41:30.00            211.63905
2017-02-25/04:41:40.00            211.69118
2017-02-25/04:41:50.00            211.74247
2017-02-25/04:42:00.00            211.79292
2017-02-25/04:42:10.00            211.84257
2017-02-25/04:42:20.00            211.89141
2017-02-25/04:42:30.00            211.93946
2017-02-25/04:42:40.00            211.98674
2017-02-25/04:42:50.00            212.03325
2017-02-25/04:43:00.00            212.07901
2017-02-25/04:43:10.00            212.12403
2017-02-25/04:43:20.00            212.16832
2017-02-25/04:43:30.00            212.21189
2017-02-25/04:43:40.00            212.25476
2017-02-25/04:43:50.00            212.29693
2017-02-25/04:44:00.00            212.33842
2017-02-25/04:44:10.00            212.37923
2017-02-25/04:44:20.00            212.41938
2017-02-25/04:44:30.00            212.45887
2017-02-25/04:44:40.00            212.49772
2017-02-25/04:44:50.00            212.53594
2017-02-25/04:45:00.00            212.57353
2017-02-25/04:45:10.00            212.61050
2017-02-25/04:45:20.00            212.64687
2017-02-25/04:45:30.00            212.68264
2017-02-25/04:45:40.00            212.71782
2017-02-25/04:45:50.00            212.75242
2017-02-25/04:46:00.00            212.78644
2017-02-25/04:46:10.00            212.81991
2017-02-25/04:46:20.00            212.85282
2017-02-25/04:46:30.00            212.88517
2017-02-25/04:46:40.00            212.91699
2017-02-25/04:46:50.00            212.94828
2017-02-25/04:47:00.00            212.97904
2017-02-25/04:47:10.00            213.00928
2017-02-25/04:47:20.00            213.03901
2017-02-25/04:47:30.00            213.06824
2017-02-25/04:47:40.00            213.09697
2017-02-25/04:47:50.00            213.12521
2017-02-25/04:48:00.00            213.15297
2017-02-25/04:48:10.00            213.18025
2017-02-25/04:48:20.00            213.20706
2017-02-25/04:48:30.00            213.23341
2017-02-25/04:48:40.00            213.25930
2017-02-25/04:48:50.00            213.28474
2017-02-25/04:49:00.00            213.30974
2017-02-25/04:49:10.00            213.33429
2017-02-25/04:49:20.00            213.35841
2017-02-25/04:49:30.00            213.38210
2017-02-25/04:49:40.00            213.40538
2017-02-25/04:49:50.00            213.42823
2017-02-25/04:50:00.00            213.45067
2017-02-25/04:50:10.00            213.47271
2017-02-25/04:50:20.00            213.49434
2017-02-25/04:50:30.00            213.51558
2017-02-25/04:50:40.00            213.53643
2017-02-25/04:50:50.00            213.55690
2017-02-25/04:51:00.00            213.57698
2017-02-25/04:51:10.00            213.59669
2017-02-25/04:51:20.00            213.61602
2017-02-25/04:51:30.00            213.63499
2017-02-25/04:51:40.00            213.65360
2017-02-25/04:51:50.00            213.67184
2017-02-25/04:52:00.00            213.68974
2017-02-25/04:52:10.00            213.70729
2017-02-25/04:52:20.00            213.72449
2017-02-25/04:52:30.00            213.74135
2017-02-25/04:52:40.00            213.75788
2017-02-25/04:52:50.00            213.77408
2017-02-25/04:53:00.00            213.78994
2017-02-25/04:53:10.00            213.80549
2017-02-25/04:53:20.00            213.82071
2017-02-25/04:53:30.00            213.83561
2017-02-25/04:53:40.00            213.85021
2017-02-25/04:53:50.00            213.86449
2017-02-25/04:54:00.00            213.87847
2017-02-25/04:54:10.00            213.89215
2017-02-25/04:54:20.00            213.90553
2017-02-25/04:54:30.00            213.91862
2017-02-25/04:54:40.00            213.93141
2017-02-25/04:54:50.00            213.94392
2017-02-25/04:55:00.00            213.95614
2017-02-25/04:55:10.00            213.96808
2017-02-25/04:55:20.00            213.97974
2017-02-25/04:55:30.00            213.99113
2017-02-25/04:55:40.00            214.00225
2017-02-25/04:55:50.00            214.01310
2017-02-25/04:56:00.00            214.02368
2017-02-25/04:56:10.00            214.03400
2017-02-25/04:56:20.00            214.04406
2017-02-25/04:56:30.00            214.05387
2017-02-25/04:56:40.00            214.06342
2017-02-25/04:56:50.00            214.07272
2017-02-25/04:57:00.00            214.08177
2017-02-25/04:57:10.00            214.09058
2017-02-25/04:57:20.00            214.09914
2017-02-25/04:57:30.00            214.10747
2017-02-25/04:57:40.00            214.11555
2017-02-25/04:57:50.00            214.12341
2017-02-25/04:58:00.00            214.13103
2017-02-25/04:58:10.00            214.13842
2017-02-25/04:58:20.00            214.14558
2017-02-25/04:58:30.00            214.15252
2017-02-25/04:58:40.00            214.15924
2017-02-25/04:58:50.00            214.16573
2017-02-25/04:59:00.00            214.17202
2017-02-25/04:59:10.00            214.17808
2017-02-25/04:59:20.00            214.18393
2017-02-25/04:59:30.00            214.18957
2017-02-25/04:59:40.00            214.19501
2017-02-25/04:59:50.00            214.20023
2017-02-25/05:00:00.00            214.20526
2017-02-25/05:00:10.00            214.21008
2017-02-25/05:00:20.00            214.21470
2017-02-25/05:00:30.00            214.21912
2017-02-25/05:00:40.00            214.22335
2017-02-25/05:00:50.00            214.22738
2017-02-25/05:01:00.00            214.23123
2017-02-25/05:01:10.00            214.23488
2017-02-25/05:01:20.00            214.23835
2017-02-25/05:01:30.00            214.24163
2017-02-25/05:01:40.00            214.24472
2017-02-25/05:01:50.00            214.24764
2017-02-25/05:02:00.00            214.25037
2017-02-25/05:02:10.00            214.25293
2017-02-25/05:02:20.00            214.25531
2017-02-25/05:02:30.00            214.25751
2017-02-25/05:02:40.00            214.25954
2017-02-25/05:02:50.00            214.26141
2017-02-25/05:03:00.00            214.26310
2017-02-25/05:03:10.00            214.26462
2017-02-25/05:03:20.00            214.26598
2017-02-25/05:03:30.00            214.26717
2017-02-25/05:03:40.00            214.26820
2017-02-25/05:03:50.00            214.26907
2017-02-25/05:04:00.00            214.26978
2017-02-25/05:04:10.00            214.27034
2017-02-25/05:04:20.00            214.27073
2017-02-25/05:04:30.00            214.27097
2017-02-25/05:04:40.00            214.27106
2017-02-25/05:04:50.00            214.27100
2017-02-25/05:05:00.00            214.27078
2017-02-25/05:05:10.00            214.27042
2017-02-25/05:05:20.00            214.26991
2017-02-25/05:05:30.00            214.26925
2017-02-25/05:05:40.00            214.26845
2017-02-25/05:05:50.00            214.26751
2017-02-25/05:06:00.00            214.26642
2017-02-25/05:06:10.00            214.26520
2017-02-25/05:06:20.00            214.26383
2017-02-25/05:06:30.00            214.26233
2017-02-25/05:06:40.00            214.26069
2017-02-25/05:06:50.00            214.25891
2017-02-25/05:07:00.00            214.25700
2017-02-25/05:07:10.00            214.25496
2017-02-25/05:07:20.00            214.25279
2017-02-25/05:07:30.00            214.25049
2017-02-25/05:07:40.00            214.24806
2017-02-25/05:07:50.00            214.24550
2017-02-25/05:08:00.00            214.24281
2017-02-25/05:08:10.00            214.24000
2017-02-25/05:08:20.00            214.23707
2017-02-25/05:08:30.00            214.23401
2017-02-25/05:08:40.00            214.23083
2017-02-25/05:08:50.00            214.22753
2017-02-25/05:09:00.00            214.22411
2017-02-25/05:09:10.00            214.22057
2017-02-25/05:09:20.00            214.21692
2017-02-25/05:09:30.00            214.21315
2017-02-25/05:09:40.00            214.20926
2017-02-25/05:09:50.00            214.20526
2017-02-25/05:10:00.00            214.20115
2017-02-25/05:10:10.00            214.19692
2017-02-25/05:10:20.00            214.19259
2017-02-25/05:10:30.00            214.18814
2017-02-25/05:10:40.00            214.18359
2017-02-25/05:10:50.00            214.17893
2017-02-25/05:11:00.00            214.17416
2017-02-25/05:11:10.00            214.16928
2017-02-25/05:11:20.00            214.16430
2017-02-25/05:11:30.00            214.15922
2017-02-25/05:11:40.00            214.15403
2017-02-25/05:11:50.00            214.14875
2017-02-25/05:12:00.00            214.14335
2017-02-25/05:12:10.00            214.13787
2017-02-25/05:12:20.00            214.13228
2017-02-25/05:12:30.00            214.12659
2017-02-25/05:12:40.00            214.12081
2017-02-25/05:12:50.00            214.11492
2017-02-25/05:13:00.00            214.10894
2017-02-25/05:13:10.00            214.10287
2017-02-25/05:13:20.00            214.09671
2017-02-25/05:13:30.00            214.09045
2017-02-25/05:13:40.00            214.08410
2017-02-25/05:13:50.00            214.07766
2017-02-25/05:14:00.00            214.07112
2017-02-25/05:14:10.00            214.06450
2017-02-25/05:14:20.00            214.05779
2017-02-25/05:14:30.00            214.05098
2017-02-25/05:14:40.00            214.04410
2017-02-25/05:14:50.00            214.03712
2017-02-25/05:15:00.00            214.03006
2017-02-25/05:15:10.00            214.02292
2017-02-25/05:15:20.00            214.01569
2017-02-25/05:15:30.00            214.00838
2017-02-25/05:15:40.00            214.00098
2017-02-25/05:15:50.00            213.99350
2017-02-25/05:16:00.00            213.98594
2017-02-25/05:16:10.00            213.97830
2017-02-25/05:16:20.00            213.97058
2017-02-25/05:16:30.00            213.96279
2017-02-25/05:16:40.00            213.95491
2017-02-25/05:16:50.00            213.94695
2017-02-25/05:17:00.00            213.93892
2017-02-25/05:17:10.00            213.93081
2017-02-25/05:17:20.00            213.92263
2017-02-25/05:17:30.00            213.91437
2017-02-25/05:17:40.00            213.90604
2017-02-25/05:17:50.00            213.89763
2017-02-25/05:18:00.00            213.88915
2017-02-25/05:18:10.00            213.88060
2017-02-25/05:18:20.00            213.87198
2017-02-25/05:18:30.00            213.86328
2017-02-25/05:18:40.00            213.85452
2017-02-25/05:18:50.00            213.84569
2017-02-25/05:19:00.00            213.83678
2017-02-25/05:19:10.00            213.82781
2017-02-25/05:19:20.00            213.81877
2017-02-25/05:19:30.00            213.80966
2017-02-25/05:19:40.00            213.80049
2017-02-25/05:19:50.00            213.79125
2017-02-25/05:20:00.00            213.78194
2017-02-25/05:20:10.00            213.77257
2017-02-25/05:20:20.00            213.76314
2017-02-25/05:20:30.00            213.75364
2017-02-25/05:20:40.00            213.74408
2017-02-25/05:20:50.00            213.73446
2017-02-25/05:21:00.00            213.72477
2017-02-25/05:21:10.00            213.71502
2017-02-25/05:21:20.00            213.70522
2017-02-25/05:21:30.00            213.69535
2017-02-25/05:21:40.00            213.68542
2017-02-25/05:21:50.00            213.67543
2017-02-25/05:22:00.00            213.66539
2017-02-25/05:22:10.00            213.65528
2017-02-25/05:22:20.00            213.64512
2017-02-25/05:22:30.00            213.63490
2017-02-25/05:22:40.00            213.62463
2017-02-25/05:22:50.00            213.61429
2017-02-25/05:23:00.00            213.60391
2017-02-25/05:23:10.00            213.59347
2017-02-25/05:23:20.00            213.58297
2017-02-25/05:23:30.00            213.57242
2017-02-25/05:23:40.00            213.56182
2017-02-25/05:23:50.00            213.55116
2017-02-25/05:24:00.00            213.54045
2017-02-25/05:24:10.00            213.52969
2017-02-25/05:24:20.00            213.51888
2017-02-25/05:24:30.00            213.50801
2017-02-25/05:24:40.00            213.49710
2017-02-25/05:24:50.00            213.48614
2017-02-25/05:25:00.00            213.47512
2017-02-25/05:25:10.00            213.46406
2017-02-25/05:25:20.00            213.45295
2017-02-25/05:25:30.00            213.44179
2017-02-25/05:25:40.00            213.43058
2017-02-25/05:25:50.00            213.41933
2017-02-25/05:26:00.00            213.40802
2017-02-25/05:26:10.00            213.39667
2017-02-25/05:26:20.00            213.38528
2017-02-25/05:26:30.00            213.37384
2017-02-25/05:26:40.00            213.36235
2017-02-25/05:26:50.00            213.35082
2017-02-25/05:27:00.00            213.33925
2017-02-25/05:27:10.00            213.32763
2017-02-25/05:27:20.00            213.31597
2017-02-25/05:27:30.00            213.30427
2017-02-25/05:27:40.00            213.29252
2017-02-25/05:27:50.00            213.28073
2017-02-25/05:28:00.00            213.26890
2017-02-25/05:28:10.00            213.25703
2017-02-25/05:28:20.00            213.24512
2017-02-25/05:28:30.00            213.23317
2017-02-25/05:28:40.00            213.22117
2017-02-25/05:28:50.00            213.20914
2017-02-25/05:29:00.00            213.19707
2017-02-25/05:29:10.00            213.18496
2017-02-25/05:29:20.00            213.17281
2017-02-25/05:29:30.00            213.16062
2017-02-25/05:29:40.00            213.14840
2017-02-25/05:29:50.00            213.13614
2017-02-25/05:30:00.00            213.12384
2017-02-25/05:30:10.00            213.11150
2017-02-25/05:30:20.00            213.09913
2017-02-25/05:30:30.00            213.08672
2017-02-25/05:30:40.00            213.07428
2017-02-25/05:30:50.00            213.06180
2017-02-25/05:31:00.00            213.04929
2017-02-25/05:31:10.00            213.03674
2017-02-25/05:31:20.00            213.02416
2017-02-25/05:31:30.00            213.01155
2017-02-25/05:31:40.00            212.99890
2017-02-25/05:31:50.00            212.98622
2017-02-25/05:32:00.00            212.97351
2017-02-25/05:32:10.00            212.96076
2017-02-25/05:32:20.00            212.94799
2017-02-25/05:32:30.00            212.93518
2017-02-25/05:32:40.00            212.92234
2017-02-25/05:32:50.00            212.90947
2017-02-25/05:33:00.00            212.89657
2017-02-25/05:33:10.00            212.88364
2017-02-25/05:33:20.00            212.87068
2017-02-25/05:33:30.00            212.85769
2017-02-25/05:33:40.00            212.84467
2017-02-25/05:33:50.00            212.83163
2017-02-25/05:34:00.00            212.81855
2017-02-25/05:34:10.00            212.80545
2017-02-25/05:34:20.00            212.79232
2017-02-25/05:34:30.00            212.77916
2017-02-25/05:34:40.00            212.76597
2017-02-25/05:34:50.00            212.75276
2017-02-25/05:35:00.00            212.73952
2017-02-25/05:35:10.00            212.72626
2017-02-25/05:35:20.00            212.71297
2017-02-25/05:35:30.00            212.69966
2017-02-25/05:35:40.00            212.68632
2017-02-25/05:35:50.00            212.67295
2017-02-25/05:36:00.00            212.65956
2017-02-25/05:36:10.00            212.64615
2017-02-25/05:36:20.00            212.63271
2017-02-25/05:36:30.00            212.61925
2017-02-25/05:36:40.00            212.60577
2017-02-25/05:36:50.00            212.59226
2017-02-25/05:37:00.00            212.57873
2017-02-25/05:37:10.00            212.56518
2017-02-25/05:37:20.00            212.55161
2017-02-25/05:37:30.00            212.53801
2017-02-25/05:37:40.00            212.52440
2017-02-25/05:37:50.00            212.51076
2017-02-25/05:38:00.00            212.49710
2017-02-25/05:38:10.00            212.48342
2017-02-25/05:38:20.00            212.46972
2017-02-25/05:38:30.00            212.45601
2017-02-25/05:38:40.00            212.44227
2017-02-25/05:38:50.00            212.42851
2017-02-25/05:39:00.00            212.41473
2017-02-25/05:39:10.00            212.40094
2017-02-25/05:39:20.00            212.38713
2017-02-25/05:39:30.00            212.37330
2017-02-25/05:39:40.00            212.35945
2017-02-25/05:39:50.00            212.34558
2017-02-25/05:40:00.00            212.33170
2017-02-25/05:40:10.00            212.31779
2017-02-25/05:40:20.00            212.30388
2017-02-25/05:40:30.00            212.28994
2017-02-25/05:40:40.00            212.27600
2017-02-25/05:40:50.00            212.26203
2017-02-25/05:41:00.00            212.24805
2017-02-25/05:41:10.00            212.23405
2017-02-25/05:41:20.00            212.22004
2017-02-25/05:41:30.00            212.20601
2017-02-25/05:41:40.00            212.19197
2017-02-25/05:41:50.00            212.17792
2017-02-25/05:42:00.00            212.16385
2017-02-25/05:42:10.00            212.14977
2017-02-25/05:42:20.00            212.13567
2017-02-25/05:42:30.00            212.12156
2017-02-25/05:42:40.00            212.10744
2017-02-25/05:42:50.00            212.09331
2017-02-25/05:43:00.00            212.07916
2017-02-25/05:43:10.00            212.06500
2017-02-25/05:43:20.00            212.05083
2017-02-25/05:43:30.00            212.03665
2017-02-25/05:43:40.00            212.02246
2017-02-25/05:43:50.00            212.00825
2017-02-25/05:44:00.00            211.99404
2017-02-25/05:44:10.00            211.97981
2017-02-25/05:44:20.00            211.96558
2017-02-25/05:44:30.00            211.95133
2017-02-25/05:44:40.00            211.93708
2017-02-25/05:44:50.00            211.92281
2017-02-25/05:45:00.00            211.90854
2017-02-25/05:45:10.00            211.89426
2017-02-25/05:45:20.00            211.87997
2017-02-25/05:45:30.00            211.86567
2017-02-25/05:45:40.00            211.85136
2017-02-25/05:45:50.00            211.83705
2017-02-25/05:46:00.00            211.82273
2017-02-25/05:46:10.00            211.80840
2017-02-25/05:46:20.00            211.79406
2017-02-25/05:46:30.00            211.77971
2017-02-25/05:46:40.00            211.76537
2017-02-25/05:46:50.00            211.75101
2017-02-25/05:47:00.00            211.73665
2017-02-25/05:47:10.00            211.72228
2017-02-25/05:47:20.00            211.70790
2017-02-25/05:47:30.00            211.69353
2017-02-25/05:47:40.00            211.67914
2017-02-25/05:47:50.00            211.66476
2017-02-25/05:48:00.00            211.65036
2017-02-25/05:48:10.00            211.63596
2017-02-25/05:48:20.00            211.62156
2017-02-25/05:48:30.00            211.60716
2017-02-25/05:48:40.00            211.59275
2017-02-25/05:48:50.00            211.57833
2017-02-25/05:49:00.00            211.56392
2017-02-25/05:49:10.00            211.54950
2017-02-25/05:49:20.00            211.53508
2017-02-25/05:49:30.00            211.52066
2017-02-25/05:49:40.00            211.50623
2017-02-25/05:49:50.00            211.49181
2017-02-25/05:50:00.00            211.47738
2017-02-25/05:50:10.00            211.46295
2017-02-25/05:50:20.00            211.44852
2017-02-25/05:50:30.00            211.43409
2017-02-25/05:50:40.00            211.41966
2017-02-25/05:50:50.00            211.40522
2017-02-25/05:51:00.00            211.39079
2017-02-25/05:51:10.00            211.37636
2017-02-25/05:51:20.00            211.36193
2017-02-25/05:51:30.00            211.34750
2017-02-25/05:51:40.00            211.33306
2017-02-25/05:51:50.00            211.31864
2017-02-25/05:52:00.00            211.30421
2017-02-25/05:52:10.00            211.28978
2017-02-25/05:52:20.00            211.27536
2017-02-25/05:52:30.00            211.26093
2017-02-25/05:52:40.00            211.24651
2017-02-25/05:52:50.00            211.23210
2017-02-25/05:53:00.00            211.21768
2017-02-25/05:53:10.00            211.20327
2017-02-25/05:53:20.00            211.18886
2017-02-25/05:53:30.00            211.17446
2017-02-25/05:53:40.00            211.16006
2017-02-25/05:53:50.00            211.14566
2017-02-25/05:54:00.00            211.13127
2017-02-25/05:54:10.00            211.11688
2017-02-25/05:54:20.00            211.10250
2017-02-25/05:54:30.00            211.08812
2017-02-25/05:54:40.00            211.07374
2017-02-25/05:54:50.00            211.05938
2017-02-25/05:55:00.00            211.04502
2017-02-25/05:55:10.00            211.03066
2017-02-25/05:55:20.00            211.01631
2017-02-25/05:55:30.00            211.00197
2017-02-25/05:55:40.00            210.98763
2017-02-25/05:55:50.00            210.97330
2017-02-25/05:56:00.00            210.95898
2017-02-25/05:56:10.00            210.94466
2017-02-25/05:56:20.00            210.93035
2017-02-25/05:56:30.00            210.91605
2017-02-25/05:56:40.00            210.90176
2017-02-25/05:56:50.00            210.88748
2017-02-25/05:57:00.00            210.87321
2017-02-25/05:57:10.00            210.85894
2017-02-25/05:57:20.00            210.84469
2017-02-25/05:57:30.00            210.83044
2017-02-25/05:57:40.00            210.81620
2017-02-25/05:57:50.00            210.80197
2017-02-25/05:58:00.00            210.78776
2017-02-25/05:58:10.00            210.77355
2017-02-25/05:58:20.00            210.75935
2017-02-25/05:58:30.00            210.74517
2017-02-25/05:58:40.00            210.73099
2017-02-25/05:58:50.00            210.71683
2017-02-25/05:59:00.00            210.70268
2017-02-25/05:59:10.00            210.68854
2017-02-25/05:59:20.00            210.67441
2017-02-25/05:59:30.00            210.66030
2017-02-25/05:59:40.00            210.64619
2017-02-25/05:59:50.00            210.63210
2017-02-25/06:00:00.00            210.61803
2017-02-25/06:00:10.00            210.60396
2017-02-25/06:00:20.00            210.58991
2017-02-25/06:00:30.00            210.57588
2017-02-25/06:00:40.00            210.56185
2017-02-25/06:00:50.00            210.54784
2017-02-25/06:01:00.00            210.53385
2017-02-25/06:01:10.00            210.51987
2017-02-25/06:01:20.00            210.50591
2017-02-25/06:01:30.00            210.49196
2017-02-25/06:01:40.00            210.47803
2017-02-25/06:01:50.00            210.46411
2017-02-25/06:02:00.00            210.45021
2017-02-25/06:02:10.00            210.43632
2017-02-25/06:02:20.00            210.42246
2017-02-25/06:02:30.00            210.40861
2017-02-25/06:02:40.00            210.39477
2017-02-25/06:02:50.00            210.38095
2017-02-25/06:03:00.00            210.36715
2017-02-25/06:03:10.00            210.35337
2017-02-25/06:03:20.00            210.33961
2017-02-25/06:03:30.00            210.32586
2017-02-25/06:03:40.00            210.31214
2017-02-25/06:03:50.00            210.29843
2017-02-25/06:04:00.00            210.28474
2017-02-25/06:04:10.00            210.27107
2017-02-25/06:04:20.00            210.25742
2017-02-25/06:04:30.00            210.24379
2017-02-25/06:04:40.00            210.23018
2017-02-25/06:04:50.00            210.21659
2017-02-25/06:05:00.00            210.20302
2017-02-25/06:05:10.00            210.18948
2017-02-25/06:05:20.00            210.17595
2017-02-25/06:05:30.00            210.16244
2017-02-25/06:05:40.00            210.14896
2017-02-25/06:05:50.00            210.13550
2017-02-25/06:06:00.00            210.12206
2017-02-25/06:06:10.00            210.10864
2017-02-25/06:06:20.00            210.09525
2017-02-25/06:06:30.00            210.08188
2017-02-25/06:06:40.00            210.06853
2017-02-25/06:06:50.00            210.05521
2017-02-25/06:07:00.00            210.04191
2017-02-25/06:07:10.00            210.02863
2017-02-25/06:07:20.00            210.01538
2017-02-25/06:07:30.00            210.00215
2017-02-25/06:07:40.00            209.98895
2017-02-25/06:07:50.00            209.97577
2017-02-25/06:08:00.00            209.96263
2017-02-25/06:08:10.00            209.94950
2017-02-25/06:08:20.00            209.93640
2017-02-25/06:08:30.00            209.92333
2017-02-25/06:08:40.00            209.91028
2017-02-25/06:08:50.00            209.89726
2017-02-25/06:09:00.00            209.88427
2017-02-25/06:09:10.00            209.87131
2017-02-25/06:09:20.00            209.85837
2017-02-25/06:09:30.00            209.84546
2017-02-25/06:09:40.00            209.83258
2017-02-25/06:09:50.00            209.81973
2017-02-25/06:10:00.00            209.80691
2017-02-25/06:10:10.00            209.79411
2017-02-25/06:10:20.00            209.78135
2017-02-25/06:10:30.00            209.76862
2017-02-25/06:10:40.00            209.75591
2017-02-25/06:10:50.00            209.74324
2017-02-25/06:11:00.00            209.73059
2017-02-25/06:11:10.00            209.71798
2017-02-25/06:11:20.00            209.70540
2017-02-25/06:11:30.00            209.69285
2017-02-25/06:11:40.00            209.68033
2017-02-25/06:11:50.00            209.66785
2017-02-25/06:12:00.00            209.65540
2017-02-25/06:12:10.00            209.64298
2017-02-25/06:12:20.00            209.63059
2017-02-25/06:12:30.00            209.61824
2017-02-25/06:12:40.00            209.60591
2017-02-25/06:12:50.00            209.59363
2017-02-25/06:13:00.00            209.58138
2017-02-25/06:13:10.00            209.56916
2017-02-25/06:13:20.00            209.55698
2017-02-25/06:13:30.00            209.54483
2017-02-25/06:13:40.00            209.53272
2017-02-25/06:13:50.00            209.52064
2017-02-25/06:14:00.00            209.50861
2017-02-25/06:14:10.00            209.49660
2017-02-25/06:14:20.00            209.48464
2017-02-25/06:14:30.00            209.47271
2017-02-25/06:14:40.00            209.46082
2017-02-25/06:14:50.00            209.44896
2017-02-25/06:15:00.00            209.43715
2017-02-25/06:15:10.00            209.42537
2017-02-25/06:15:20.00            209.41363
2017-02-25/06:15:30.00            209.40193
2017-02-25/06:15:40.00            209.39027
2017-02-25/06:15:50.00            209.37865
2017-02-25/06:16:00.00            209.36707
2017-02-25/06:16:10.00            209.35554
2017-02-25/06:16:20.00            209.34404
2017-02-25/06:16:30.00            209.33258
2017-02-25/06:16:40.00            209.32116
2017-02-25/06:16:50.00            209.30979
2017-02-25/06:17:00.00            209.29846
2017-02-25/06:17:10.00            209.28717
2017-02-25/06:17:20.00            209.27592
2017-02-25/06:17:30.00            209.26472
2017-02-25/06:17:40.00            209.25356
2017-02-25/06:17:50.00            209.24244
2017-02-25/06:18:00.00            209.23137
2017-02-25/06:18:10.00            209.22034
2017-02-25/06:18:20.00            209.20936
2017-02-25/06:18:30.00            209.19842
2017-02-25/06:18:40.00            209.18753
2017-02-25/06:18:50.00            209.17669
2017-02-25/06:19:00.00            209.16588
2017-02-25/06:19:10.00            209.15513
2017-02-25/06:19:20.00            209.14443
2017-02-25/06:19:30.00            209.13377
2017-02-25/06:19:40.00            209.12316
2017-02-25/06:19:50.00            209.11260
2017-02-25/06:20:00.00            209.10209
2017-02-25/06:20:10.00            209.09163
2017-02-25/06:20:20.00            209.08121
2017-02-25/06:20:30.00            209.07085
2017-02-25/06:20:40.00            209.06054
2017-02-25/06:20:50.00            209.05027
2017-02-25/06:21:00.00            209.04006
2017-02-25/06:21:10.00            209.02990
2017-02-25/06:21:20.00            209.01979
2017-02-25/06:21:30.00            209.00974
2017-02-25/06:21:40.00            208.99973
2017-02-25/06:21:50.00            208.98978
2017-02-25/06:22:00.00            208.97988
2017-02-25/06:22:10.00            208.97004
2017-02-25/06:22:20.00            208.96025
2017-02-25/06:22:30.00            208.95052
2017-02-25/06:22:40.00            208.94084
2017-02-25/06:22:50.00            208.93121
2017-02-25/06:23:00.00            208.92164
2017-02-25/06:23:10.00            208.91213
2017-02-25/06:23:20.00            208.90267
2017-02-25/06:23:30.00            208.89328
2017-02-25/06:23:40.00            208.88394
2017-02-25/06:23:50.00            208.87465
2017-02-25/06:24:00.00            208.86543
2017-02-25/06:24:10.00            208.85626
2017-02-25/06:24:20.00            208.84716
2017-02-25/06:24:30.00            208.83812
2017-02-25/06:24:40.00            208.82913
2017-02-25/06:24:50.00            208.82020
2017-02-25/06:25:00.00            208.81134
2017-02-25/06:25:10.00            208.80254
2017-02-25/06:25:20.00            208.79380
2017-02-25/06:25:30.00            208.78512
2017-02-25/06:25:40.00            208.77651
2017-02-25/06:25:50.00            208.76796
2017-02-25/06:26:00.00            208.75947
2017-02-25/06:26:10.00            208.75105
2017-02-25/06:26:20.00            208.74269
2017-02-25/06:26:30.00            208.73440
2017-02-25/06:26:40.00            208.72617
2017-02-25/06:26:50.00            208.71801
2017-02-25/06:27:00.00            208.70992
2017-02-25/06:27:10.00            208.70190
2017-02-25/06:27:20.00            208.69394
2017-02-25/06:27:30.00            208.68605
2017-02-25/06:27:40.00            208.67823
2017-02-25/06:27:50.00            208.67048
2017-02-25/06:28:00.00            208.66280
2017-02-25/06:28:10.00            208.65519
2017-02-25/06:28:20.00            208.64765
2017-02-25/06:28:30.00            208.64018
2017-02-25/06:28:40.00            208.63278
2017-02-25/06:28:50.00            208.62546
2017-02-25/06:29:00.00            208.61821
2017-02-25/06:29:10.00            208.61103
2017-02-25/06:29:20.00            208.60393
2017-02-25/06:29:30.00            208.59690
2017-02-25/06:29:40.00            208.58995
2017-02-25/06:29:50.00            208.58307
2017-02-25/06:30:00.00            208.57627
2017-02-25/06:30:10.00            208.56954
2017-02-25/06:30:20.00            208.56290
2017-02-25/06:30:30.00            208.55633
2017-02-25/06:30:40.00            208.54984
2017-02-25/06:30:50.00            208.54343
2017-02-25/06:31:00.00            208.53709
2017-02-25/06:31:10.00            208.53084
2017-02-25/06:31:20.00            208.52467
2017-02-25/06:31:30.00            208.51859
2017-02-25/06:31:40.00            208.51258
2017-02-25/06:31:50.00            208.50666
2017-02-25/06:32:00.00            208.50081
2017-02-25/06:32:10.00            208.49506
2017-02-25/06:32:20.00            208.48939
2017-02-25/06:32:30.00            208.48380
2017-02-25/06:32:40.00            208.47830
2017-02-25/06:32:50.00            208.47288
2017-02-25/06:33:00.00            208.46756
2017-02-25/06:33:10.00            208.46232
2017-02-25/06:33:20.00            208.45716
2017-02-25/06:33:30.00            208.45210
2017-02-25/06:33:40.00            208.44713
2017-02-25/06:33:50.00            208.44225
2017-02-25/06:34:00.00            208.43746
2017-02-25/06:34:10.00            208.43275
2017-02-25/06:34:20.00            208.42815
2017-02-25/06:34:30.00            208.42363
2017-02-25/06:34:40.00            208.41921
2017-02-25/06:34:50.00            208.41488
2017-02-25/06:35:00.00            208.41065
2017-02-25/06:35:10.00            208.40652
2017-02-25/06:35:20.00            208.40248
2017-02-25/06:35:30.00            208.39854
2017-02-25/06:35:40.00            208.39469
2017-02-25/06:35:50.00            208.39095
2017-02-25/06:36:00.00            208.38730
2017-02-25/06:36:10.00            208.38376
2017-02-25/06:36:20.00            208.38031
2017-02-25/06:36:30.00            208.37697
2017-02-25/06:36:40.00            208.37373
2017-02-25/06:36:50.00            208.37059
2017-02-25/06:37:00.00            208.36755
2017-02-25/06:37:10.00            208.36462
2017-02-25/06:37:20.00            208.36180
2017-02-25/06:37:30.00            208.35908
2017-02-25/06:37:40.00            208.35647
2017-02-25/06:37:50.00            208.35397
2017-02-25/06:38:00.00            208.35157
2017-02-25/06:38:10.00            208.34929
2017-02-25/06:38:20.00            208.34711
2017-02-25/06:38:30.00            208.34505
2017-02-25/06:38:40.00            208.34310
2017-02-25/06:38:50.00            208.34126
2017-02-25/06:39:00.00            208.33954
2017-02-25/06:39:10.00            208.33792
2017-02-25/06:39:20.00            208.33643
2017-02-25/06:39:30.00            208.33505
2017-02-25/06:39:40.00            208.33379
2017-02-25/06:39:50.00            208.33265
2017-02-25/06:40:00.00            208.33162
2017-02-25/06:40:10.00            208.33071
2017-02-25/06:40:20.00            208.32993
2017-02-25/06:40:30.00            208.32927
2017-02-25/06:40:40.00            208.32873
2017-02-25/06:40:50.00            208.32831
2017-02-25/06:41:00.00            208.32802
2017-02-25/06:41:10.00            208.32785
2017-02-25/06:41:20.00            208.32781
2017-02-25/06:41:30.00            208.32789
2017-02-25/06:41:40.00            208.32811
2017-02-25/06:41:50.00            208.32845
2017-02-25/06:42:00.00            208.32893
2017-02-25/06:42:10.00            208.32953
2017-02-25/06:42:20.00            208.33027
2017-02-25/06:42:30.00            208.33114
2017-02-25/06:42:40.00            208.33214
2017-02-25/06:42:50.00            208.33328
2017-02-25/06:43:00.00            208.33456
2017-02-25/06:43:10.00            208.33598
2017-02-25/06:43:20.00            208.33753
2017-02-25/06:43:30.00            208.33922
2017-02-25/06:43:40.00            208.34105
2017-02-25/06:43:50.00            208.34303
2017-02-25/06:44:00.00            208.34514
2017-02-25/06:44:10.00            208.34741
2017-02-25/06:44:20.00            208.34981
2017-02-25/06:44:30.00            208.35237
2017-02-25/06:44:40.00            208.35507
2017-02-25/06:44:50.00            208.35792
2017-02-25/06:45:00.00            208.36092
2017-02-25/06:45:10.00            208.36407
2017-02-25/06:45:20.00            208.36737
2017-02-25/06:45:30.00            208.37082
2017-02-25/06:45:40.00            208.37443
2017-02-25/06:45:50.00            208.37820
2017-02-25/06:46:00.00            208.38212
2017-02-25/06:46:10.00            208.38620
2017-02-25/06:46:20.00            208.39044
2017-02-25/06:46:30.00            208.39484
2017-02-25/06:46:40.00            208.39941
2017-02-25/06:46:50.00            208.40413
2017-02-25/06:47:00.00            208.40903
2017-02-25/06:47:10.00            208.41408
2017-02-25/06:47:20.00            208.41931
2017-02-25/06:47:30.00            208.42470
2017-02-25/06:47:40.00            208.43027
2017-02-25/06:47:50.00            208.43600
2017-02-25/06:48:00.00            208.44191
2017-02-25/06:48:10.00            208.44799
2017-02-25/06:48:20.00            208.45425
2017-02-25/06:48:30.00            208.46069
2017-02-25/06:48:40.00            208.46730
2017-02-25/06:48:50.00            208.47410
2017-02-25/06:49:00.00            208.48108
2017-02-25/06:49:10.00            208.48823
2017-02-25/06:49:20.00            208.49558
2017-02-25/06:49:30.00            208.50311
2017-02-25/06:49:40.00            208.51083
2017-02-25/06:49:50.00            208.51873
2017-02-25/06:50:00.00            208.52683
2017-02-25/06:50:10.00            208.53512
2017-02-25/06:50:20.00            208.54361
2017-02-25/06:50:30.00            208.55229
2017-02-25/06:50:40.00            208.56116
2017-02-25/06:50:50.00            208.57024
2017-02-25/06:51:00.00            208.57952
2017-02-25/06:51:10.00            208.58900
2017-02-25/06:51:20.00            208.59868
2017-02-25/06:51:30.00            208.60857
2017-02-25/06:51:40.00            208.61867
2017-02-25/06:51:50.00            208.62898
2017-02-25/06:52:00.00            208.63949
2017-02-25/06:52:10.00            208.65022
2017-02-25/06:52:20.00            208.66117
2017-02-25/06:52:30.00            208.67233
2017-02-25/06:52:40.00            208.68371
2017-02-25/06:52:50.00            208.69531
2017-02-25/06:53:00.00            208.70713
2017-02-25/06:53:10.00            208.71918
2017-02-25/06:53:20.00            208.73145
2017-02-25/06:53:30.00            208.74395
2017-02-25/06:53:40.00            208.75669
2017-02-25/06:53:50.00            208.76965
2017-02-25/06:54:00.00            208.78285
2017-02-25/06:54:10.00            208.79628
2017-02-25/06:54:20.00            208.80995
2017-02-25/06:54:30.00            208.82386
2017-02-25/06:54:40.00            208.83802
2017-02-25/06:54:50.00            208.85242
2017-02-25/06:55:00.00            208.86707
2017-02-25/06:55:10.00            208.88196
2017-02-25/06:55:20.00            208.89711
2017-02-25/06:55:30.00            208.91251
2017-02-25/06:55:40.00            208.92816
2017-02-25/06:55:50.00            208.94408
2017-02-25/06:56:00.00            208.96025
2017-02-25/06:56:10.00            208.97669
2017-02-25/06:56:20.00            208.99339
2017-02-25/06:56:30.00            209.01037
2017-02-25/06:56:40.00            209.02761
2017-02-25/06:56:50.00            209.04512
2017-02-25/06:57:00.00            209.06291
2017-02-25/06:57:10.00            209.08097
2017-02-25/06:57:20.00            209.09932
2017-02-25/06:57:30.00            209.11795
2017-02-25/06:57:40.00            209.13686
2017-02-25/06:57:50.00            209.15606
2017-02-25/06:58:00.00            209.17555
2017-02-25/06:58:10.00            209.19534
2017-02-25/06:58:20.00            209.21542
2017-02-25/06:58:30.00            209.23580
2017-02-25/06:58:40.00            209.25648
2017-02-25/06:58:50.00            209.27747
2017-02-25/06:59:00.00            209.29877
2017-02-25/06:59:10.00            209.32037
2017-02-25/06:59:20.00            209.34229
2017-02-25/06:59:30.00            209.36452
2017-02-25/06:59:40.00            209.38708
2017-02-25/06:59:50.00            209.40995
2017-02-25/07:00:00.00            209.43315
2017-02-25/07:00:10.00            209.45668
2017-02-25/07:00:20.00            209.48054
2017-02-25/07:00:30.00            209.50474
2017-02-25/07:00:40.00            209.52927
2017-02-25/07:00:50.00            209.55415
2017-02-25/07:01:00.00            209.57937
2017-02-25/07:01:10.00            209.60494
2017-02-25/07:01:20.00            209.63086
2017-02-25/07:01:30.00            209.65714
2017-02-25/07:01:40.00            209.68377
2017-02-25/07:01:50.00            209.71077
2017-02-25/07:02:00.00            209.73813
2017-02-25/07:02:10.00            209.76586
2017-02-25/07:02:20.00            209.79397
2017-02-25/07:02:30.00            209.82245
2017-02-25/07:02:40.00            209.85131
2017-02-25/07:02:50.00            209.88056
2017-02-25/07:03:00.00            209.91019
2017-02-25/07:03:10.00            209.94022
2017-02-25/07:03:20.00            209.97064
2017-02-25/07:03:30.00            210.00147
2017-02-25/07:03:40.00            210.03270
2017-02-25/07:03:50.00            210.06433
2017-02-25/07:04:00.00            210.09638
2017-02-25/07:04:10.00            210.12885
2017-02-25/07:04:20.00            210.16173
2017-02-25/07:04:30.00            210.19505
2017-02-25/07:04:40.00            210.22879
2017-02-25/07:04:50.00            210.26297
2017-02-25/07:05:00.00            210.29758
2017-02-25/07:05:10.00            210.33264
2017-02-25/07:05:20.00            210.36815
2017-02-25/07:05:30.00            210.40411
2017-02-25/07:05:40.00            210.44053
2017-02-25/07:05:50.00            210.47742
2017-02-25/07:06:00.00            210.51477
2017-02-25/07:06:10.00            210.55259
2017-02-25/07:06:20.00            210.59089
2017-02-25/07:06:30.00            210.62967
2017-02-25/07:06:40.00            210.66894
2017-02-25/07:06:50.00            210.70870
2017-02-25/07:07:00.00            210.74897
2017-02-25/07:07:10.00            210.78974
2017-02-25/07:07:20.00            210.83101
2017-02-25/07:07:30.00            210.87281
2017-02-25/07:07:40.00            210.91512
2017-02-25/07:07:50.00            210.95796
2017-02-25/07:08:00.00            211.00133
2017-02-25/07:08:10.00            211.04524
2017-02-25/07:08:20.00            211.08969
2017-02-25/07:08:30.00            211.13470
2017-02-25/07:08:40.00            211.18026
2017-02-25/07:08:50.00            211.22639
2017-02-25/07:09:00.00            211.27308
2017-02-25/07:09:10.00            211.32035
2017-02-25/07:09:20.00            211.36820
2017-02-25/07:09:30.00            211.41664
2017-02-25/07:09:40.00            211.46567
2017-02-25/07:09:50.00            211.51531
2017-02-25/07:10:00.00            211.56556
2017-02-25/07:10:10.00            211.61642
2017-02-25/07:10:20.00            211.66791
2017-02-25/07:10:30.00            211.72002
2017-02-25/07:10:40.00            211.77278
2017-02-25/07:10:50.00            211.82617
2017-02-25/07:11:00.00            211.88023
2017-02-25/07:11:10.00            211.93494
2017-02-25/07:11:20.00            211.99032
2017-02-25/07:11:30.00            212.04638
2017-02-25/07:11:40.00            212.10312
2017-02-25/07:11:50.00            212.16056
2017-02-25/07:12:00.00            212.21869
2017-02-25/07:12:10.00            212.27753
2017-02-25/07:12:20.00            212.33710
2017-02-25/07:12:30.00            212.39738
2017-02-25/07:12:40.00            212.45841
2017-02-25/07:12:50.00            212.52017
2017-02-25/07:13:00.00            212.58269
2017-02-25/07:13:10.00            212.64597
2017-02-25/07:13:20.00            212.71003
2017-02-25/07:13:30.00            212.77486
2017-02-25/07:13:40.00            212.84049
2017-02-25/07:13:50.00            212.90691
2017-02-25/07:14:00.00            212.97415
2017-02-25/07:14:10.00            213.04221
2017-02-25/07:14:20.00            213.11109
2017-02-25/07:14:30.00            213.18082
2017-02-25/07:14:40.00            213.25140
2017-02-25/07:14:50.00            213.32284
2017-02-25/07:15:00.00            213.39516
2017-02-25/07:15:10.00            213.46836
2017-02-25/07:15:20.00            213.54246
2017-02-25/07:15:30.00            213.61746
2017-02-25/07:15:40.00            213.69338
2017-02-25/07:15:50.00            213.77024
2017-02-25/07:16:00.00            213.84804
2017-02-25/07:16:10.00            213.92679
2017-02-25/07:16:20.00            214.00651
2017-02-25/07:16:30.00            214.08721
2017-02-25/07:16:40.00            214.16891
2017-02-25/07:16:50.00            214.25160
2017-02-25/07:17:00.00            214.33532
2017-02-25/07:17:10.00            214.42008
2017-02-25/07:17:20.00            214.50588
2017-02-25/07:17:30.00            214.59274
2017-02-25/07:17:40.00            214.68067
2017-02-25/07:17:50.00            214.76970
2017-02-25/07:18:00.00            214.85982
2017-02-25/07:18:10.00            214.95107
2017-02-25/07:18:20.00            215.04345
2017-02-25/07:18:30.00            215.13698
2017-02-25/07:18:40.00            215.23168
2017-02-25/07:18:50.00            215.32756
2017-02-25/07:19:00.00            215.42463
2017-02-25/07:19:10.00            215.52292
2017-02-25/07:19:20.00            215.62244
2017-02-25/07:19:30.00            215.72321
2017-02-25/07:19:40.00            215.82525
2017-02-25/07:19:50.00            215.92856
2017-02-25/07:20:00.00            216.03318
2017-02-25/07:20:10.00            216.13912
2017-02-25/07:20:20.00            216.24639
2017-02-25/07:20:30.00            216.35502
2017-02-25/07:20:40.00            216.46503
2017-02-25/07:20:50.00            216.57644
2017-02-25/07:21:00.00            216.68926
2017-02-25/07:21:10.00            216.80351
2017-02-25/07:21:20.00            216.91923
2017-02-25/07:21:30.00            217.03641
2017-02-25/07:21:40.00            217.15510
2017-02-25/07:21:50.00            217.27531
2017-02-25/07:22:00.00            217.39707
2017-02-25/07:22:10.00            217.52039
2017-02-25/07:22:20.00            217.64529
2017-02-25/07:22:30.00            217.77182
2017-02-25/07:22:40.00            217.89997
2017-02-25/07:22:50.00            218.02979
2017-02-25/07:23:00.00            218.16129
2017-02-25/07:23:10.00            218.29450
2017-02-25/07:23:20.00            218.42944
2017-02-25/07:23:30.00            218.56615
2017-02-25/07:23:40.00            218.70464
2017-02-25/07:23:50.00            218.84495
2017-02-25/07:24:00.00            218.98710
2017-02-25/07:24:10.00            219.13112
2017-02-25/07:24:20.00            219.27704
2017-02-25/07:24:30.00            219.42489
2017-02-25/07:24:40.00            219.57469
2017-02-25/07:24:50.00            219.72648
2017-02-25/07:25:00.00            219.88029
2017-02-25/07:25:10.00            220.03614
2017-02-25/07:25:20.00            220.19407
2017-02-25/07:25:30.00            220.35412
2017-02-25/07:25:40.00            220.51631
2017-02-25/07:25:50.00            220.68068
2017-02-25/07:26:00.00            220.84726
2017-02-25/07:26:10.00            221.01609
2017-02-25/07:26:20.00            221.18719
2017-02-25/07:26:30.00            221.36062
2017-02-25/07:26:40.00            221.53640
2017-02-25/07:26:50.00            221.71457
2017-02-25/07:27:00.00            221.89516
2017-02-25/07:27:10.00            222.07823
2017-02-25/07:27:20.00            222.26380
2017-02-25/07:27:30.00            222.45192
2017-02-25/07:27:40.00            222.64262
2017-02-25/07:27:50.00            222.83594
2017-02-25/07:28:00.00            223.03194
2017-02-25/07:28:10.00            223.23065
2017-02-25/07:28:20.00            223.43211
2017-02-25/07:28:30.00            223.63638
2017-02-25/07:28:40.00            223.84348
2017-02-25/07:28:50.00            224.05347
2017-02-25/07:29:00.00            224.26640
2017-02-25/07:29:10.00            224.48231
2017-02-25/07:29:20.00            224.70125
2017-02-25/07:29:30.00            224.92328
2017-02-25/07:29:40.00            225.14842
2017-02-25/07:29:50.00            225.37675
2017-02-25/07:30:00.00            225.60830
2017-02-25/07:30:10.00            225.84314
2017-02-25/07:30:20.00            226.08131
2017-02-25/07:30:30.00            226.32287
2017-02-25/07:30:40.00            226.56787
2017-02-25/07:30:50.00            226.81637
2017-02-25/07:31:00.00            227.06842
2017-02-25/07:31:10.00            227.32408
2017-02-25/07:31:20.00            227.58341
2017-02-25/07:31:30.00            227.84646
2017-02-25/07:31:40.00            228.11330
2017-02-25/07:31:50.00            228.38398
2017-02-25/07:32:00.00            228.65857
2017-02-25/07:32:10.00            228.93713
2017-02-25/07:32:20.00            229.21971
2017-02-25/07:32:30.00            229.50639
2017-02-25/07:32:40.00            229.79723
2017-02-25/07:32:50.00            230.09229
2017-02-25/07:33:00.00            230.39164
2017-02-25/07:33:10.00            230.69533
2017-02-25/07:33:20.00            231.00345
2017-02-25/07:33:30.00            231.31606
2017-02-25/07:33:40.00            231.63323
2017-02-25/07:33:50.00            231.95501
2017-02-25/07:34:00.00            232.28149
2017-02-25/07:34:10.00            232.61274
2017-02-25/07:34:20.00            232.94882
2017-02-25/07:34:30.00            233.28981
2017-02-25/07:34:40.00            233.63577
2017-02-25/07:34:50.00            233.98677
2017-02-25/07:35:00.00            234.34290
2017-02-25/07:35:10.00            234.70422
2017-02-25/07:35:20.00            235.07080
2017-02-25/07:35:30.00            235.44272
2017-02-25/07:35:40.00            235.82004
2017-02-25/07:35:50.00            236.20285
2017-02-25/07:36:00.00            236.59120
2017-02-25/07:36:10.00            236.98518
2017-02-25/07:36:20.00            237.38486
2017-02-25/07:36:30.00            237.79029
2017-02-25/07:36:40.00            238.20157
2017-02-25/07:36:50.00            238.61875
2017-02-25/07:37:00.00            239.04191
2017-02-25/07:37:10.00            239.47110
2017-02-25/07:37:20.00            239.90641
2017-02-25/07:37:30.00            240.34789
2017-02-25/07:37:40.00            240.79560
2017-02-25/07:37:50.00            241.24962
2017-02-25/07:38:00.00            241.71000
2017-02-25/07:38:10.00            242.17680
2017-02-25/07:38:20.00            242.65007
2017-02-25/07:38:30.00            243.12988
2017-02-25/07:38:40.00            243.61627
2017-02-25/07:38:50.00            244.10929
2017-02-25/07:39:00.00            244.60899
2017-02-25/07:39:10.00            245.11541
2017-02-25/07:39:20.00            245.62859
2017-02-25/07:39:30.00            246.14857
2017-02-25/07:39:40.00            246.67538
2017-02-25/07:39:50.00            247.20905
2017-02-25/07:40:00.00            247.74960
2017-02-25/07:40:10.00            248.29705
2017-02-25/07:40:20.00            248.85142
2017-02-25/07:40:30.00            249.41271
2017-02-25/07:40:40.00            249.98092
2017-02-25/07:40:50.00            250.55607
2017-02-25/07:41:00.00            251.13813
2017-02-25/07:41:10.00            251.72710
2017-02-25/07:41:20.00            252.32295
2017-02-25/07:41:30.00            252.92565
2017-02-25/07:41:40.00            253.53518
2017-02-25/07:41:50.00            254.15148
2017-02-25/07:42:00.00            254.77452
2017-02-25/07:42:10.00            255.40424
2017-02-25/07:42:20.00            256.04056
2017-02-25/07:42:30.00            256.68342
2017-02-25/07:42:40.00            257.33273
2017-02-25/07:42:50.00            257.98842
2017-02-25/07:43:00.00            258.65036
2017-02-25/07:43:10.00            259.31847
2017-02-25/07:43:20.00            259.99262
2017-02-25/07:43:30.00            260.67269
2017-02-25/07:43:40.00            261.35855
2017-02-25/07:43:50.00            262.05004
2017-02-25/07:44:00.00            262.74703
2017-02-25/07:44:10.00            263.44934
2017-02-25/07:44:20.00            264.15681
2017-02-25/07:44:30.00            264.86925
2017-02-25/07:44:40.00            265.58648
2017-02-25/07:44:50.00            266.30831
2017-02-25/07:45:00.00            267.03452
2017-02-25/07:45:10.00            267.76490
2017-02-25/07:45:20.00            268.49923
2017-02-25/07:45:30.00            269.23729
2017-02-25/07:45:40.00            269.97883
2017-02-25/07:45:50.00            270.72361
2017-02-25/07:46:00.00            271.47139
2017-02-25/07:46:10.00            272.22189
2017-02-25/07:46:20.00            272.97488
2017-02-25/07:46:30.00            273.73007
2017-02-25/07:46:40.00            274.48719
2017-02-25/07:46:50.00            275.24598
2017-02-25/07:47:00.00            276.00614
2017-02-25/07:47:10.00            276.76741
2017-02-25/07:47:20.00            277.52949
2017-02-25/07:47:30.00            278.29211
2017-02-25/07:47:40.00            279.05496
2017-02-25/07:47:50.00            279.81778
2017-02-25/07:48:00.00            280.58026
2017-02-25/07:48:10.00            281.34213
2017-02-25/07:48:20.00            282.10309
2017-02-25/07:48:30.00            282.86288
2017-02-25/07:48:40.00            283.62121
2017-02-25/07:48:50.00            284.37779
2017-02-25/07:49:00.00            285.13237
2017-02-25/07:49:10.00            285.88468
2017-02-25/07:49:20.00            286.63444
2017-02-25/07:49:30.00            287.38141
2017-02-25/07:49:40.00            288.12533
2017-02-25/07:49:50.00            288.86596
2017-02-25/07:50:00.00            289.60306
2017-02-25/07:50:10.00            290.33641
2017-02-25/07:50:20.00            291.06577
2017-02-25/07:50:30.00            291.79093
2017-02-25/07:50:40.00            292.51170
2017-02-25/07:50:50.00            293.22786
2017-02-25/07:51:00.00            293.93923
2017-02-25/07:51:10.00            294.64563
2017-02-25/07:51:20.00            295.34689
2017-02-25/07:51:30.00            296.04284
2017-02-25/07:51:40.00            296.73333
2017-02-25/07:51:50.00            297.41822
2017-02-25/07:52:00.00            298.09736
2017-02-25/07:52:10.00            298.77065
2017-02-25/07:52:20.00            299.43795
2017-02-25/07:52:30.00            300.09916
2017-02-25/07:52:40.00            300.75417
2017-02-25/07:52:50.00            301.40291
2017-02-25/07:53:00.00            302.04528
2017-02-25/07:53:10.00            302.68122
2017-02-25/07:53:20.00            303.31065
2017-02-25/07:53:30.00            303.93352
2017-02-25/07:53:40.00            304.54979
2017-02-25/07:53:50.00            305.15939
2017-02-25/07:54:00.00            305.76231
2017-02-25/07:54:10.00            306.35852
2017-02-25/07:54:20.00            306.94799
2017-02-25/07:54:30.00            307.53070
2017-02-25/07:54:40.00            308.10666
2017-02-25/07:54:50.00            308.67585
2017-02-25/07:55:00.00            309.23829
2017-02-25/07:55:10.00            309.79397
2017-02-25/07:55:20.00            310.34293
2017-02-25/07:55:30.00            310.88516
2017-02-25/07:55:40.00            311.42070
2017-02-25/07:55:50.00            311.94957
2017-02-25/07:56:00.00            312.47182
2017-02-25/07:56:10.00            312.98747
2017-02-25/07:56:20.00            313.49656
2017-02-25/07:56:30.00            313.99914
2017-02-25/07:56:40.00            314.49525
2017-02-25/07:56:50.00            314.98495
2017-02-25/07:57:00.00            315.46828
2017-02-25/07:57:10.00            315.94530
2017-02-25/07:57:20.00            316.41608
2017-02-25/07:57:30.00            316.88066
2017-02-25/07:57:40.00            317.33910
2017-02-25/07:57:50.00            317.79148
2017-02-25/07:58:00.00            318.23785
2017-02-25/07:58:10.00            318.67829
2017-02-25/07:58:20.00            319.11285
2017-02-25/07:58:30.00            319.54162
2017-02-25/07:58:40.00            319.96465
2017-02-25/07:58:50.00            320.38202
2017-02-25/07:59:00.00            320.79380
2017-02-25/07:59:10.00            321.20007
2017-02-25/07:59:20.00            321.60088
2017-02-25/07:59:30.00            321.99633
2017-02-25/07:59:40.00            322.38647
2017-02-25/07:59:50.00            322.77139
2017-02-25/08:00:00.00            323.15115
2017-02-25/08:00:10.00            323.52583
2017-02-25/08:00:20.00            323.89551
2017-02-25/08:00:30.00            324.26025
2017-02-25/08:00:40.00            324.62013
2017-02-25/08:00:50.00            324.97523
2017-02-25/08:01:00.00            325.32561
2017-02-25/08:01:10.00            325.67135
2017-02-25/08:01:20.00            326.01251
2017-02-25/08:01:30.00            326.34918
2017-02-25/08:01:40.00            326.68142
2017-02-25/08:01:50.00            327.00930
2017-02-25/08:02:00.00            327.33289
2017-02-25/08:02:10.00            327.65226
2017-02-25/08:02:20.00            327.96748
2017-02-25/08:02:30.00            328.27862
2017-02-25/08:02:40.00            328.58574
2017-02-25/08:02:50.00            328.88891
2017-02-25/08:03:00.00            329.18820
2017-02-25/08:03:10.00            329.48367
2017-02-25/08:03:20.00            329.77538
2017-02-25/08:03:30.00            330.06341
2017-02-25/08:03:40.00            330.34780
2017-02-25/08:03:50.00            330.62863
2017-02-25/08:04:00.00            330.90596
2017-02-25/08:04:10.00            331.17984
2017-02-25/08:04:20.00            331.45034
2017-02-25/08:04:30.00            331.71751
2017-02-25/08:04:40.00            331.98141
2017-02-25/08:04:50.00            332.24211
2017-02-25/08:05:00.00            332.49965
2017-02-25/08:05:10.00            332.75409
2017-02-25/08:05:20.00            333.00549
2017-02-25/08:05:30.00            333.25390
2017-02-25/08:05:40.00            333.49937
2017-02-25/08:05:50.00            333.74197
2017-02-25/08:06:00.00            333.98173
2017-02-25/08:06:10.00            334.21871
2017-02-25/08:06:20.00            334.45297
2017-02-25/08:06:30.00            334.68454
2017-02-25/08:06:40.00            334.91349
2017-02-25/08:06:50.00            335.13985
2017-02-25/08:07:00.00            335.36368
2017-02-25/08:07:10.00            335.58502
2017-02-25/08:07:20.00            335.80392
2017-02-25/08:07:30.00            336.02042
2017-02-25/08:07:40.00            336.23457
2017-02-25/08:07:50.00            336.44641
2017-02-25/08:08:00.00            336.65599
2017-02-25/08:08:10.00            336.86335
2017-02-25/08:08:20.00            337.06853
2017-02-25/08:08:30.00            337.27157
2017-02-25/08:08:40.00            337.47252
2017-02-25/08:08:50.00            337.67141
2017-02-25/08:09:00.00            337.86828
2017-02-25/08:09:10.00            338.06317
2017-02-25/08:09:20.00            338.25613
2017-02-25/08:09:30.00            338.44719
2017-02-25/08:09:40.00            338.63638
2017-02-25/08:09:50.00            338.82374
2017-02-25/08:10:00.00            339.00932
2017-02-25/08:10:10.00            339.19314
2017-02-25/08:10:20.00            339.37525
2017-02-25/08:10:30.00            339.55567
2017-02-25/08:10:40.00            339.73445
2017-02-25/08:10:50.00            339.91160
2017-02-25/08:11:00.00            340.08718
2017-02-25/08:11:10.00            340.26121
2017-02-25/08:11:20.00            340.43372
2017-02-25/08:11:30.00            340.60475
2017-02-25/08:11:40.00            340.77433
2017-02-25/08:11:50.00            340.94249
2017-02-25/08:12:00.00            341.10926
2017-02-25/08:12:10.00            341.27468
2017-02-25/08:12:20.00            341.43876
2017-02-25/08:12:30.00            341.60155
2017-02-25/08:12:40.00            341.76307
2017-02-25/08:12:50.00            341.92336
2017-02-25/08:13:00.00            342.08243
2017-02-25/08:13:10.00            342.24032
2017-02-25/08:13:20.00            342.39706
2017-02-25/08:13:30.00            342.55267
2017-02-25/08:13:40.00            342.70719
2017-02-25/08:13:50.00            342.86064
2017-02-25/08:14:00.00            343.01305
2017-02-25/08:14:10.00            343.16444
2017-02-25/08:14:20.00            343.31484
2017-02-25/08:14:30.00            343.46428
2017-02-25/08:14:40.00            343.61279
2017-02-25/08:14:50.00            343.76038
2017-02-25/08:15:00.00            343.90709
2017-02-25/08:15:10.00            344.05295
2017-02-25/08:15:20.00            344.19797
2017-02-25/08:15:30.00            344.34218
2017-02-25/08:15:40.00            344.48562
2017-02-25/08:15:50.00            344.62829
2017-02-25/08:16:00.00            344.77023
2017-02-25/08:16:10.00            344.91146
2017-02-25/08:16:20.00            345.05202
2017-02-25/08:16:30.00            345.19191
2017-02-25/08:16:40.00            345.33116
2017-02-25/08:16:50.00            345.46981
2017-02-25/08:17:00.00            345.60787
2017-02-25/08:17:10.00            345.74536
2017-02-25/08:17:20.00            345.88232
2017-02-25/08:17:30.00            346.01876
2017-02-25/08:17:40.00            346.15472
2017-02-25/08:17:50.00            346.29020
2017-02-25/08:18:00.00            346.42524
2017-02-25/08:18:10.00            346.55986
2017-02-25/08:18:20.00            346.69409
2017-02-25/08:18:30.00            346.82794
2017-02-25/08:18:40.00            346.96144
2017-02-25/08:18:50.00            347.09461
2017-02-25/08:19:00.00            347.22749
2017-02-25/08:19:10.00            347.36008
2017-02-25/08:19:20.00            347.49242
2017-02-25/08:19:30.00            347.62453
2017-02-25/08:19:40.00            347.75644
2017-02-25/08:19:50.00            347.88815
2017-02-25/08:20:00.00            348.01971
2017-02-25/08:20:10.00            348.15114
2017-02-25/08:20:20.00            348.28245
2017-02-25/08:20:30.00            348.41368
2017-02-25/08:20:40.00            348.54484
2017-02-25/08:20:50.00            348.67597
2017-02-25/08:21:00.00            348.80708
2017-02-25/08:21:10.00            348.93821
2017-02-25/08:21:20.00            349.06937
2017-02-25/08:21:30.00            349.20059
2017-02-25/08:21:40.00            349.33190
2017-02-25/08:21:50.00            349.46333
2017-02-25/08:22:00.00            349.59489
2017-02-25/08:22:10.00            349.72662
2017-02-25/08:22:20.00            349.85853
2017-02-25/08:22:30.00            349.99067
2017-02-25/08:22:40.00            350.12305
2017-02-25/08:22:50.00            350.25570
2017-02-25/08:23:00.00            350.38865
2017-02-25/08:23:10.00            350.52193
2017-02-25/08:23:20.00            350.65556
2017-02-25/08:23:30.00            350.78957
2017-02-25/08:23:40.00            350.92400
2017-02-25/08:23:50.00            351.05887
2017-02-25/08:24:00.00            351.19421
2017-02-25/08:24:10.00            351.33005
2017-02-25/08:24:20.00            351.46642
2017-02-25/08:24:30.00            351.60336
2017-02-25/08:24:40.00            351.74089
2017-02-25/08:24:50.00            351.87904
2017-02-25/08:25:00.00            352.01785
2017-02-25/08:25:10.00            352.15736
2017-02-25/08:25:20.00            352.29759
2017-02-25/08:25:30.00            352.43857
2017-02-25/08:25:40.00            352.58035
2017-02-25/08:25:50.00            352.72296
2017-02-25/08:26:00.00            352.86644
2017-02-25/08:26:10.00            353.01082
2017-02-25/08:26:20.00            353.15614
2017-02-25/08:26:30.00            353.30243
2017-02-25/08:26:40.00            353.44974
2017-02-25/08:26:50.00            353.59811
2017-02-25/08:27:00.00            353.74758
2017-02-25/08:27:10.00            353.89818
2017-02-25/08:27:20.00            354.04996
2017-02-25/08:27:30.00            354.20297
2017-02-25/08:27:40.00            354.35725
2017-02-25/08:27:50.00            354.51284
2017-02-25/08:28:00.00            354.66979
2017-02-25/08:28:10.00            354.82815
2017-02-25/08:28:20.00            354.98797
2017-02-25/08:28:30.00            355.14929
2017-02-25/08:28:40.00            355.31217
2017-02-25/08:28:50.00            355.47666
2017-02-25/08:29:00.00            355.64280
2017-02-25/08:29:10.00            355.81067
2017-02-25/08:29:20.00            355.98031
2017-02-25/08:29:30.00            356.15178
2017-02-25/08:29:40.00            356.32515
2017-02-25/08:29:50.00            356.50046
2017-02-25/08:30:00.00            356.67779
2017-02-25/08:30:10.00            356.85719
2017-02-25/08:30:20.00            357.03874
2017-02-25/08:30:30.00            357.22250
2017-02-25/08:30:40.00            357.40854
2017-02-25/08:30:50.00            357.59693
2017-02-25/08:31:00.00            357.78775
2017-02-25/08:31:10.00            357.98107
2017-02-25/08:31:20.00            358.17697
2017-02-25/08:31:30.00            358.37553
2017-02-25/08:31:40.00            358.57683
2017-02-25/08:31:50.00            358.78096
2017-02-25/08:32:00.00            358.98801
2017-02-25/08:32:10.00            359.19806
2017-02-25/08:32:20.00            359.41121
2017-02-25/08:32:30.00            359.62755
2017-02-25/08:32:40.00            359.84719
2017-02-25/08:32:50.00          0.070222351
2017-02-25/08:33:00.00           0.29675844
2017-02-25/08:33:10.00           0.52690514
2017-02-25/08:33:20.00           0.76077481
2017-02-25/08:33:30.00           0.99848351
2017-02-25/08:33:40.00            1.2401512
2017-02-25/08:33:50.00            1.4859018
2017-02-25/08:34:00.00            1.7358633
2017-02-25/08:34:10.00            1.9901678
2017-02-25/08:34:20.00            2.2489524
2017-02-25/08:34:30.00            2.5123584
2017-02-25/08:34:40.00            2.7805320
2017-02-25/08:34:50.00            3.0536245
2017-02-25/08:35:00.00            3.3317926
2017-02-25/08:35:10.00            3.6151980
2017-02-25/08:35:20.00            3.9040085
2017-02-25/08:35:30.00            4.1983980
2017-02-25/08:35:40.00            4.4985454
2017-02-25/08:35:50.00            4.8046373
2017-02-25/08:36:00.00            5.1168667
2017-02-25/08:36:10.00            5.4354324
2017-02-25/08:36:20.00            5.7605414
2017-02-25/08:36:30.00            6.0924077
2017-02-25/08:36:40.00            6.4312547
2017-02-25/08:36:50.00            6.7773100
2017-02-25/08:37:00.00            7.1308128
2017-02-25/08:37:10.00            7.4920099
2017-02-25/08:37:20.00            7.8611580
2017-02-25/08:37:30.00            8.2385212
2017-02-25/08:37:40.00            8.6243737
2017-02-25/08:37:50.00            9.0190020
2017-02-25/08:38:00.00            9.4227004
2017-02-25/08:38:10.00            9.8357738
2017-02-25/08:38:20.00            10.258539
2017-02-25/08:38:30.00            10.691325
2017-02-25/08:38:40.00            11.134469
2017-02-25/08:38:50.00            11.588326
2017-02-25/08:39:00.00            12.053258
2017-02-25/08:39:10.00            12.529640
2017-02-25/08:39:20.00            13.017864
2017-02-25/08:39:30.00            13.518332
2017-02-25/08:39:40.00            14.031458
2017-02-25/08:39:50.00            14.557674
2017-02-25/08:40:00.00            15.097424
2017-02-25/08:40:10.00            15.651163
2017-02-25/08:40:20.00            16.219361
2017-02-25/08:40:30.00            16.802508
2017-02-25/08:40:40.00            17.401099
2017-02-25/08:40:50.00            18.015649
2017-02-25/08:41:00.00            18.646681
2017-02-25/08:41:10.00            19.294736
2017-02-25/08:41:20.00            19.960362
2017-02-25/08:41:30.00            20.644127
2017-02-25/08:41:40.00            21.346600
2017-02-25/08:41:50.00            22.068363
2017-02-25/08:42:00.00            22.810007
2017-02-25/08:42:10.00            23.572128
2017-02-25/08:42:20.00            24.355329
2017-02-25/08:42:30.00            25.160211
2017-02-25/08:42:40.00            25.987380
2017-02-25/08:42:50.00            26.837432
2017-02-25/08:43:00.00            27.710963
2017-02-25/08:43:10.00            28.608548
2017-02-25/08:43:20.00            29.530760
2017-02-25/08:43:30.00            30.478142
2017-02-25/08:43:40.00            31.451218
2017-02-25/08:43:50.00            32.450476
2017-02-25/08:44:00.00            33.476371
2017-02-25/08:44:10.00            34.529305
2017-02-25/08:44:20.00            35.609641
2017-02-25/08:44:30.00            36.717671
2017-02-25/08:44:40.00            37.853622
2017-02-25/08:44:50.00            39.017645
2017-02-25/08:45:00.00            40.209807
2017-02-25/08:45:10.00            41.430073
2017-02-25/08:45:20.00            42.678309
2017-02-25/08:45:30.00            43.954264
2017-02-25/08:45:40.00            45.257566
2017-02-25/08:45:50.00            46.587715
2017-02-25/08:46:00.00            47.944068
2017-02-25/08:46:10.00            49.325838
2017-02-25/08:46:20.00            50.732093
2017-02-25/08:46:30.00            52.161742
2017-02-25/08:46:40.00            53.613548
2017-02-25/08:46:50.00            55.086113
2017-02-25/08:47:00.00            56.577884
2017-02-25/08:47:10.00            58.087174
2017-02-25/08:47:20.00            59.612146
2017-02-25/08:47:30.00            61.150841
2017-02-25/08:47:40.00            62.701178
2017-02-25/08:47:50.00            64.260979
2017-02-25/08:48:00.00            65.827982
2017-02-25/08:48:10.00            67.399857
2017-02-25/08:48:20.00            68.974231
2017-02-25/08:48:30.00            70.548703
2017-02-25/08:48:40.00            72.120875
2017-02-25/08:48:50.00            73.688364
2017-02-25/08:49:00.00            75.248831
2017-02-25/08:49:10.00            76.799998
2017-02-25/08:49:20.00            78.339665
2017-02-25/08:49:30.00            79.865733
2017-02-25/08:49:40.00            81.376216
2017-02-25/08:49:50.00            82.869252
2017-02-25/08:50:00.00            84.343119
2017-02-25/08:50:10.00            85.796237
2017-02-25/08:50:20.00            87.227178
2017-02-25/08:50:30.00            88.634670
2017-02-25/08:50:40.00            90.017590
2017-02-25/08:50:50.00            91.374974
2017-02-25/08:51:00.00            92.706004
2017-02-25/08:51:10.00            94.010012
2017-02-25/08:51:20.00            95.286465
2017-02-25/08:51:30.00            96.534964
2017-02-25/08:51:40.00            97.755236
2017-02-25/08:51:50.00            98.947120
2017-02-25/08:52:00.00            100.11056
2017-02-25/08:52:10.00            101.24561
2017-02-25/08:52:20.00            102.35240
2017-02-25/08:52:30.00            103.43113
2017-02-25/08:52:40.00            104.48210
2017-02-25/08:52:50.00            105.50564
2017-02-25/08:53:00.00            106.50215
2017-02-25/08:53:10.00            107.47208
2017-02-25/08:53:20.00            108.41590
2017-02-25/08:53:30.00            109.33413
2017-02-25/08:53:40.00            110.22731
2017-02-25/08:53:50.00            111.09601
2017-02-25/08:54:00.00            111.94079
2017-02-25/08:54:10.00            112.76226
2017-02-25/08:54:20.00            113.56100
2017-02-25/08:54:30.00            114.33763
2017-02-25/08:54:40.00            115.09273
2017-02-25/08:54:50.00            115.82691
2017-02-25/08:55:00.00            116.54078
2017-02-25/08:55:10.00            117.23491
2017-02-25/08:55:20.00            117.90989
2017-02-25/08:55:30.00            118.56629
2017-02-25/08:55:40.00            119.20469
2017-02-25/08:55:50.00            119.82562
2017-02-25/08:56:00.00            120.42963
2017-02-25/08:56:10.00            121.01726
2017-02-25/08:56:20.00            121.58899
2017-02-25/08:56:30.00            122.14536
2017-02-25/08:56:40.00            122.68682
2017-02-25/08:56:50.00            123.21387
2017-02-25/08:57:00.00            123.72695
2017-02-25/08:57:10.00            124.22652
2017-02-25/08:57:20.00            124.71300
2017-02-25/08:57:30.00            125.18681
2017-02-25/08:57:40.00            125.64835
2017-02-25/08:57:50.00            126.09802
2017-02-25/08:58:00.00            126.53619
2017-02-25/08:58:10.00            126.96322
2017-02-25/08:58:20.00            127.37947
2017-02-25/08:58:30.00            127.78528
2017-02-25/08:58:40.00            128.18098
2017-02-25/08:58:50.00            128.56688
2017-02-25/08:59:00.00            128.94328
2017-02-25/08:59:10.00            129.31049
2017-02-25/08:59:20.00            129.66879
2017-02-25/08:59:30.00            130.01845
2017-02-25/08:59:40.00            130.35973
2017-02-25/08:59:50.00            130.69290
2017-02-25/09:00:00.00            131.01820
2017-02-25/09:00:10.00            131.33586
2017-02-25/09:00:20.00            131.64612
2017-02-25/09:00:30.00            131.94920
2017-02-25/09:00:40.00            132.24530
2017-02-25/09:00:50.00            132.53465
2017-02-25/09:01:00.00            132.81742
2017-02-25/09:01:10.00            133.09382
2017-02-25/09:01:20.00            133.36403
2017-02-25/09:01:30.00            133.62823
2017-02-25/09:01:40.00            133.88659
2017-02-25/09:01:50.00            134.13927
2017-02-25/09:02:00.00            134.38644
2017-02-25/09:02:10.00            134.62825
2017-02-25/09:02:20.00            134.86485
2017-02-25/09:02:30.00            135.09639
2017-02-25/09:02:40.00            135.32299
2017-02-25/09:02:50.00            135.54481
2017-02-25/09:03:00.00            135.76196
2017-02-25/09:03:10.00            135.97459
2017-02-25/09:03:20.00            136.18279
2017-02-25/09:03:30.00            136.38669
2017-02-25/09:03:40.00            136.58642
2017-02-25/09:03:50.00            136.78207
2017-02-25/09:04:00.00            136.97375
2017-02-25/09:04:10.00            137.16157
2017-02-25/09:04:20.00            137.34562
2017-02-25/09:04:30.00            137.52600
2017-02-25/09:04:40.00            137.70280
2017-02-25/09:04:50.00            137.87612
2017-02-25/09:05:00.00            138.04603
2017-02-25/09:05:10.00            138.21263
2017-02-25/09:05:20.00            138.37600
2017-02-25/09:05:30.00            138.53621
2017-02-25/09:05:40.00            138.69335
2017-02-25/09:05:50.00            138.84749
2017-02-25/09:06:00.00            138.99869
2017-02-25/09:06:10.00            139.14703
2017-02-25/09:06:20.00            139.29257
2017-02-25/09:06:30.00            139.43539
2017-02-25/09:06:40.00            139.57554
2017-02-25/09:06:50.00            139.71309
2017-02-25/09:07:00.00            139.84810
2017-02-25/09:07:10.00            139.98062
2017-02-25/09:07:20.00            140.11072
2017-02-25/09:07:30.00            140.23844
2017-02-25/09:07:40.00            140.36385
2017-02-25/09:07:50.00            140.48698
2017-02-25/09:08:00.00            140.60790
2017-02-25/09:08:10.00            140.72664
2017-02-25/09:08:20.00            140.84327
2017-02-25/09:08:30.00            140.95782
2017-02-25/09:08:40.00            141.07033
2017-02-25/09:08:50.00            141.18086
2017-02-25/09:09:00.00            141.28945
2017-02-25/09:09:10.00            141.39613
2017-02-25/09:09:20.00            141.50094
2017-02-25/09:09:30.00            141.60393
2017-02-25/09:09:40.00            141.70514
2017-02-25/09:09:50.00            141.80459
2017-02-25/09:10:00.00            141.90233
2017-02-25/09:10:10.00            141.99839
2017-02-25/09:10:20.00            142.09280
2017-02-25/09:10:30.00            142.18560
2017-02-25/09:10:40.00            142.27682
2017-02-25/09:10:50.00            142.36649
2017-02-25/09:11:00.00            142.45464
2017-02-25/09:11:10.00            142.54130
2017-02-25/09:11:20.00            142.62650
2017-02-25/09:11:30.00            142.71027
2017-02-25/09:11:40.00            142.79263
2017-02-25/09:11:50.00            142.87362
2017-02-25/09:12:00.00            142.95326
2017-02-25/09:12:10.00            143.03157
2017-02-25/09:12:20.00            143.10858
2017-02-25/09:12:30.00            143.18432
2017-02-25/09:12:40.00            143.25880
2017-02-25/09:12:50.00            143.33205
2017-02-25/09:13:00.00            143.40410
2017-02-25/09:13:10.00            143.47496
2017-02-25/09:13:20.00            143.54466
2017-02-25/09:13:30.00            143.61321
2017-02-25/09:13:40.00            143.68064
2017-02-25/09:13:50.00            143.74698
2017-02-25/09:14:00.00            143.81222
2017-02-25/09:14:10.00            143.87641
2017-02-25/09:14:20.00            143.93955
2017-02-25/09:14:30.00            144.00166
2017-02-25/09:14:40.00            144.06277
2017-02-25/09:14:50.00            144.12288
2017-02-25/09:15:00.00            144.18202
2017-02-25/09:15:10.00            144.24020
2017-02-25/09:15:20.00            144.29744
2017-02-25/09:15:30.00            144.35376
2017-02-25/09:15:40.00            144.40916
2017-02-25/09:15:50.00            144.46367
2017-02-25/09:16:00.00            144.51730
2017-02-25/09:16:10.00            144.57006
2017-02-25/09:16:20.00            144.62198
2017-02-25/09:16:30.00            144.67305
2017-02-25/09:16:40.00            144.72330
2017-02-25/09:16:50.00            144.77274
2017-02-25/09:17:00.00            144.82139
2017-02-25/09:17:10.00            144.86925
2017-02-25/09:17:20.00            144.91633
2017-02-25/09:17:30.00            144.96266
2017-02-25/09:17:40.00            145.00823
2017-02-25/09:17:50.00            145.05308
2017-02-25/09:18:00.00            145.09719
2017-02-25/09:18:10.00            145.14059
2017-02-25/09:18:20.00            145.18329
2017-02-25/09:18:30.00            145.22530
2017-02-25/09:18:40.00            145.26663
2017-02-25/09:18:50.00            145.30729
2017-02-25/09:19:00.00            145.34728
2017-02-25/09:19:10.00            145.38662
2017-02-25/09:19:20.00            145.42533
2017-02-25/09:19:30.00            145.46340
2017-02-25/09:19:40.00            145.50084
2017-02-25/09:19:50.00            145.53768
2017-02-25/09:20:00.00            145.57391
2017-02-25/09:20:10.00            145.60955
2017-02-25/09:20:20.00            145.64460
2017-02-25/09:20:30.00            145.67907
2017-02-25/09:20:40.00            145.71297
2017-02-25/09:20:50.00            145.74631
2017-02-25/09:21:00.00            145.77910
2017-02-25/09:21:10.00            145.81134
2017-02-25/09:21:20.00            145.84305
2017-02-25/09:21:30.00            145.87422
2017-02-25/09:21:40.00            145.90487
2017-02-25/09:21:50.00            145.93500
2017-02-25/09:22:00.00            145.96463
2017-02-25/09:22:10.00            145.99375
2017-02-25/09:22:20.00            146.02238
2017-02-25/09:22:30.00            146.05053
2017-02-25/09:22:40.00            146.07819
2017-02-25/09:22:50.00            146.10537
2017-02-25/09:23:00.00            146.13209
2017-02-25/09:23:10.00            146.15835
2017-02-25/09:23:20.00            146.18415
2017-02-25/09:23:30.00            146.20950
2017-02-25/09:23:40.00            146.23441
2017-02-25/09:23:50.00            146.25887
2017-02-25/09:24:00.00            146.28291
2017-02-25/09:24:10.00            146.30652
2017-02-25/09:24:20.00            146.32971
2017-02-25/09:24:30.00            146.35249
2017-02-25/09:24:40.00            146.37485
2017-02-25/09:24:50.00            146.39681
2017-02-25/09:25:00.00            146.41837
2017-02-25/09:25:10.00            146.43954
2017-02-25/09:25:20.00            146.46032
2017-02-25/09:25:30.00            146.48071
2017-02-25/09:25:40.00            146.50073
2017-02-25/09:25:50.00            146.52036
2017-02-25/09:26:00.00            146.53963
2017-02-25/09:26:10.00            146.55854
2017-02-25/09:26:20.00            146.57708
2017-02-25/09:26:30.00            146.59527
2017-02-25/09:26:40.00            146.61310
2017-02-25/09:26:50.00            146.63059
2017-02-25/09:27:00.00            146.64773
2017-02-25/09:27:10.00            146.66454
2017-02-25/09:27:20.00            146.68101
2017-02-25/09:27:30.00            146.69715
2017-02-25/09:27:40.00            146.71296
2017-02-25/09:27:50.00            146.72845
2017-02-25/09:28:00.00            146.74362
2017-02-25/09:28:10.00            146.75847
2017-02-25/09:28:20.00            146.77301
2017-02-25/09:28:30.00            146.78725
2017-02-25/09:28:40.00            146.80118
2017-02-25/09:28:50.00            146.81481
2017-02-25/09:29:00.00            146.82814
2017-02-25/09:29:10.00            146.84118
2017-02-25/09:29:20.00            146.85393
2017-02-25/09:29:30.00            146.86639
2017-02-25/09:29:40.00            146.87857
2017-02-25/09:29:50.00            146.89047
2017-02-25/09:30:00.00            146.90209
2017-02-25/09:30:10.00            146.91344
2017-02-25/09:30:20.00            146.92451
2017-02-25/09:30:30.00            146.93532
2017-02-25/09:30:40.00            146.94586
2017-02-25/09:30:50.00            146.95615
2017-02-25/09:31:00.00            146.96617
2017-02-25/09:31:10.00            146.97594
2017-02-25/09:31:20.00            146.98545
2017-02-25/09:31:30.00            146.99472
2017-02-25/09:31:40.00            147.00373
2017-02-25/09:31:50.00            147.01251
2017-02-25/09:32:00.00            147.02103
2017-02-25/09:32:10.00            147.02933
2017-02-25/09:32:20.00            147.03738
2017-02-25/09:32:30.00            147.04520
2017-02-25/09:32:40.00            147.05279
2017-02-25/09:32:50.00            147.06015
2017-02-25/09:33:00.00            147.06728
2017-02-25/09:33:10.00            147.07419
2017-02-25/09:33:20.00            147.08088
2017-02-25/09:33:30.00            147.08735
2017-02-25/09:33:40.00            147.09360
2017-02-25/09:33:50.00            147.09963
2017-02-25/09:34:00.00            147.10546
2017-02-25/09:34:10.00            147.11107
2017-02-25/09:34:20.00            147.11648
2017-02-25/09:34:30.00            147.12168
2017-02-25/09:34:40.00            147.12668
2017-02-25/09:34:50.00            147.13147
2017-02-25/09:35:00.00            147.13607
2017-02-25/09:35:10.00            147.14047
2017-02-25/09:35:20.00            147.14467
2017-02-25/09:35:30.00            147.14868
2017-02-25/09:35:40.00            147.15250
2017-02-25/09:35:50.00            147.15613
2017-02-25/09:36:00.00            147.15958
2017-02-25/09:36:10.00            147.16283
2017-02-25/09:36:20.00            147.16591
2017-02-25/09:36:30.00            147.16880
2017-02-25/09:36:40.00            147.17151
2017-02-25/09:36:50.00            147.17405
2017-02-25/09:37:00.00            147.17641
2017-02-25/09:37:10.00            147.17859
2017-02-25/09:37:20.00            147.18061
2017-02-25/09:37:30.00            147.18245
2017-02-25/09:37:40.00            147.18412
2017-02-25/09:37:50.00            147.18563
2017-02-25/09:38:00.00            147.18697
2017-02-25/09:38:10.00            147.18814
2017-02-25/09:38:20.00            147.18916
2017-02-25/09:38:30.00            147.19001
2017-02-25/09:38:40.00            147.19070
2017-02-25/09:38:50.00            147.19124
2017-02-25/09:39:00.00            147.19162
2017-02-25/09:39:10.00            147.19184
2017-02-25/09:39:20.00            147.19191
2017-02-25/09:39:30.00            147.19183
2017-02-25/09:39:40.00            147.19160
2017-02-25/09:39:50.00            147.19123
2017-02-25/09:40:00.00            147.19070
2017-02-25/09:40:10.00            147.19003
2017-02-25/09:40:20.00            147.18921
2017-02-25/09:40:30.00            147.18825
2017-02-25/09:40:40.00            147.18715
2017-02-25/09:40:50.00            147.18591
2017-02-25/09:41:00.00            147.18453
2017-02-25/09:41:10.00            147.18302
2017-02-25/09:41:20.00            147.18136
2017-02-25/09:41:30.00            147.17958
2017-02-25/09:41:40.00            147.17766
2017-02-25/09:41:50.00            147.17560
2017-02-25/09:42:00.00            147.17342
2017-02-25/09:42:10.00            147.17110
2017-02-25/09:42:20.00            147.16866
2017-02-25/09:42:30.00            147.16609
2017-02-25/09:42:40.00            147.16339
2017-02-25/09:42:50.00            147.16057
2017-02-25/09:43:00.00            147.15762
2017-02-25/09:43:10.00            147.15455
2017-02-25/09:43:20.00            147.15136
2017-02-25/09:43:30.00            147.14805
2017-02-25/09:43:40.00            147.14462
2017-02-25/09:43:50.00            147.14107
2017-02-25/09:44:00.00            147.13741
2017-02-25/09:44:10.00            147.13363
2017-02-25/09:44:20.00            147.12973
2017-02-25/09:44:30.00            147.12572
2017-02-25/09:44:40.00            147.12160
2017-02-25/09:44:50.00            147.11736
2017-02-25/09:45:00.00            147.11302
2017-02-25/09:45:10.00            147.10856
2017-02-25/09:45:20.00            147.10400
2017-02-25/09:45:30.00            147.09933
2017-02-25/09:45:40.00            147.09455
2017-02-25/09:45:50.00            147.08967
2017-02-25/09:46:00.00            147.08468
2017-02-25/09:46:10.00            147.07959
2017-02-25/09:46:20.00            147.07439
2017-02-25/09:46:30.00            147.06910
2017-02-25/09:46:40.00            147.06370
2017-02-25/09:46:50.00            147.05820
2017-02-25/09:47:00.00            147.05260
2017-02-25/09:47:10.00            147.04691
2017-02-25/09:47:20.00            147.04111
2017-02-25/09:47:30.00            147.03523
2017-02-25/09:47:40.00            147.02924
2017-02-25/09:47:50.00            147.02316
2017-02-25/09:48:00.00            147.01699
2017-02-25/09:48:10.00            147.01072
2017-02-25/09:48:20.00            147.00436
2017-02-25/09:48:30.00            146.99791
2017-02-25/09:48:40.00            146.99137
2017-02-25/09:48:50.00            146.98474
2017-02-25/09:49:00.00            146.97802
2017-02-25/09:49:10.00            146.97121
2017-02-25/09:49:20.00            146.96432
2017-02-25/09:49:30.00            146.95734
2017-02-25/09:49:40.00            146.95027
2017-02-25/09:49:50.00            146.94312
2017-02-25/09:50:00.00            146.93588
2017-02-25/09:50:10.00            146.92856
2017-02-25/09:50:20.00            146.92116
2017-02-25/09:50:30.00            146.91368
2017-02-25/09:50:40.00            146.90611
2017-02-25/09:50:50.00            146.89846
2017-02-25/09:51:00.00            146.89074
2017-02-25/09:51:10.00            146.88293
2017-02-25/09:51:20.00            146.87505
2017-02-25/09:51:30.00            146.86709
2017-02-25/09:51:40.00            146.85905
2017-02-25/09:51:50.00            146.85094
2017-02-25/09:52:00.00            146.84275
2017-02-25/09:52:10.00            146.83448
2017-02-25/09:52:20.00            146.82615
2017-02-25/09:52:30.00            146.81774
2017-02-25/09:52:40.00            146.80925
2017-02-25/09:52:50.00            146.80069
2017-02-25/09:53:00.00            146.79206
2017-02-25/09:53:10.00            146.78337
2017-02-25/09:53:20.00            146.77459
2017-02-25/09:53:30.00            146.76576
2017-02-25/09:53:40.00            146.75685
2017-02-25/09:53:50.00            146.74787
2017-02-25/09:54:00.00            146.73882
2017-02-25/09:54:10.00            146.72971
2017-02-25/09:54:20.00            146.72053
2017-02-25/09:54:30.00            146.71129
2017-02-25/09:54:40.00            146.70198
2017-02-25/09:54:50.00            146.69260
2017-02-25/09:55:00.00            146.68316
2017-02-25/09:55:10.00            146.67366
2017-02-25/09:55:20.00            146.66409
2017-02-25/09:55:30.00            146.65446
2017-02-25/09:55:40.00            146.64477
2017-02-25/09:55:50.00            146.63502
2017-02-25/09:56:00.00            146.62521
2017-02-25/09:56:10.00            146.61534
2017-02-25/09:56:20.00            146.60540
2017-02-25/09:56:30.00            146.59541
2017-02-25/09:56:40.00            146.58536
2017-02-25/09:56:50.00            146.57525
2017-02-25/09:57:00.00            146.56508
2017-02-25/09:57:10.00            146.55486
2017-02-25/09:57:20.00            146.54458
2017-02-25/09:57:30.00            146.53424
2017-02-25/09:57:40.00            146.52385
2017-02-25/09:57:50.00            146.51341
2017-02-25/09:58:00.00            146.50290
2017-02-25/09:58:10.00            146.49235
2017-02-25/09:58:20.00            146.48174
2017-02-25/09:58:30.00            146.47108
2017-02-25/09:58:40.00            146.46037
2017-02-25/09:58:50.00            146.44960
2017-02-25/09:59:00.00            146.43878
2017-02-25/09:59:10.00            146.42792
2017-02-25/09:59:20.00            146.41700
2017-02-25/09:59:30.00            146.40603
2017-02-25/09:59:40.00            146.39501
2017-02-25/09:59:50.00            146.38394
2017-02-25/10:00:00.00            146.37282
2017-02-25/10:00:10.00            146.36166
2017-02-25/10:00:20.00            146.35045
2017-02-25/10:00:30.00            146.33919
2017-02-25/10:00:40.00            146.32788
2017-02-25/10:00:50.00            146.31653
2017-02-25/10:01:00.00            146.30513
2017-02-25/10:01:10.00            146.29368
2017-02-25/10:01:20.00            146.28219
2017-02-25/10:01:30.00            146.27066
2017-02-25/10:01:40.00            146.25908
2017-02-25/10:01:50.00            146.24746
2017-02-25/10:02:00.00            146.23579
2017-02-25/10:02:10.00            146.22408
2017-02-25/10:02:20.00            146.21233
2017-02-25/10:02:30.00            146.20054
2017-02-25/10:02:40.00            146.18871
2017-02-25/10:02:50.00            146.17683
2017-02-25/10:03:00.00            146.16491
2017-02-25/10:03:10.00            146.15295
2017-02-25/10:03:20.00            146.14096
2017-02-25/10:03:30.00            146.12892
2017-02-25/10:03:40.00            146.11684
2017-02-25/10:03:50.00            146.10473
2017-02-25/10:04:00.00            146.09257
2017-02-25/10:04:10.00            146.08038
2017-02-25/10:04:20.00            146.06815
2017-02-25/10:04:30.00            146.05589
2017-02-25/10:04:40.00            146.04358
2017-02-25/10:04:50.00            146.03124
2017-02-25/10:05:00.00            146.01887
2017-02-25/10:05:10.00            146.00645
2017-02-25/10:05:20.00            145.99401
2017-02-25/10:05:30.00            145.98152
2017-02-25/10:05:40.00            145.96900
2017-02-25/10:05:50.00            145.95645
2017-02-25/10:06:00.00            145.94387
2017-02-25/10:06:10.00            145.93125
2017-02-25/10:06:20.00            145.91860
2017-02-25/10:06:30.00            145.90591
2017-02-25/10:06:40.00            145.89319
2017-02-25/10:06:50.00            145.88044
2017-02-25/10:07:00.00            145.86766
2017-02-25/10:07:10.00            145.85485
2017-02-25/10:07:20.00            145.84200
2017-02-25/10:07:30.00            145.82913
2017-02-25/10:07:40.00            145.81623
2017-02-25/10:07:50.00            145.80329
2017-02-25/10:08:00.00            145.79032
2017-02-25/10:08:10.00            145.77733
2017-02-25/10:08:20.00            145.76431
2017-02-25/10:08:30.00            145.75126
2017-02-25/10:08:40.00            145.73817
2017-02-25/10:08:50.00            145.72507
2017-02-25/10:09:00.00            145.71193
2017-02-25/10:09:10.00            145.69877
2017-02-25/10:09:20.00            145.68558
2017-02-25/10:09:30.00            145.67236
2017-02-25/10:09:40.00            145.65912
2017-02-25/10:09:50.00            145.64585
2017-02-25/10:10:00.00            145.63255
2017-02-25/10:10:10.00            145.61923
2017-02-25/10:10:20.00            145.60589
2017-02-25/10:10:30.00            145.59252
2017-02-25/10:10:40.00            145.57912
2017-02-25/10:10:50.00            145.56570
2017-02-25/10:11:00.00            145.55226
2017-02-25/10:11:10.00            145.53880
2017-02-25/10:11:20.00            145.52531
2017-02-25/10:11:30.00            145.51179
2017-02-25/10:11:40.00            145.49826
2017-02-25/10:11:50.00            145.48470
2017-02-25/10:12:00.00            145.47112
2017-02-25/10:12:10.00            145.45752
2017-02-25/10:12:20.00            145.44390
2017-02-25/10:12:30.00            145.43026
2017-02-25/10:12:40.00            145.41659
2017-02-25/10:12:50.00            145.40291
2017-02-25/10:13:00.00            145.38920
2017-02-25/10:13:10.00            145.37548
2017-02-25/10:13:20.00            145.36174
2017-02-25/10:13:30.00            145.34797
2017-02-25/10:13:40.00            145.33419
2017-02-25/10:13:50.00            145.32039
2017-02-25/10:14:00.00            145.30657
2017-02-25/10:14:10.00            145.29273
2017-02-25/10:14:20.00            145.27888
2017-02-25/10:14:30.00            145.26500
2017-02-25/10:14:40.00            145.25111
2017-02-25/10:14:50.00            145.23721
2017-02-25/10:15:00.00            145.22328
2017-02-25/10:15:10.00            145.20934
2017-02-25/10:15:20.00            145.19539
2017-02-25/10:15:30.00            145.18141
2017-02-25/10:15:40.00            145.16743
2017-02-25/10:15:50.00            145.15342
2017-02-25/10:16:00.00            145.13940
2017-02-25/10:16:10.00            145.12537
2017-02-25/10:16:20.00            145.11133
2017-02-25/10:16:30.00            145.09726
2017-02-25/10:16:40.00            145.08319
2017-02-25/10:16:50.00            145.06910
2017-02-25/10:17:00.00            145.05500
2017-02-25/10:17:10.00            145.04088
2017-02-25/10:17:20.00            145.02675
2017-02-25/10:17:30.00            145.01261
2017-02-25/10:17:40.00            144.99846
2017-02-25/10:17:50.00            144.98429
2017-02-25/10:18:00.00            144.97011
2017-02-25/10:18:10.00            144.95592
2017-02-25/10:18:20.00            144.94172
2017-02-25/10:18:30.00            144.92751
2017-02-25/10:18:40.00            144.91329
2017-02-25/10:18:50.00            144.89906
2017-02-25/10:19:00.00            144.88482
2017-02-25/10:19:10.00            144.87056
2017-02-25/10:19:20.00            144.85630
2017-02-25/10:19:30.00            144.84203
2017-02-25/10:19:40.00            144.82775
2017-02-25/10:19:50.00            144.81346
2017-02-25/10:20:00.00            144.79916
2017-02-25/10:20:10.00            144.78486
2017-02-25/10:20:20.00            144.77054
2017-02-25/10:20:30.00            144.75622
2017-02-25/10:20:40.00            144.74189
2017-02-25/10:20:50.00            144.72755
2017-02-25/10:21:00.00            144.71321
2017-02-25/10:21:10.00            144.69886
2017-02-25/10:21:20.00            144.68450
2017-02-25/10:21:30.00            144.67013
2017-02-25/10:21:40.00            144.65576
2017-02-25/10:21:50.00            144.64139
2017-02-25/10:22:00.00            144.62701
2017-02-25/10:22:10.00            144.61262
2017-02-25/10:22:20.00            144.59823
2017-02-25/10:22:30.00            144.58383
2017-02-25/10:22:40.00            144.56943
2017-02-25/10:22:50.00            144.55502
2017-02-25/10:23:00.00            144.54061
2017-02-25/10:23:10.00            144.52620
2017-02-25/10:23:20.00            144.51178
2017-02-25/10:23:30.00            144.49736
2017-02-25/10:23:40.00            144.48294
2017-02-25/10:23:50.00            144.46851
2017-02-25/10:24:00.00            144.45408
2017-02-25/10:24:10.00            144.43965
2017-02-25/10:24:20.00            144.42521
2017-02-25/10:24:30.00            144.41078
2017-02-25/10:24:40.00            144.39634
2017-02-25/10:24:50.00            144.38190
2017-02-25/10:25:00.00            144.36746
2017-02-25/10:25:10.00            144.35302
2017-02-25/10:25:20.00            144.33858
2017-02-25/10:25:30.00            144.32414
2017-02-25/10:25:40.00            144.30970
2017-02-25/10:25:50.00            144.29526
2017-02-25/10:26:00.00            144.28081
2017-02-25/10:26:10.00            144.26638
2017-02-25/10:26:20.00            144.25193
2017-02-25/10:26:30.00            144.23750
2017-02-25/10:26:40.00            144.22306
2017-02-25/10:26:50.00            144.20862
2017-02-25/10:27:00.00            144.19419
2017-02-25/10:27:10.00            144.17976
2017-02-25/10:27:20.00            144.16532
2017-02-25/10:27:30.00            144.15090
2017-02-25/10:27:40.00            144.13647
2017-02-25/10:27:50.00            144.12205
2017-02-25/10:28:00.00            144.10764
2017-02-25/10:28:10.00            144.09322
2017-02-25/10:28:20.00            144.07881
2017-02-25/10:28:30.00            144.06440
2017-02-25/10:28:40.00            144.05000
2017-02-25/10:28:50.00            144.03560
2017-02-25/10:29:00.00            144.02121
2017-02-25/10:29:10.00            144.00682
2017-02-25/10:29:20.00            143.99244
2017-02-25/10:29:30.00            143.97806
2017-02-25/10:29:40.00            143.96368
2017-02-25/10:29:50.00            143.94932
2017-02-25/10:30:00.00            143.93496
2017-02-25/10:30:10.00            143.92060
2017-02-25/10:30:20.00            143.90626
2017-02-25/10:30:30.00            143.89192
2017-02-25/10:30:40.00            143.87758
2017-02-25/10:30:50.00            143.86326
2017-02-25/10:31:00.00            143.84894
2017-02-25/10:31:10.00            143.83463
2017-02-25/10:31:20.00            143.82032
2017-02-25/10:31:30.00            143.80603
2017-02-25/10:31:40.00            143.79174
2017-02-25/10:31:50.00            143.77747
2017-02-25/10:32:00.00            143.76320
2017-02-25/10:32:10.00            143.74894
2017-02-25/10:32:20.00            143.73469
2017-02-25/10:32:30.00            143.72045
2017-02-25/10:32:40.00            143.70623
2017-02-25/10:32:50.00            143.69201
2017-02-25/10:33:00.00            143.67780
2017-02-25/10:33:10.00            143.66360
2017-02-25/10:33:20.00            143.64941
2017-02-25/10:33:30.00            143.63524
2017-02-25/10:33:40.00            143.62107
2017-02-25/10:33:50.00            143.60692
2017-02-25/10:34:00.00            143.59278
2017-02-25/10:34:10.00            143.57866
2017-02-25/10:34:20.00            143.56454
2017-02-25/10:34:30.00            143.55044
2017-02-25/10:34:40.00            143.53635
2017-02-25/10:34:50.00            143.52227
2017-02-25/10:35:00.00            143.50821
2017-02-25/10:35:10.00            143.49416
2017-02-25/10:35:20.00            143.48012
2017-02-25/10:35:30.00            143.46610
2017-02-25/10:35:40.00            143.45209
2017-02-25/10:35:50.00            143.43810
2017-02-25/10:36:00.00            143.42413
2017-02-25/10:36:10.00            143.41017
2017-02-25/10:36:20.00            143.39622
2017-02-25/10:36:30.00            143.38229
2017-02-25/10:36:40.00            143.36838
2017-02-25/10:36:50.00            143.35448
2017-02-25/10:37:00.00            143.34060
2017-02-25/10:37:10.00            143.32673
2017-02-25/10:37:20.00            143.31288
2017-02-25/10:37:30.00            143.29905
2017-02-25/10:37:40.00            143.28524
2017-02-25/10:37:50.00            143.27144
2017-02-25/10:38:00.00            143.25766
2017-02-25/10:38:10.00            143.24391
2017-02-25/10:38:20.00            143.23016
2017-02-25/10:38:30.00            143.21644
2017-02-25/10:38:40.00            143.20274
2017-02-25/10:38:50.00            143.18906
2017-02-25/10:39:00.00            143.17539
2017-02-25/10:39:10.00            143.16175
2017-02-25/10:39:20.00            143.14812
2017-02-25/10:39:30.00            143.13452
2017-02-25/10:39:40.00            143.12094
2017-02-25/10:39:50.00            143.10738
2017-02-25/10:40:00.00            143.09383
2017-02-25/10:40:10.00            143.08031
2017-02-25/10:40:20.00            143.06681
2017-02-25/10:40:30.00            143.05334
2017-02-25/10:40:40.00            143.03989
2017-02-25/10:40:50.00            143.02645
2017-02-25/10:41:00.00            143.01304
2017-02-25/10:41:10.00            142.99966
2017-02-25/10:41:20.00            142.98629
2017-02-25/10:41:30.00            142.97296
2017-02-25/10:41:40.00            142.95964
2017-02-25/10:41:50.00            142.94635
2017-02-25/10:42:00.00            142.93308
2017-02-25/10:42:10.00            142.91984
2017-02-25/10:42:20.00            142.90662
2017-02-25/10:42:30.00            142.89343
2017-02-25/10:42:40.00            142.88026
2017-02-25/10:42:50.00            142.86712
2017-02-25/10:43:00.00            142.85401
2017-02-25/10:43:10.00            142.84092
2017-02-25/10:43:20.00            142.82786
2017-02-25/10:43:30.00            142.81482
2017-02-25/10:43:40.00            142.80181
2017-02-25/10:43:50.00            142.78883
2017-02-25/10:44:00.00            142.77588
2017-02-25/10:44:10.00            142.76295
2017-02-25/10:44:20.00            142.75006
2017-02-25/10:44:30.00            142.73719
2017-02-25/10:44:40.00            142.72435
2017-02-25/10:44:50.00            142.71154
2017-02-25/10:45:00.00            142.69876
2017-02-25/10:45:10.00            142.68601
2017-02-25/10:45:20.00            142.67328
2017-02-25/10:45:30.00            142.66059
2017-02-25/10:45:40.00            142.64793
2017-02-25/10:45:50.00            142.63530
2017-02-25/10:46:00.00            142.62270
2017-02-25/10:46:10.00            142.61014
2017-02-25/10:46:20.00            142.59760
2017-02-25/10:46:30.00            142.58509
2017-02-25/10:46:40.00            142.57263
2017-02-25/10:46:50.00            142.56019
2017-02-25/10:47:00.00            142.54778
2017-02-25/10:47:10.00            142.53541
2017-02-25/10:47:20.00            142.52307
2017-02-25/10:47:30.00            142.51077
2017-02-25/10:47:40.00            142.49850
2017-02-25/10:47:50.00            142.48626
2017-02-25/10:48:00.00            142.47406
2017-02-25/10:48:10.00            142.46189
2017-02-25/10:48:20.00            142.44977
2017-02-25/10:48:30.00            142.43767
2017-02-25/10:48:40.00            142.42561
2017-02-25/10:48:50.00            142.41359
2017-02-25/10:49:00.00            142.40160
2017-02-25/10:49:10.00            142.38965
2017-02-25/10:49:20.00            142.37774
2017-02-25/10:49:30.00            142.36587
2017-02-25/10:49:40.00            142.35403
2017-02-25/10:49:50.00            142.34224
2017-02-25/10:50:00.00            142.33048
2017-02-25/10:50:10.00            142.31876
2017-02-25/10:50:20.00            142.30708
2017-02-25/10:50:30.00            142.29544
2017-02-25/10:50:40.00            142.28384
2017-02-25/10:50:50.00            142.27228
2017-02-25/10:51:00.00            142.26076
2017-02-25/10:51:10.00            142.24928
2017-02-25/10:51:20.00            142.23785
2017-02-25/10:51:30.00            142.22645
2017-02-25/10:51:40.00            142.21510
2017-02-25/10:51:50.00            142.20379
2017-02-25/10:52:00.00            142.19252
2017-02-25/10:52:10.00            142.18129
2017-02-25/10:52:20.00            142.17011
2017-02-25/10:52:30.00            142.15898
2017-02-25/10:52:40.00            142.14788
2017-02-25/10:52:50.00            142.13683
2017-02-25/10:53:00.00            142.12583
2017-02-25/10:53:10.00            142.11487
2017-02-25/10:53:20.00            142.10396
2017-02-25/10:53:30.00            142.09309
2017-02-25/10:53:40.00            142.08227
2017-02-25/10:53:50.00            142.07149
2017-02-25/10:54:00.00            142.06077
2017-02-25/10:54:10.00            142.05009
2017-02-25/10:54:20.00            142.03946
2017-02-25/10:54:30.00            142.02887
2017-02-25/10:54:40.00            142.01834
2017-02-25/10:54:50.00            142.00785
2017-02-25/10:55:00.00            141.99742
2017-02-25/10:55:10.00            141.98703
2017-02-25/10:55:20.00            141.97669
2017-02-25/10:55:30.00            141.96641
2017-02-25/10:55:40.00            141.95617
2017-02-25/10:55:50.00            141.94598
2017-02-25/10:56:00.00            141.93585
2017-02-25/10:56:10.00            141.92577
2017-02-25/10:56:20.00            141.91574
2017-02-25/10:56:30.00            141.90577
2017-02-25/10:56:40.00            141.89585
2017-02-25/10:56:50.00            141.88598
2017-02-25/10:57:00.00            141.87616
2017-02-25/10:57:10.00            141.86640
2017-02-25/10:57:20.00            141.85670
2017-02-25/10:57:30.00            141.84705
2017-02-25/10:57:40.00            141.83746
2017-02-25/10:57:50.00            141.82792
2017-02-25/10:58:00.00            141.81844
2017-02-25/10:58:10.00            141.80902
2017-02-25/10:58:20.00            141.79965
2017-02-25/10:58:30.00            141.79034
2017-02-25/10:58:40.00            141.78109
2017-02-25/10:58:50.00            141.77190
2017-02-25/10:59:00.00            141.76277
2017-02-25/10:59:10.00            141.75370
2017-02-25/10:59:20.00            141.74469
2017-02-25/10:59:30.00            141.73574
2017-02-25/10:59:40.00            141.72685
2017-02-25/10:59:50.00            141.71802
2017-02-25/11:00:00.00            141.70925
2017-02-25/11:00:10.00            141.70055
2017-02-25/11:00:20.00            141.69191
2017-02-25/11:00:30.00            141.68333
2017-02-25/11:00:40.00            141.67482
2017-02-25/11:00:50.00            141.66637
2017-02-25/11:01:00.00            141.65798
2017-02-25/11:01:10.00            141.64966
2017-02-25/11:01:20.00            141.64141
2017-02-25/11:01:30.00            141.63322
2017-02-25/11:01:40.00            141.62510
2017-02-25/11:01:50.00            141.61705
2017-02-25/11:02:00.00            141.60906
2017-02-25/11:02:10.00            141.60114
2017-02-25/11:02:20.00            141.59330
2017-02-25/11:02:30.00            141.58552
2017-02-25/11:02:40.00            141.57781
2017-02-25/11:02:50.00            141.57017
2017-02-25/11:03:00.00            141.56260
2017-02-25/11:03:10.00            141.55510
2017-02-25/11:03:20.00            141.54767
2017-02-25/11:03:30.00            141.54032
2017-02-25/11:03:40.00            141.53304
2017-02-25/11:03:50.00            141.52583
2017-02-25/11:04:00.00            141.51870
2017-02-25/11:04:10.00            141.51164
2017-02-25/11:04:20.00            141.50466
2017-02-25/11:04:30.00            141.49775
2017-02-25/11:04:40.00            141.49092
2017-02-25/11:04:50.00            141.48416
2017-02-25/11:05:00.00            141.47749
2017-02-25/11:05:10.00            141.47089
2017-02-25/11:05:20.00            141.46436
2017-02-25/11:05:30.00            141.45792
2017-02-25/11:05:40.00            141.45156
2017-02-25/11:05:50.00            141.44528
2017-02-25/11:06:00.00            141.43907
2017-02-25/11:06:10.00            141.43296
2017-02-25/11:06:20.00            141.42692
2017-02-25/11:06:30.00            141.42096
2017-02-25/11:06:40.00            141.41509
2017-02-25/11:06:50.00            141.40930
2017-02-25/11:07:00.00            141.40359
2017-02-25/11:07:10.00            141.39797
2017-02-25/11:07:20.00            141.39244
2017-02-25/11:07:30.00            141.38699
2017-02-25/11:07:40.00            141.38163
2017-02-25/11:07:50.00            141.37636
2017-02-25/11:08:00.00            141.37117
2017-02-25/11:08:10.00            141.36608
2017-02-25/11:08:20.00            141.36107
2017-02-25/11:08:30.00            141.35615
2017-02-25/11:08:40.00            141.35133
2017-02-25/11:08:50.00            141.34659
2017-02-25/11:09:00.00            141.34195
2017-02-25/11:09:10.00            141.33740
2017-02-25/11:09:20.00            141.33294
2017-02-25/11:09:30.00            141.32858
2017-02-25/11:09:40.00            141.32432
2017-02-25/11:09:50.00            141.32014
2017-02-25/11:10:00.00            141.31607
2017-02-25/11:10:10.00            141.31209
2017-02-25/11:10:20.00            141.30821
2017-02-25/11:10:30.00            141.30443
2017-02-25/11:10:40.00            141.30075
2017-02-25/11:10:50.00            141.29717
2017-02-25/11:11:00.00            141.29368
2017-02-25/11:11:10.00            141.29030
2017-02-25/11:11:20.00            141.28703
2017-02-25/11:11:30.00            141.28385
2017-02-25/11:11:40.00            141.28078
2017-02-25/11:11:50.00            141.27781
2017-02-25/11:12:00.00            141.27495
2017-02-25/11:12:10.00            141.27219
2017-02-25/11:12:20.00            141.26954
2017-02-25/11:12:30.00            141.26700
2017-02-25/11:12:40.00            141.26457
2017-02-25/11:12:50.00            141.26225
2017-02-25/11:13:00.00            141.26003
2017-02-25/11:13:10.00            141.25793
2017-02-25/11:13:20.00            141.25594
2017-02-25/11:13:30.00            141.25406
2017-02-25/11:13:40.00            141.25229
2017-02-25/11:13:50.00            141.25065
2017-02-25/11:14:00.00            141.24911
2017-02-25/11:14:10.00            141.24769
2017-02-25/11:14:20.00            141.24639
2017-02-25/11:14:30.00            141.24520
2017-02-25/11:14:40.00            141.24414
2017-02-25/11:14:50.00            141.24319
2017-02-25/11:15:00.00            141.24236
2017-02-25/11:15:10.00            141.24166
2017-02-25/11:15:20.00            141.24108
2017-02-25/11:15:30.00            141.24062
2017-02-25/11:15:40.00            141.24028
2017-02-25/11:15:50.00            141.24007
2017-02-25/11:16:00.00            141.23999
2017-02-25/11:16:10.00            141.24003
2017-02-25/11:16:20.00            141.24021
2017-02-25/11:16:30.00            141.24051
2017-02-25/11:16:40.00            141.24094
2017-02-25/11:16:50.00            141.24150
2017-02-25/11:17:00.00            141.24219
2017-02-25/11:17:10.00            141.24302
2017-02-25/11:17:20.00            141.24398
2017-02-25/11:17:30.00            141.24507
2017-02-25/11:17:40.00            141.24631
2017-02-25/11:17:50.00            141.24768
2017-02-25/11:18:00.00            141.24918
2017-02-25/11:18:10.00            141.25083
2017-02-25/11:18:20.00            141.25262
2017-02-25/11:18:30.00            141.25455
2017-02-25/11:18:40.00            141.25662
2017-02-25/11:18:50.00            141.25883
2017-02-25/11:19:00.00            141.26119
2017-02-25/11:19:10.00            141.26370
2017-02-25/11:19:20.00            141.26635
2017-02-25/11:19:30.00            141.26915
2017-02-25/11:19:40.00            141.27211
2017-02-25/11:19:50.00            141.27521
2017-02-25/11:20:00.00            141.27846
2017-02-25/11:20:10.00            141.28187
2017-02-25/11:20:20.00            141.28543
2017-02-25/11:20:30.00            141.28915
2017-02-25/11:20:40.00            141.29302
2017-02-25/11:20:50.00            141.29705
2017-02-25/11:21:00.00            141.30124
2017-02-25/11:21:10.00            141.30560
2017-02-25/11:21:20.00            141.31011
2017-02-25/11:21:30.00            141.31479
2017-02-25/11:21:40.00            141.31963
2017-02-25/11:21:50.00            141.32463
2017-02-25/11:22:00.00            141.32981
2017-02-25/11:22:10.00            141.33515
2017-02-25/11:22:20.00            141.34067
2017-02-25/11:22:30.00            141.34635
2017-02-25/11:22:40.00            141.35221
2017-02-25/11:22:50.00            141.35824
2017-02-25/11:23:00.00            141.36444
2017-02-25/11:23:10.00            141.37082
2017-02-25/11:23:20.00            141.37739
2017-02-25/11:23:30.00            141.38413
2017-02-25/11:23:40.00            141.39105
2017-02-25/11:23:50.00            141.39816
2017-02-25/11:24:00.00            141.40544
2017-02-25/11:24:10.00            141.41292
2017-02-25/11:24:20.00            141.42058
2017-02-25/11:24:30.00            141.42843
2017-02-25/11:24:40.00            141.43648
2017-02-25/11:24:50.00            141.44472
2017-02-25/11:25:00.00            141.45315
2017-02-25/11:25:10.00            141.46177
2017-02-25/11:25:20.00            141.47059
2017-02-25/11:25:30.00            141.47961
2017-02-25/11:25:40.00            141.48883
2017-02-25/11:25:50.00            141.49825
2017-02-25/11:26:00.00            141.50788
2017-02-25/11:26:10.00            141.51771
2017-02-25/11:26:20.00            141.52775
2017-02-25/11:26:30.00            141.53799
2017-02-25/11:26:40.00            141.54845
2017-02-25/11:26:50.00            141.55912
2017-02-25/11:27:00.00            141.57001
2017-02-25/11:27:10.00            141.58111
2017-02-25/11:27:20.00            141.59243
2017-02-25/11:27:30.00            141.60397
2017-02-25/11:27:40.00            141.61574
2017-02-25/11:27:50.00            141.62772
2017-02-25/11:28:00.00            141.63993
2017-02-25/11:28:10.00            141.65237
2017-02-25/11:28:20.00            141.66504
2017-02-25/11:28:30.00            141.67794
2017-02-25/11:28:40.00            141.69108
2017-02-25/11:28:50.00            141.70445
2017-02-25/11:29:00.00            141.71806
2017-02-25/11:29:10.00            141.73191
2017-02-25/11:29:20.00            141.74600
2017-02-25/11:29:30.00            141.76033
2017-02-25/11:29:40.00            141.77492
2017-02-25/11:29:50.00            141.78975
2017-02-25/11:30:00.00            141.80483
2017-02-25/11:30:10.00            141.82017
2017-02-25/11:30:20.00            141.83576
2017-02-25/11:30:30.00            141.85160
2017-02-25/11:30:40.00            141.86771
2017-02-25/11:30:50.00            141.88408
2017-02-25/11:31:00.00            141.90072
2017-02-25/11:31:10.00            141.91762
2017-02-25/11:31:20.00            141.93479
2017-02-25/11:31:30.00            141.95224
2017-02-25/11:31:40.00            141.96996
2017-02-25/11:31:50.00            141.98795
2017-02-25/11:32:00.00            142.00623
2017-02-25/11:32:10.00            142.02479
2017-02-25/11:32:20.00            142.04363
2017-02-25/11:32:30.00            142.06276
2017-02-25/11:32:40.00            142.08218
2017-02-25/11:32:50.00            142.10190
2017-02-25/11:33:00.00            142.12191
2017-02-25/11:33:10.00            142.14222
2017-02-25/11:33:20.00            142.16283
2017-02-25/11:33:30.00            142.18374
2017-02-25/11:33:40.00            142.20496
2017-02-25/11:33:50.00            142.22650
2017-02-25/11:34:00.00            142.24834
2017-02-25/11:34:10.00            142.27050
2017-02-25/11:34:20.00            142.29298
2017-02-25/11:34:30.00            142.31578
2017-02-25/11:34:40.00            142.33891
2017-02-25/11:34:50.00            142.36236
2017-02-25/11:35:00.00            142.38615
2017-02-25/11:35:10.00            142.41026
2017-02-25/11:35:20.00            142.43472
2017-02-25/11:35:30.00            142.45952
2017-02-25/11:35:40.00            142.48467
2017-02-25/11:35:50.00            142.51016
2017-02-25/11:36:00.00            142.53600
2017-02-25/11:36:10.00            142.56220
2017-02-25/11:36:20.00            142.58875
2017-02-25/11:36:30.00            142.61567
2017-02-25/11:36:40.00            142.64295
2017-02-25/11:36:50.00            142.67060
2017-02-25/11:37:00.00            142.69863
2017-02-25/11:37:10.00            142.72703
2017-02-25/11:37:20.00            142.75581
2017-02-25/11:37:30.00            142.78497
2017-02-25/11:37:40.00            142.81453
2017-02-25/11:37:50.00            142.84447
2017-02-25/11:38:00.00            142.87481
2017-02-25/11:38:10.00            142.90555
2017-02-25/11:38:20.00            142.93669
2017-02-25/11:38:30.00            142.96824
2017-02-25/11:38:40.00            143.00021
2017-02-25/11:38:50.00            143.03259
2017-02-25/11:39:00.00            143.06539
2017-02-25/11:39:10.00            143.09862
2017-02-25/11:39:20.00            143.13227
2017-02-25/11:39:30.00            143.16636
2017-02-25/11:39:40.00            143.20089
2017-02-25/11:39:50.00            143.23586
2017-02-25/11:40:00.00            143.27129
2017-02-25/11:40:10.00            143.30716
2017-02-25/11:40:20.00            143.34349
2017-02-25/11:40:30.00            143.38028
2017-02-25/11:40:40.00            143.41754
2017-02-25/11:40:50.00            143.45527
2017-02-25/11:41:00.00            143.49348
2017-02-25/11:41:10.00            143.53217
2017-02-25/11:41:20.00            143.57135
2017-02-25/11:41:30.00            143.61102
2017-02-25/11:41:40.00            143.65119
2017-02-25/11:41:50.00            143.69187
2017-02-25/11:42:00.00            143.73305
2017-02-25/11:42:10.00            143.77475
2017-02-25/11:42:20.00            143.81697
2017-02-25/11:42:30.00            143.85971
2017-02-25/11:42:40.00            143.90299
2017-02-25/11:42:50.00            143.94680
2017-02-25/11:43:00.00            143.99116
2017-02-25/11:43:10.00            144.03607
2017-02-25/11:43:20.00            144.08153
2017-02-25/11:43:30.00            144.12756
2017-02-25/11:43:40.00            144.17415
2017-02-25/11:43:50.00            144.22132
2017-02-25/11:44:00.00            144.26908
2017-02-25/11:44:10.00            144.31742
2017-02-25/11:44:20.00            144.36635
2017-02-25/11:44:30.00            144.41589
2017-02-25/11:44:40.00            144.46604
2017-02-25/11:44:50.00            144.51680
2017-02-25/11:45:00.00            144.56818
2017-02-25/11:45:10.00            144.62020
2017-02-25/11:45:20.00            144.67285
2017-02-25/11:45:30.00            144.72614
2017-02-25/11:45:40.00            144.78009
2017-02-25/11:45:50.00            144.83470
2017-02-25/11:46:00.00            144.88998
2017-02-25/11:46:10.00            144.94593
2017-02-25/11:46:20.00            145.00257
2017-02-25/11:46:30.00            145.05990
2017-02-25/11:46:40.00            145.11793
2017-02-25/11:46:50.00            145.17666
2017-02-25/11:47:00.00            145.23612
2017-02-25/11:47:10.00            145.29630
2017-02-25/11:47:20.00            145.35722
2017-02-25/11:47:30.00            145.41887
2017-02-25/11:47:40.00            145.48129
2017-02-25/11:47:50.00            145.54446
2017-02-25/11:48:00.00            145.60840
2017-02-25/11:48:10.00            145.67313
2017-02-25/11:48:20.00            145.73864
2017-02-25/11:48:30.00            145.80496
2017-02-25/11:48:40.00            145.87208
2017-02-25/11:48:50.00            145.94003
2017-02-25/11:49:00.00            146.00881
2017-02-25/11:49:10.00            146.07842
2017-02-25/11:49:20.00            146.14889
2017-02-25/11:49:30.00            146.22022
2017-02-25/11:49:40.00            146.29243
2017-02-25/11:49:50.00            146.36552
2017-02-25/11:50:00.00            146.43950
2017-02-25/11:50:10.00            146.51439
2017-02-25/11:50:20.00            146.59020
2017-02-25/11:50:30.00            146.66694
2017-02-25/11:50:40.00            146.74462
2017-02-25/11:50:50.00            146.82326
2017-02-25/11:51:00.00            146.90287
2017-02-25/11:51:10.00            146.98346
2017-02-25/11:51:20.00            147.06504
2017-02-25/11:51:30.00            147.14762
2017-02-25/11:51:40.00            147.23122
2017-02-25/11:51:50.00            147.31586
2017-02-25/11:52:00.00            147.40155
2017-02-25/11:52:10.00            147.48829
2017-02-25/11:52:20.00            147.57611
2017-02-25/11:52:30.00            147.66502
2017-02-25/11:52:40.00            147.75503
2017-02-25/11:52:50.00            147.84616
2017-02-25/11:53:00.00            147.93843
2017-02-25/11:53:10.00            148.03185
2017-02-25/11:53:20.00            148.12643
2017-02-25/11:53:30.00            148.22219
2017-02-25/11:53:40.00            148.31915
2017-02-25/11:53:50.00            148.41732
2017-02-25/11:54:00.00            148.51673
2017-02-25/11:54:10.00            148.61738
2017-02-25/11:54:20.00            148.71930
2017-02-25/11:54:30.00            148.82250
2017-02-25/11:54:40.00            148.92701
2017-02-25/11:54:50.00            149.03283
2017-02-25/11:55:00.00            149.13999
2017-02-25/11:55:10.00            149.24850
2017-02-25/11:55:20.00            149.35840
2017-02-25/11:55:30.00            149.46969
2017-02-25/11:55:40.00            149.58240
2017-02-25/11:55:50.00            149.69654
2017-02-25/11:56:00.00            149.81214
2017-02-25/11:56:10.00            149.92922
2017-02-25/11:56:20.00            150.04780
2017-02-25/11:56:30.00            150.16790
2017-02-25/11:56:40.00            150.28954
2017-02-25/11:56:50.00            150.41276
2017-02-25/11:57:00.00            150.53756
2017-02-25/11:57:10.00            150.66397
2017-02-25/11:57:20.00            150.79202
2017-02-25/11:57:30.00            150.92173
2017-02-25/11:57:40.00            151.05312
2017-02-25/11:57:50.00            151.18623
2017-02-25/11:58:00.00            151.32107
2017-02-25/11:58:10.00            151.45768
2017-02-25/11:58:20.00            151.59608
2017-02-25/11:58:30.00            151.73628
2017-02-25/11:58:40.00            151.87834
2017-02-25/11:58:50.00            152.02226
2017-02-25/11:59:00.00            152.16809
2017-02-25/11:59:10.00            152.31584
2017-02-25/11:59:20.00            152.46556
2017-02-25/11:59:30.00            152.61726
2017-02-25/11:59:40.00            152.77098
2017-02-25/11:59:50.00            152.92674
2017-02-25/12:00:00.00            153.08460
2017-02-25/12:00:10.00            153.24456
2017-02-25/12:00:20.00            153.40667
2017-02-25/12:00:30.00            153.57096
2017-02-25/12:00:40.00            153.73747
2017-02-25/12:00:50.00            153.90623
2017-02-25/12:01:00.00            154.07727
2017-02-25/12:01:10.00            154.25063
2017-02-25/12:01:20.00            154.42634
2017-02-25/12:01:30.00            154.60445
2017-02-25/12:01:40.00            154.78499
2017-02-25/12:01:50.00            154.96800
2017-02-25/12:02:00.00            155.15352
2017-02-25/12:02:10.00            155.34159
2017-02-25/12:02:20.00            155.53225
2017-02-25/12:02:30.00            155.72554
2017-02-25/12:02:40.00            155.92151
2017-02-25/12:02:50.00            156.12018
2017-02-25/12:03:00.00            156.32162
2017-02-25/12:03:10.00            156.52586
2017-02-25/12:03:20.00            156.73295
2017-02-25/12:03:30.00            156.94293
2017-02-25/12:03:40.00            157.15586
2017-02-25/12:03:50.00            157.37177
2017-02-25/12:04:00.00            157.59071
2017-02-25/12:04:10.00            157.81274
2017-02-25/12:04:20.00            158.03791
2017-02-25/12:04:30.00            158.26626
2017-02-25/12:04:40.00            158.49784
2017-02-25/12:04:50.00            158.73272
2017-02-25/12:05:00.00            158.97093
2017-02-25/12:05:10.00            159.21254
2017-02-25/12:05:20.00            159.45760
2017-02-25/12:05:30.00            159.70617
2017-02-25/12:05:40.00            159.95829
2017-02-25/12:05:50.00            160.21404
2017-02-25/12:06:00.00            160.47346
2017-02-25/12:06:10.00            160.73661
2017-02-25/12:06:20.00            161.00356
2017-02-25/12:06:30.00            161.27436
2017-02-25/12:06:40.00            161.54908
2017-02-25/12:06:50.00            161.82778
2017-02-25/12:07:00.00            162.11052
2017-02-25/12:07:10.00            162.39736
2017-02-25/12:07:20.00            162.68837
2017-02-25/12:07:30.00            162.98362
2017-02-25/12:07:40.00            163.28316
2017-02-25/12:07:50.00            163.58708
2017-02-25/12:08:00.00            163.89542
2017-02-25/12:08:10.00            164.20827
2017-02-25/12:08:20.00            164.52569
2017-02-25/12:08:30.00            164.84774
2017-02-25/12:08:40.00            165.17451
2017-02-25/12:08:50.00            165.50606
2017-02-25/12:09:00.00            165.84245
2017-02-25/12:09:10.00            166.18377
2017-02-25/12:09:20.00            166.53008
2017-02-25/12:09:30.00            166.88146
2017-02-25/12:09:40.00            167.23797
2017-02-25/12:09:50.00            167.59969
2017-02-25/12:10:00.00            167.96670
2017-02-25/12:10:10.00            168.33906
2017-02-25/12:10:20.00            168.71685
2017-02-25/12:10:30.00            169.10014
2017-02-25/12:10:40.00            169.48901
2017-02-25/12:10:50.00            169.88352
2017-02-25/12:11:00.00            170.28375
2017-02-25/12:11:10.00            170.68977
2017-02-25/12:11:20.00            171.10165
2017-02-25/12:11:30.00            171.51946
2017-02-25/12:11:40.00            171.94327
2017-02-25/12:11:50.00            172.37314
2017-02-25/12:12:00.00            172.80916
2017-02-25/12:12:10.00            173.25137
2017-02-25/12:12:20.00            173.69986
2017-02-25/12:12:30.00            174.15467
2017-02-25/12:12:40.00            174.61587
2017-02-25/12:12:50.00            175.08352
2017-02-25/12:13:00.00            175.55769
2017-02-25/12:13:10.00            176.03841
2017-02-25/12:13:20.00            176.52575
2017-02-25/12:13:30.00            177.01975
2017-02-25/12:13:40.00            177.52047
2017-02-25/12:13:50.00            178.02794
2017-02-25/12:14:00.00            178.54221
2017-02-25/12:14:10.00            179.06331
2017-02-25/12:14:20.00            179.59128
2017-02-25/12:14:30.00            180.12616
2017-02-25/12:14:40.00            180.66794
2017-02-25/12:14:50.00            181.21666
2017-02-25/12:15:00.00            181.77233
2017-02-25/12:15:10.00            182.33496
2017-02-25/12:15:20.00            182.90456
2017-02-25/12:15:30.00            183.48112
2017-02-25/12:15:40.00            184.06464
2017-02-25/12:15:50.00            184.65510
2017-02-25/12:16:00.00            185.25248
2017-02-25/12:16:10.00            185.85676
2017-02-25/12:16:20.00            186.46790
2017-02-25/12:16:30.00            187.08586
2017-02-25/12:16:40.00            187.71059
2017-02-25/12:16:50.00            188.34202
2017-02-25/12:17:00.00            188.98011
2017-02-25/12:17:10.00            189.62477
2017-02-25/12:17:20.00            190.27592
2017-02-25/12:17:30.00            190.93347
2017-02-25/12:17:40.00            191.59733
2017-02-25/12:17:50.00            192.26737
2017-02-25/12:18:00.00            192.94350
2017-02-25/12:18:10.00            193.62557
2017-02-25/12:18:20.00            194.31346
2017-02-25/12:18:30.00            195.00702
2017-02-25/12:18:40.00            195.70610
2017-02-25/12:18:50.00            196.41053
2017-02-25/12:19:00.00            197.12014
2017-02-25/12:19:10.00            197.83475
2017-02-25/12:19:20.00            198.55418
2017-02-25/12:19:30.00            199.27821
2017-02-25/12:19:40.00            200.00665
2017-02-25/12:19:50.00            200.73927
2017-02-25/12:20:00.00            201.47586
2017-02-25/12:20:10.00            202.21618
2017-02-25/12:20:20.00            202.96000
2017-02-25/12:20:30.00            203.70706
2017-02-25/12:20:40.00            204.45712
2017-02-25/12:20:50.00            205.20992
2017-02-25/12:21:00.00            205.96519
2017-02-25/12:21:10.00            206.72267
2017-02-25/12:21:20.00            207.48207
2017-02-25/12:21:30.00            208.24313
2017-02-25/12:21:40.00            209.00556
2017-02-25/12:21:50.00            209.76908
2017-02-25/12:22:00.00            210.53340
2017-02-25/12:22:10.00            211.29823
2017-02-25/12:22:20.00            212.06328
2017-02-25/12:22:30.00            212.82827
2017-02-25/12:22:40.00            213.59290
2017-02-25/12:22:50.00            214.35689
2017-02-25/12:23:00.00            215.11995
2017-02-25/12:23:10.00            215.88179
2017-02-25/12:23:20.00            216.64215
2017-02-25/12:23:30.00            217.40073
2017-02-25/12:23:40.00            218.15726
2017-02-25/12:23:50.00            218.91148
2017-02-25/12:24:00.00            219.66312
2017-02-25/12:24:10.00            220.41192
2017-02-25/12:24:20.00            221.15763
2017-02-25/12:24:30.00            221.90001
2017-02-25/12:24:40.00            222.63881
2017-02-25/12:24:50.00            223.37380
2017-02-25/12:25:00.00            224.10477
2017-02-25/12:25:10.00            224.83149
2017-02-25/12:25:20.00            225.55375
2017-02-25/12:25:30.00            226.27137
2017-02-25/12:25:40.00            226.98414
2017-02-25/12:25:50.00            227.69189
2017-02-25/12:26:00.00            228.39445
2017-02-25/12:26:10.00            229.09165
2017-02-25/12:26:20.00            229.78335
2017-02-25/12:26:30.00            230.46938
2017-02-25/12:26:40.00            231.14963
2017-02-25/12:26:50.00            231.82396
2017-02-25/12:27:00.00            232.49225
2017-02-25/12:27:10.00            233.15441
2017-02-25/12:27:20.00            233.81032
2017-02-25/12:27:30.00            234.45991
2017-02-25/12:27:40.00            235.10308
2017-02-25/12:27:50.00            235.73977
2017-02-25/12:28:00.00            236.36991
2017-02-25/12:28:10.00            236.99344
2017-02-25/12:28:20.00            237.61032
2017-02-25/12:28:30.00            238.22050
2017-02-25/12:28:40.00            238.82395
2017-02-25/12:28:50.00            239.42064
2017-02-25/12:29:00.00            240.01056
2017-02-25/12:29:10.00            240.59368
2017-02-25/12:29:20.00            241.17001
2017-02-25/12:29:30.00            241.73954
2017-02-25/12:29:40.00            242.30227
2017-02-25/12:29:50.00            242.85822
2017-02-25/12:30:00.00            243.40739
2017-02-25/12:30:10.00            243.94982
2017-02-25/12:30:20.00            244.48553
2017-02-25/12:30:30.00            245.01453
2017-02-25/12:30:40.00            245.53688
2017-02-25/12:30:50.00            246.05260
2017-02-25/12:31:00.00            246.56174
2017-02-25/12:31:10.00            247.06434
2017-02-25/12:31:20.00            247.56045
2017-02-25/12:31:30.00            248.05012
2017-02-25/12:31:40.00            248.53340
2017-02-25/12:31:50.00            249.01035
2017-02-25/12:32:00.00            249.48102
2017-02-25/12:32:10.00            249.94549
2017-02-25/12:32:20.00            250.40380
2017-02-25/12:32:30.00            250.85602
2017-02-25/12:32:40.00            251.30222
2017-02-25/12:32:50.00            251.74247
2017-02-25/12:33:00.00            252.17684
2017-02-25/12:33:10.00            252.60539
2017-02-25/12:33:20.00            253.02819
2017-02-25/12:33:30.00            253.44531
2017-02-25/12:33:40.00            253.85684
2017-02-25/12:33:50.00            254.26283
2017-02-25/12:34:00.00            254.66337
2017-02-25/12:34:10.00            255.05852
2017-02-25/12:34:20.00            255.44837
2017-02-25/12:34:30.00            255.83297
2017-02-25/12:34:40.00            256.21242
2017-02-25/12:34:50.00            256.58678
2017-02-25/12:35:00.00            256.95612
2017-02-25/12:35:10.00            257.32052
2017-02-25/12:35:20.00            257.68006
2017-02-25/12:35:30.00            258.03480
2017-02-25/12:35:40.00            258.38483
2017-02-25/12:35:50.00            258.73020
2017-02-25/12:36:00.00            259.07100
2017-02-25/12:36:10.00            259.40730
2017-02-25/12:36:20.00            259.73917
2017-02-25/12:36:30.00            260.06667
2017-02-25/12:36:40.00            260.38988
2017-02-25/12:36:50.00            260.70887
2017-02-25/12:37:00.00            261.02371
2017-02-25/12:37:10.00            261.33446
2017-02-25/12:37:20.00            261.64120
2017-02-25/12:37:30.00            261.94398
2017-02-25/12:37:40.00            262.24288
2017-02-25/12:37:50.00            262.53796
2017-02-25/12:38:00.00            262.82929
2017-02-25/12:38:10.00            263.11692
2017-02-25/12:38:20.00            263.40093
2017-02-25/12:38:30.00            263.68137
2017-02-25/12:38:40.00            263.95831
2017-02-25/12:38:50.00            264.23181
2017-02-25/12:39:00.00            264.50192
2017-02-25/12:39:10.00            264.76871
2017-02-25/12:39:20.00            265.03223
2017-02-25/12:39:30.00            265.29254
2017-02-25/12:39:40.00            265.54971
2017-02-25/12:39:50.00            265.80377
2017-02-25/12:40:00.00            266.05480
2017-02-25/12:40:10.00            266.30284
2017-02-25/12:40:20.00            266.54794
2017-02-25/12:40:30.00            266.79017
2017-02-25/12:40:40.00            267.02957
2017-02-25/12:40:50.00            267.26619
2017-02-25/12:41:00.00            267.50009
2017-02-25/12:41:10.00            267.73131
2017-02-25/12:41:20.00            267.95990
2017-02-25/12:41:30.00            268.18591
2017-02-25/12:41:40.00            268.40939
2017-02-25/12:41:50.00            268.63039
2017-02-25/12:42:00.00            268.84895
2017-02-25/12:42:10.00            269.06512
2017-02-25/12:42:20.00            269.27894
2017-02-25/12:42:30.00            269.49045
2017-02-25/12:42:40.00            269.69970
2017-02-25/12:42:50.00            269.90674
2017-02-25/12:43:00.00            270.11160
2017-02-25/12:43:10.00            270.31433
2017-02-25/12:43:20.00            270.51497
2017-02-25/12:43:30.00            270.71355
2017-02-25/12:43:40.00            270.91012
2017-02-25/12:43:50.00            271.10472
2017-02-25/12:44:00.00            271.29738
2017-02-25/12:44:10.00            271.48815
2017-02-25/12:44:20.00            271.67706
2017-02-25/12:44:30.00            271.86414
2017-02-25/12:44:40.00            272.04944
2017-02-25/12:44:50.00            272.23299
2017-02-25/12:45:00.00            272.41483
2017-02-25/12:45:10.00            272.59499
2017-02-25/12:45:20.00            272.77350
2017-02-25/12:45:30.00            272.95041
2017-02-25/12:45:40.00            273.12573
2017-02-25/12:45:50.00            273.29952
2017-02-25/12:46:00.00            273.47179
2017-02-25/12:46:10.00            273.64258
2017-02-25/12:46:20.00            273.81193
2017-02-25/12:46:30.00            273.97986
2017-02-25/12:46:40.00            274.14641
2017-02-25/12:46:50.00            274.31161
2017-02-25/12:47:00.00            274.47548
2017-02-25/12:47:10.00            274.63806
2017-02-25/12:47:20.00            274.79937
2017-02-25/12:47:30.00            274.95946
2017-02-25/12:47:40.00            275.11833
2017-02-25/12:47:50.00            275.27603
2017-02-25/12:48:00.00            275.43259
2017-02-25/12:48:10.00            275.58802
2017-02-25/12:48:20.00            275.74236
2017-02-25/12:48:30.00            275.89564
2017-02-25/12:48:40.00            276.04788
2017-02-25/12:48:50.00            276.19911
2017-02-25/12:49:00.00            276.34936
2017-02-25/12:49:10.00            276.49865
2017-02-25/12:49:20.00            276.64701
2017-02-25/12:49:30.00            276.79446
2017-02-25/12:49:40.00            276.94104
2017-02-25/12:49:50.00            277.08676
2017-02-25/12:50:00.00            277.23166
2017-02-25/12:50:10.00            277.37575
2017-02-25/12:50:20.00            277.51907
2017-02-25/12:50:30.00            277.66163
2017-02-25/12:50:40.00            277.80347
2017-02-25/12:50:50.00            277.94460
2017-02-25/12:51:00.00            278.08506
2017-02-25/12:51:10.00            278.22486
2017-02-25/12:51:20.00            278.36403
2017-02-25/12:51:30.00            278.50260
2017-02-25/12:51:40.00            278.64059
2017-02-25/12:51:50.00            278.77802
2017-02-25/12:52:00.00            278.91492
2017-02-25/12:52:10.00            279.05130
2017-02-25/12:52:20.00            279.18721
2017-02-25/12:52:30.00            279.32265
2017-02-25/12:52:40.00            279.45765
2017-02-25/12:52:50.00            279.59224
2017-02-25/12:53:00.00            279.72644
2017-02-25/12:53:10.00            279.86027
2017-02-25/12:53:20.00            279.99376
2017-02-25/12:53:30.00            280.12692
2017-02-25/12:53:40.00            280.25980
2017-02-25/12:53:50.00            280.39240
2017-02-25/12:54:00.00            280.52475
2017-02-25/12:54:10.00            280.65688
2017-02-25/12:54:20.00            280.78881
2017-02-25/12:54:30.00            280.92056
2017-02-25/12:54:40.00            281.05216
2017-02-25/12:54:50.00            281.18363
2017-02-25/12:55:00.00            281.31500
2017-02-25/12:55:10.00            281.44629
2017-02-25/12:55:20.00            281.57752
2017-02-25/12:55:30.00            281.70872
2017-02-25/12:55:40.00            281.83992
2017-02-25/12:55:50.00            281.97113
2017-02-25/12:56:00.00            282.10239
2017-02-25/12:56:10.00            282.23372
2017-02-25/12:56:20.00            282.36514
2017-02-25/12:56:30.00            282.49669
2017-02-25/12:56:40.00            282.62838
2017-02-25/12:56:50.00            282.76025
2017-02-25/12:57:00.00            282.89231
2017-02-25/12:57:10.00            283.02460
2017-02-25/12:57:20.00            283.15715
2017-02-25/12:57:30.00            283.28997
2017-02-25/12:57:40.00            283.42311
2017-02-25/12:57:50.00            283.55658
2017-02-25/12:58:00.00            283.69041
2017-02-25/12:58:10.00            283.82464
2017-02-25/12:58:20.00            283.95929
2017-02-25/12:58:30.00            284.09439
2017-02-25/12:58:40.00            284.22998
2017-02-25/12:58:50.00            284.36607
2017-02-25/12:59:00.00            284.50271
2017-02-25/12:59:10.00            284.63992
2017-02-25/12:59:20.00            284.77774
2017-02-25/12:59:30.00            284.91619
2017-02-25/12:59:40.00            285.05532
2017-02-25/12:59:50.00            285.19515
2017-02-25/13:00:00.00            285.33571
2017-02-25/13:00:10.00            285.47705
2017-02-25/13:00:20.00            285.61919
2017-02-25/13:00:30.00            285.76218
2017-02-25/13:00:40.00            285.90604
2017-02-25/13:00:50.00            286.05082
2017-02-25/13:01:00.00            286.19656
2017-02-25/13:01:10.00            286.34329
2017-02-25/13:01:20.00            286.49104
2017-02-25/13:01:30.00            286.63987
2017-02-25/13:01:40.00            286.78981
2017-02-25/13:01:50.00            286.94091
2017-02-25/13:02:00.00            287.09321
2017-02-25/13:02:10.00            287.24674
2017-02-25/13:02:20.00            287.40156
2017-02-25/13:02:30.00            287.55772
2017-02-25/13:02:40.00            287.71525
2017-02-25/13:02:50.00            287.87421
2017-02-25/13:03:00.00            288.03465
2017-02-25/13:03:10.00            288.19661
2017-02-25/13:03:20.00            288.36015
2017-02-25/13:03:30.00            288.52532
2017-02-25/13:03:40.00            288.69218
2017-02-25/13:03:50.00            288.86078
2017-02-25/13:04:00.00            289.03117
2017-02-25/13:04:10.00            289.20342
2017-02-25/13:04:20.00            289.37759
2017-02-25/13:04:30.00            289.55374
2017-02-25/13:04:40.00            289.73192
2017-02-25/13:04:50.00            289.91222
2017-02-25/13:05:00.00            290.09468
2017-02-25/13:05:10.00            290.27939
2017-02-25/13:05:20.00            290.46641
2017-02-25/13:05:30.00            290.65581
2017-02-25/13:05:40.00            290.84767
2017-02-25/13:05:50.00            291.04206
2017-02-25/13:06:00.00            291.23908
2017-02-25/13:06:10.00            291.43878
2017-02-25/13:06:20.00            291.64127
2017-02-25/13:06:30.00            291.84662
2017-02-25/13:06:40.00            292.05493
2017-02-25/13:06:50.00            292.26629
2017-02-25/13:07:00.00            292.48078
2017-02-25/13:07:10.00            292.69852
2017-02-25/13:07:20.00            292.91959
2017-02-25/13:07:30.00            293.14411
2017-02-25/13:07:40.00            293.37218
2017-02-25/13:07:50.00            293.60391
2017-02-25/13:08:00.00            293.83942
2017-02-25/13:08:10.00            294.07882
2017-02-25/13:08:20.00            294.32223
2017-02-25/13:08:30.00            294.56978
2017-02-25/13:08:40.00            294.82161
2017-02-25/13:08:50.00            295.07784
2017-02-25/13:09:00.00            295.33861
2017-02-25/13:09:10.00            295.60407
2017-02-25/13:09:20.00            295.87437
2017-02-25/13:09:30.00            296.14966
2017-02-25/13:09:40.00            296.43010
2017-02-25/13:09:50.00            296.71585
2017-02-25/13:10:00.00            297.00709
2017-02-25/13:10:10.00            297.30399
2017-02-25/13:10:20.00            297.60673
2017-02-25/13:10:30.00            297.91550
2017-02-25/13:10:40.00            298.23051
2017-02-25/13:10:50.00            298.55194
2017-02-25/13:11:00.00            298.88002
2017-02-25/13:11:10.00            299.21496
2017-02-25/13:11:20.00            299.55698
2017-02-25/13:11:30.00            299.90632
2017-02-25/13:11:40.00            300.26323
2017-02-25/13:11:50.00            300.62795
2017-02-25/13:12:00.00            301.00074
2017-02-25/13:12:10.00            301.38187
2017-02-25/13:12:20.00            301.77163
2017-02-25/13:12:30.00            302.17030
2017-02-25/13:12:40.00            302.57818
2017-02-25/13:12:50.00            302.99559
2017-02-25/13:13:00.00            303.42284
2017-02-25/13:13:10.00            303.86027
2017-02-25/13:13:20.00            304.30822
2017-02-25/13:13:30.00            304.76706
2017-02-25/13:13:40.00            305.23715
2017-02-25/13:13:50.00            305.71887
2017-02-25/13:14:00.00            306.21329
2017-02-25/13:14:10.00            306.71949
2017-02-25/13:14:20.00            307.23856
2017-02-25/13:14:30.00            307.77093
2017-02-25/13:14:40.00            308.31705
2017-02-25/13:14:50.00            308.87738
2017-02-25/13:15:00.00            309.45241
2017-02-25/13:15:10.00            310.04261
2017-02-25/13:15:20.00            310.64851
2017-02-25/13:15:30.00            311.27062
2017-02-25/13:15:40.00            311.90948
2017-02-25/13:15:50.00            312.56561
2017-02-25/13:16:00.00            313.23960
2017-02-25/13:16:10.00            313.93200
2017-02-25/13:16:20.00            314.64338
2017-02-25/13:16:30.00            315.37435
2017-02-25/13:16:40.00            316.12549
2017-02-25/13:16:50.00            316.89740
2017-02-25/13:17:00.00            317.69069
2017-02-25/13:17:10.00            318.50595
2017-02-25/13:17:20.00            319.34380
2017-02-25/13:17:30.00            320.20483
2017-02-25/13:17:40.00            321.08963
2017-02-25/13:17:50.00            321.99878
2017-02-25/13:18:00.00            322.93283
2017-02-25/13:18:10.00            323.89232
2017-02-25/13:18:20.00            324.87776
2017-02-25/13:18:30.00            325.88963
2017-02-25/13:18:40.00            326.92835
2017-02-25/13:18:50.00            327.99432
2017-02-25/13:19:00.00            329.08786
2017-02-25/13:19:10.00            330.20924
2017-02-25/13:19:20.00            331.35866
2017-02-25/13:19:30.00            332.53622
2017-02-25/13:19:40.00            333.74194
2017-02-25/13:19:50.00            334.97576
2017-02-25/13:20:00.00            336.23747
2017-02-25/13:20:10.00            337.52678
2017-02-25/13:20:20.00            338.84325
2017-02-25/13:20:30.00            340.18631
2017-02-25/13:20:40.00            341.55526
2017-02-25/13:20:50.00            342.94924
2017-02-25/13:21:00.00            344.36725
2017-02-25/13:21:10.00            345.80811
2017-02-25/13:21:20.00            347.27052
2017-02-25/13:21:30.00            348.75301
2017-02-25/13:21:40.00            350.25396
2017-02-25/13:21:50.00            351.77159
2017-02-25/13:22:00.00            353.30402
2017-02-25/13:22:10.00            354.84923
2017-02-25/13:22:20.00            356.40508
2017-02-25/13:22:30.00            357.96934
2017-02-25/13:22:40.00            359.53973
2017-02-25/13:22:50.00            1.1138717
2017-02-25/13:23:00.00            2.6893837
2017-02-25/13:23:10.00            4.2638580
2017-02-25/13:23:20.00            5.8348959
2017-02-25/13:23:30.00            7.4001304
2017-02-25/13:23:40.00            8.9572430
2017-02-25/13:23:50.00            10.503989
2017-02-25/13:24:00.00            12.038209
2017-02-25/13:24:10.00            13.557853
2017-02-25/13:24:20.00            15.060990
2017-02-25/13:24:30.00            16.545820
2017-02-25/13:24:40.00            18.010685
2017-02-25/13:24:50.00            19.454077
2017-02-25/13:25:00.00            20.874635
2017-02-25/13:25:10.00            22.271162
2017-02-25/13:25:20.00            23.642607
2017-02-25/13:25:30.00            24.988076
2017-02-25/13:25:40.00            26.306826
2017-02-25/13:25:50.00            27.598244
2017-02-25/13:26:00.00            28.861874
2017-02-25/13:26:10.00            30.097368
2017-02-25/13:26:20.00            31.304515
2017-02-25/13:26:30.00            32.483204
2017-02-25/13:26:40.00            33.633430
2017-02-25/13:26:50.00            34.755286
2017-02-25/13:27:00.00            35.848942
2017-02-25/13:27:10.00            36.914644
2017-02-25/13:27:20.00            37.952708
2017-02-25/13:27:30.00            38.963501
2017-02-25/13:27:40.00            39.947448
2017-02-25/13:27:50.00            40.905012
2017-02-25/13:28:00.00            41.836691
2017-02-25/13:28:10.00            42.743015
2017-02-25/13:28:20.00            43.624536
2017-02-25/13:28:30.00            44.481826
2017-02-25/13:28:40.00            45.315469
2017-02-25/13:28:50.00            46.126060
2017-02-25/13:29:00.00            46.914202
2017-02-25/13:29:10.00            47.680493
2017-02-25/13:29:20.00            48.425537
2017-02-25/13:29:30.00            49.149933
2017-02-25/13:29:40.00            49.854283
2017-02-25/13:29:50.00            50.539168
2017-02-25/13:30:00.00            51.205168
2017-02-25/13:30:10.00            51.852856
2017-02-25/13:30:20.00            52.482787
2017-02-25/13:30:30.00            53.095508
2017-02-25/13:30:40.00            53.691553
2017-02-25/13:30:50.00            54.271450
2017-02-25/13:31:00.00            54.835696
2017-02-25/13:31:10.00            55.384795
2017-02-25/13:31:20.00            55.919220
2017-02-25/13:31:30.00            56.439443
2017-02-25/13:31:40.00            56.945913
2017-02-25/13:31:50.00            57.439066
2017-02-25/13:32:00.00            57.919330
2017-02-25/13:32:10.00            58.387117
2017-02-25/13:32:20.00            58.842823
2017-02-25/13:32:30.00            59.286827
2017-02-25/13:32:40.00            59.719511
2017-02-25/13:32:50.00            60.141224
2017-02-25/13:33:00.00            60.552320
2017-02-25/13:33:10.00            60.953129
2017-02-25/13:33:20.00            61.343970
2017-02-25/13:33:30.00            61.725169
2017-02-25/13:33:40.00            62.097010
2017-02-25/13:33:50.00            62.459792
2017-02-25/13:34:00.00            62.813798
2017-02-25/13:34:10.00            63.159289
2017-02-25/13:34:20.00            63.496529
2017-02-25/13:34:30.00            63.825772
2017-02-25/13:34:40.00            64.147256
2017-02-25/13:34:50.00            64.461219
2017-02-25/13:35:00.00            64.767882
2017-02-25/13:35:10.00            65.067464
2017-02-25/13:35:20.00            65.360176
2017-02-25/13:35:30.00            65.646219
2017-02-25/13:35:40.00            65.925790
2017-02-25/13:35:50.00            66.199071
2017-02-25/13:36:00.00            66.466253
2017-02-25/13:36:10.00            66.727501
2017-02-25/13:36:20.00            66.982993
2017-02-25/13:36:30.00            67.232887
2017-02-25/13:36:40.00            67.477343
2017-02-25/13:36:50.00            67.716511
2017-02-25/13:37:00.00            67.950540
2017-02-25/13:37:10.00            68.179568
2017-02-25/13:37:20.00            68.403741
2017-02-25/13:37:30.00            68.623181
2017-02-25/13:37:40.00            68.838020
2017-02-25/13:37:50.00            69.048385
2017-02-25/13:38:00.00            69.254392
2017-02-25/13:38:10.00            69.456157
2017-02-25/13:38:20.00            69.653789
2017-02-25/13:38:30.00            69.847401
2017-02-25/13:38:40.00            70.037097
2017-02-25/13:38:50.00            70.222974
2017-02-25/13:39:00.00            70.405132
2017-02-25/13:39:10.00            70.583665
2017-02-25/13:39:20.00            70.758666
2017-02-25/13:39:30.00            70.930224
2017-02-25/13:39:40.00            71.098421
2017-02-25/13:39:50.00            71.263345
2017-02-25/13:40:00.00            71.425075
2017-02-25/13:40:10.00            71.583686
2017-02-25/13:40:20.00            71.739255
2017-02-25/13:40:30.00            71.891859
2017-02-25/13:40:40.00            72.041565
2017-02-25/13:40:50.00            72.188443
2017-02-25/13:41:00.00            72.332559
2017-02-25/13:41:10.00            72.473978
2017-02-25/13:41:20.00            72.612762
2017-02-25/13:41:30.00            72.748975
2017-02-25/13:41:40.00            72.882674
2017-02-25/13:41:50.00            73.013917
2017-02-25/13:42:00.00            73.142756
2017-02-25/13:42:10.00            73.269252
2017-02-25/13:42:20.00            73.393451
2017-02-25/13:42:30.00            73.515407
2017-02-25/13:42:40.00            73.635169
2017-02-25/13:42:50.00            73.752786
2017-02-25/13:43:00.00            73.868301
2017-02-25/13:43:10.00            73.981766
2017-02-25/13:43:20.00            74.093218
2017-02-25/13:43:30.00            74.202706
2017-02-25/13:43:40.00            74.310269
2017-02-25/13:43:50.00            74.415946
2017-02-25/13:44:00.00            74.519778
2017-02-25/13:44:10.00            74.621805
2017-02-25/13:44:20.00            74.722063
2017-02-25/13:44:30.00            74.820586
2017-02-25/13:44:40.00            74.917413
2017-02-25/13:44:50.00            75.012577
2017-02-25/13:45:00.00            75.106112
2017-02-25/13:45:10.00            75.198048
2017-02-25/13:45:20.00            75.288421
2017-02-25/13:45:30.00            75.377259
2017-02-25/13:45:40.00            75.464594
2017-02-25/13:45:50.00            75.550454
2017-02-25/13:46:00.00            75.634868
2017-02-25/13:46:10.00            75.717866
2017-02-25/13:46:20.00            75.799471
2017-02-25/13:46:30.00            75.879713
2017-02-25/13:46:40.00            75.958614
2017-02-25/13:46:50.00            76.036206
2017-02-25/13:47:00.00            76.112507
2017-02-25/13:47:10.00            76.187545
2017-02-25/13:47:20.00            76.261341
2017-02-25/13:47:30.00            76.333919
2017-02-25/13:47:40.00            76.405301
2017-02-25/13:47:50.00            76.475508
2017-02-25/13:48:00.00            76.544564
2017-02-25/13:48:10.00            76.612488
2017-02-25/13:48:20.00            76.679300
2017-02-25/13:48:30.00            76.745018
2017-02-25/13:48:40.00            76.809663
2017-02-25/13:48:50.00            76.873257
2017-02-25/13:49:00.00            76.935812
2017-02-25/13:49:10.00            76.997352
2017-02-25/13:49:20.00            77.057891
2017-02-25/13:49:30.00            77.117448
2017-02-25/13:49:40.00            77.176039
2017-02-25/13:49:50.00            77.233679
2017-02-25/13:50:00.00            77.290387
2017-02-25/13:50:10.00            77.346175
2017-02-25/13:50:20.00            77.401064
2017-02-25/13:50:30.00            77.455063
2017-02-25/13:50:40.00            77.508190
2017-02-25/13:50:50.00            77.560460
2017-02-25/13:51:00.00            77.611885
2017-02-25/13:51:10.00            77.662478
2017-02-25/13:51:20.00            77.712255
2017-02-25/13:51:30.00            77.761229
2017-02-25/13:51:40.00            77.809410
2017-02-25/13:51:50.00            77.856814
2017-02-25/13:52:00.00            77.903451
2017-02-25/13:52:10.00            77.949335
2017-02-25/13:52:20.00            77.994475
2017-02-25/13:52:30.00            78.038886
2017-02-25/13:52:40.00            78.082578
2017-02-25/13:52:50.00            78.125561
2017-02-25/13:53:00.00            78.167847
2017-02-25/13:53:10.00            78.209447
2017-02-25/13:53:20.00            78.250370
2017-02-25/13:53:30.00            78.290629
2017-02-25/13:53:40.00            78.330231
2017-02-25/13:53:50.00            78.369187
2017-02-25/13:54:00.00            78.407506
2017-02-25/13:54:10.00            78.445200
2017-02-25/13:54:20.00            78.482275
2017-02-25/13:54:30.00            78.518742
2017-02-25/13:54:40.00            78.554609
2017-02-25/13:54:50.00            78.589886
2017-02-25/13:55:00.00            78.624582
2017-02-25/13:55:10.00            78.658701
2017-02-25/13:55:20.00            78.692257
2017-02-25/13:55:30.00            78.725256
2017-02-25/13:55:40.00            78.757703
2017-02-25/13:55:50.00            78.789609
2017-02-25/13:56:00.00            78.820982
2017-02-25/13:56:10.00            78.851827
2017-02-25/13:56:20.00            78.882155
2017-02-25/13:56:30.00            78.911969
2017-02-25/13:56:40.00            78.941279
2017-02-25/13:56:50.00            78.970091
2017-02-25/13:57:00.00            78.998411
2017-02-25/13:57:10.00            79.026247
2017-02-25/13:57:20.00            79.053607
2017-02-25/13:57:30.00            79.080494
2017-02-25/13:57:40.00            79.106917
2017-02-25/13:57:50.00            79.132881
2017-02-25/13:58:00.00            79.158391
2017-02-25/13:58:10.00            79.183457
2017-02-25/13:58:20.00            79.208080
2017-02-25/13:58:30.00            79.232269
2017-02-25/13:58:40.00            79.256031
2017-02-25/13:58:50.00            79.279367
2017-02-25/13:59:00.00            79.302287
2017-02-25/13:59:10.00            79.324792
2017-02-25/13:59:20.00            79.346892
2017-02-25/13:59:30.00            79.368589
2017-02-25/13:59:40.00            79.389890
2017-02-25/13:59:50.00            79.410799
2017-02-25/14:00:00.00            79.431322
2017-02-25/14:00:10.00            79.451462
2017-02-25/14:00:20.00            79.471226
2017-02-25/14:00:30.00            79.490617
2017-02-25/14:00:40.00            79.509641
2017-02-25/14:00:50.00            79.528301
2017-02-25/14:01:00.00            79.546604
2017-02-25/14:01:10.00            79.564553
2017-02-25/14:01:20.00            79.582151
2017-02-25/14:01:30.00            79.599405
2017-02-25/14:01:40.00            79.616317
2017-02-25/14:01:50.00            79.632893
2017-02-25/14:02:00.00            79.649135
2017-02-25/14:02:10.00            79.665049
2017-02-25/14:02:20.00            79.680637
2017-02-25/14:02:30.00            79.695905
2017-02-25/14:02:40.00            79.710855
2017-02-25/14:02:50.00            79.725493
2017-02-25/14:03:00.00            79.739820
2017-02-25/14:03:10.00            79.753841
2017-02-25/14:03:20.00            79.767560
2017-02-25/14:03:30.00            79.780982
2017-02-25/14:03:40.00            79.794106
2017-02-25/14:03:50.00            79.806939
2017-02-25/14:04:00.00            79.819484
2017-02-25/14:04:10.00            79.831743
2017-02-25/14:04:20.00            79.843720
2017-02-25/14:04:30.00            79.855420
2017-02-25/14:04:40.00            79.866843
2017-02-25/14:04:50.00            79.877994
2017-02-25/14:05:00.00            79.888878
2017-02-25/14:05:10.00            79.899493
2017-02-25/14:05:20.00            79.909846
2017-02-25/14:05:30.00            79.919939
2017-02-25/14:05:40.00            79.929774
2017-02-25/14:05:50.00            79.939356
2017-02-25/14:06:00.00            79.948686
2017-02-25/14:06:10.00            79.957767
2017-02-25/14:06:20.00            79.966602
2017-02-25/14:06:30.00            79.975194
2017-02-25/14:06:40.00            79.983545
2017-02-25/14:06:50.00            79.991658
2017-02-25/14:07:00.00            79.999537
2017-02-25/14:07:10.00            80.007182
2017-02-25/14:07:20.00            80.014597
2017-02-25/14:07:30.00            80.021785
2017-02-25/14:07:40.00            80.028748
2017-02-25/14:07:50.00            80.035487
2017-02-25/14:08:00.00            80.042006
2017-02-25/14:08:10.00            80.048307
2017-02-25/14:08:20.00            80.054392
2017-02-25/14:08:30.00            80.060264
2017-02-25/14:08:40.00            80.065924
2017-02-25/14:08:50.00            80.071376
2017-02-25/14:09:00.00            80.076621
2017-02-25/14:09:10.00            80.081662
2017-02-25/14:09:20.00            80.086500
2017-02-25/14:09:30.00            80.091139
2017-02-25/14:09:40.00            80.095578
2017-02-25/14:09:50.00            80.099822
2017-02-25/14:10:00.00            80.103870
2017-02-25/14:10:10.00            80.107728
2017-02-25/14:10:20.00            80.111396
2017-02-25/14:10:30.00            80.114875
2017-02-25/14:10:40.00            80.118168
2017-02-25/14:10:50.00            80.121277
2017-02-25/14:11:00.00            80.124203
2017-02-25/14:11:10.00            80.126949
2017-02-25/14:11:20.00            80.129516
2017-02-25/14:11:30.00            80.131907
2017-02-25/14:11:40.00            80.134121
2017-02-25/14:11:50.00            80.136163
2017-02-25/14:12:00.00            80.138034
2017-02-25/14:12:10.00            80.139734
2017-02-25/14:12:20.00            80.141266
2017-02-25/14:12:30.00            80.142632
2017-02-25/14:12:40.00            80.143833
2017-02-25/14:12:50.00            80.144870
2017-02-25/14:13:00.00            80.145747
2017-02-25/14:13:10.00            80.146463
2017-02-25/14:13:20.00            80.147021
2017-02-25/14:13:30.00            80.147421
2017-02-25/14:13:40.00            80.147667
2017-02-25/14:13:50.00            80.147759
2017-02-25/14:14:00.00            80.147698
2017-02-25/14:14:10.00            80.147488
2017-02-25/14:14:20.00            80.147127
2017-02-25/14:14:30.00            80.146619
2017-02-25/14:14:40.00            80.145965
2017-02-25/14:14:50.00            80.145165
2017-02-25/14:15:00.00            80.144221
2017-02-25/14:15:10.00            80.143136
2017-02-25/14:15:20.00            80.141909
2017-02-25/14:15:30.00            80.140544
2017-02-25/14:15:40.00            80.139039
2017-02-25/14:15:50.00            80.137399
2017-02-25/14:16:00.00            80.135623
2017-02-25/14:16:10.00            80.133712
2017-02-25/14:16:20.00            80.131669
2017-02-25/14:16:30.00            80.129493
2017-02-25/14:16:40.00            80.127188
2017-02-25/14:16:50.00            80.124753
2017-02-25/14:17:00.00            80.122191
2017-02-25/14:17:10.00            80.119501
2017-02-25/14:17:20.00            80.116685
2017-02-25/14:17:30.00            80.113746
2017-02-25/14:17:40.00            80.110683
2017-02-25/14:17:50.00            80.107498
2017-02-25/14:18:00.00            80.104193
2017-02-25/14:18:10.00            80.100767
2017-02-25/14:18:20.00            80.097222
2017-02-25/14:18:30.00            80.093561
2017-02-25/14:18:40.00            80.089783
2017-02-25/14:18:50.00            80.085889
2017-02-25/14:19:00.00            80.081881
2017-02-25/14:19:10.00            80.077759
2017-02-25/14:19:20.00            80.073526
2017-02-25/14:19:30.00            80.069181
2017-02-25/14:19:40.00            80.064726
2017-02-25/14:19:50.00            80.060162
2017-02-25/14:20:00.00            80.055489
2017-02-25/14:20:10.00            80.050710
2017-02-25/14:20:20.00            80.045825
2017-02-25/14:20:30.00            80.040833
2017-02-25/14:20:40.00            80.035738
2017-02-25/14:20:50.00            80.030540
2017-02-25/14:21:00.00            80.025240
2017-02-25/14:21:10.00            80.019838
2017-02-25/14:21:20.00            80.014335
2017-02-25/14:21:30.00            80.008733
2017-02-25/14:21:40.00            80.003032
2017-02-25/14:21:50.00            79.997233
2017-02-25/14:22:00.00            79.991338
2017-02-25/14:22:10.00            79.985346
2017-02-25/14:22:20.00            79.979260
2017-02-25/14:22:30.00            79.973079
2017-02-25/14:22:40.00            79.966804
2017-02-25/14:22:50.00            79.960437
2017-02-25/14:23:00.00            79.953979
2017-02-25/14:23:10.00            79.947429
2017-02-25/14:23:20.00            79.940790
2017-02-25/14:23:30.00            79.934060
2017-02-25/14:23:40.00            79.927243
2017-02-25/14:23:50.00            79.920338
2017-02-25/14:24:00.00            79.913347
2017-02-25/14:24:10.00            79.906269
2017-02-25/14:24:20.00            79.899105
2017-02-25/14:24:30.00            79.891857
2017-02-25/14:24:40.00            79.884525
2017-02-25/14:24:50.00            79.877110
2017-02-25/14:25:00.00            79.869612
2017-02-25/14:25:10.00            79.862034
2017-02-25/14:25:20.00            79.854374
2017-02-25/14:25:30.00            79.846635
2017-02-25/14:25:40.00            79.838816
2017-02-25/14:25:50.00            79.830918
2017-02-25/14:26:00.00            79.822942
2017-02-25/14:26:10.00            79.814889
2017-02-25/14:26:20.00            79.806759
2017-02-25/14:26:30.00            79.798554
2017-02-25/14:26:40.00            79.790272
2017-02-25/14:26:50.00            79.781918
2017-02-25/14:27:00.00            79.773488
2017-02-25/14:27:10.00            79.764987
2017-02-25/14:27:20.00            79.756412
2017-02-25/14:27:30.00            79.747764
2017-02-25/14:27:40.00            79.739047
2017-02-25/14:27:50.00            79.730258
2017-02-25/14:28:00.00            79.721400
2017-02-25/14:28:10.00            79.712471
2017-02-25/14:28:20.00            79.703475
2017-02-25/14:28:30.00            79.694409
2017-02-25/14:28:40.00            79.685276
2017-02-25/14:28:50.00            79.676077
2017-02-25/14:29:00.00            79.666812
2017-02-25/14:29:10.00            79.657481
2017-02-25/14:29:20.00            79.648084
2017-02-25/14:29:30.00            79.638623
2017-02-25/14:29:40.00            79.629098
2017-02-25/14:29:50.00            79.619510
2017-02-25/14:30:00.00            79.609859
2017-02-25/14:30:10.00            79.600145
2017-02-25/14:30:20.00            79.590372
2017-02-25/14:30:30.00            79.580534
2017-02-25/14:30:40.00            79.570638
2017-02-25/14:30:50.00            79.560682
2017-02-25/14:31:00.00            79.550666
2017-02-25/14:31:10.00            79.540591
2017-02-25/14:31:20.00            79.530458
2017-02-25/14:31:30.00            79.520266
2017-02-25/14:31:40.00            79.510018
2017-02-25/14:31:50.00            79.499713
2017-02-25/14:32:00.00            79.489351
2017-02-25/14:32:10.00            79.478934
2017-02-25/14:32:20.00            79.468462
2017-02-25/14:32:30.00            79.457935
2017-02-25/14:32:40.00            79.447353
2017-02-25/14:32:50.00            79.436718
2017-02-25/14:33:00.00            79.426030
2017-02-25/14:33:10.00            79.415289
2017-02-25/14:33:20.00            79.404495
2017-02-25/14:33:30.00            79.393650
2017-02-25/14:33:40.00            79.382754
2017-02-25/14:33:50.00            79.371807
2017-02-25/14:34:00.00            79.360809
2017-02-25/14:34:10.00            79.349762
2017-02-25/14:34:20.00            79.338666
2017-02-25/14:34:30.00            79.327520
2017-02-25/14:34:40.00            79.316326
2017-02-25/14:34:50.00            79.305084
2017-02-25/14:35:00.00            79.293793
2017-02-25/14:35:10.00            79.282458
2017-02-25/14:35:20.00            79.271074
2017-02-25/14:35:30.00            79.259645
2017-02-25/14:35:40.00            79.248169
2017-02-25/14:35:50.00            79.236648
2017-02-25/14:36:00.00            79.225084
2017-02-25/14:36:10.00            79.213474
2017-02-25/14:36:20.00            79.201819
2017-02-25/14:36:30.00            79.190123
2017-02-25/14:36:40.00            79.178381
2017-02-25/14:36:50.00            79.166598
2017-02-25/14:37:00.00            79.154772
2017-02-25/14:37:10.00            79.142904
2017-02-25/14:37:20.00            79.130995
2017-02-25/14:37:30.00            79.119046
2017-02-25/14:37:40.00            79.107054
2017-02-25/14:37:50.00            79.095023
2017-02-25/14:38:00.00            79.082953
2017-02-25/14:38:10.00            79.070842
2017-02-25/14:38:20.00            79.058692
2017-02-25/14:38:30.00            79.046504
2017-02-25/14:38:40.00            79.034278
2017-02-25/14:38:50.00            79.022013
2017-02-25/14:39:00.00            79.009711
2017-02-25/14:39:10.00            78.997373
2017-02-25/14:39:20.00            78.984997
2017-02-25/14:39:30.00            78.972585
2017-02-25/14:39:40.00            78.960136
2017-02-25/14:39:50.00            78.947652
2017-02-25/14:40:00.00            78.935134
2017-02-25/14:40:10.00            78.922580
2017-02-25/14:40:20.00            78.909992
2017-02-25/14:40:30.00            78.897369
2017-02-25/14:40:40.00            78.884713
2017-02-25/14:40:50.00            78.872024
2017-02-25/14:41:00.00            78.859301
2017-02-25/14:41:10.00            78.846546
2017-02-25/14:41:20.00            78.833758
2017-02-25/14:41:30.00            78.820939
2017-02-25/14:41:40.00            78.808088
2017-02-25/14:41:50.00            78.795205
2017-02-25/14:42:00.00            78.782293
2017-02-25/14:42:10.00            78.769348
2017-02-25/14:42:20.00            78.756375
2017-02-25/14:42:30.00            78.743370
2017-02-25/14:42:40.00            78.730337
2017-02-25/14:42:50.00            78.717275
2017-02-25/14:43:00.00            78.704183
2017-02-25/14:43:10.00            78.691062
2017-02-25/14:43:20.00            78.677915
2017-02-25/14:43:30.00            78.664739
2017-02-25/14:43:40.00            78.651535
2017-02-25/14:43:50.00            78.638304
2017-02-25/14:44:00.00            78.625046
2017-02-25/14:44:10.00            78.611762
2017-02-25/14:44:20.00            78.598452
2017-02-25/14:44:30.00            78.585115
2017-02-25/14:44:40.00            78.571753
2017-02-25/14:44:50.00            78.558367
2017-02-25/14:45:00.00            78.544954
2017-02-25/14:45:10.00            78.531517
2017-02-25/14:45:20.00            78.518056
2017-02-25/14:45:30.00            78.504572
2017-02-25/14:45:40.00            78.491062
2017-02-25/14:45:50.00            78.477530
2017-02-25/14:46:00.00            78.463975
2017-02-25/14:46:10.00            78.450397
2017-02-25/14:46:20.00            78.436797
2017-02-25/14:46:30.00            78.423174
2017-02-25/14:46:40.00            78.409531
2017-02-25/14:46:50.00            78.395865
2017-02-25/14:47:00.00            78.382177
2017-02-25/14:47:10.00            78.368469
2017-02-25/14:47:20.00            78.354741
2017-02-25/14:47:30.00            78.340991
2017-02-25/14:47:40.00            78.327222
2017-02-25/14:47:50.00            78.313433
2017-02-25/14:48:00.00            78.299624
2017-02-25/14:48:10.00            78.285797
2017-02-25/14:48:20.00            78.271952
2017-02-25/14:48:30.00            78.258086
2017-02-25/14:48:40.00            78.244202
2017-02-25/14:48:50.00            78.230302
2017-02-25/14:49:00.00            78.216382
2017-02-25/14:49:10.00            78.202446
2017-02-25/14:49:20.00            78.188492
2017-02-25/14:49:30.00            78.174522
2017-02-25/14:49:40.00            78.160534
2017-02-25/14:49:50.00            78.146531
2017-02-25/14:50:00.00            78.132511
2017-02-25/14:50:10.00            78.118476
2017-02-25/14:50:20.00            78.104425
2017-02-25/14:50:30.00            78.090360
2017-02-25/14:50:40.00            78.076279
2017-02-25/14:50:50.00            78.062184
2017-02-25/14:51:00.00            78.048073
2017-02-25/14:51:10.00            78.033950
2017-02-25/14:51:20.00            78.019811
2017-02-25/14:51:30.00            78.005659
2017-02-25/14:51:40.00            77.991496
2017-02-25/14:51:50.00            77.977317
2017-02-25/14:52:00.00            77.963128
2017-02-25/14:52:10.00            77.948925
2017-02-25/14:52:20.00            77.934709
2017-02-25/14:52:30.00            77.920482
2017-02-25/14:52:40.00            77.906243
2017-02-25/14:52:50.00            77.891993
2017-02-25/14:53:00.00            77.877731
2017-02-25/14:53:10.00            77.863459
2017-02-25/14:53:20.00            77.849177
2017-02-25/14:53:30.00            77.834883
2017-02-25/14:53:40.00            77.820579
2017-02-25/14:53:50.00            77.806267
2017-02-25/14:54:00.00            77.791943
2017-02-25/14:54:10.00            77.777611
2017-02-25/14:54:20.00            77.763271
2017-02-25/14:54:30.00            77.748921
2017-02-25/14:54:40.00            77.734563
2017-02-25/14:54:50.00            77.720196
2017-02-25/14:55:00.00            77.705821
2017-02-25/14:55:10.00            77.691438
2017-02-25/14:55:20.00            77.677048
2017-02-25/14:55:30.00            77.662650
2017-02-25/14:55:40.00            77.648247
2017-02-25/14:55:50.00            77.633835
2017-02-25/14:56:00.00            77.619417
2017-02-25/14:56:10.00            77.604992
2017-02-25/14:56:20.00            77.590563
2017-02-25/14:56:30.00            77.576127
2017-02-25/14:56:40.00            77.561686
2017-02-25/14:56:50.00            77.547239
2017-02-25/14:57:00.00            77.532788
2017-02-25/14:57:10.00            77.518332
2017-02-25/14:57:20.00            77.503871
2017-02-25/14:57:30.00            77.489406
2017-02-25/14:57:40.00            77.474937
2017-02-25/14:57:50.00            77.460464
2017-02-25/14:58:00.00            77.445987
2017-02-25/14:58:10.00            77.431508
2017-02-25/14:58:20.00            77.417025
2017-02-25/14:58:30.00            77.402540
2017-02-25/14:58:40.00            77.388053
2017-02-25/14:58:50.00            77.373563
2017-02-25/14:59:00.00            77.359070
2017-02-25/14:59:10.00            77.344576
2017-02-25/14:59:20.00            77.330081
2017-02-25/14:59:30.00            77.315583
2017-02-25/14:59:40.00            77.301087
2017-02-25/14:59:50.00            77.286587
2017-02-25/15:00:00.00            77.272088
2017-02-25/15:00:10.00            77.257588
2017-02-25/15:00:20.00            77.243088
2017-02-25/15:00:30.00            77.228589
2017-02-25/15:00:40.00            77.214090
2017-02-25/15:00:50.00            77.199592
2017-02-25/15:01:00.00            77.185095
2017-02-25/15:01:10.00            77.170598
2017-02-25/15:01:20.00            77.156103
2017-02-25/15:01:30.00            77.141609
2017-02-25/15:01:40.00            77.127118
2017-02-25/15:01:50.00            77.112627
2017-02-25/15:02:00.00            77.098142
2017-02-25/15:02:10.00            77.083656
2017-02-25/15:02:20.00            77.069174
2017-02-25/15:02:30.00            77.054695
2017-02-25/15:02:40.00            77.040220
2017-02-25/15:02:50.00            77.025749
2017-02-25/15:03:00.00            77.011281
2017-02-25/15:03:10.00            76.996817
2017-02-25/15:03:20.00            76.982357
2017-02-25/15:03:30.00            76.967902
2017-02-25/15:03:40.00            76.953452
2017-02-25/15:03:50.00            76.939005
2017-02-25/15:04:00.00            76.924566
2017-02-25/15:04:10.00            76.910131
2017-02-25/15:04:20.00            76.895703
2017-02-25/15:04:30.00            76.881279
2017-02-25/15:04:40.00            76.866863
2017-02-25/15:04:50.00            76.852452
2017-02-25/15:05:00.00            76.838049
2017-02-25/15:05:10.00            76.823652
2017-02-25/15:05:20.00            76.809262
2017-02-25/15:05:30.00            76.794880
2017-02-25/15:05:40.00            76.780506
2017-02-25/15:05:50.00            76.766139
2017-02-25/15:06:00.00            76.751780
2017-02-25/15:06:10.00            76.737429
2017-02-25/15:06:20.00            76.723090
2017-02-25/15:06:30.00            76.708756
2017-02-25/15:06:40.00            76.694433
2017-02-25/15:06:50.00            76.680119
2017-02-25/15:07:00.00            76.665813
2017-02-25/15:07:10.00            76.651518
2017-02-25/15:07:20.00            76.637234
2017-02-25/15:07:30.00            76.622959
2017-02-25/15:07:40.00            76.608696
2017-02-25/15:07:50.00            76.594443
2017-02-25/15:08:00.00            76.580202
2017-02-25/15:08:10.00            76.565972
2017-02-25/15:08:20.00            76.551752
2017-02-25/15:08:30.00            76.537544
2017-02-25/15:08:40.00            76.523349
2017-02-25/15:08:50.00            76.509165
2017-02-25/15:09:00.00            76.494996
2017-02-25/15:09:10.00            76.480837
2017-02-25/15:09:20.00            76.466693
2017-02-25/15:09:30.00            76.452561
2017-02-25/15:09:40.00            76.438444
2017-02-25/15:09:50.00            76.424340
2017-02-25/15:10:00.00            76.410249
2017-02-25/15:10:10.00            76.396174
2017-02-25/15:10:20.00            76.382112
2017-02-25/15:10:30.00            76.368066
2017-02-25/15:10:40.00            76.354035
2017-02-25/15:10:50.00            76.340018
2017-02-25/15:11:00.00            76.326017
2017-02-25/15:11:10.00            76.312033
2017-02-25/15:11:20.00            76.298063
2017-02-25/15:11:30.00            76.284110
2017-02-25/15:11:40.00            76.270174
2017-02-25/15:11:50.00            76.256254
2017-02-25/15:12:00.00            76.242352
2017-02-25/15:12:10.00            76.228467
2017-02-25/15:12:20.00            76.214598
2017-02-25/15:12:30.00            76.200749
2017-02-25/15:12:40.00            76.186918
2017-02-25/15:12:50.00            76.173104
2017-02-25/15:13:00.00            76.159310
2017-02-25/15:13:10.00            76.145533
2017-02-25/15:13:20.00            76.131776
2017-02-25/15:13:30.00            76.118037
2017-02-25/15:13:40.00            76.104320
2017-02-25/15:13:50.00            76.090622
2017-02-25/15:14:00.00            76.076943
2017-02-25/15:14:10.00            76.063286
2017-02-25/15:14:20.00            76.049648
2017-02-25/15:14:30.00            76.036031
2017-02-25/15:14:40.00            76.022436
2017-02-25/15:14:50.00            76.008862
2017-02-25/15:15:00.00            75.995310
2017-02-25/15:15:10.00            75.981781
2017-02-25/15:15:20.00            75.968274
2017-02-25/15:15:30.00            75.954787
2017-02-25/15:15:40.00            75.941326
2017-02-25/15:15:50.00            75.927885
2017-02-25/15:16:00.00            75.914469
2017-02-25/15:16:10.00            75.901076
2017-02-25/15:16:20.00            75.887707
2017-02-25/15:16:30.00            75.874362
2017-02-25/15:16:40.00            75.861042
2017-02-25/15:16:50.00            75.847746
2017-02-25/15:17:00.00            75.834476
2017-02-25/15:17:10.00            75.821230
2017-02-25/15:17:20.00            75.808009
2017-02-25/15:17:30.00            75.794814
2017-02-25/15:17:40.00            75.781645
2017-02-25/15:17:50.00            75.768505
2017-02-25/15:18:00.00            75.755390
2017-02-25/15:18:10.00            75.742301
2017-02-25/15:18:20.00            75.729239
2017-02-25/15:18:30.00            75.716204
2017-02-25/15:18:40.00            75.703198
2017-02-25/15:18:50.00            75.690218
2017-02-25/15:19:00.00            75.677270
2017-02-25/15:19:10.00            75.664348
2017-02-25/15:19:20.00            75.651456
2017-02-25/15:19:30.00            75.638592
2017-02-25/15:19:40.00            75.625757
2017-02-25/15:19:50.00            75.612954
2017-02-25/15:20:00.00            75.600179
2017-02-25/15:20:10.00            75.587436
2017-02-25/15:20:20.00            75.574723
2017-02-25/15:20:30.00            75.562039
2017-02-25/15:20:40.00            75.549389
2017-02-25/15:20:50.00            75.536768
2017-02-25/15:21:00.00            75.524180
2017-02-25/15:21:10.00            75.511625
2017-02-25/15:21:20.00            75.499102
2017-02-25/15:21:30.00            75.486611
2017-02-25/15:21:40.00            75.474153
2017-02-25/15:21:50.00            75.461728
2017-02-25/15:22:00.00            75.449336
2017-02-25/15:22:10.00            75.436981
2017-02-25/15:22:20.00            75.424658
2017-02-25/15:22:30.00            75.412370
2017-02-25/15:22:40.00            75.400117
2017-02-25/15:22:50.00            75.387899
2017-02-25/15:23:00.00            75.375715
2017-02-25/15:23:10.00            75.363569
2017-02-25/15:23:20.00            75.351458
2017-02-25/15:23:30.00            75.339384
2017-02-25/15:23:40.00            75.327346
2017-02-25/15:23:50.00            75.315347
2017-02-25/15:24:00.00            75.303383
2017-02-25/15:24:10.00            75.291458
2017-02-25/15:24:20.00            75.279569
2017-02-25/15:24:30.00            75.267721
2017-02-25/15:24:40.00            75.255911
2017-02-25/15:24:50.00            75.244139
2017-02-25/15:25:00.00            75.232409
2017-02-25/15:25:10.00            75.220717
2017-02-25/15:25:20.00            75.209063
2017-02-25/15:25:30.00            75.197452
2017-02-25/15:25:40.00            75.185882
2017-02-25/15:25:50.00            75.174351
2017-02-25/15:26:00.00            75.162863
2017-02-25/15:26:10.00            75.151416
2017-02-25/15:26:20.00            75.140012
2017-02-25/15:26:30.00            75.128649
2017-02-25/15:26:40.00            75.117330
2017-02-25/15:26:50.00            75.106052
2017-02-25/15:27:00.00            75.094820
2017-02-25/15:27:10.00            75.083630
2017-02-25/15:27:20.00            75.072487
2017-02-25/15:27:30.00            75.061385
2017-02-25/15:27:40.00            75.050330
2017-02-25/15:27:50.00            75.039320
2017-02-25/15:28:00.00            75.028356
2017-02-25/15:28:10.00            75.017437
2017-02-25/15:28:20.00            75.006564
2017-02-25/15:28:30.00            74.995740
2017-02-25/15:28:40.00            74.984961
2017-02-25/15:28:50.00            74.974230
2017-02-25/15:29:00.00            74.963547
2017-02-25/15:29:10.00            74.952912
2017-02-25/15:29:20.00            74.942327
2017-02-25/15:29:30.00            74.931789
2017-02-25/15:29:40.00            74.921301
2017-02-25/15:29:50.00            74.910863
2017-02-25/15:30:00.00            74.900475
2017-02-25/15:30:10.00            74.890139
2017-02-25/15:30:20.00            74.879852
2017-02-25/15:30:30.00            74.869617
2017-02-25/15:30:40.00            74.859434
2017-02-25/15:30:50.00            74.849303
2017-02-25/15:31:00.00            74.839225
2017-02-25/15:31:10.00            74.829200
2017-02-25/15:31:20.00            74.819228
2017-02-25/15:31:30.00            74.809308
2017-02-25/15:31:40.00            74.799445
2017-02-25/15:31:50.00            74.789634
2017-02-25/15:32:00.00            74.779879
2017-02-25/15:32:10.00            74.770179
2017-02-25/15:32:20.00            74.760536
2017-02-25/15:32:30.00            74.750950
2017-02-25/15:32:40.00            74.741418
2017-02-25/15:32:50.00            74.731944
2017-02-25/15:33:00.00            74.722529
2017-02-25/15:33:10.00            74.713171
2017-02-25/15:33:20.00            74.703872
2017-02-25/15:33:30.00            74.694630
2017-02-25/15:33:40.00            74.685449
2017-02-25/15:33:50.00            74.676328
2017-02-25/15:34:00.00            74.667267
2017-02-25/15:34:10.00            74.658264
2017-02-25/15:34:20.00            74.649326
2017-02-25/15:34:30.00            74.640449
2017-02-25/15:34:40.00            74.631632
2017-02-25/15:34:50.00            74.622878
2017-02-25/15:35:00.00            74.614187
2017-02-25/15:35:10.00            74.605562
2017-02-25/15:35:20.00            74.596998
2017-02-25/15:35:30.00            74.588498
2017-02-25/15:35:40.00            74.580064
2017-02-25/15:35:50.00            74.571696
2017-02-25/15:36:00.00            74.563392
2017-02-25/15:36:10.00            74.555156
2017-02-25/15:36:20.00            74.546985
2017-02-25/15:36:30.00            74.538884
2017-02-25/15:36:40.00            74.530848
2017-02-25/15:36:50.00            74.522883
2017-02-25/15:37:00.00            74.514983
2017-02-25/15:37:10.00            74.507156
2017-02-25/15:37:20.00            74.499397
2017-02-25/15:37:30.00            74.491709
2017-02-25/15:37:40.00            74.484092
2017-02-25/15:37:50.00            74.476546
2017-02-25/15:38:00.00            74.469072
2017-02-25/15:38:10.00            74.461670
2017-02-25/15:38:20.00            74.454341
2017-02-25/15:38:30.00            74.447086
2017-02-25/15:38:40.00            74.439904
2017-02-25/15:38:50.00            74.432797
2017-02-25/15:39:00.00            74.425766
2017-02-25/15:39:10.00            74.418809
2017-02-25/15:39:20.00            74.411930
2017-02-25/15:39:30.00            74.405127
2017-02-25/15:39:40.00            74.398402
2017-02-25/15:39:50.00            74.391754
2017-02-25/15:40:00.00            74.385185
2017-02-25/15:40:10.00            74.378694
2017-02-25/15:40:20.00            74.372284
2017-02-25/15:40:30.00            74.365955
2017-02-25/15:40:40.00            74.359705
2017-02-25/15:40:50.00            74.353538
2017-02-25/15:41:00.00            74.347451
2017-02-25/15:41:10.00            74.341450
2017-02-25/15:41:20.00            74.335528
2017-02-25/15:41:30.00            74.329693
2017-02-25/15:41:40.00            74.323942
2017-02-25/15:41:50.00            74.318276
2017-02-25/15:42:00.00            74.312695
2017-02-25/15:42:10.00            74.307199
2017-02-25/15:42:20.00            74.301792
2017-02-25/15:42:30.00            74.296472
2017-02-25/15:42:40.00            74.291242
2017-02-25/15:42:50.00            74.286097
2017-02-25/15:43:00.00            74.281046
2017-02-25/15:43:10.00            74.276082
2017-02-25/15:43:20.00            74.271210
2017-02-25/15:43:30.00            74.266431
2017-02-25/15:43:40.00            74.261743
2017-02-25/15:43:50.00            74.257147
2017-02-25/15:44:00.00            74.252646
2017-02-25/15:44:10.00            74.248238
2017-02-25/15:44:20.00            74.243925
2017-02-25/15:44:30.00            74.239710
2017-02-25/15:44:40.00            74.235588
2017-02-25/15:44:50.00            74.231567
2017-02-25/15:45:00.00            74.227640
2017-02-25/15:45:10.00            74.223815
2017-02-25/15:45:20.00            74.220087
2017-02-25/15:45:30.00            74.216461
2017-02-25/15:45:40.00            74.212934
2017-02-25/15:45:50.00            74.209510
2017-02-25/15:46:00.00            74.206187
2017-02-25/15:46:10.00            74.202968
2017-02-25/15:46:20.00            74.199853
2017-02-25/15:46:30.00            74.196842
2017-02-25/15:46:40.00            74.193935
2017-02-25/15:46:50.00            74.191136
2017-02-25/15:47:00.00            74.188443
2017-02-25/15:47:10.00            74.185859
2017-02-25/15:47:20.00            74.183382
2017-02-25/15:47:30.00            74.181016
2017-02-25/15:47:40.00            74.178760
2017-02-25/15:47:50.00            74.176614
2017-02-25/15:48:00.00            74.174580
2017-02-25/15:48:10.00            74.172659
2017-02-25/15:48:20.00            74.170852
2017-02-25/15:48:30.00            74.169159
2017-02-25/15:48:40.00            74.167582
2017-02-25/15:48:50.00            74.166120
2017-02-25/15:49:00.00            74.164777
2017-02-25/15:49:10.00            74.163551
2017-02-25/15:49:20.00            74.162443
2017-02-25/15:49:30.00            74.161455
2017-02-25/15:49:40.00            74.160588
2017-02-25/15:49:50.00            74.159841
2017-02-25/15:50:00.00            74.159220
2017-02-25/15:50:10.00            74.158719
2017-02-25/15:50:20.00            74.158343
2017-02-25/15:50:30.00            74.158095
2017-02-25/15:50:40.00            74.157972
2017-02-25/15:50:50.00            74.157975
2017-02-25/15:51:00.00            74.158107
2017-02-25/15:51:10.00            74.158368
2017-02-25/15:51:20.00            74.158759
2017-02-25/15:51:30.00            74.159280
2017-02-25/15:51:40.00            74.159936
2017-02-25/15:51:50.00            74.160725
2017-02-25/15:52:00.00            74.161646
2017-02-25/15:52:10.00            74.162705
2017-02-25/15:52:20.00            74.163898
2017-02-25/15:52:30.00            74.165230
2017-02-25/15:52:40.00            74.166700
2017-02-25/15:52:50.00            74.168310
2017-02-25/15:53:00.00            74.170060
2017-02-25/15:53:10.00            74.171951
2017-02-25/15:53:20.00            74.173987
2017-02-25/15:53:30.00            74.176165
2017-02-25/15:53:40.00            74.178490
2017-02-25/15:53:50.00            74.180960
2017-02-25/15:54:00.00            74.183578
2017-02-25/15:54:10.00            74.186345
2017-02-25/15:54:20.00            74.189260
2017-02-25/15:54:30.00            74.192328
2017-02-25/15:54:40.00            74.195547
2017-02-25/15:54:50.00            74.198920
2017-02-25/15:55:00.00            74.202448
2017-02-25/15:55:10.00            74.206132
2017-02-25/15:55:20.00            74.209971
2017-02-25/15:55:30.00            74.213971
2017-02-25/15:55:40.00            74.218128
2017-02-25/15:55:50.00            74.222447
2017-02-25/15:56:00.00            74.226929
2017-02-25/15:56:10.00            74.231574
2017-02-25/15:56:20.00            74.236384
2017-02-25/15:56:30.00            74.241359
2017-02-25/15:56:40.00            74.246502
2017-02-25/15:56:50.00            74.251815
2017-02-25/15:57:00.00            74.257297
2017-02-25/15:57:10.00            74.262951
2017-02-25/15:57:20.00            74.268778
2017-02-25/15:57:30.00            74.274780
2017-02-25/15:57:40.00            74.280956
2017-02-25/15:57:50.00            74.287311
2017-02-25/15:58:00.00            74.293845
2017-02-25/15:58:10.00            74.300558
2017-02-25/15:58:20.00            74.307454
2017-02-25/15:58:30.00            74.314532
2017-02-25/15:58:40.00            74.321795
2017-02-25/15:58:50.00            74.329246
2017-02-25/15:59:00.00            74.336883
2017-02-25/15:59:10.00            74.344709
2017-02-25/15:59:20.00            74.352727
2017-02-25/15:59:30.00            74.360937
2017-02-25/15:59:40.00            74.369342
2017-02-25/15:59:50.00            74.377943
2017-02-25/16:00:00.00            74.386739
2017-02-25/16:00:10.00            74.395737
2017-02-25/16:00:20.00            74.404935
2017-02-25/16:00:30.00            74.414335
2017-02-25/16:00:40.00            74.423939
2017-02-25/16:00:50.00            74.433750
2017-02-25/16:01:00.00            74.443768
2017-02-25/16:01:10.00            74.453995
2017-02-25/16:01:20.00            74.464435
2017-02-25/16:01:30.00            74.475086
2017-02-25/16:01:40.00            74.485954
2017-02-25/16:01:50.00            74.497038
2017-02-25/16:02:00.00            74.508341
2017-02-25/16:02:10.00            74.519864
2017-02-25/16:02:20.00            74.531609
2017-02-25/16:02:30.00            74.543580
2017-02-25/16:02:40.00            74.555776
2017-02-25/16:02:50.00            74.568202
2017-02-25/16:03:00.00            74.580856
2017-02-25/16:03:10.00            74.593744
2017-02-25/16:03:20.00            74.606866
2017-02-25/16:03:30.00            74.620226
2017-02-25/16:03:40.00            74.633822
2017-02-25/16:03:50.00            74.647660
2017-02-25/16:04:00.00            74.661740
2017-02-25/16:04:10.00            74.676066
2017-02-25/16:04:20.00            74.690641
2017-02-25/16:04:30.00            74.705462
2017-02-25/16:04:40.00            74.720537
2017-02-25/16:04:50.00            74.735864
2017-02-25/16:05:00.00            74.751448
2017-02-25/16:05:10.00            74.767291
2017-02-25/16:05:20.00            74.783394
2017-02-25/16:05:30.00            74.799761
2017-02-25/16:05:40.00            74.816393
2017-02-25/16:05:50.00            74.833293
2017-02-25/16:06:00.00            74.850465
2017-02-25/16:06:10.00            74.867909
2017-02-25/16:06:20.00            74.885627
2017-02-25/16:06:30.00            74.903626
2017-02-25/16:06:40.00            74.921904
2017-02-25/16:06:50.00            74.940464
2017-02-25/16:07:00.00            74.959312
2017-02-25/16:07:10.00            74.978447
2017-02-25/16:07:20.00            74.997873
2017-02-25/16:07:30.00            75.017594
2017-02-25/16:07:40.00            75.037611
2017-02-25/16:07:50.00            75.057928
2017-02-25/16:08:00.00            75.078548
2017-02-25/16:08:10.00            75.099471
2017-02-25/16:08:20.00            75.120703
2017-02-25/16:08:30.00            75.142247
2017-02-25/16:08:40.00            75.164104
2017-02-25/16:08:50.00            75.186277
2017-02-25/16:09:00.00            75.208770
2017-02-25/16:09:10.00            75.231587
2017-02-25/16:09:20.00            75.254730
2017-02-25/16:09:30.00            75.278203
2017-02-25/16:09:40.00            75.302008
2017-02-25/16:09:50.00            75.326148
2017-02-25/16:10:00.00            75.350628
2017-02-25/16:10:10.00            75.375450
2017-02-25/16:10:20.00            75.400617
2017-02-25/16:10:30.00            75.426133
2017-02-25/16:10:40.00            75.452001
2017-02-25/16:10:50.00            75.478227
2017-02-25/16:11:00.00            75.504811
2017-02-25/16:11:10.00            75.531758
2017-02-25/16:11:20.00            75.559073
2017-02-25/16:11:30.00            75.586757
2017-02-25/16:11:40.00            75.614815
2017-02-25/16:11:50.00            75.643251
2017-02-25/16:12:00.00            75.672069
2017-02-25/16:12:10.00            75.701272
2017-02-25/16:12:20.00            75.730865
2017-02-25/16:12:30.00            75.760852
2017-02-25/16:12:40.00            75.791236
2017-02-25/16:12:50.00            75.822019
2017-02-25/16:13:00.00            75.853210
2017-02-25/16:13:10.00            75.884810
2017-02-25/16:13:20.00            75.916823
2017-02-25/16:13:30.00            75.949255
2017-02-25/16:13:40.00            75.982110
2017-02-25/16:13:50.00            76.015392
2017-02-25/16:14:00.00            76.049105
2017-02-25/16:14:10.00            76.083254
2017-02-25/16:14:20.00            76.117843
2017-02-25/16:14:30.00            76.152877
2017-02-25/16:14:40.00            76.188361
2017-02-25/16:14:50.00            76.224300
2017-02-25/16:15:00.00            76.260698
2017-02-25/16:15:10.00            76.297559
2017-02-25/16:15:20.00            76.334892
2017-02-25/16:15:30.00            76.372697
2017-02-25/16:15:40.00            76.410984
2017-02-25/16:15:50.00            76.449753
2017-02-25/16:16:00.00            76.489012
2017-02-25/16:16:10.00            76.528767
2017-02-25/16:16:20.00            76.569024
2017-02-25/16:16:30.00            76.609784
2017-02-25/16:16:40.00            76.651058
2017-02-25/16:16:50.00            76.692848
2017-02-25/16:17:00.00            76.735162
2017-02-25/16:17:10.00            76.778003
2017-02-25/16:17:20.00            76.821379
2017-02-25/16:17:30.00            76.865295
2017-02-25/16:17:40.00            76.909758
2017-02-25/16:17:50.00            76.954774
2017-02-25/16:18:00.00            77.000348
2017-02-25/16:18:10.00            77.046487
2017-02-25/16:18:20.00            77.093199
2017-02-25/16:18:30.00            77.140488
2017-02-25/16:18:40.00            77.188362
2017-02-25/16:18:50.00            77.236827
2017-02-25/16:19:00.00            77.285890
2017-02-25/16:19:10.00            77.335559
2017-02-25/16:19:20.00            77.385839
2017-02-25/16:19:30.00            77.436737
2017-02-25/16:19:40.00            77.488262
2017-02-25/16:19:50.00            77.540420
2017-02-25/16:20:00.00            77.593219
2017-02-25/16:20:10.00            77.646667
2017-02-25/16:20:20.00            77.700771
2017-02-25/16:20:30.00            77.755539
2017-02-25/16:20:40.00            77.810977
2017-02-25/16:20:50.00            77.867096
2017-02-25/16:21:00.00            77.923901
2017-02-25/16:21:10.00            77.981403
2017-02-25/16:21:20.00            78.039609
2017-02-25/16:21:30.00            78.098528
2017-02-25/16:21:40.00            78.158168
2017-02-25/16:21:50.00            78.218539
2017-02-25/16:22:00.00            78.279649
2017-02-25/16:22:10.00            78.341505
2017-02-25/16:22:20.00            78.404119
2017-02-25/16:22:30.00            78.467499
2017-02-25/16:22:40.00            78.531656
2017-02-25/16:22:50.00            78.596597
2017-02-25/16:23:00.00            78.662334
2017-02-25/16:23:10.00            78.728877
2017-02-25/16:23:20.00            78.796233
2017-02-25/16:23:30.00            78.864415
2017-02-25/16:23:40.00            78.933433
2017-02-25/16:23:50.00            79.003298
2017-02-25/16:24:00.00            79.074019
2017-02-25/16:24:10.00            79.145607
2017-02-25/16:24:20.00            79.218075
2017-02-25/16:24:30.00            79.291433
2017-02-25/16:24:40.00            79.365693
2017-02-25/16:24:50.00            79.440865
2017-02-25/16:25:00.00            79.516964
2017-02-25/16:25:10.00            79.593997
2017-02-25/16:25:20.00            79.671981
2017-02-25/16:25:30.00            79.750926
2017-02-25/16:25:40.00            79.830845
2017-02-25/16:25:50.00            79.911752
2017-02-25/16:26:00.00            79.993659
2017-02-25/16:26:10.00            80.076577
2017-02-25/16:26:20.00            80.160523
2017-02-25/16:26:30.00            80.245509
2017-02-25/16:26:40.00            80.331550
2017-02-25/16:26:50.00            80.418657
2017-02-25/16:27:00.00            80.506849
2017-02-25/16:27:10.00            80.596138
2017-02-25/16:27:20.00            80.686539
2017-02-25/16:27:30.00            80.778066
2017-02-25/16:27:40.00            80.870737
2017-02-25/16:27:50.00            80.964566
2017-02-25/16:28:00.00            81.059569
2017-02-25/16:28:10.00            81.155763
2017-02-25/16:28:20.00            81.253163
2017-02-25/16:28:30.00            81.351787
2017-02-25/16:28:40.00            81.451652
2017-02-25/16:28:50.00            81.552775
2017-02-25/16:29:00.00            81.655172
2017-02-25/16:29:10.00            81.758864
2017-02-25/16:29:20.00            81.863868
2017-02-25/16:29:30.00            81.970201
2017-02-25/16:29:40.00            82.077884
2017-02-25/16:29:50.00            82.186936
2017-02-25/16:30:00.00            82.297375
2017-02-25/16:30:10.00            82.409222
2017-02-25/16:30:20.00            82.522497
2017-02-25/16:30:30.00            82.637222
2017-02-25/16:30:40.00            82.753416
2017-02-25/16:30:50.00            82.871100
2017-02-25/16:31:00.00            82.990298
2017-02-25/16:31:10.00            83.111030
2017-02-25/16:31:20.00            83.233321
2017-02-25/16:31:30.00            83.357191
2017-02-25/16:31:40.00            83.482665
2017-02-25/16:31:50.00            83.609766
2017-02-25/16:32:00.00            83.738518
2017-02-25/16:32:10.00            83.868947
2017-02-25/16:32:20.00            84.001077
2017-02-25/16:32:30.00            84.134934
2017-02-25/16:32:40.00            84.270543
2017-02-25/16:32:50.00            84.407932
2017-02-25/16:33:00.00            84.547125
2017-02-25/16:33:10.00            84.688153
2017-02-25/16:33:20.00            84.831041
2017-02-25/16:33:30.00            84.975819
2017-02-25/16:33:40.00            85.122515
2017-02-25/16:33:50.00            85.271159
2017-02-25/16:34:00.00            85.421781
2017-02-25/16:34:10.00            85.574410
2017-02-25/16:34:20.00            85.729079
2017-02-25/16:34:30.00            85.885819
2017-02-25/16:34:40.00            86.044661
2017-02-25/16:34:50.00            86.205639
2017-02-25/16:35:00.00            86.368786
2017-02-25/16:35:10.00            86.534136
2017-02-25/16:35:20.00            86.701723
2017-02-25/16:35:30.00            86.871583
2017-02-25/16:35:40.00            87.043751
2017-02-25/16:35:50.00            87.218264
2017-02-25/16:36:00.00            87.395159
2017-02-25/16:36:10.00            87.574473
2017-02-25/16:36:20.00            87.756245
2017-02-25/16:36:30.00            87.940515
2017-02-25/16:36:40.00            88.127321
2017-02-25/16:36:50.00            88.316704
2017-02-25/16:37:00.00            88.508706
2017-02-25/16:37:10.00            88.703369
2017-02-25/16:37:20.00            88.900734
2017-02-25/16:37:30.00            89.100847
2017-02-25/16:37:40.00            89.303749
2017-02-25/16:37:50.00            89.509488
2017-02-25/16:38:00.00            89.718108
2017-02-25/16:38:10.00            89.929655
2017-02-25/16:38:20.00            90.144177
2017-02-25/16:38:30.00            90.361723
2017-02-25/16:38:40.00            90.582340
2017-02-25/16:38:50.00            90.806079
2017-02-25/16:39:00.00            91.032990
2017-02-25/16:39:10.00            91.263124
2017-02-25/16:39:20.00            91.496534
2017-02-25/16:39:30.00            91.733272
2017-02-25/16:39:40.00            91.973392
2017-02-25/16:39:50.00            92.216949
2017-02-25/16:40:00.00            92.463999
2017-02-25/16:40:10.00            92.714597
2017-02-25/16:40:20.00            92.968801
2017-02-25/16:40:30.00            93.226669
2017-02-25/16:40:40.00            93.488260
2017-02-25/16:40:50.00            93.753633
2017-02-25/16:41:00.00            94.022849
2017-02-25/16:41:10.00            94.295970
2017-02-25/16:41:20.00            94.573058
2017-02-25/16:41:30.00            94.854176
2017-02-25/16:41:40.00            95.139387
2017-02-25/16:41:50.00            95.428756
2017-02-25/16:42:00.00            95.722349
2017-02-25/16:42:10.00            96.020232
2017-02-25/16:42:20.00            96.322472
2017-02-25/16:42:30.00            96.629136
2017-02-25/16:42:40.00            96.940293
2017-02-25/16:42:50.00            97.256012
2017-02-25/16:43:00.00            97.576363
2017-02-25/16:43:10.00            97.901416
2017-02-25/16:43:20.00            98.231241
2017-02-25/16:43:30.00            98.565910
2017-02-25/16:43:40.00            98.905496
2017-02-25/16:43:50.00            99.250069
2017-02-25/16:44:00.00            99.599703
2017-02-25/16:44:10.00            99.954473
2017-02-25/16:44:20.00            100.31445
2017-02-25/16:44:30.00            100.67971
2017-02-25/16:44:40.00            101.05032
2017-02-25/16:44:50.00            101.42636
2017-02-25/16:45:00.00            101.80790
2017-02-25/16:45:10.00            102.19502
2017-02-25/16:45:20.00            102.58778
2017-02-25/16:45:30.00            102.98627
2017-02-25/16:45:40.00            103.39056
2017-02-25/16:45:50.00            103.80071
2017-02-25/16:46:00.00            104.21680
2017-02-25/16:46:10.00            104.63890
2017-02-25/16:46:20.00            105.06708
2017-02-25/16:46:30.00            105.50141
2017-02-25/16:46:40.00            105.94195
2017-02-25/16:46:50.00            106.38878
2017-02-25/16:47:00.00            106.84195
2017-02-25/16:47:10.00            107.30153
2017-02-25/16:47:20.00            107.76759
2017-02-25/16:47:30.00            108.24017
2017-02-25/16:47:40.00            108.71935
2017-02-25/16:47:50.00            109.20517
2017-02-25/16:48:00.00            109.69768
2017-02-25/16:48:10.00            110.19694
2017-02-25/16:48:20.00            110.70299
2017-02-25/16:48:30.00            111.21587
2017-02-25/16:48:40.00            111.73562
2017-02-25/16:48:50.00            112.26228
2017-02-25/16:49:00.00            112.79587
2017-02-25/16:49:10.00            113.33644
2017-02-25/16:49:20.00            113.88399
2017-02-25/16:49:30.00            114.43854
2017-02-25/16:49:40.00            115.00012
2017-02-25/16:49:50.00            115.56872
2017-02-25/16:50:00.00            116.14434
2017-02-25/16:50:10.00            116.72698
2017-02-25/16:50:20.00            117.31664
2017-02-25/16:50:30.00            117.91328
2017-02-25/16:50:40.00            118.51690
2017-02-25/16:50:50.00            119.12745
2017-02-25/16:51:00.00            119.74490
2017-02-25/16:51:10.00            120.36920
2017-02-25/16:51:20.00            121.00029
2017-02-25/16:51:30.00            121.63813
2017-02-25/16:51:40.00            122.28262
2017-02-25/16:51:50.00            122.93371
2017-02-25/16:52:00.00            123.59129
2017-02-25/16:52:10.00            124.25527
2017-02-25/16:52:20.00            124.92555
2017-02-25/16:52:30.00            125.60201
2017-02-25/16:52:40.00            126.28452
2017-02-25/16:52:50.00            126.97296
2017-02-25/16:53:00.00            127.66719
2017-02-25/16:53:10.00            128.36704
2017-02-25/16:53:20.00            129.07236
2017-02-25/16:53:30.00            129.78298
2017-02-25/16:53:40.00            130.49871
2017-02-25/16:53:50.00            131.21938
2017-02-25/16:54:00.00            131.94478
2017-02-25/16:54:10.00            132.67470
2017-02-25/16:54:20.00            133.40893
2017-02-25/16:54:30.00            134.14724
2017-02-25/16:54:40.00            134.88941
2017-02-25/16:54:50.00            135.63520
2017-02-25/16:55:00.00            136.38435
2017-02-25/16:55:10.00            137.13662
2017-02-25/16:55:20.00            137.89175
2017-02-25/16:55:30.00            138.64946
2017-02-25/16:55:40.00            139.40950
2017-02-25/16:55:50.00            140.17157
2017-02-25/16:56:00.00            140.93542
2017-02-25/16:56:10.00            141.70074
2017-02-25/16:56:20.00            142.46726
2017-02-25/16:56:30.00            143.23467
2017-02-25/16:56:40.00            144.00270
2017-02-25/16:56:50.00            144.77105
2017-02-25/16:57:00.00            145.53942
2017-02-25/16:57:10.00            146.30753
2017-02-25/16:57:20.00            147.07508
2017-02-25/16:57:30.00            147.84178
2017-02-25/16:57:40.00            148.60735
2017-02-25/16:57:50.00            149.37149
2017-02-25/16:58:00.00            150.13392
2017-02-25/16:58:10.00            150.89437
2017-02-25/16:58:20.00            151.65256
2017-02-25/16:58:30.00            152.40822
2017-02-25/16:58:40.00            153.16109
2017-02-25/16:58:50.00            153.91091
2017-02-25/16:59:00.00            154.65743
2017-02-25/16:59:10.00            155.40041
2017-02-25/16:59:20.00            156.13961
2017-02-25/16:59:30.00            156.87480
2017-02-25/16:59:40.00            157.60577
2017-02-25/16:59:50.00            158.33229
2017-02-25/17:00:00.00            159.05416
2017-02-25/17:00:10.00            159.77120
2017-02-25/17:00:20.00            160.48322
2017-02-25/17:00:30.00            161.19003
2017-02-25/17:00:40.00            161.89148
2017-02-25/17:00:50.00            162.58740
2017-02-25/17:01:00.00            163.27765
2017-02-25/17:01:10.00            163.96209
2017-02-25/17:01:20.00            164.64058
2017-02-25/17:01:30.00            165.31301
2017-02-25/17:01:40.00            165.97927
2017-02-25/17:01:50.00            166.63925
2017-02-25/17:02:00.00            167.29287
2017-02-25/17:02:10.00            167.94003
2017-02-25/17:02:20.00            168.58066
2017-02-25/17:02:30.00            169.21469
2017-02-25/17:02:40.00            169.84208
2017-02-25/17:02:50.00            170.46275
2017-02-25/17:03:00.00            171.07668
2017-02-25/17:03:10.00            171.68382
2017-02-25/17:03:20.00            172.28415
2017-02-25/17:03:30.00            172.87765
2017-02-25/17:03:40.00            173.46430
2017-02-25/17:03:50.00            174.04409
2017-02-25/17:04:00.00            174.61702
2017-02-25/17:04:10.00            175.18310
2017-02-25/17:04:20.00            175.74233
2017-02-25/17:04:30.00            176.29473
2017-02-25/17:04:40.00            176.84032
2017-02-25/17:04:50.00            177.37913
2017-02-25/17:05:00.00            177.91117
2017-02-25/17:05:10.00            178.43650
2017-02-25/17:05:20.00            178.95513
2017-02-25/17:05:30.00            179.46712
2017-02-25/17:05:40.00            179.97251
2017-02-25/17:05:50.00            180.47137
2017-02-25/17:06:00.00            180.96370
2017-02-25/17:06:10.00            181.44959
2017-02-25/17:06:20.00            181.92909
2017-02-25/17:06:30.00            182.40225
2017-02-25/17:06:40.00            182.86914
2017-02-25/17:06:50.00            183.32982
2017-02-25/17:07:00.00            183.78436
2017-02-25/17:07:10.00            184.23282
2017-02-25/17:07:20.00            184.67527
2017-02-25/17:07:30.00            185.11178
2017-02-25/17:07:40.00            185.54242
2017-02-25/17:07:50.00            185.96726
2017-02-25/17:08:00.00            186.38637
2017-02-25/17:08:10.00            186.79983
2017-02-25/17:08:20.00            187.20770
2017-02-25/17:08:30.00            187.61007
2017-02-25/17:08:40.00            188.00701
2017-02-25/17:08:50.00            188.39859
2017-02-25/17:09:00.00            188.78489
2017-02-25/17:09:10.00            189.16598
2017-02-25/17:09:20.00            189.54193
2017-02-25/17:09:30.00            189.91283
2017-02-25/17:09:40.00            190.27874
2017-02-25/17:09:50.00            190.63975
2017-02-25/17:10:00.00            190.99592
2017-02-25/17:10:10.00            191.34733
2017-02-25/17:10:20.00            191.69405
2017-02-25/17:10:30.00            192.03616
2017-02-25/17:10:40.00            192.37373
2017-02-25/17:10:50.00            192.70683
2017-02-25/17:11:00.00            193.03553
2017-02-25/17:11:10.00            193.35990
2017-02-25/17:11:20.00            193.68002
2017-02-25/17:11:30.00            193.99595
2017-02-25/17:11:40.00            194.30777
2017-02-25/17:11:50.00            194.61553
2017-02-25/17:12:00.00            194.91932
2017-02-25/17:12:10.00            195.21919
2017-02-25/17:12:20.00            195.51521
2017-02-25/17:12:30.00            195.80745
2017-02-25/17:12:40.00            196.09597
2017-02-25/17:12:50.00            196.38083
2017-02-25/17:13:00.00            196.66210
2017-02-25/17:13:10.00            196.93985
2017-02-25/17:13:20.00            197.21412
2017-02-25/17:13:30.00            197.48499
2017-02-25/17:13:40.00            197.75251
2017-02-25/17:13:50.00            198.01674
2017-02-25/17:14:00.00            198.27774
2017-02-25/17:14:10.00            198.53556
2017-02-25/17:14:20.00            198.79027
2017-02-25/17:14:30.00            199.04192
2017-02-25/17:14:40.00            199.29056
2017-02-25/17:14:50.00            199.53625
2017-02-25/17:15:00.00            199.77904
2017-02-25/17:15:10.00            200.01898
2017-02-25/17:15:20.00            200.25613
2017-02-25/17:15:30.00            200.49054
2017-02-25/17:15:40.00            200.72225
2017-02-25/17:15:50.00            200.95132
2017-02-25/17:16:00.00            201.17779
2017-02-25/17:16:10.00            201.40172
2017-02-25/17:16:20.00            201.62314
2017-02-25/17:16:30.00            201.84212
2017-02-25/17:16:40.00            202.05869
2017-02-25/17:16:50.00            202.27289
2017-02-25/17:17:00.00            202.48478
2017-02-25/17:17:10.00            202.69440
2017-02-25/17:17:20.00            202.90178
2017-02-25/17:17:30.00            203.10698
2017-02-25/17:17:40.00            203.31004
2017-02-25/17:17:50.00            203.51098
2017-02-25/17:18:00.00            203.70987
2017-02-25/17:18:10.00            203.90673
2017-02-25/17:18:20.00            204.10161
2017-02-25/17:18:30.00            204.29454
2017-02-25/17:18:40.00            204.48557
2017-02-25/17:18:50.00            204.67473
2017-02-25/17:19:00.00            204.86206
2017-02-25/17:19:10.00            205.04760
2017-02-25/17:19:20.00            205.23137
2017-02-25/17:19:30.00            205.41343
2017-02-25/17:19:40.00            205.59380
2017-02-25/17:19:50.00            205.77251
2017-02-25/17:20:00.00            205.94961
2017-02-25/17:20:10.00            206.12512
2017-02-25/17:20:20.00            206.29909
2017-02-25/17:20:30.00            206.47153
2017-02-25/17:20:40.00            206.64250
2017-02-25/17:20:50.00            206.81200
2017-02-25/17:21:00.00            206.98009
2017-02-25/17:21:10.00            207.14679
2017-02-25/17:21:20.00            207.31213
2017-02-25/17:21:30.00            207.47614
2017-02-25/17:21:40.00            207.63886
2017-02-25/17:21:50.00            207.80030
2017-02-25/17:22:00.00            207.96051
2017-02-25/17:22:10.00            208.11951
2017-02-25/17:22:20.00            208.27733
2017-02-25/17:22:30.00            208.43399
2017-02-25/17:22:40.00            208.58954
2017-02-25/17:22:50.00            208.74398
2017-02-25/17:23:00.00            208.89736
2017-02-25/17:23:10.00            209.04970
2017-02-25/17:23:20.00            209.20103
2017-02-25/17:23:30.00            209.35137
2017-02-25/17:23:40.00            209.50075
2017-02-25/17:23:50.00            209.64920
2017-02-25/17:24:00.00            209.79673
2017-02-25/17:24:10.00            209.94339
2017-02-25/17:24:20.00            210.08920
2017-02-25/17:24:30.00            210.23417
2017-02-25/17:24:40.00            210.37835
2017-02-25/17:24:50.00            210.52174
2017-02-25/17:25:00.00            210.66438
2017-02-25/17:25:10.00            210.80629
2017-02-25/17:25:20.00            210.94750
2017-02-25/17:25:30.00            211.08802
2017-02-25/17:25:40.00            211.22790
2017-02-25/17:25:50.00            211.36714
2017-02-25/17:26:00.00            211.50578
2017-02-25/17:26:10.00            211.64384
2017-02-25/17:26:20.00            211.78134
2017-02-25/17:26:30.00            211.91831
2017-02-25/17:26:40.00            212.05477
2017-02-25/17:26:50.00            212.19074
2017-02-25/17:27:00.00            212.32625
2017-02-25/17:27:10.00            212.46133
2017-02-25/17:27:20.00            212.59599
2017-02-25/17:27:30.00            212.73026
2017-02-25/17:27:40.00            212.86417
2017-02-25/17:27:50.00            212.99773
2017-02-25/17:28:00.00            213.13098
2017-02-25/17:28:10.00            213.26393
2017-02-25/17:28:20.00            213.39662
2017-02-25/17:28:30.00            213.52905
2017-02-25/17:28:40.00            213.66126
2017-02-25/17:28:50.00            213.79328
2017-02-25/17:29:00.00            213.92512
2017-02-25/17:29:10.00            214.05681
2017-02-25/17:29:20.00            214.18837
2017-02-25/17:29:30.00            214.31983
2017-02-25/17:29:40.00            214.45122
2017-02-25/17:29:50.00            214.58255
2017-02-25/17:30:00.00            214.71385
2017-02-25/17:30:10.00            214.84515
2017-02-25/17:30:20.00            214.97647
2017-02-25/17:30:30.00            215.10784
2017-02-25/17:30:40.00            215.23929
2017-02-25/17:30:50.00            215.37082
2017-02-25/17:31:00.00            215.50249
2017-02-25/17:31:10.00            215.63430
2017-02-25/17:31:20.00            215.76629
2017-02-25/17:31:30.00            215.89848
2017-02-25/17:31:40.00            216.03090
2017-02-25/17:31:50.00            216.16357
2017-02-25/17:32:00.00            216.29653
2017-02-25/17:32:10.00            216.42980
2017-02-25/17:32:20.00            216.56341
2017-02-25/17:32:30.00            216.69739
2017-02-25/17:32:40.00            216.83176
2017-02-25/17:32:50.00            216.96656
2017-02-25/17:33:00.00            217.10181
2017-02-25/17:33:10.00            217.23755
2017-02-25/17:33:20.00            217.37381
2017-02-25/17:33:30.00            217.51061
2017-02-25/17:33:40.00            217.64798
2017-02-25/17:33:50.00            217.78597
2017-02-25/17:34:00.00            217.92460
2017-02-25/17:34:10.00            218.06390
2017-02-25/17:34:20.00            218.20390
2017-02-25/17:34:30.00            218.34465
2017-02-25/17:34:40.00            218.48618
2017-02-25/17:34:50.00            218.62851
2017-02-25/17:35:00.00            218.77170
2017-02-25/17:35:10.00            218.91577
2017-02-25/17:35:20.00            219.06075
2017-02-25/17:35:30.00            219.20670
2017-02-25/17:35:40.00            219.35364
2017-02-25/17:35:50.00            219.50162
2017-02-25/17:36:00.00            219.65067
2017-02-25/17:36:10.00            219.80085
2017-02-25/17:36:20.00            219.95218
2017-02-25/17:36:30.00            220.10471
2017-02-25/17:36:40.00            220.25849
2017-02-25/17:36:50.00            220.41356
2017-02-25/17:37:00.00            220.56997
2017-02-25/17:37:10.00            220.72777
2017-02-25/17:37:20.00            220.88698
2017-02-25/17:37:30.00            221.04769
2017-02-25/17:37:40.00            221.20992
2017-02-25/17:37:50.00            221.37374
2017-02-25/17:38:00.00            221.53919
2017-02-25/17:38:10.00            221.70633
2017-02-25/17:38:20.00            221.87522
2017-02-25/17:38:30.00            222.04590
2017-02-25/17:38:40.00            222.21844
2017-02-25/17:38:50.00            222.39291
2017-02-25/17:39:00.00            222.56935
2017-02-25/17:39:10.00            222.74784
2017-02-25/17:39:20.00            222.92844
2017-02-25/17:39:30.00            223.11121
2017-02-25/17:39:40.00            223.29623
2017-02-25/17:39:50.00            223.48356
2017-02-25/17:40:00.00            223.67328
2017-02-25/17:40:10.00            223.86546
2017-02-25/17:40:20.00            224.06018
2017-02-25/17:40:30.00            224.25752
2017-02-25/17:40:40.00            224.45755
2017-02-25/17:40:50.00            224.66036
2017-02-25/17:41:00.00            224.86605
2017-02-25/17:41:10.00            225.07469
2017-02-25/17:41:20.00            225.28637
2017-02-25/17:41:30.00            225.50121
2017-02-25/17:41:40.00            225.71927
2017-02-25/17:41:50.00            225.94069
2017-02-25/17:42:00.00            226.16554
2017-02-25/17:42:10.00            226.39394
2017-02-25/17:42:20.00            226.62601
2017-02-25/17:42:30.00            226.86185
2017-02-25/17:42:40.00            227.10158
2017-02-25/17:42:50.00            227.34532
2017-02-25/17:43:00.00            227.59321
2017-02-25/17:43:10.00            227.84536
2017-02-25/17:43:20.00            228.10192
2017-02-25/17:43:30.00            228.36301
2017-02-25/17:43:40.00            228.62879
2017-02-25/17:43:50.00            228.89941
2017-02-25/17:44:00.00            229.17500
2017-02-25/17:44:10.00            229.45575
2017-02-25/17:44:20.00            229.74180
2017-02-25/17:44:30.00            230.03332
2017-02-25/17:44:40.00            230.33051
2017-02-25/17:44:50.00            230.63352
2017-02-25/17:45:00.00            230.94256
2017-02-25/17:45:10.00            231.25782
2017-02-25/17:45:20.00            231.57950
2017-02-25/17:45:30.00            231.90781
2017-02-25/17:45:40.00            232.24296
2017-02-25/17:45:50.00            232.58519
2017-02-25/17:46:00.00            232.93472
2017-02-25/17:46:10.00            233.29179
2017-02-25/17:46:20.00            233.65666
2017-02-25/17:46:30.00            234.02958
2017-02-25/17:46:40.00            234.41082
2017-02-25/17:46:50.00            234.80066
2017-02-25/17:47:00.00            235.19939
2017-02-25/17:47:10.00            235.60730
2017-02-25/17:47:20.00            236.02471
2017-02-25/17:47:30.00            236.45193
2017-02-25/17:47:40.00            236.88929
2017-02-25/17:47:50.00            237.33714
2017-02-25/17:48:00.00            237.79584
2017-02-25/17:48:10.00            238.26574
2017-02-25/17:48:20.00            238.74723
2017-02-25/17:48:30.00            239.24071
2017-02-25/17:48:40.00            239.74657
2017-02-25/17:48:50.00            240.26524
2017-02-25/17:49:00.00            240.79714
2017-02-25/17:49:10.00            241.34274
2017-02-25/17:49:20.00            241.90248
2017-02-25/17:49:30.00            242.47684
2017-02-25/17:49:40.00            243.06630
2017-02-25/17:49:50.00            243.67137
2017-02-25/17:50:00.00            244.29257
2017-02-25/17:50:10.00            244.93040
2017-02-25/17:50:20.00            245.58544
2017-02-25/17:50:30.00            246.25820
2017-02-25/17:50:40.00            246.94927
2017-02-25/17:50:50.00            247.65920
2017-02-25/17:51:00.00            248.38859
2017-02-25/17:51:10.00            249.13802
2017-02-25/17:51:20.00            249.90808
2017-02-25/17:51:30.00            250.69937
2017-02-25/17:51:40.00            251.51247
2017-02-25/17:51:50.00            252.34800
2017-02-25/17:52:00.00            253.20653
2017-02-25/17:52:10.00            254.08865
2017-02-25/17:52:20.00            254.99493
2017-02-25/17:52:30.00            255.92591
2017-02-25/17:52:40.00            256.88213
2017-02-25/17:52:50.00            257.86408
2017-02-25/17:53:00.00            258.87224
2017-02-25/17:53:10.00            259.90702
2017-02-25/17:53:20.00            260.96882
2017-02-25/17:53:30.00            262.05794
2017-02-25/17:53:40.00            263.17467
2017-02-25/17:53:50.00            264.31917
2017-02-25/17:54:00.00            265.49158
2017-02-25/17:54:10.00            266.69190
2017-02-25/17:54:20.00            267.92006
2017-02-25/17:54:30.00            269.17588
2017-02-25/17:54:40.00            270.45905
2017-02-25/17:54:50.00            271.76915
2017-02-25/17:55:00.00            273.10563
2017-02-25/17:55:10.00            274.46779
2017-02-25/17:55:20.00            275.85479
2017-02-25/17:55:30.00            277.26564
2017-02-25/17:55:40.00            278.69920
2017-02-25/17:55:50.00            280.15418
2017-02-25/17:56:00.00            281.62913
2017-02-25/17:56:10.00            283.12247
2017-02-25/17:56:20.00            284.63246
2017-02-25/17:56:30.00            286.15724
2017-02-25/17:56:40.00            287.69482
2017-02-25/17:56:50.00            289.24311
2017-02-25/17:57:00.00            290.79992
2017-02-25/17:57:10.00            292.36297
2017-02-25/17:57:20.00            293.92995
2017-02-25/17:57:30.00            295.49851
2017-02-25/17:57:40.00            297.06626
2017-02-25/17:57:50.00            298.63084
2017-02-25/17:58:00.00            300.18991
2017-02-25/17:58:10.00            301.74118
2017-02-25/17:58:20.00            303.28241
2017-02-25/17:58:30.00            304.81147
2017-02-25/17:58:40.00            306.32633
2017-02-25/17:58:50.00            307.82505
2017-02-25/17:59:00.00            309.30586
2017-02-25/17:59:10.00            310.76708
2017-02-25/17:59:20.00            312.20722
2017-02-25/17:59:30.00            313.62491
2017-02-25/17:59:40.00            315.01895
2017-02-25/17:59:50.00            316.38827
2017-02-25/18:00:00.00            317.73197
2017-02-25/18:00:10.00            319.04930
2017-02-25/18:00:20.00            320.33962
2017-02-25/18:00:30.00            321.60247
2017-02-25/18:00:40.00            322.83748
2017-02-25/18:00:50.00            324.04442
2017-02-25/18:01:00.00            325.22316
2017-02-25/18:01:10.00            326.37369
2017-02-25/18:01:20.00            327.49607
2017-02-25/18:01:30.00            328.59045
2017-02-25/18:01:40.00            329.65707
2017-02-25/18:01:50.00            330.69623
2017-02-25/18:02:00.00            331.70828
2017-02-25/18:02:10.00            332.69361
2017-02-25/18:02:20.00            333.65270
2017-02-25/18:02:30.00            334.58601
2017-02-25/18:02:40.00            335.49407
2017-02-25/18:02:50.00            336.37741
2017-02-25/18:03:00.00            337.23660
2017-02-25/18:03:10.00            338.07221
2017-02-25/18:03:20.00            338.88482
2017-02-25/18:03:30.00            339.67503
2017-02-25/18:03:40.00            340.44343
2017-02-25/18:03:50.00            341.19062
2017-02-25/18:04:00.00            341.91719
2017-02-25/18:04:10.00            342.62372
2017-02-25/18:04:20.00            343.31080
2017-02-25/18:04:30.00            343.97901
2017-02-25/18:04:40.00            344.62891
2017-02-25/18:04:50.00            345.26105
2017-02-25/18:05:00.00            345.87597
2017-02-25/18:05:10.00            346.47421
2017-02-25/18:05:20.00            347.05629
2017-02-25/18:05:30.00            347.62271
2017-02-25/18:05:40.00            348.17396
2017-02-25/18:05:50.00            348.71052
2017-02-25/18:06:00.00            349.23286
2017-02-25/18:06:10.00            349.74142
2017-02-25/18:06:20.00            350.23665
2017-02-25/18:06:30.00            350.71896
2017-02-25/18:06:40.00            351.18876
2017-02-25/18:06:50.00            351.64646
2017-02-25/18:07:00.00            352.09244
2017-02-25/18:07:10.00            352.52706
2017-02-25/18:07:20.00            352.95069
2017-02-25/18:07:30.00            353.36367
2017-02-25/18:07:40.00            353.76634
2017-02-25/18:07:50.00            354.15901
2017-02-25/18:08:00.00            354.54201
2017-02-25/18:08:10.00            354.91562
2017-02-25/18:08:20.00            355.28015
2017-02-25/18:08:30.00            355.63587
2017-02-25/18:08:40.00            355.98305
2017-02-25/18:08:50.00            356.32195
2017-02-25/18:09:00.00            356.65283
2017-02-25/18:09:10.00            356.97592
2017-02-25/18:09:20.00            357.29146
2017-02-25/18:09:30.00            357.59968
2017-02-25/18:09:40.00            357.90079
2017-02-25/18:09:50.00            358.19500
2017-02-25/18:10:00.00            358.48252
2017-02-25/18:10:10.00            358.76354
2017-02-25/18:10:20.00            359.03825
2017-02-25/18:10:30.00            359.30683
2017-02-25/18:10:40.00            359.56945
2017-02-25/18:10:50.00            359.82630
2017-02-25/18:11:00.00          0.077522583
2017-02-25/18:11:10.00           0.32328576
2017-02-25/18:11:20.00           0.56373993
2017-02-25/18:11:30.00           0.79903251
2017-02-25/18:11:40.00            1.0293058
2017-02-25/18:11:50.00            1.2546971
2017-02-25/18:12:00.00            1.4753394
2017-02-25/18:12:10.00            1.6913610
2017-02-25/18:12:20.00            1.9028856
2017-02-25/18:12:30.00            2.1100336
2017-02-25/18:12:40.00            2.3129207
2017-02-25/18:12:50.00            2.5116588
2017-02-25/18:13:00.00            2.7063566
2017-02-25/18:13:10.00            2.8971186
2017-02-25/18:13:20.00            3.0840462
2017-02-25/18:13:30.00            3.2672377
2017-02-25/18:13:40.00            3.4467881
2017-02-25/18:13:50.00            3.6227894
2017-02-25/18:14:00.00            3.7953303
2017-02-25/18:14:10.00            3.9644969
2017-02-25/18:14:20.00            4.1303730
2017-02-25/18:14:30.00            4.2930390
2017-02-25/18:14:40.00            4.4525739
2017-02-25/18:14:50.00            4.6090527
2017-02-25/18:15:00.00            4.7625495
2017-02-25/18:15:10.00            4.9131355
2017-02-25/18:15:20.00            5.0608796
2017-02-25/18:15:30.00            5.2058488
2017-02-25/18:15:40.00            5.3481088
2017-02-25/18:15:50.00            5.4877213
2017-02-25/18:16:00.00            5.6247488
2017-02-25/18:16:10.00            5.7592498
2017-02-25/18:16:20.00            5.8912822
2017-02-25/18:16:30.00            6.0209018
2017-02-25/18:16:40.00            6.1481631
2017-02-25/18:16:50.00            6.2731188
2017-02-25/18:17:00.00            6.3958195
2017-02-25/18:17:10.00            6.5163158
2017-02-25/18:17:20.00            6.6346556
2017-02-25/18:17:30.00            6.7508854
2017-02-25/18:17:40.00            6.8650517
2017-02-25/18:17:50.00            6.9771980
2017-02-25/18:18:00.00            7.0873677
2017-02-25/18:18:10.00            7.1956028
2017-02-25/18:18:20.00            7.3019446
2017-02-25/18:18:30.00            7.4064319
2017-02-25/18:18:40.00            7.5091037
2017-02-25/18:18:50.00            7.6099970
2017-02-25/18:19:00.00            7.7091498
2017-02-25/18:19:10.00            7.8065964
2017-02-25/18:19:20.00            7.9023710
2017-02-25/18:19:30.00            7.9965083
2017-02-25/18:19:40.00            8.0890403
2017-02-25/18:19:50.00            8.1800000
2017-02-25/18:20:00.00            8.2694174
2017-02-25/18:20:10.00            8.3573239
2017-02-25/18:20:20.00            8.4437477
2017-02-25/18:20:30.00            8.5287189
2017-02-25/18:20:40.00            8.6122646
2017-02-25/18:20:50.00            8.6944125
2017-02-25/18:21:00.00            8.7751896
2017-02-25/18:21:10.00            8.8546221
2017-02-25/18:21:20.00            8.9327343
2017-02-25/18:21:30.00            9.0095513
2017-02-25/18:21:40.00            9.0850982
2017-02-25/18:21:50.00            9.1593968
2017-02-25/18:22:00.00            9.2324726
2017-02-25/18:22:10.00            9.3043447
2017-02-25/18:22:20.00            9.3750366
2017-02-25/18:22:30.00            9.4445714
2017-02-25/18:22:40.00            9.5129672
2017-02-25/18:22:50.00            9.5802452
2017-02-25/18:23:00.00            9.6464260
2017-02-25/18:23:10.00            9.7115281
2017-02-25/18:23:20.00            9.7755710
2017-02-25/18:23:30.00            9.8385730
2017-02-25/18:23:40.00            9.9005522
2017-02-25/18:23:50.00            9.9615267
2017-02-25/18:24:00.00            10.021514
2017-02-25/18:24:10.00            10.080529
2017-02-25/18:24:20.00            10.138591
2017-02-25/18:24:30.00            10.195713
2017-02-25/18:24:40.00            10.251914
2017-02-25/18:24:50.00            10.307208
2017-02-25/18:25:00.00            10.361609
2017-02-25/18:25:10.00            10.415134
2017-02-25/18:25:20.00            10.467795
2017-02-25/18:25:30.00            10.519609
2017-02-25/18:25:40.00            10.570586
2017-02-25/18:25:50.00            10.620744
2017-02-25/18:26:00.00            10.670093
2017-02-25/18:26:10.00            10.718646
2017-02-25/18:26:20.00            10.766418
2017-02-25/18:26:30.00            10.813419
2017-02-25/18:26:40.00            10.859662
2017-02-25/18:26:50.00            10.905161
2017-02-25/18:27:00.00            10.949924
2017-02-25/18:27:10.00            10.993965
2017-02-25/18:27:20.00            11.037294
2017-02-25/18:27:30.00            11.079921
2017-02-25/18:27:40.00            11.121859
2017-02-25/18:27:50.00            11.163118
2017-02-25/18:28:00.00            11.203707
2017-02-25/18:28:10.00            11.243638
2017-02-25/18:28:20.00            11.282918
2017-02-25/18:28:30.00            11.321559
2017-02-25/18:28:40.00            11.359572
2017-02-25/18:28:50.00            11.396962
2017-02-25/18:29:00.00            11.433741
2017-02-25/18:29:10.00            11.469918
2017-02-25/18:29:20.00            11.505499
2017-02-25/18:29:30.00            11.540498
2017-02-25/18:29:40.00            11.574918
2017-02-25/18:29:50.00            11.608772
2017-02-25/18:30:00.00            11.642063
2017-02-25/18:30:10.00            11.674802
2017-02-25/18:30:20.00            11.706998
2017-02-25/18:30:30.00            11.738656
2017-02-25/18:30:40.00            11.769784
2017-02-25/18:30:50.00            11.800393
2017-02-25/18:31:00.00            11.830486
2017-02-25/18:31:10.00            11.860071
2017-02-25/18:31:20.00            11.889156
2017-02-25/18:31:30.00            11.917747
2017-02-25/18:31:40.00            11.945850
2017-02-25/18:31:50.00            11.973475
2017-02-25/18:32:00.00            12.000625
2017-02-25/18:32:10.00            12.027309
2017-02-25/18:32:20.00            12.053531
2017-02-25/18:32:30.00            12.079299
2017-02-25/18:32:40.00            12.104617
2017-02-25/18:32:50.00            12.129493
2017-02-25/18:33:00.00            12.153931
2017-02-25/18:33:10.00            12.177939
2017-02-25/18:33:20.00            12.201521
2017-02-25/18:33:30.00            12.224683
2017-02-25/18:33:40.00            12.247430
2017-02-25/18:33:50.00            12.269768
2017-02-25/18:34:00.00            12.291702
2017-02-25/18:34:10.00            12.313238
2017-02-25/18:34:20.00            12.334380
2017-02-25/18:34:30.00            12.355132
2017-02-25/18:34:40.00            12.375503
2017-02-25/18:34:50.00            12.395492
2017-02-25/18:35:00.00            12.415109
2017-02-25/18:35:10.00            12.434357
2017-02-25/18:35:20.00            12.453238
2017-02-25/18:35:30.00            12.471759
2017-02-25/18:35:40.00            12.489926
2017-02-25/18:35:50.00            12.507740
2017-02-25/18:36:00.00            12.525208
2017-02-25/18:36:10.00            12.542333
2017-02-25/18:36:20.00            12.559119
2017-02-25/18:36:30.00            12.575569
2017-02-25/18:36:40.00            12.591690
2017-02-25/18:36:50.00            12.607485
2017-02-25/18:37:00.00            12.622957
2017-02-25/18:37:10.00            12.638109
2017-02-25/18:37:20.00            12.652947
2017-02-25/18:37:30.00            12.667474
2017-02-25/18:37:40.00            12.681692
2017-02-25/18:37:50.00            12.695609
2017-02-25/18:38:00.00            12.709223
2017-02-25/18:38:10.00            12.722541
2017-02-25/18:38:20.00            12.735565
2017-02-25/18:38:30.00            12.748301
2017-02-25/18:38:40.00            12.760749
2017-02-25/18:38:50.00            12.772913
2017-02-25/18:39:00.00            12.784798
2017-02-25/18:39:10.00            12.796406
2017-02-25/18:39:20.00            12.807740
2017-02-25/18:39:30.00            12.818805
2017-02-25/18:39:40.00            12.829601
2017-02-25/18:39:50.00            12.840132
2017-02-25/18:40:00.00            12.850403
2017-02-25/18:40:10.00            12.860414
2017-02-25/18:40:20.00            12.870171
2017-02-25/18:40:30.00            12.879674
2017-02-25/18:40:40.00            12.888927
2017-02-25/18:40:50.00            12.897934
2017-02-25/18:41:00.00            12.906696
2017-02-25/18:41:10.00            12.915216
2017-02-25/18:41:20.00            12.923496
2017-02-25/18:41:30.00            12.931541
2017-02-25/18:41:40.00            12.939351
2017-02-25/18:41:50.00            12.946931
2017-02-25/18:42:00.00            12.954280
2017-02-25/18:42:10.00            12.961405
2017-02-25/18:42:20.00            12.968305
2017-02-25/18:42:30.00            12.974983
2017-02-25/18:42:40.00            12.981442
2017-02-25/18:42:50.00            12.987685
2017-02-25/18:43:00.00            12.993713
2017-02-25/18:43:10.00            12.999528
2017-02-25/18:43:20.00            13.005135
2017-02-25/18:43:30.00            13.010532
2017-02-25/18:43:40.00            13.015724
2017-02-25/18:43:50.00            13.020713
2017-02-25/18:44:00.00            13.025500
2017-02-25/18:44:10.00            13.030089
2017-02-25/18:44:20.00            13.034480
2017-02-25/18:44:30.00            13.038676
2017-02-25/18:44:40.00            13.042679
2017-02-25/18:44:50.00            13.046491
2017-02-25/18:45:00.00            13.050114
2017-02-25/18:45:10.00            13.053550
2017-02-25/18:45:20.00            13.056801
2017-02-25/18:45:30.00            13.059868
2017-02-25/18:45:40.00            13.062754
2017-02-25/18:45:50.00            13.065461
2017-02-25/18:46:00.00            13.067988
2017-02-25/18:46:10.00            13.070341
2017-02-25/18:46:20.00            13.072519
2017-02-25/18:46:30.00            13.074525
2017-02-25/18:46:40.00            13.076359
2017-02-25/18:46:50.00            13.078026
2017-02-25/18:47:00.00            13.079524
2017-02-25/18:47:10.00            13.080857
2017-02-25/18:47:20.00            13.082026
2017-02-25/18:47:30.00            13.083032
2017-02-25/18:47:40.00            13.083878
2017-02-25/18:47:50.00            13.084564
2017-02-25/18:48:00.00            13.085092
2017-02-25/18:48:10.00            13.085465
2017-02-25/18:48:20.00            13.085684
2017-02-25/18:48:30.00            13.085748
2017-02-25/18:48:40.00            13.085662
2017-02-25/18:48:50.00            13.085425
2017-02-25/18:49:00.00            13.085041
2017-02-25/18:49:10.00            13.084508
2017-02-25/18:49:20.00            13.083830
2017-02-25/18:49:30.00            13.083007
2017-02-25/18:49:40.00            13.082041
2017-02-25/18:49:50.00            13.080935
2017-02-25/18:50:00.00            13.079688
2017-02-25/18:50:10.00            13.078301
2017-02-25/18:50:20.00            13.076777
2017-02-25/18:50:30.00            13.075117
2017-02-25/18:50:40.00            13.073323
2017-02-25/18:50:50.00            13.071394
2017-02-25/18:51:00.00            13.069334
2017-02-25/18:51:10.00            13.067141
2017-02-25/18:51:20.00            13.064821
2017-02-25/18:51:30.00            13.062370
2017-02-25/18:51:40.00            13.059792
2017-02-25/18:51:50.00            13.057087
2017-02-25/18:52:00.00            13.054258
2017-02-25/18:52:10.00            13.051305
2017-02-25/18:52:20.00            13.048229
2017-02-25/18:52:30.00            13.045031
2017-02-25/18:52:40.00            13.041713
2017-02-25/18:52:50.00            13.038277
2017-02-25/18:53:00.00            13.034721
2017-02-25/18:53:10.00            13.031048
2017-02-25/18:53:20.00            13.027260
2017-02-25/18:53:30.00            13.023356
2017-02-25/18:53:40.00            13.019338
2017-02-25/18:53:50.00            13.015209
2017-02-25/18:54:00.00            13.010966
2017-02-25/18:54:10.00            13.006613
2017-02-25/18:54:20.00            13.002151
2017-02-25/18:54:30.00            12.997580
2017-02-25/18:54:40.00            12.992900
2017-02-25/18:54:50.00            12.988114
2017-02-25/18:55:00.00            12.983223
2017-02-25/18:55:10.00            12.978227
2017-02-25/18:55:20.00            12.973126
2017-02-25/18:55:30.00            12.967923
2017-02-25/18:55:40.00            12.962618
2017-02-25/18:55:50.00            12.957212
2017-02-25/18:56:00.00            12.951706
2017-02-25/18:56:10.00            12.946100
2017-02-25/18:56:20.00            12.940396
2017-02-25/18:56:30.00            12.934595
2017-02-25/18:56:40.00            12.928697
2017-02-25/18:56:50.00            12.922704
2017-02-25/18:57:00.00            12.916615
2017-02-25/18:57:10.00            12.910433
2017-02-25/18:57:20.00            12.904158
2017-02-25/18:57:30.00            12.897791
2017-02-25/18:57:40.00            12.891331
2017-02-25/18:57:50.00            12.884782
2017-02-25/18:58:00.00            12.878143
2017-02-25/18:58:10.00            12.871414
2017-02-25/18:58:20.00            12.864598
2017-02-25/18:58:30.00            12.857694
2017-02-25/18:58:40.00            12.850704
2017-02-25/18:58:50.00            12.843628
2017-02-25/18:59:00.00            12.836467
2017-02-25/18:59:10.00            12.829221
2017-02-25/18:59:20.00            12.821892
2017-02-25/18:59:30.00            12.814479
2017-02-25/18:59:40.00            12.806986
2017-02-25/18:59:50.00            12.799411
2017-02-25/19:00:00.00            12.791755
2017-02-25/19:00:10.00            12.784020
2017-02-25/19:00:20.00            12.776204
2017-02-25/19:00:30.00            12.768312
2017-02-25/19:00:40.00            12.760341
2017-02-25/19:00:50.00            12.752292
2017-02-25/19:01:00.00            12.744168
2017-02-25/19:01:10.00            12.735968
2017-02-25/19:01:20.00            12.727692
2017-02-25/19:01:30.00            12.719344
2017-02-25/19:01:40.00            12.710920
2017-02-25/19:01:50.00            12.702424
2017-02-25/19:02:00.00            12.693857
2017-02-25/19:02:10.00            12.685217
2017-02-25/19:02:20.00            12.676506
2017-02-25/19:02:30.00            12.667725
2017-02-25/19:02:40.00            12.658874
2017-02-25/19:02:50.00            12.649952
2017-02-25/19:03:00.00            12.640965
2017-02-25/19:03:10.00            12.631907
2017-02-25/19:03:20.00            12.622784
2017-02-25/19:03:30.00            12.613592
2017-02-25/19:03:40.00            12.604336
2017-02-25/19:03:50.00            12.595013
2017-02-25/19:04:00.00            12.585626
2017-02-25/19:04:10.00            12.576175
2017-02-25/19:04:20.00            12.566660
2017-02-25/19:04:30.00            12.557080
2017-02-25/19:04:40.00            12.547439
2017-02-25/19:04:50.00            12.537737
2017-02-25/19:05:00.00            12.527972
2017-02-25/19:05:10.00            12.518146
2017-02-25/19:05:20.00            12.508260
2017-02-25/19:05:30.00            12.498314
2017-02-25/19:05:40.00            12.488310
2017-02-25/19:05:50.00            12.478245
2017-02-25/19:06:00.00            12.468123
2017-02-25/19:06:10.00            12.457944
2017-02-25/19:06:20.00            12.447706
2017-02-25/19:06:30.00            12.437413
2017-02-25/19:06:40.00            12.427065
2017-02-25/19:06:50.00            12.416659
2017-02-25/19:07:00.00            12.406198
2017-02-25/19:07:10.00            12.395684
2017-02-25/19:07:20.00            12.385115
2017-02-25/19:07:30.00            12.374492
2017-02-25/19:07:40.00            12.363817
2017-02-25/19:07:50.00            12.353089
2017-02-25/19:08:00.00            12.342307
2017-02-25/19:08:10.00            12.331477
2017-02-25/19:08:20.00            12.320594
2017-02-25/19:08:30.00            12.309660
2017-02-25/19:08:40.00            12.298676
2017-02-25/19:08:50.00            12.287642
2017-02-25/19:09:00.00            12.276559
2017-02-25/19:09:10.00            12.265429
2017-02-25/19:09:20.00            12.254248
2017-02-25/19:09:30.00            12.243021
2017-02-25/19:09:40.00            12.231745
2017-02-25/19:09:50.00            12.220424
2017-02-25/19:10:00.00            12.209054
2017-02-25/19:10:10.00            12.197640
2017-02-25/19:10:20.00            12.186179
2017-02-25/19:10:30.00            12.174674
2017-02-25/19:10:40.00            12.163123
2017-02-25/19:10:50.00            12.151529
2017-02-25/19:11:00.00            12.139890
2017-02-25/19:11:10.00            12.128208
2017-02-25/19:11:20.00            12.116483
2017-02-25/19:11:30.00            12.104715
2017-02-25/19:11:40.00            12.092905
2017-02-25/19:11:50.00            12.081054
2017-02-25/19:12:00.00            12.069162
2017-02-25/19:12:10.00            12.057227
2017-02-25/19:12:20.00            12.045252
2017-02-25/19:12:30.00            12.033237
2017-02-25/19:12:40.00            12.021182
2017-02-25/19:12:50.00            12.009088
2017-02-25/19:13:00.00            11.996955
2017-02-25/19:13:10.00            11.984783
2017-02-25/19:13:20.00            11.972574
2017-02-25/19:13:30.00            11.960327
2017-02-25/19:13:40.00            11.948041
2017-02-25/19:13:50.00            11.935720
2017-02-25/19:14:00.00            11.923361
2017-02-25/19:14:10.00            11.910966
2017-02-25/19:14:20.00            11.898536
2017-02-25/19:14:30.00            11.886069
2017-02-25/19:14:40.00            11.873567
2017-02-25/19:14:50.00            11.861032
2017-02-25/19:15:00.00            11.848461
2017-02-25/19:15:10.00            11.835857
2017-02-25/19:15:20.00            11.823218
2017-02-25/19:15:30.00            11.810547
2017-02-25/19:15:40.00            11.797842
2017-02-25/19:15:50.00            11.785105
2017-02-25/19:16:00.00            11.772335
2017-02-25/19:16:10.00            11.759534
2017-02-25/19:16:20.00            11.746701
2017-02-25/19:16:30.00            11.733837
2017-02-25/19:16:40.00            11.720942
2017-02-25/19:16:50.00            11.708018
2017-02-25/19:17:00.00            11.695061
2017-02-25/19:17:10.00            11.682076
2017-02-25/19:17:20.00            11.669062
2017-02-25/19:17:30.00            11.656018
2017-02-25/19:17:40.00            11.642944
2017-02-25/19:17:50.00            11.629844
2017-02-25/19:18:00.00            11.616715
2017-02-25/19:18:10.00            11.603557
2017-02-25/19:18:20.00            11.590373
2017-02-25/19:18:30.00            11.577161
2017-02-25/19:18:40.00            11.563923
2017-02-25/19:18:50.00            11.550657
2017-02-25/19:19:00.00            11.537366
2017-02-25/19:19:10.00            11.524051
2017-02-25/19:19:20.00            11.510708
2017-02-25/19:19:30.00            11.497340
2017-02-25/19:19:40.00            11.483947
2017-02-25/19:19:50.00            11.470530
2017-02-25/19:20:00.00            11.457089
2017-02-25/19:20:10.00            11.443624
2017-02-25/19:20:20.00            11.430135
2017-02-25/19:20:30.00            11.416623
2017-02-25/19:20:40.00            11.403087
2017-02-25/19:20:50.00            11.389529
2017-02-25/19:21:00.00            11.375948
2017-02-25/19:21:10.00            11.362346
2017-02-25/19:21:20.00            11.348722
2017-02-25/19:21:30.00            11.335076
2017-02-25/19:21:40.00            11.321410
2017-02-25/19:21:50.00            11.307720
2017-02-25/19:22:00.00            11.294013
2017-02-25/19:22:10.00            11.280284
2017-02-25/19:22:20.00            11.266535
2017-02-25/19:22:30.00            11.252767
2017-02-25/19:22:40.00            11.238979
2017-02-25/19:22:50.00            11.225172
2017-02-25/19:23:00.00            11.211346
2017-02-25/19:23:10.00            11.197501
2017-02-25/19:23:20.00            11.183640
2017-02-25/19:23:30.00            11.169759
2017-02-25/19:23:40.00            11.155860
2017-02-25/19:23:50.00            11.141944
2017-02-25/19:24:00.00            11.128011
2017-02-25/19:24:10.00            11.114062
2017-02-25/19:24:20.00            11.100096
2017-02-25/19:24:30.00            11.086113
2017-02-25/19:24:40.00            11.072115
2017-02-25/19:24:50.00            11.058100
2017-02-25/19:25:00.00            11.044071
2017-02-25/19:25:10.00            11.030026
2017-02-25/19:25:20.00            11.015966
2017-02-25/19:25:30.00            11.001891
2017-02-25/19:25:40.00            10.987804
2017-02-25/19:25:50.00            10.973700
2017-02-25/19:26:00.00            10.959584
2017-02-25/19:26:10.00            10.945453
2017-02-25/19:26:20.00            10.931311
2017-02-25/19:26:30.00            10.917154
2017-02-25/19:26:40.00            10.902985
2017-02-25/19:26:50.00            10.888804
2017-02-25/19:27:00.00            10.874610
2017-02-25/19:27:10.00            10.860405
2017-02-25/19:27:20.00            10.846187
2017-02-25/19:27:30.00            10.831959
2017-02-25/19:27:40.00            10.817719
2017-02-25/19:27:50.00            10.803468
2017-02-25/19:28:00.00            10.789207
2017-02-25/19:28:10.00            10.774936
2017-02-25/19:28:20.00            10.760654
2017-02-25/19:28:30.00            10.746363
2017-02-25/19:28:40.00            10.732061
2017-02-25/19:28:50.00            10.717752
2017-02-25/19:29:00.00            10.703433
2017-02-25/19:29:10.00            10.689105
2017-02-25/19:29:20.00            10.674768
2017-02-25/19:29:30.00            10.660423
2017-02-25/19:29:40.00            10.646070
2017-02-25/19:29:50.00            10.631709
2017-02-25/19:30:00.00            10.617342
2017-02-25/19:30:10.00            10.602965
2017-02-25/19:30:20.00            10.588583
2017-02-25/19:30:30.00            10.574194
2017-02-25/19:30:40.00            10.559799
2017-02-25/19:30:50.00            10.545397
2017-02-25/19:31:00.00            10.530988
2017-02-25/19:31:10.00            10.516575
2017-02-25/19:31:20.00            10.502157
2017-02-25/19:31:30.00            10.487732
2017-02-25/19:31:40.00            10.473303
2017-02-25/19:31:50.00            10.458869
2017-02-25/19:32:00.00            10.444431
2017-02-25/19:32:10.00            10.429987
2017-02-25/19:32:20.00            10.415541
2017-02-25/19:32:30.00            10.401091
2017-02-25/19:32:40.00            10.386637
2017-02-25/19:32:50.00            10.372180
2017-02-25/19:33:00.00            10.357719
2017-02-25/19:33:10.00            10.343257
2017-02-25/19:33:20.00            10.328791
2017-02-25/19:33:30.00            10.314324
2017-02-25/19:33:40.00            10.299854
2017-02-25/19:33:50.00            10.285383
2017-02-25/19:34:00.00            10.270909
2017-02-25/19:34:10.00            10.256435
2017-02-25/19:34:20.00            10.241960
2017-02-25/19:34:30.00            10.227483
2017-02-25/19:34:40.00            10.213007
2017-02-25/19:34:50.00            10.198530
2017-02-25/19:35:00.00            10.184052
2017-02-25/19:35:10.00            10.169577
2017-02-25/19:35:20.00            10.155099
2017-02-25/19:35:30.00            10.140624
2017-02-25/19:35:40.00            10.126150
2017-02-25/19:35:50.00            10.111676
2017-02-25/19:36:00.00            10.097203
2017-02-25/19:36:10.00            10.082732
2017-02-25/19:36:20.00            10.068263
2017-02-25/19:36:30.00            10.053796
2017-02-25/19:36:40.00            10.039332
2017-02-25/19:36:50.00            10.024871
2017-02-25/19:37:00.00            10.010412
2017-02-25/19:37:10.00            9.9959560
2017-02-25/19:37:20.00            9.9815040
2017-02-25/19:37:30.00            9.9670544
2017-02-25/19:37:40.00            9.9526102
2017-02-25/19:37:50.00            9.9381687
2017-02-25/19:38:00.00            9.9237312
2017-02-25/19:38:10.00            9.9092993
2017-02-25/19:38:20.00            9.8948719
2017-02-25/19:38:30.00            9.8804490
2017-02-25/19:38:40.00            9.8660319
2017-02-25/19:38:50.00            9.8516209
2017-02-25/19:39:00.00            9.8372139
2017-02-25/19:39:10.00            9.8228142
2017-02-25/19:39:20.00            9.8084205
2017-02-25/19:39:30.00            9.7940337
2017-02-25/19:39:40.00            9.7796522
2017-02-25/19:39:50.00            9.7652787
2017-02-25/19:40:00.00            9.7509117
2017-02-25/19:40:10.00            9.7365529
2017-02-25/19:40:20.00            9.7222013
2017-02-25/19:40:30.00            9.7078580
2017-02-25/19:40:40.00            9.6935221
2017-02-25/19:40:50.00            9.6791949
2017-02-25/19:41:00.00            9.6648772
2017-02-25/19:41:10.00            9.6505683
2017-02-25/19:41:20.00            9.6362675
2017-02-25/19:41:30.00            9.6219759
2017-02-25/19:41:40.00            9.6076945
2017-02-25/19:41:50.00            9.5934228
2017-02-25/19:42:00.00            9.5791612
2017-02-25/19:42:10.00            9.5649107
2017-02-25/19:42:20.00            9.5506698
2017-02-25/19:42:30.00            9.5364402
2017-02-25/19:42:40.00            9.5222206
2017-02-25/19:42:50.00            9.5080135
2017-02-25/19:43:00.00            9.4938176
2017-02-25/19:43:10.00            9.4796336
2017-02-25/19:43:20.00            9.4654611
2017-02-25/19:43:30.00            9.4513016
2017-02-25/19:43:40.00            9.4371543
2017-02-25/19:43:50.00            9.4230193
2017-02-25/19:44:00.00            9.4088984
2017-02-25/19:44:10.00            9.3947895
2017-02-25/19:44:20.00            9.3806956
2017-02-25/19:44:30.00            9.3666152
2017-02-25/19:44:40.00            9.3525485
2017-02-25/19:44:50.00            9.3384954
2017-02-25/19:45:00.00            9.3244573
2017-02-25/19:45:10.00            9.3104339
2017-02-25/19:45:20.00            9.2964251
2017-02-25/19:45:30.00            9.2824322
2017-02-25/19:45:40.00            9.2684552
2017-02-25/19:45:50.00            9.2544927
2017-02-25/19:46:00.00            9.2405472
2017-02-25/19:46:10.00            9.2266175
2017-02-25/19:46:20.00            9.2127043
2017-02-25/19:46:30.00            9.1988090
2017-02-25/19:46:40.00            9.1849297
2017-02-25/19:46:50.00            9.1710669
2017-02-25/19:47:00.00            9.1572232
2017-02-25/19:47:10.00            9.1433964
2017-02-25/19:47:20.00            9.1295879
2017-02-25/19:47:30.00            9.1157976
2017-02-25/19:47:40.00            9.1020263
2017-02-25/19:47:50.00            9.0882726
2017-02-25/19:48:00.00            9.0745398
2017-02-25/19:48:10.00            9.0608244
2017-02-25/19:48:20.00            9.0471302
2017-02-25/19:48:30.00            9.0334553
2017-02-25/19:48:40.00            9.0197997
2017-02-25/19:48:50.00            9.0061654
2017-02-25/19:49:00.00            8.9925515
2017-02-25/19:49:10.00            8.9789580
2017-02-25/19:49:20.00            8.9653868
2017-02-25/19:49:30.00            8.9518363
2017-02-25/19:49:40.00            8.9383077
2017-02-25/19:49:50.00            8.9248010
2017-02-25/19:50:00.00            8.9113160
2017-02-25/19:50:10.00            8.8978540
2017-02-25/19:50:20.00            8.8844141
2017-02-25/19:50:30.00            8.8709977
2017-02-25/19:50:40.00            8.8576055
2017-02-25/19:50:50.00            8.8442356
2017-02-25/19:51:00.00            8.8308903
2017-02-25/19:51:10.00            8.8175685
2017-02-25/19:51:20.00            8.8042717
2017-02-25/19:51:30.00            8.7909989
2017-02-25/19:51:40.00            8.7777517
2017-02-25/19:51:50.00            8.7645297
2017-02-25/19:52:00.00            8.7513319
2017-02-25/19:52:10.00            8.7381616
2017-02-25/19:52:20.00            8.7250159
2017-02-25/19:52:30.00            8.7118965
2017-02-25/19:52:40.00            8.6988048
2017-02-25/19:52:50.00            8.6857396
2017-02-25/19:53:00.00            8.6727018
2017-02-25/19:53:10.00            8.6596902
2017-02-25/19:53:20.00            8.6467073
2017-02-25/19:53:30.00            8.6337521
2017-02-25/19:53:40.00            8.6208250
2017-02-25/19:53:50.00            8.6079277
2017-02-25/19:54:00.00            8.5950574
2017-02-25/19:54:10.00            8.5822175
2017-02-25/19:54:20.00            8.5694067
2017-02-25/19:54:30.00            8.5566258
2017-02-25/19:54:40.00            8.5438747
2017-02-25/19:54:50.00            8.5311548
2017-02-25/19:55:00.00            8.5184644
2017-02-25/19:55:10.00            8.5058048
2017-02-25/19:55:20.00            8.4931767
2017-02-25/19:55:30.00            8.4805803
2017-02-25/19:55:40.00            8.4680157
2017-02-25/19:55:50.00            8.4554824
2017-02-25/19:56:00.00            8.4429825
2017-02-25/19:56:10.00            8.4305160
2017-02-25/19:56:20.00            8.4180800
2017-02-25/19:56:30.00            8.4056796
2017-02-25/19:56:40.00            8.3933121
2017-02-25/19:56:50.00            8.3809781
2017-02-25/19:57:00.00            8.3686783
2017-02-25/19:57:10.00            8.3564135
2017-02-25/19:57:20.00            8.3441835
2017-02-25/19:57:30.00            8.3319882
2017-02-25/19:57:40.00            8.3198290
2017-02-25/19:57:50.00            8.3077051
2017-02-25/19:58:00.00            8.2956180
2017-02-25/19:58:10.00            8.2835674
2017-02-25/19:58:20.00            8.2715525
2017-02-25/19:58:30.00            8.2595749
2017-02-25/19:58:40.00            8.2476352
2017-02-25/19:58:50.00            8.2357333
2017-02-25/19:59:00.00            8.2238690
2017-02-25/19:59:10.00            8.2120433
2017-02-25/19:59:20.00            8.2002557
2017-02-25/19:59:30.00            8.1885080
2017-02-25/19:59:40.00            8.1767991
2017-02-25/19:59:50.00            8.1651300
2017-02-25/20:00:00.00            8.1535019
2017-02-25/20:00:10.00            8.1419134
2017-02-25/20:00:20.00            8.1303649
2017-02-25/20:00:30.00            8.1188581
2017-02-25/20:00:40.00            8.1073930
2017-02-25/20:00:50.00            8.0959694
2017-02-25/20:01:00.00            8.0845872
2017-02-25/20:01:10.00            8.0732479
2017-02-25/20:01:20.00            8.0619517
2017-02-25/20:01:30.00            8.0506982
2017-02-25/20:01:40.00            8.0394883
2017-02-25/20:01:50.00            8.0283227
2017-02-25/20:02:00.00            8.0172005
2017-02-25/20:02:10.00            8.0061233
2017-02-25/20:02:20.00            7.9950902
2017-02-25/20:02:30.00            7.9841037
2017-02-25/20:02:40.00            7.9731619
2017-02-25/20:02:50.00            7.9622657
2017-02-25/20:03:00.00            7.9514174
2017-02-25/20:03:10.00            7.9406146
2017-02-25/20:03:20.00            7.9298588
2017-02-25/20:03:30.00            7.9191516
2017-02-25/20:03:40.00            7.9084914
2017-02-25/20:03:50.00            7.8978797
2017-02-25/20:04:00.00            7.8873166
2017-02-25/20:04:10.00            7.8768018
2017-02-25/20:04:20.00            7.8663371
2017-02-25/20:04:30.00            7.8559224
2017-02-25/20:04:40.00            7.8455569
2017-02-25/20:04:50.00            7.8352421
2017-02-25/20:05:00.00            7.8249790
2017-02-25/20:05:10.00            7.8147666
2017-02-25/20:05:20.00            7.8046073
2017-02-25/20:05:30.00            7.7944987
2017-02-25/20:05:40.00            7.7844433
2017-02-25/20:05:50.00            7.7744402
2017-02-25/20:06:00.00            7.7644902
2017-02-25/20:06:10.00            7.7545941
2017-02-25/20:06:20.00            7.7447528
2017-02-25/20:06:30.00            7.7349654
2017-02-25/20:06:40.00            7.7252336
2017-02-25/20:06:50.00            7.7155566
2017-02-25/20:07:00.00            7.7059360
2017-02-25/20:07:10.00            7.6963718
2017-02-25/20:07:20.00            7.6868632
2017-02-25/20:07:30.00            7.6774127
2017-02-25/20:07:40.00            7.6680195
2017-02-25/20:07:50.00            7.6586845
2017-02-25/20:08:00.00            7.6494077
2017-02-25/20:08:10.00            7.6401890
2017-02-25/20:08:20.00            7.6310303
2017-02-25/20:08:30.00            7.6219315
2017-02-25/20:08:40.00            7.6128927
2017-02-25/20:08:50.00            7.6039138
2017-02-25/20:09:00.00            7.5949967
2017-02-25/20:09:10.00            7.5861413
2017-02-25/20:09:20.00            7.5773477
2017-02-25/20:09:30.00            7.5686169
2017-02-25/20:09:40.00            7.5599488
2017-02-25/20:09:50.00            7.5513443
2017-02-25/20:10:00.00            7.5428027
2017-02-25/20:10:10.00            7.5343266
2017-02-25/20:10:20.00            7.5259151
2017-02-25/20:10:30.00            7.5175684
2017-02-25/20:10:40.00            7.5092882
2017-02-25/20:10:50.00            7.5010738
2017-02-25/20:11:00.00            7.4929261
2017-02-25/20:11:10.00            7.4848459
2017-02-25/20:11:20.00            7.4768335
2017-02-25/20:11:30.00            7.4688888
2017-02-25/20:11:40.00            7.4610137
2017-02-25/20:11:50.00            7.4532075
2017-02-25/20:12:00.00            7.4454710
2017-02-25/20:12:10.00            7.4378044
2017-02-25/20:12:20.00            7.4302095
2017-02-25/20:12:30.00            7.4226865
2017-02-25/20:12:40.00            7.4152345
2017-02-25/20:12:50.00            7.4078537
2017-02-25/20:13:00.00            7.4005477
2017-02-25/20:13:10.00            7.3933140
2017-02-25/20:13:20.00            7.3861553
2017-02-25/20:13:30.00            7.3790710
2017-02-25/20:13:40.00            7.3720610
2017-02-25/20:13:50.00            7.3651274
2017-02-25/20:14:00.00            7.3582694
2017-02-25/20:14:10.00            7.3514888
2017-02-25/20:14:20.00            7.3447851
2017-02-25/20:14:30.00            7.3381591
2017-02-25/20:14:40.00            7.3316120
2017-02-25/20:14:50.00            7.3251438
2017-02-25/20:15:00.00            7.3187562
2017-02-25/20:15:10.00            7.3124479
2017-02-25/20:15:20.00            7.3062200
2017-02-25/20:15:30.00            7.3000745
2017-02-25/20:15:40.00            7.2940102
2017-02-25/20:15:50.00            7.2880282
2017-02-25/20:16:00.00            7.2821301
2017-02-25/20:16:10.00            7.2763164
2017-02-25/20:16:20.00            7.2705856
2017-02-25/20:16:30.00            7.2649415
2017-02-25/20:16:40.00            7.2593821
2017-02-25/20:16:50.00            7.2539093
2017-02-25/20:17:00.00            7.2485235
2017-02-25/20:17:10.00            7.2432256
2017-02-25/20:17:20.00            7.2380152
2017-02-25/20:17:30.00            7.2328942
2017-02-25/20:17:40.00            7.2278623
2017-02-25/20:17:50.00            7.2229213
2017-02-25/20:18:00.00            7.2180709
2017-02-25/20:18:10.00            7.2133118
2017-02-25/20:18:20.00            7.2086448
2017-02-25/20:18:30.00            7.2040714
2017-02-25/20:18:40.00            7.1995912
2017-02-25/20:18:50.00            7.1952051
2017-02-25/20:19:00.00            7.1909141
2017-02-25/20:19:10.00            7.1867188
2017-02-25/20:19:20.00            7.1826201
2017-02-25/20:19:30.00            7.1786181
2017-02-25/20:19:40.00            7.1747142
2017-02-25/20:19:50.00            7.1709091
2017-02-25/20:20:00.00            7.1672027
2017-02-25/20:20:10.00            7.1635968
2017-02-25/20:20:20.00            7.1600915
2017-02-25/20:20:30.00            7.1566874
2017-02-25/20:20:40.00            7.1533861
2017-02-25/20:20:50.00            7.1501875
2017-02-25/20:21:00.00            7.1470929
2017-02-25/20:21:10.00            7.1441027
2017-02-25/20:21:20.00            7.1412177
2017-02-25/20:21:30.00            7.1384393
2017-02-25/20:21:40.00            7.1357678
2017-02-25/20:21:50.00            7.1332036
2017-02-25/20:22:00.00            7.1307486
2017-02-25/20:22:10.00            7.1284022
2017-02-25/20:22:20.00            7.1261667
2017-02-25/20:22:30.00            7.1240416
2017-02-25/20:22:40.00            7.1220287
2017-02-25/20:22:50.00            7.1201285
2017-02-25/20:23:00.00            7.1183415
2017-02-25/20:23:10.00            7.1166694
2017-02-25/20:23:20.00            7.1151124
2017-02-25/20:23:30.00            7.1136713
2017-02-25/20:23:40.00            7.1123471
2017-02-25/20:23:50.00            7.1111416
2017-02-25/20:24:00.00            7.1100541
2017-02-25/20:24:10.00            7.1090864
2017-02-25/20:24:20.00            7.1082399
2017-02-25/20:24:30.00            7.1075143
2017-02-25/20:24:40.00            7.1069115
2017-02-25/20:24:50.00            7.1064321
2017-02-25/20:25:00.00            7.1060770
2017-02-25/20:25:10.00            7.1058464
2017-02-25/20:25:20.00            7.1057431
2017-02-25/20:25:30.00            7.1057665
2017-02-25/20:25:40.00            7.1059184
2017-02-25/20:25:50.00            7.1061994
2017-02-25/20:26:00.00            7.1066107
2017-02-25/20:26:10.00            7.1071524
2017-02-25/20:26:20.00            7.1078270
2017-02-25/20:26:30.00            7.1086347
2017-02-25/20:26:40.00            7.1095767
2017-02-25/20:26:50.00            7.1106539
2017-02-25/20:27:00.00            7.1118676
2017-02-25/20:27:10.00            7.1132181
2017-02-25/20:27:20.00            7.1147078
2017-02-25/20:27:30.00            7.1163365
2017-02-25/20:27:40.00            7.1181060
2017-02-25/20:27:50.00            7.1200173
2017-02-25/20:28:00.00            7.1220718
2017-02-25/20:28:10.00            7.1242696
2017-02-25/20:28:20.00            7.1266130
2017-02-25/20:28:30.00            7.1291023
2017-02-25/20:28:40.00            7.1317391
2017-02-25/20:28:50.00            7.1345248
2017-02-25/20:29:00.00            7.1374597
2017-02-25/20:29:10.00            7.1405461
2017-02-25/20:29:20.00            7.1437842
2017-02-25/20:29:30.00            7.1471755
2017-02-25/20:29:40.00            7.1507221
2017-02-25/20:29:50.00            7.1544236
2017-02-25/20:30:00.00            7.1582823
2017-02-25/20:30:10.00            7.1622994
2017-02-25/20:30:20.00            7.1664765
2017-02-25/20:30:30.00            7.1708139
2017-02-25/20:30:40.00            7.1753135
2017-02-25/20:30:50.00            7.1799769
2017-02-25/20:31:00.00            7.1848043
2017-02-25/20:31:10.00            7.1897988
2017-02-25/20:31:20.00            7.1949599
2017-02-25/20:31:30.00            7.2002900
2017-02-25/20:31:40.00            7.2057902
2017-02-25/20:31:50.00            7.2114619
2017-02-25/20:32:00.00            7.2173067
2017-02-25/20:32:10.00            7.2233262
2017-02-25/20:32:20.00            7.2295208
2017-02-25/20:32:30.00            7.2358933
2017-02-25/20:32:40.00            7.2424441
2017-02-25/20:32:50.00            7.2491750
2017-02-25/20:33:00.00            7.2560875
2017-02-25/20:33:10.00            7.2631832
2017-02-25/20:33:20.00            7.2704639
2017-02-25/20:33:30.00            7.2779312
2017-02-25/20:33:40.00            7.2855853
2017-02-25/20:33:50.00            7.2934294
2017-02-25/20:34:00.00            7.3014638
2017-02-25/20:34:10.00            7.3096911
2017-02-25/20:34:20.00            7.3181123
2017-02-25/20:34:30.00            7.3267295
2017-02-25/20:34:40.00            7.3355435
2017-02-25/20:34:50.00            7.3445572
2017-02-25/20:35:00.00            7.3537715
2017-02-25/20:35:10.00            7.3631880
2017-02-25/20:35:20.00            7.3728084
2017-02-25/20:35:30.00            7.3826354
2017-02-25/20:35:40.00            7.3926700
2017-02-25/20:35:50.00            7.4029136
2017-02-25/20:36:00.00            7.4133687
2017-02-25/20:36:10.00            7.4240367
2017-02-25/20:36:20.00            7.4349197
2017-02-25/20:36:30.00            7.4460196
2017-02-25/20:36:40.00            7.4573376
2017-02-25/20:36:50.00            7.4688761
2017-02-25/20:37:00.00            7.4806374
2017-02-25/20:37:10.00            7.4926229
2017-02-25/20:37:20.00            7.5048349
2017-02-25/20:37:30.00            7.5172744
2017-02-25/20:37:40.00            7.5299452
2017-02-25/20:37:50.00            7.5428479
2017-02-25/20:38:00.00            7.5559843
2017-02-25/20:38:10.00            7.5693577
2017-02-25/20:38:20.00            7.5829698
2017-02-25/20:38:30.00            7.5968219
2017-02-25/20:38:40.00            7.6109174
2017-02-25/20:38:50.00            7.6252570
2017-02-25/20:39:00.00            7.6398448
2017-02-25/20:39:10.00            7.6546810
2017-02-25/20:39:20.00            7.6697691
2017-02-25/20:39:30.00            7.6851106
2017-02-25/20:39:40.00            7.7007090
2017-02-25/20:39:50.00            7.7165653
2017-02-25/20:40:00.00            7.7326824
2017-02-25/20:40:10.00            7.7490620
2017-02-25/20:40:20.00            7.7657084
2017-02-25/20:40:30.00            7.7826218
2017-02-25/20:40:40.00            7.7998057
2017-02-25/20:40:50.00            7.8172626
2017-02-25/20:41:00.00            7.8349942
2017-02-25/20:41:10.00            7.8530045
2017-02-25/20:41:20.00            7.8712951
2017-02-25/20:41:30.00            7.8898683
2017-02-25/20:41:40.00            7.9087276
2017-02-25/20:41:50.00            7.9278758
2017-02-25/20:42:00.00            7.9473141
2017-02-25/20:42:10.00            7.9670468
2017-02-25/20:42:20.00            7.9870756
2017-02-25/20:42:30.00            8.0074037
2017-02-25/20:42:40.00            8.0280335
2017-02-25/20:42:50.00            8.0489694
2017-02-25/20:43:00.00            8.0702127
2017-02-25/20:43:10.00            8.0917667
2017-02-25/20:43:20.00            8.1136346
2017-02-25/20:43:30.00            8.1358190
2017-02-25/20:43:40.00            8.1583234
2017-02-25/20:43:50.00            8.1811504
2017-02-25/20:44:00.00            8.2043036
2017-02-25/20:44:10.00            8.2277862
2017-02-25/20:44:20.00            8.2516007
2017-02-25/20:44:30.00            8.2757512
2017-02-25/20:44:40.00            8.3002400
2017-02-25/20:44:50.00            8.3250714
2017-02-25/20:45:00.00            8.3502477
2017-02-25/20:45:10.00            8.3757734
2017-02-25/20:45:20.00            8.4016509
2017-02-25/20:45:30.00            8.4278847
2017-02-25/20:45:40.00            8.4544774
2017-02-25/20:45:50.00            8.4814336
2017-02-25/20:46:00.00            8.5087559
2017-02-25/20:46:10.00            8.5364476
2017-02-25/20:46:20.00            8.5645142
2017-02-25/20:46:30.00            8.5929578
2017-02-25/20:46:40.00            8.6217832
2017-02-25/20:46:50.00            8.6509941
2017-02-25/20:47:00.00            8.6805939
2017-02-25/20:47:10.00            8.7105872
2017-02-25/20:47:20.00            8.7409762
2017-02-25/20:47:30.00            8.7717681
2017-02-25/20:47:40.00            8.8029640
2017-02-25/20:47:50.00            8.8345705
2017-02-25/20:48:00.00            8.8665903
2017-02-25/20:48:10.00            8.8990273
2017-02-25/20:48:20.00            8.9318876
2017-02-25/20:48:30.00            8.9651739
2017-02-25/20:48:40.00            8.9988914
2017-02-25/20:48:50.00            9.0330454
2017-02-25/20:49:00.00            9.0676389
2017-02-25/20:49:10.00            9.1026778
2017-02-25/20:49:20.00            9.1381657
2017-02-25/20:49:30.00            9.1741079
2017-02-25/20:49:40.00            9.2105096
2017-02-25/20:49:50.00            9.2473755
2017-02-25/20:50:00.00            9.2847104
2017-02-25/20:50:10.00            9.3225189
2017-02-25/20:50:20.00            9.3608068
2017-02-25/20:50:30.00            9.3995789
2017-02-25/20:50:40.00            9.4388407
2017-02-25/20:50:50.00            9.4785972
2017-02-25/20:51:00.00            9.5188544
2017-02-25/20:51:10.00            9.5596162
2017-02-25/20:51:20.00            9.6008904
2017-02-25/20:51:30.00            9.6426815
2017-02-25/20:51:40.00            9.6849941
2017-02-25/20:51:50.00            9.7278364
2017-02-25/20:52:00.00            9.7712114
2017-02-25/20:52:10.00            9.8151281
2017-02-25/20:52:20.00            9.8595898
2017-02-25/20:52:30.00            9.9046042
2017-02-25/20:52:40.00            9.9501781
2017-02-25/20:52:50.00            9.9963158
2017-02-25/20:53:00.00            10.043024
2017-02-25/20:53:10.00            10.090311
2017-02-25/20:53:20.00            10.138182
2017-02-25/20:53:30.00            10.186644
2017-02-25/20:53:40.00            10.235703
2017-02-25/20:53:50.00            10.285368
2017-02-25/20:54:00.00            10.335643
2017-02-25/20:54:10.00            10.386538
2017-02-25/20:54:20.00            10.438058
2017-02-25/20:54:30.00            10.490212
2017-02-25/20:54:40.00            10.543005
2017-02-25/20:54:50.00            10.596447
2017-02-25/20:55:00.00            10.650544
2017-02-25/20:55:10.00            10.705304
2017-02-25/20:55:20.00            10.760736
2017-02-25/20:55:30.00            10.816848
2017-02-25/20:55:40.00            10.873644
2017-02-25/20:55:50.00            10.931138
2017-02-25/20:56:00.00            10.989336
2017-02-25/20:56:10.00            11.048245
2017-02-25/20:56:20.00            11.107876
2017-02-25/20:56:30.00            11.168236
2017-02-25/20:56:40.00            11.229335
2017-02-25/20:56:50.00            11.291182
2017-02-25/20:57:00.00            11.353783
2017-02-25/20:57:10.00            11.417153
2017-02-25/20:57:20.00            11.481296
2017-02-25/20:57:30.00            11.546225
2017-02-25/20:57:40.00            11.611949
2017-02-25/20:57:50.00            11.678477
2017-02-25/20:58:00.00            11.745819
2017-02-25/20:58:10.00            11.813987
2017-02-25/20:58:20.00            11.882990
2017-02-25/20:58:30.00            11.952839
2017-02-25/20:58:40.00            12.023543
2017-02-25/20:58:50.00            12.095116
2017-02-25/20:59:00.00            12.167566
2017-02-25/20:59:10.00            12.240906
2017-02-25/20:59:20.00            12.315146
2017-02-25/20:59:30.00            12.390301
2017-02-25/20:59:40.00            12.466379
2017-02-25/20:59:50.00            12.543393
2017-02-25/21:00:00.00            12.621356
2017-02-25/21:00:10.00            12.700280
2017-02-25/21:00:20.00            12.780177
2017-02-25/21:00:30.00            12.861061
2017-02-25/21:00:40.00            12.942943
2017-02-25/21:00:50.00            13.025839
2017-02-25/21:01:00.00            13.109761
2017-02-25/21:01:10.00            13.194723
2017-02-25/21:01:20.00            13.280736
2017-02-25/21:01:30.00            13.367818
2017-02-25/21:01:40.00            13.455982
2017-02-25/21:01:50.00            13.545243
2017-02-25/21:02:00.00            13.635616
2017-02-25/21:02:10.00            13.727114
2017-02-25/21:02:20.00            13.819755
2017-02-25/21:02:30.00            13.913553
2017-02-25/21:02:40.00            14.008525
2017-02-25/21:02:50.00            14.104686
2017-02-25/21:03:00.00            14.202054
2017-02-25/21:03:10.00            14.300645
2017-02-25/21:03:20.00            14.400475
2017-02-25/21:03:30.00            14.501562
2017-02-25/21:03:40.00            14.603925
2017-02-25/21:03:50.00            14.707579
2017-02-25/21:04:00.00            14.812545
2017-02-25/21:04:10.00            14.918841
2017-02-25/21:04:20.00            15.026484
2017-02-25/21:04:30.00            15.135495
2017-02-25/21:04:40.00            15.245893
2017-02-25/21:04:50.00            15.357698
2017-02-25/21:05:00.00            15.470931
2017-02-25/21:05:10.00            15.585611
2017-02-25/21:05:20.00            15.701759
2017-02-25/21:05:30.00            15.819399
2017-02-25/21:05:40.00            15.938551
2017-02-25/21:05:50.00            16.059235
2017-02-25/21:06:00.00            16.181475
2017-02-25/21:06:10.00            16.305296
2017-02-25/21:06:20.00            16.430719
2017-02-25/21:06:30.00            16.557769
2017-02-25/21:06:40.00            16.686468
2017-02-25/21:06:50.00            16.816844
2017-02-25/21:07:00.00            16.948919
2017-02-25/21:07:10.00            17.082720
2017-02-25/21:07:20.00            17.218272
2017-02-25/21:07:30.00            17.355602
2017-02-25/21:07:40.00            17.494735
2017-02-25/21:07:50.00            17.635703
2017-02-25/21:08:00.00            17.778530
2017-02-25/21:08:10.00            17.923245
2017-02-25/21:08:20.00            18.069877
2017-02-25/21:08:30.00            18.218456
2017-02-25/21:08:40.00            18.369011
2017-02-25/21:08:50.00            18.521571
2017-02-25/21:09:00.00            18.676171
2017-02-25/21:09:10.00            18.832841
2017-02-25/21:09:20.00            18.991611
2017-02-25/21:09:30.00            19.152516
2017-02-25/21:09:40.00            19.315588
2017-02-25/21:09:50.00            19.480863
2017-02-25/21:10:00.00            19.648372
2017-02-25/21:10:10.00            19.818153
2017-02-25/21:10:20.00            19.990242
2017-02-25/21:10:30.00            20.164673
2017-02-25/21:10:40.00            20.341485
2017-02-25/21:10:50.00            20.520715
2017-02-25/21:11:00.00            20.702402
2017-02-25/21:11:10.00            20.886583
2017-02-25/21:11:20.00            21.073300
2017-02-25/21:11:30.00            21.262595
2017-02-25/21:11:40.00            21.454503
2017-02-25/21:11:50.00            21.649072
2017-02-25/21:12:00.00            21.846344
2017-02-25/21:12:10.00            22.046358
2017-02-25/21:12:20.00            22.249164
2017-02-25/21:12:30.00            22.454802
2017-02-25/21:12:40.00            22.663321
2017-02-25/21:12:50.00            22.874764
2017-02-25/21:13:00.00            23.089182
2017-02-25/21:13:10.00            23.306622
2017-02-25/21:13:20.00            23.527129
2017-02-25/21:13:30.00            23.750759
2017-02-25/21:13:40.00            23.977557
2017-02-25/21:13:50.00            24.207581
2017-02-25/21:14:00.00            24.440875
2017-02-25/21:14:10.00            24.677497
2017-02-25/21:14:20.00            24.917498
2017-02-25/21:14:30.00            25.160936
2017-02-25/21:14:40.00            25.407860
2017-02-25/21:14:50.00            25.658337
2017-02-25/21:15:00.00            25.912413
2017-02-25/21:15:10.00            26.170154
2017-02-25/21:15:20.00            26.431616
2017-02-25/21:15:30.00            26.696858
2017-02-25/21:15:40.00            26.965943
2017-02-25/21:15:50.00            27.238930
2017-02-25/21:16:00.00            27.515882
2017-02-25/21:16:10.00            27.796860
2017-02-25/21:16:20.00            28.081932
2017-02-25/21:16:30.00            28.371160
2017-02-25/21:16:40.00            28.664607
2017-02-25/21:16:50.00            28.962346
2017-02-25/21:17:00.00            29.264439
2017-02-25/21:17:10.00            29.570953
2017-02-25/21:17:20.00            29.881962
2017-02-25/21:17:30.00            30.197531
2017-02-25/21:17:40.00            30.517729
2017-02-25/21:17:50.00            30.842624
2017-02-25/21:18:00.00            31.172295
2017-02-25/21:18:10.00            31.506806
2017-02-25/21:18:20.00            31.846230
2017-02-25/21:18:30.00            32.190645
2017-02-25/21:18:40.00            32.540118
2017-02-25/21:18:50.00            32.894724
2017-02-25/21:19:00.00            33.254536
2017-02-25/21:19:10.00            33.619628
2017-02-25/21:19:20.00            33.990074
2017-02-25/21:19:30.00            34.365946
2017-02-25/21:19:40.00            34.747322
2017-02-25/21:19:50.00            35.134271
2017-02-25/21:20:00.00            35.526868
2017-02-25/21:20:10.00            35.925186
2017-02-25/21:20:20.00            36.329299
2017-02-25/21:20:30.00            36.739281
2017-02-25/21:20:40.00            37.155200
2017-02-25/21:20:50.00            37.577127
2017-02-25/21:21:00.00            38.005136
2017-02-25/21:21:10.00            38.439293
2017-02-25/21:21:20.00            38.879666
2017-02-25/21:21:30.00            39.326322
2017-02-25/21:21:40.00            39.779325
2017-02-25/21:21:50.00            40.238740
2017-02-25/21:22:00.00            40.704629
2017-02-25/21:22:10.00            41.177051
2017-02-25/21:22:20.00            41.656061
2017-02-25/21:22:30.00            42.141717
2017-02-25/21:22:40.00            42.634070
2017-02-25/21:22:50.00            43.133169
2017-02-25/21:23:00.00            43.639059
2017-02-25/21:23:10.00            44.151787
2017-02-25/21:23:20.00            44.671390
2017-02-25/21:23:30.00            45.197899
2017-02-25/21:23:40.00            45.731353
2017-02-25/21:23:50.00            46.271778
2017-02-25/21:24:00.00            46.819192
2017-02-25/21:24:10.00            47.373621
2017-02-25/21:24:20.00            47.935069
2017-02-25/21:24:30.00            48.503545
2017-02-25/21:24:40.00            49.079054
2017-02-25/21:24:50.00            49.661590
2017-02-25/21:25:00.00            50.251139
2017-02-25/21:25:10.00            50.847690
2017-02-25/21:25:20.00            51.451216
2017-02-25/21:25:30.00            52.061686
2017-02-25/21:25:40.00            52.679063
2017-02-25/21:25:50.00            53.303296
2017-02-25/21:26:00.00            53.934335
2017-02-25/21:26:10.00            54.572118
2017-02-25/21:26:20.00            55.216579
2017-02-25/21:26:30.00            55.867633
2017-02-25/21:26:40.00            56.525192
2017-02-25/21:26:50.00            57.189168
2017-02-25/21:27:00.00            57.859446
2017-02-25/21:27:10.00            58.535921
2017-02-25/21:27:20.00            59.218462
2017-02-25/21:27:30.00            59.906939
2017-02-25/21:27:40.00            60.601213
2017-02-25/21:27:50.00            61.301126
2017-02-25/21:28:00.00            62.006522
2017-02-25/21:28:10.00            62.717228
2017-02-25/21:28:20.00            63.433066
2017-02-25/21:28:30.00            64.153845
2017-02-25/21:28:40.00            64.879373
2017-02-25/21:28:50.00            65.609436
2017-02-25/21:29:00.00            66.343824
2017-02-25/21:29:10.00            67.082311
2017-02-25/21:29:20.00            67.824668
2017-02-25/21:29:30.00            68.570655
2017-02-25/21:29:40.00            69.320025
2017-02-25/21:29:50.00            70.072524
2017-02-25/21:30:00.00            70.827895
2017-02-25/21:30:10.00            71.585871
2017-02-25/21:30:20.00            72.346181
2017-02-25/21:30:30.00            73.108550
2017-02-25/21:30:40.00            73.872697
2017-02-25/21:30:50.00            74.638336
2017-02-25/21:31:00.00            75.405183
2017-02-25/21:31:10.00            76.172948
2017-02-25/21:31:20.00            76.941337
2017-02-25/21:31:30.00            77.710060
2017-02-25/21:31:40.00            78.478821
2017-02-25/21:31:50.00            79.247329
2017-02-25/21:32:00.00            80.015292
2017-02-25/21:32:10.00            80.782417
2017-02-25/21:32:20.00            81.548416
2017-02-25/21:32:30.00            82.313002
2017-02-25/21:32:40.00            83.075892
2017-02-25/21:32:50.00            83.836808
2017-02-25/21:33:00.00            84.595475
2017-02-25/21:33:10.00            85.351622
2017-02-25/21:33:20.00            86.104987
2017-02-25/21:33:30.00            86.855312
2017-02-25/21:33:40.00            87.602344
2017-02-25/21:33:50.00            88.345841
2017-02-25/21:34:00.00            89.085564
2017-02-25/21:34:10.00            89.821286
2017-02-25/21:34:20.00            90.552784
2017-02-25/21:34:30.00            91.279846
2017-02-25/21:34:40.00            92.002269
2017-02-25/21:34:50.00            92.719857
2017-02-25/21:35:00.00            93.432424
2017-02-25/21:35:10.00            94.139793
2017-02-25/21:35:20.00            94.841797
2017-02-25/21:35:30.00            95.538277
2017-02-25/21:35:40.00            96.229084
2017-02-25/21:35:50.00            96.914080
2017-02-25/21:36:00.00            97.593134
2017-02-25/21:36:10.00            98.266125
2017-02-25/21:36:20.00            98.932942
2017-02-25/21:36:30.00            99.593483
2017-02-25/21:36:40.00            100.24765
2017-02-25/21:36:50.00            100.89537
2017-02-25/21:37:00.00            101.53656
2017-02-25/21:37:10.00            102.17114
2017-02-25/21:37:20.00            102.79907
2017-02-25/21:37:30.00            103.42029
2017-02-25/21:37:40.00            104.03476
2017-02-25/21:37:50.00            104.64245
2017-02-25/21:38:00.00            105.24331
2017-02-25/21:38:10.00            105.83734
2017-02-25/21:38:20.00            106.42451
2017-02-25/21:38:30.00            107.00483
2017-02-25/21:38:40.00            107.57828
2017-02-25/21:38:50.00            108.14487
2017-02-25/21:39:00.00            108.70461
2017-02-25/21:39:10.00            109.25751
2017-02-25/21:39:20.00            109.80360
2017-02-25/21:39:30.00            110.34289
2017-02-25/21:39:40.00            110.87543
2017-02-25/21:39:50.00            111.40123
2017-02-25/21:40:00.00            111.92034
2017-02-25/21:40:10.00            112.43280
2017-02-25/21:40:20.00            112.93866
2017-02-25/21:40:30.00            113.43796
2017-02-25/21:40:40.00            113.93075
2017-02-25/21:40:50.00            114.41708
2017-02-25/21:41:00.00            114.89702
2017-02-25/21:41:10.00            115.37062
2017-02-25/21:41:20.00            115.83795
2017-02-25/21:41:30.00            116.29906
2017-02-25/21:41:40.00            116.75402
2017-02-25/21:41:50.00            117.20289
2017-02-25/21:42:00.00            117.64576
2017-02-25/21:42:10.00            118.08267
2017-02-25/21:42:20.00            118.51371
2017-02-25/21:42:30.00            118.93895
2017-02-25/21:42:40.00            119.35845
2017-02-25/21:42:50.00            119.77230
2017-02-25/21:43:00.00            120.18055
2017-02-25/21:43:10.00            120.58330
2017-02-25/21:43:20.00            120.98061
2017-02-25/21:43:30.00            121.37256
2017-02-25/21:43:40.00            121.75922
2017-02-25/21:43:50.00            122.14066
2017-02-25/21:44:00.00            122.51697
2017-02-25/21:44:10.00            122.88822
2017-02-25/21:44:20.00            123.25448
2017-02-25/21:44:30.00            123.61583
2017-02-25/21:44:40.00            123.97234
2017-02-25/21:44:50.00            124.32408
2017-02-25/21:45:00.00            124.67113
2017-02-25/21:45:10.00            125.01357
2017-02-25/21:45:20.00            125.35146
2017-02-25/21:45:30.00            125.68488
2017-02-25/21:45:40.00            126.01390
2017-02-25/21:45:50.00            126.33859
2017-02-25/21:46:00.00            126.65902
2017-02-25/21:46:10.00            126.97525
2017-02-25/21:46:20.00            127.28737
2017-02-25/21:46:30.00            127.59544
2017-02-25/21:46:40.00            127.89952
2017-02-25/21:46:50.00            128.19969
2017-02-25/21:47:00.00            128.49600
2017-02-25/21:47:10.00            128.78853
2017-02-25/21:47:20.00            129.07733
2017-02-25/21:47:30.00            129.36248
2017-02-25/21:47:40.00            129.64404
2017-02-25/21:47:50.00            129.92206
2017-02-25/21:48:00.00            130.19662
2017-02-25/21:48:10.00            130.46776
2017-02-25/21:48:20.00            130.73555
2017-02-25/21:48:30.00            131.00005
2017-02-25/21:48:40.00            131.26132
2017-02-25/21:48:50.00            131.51942
2017-02-25/21:49:00.00            131.77439
2017-02-25/21:49:10.00            132.02631
2017-02-25/21:49:20.00            132.27521
2017-02-25/21:49:30.00            132.52116
2017-02-25/21:49:40.00            132.76421
2017-02-25/21:49:50.00            133.00442
2017-02-25/21:50:00.00            133.24182
2017-02-25/21:50:10.00            133.47649
2017-02-25/21:50:20.00            133.70846
2017-02-25/21:50:30.00            133.93778
2017-02-25/21:50:40.00            134.16451
2017-02-25/21:50:50.00            134.38869
2017-02-25/21:51:00.00            134.61037
2017-02-25/21:51:10.00            134.82959
2017-02-25/21:51:20.00            135.04641
2017-02-25/21:51:30.00            135.26086
2017-02-25/21:51:40.00            135.47300
2017-02-25/21:51:50.00            135.68287
2017-02-25/21:52:00.00            135.89050
2017-02-25/21:52:10.00            136.09595
2017-02-25/21:52:20.00            136.29925
2017-02-25/21:52:30.00            136.50044
2017-02-25/21:52:40.00            136.69957
2017-02-25/21:52:50.00            136.89668
2017-02-25/21:53:00.00            137.09181
2017-02-25/21:53:10.00            137.28499
2017-02-25/21:53:20.00            137.47626
2017-02-25/21:53:30.00            137.66567
2017-02-25/21:53:40.00            137.85324
2017-02-25/21:53:50.00            138.03902
2017-02-25/21:54:00.00            138.22305
2017-02-25/21:54:10.00            138.40534
2017-02-25/21:54:20.00            138.58596
2017-02-25/21:54:30.00            138.76492
2017-02-25/21:54:40.00            138.94227
2017-02-25/21:54:50.00            139.11803
2017-02-25/21:55:00.00            139.29224
2017-02-25/21:55:10.00            139.46494
2017-02-25/21:55:20.00            139.63615
2017-02-25/21:55:30.00            139.80591
2017-02-25/21:55:40.00            139.97424
2017-02-25/21:55:50.00            140.14119
2017-02-25/21:56:00.00            140.30678
2017-02-25/21:56:10.00            140.47105
2017-02-25/21:56:20.00            140.63402
2017-02-25/21:56:30.00            140.79571
2017-02-25/21:56:40.00            140.95618
2017-02-25/21:56:50.00            141.11543
2017-02-25/21:57:00.00            141.27351
2017-02-25/21:57:10.00            141.43043
2017-02-25/21:57:20.00            141.58623
2017-02-25/21:57:30.00            141.74094
2017-02-25/21:57:40.00            141.89458
2017-02-25/21:57:50.00            142.04718
2017-02-25/21:58:00.00            142.19877
2017-02-25/21:58:10.00            142.34938
2017-02-25/21:58:20.00            142.49902
2017-02-25/21:58:30.00            142.64774
2017-02-25/21:58:40.00            142.79555
2017-02-25/21:58:50.00            142.94248
2017-02-25/21:59:00.00            143.08856
2017-02-25/21:59:10.00            143.23381
2017-02-25/21:59:20.00            143.37826
2017-02-25/21:59:30.00            143.52193
2017-02-25/21:59:40.00            143.66485
2017-02-25/21:59:50.00            143.80704
2017-02-25/22:00:00.00            143.94853
2017-02-25/22:00:10.00            144.08935
2017-02-25/22:00:20.00            144.22951
2017-02-25/22:00:30.00            144.36904
2017-02-25/22:00:40.00            144.50798
2017-02-25/22:00:50.00            144.64633
2017-02-25/22:01:00.00            144.78412
2017-02-25/22:01:10.00            144.92139
2017-02-25/22:01:20.00            145.05815
2017-02-25/22:01:30.00            145.19442
2017-02-25/22:01:40.00            145.33025
2017-02-25/22:01:50.00            145.46563
2017-02-25/22:02:00.00            145.60060
2017-02-25/22:02:10.00            145.73519
2017-02-25/22:02:20.00            145.86941
2017-02-25/22:02:30.00            146.00329
2017-02-25/22:02:40.00            146.13686
2017-02-25/22:02:50.00            146.27013
2017-02-25/22:03:00.00            146.40314
2017-02-25/22:03:10.00            146.53591
2017-02-25/22:03:20.00            146.66845
2017-02-25/22:03:30.00            146.80080
2017-02-25/22:03:40.00            146.93298
2017-02-25/22:03:50.00            147.06501
2017-02-25/22:04:00.00            147.19692
2017-02-25/22:04:10.00            147.32873
2017-02-25/22:04:20.00            147.46046
2017-02-25/22:04:30.00            147.59215
2017-02-25/22:04:40.00            147.72382
2017-02-25/22:04:50.00            147.85548
2017-02-25/22:05:00.00            147.98717
2017-02-25/22:05:10.00            148.11891
2017-02-25/22:05:20.00            148.25073
2017-02-25/22:05:30.00            148.38265
2017-02-25/22:05:40.00            148.51470
2017-02-25/22:05:50.00            148.64690
2017-02-25/22:06:00.00            148.77928
2017-02-25/22:06:10.00            148.91188
2017-02-25/22:06:20.00            149.04470
2017-02-25/22:06:30.00            149.17779
2017-02-25/22:06:40.00            149.31117
2017-02-25/22:06:50.00            149.44486
2017-02-25/22:07:00.00            149.57891
2017-02-25/22:07:10.00            149.71332
2017-02-25/22:07:20.00            149.84814
2017-02-25/22:07:30.00            149.98339
2017-02-25/22:07:40.00            150.11910
2017-02-25/22:07:50.00            150.25531
2017-02-25/22:08:00.00            150.39203
2017-02-25/22:08:10.00            150.52932
2017-02-25/22:08:20.00            150.66718
2017-02-25/22:08:30.00            150.80566
2017-02-25/22:08:40.00            150.94479
2017-02-25/22:08:50.00            151.08461
2017-02-25/22:09:00.00            151.22514
2017-02-25/22:09:10.00            151.36642
2017-02-25/22:09:20.00            151.50849
2017-02-25/22:09:30.00            151.65138
2017-02-25/22:09:40.00            151.79512
2017-02-25/22:09:50.00            151.93976
2017-02-25/22:10:00.00            152.08532
2017-02-25/22:10:10.00            152.23186
2017-02-25/22:10:20.00            152.37941
2017-02-25/22:10:30.00            152.52800
2017-02-25/22:10:40.00            152.67768
2017-02-25/22:10:50.00            152.82849
2017-02-25/22:11:00.00            152.98047
2017-02-25/22:11:10.00            153.13367
2017-02-25/22:11:20.00            153.28812
2017-02-25/22:11:30.00            153.44388
2017-02-25/22:11:40.00            153.60100
2017-02-25/22:11:50.00            153.75950
2017-02-25/22:12:00.00            153.91946
2017-02-25/22:12:10.00            154.08091
2017-02-25/22:12:20.00            154.24390
2017-02-25/22:12:30.00            154.40850
2017-02-25/22:12:40.00            154.57475
2017-02-25/22:12:50.00            154.74270
2017-02-25/22:13:00.00            154.91241
2017-02-25/22:13:10.00            155.08395
2017-02-25/22:13:20.00            155.25736
2017-02-25/22:13:30.00            155.43271
2017-02-25/22:13:40.00            155.61006
2017-02-25/22:13:50.00            155.78948
2017-02-25/22:14:00.00            155.97103
2017-02-25/22:14:10.00            156.15478
2017-02-25/22:14:20.00            156.34079
2017-02-25/22:14:30.00            156.52914
2017-02-25/22:14:40.00            156.71990
2017-02-25/22:14:50.00            156.91315
2017-02-25/22:15:00.00            157.10896
2017-02-25/22:15:10.00            157.30742
2017-02-25/22:15:20.00            157.50860
2017-02-25/22:15:30.00            157.71259
2017-02-25/22:15:40.00            157.91948
2017-02-25/22:15:50.00            158.12936
2017-02-25/22:16:00.00            158.34231
2017-02-25/22:16:10.00            158.55844
2017-02-25/22:16:20.00            158.77785
2017-02-25/22:16:30.00            159.00063
2017-02-25/22:16:40.00            159.22689
2017-02-25/22:16:50.00            159.45674
2017-02-25/22:17:00.00            159.69028
2017-02-25/22:17:10.00            159.92764
2017-02-25/22:17:20.00            160.16894
2017-02-25/22:17:30.00            160.41429
2017-02-25/22:17:40.00            160.66382
2017-02-25/22:17:50.00            160.91766
2017-02-25/22:18:00.00            161.17596
2017-02-25/22:18:10.00            161.43884
2017-02-25/22:18:20.00            161.70646
2017-02-25/22:18:30.00            161.97896
2017-02-25/22:18:40.00            162.25650
2017-02-25/22:18:50.00            162.53924
2017-02-25/22:19:00.00            162.82735
2017-02-25/22:19:10.00            163.12099
2017-02-25/22:19:20.00            163.42034
2017-02-25/22:19:30.00            163.72560
2017-02-25/22:19:40.00            164.03694
2017-02-25/22:19:50.00            164.35457
2017-02-25/22:20:00.00            164.67869
2017-02-25/22:20:10.00            165.00952
2017-02-25/22:20:20.00            165.34726
2017-02-25/22:20:30.00            165.69216
2017-02-25/22:20:40.00            166.04443
2017-02-25/22:20:50.00            166.40434
2017-02-25/22:21:00.00            166.77212
2017-02-25/22:21:10.00            167.14805
2017-02-25/22:21:20.00            167.53239
2017-02-25/22:21:30.00            167.92542
2017-02-25/22:21:40.00            168.32744
2017-02-25/22:21:50.00            168.73875
2017-02-25/22:22:00.00            169.15965
2017-02-25/22:22:10.00            169.59047
2017-02-25/22:22:20.00            170.03156
2017-02-25/22:22:30.00            170.48324
2017-02-25/22:22:40.00            170.94588
2017-02-25/22:22:50.00            171.41986
2017-02-25/22:23:00.00            171.90555
2017-02-25/22:23:10.00            172.40336
2017-02-25/22:23:20.00            172.91369
2017-02-25/22:23:30.00            173.43696
2017-02-25/22:23:40.00            173.97361
2017-02-25/22:23:50.00            174.52409
2017-02-25/22:24:00.00            175.08887
2017-02-25/22:24:10.00            175.66842
2017-02-25/22:24:20.00            176.26324
2017-02-25/22:24:30.00            176.87382
2017-02-25/22:24:40.00            177.50068
2017-02-25/22:24:50.00            178.14436
2017-02-25/22:25:00.00            178.80540
2017-02-25/22:25:10.00            179.48434
2017-02-25/22:25:20.00            180.18177
2017-02-25/22:25:30.00            180.89823
2017-02-25/22:25:40.00            181.63432
2017-02-25/22:25:50.00            182.39062
2017-02-25/22:26:00.00            183.16772
2017-02-25/22:26:10.00            183.96622
2017-02-25/22:26:20.00            184.78672
2017-02-25/22:26:30.00            185.62979
2017-02-25/22:26:40.00            186.49603
2017-02-25/22:26:50.00            187.38602
2017-02-25/22:27:00.00            188.30030
2017-02-25/22:27:10.00            189.23943
2017-02-25/22:27:20.00            190.20391
2017-02-25/22:27:30.00            191.19424
2017-02-25/22:27:40.00            192.21087
2017-02-25/22:27:50.00            193.25420
2017-02-25/22:28:00.00            194.32459
2017-02-25/22:28:10.00            195.42235
2017-02-25/22:28:20.00            196.54771
2017-02-25/22:28:30.00            197.70083
2017-02-25/22:28:40.00            198.88179
2017-02-25/22:28:50.00            200.09057
2017-02-25/22:29:00.00            201.32707
2017-02-25/22:29:10.00            202.59106
2017-02-25/22:29:20.00            203.88219
2017-02-25/22:29:30.00            205.20000
2017-02-25/22:29:40.00            206.54388
2017-02-25/22:29:50.00            207.91309
2017-02-25/22:30:00.00            209.30674
2017-02-25/22:30:10.00            210.72380
2017-02-25/22:30:20.00            212.16306
2017-02-25/22:30:30.00            213.62321
2017-02-25/22:30:40.00            215.10274
2017-02-25/22:30:50.00            216.60002
2017-02-25/22:31:00.00            218.11328
2017-02-25/22:31:10.00            219.64061
2017-02-25/22:31:20.00            221.18001
2017-02-25/22:31:30.00            222.72935
2017-02-25/22:31:40.00            224.28641
2017-02-25/22:31:50.00            225.84893
2017-02-25/22:32:00.00            227.41457
2017-02-25/22:32:10.00            228.98099
2017-02-25/22:32:20.00            230.54580
2017-02-25/22:32:30.00            232.10667
2017-02-25/22:32:40.00            233.66127
2017-02-25/22:32:50.00            235.20734
2017-02-25/22:33:00.00            236.74269
2017-02-25/22:33:10.00            238.26522
2017-02-25/22:33:20.00            239.77294
2017-02-25/22:33:30.00            241.26397
2017-02-25/22:33:40.00            242.73658
2017-02-25/22:33:50.00            244.18915
2017-02-25/22:34:00.00            245.62024
2017-02-25/22:34:10.00            247.02854
2017-02-25/22:34:20.00            248.41288
2017-02-25/22:34:30.00            249.77228
2017-02-25/22:34:40.00            251.10587
2017-02-25/22:34:50.00            252.41293
2017-02-25/22:35:00.00            253.69291
2017-02-25/22:35:10.00            254.94535
2017-02-25/22:35:20.00            256.16995
2017-02-25/22:35:30.00            257.36649
2017-02-25/22:35:40.00            258.53490
2017-02-25/22:35:50.00            259.67518
2017-02-25/22:36:00.00            260.78742
2017-02-25/22:36:10.00            261.87180
2017-02-25/22:36:20.00            262.92858
2017-02-25/22:36:30.00            263.95807
2017-02-25/22:36:40.00            264.96063
2017-02-25/22:36:50.00            265.93669
2017-02-25/22:37:00.00            266.88670
2017-02-25/22:37:10.00            267.81116
2017-02-25/22:37:20.00            268.71059
2017-02-25/22:37:30.00            269.58553
2017-02-25/22:37:40.00            270.43655
2017-02-25/22:37:50.00            271.26422
2017-02-25/22:38:00.00            272.06913
2017-02-25/22:38:10.00            272.85186
2017-02-25/22:38:20.00            273.61302
2017-02-25/22:38:30.00            274.35318
2017-02-25/22:38:40.00            275.07295
2017-02-25/22:38:50.00            275.77290
2017-02-25/22:39:00.00            276.45362
2017-02-25/22:39:10.00            277.11567
2017-02-25/22:39:20.00            277.75961
2017-02-25/22:39:30.00            278.38600
2017-02-25/22:39:40.00            278.99536
2017-02-25/22:39:50.00            279.58823
2017-02-25/22:40:00.00            280.16512
2017-02-25/22:40:10.00            280.72653
2017-02-25/22:40:20.00            281.27293
2017-02-25/22:40:30.00            281.80482
2017-02-25/22:40:40.00            282.32264
2017-02-25/22:40:50.00            282.82684
2017-02-25/22:41:00.00            283.31785
2017-02-25/22:41:10.00            283.79610
2017-02-25/22:41:20.00            284.26198
2017-02-25/22:41:30.00            284.71588
2017-02-25/22:41:40.00            285.15819
2017-02-25/22:41:50.00            285.58927
2017-02-25/22:42:00.00            286.00948
2017-02-25/22:42:10.00            286.41915
2017-02-25/22:42:20.00            286.81862
2017-02-25/22:42:30.00            287.20820
2017-02-25/22:42:40.00            287.58821
2017-02-25/22:42:50.00            287.95894
2017-02-25/22:43:00.00            288.32068
2017-02-25/22:43:10.00            288.67369
2017-02-25/22:43:20.00            289.01826
2017-02-25/22:43:30.00            289.35463
2017-02-25/22:43:40.00            289.68306
2017-02-25/22:43:50.00            290.00378
2017-02-25/22:44:00.00            290.31703
2017-02-25/22:44:10.00            290.62303
2017-02-25/22:44:20.00            290.92198
2017-02-25/22:44:30.00            291.21411
2017-02-25/22:44:40.00            291.49961
2017-02-25/22:44:50.00            291.77867
2017-02-25/22:45:00.00            292.05148
2017-02-25/22:45:10.00            292.31822
2017-02-25/22:45:20.00            292.57907
2017-02-25/22:45:30.00            292.83418
2017-02-25/22:45:40.00            293.08373
2017-02-25/22:45:50.00            293.32786
2017-02-25/22:46:00.00            293.56673
2017-02-25/22:46:10.00            293.80049
2017-02-25/22:46:20.00            294.02927
2017-02-25/22:46:30.00            294.25322
2017-02-25/22:46:40.00            294.47245
2017-02-25/22:46:50.00            294.68711
2017-02-25/22:47:00.00            294.89730
2017-02-25/22:47:10.00            295.10316
2017-02-25/22:47:20.00            295.30479
2017-02-25/22:47:30.00            295.50231
2017-02-25/22:47:40.00            295.69582
2017-02-25/22:47:50.00            295.88543
2017-02-25/22:48:00.00            296.07123
2017-02-25/22:48:10.00            296.25333
2017-02-25/22:48:20.00            296.43181
2017-02-25/22:48:30.00            296.60678
2017-02-25/22:48:40.00            296.77831
2017-02-25/22:48:50.00            296.94649
2017-02-25/22:49:00.00            297.11141
2017-02-25/22:49:10.00            297.27314
2017-02-25/22:49:20.00            297.43177
2017-02-25/22:49:30.00            297.58736
2017-02-25/22:49:40.00            297.73999
2017-02-25/22:49:50.00            297.88973
2017-02-25/22:50:00.00            298.03665
2017-02-25/22:50:10.00            298.18082
2017-02-25/22:50:20.00            298.32229
2017-02-25/22:50:30.00            298.46114
2017-02-25/22:50:40.00            298.59742
2017-02-25/22:50:50.00            298.73120
2017-02-25/22:51:00.00            298.86252
2017-02-25/22:51:10.00            298.99144
2017-02-25/22:51:20.00            299.11802
2017-02-25/22:51:30.00            299.24232
2017-02-25/22:51:40.00            299.36437
2017-02-25/22:51:50.00            299.48423
2017-02-25/22:52:00.00            299.60195
2017-02-25/22:52:10.00            299.71758
2017-02-25/22:52:20.00            299.83115
2017-02-25/22:52:30.00            299.94272
2017-02-25/22:52:40.00            300.05232
2017-02-25/22:52:50.00            300.16000
2017-02-25/22:53:00.00            300.26580
2017-02-25/22:53:10.00            300.36976
2017-02-25/22:53:20.00            300.47191
2017-02-25/22:53:30.00            300.57229
2017-02-25/22:53:40.00            300.67095
2017-02-25/22:53:50.00            300.76790
2017-02-25/22:54:00.00            300.86320
2017-02-25/22:54:10.00            300.95687
2017-02-25/22:54:20.00            301.04895
2017-02-25/22:54:30.00            301.13946
2017-02-25/22:54:40.00            301.22843
2017-02-25/22:54:50.00            301.31591
2017-02-25/22:55:00.00            301.40191
2017-02-25/22:55:10.00            301.48646
2017-02-25/22:55:20.00            301.56960
2017-02-25/22:55:30.00            301.65135
2017-02-25/22:55:40.00            301.73174
2017-02-25/22:55:50.00            301.81078
2017-02-25/22:56:00.00            301.88852
2017-02-25/22:56:10.00            301.96497
2017-02-25/22:56:20.00            302.04015
2017-02-25/22:56:30.00            302.11409
2017-02-25/22:56:40.00            302.18682
2017-02-25/22:56:50.00            302.25834
2017-02-25/22:57:00.00            302.32870
2017-02-25/22:57:10.00            302.39790
2017-02-25/22:57:20.00            302.46597
2017-02-25/22:57:30.00            302.53293
2017-02-25/22:57:40.00            302.59879
2017-02-25/22:57:50.00            302.66359
2017-02-25/22:58:00.00            302.72733
2017-02-25/22:58:10.00            302.79003
2017-02-25/22:58:20.00            302.85172
2017-02-25/22:58:30.00            302.91240
2017-02-25/22:58:40.00            302.97210
2017-02-25/22:58:50.00            303.03084
2017-02-25/22:59:00.00            303.08862
2017-02-25/22:59:10.00            303.14548
2017-02-25/22:59:20.00            303.20141
2017-02-25/22:59:30.00            303.25644
2017-02-25/22:59:40.00            303.31059
2017-02-25/22:59:50.00            303.36386
2017-02-25/23:00:00.00            303.41627
2017-02-25/23:00:10.00            303.46784
2017-02-25/23:00:20.00            303.51857
2017-02-25/23:00:30.00            303.56849
2017-02-25/23:00:40.00            303.61761
2017-02-25/23:00:50.00            303.66593
2017-02-25/23:01:00.00            303.71347
2017-02-25/23:01:10.00            303.76025
2017-02-25/23:01:20.00            303.80627
2017-02-25/23:01:30.00            303.85155
2017-02-25/23:01:40.00            303.89610
2017-02-25/23:01:50.00            303.93993
2017-02-25/23:02:00.00            303.98305
2017-02-25/23:02:10.00            304.02547
2017-02-25/23:02:20.00            304.06721
2017-02-25/23:02:30.00            304.10827
2017-02-25/23:02:40.00            304.14866
2017-02-25/23:02:50.00            304.18839
2017-02-25/23:03:00.00            304.22748
2017-02-25/23:03:10.00            304.26594
2017-02-25/23:03:20.00            304.30376
2017-02-25/23:03:30.00            304.34097
2017-02-25/23:03:40.00            304.37756
2017-02-25/23:03:50.00            304.41356
2017-02-25/23:04:00.00            304.44897
2017-02-25/23:04:10.00            304.48379
2017-02-25/23:04:20.00            304.51804
2017-02-25/23:04:30.00            304.55172
2017-02-25/23:04:40.00            304.58484
2017-02-25/23:04:50.00            304.61742
2017-02-25/23:05:00.00            304.64944
2017-02-25/23:05:10.00            304.68094
2017-02-25/23:05:20.00            304.71191
2017-02-25/23:05:30.00            304.74236
2017-02-25/23:05:40.00            304.77230
2017-02-25/23:05:50.00            304.80173
2017-02-25/23:06:00.00            304.83066
2017-02-25/23:06:10.00            304.85910
2017-02-25/23:06:20.00            304.88706
2017-02-25/23:06:30.00            304.91453
2017-02-25/23:06:40.00            304.94153
2017-02-25/23:06:50.00            304.96808
2017-02-25/23:07:00.00            304.99416
2017-02-25/23:07:10.00            305.01978
2017-02-25/23:07:20.00            305.04496
2017-02-25/23:07:30.00            305.06970
2017-02-25/23:07:40.00            305.09400
2017-02-25/23:07:50.00            305.11787
2017-02-25/23:08:00.00            305.14132
2017-02-25/23:08:10.00            305.16435
2017-02-25/23:08:20.00            305.18697
2017-02-25/23:08:30.00            305.20918
2017-02-25/23:08:40.00            305.23098
2017-02-25/23:08:50.00            305.25239
2017-02-25/23:09:00.00            305.27341
2017-02-25/23:09:10.00            305.29404
2017-02-25/23:09:20.00            305.31428
2017-02-25/23:09:30.00            305.33415
2017-02-25/23:09:40.00            305.35365
2017-02-25/23:09:50.00            305.37278
2017-02-25/23:10:00.00            305.39154
2017-02-25/23:10:10.00            305.40995
2017-02-25/23:10:20.00            305.42800
2017-02-25/23:10:30.00            305.44570
2017-02-25/23:10:40.00            305.46305
2017-02-25/23:10:50.00            305.48006
2017-02-25/23:11:00.00            305.49674
2017-02-25/23:11:10.00            305.51308
2017-02-25/23:11:20.00            305.52909
2017-02-25/23:11:30.00            305.54477
2017-02-25/23:11:40.00            305.56014
2017-02-25/23:11:50.00            305.57519
2017-02-25/23:12:00.00            305.58992
2017-02-25/23:12:10.00            305.60434
2017-02-25/23:12:20.00            305.61846
2017-02-25/23:12:30.00            305.63227
2017-02-25/23:12:40.00            305.64578
2017-02-25/23:12:50.00            305.65900
2017-02-25/23:13:00.00            305.67192
2017-02-25/23:13:10.00            305.68456
2017-02-25/23:13:20.00            305.69691
2017-02-25/23:13:30.00            305.70897
2017-02-25/23:13:40.00            305.72076
2017-02-25/23:13:50.00            305.73227
2017-02-25/23:14:00.00            305.74351
2017-02-25/23:14:10.00            305.75448
2017-02-25/23:14:20.00            305.76518
2017-02-25/23:14:30.00            305.77562
2017-02-25/23:14:40.00            305.78580
2017-02-25/23:14:50.00            305.79572
2017-02-25/23:15:00.00            305.80538
2017-02-25/23:15:10.00            305.81480
2017-02-25/23:15:20.00            305.82396
2017-02-25/23:15:30.00            305.83288
2017-02-25/23:15:40.00            305.84155
2017-02-25/23:15:50.00            305.84998
2017-02-25/23:16:00.00            305.85818
2017-02-25/23:16:10.00            305.86614
2017-02-25/23:16:20.00            305.87386
2017-02-25/23:16:30.00            305.88135
2017-02-25/23:16:40.00            305.88862
2017-02-25/23:16:50.00            305.89566
2017-02-25/23:17:00.00            305.90247
2017-02-25/23:17:10.00            305.90907
2017-02-25/23:17:20.00            305.91544
2017-02-25/23:17:30.00            305.92161
2017-02-25/23:17:40.00            305.92755
2017-02-25/23:17:50.00            305.93329
2017-02-25/23:18:00.00            305.93881
2017-02-25/23:18:10.00            305.94413
2017-02-25/23:18:20.00            305.94924
2017-02-25/23:18:30.00            305.95415
2017-02-25/23:18:40.00            305.95886
2017-02-25/23:18:50.00            305.96337
2017-02-25/23:19:00.00            305.96769
2017-02-25/23:19:10.00            305.97181
2017-02-25/23:19:20.00            305.97573
2017-02-25/23:19:30.00            305.97947
2017-02-25/23:19:40.00            305.98301
2017-02-25/23:19:50.00            305.98638
2017-02-25/23:20:00.00            305.98955
2017-02-25/23:20:10.00            305.99255
2017-02-25/23:20:20.00            305.99536
2017-02-25/23:20:30.00            305.99799
2017-02-25/23:20:40.00            306.00045
2017-02-25/23:20:50.00            306.00272
2017-02-25/23:21:00.00            306.00483
2017-02-25/23:21:10.00            306.00677
2017-02-25/23:21:20.00            306.00853
2017-02-25/23:21:30.00            306.01012
2017-02-25/23:21:40.00            306.01155
2017-02-25/23:21:50.00            306.01281
2017-02-25/23:22:00.00            306.01391
2017-02-25/23:22:10.00            306.01485
2017-02-25/23:22:20.00            306.01563
2017-02-25/23:22:30.00            306.01624
2017-02-25/23:22:40.00            306.01670
2017-02-25/23:22:50.00            306.01701
2017-02-25/23:23:00.00            306.01716
2017-02-25/23:23:10.00            306.01715
2017-02-25/23:23:20.00            306.01700
2017-02-25/23:23:30.00            306.01670
2017-02-25/23:23:40.00            306.01624
2017-02-25/23:23:50.00            306.01565
2017-02-25/23:24:00.00            306.01490
2017-02-25/23:24:10.00            306.01401
2017-02-25/23:24:20.00            306.01298
2017-02-25/23:24:30.00            306.01181
2017-02-25/23:24:40.00            306.01050
2017-02-25/23:24:50.00            306.00905
2017-02-25/23:25:00.00            306.00746
2017-02-25/23:25:10.00            306.00573
2017-02-25/23:25:20.00            306.00388
2017-02-25/23:25:30.00            306.00188
2017-02-25/23:25:40.00            305.99976
2017-02-25/23:25:50.00            305.99751
2017-02-25/23:26:00.00            305.99512
2017-02-25/23:26:10.00            305.99261
2017-02-25/23:26:20.00            305.98997
2017-02-25/23:26:30.00            305.98720
2017-02-25/23:26:40.00            305.98431
2017-02-25/23:26:50.00            305.98130
2017-02-25/23:27:00.00            305.97816
2017-02-25/23:27:10.00            305.97490
2017-02-25/23:27:20.00            305.97152
2017-02-25/23:27:30.00            305.96803
2017-02-25/23:27:40.00            305.96441
2017-02-25/23:27:50.00            305.96068
2017-02-25/23:28:00.00            305.95683
2017-02-25/23:28:10.00            305.95287
2017-02-25/23:28:20.00            305.94879
2017-02-25/23:28:30.00            305.94460
2017-02-25/23:28:40.00            305.94030
2017-02-25/23:28:50.00            305.93588
2017-02-25/23:29:00.00            305.93136
2017-02-25/23:29:10.00            305.92673
2017-02-25/23:29:20.00            305.92200
2017-02-25/23:29:30.00            305.91715
2017-02-25/23:29:40.00            305.91220
2017-02-25/23:29:50.00            305.90715
2017-02-25/23:30:00.00            305.90199
2017-02-25/23:30:10.00            305.89673
2017-02-25/23:30:20.00            305.89137
2017-02-25/23:30:30.00            305.88591
2017-02-25/23:30:40.00            305.88034
2017-02-25/23:30:50.00            305.87468
[truncated: 3,411,413 more chars]
