# Supplementary material for: Miniature Dungey-like cycle at Mars
Source: Nat Commun. 2026 Jul 23;17:6129. doi: 10.1038/s41467-026-75019-3 (PMC13396348; doi:10.1038/s41467-026-75019-3)
Supplement: Supplementary file 3 — Source data [file 41467_2026_75019_MOESM3_ESM.zip › data_files/Fig_maven_20190310_182200_B_EW.txt]

Panel        1:  B_EW
ytitle=B!DEW!N [nT]

2019-03-10/18:20:30.01           76.052628             NaN
2019-03-10/18:20:30.04           75.942880             NaN
2019-03-10/18:20:30.07           75.968329             NaN
2019-03-10/18:20:30.11           76.042034             NaN
2019-03-10/18:20:30.14           76.118476             NaN
2019-03-10/18:20:30.17           76.143988             NaN
2019-03-10/18:20:30.20           76.171828             NaN
2019-03-10/18:20:30.23           76.203377             NaN
2019-03-10/18:20:30.26           76.224056             NaN
2019-03-10/18:20:30.29           76.234850             NaN
2019-03-10/18:20:30.32           76.250003             NaN
2019-03-10/18:20:30.36           76.260400             NaN
2019-03-10/18:20:30.39           76.246759             NaN
2019-03-10/18:20:30.42           76.241871             NaN
2019-03-10/18:20:30.45           76.238388             NaN
2019-03-10/18:20:30.48           76.238609             NaN
2019-03-10/18:20:30.51           76.238247             NaN
2019-03-10/18:20:30.54           76.248218             NaN
2019-03-10/18:20:30.57           76.263529             NaN
2019-03-10/18:20:30.61           76.277321             NaN
2019-03-10/18:20:30.64           76.286918             NaN
2019-03-10/18:20:30.67           76.312415             NaN
2019-03-10/18:20:30.70           76.329692             NaN
2019-03-10/18:20:30.73           76.349105             NaN
2019-03-10/18:20:30.76           76.382393             NaN
2019-03-10/18:20:30.79           76.403329             NaN
2019-03-10/18:20:30.82           76.416294             NaN
2019-03-10/18:20:30.86           76.431187             NaN
2019-03-10/18:20:30.89           76.453122             NaN
2019-03-10/18:20:30.92           76.465434             NaN
2019-03-10/18:20:30.95           76.484416             NaN
2019-03-10/18:20:30.98           76.497687             NaN
2019-03-10/18:20:31.01           76.513023             NaN
2019-03-10/18:20:31.04           76.515077             NaN
2019-03-10/18:20:31.07           76.530847             NaN
2019-03-10/18:20:31.11           76.542888             NaN
2019-03-10/18:20:31.14           76.543342             NaN
2019-03-10/18:20:31.17           76.550899             NaN
2019-03-10/18:20:31.20           76.557060             NaN
2019-03-10/18:20:31.23           76.566921             NaN
2019-03-10/18:20:31.26           76.574180             NaN
2019-03-10/18:20:31.29           76.580412             NaN
2019-03-10/18:20:31.32           76.602955             NaN
2019-03-10/18:20:31.36           76.616483             NaN
2019-03-10/18:20:31.39           76.632424             NaN
2019-03-10/18:20:31.42           76.655389             NaN
2019-03-10/18:20:31.45           76.674026             NaN
2019-03-10/18:20:31.48           76.687665             NaN
2019-03-10/18:20:31.51           76.698802             NaN
2019-03-10/18:20:31.54           76.716962             NaN
2019-03-10/18:20:31.57           76.733883             NaN
2019-03-10/18:20:31.61           76.731927             NaN
2019-03-10/18:20:31.64           76.733959             NaN
2019-03-10/18:20:31.67           76.743907             NaN
2019-03-10/18:20:31.70           76.757969             NaN
2019-03-10/18:20:31.73           76.755838             NaN
2019-03-10/18:20:31.76           76.769211             NaN
2019-03-10/18:20:31.79           76.774952             NaN
2019-03-10/18:20:31.82           76.788289             NaN
2019-03-10/18:20:31.86           76.790194             NaN
2019-03-10/18:20:31.89           76.807728             NaN
2019-03-10/18:20:31.92           76.820238             NaN
2019-03-10/18:20:31.95           76.833065             NaN
2019-03-10/18:20:31.98           76.848847             NaN
2019-03-10/18:20:32.01           76.867263             NaN
2019-03-10/18:20:32.04           76.876261             NaN
2019-03-10/18:20:32.07           76.886787             NaN
2019-03-10/18:20:32.11           76.898867             NaN
2019-03-10/18:20:32.14           76.927874             NaN
2019-03-10/18:20:32.17           76.942844             NaN
2019-03-10/18:20:32.20           76.968179             NaN
2019-03-10/18:20:32.23           76.989683             NaN
2019-03-10/18:20:32.26           76.995639             NaN
2019-03-10/18:20:32.29           77.003454             NaN
2019-03-10/18:20:32.32           77.027670             NaN
2019-03-10/18:20:32.36           77.048985             NaN
2019-03-10/18:20:32.39           77.061303             NaN
2019-03-10/18:20:32.42           77.065309             NaN
2019-03-10/18:20:32.45           77.083982             NaN
2019-03-10/18:20:32.48           77.087048             NaN
2019-03-10/18:20:32.51           77.088775             NaN
2019-03-10/18:20:32.54           77.100889             NaN
2019-03-10/18:20:32.57           77.123009             NaN
2019-03-10/18:20:32.61           77.129700             NaN
2019-03-10/18:20:32.64           77.144902             NaN
2019-03-10/18:20:32.67           77.162049             NaN
2019-03-10/18:20:32.70           77.186714             NaN
2019-03-10/18:20:32.73           77.204027             NaN
2019-03-10/18:20:32.76           77.233173             NaN
2019-03-10/18:20:32.79           77.268345             NaN
2019-03-10/18:20:32.82           77.284776             NaN
2019-03-10/18:20:32.86           77.293461             NaN
2019-03-10/18:20:32.89           77.313797             NaN
2019-03-10/18:20:32.92           77.328774             NaN
2019-03-10/18:20:32.95           77.341140             NaN
2019-03-10/18:20:32.98           77.347444             NaN
2019-03-10/18:20:33.01           77.343600             NaN
2019-03-10/18:20:33.04           77.346198             NaN
2019-03-10/18:20:33.07           77.346338             NaN
2019-03-10/18:20:33.11           77.360263             NaN
2019-03-10/18:20:33.14           77.374608             NaN
2019-03-10/18:20:33.17           77.381278             NaN
2019-03-10/18:20:33.20           77.390372             NaN
2019-03-10/18:20:33.23           77.397320             NaN
2019-03-10/18:20:33.26           77.400410             NaN
2019-03-10/18:20:33.29           77.422923             NaN
2019-03-10/18:20:33.32           77.439681             NaN
2019-03-10/18:20:33.36           77.450647             NaN
2019-03-10/18:20:33.39           77.466609             NaN
2019-03-10/18:20:33.42           77.492748             NaN
2019-03-10/18:20:33.45           77.514324             NaN
2019-03-10/18:20:33.48           77.543942             NaN
2019-03-10/18:20:33.51           77.570446             NaN
2019-03-10/18:20:33.54           77.609201             NaN
2019-03-10/18:20:33.57           77.630693             NaN
2019-03-10/18:20:33.61           77.641875             NaN
2019-03-10/18:20:33.64           77.651625             NaN
2019-03-10/18:20:33.67           77.660243             NaN
2019-03-10/18:20:33.70           77.656702             NaN
2019-03-10/18:20:33.73           77.659360             NaN
2019-03-10/18:20:33.76           77.657044             NaN
2019-03-10/18:20:33.79           77.670497             NaN
2019-03-10/18:20:33.82           77.664230             NaN
2019-03-10/18:20:33.86           77.669164             NaN
2019-03-10/18:20:33.89           77.682220             NaN
2019-03-10/18:20:33.92           77.697228             NaN
2019-03-10/18:20:33.95           77.713309             NaN
2019-03-10/18:20:33.98           77.726929             NaN
2019-03-10/18:20:34.01           77.745461             NaN
2019-03-10/18:20:34.04           77.769770             NaN
2019-03-10/18:20:34.07           77.793572             NaN
2019-03-10/18:20:34.11           77.815994             NaN
2019-03-10/18:20:34.14           77.831161             NaN
2019-03-10/18:20:34.17           77.858169             NaN
2019-03-10/18:20:34.20           77.875047             NaN
2019-03-10/18:20:34.23           77.888216             NaN
2019-03-10/18:20:34.26           77.911842             NaN
2019-03-10/18:20:34.29           77.928105             NaN
2019-03-10/18:20:34.32           77.932898             NaN
2019-03-10/18:20:34.36           77.920352             NaN
2019-03-10/18:20:34.39           77.932777             NaN
2019-03-10/18:20:34.42           77.947838             NaN
2019-03-10/18:20:34.45           77.946103             NaN
2019-03-10/18:20:34.48           77.949962             NaN
2019-03-10/18:20:34.51           77.955630             NaN
2019-03-10/18:20:34.54           77.953775             NaN
2019-03-10/18:20:34.57           77.971383             NaN
2019-03-10/18:20:34.61           77.983946             NaN
2019-03-10/18:20:34.64           78.004317             NaN
2019-03-10/18:20:34.67           78.017488             NaN
2019-03-10/18:20:34.70           78.033198             NaN
2019-03-10/18:20:34.73           78.049390             NaN
2019-03-10/18:20:34.76           78.073509             NaN
2019-03-10/18:20:34.79           78.096506             NaN
2019-03-10/18:20:34.82           78.111618             NaN
2019-03-10/18:20:34.86           78.114931             NaN
2019-03-10/18:20:34.89           78.121690             NaN
2019-03-10/18:20:34.92           78.130936             NaN
2019-03-10/18:20:34.95           78.133361             NaN
2019-03-10/18:20:34.98           78.142216             NaN
2019-03-10/18:20:35.01           78.149085             NaN
2019-03-10/18:20:35.04           78.158184             NaN
2019-03-10/18:20:35.07           78.163498             NaN
2019-03-10/18:20:35.11           78.172993             NaN
2019-03-10/18:20:35.14           78.171533             NaN
2019-03-10/18:20:35.17           78.177463             NaN
2019-03-10/18:20:35.20           78.181962             NaN
2019-03-10/18:20:35.23           78.189585             NaN
2019-03-10/18:20:35.26           78.194392             NaN
2019-03-10/18:20:35.29           78.204024             NaN
2019-03-10/18:20:35.32           78.212500             NaN
2019-03-10/18:20:35.36           78.223938             NaN
2019-03-10/18:20:35.39           78.241843             NaN
2019-03-10/18:20:35.42           78.275719             NaN
2019-03-10/18:20:35.45           78.291857             NaN
2019-03-10/18:20:35.48           78.313523             NaN
2019-03-10/18:20:35.51           78.341920             NaN
2019-03-10/18:20:35.54           78.357961             NaN
2019-03-10/18:20:35.57           78.370059             NaN
2019-03-10/18:20:35.61           78.388654             NaN
2019-03-10/18:20:35.64           78.396225             NaN
2019-03-10/18:20:35.67           78.400499             NaN
2019-03-10/18:20:35.70           78.403777             NaN
2019-03-10/18:20:35.73           78.413586             NaN
2019-03-10/18:20:35.76           78.417500             NaN
2019-03-10/18:20:35.79           78.424153             NaN
2019-03-10/18:20:35.82           78.435651             NaN
2019-03-10/18:20:35.86           78.462716             NaN
2019-03-10/18:20:35.89           78.459223             NaN
2019-03-10/18:20:35.92           78.486196             NaN
2019-03-10/18:20:35.95           78.521490             NaN
2019-03-10/18:20:35.98           78.544809             NaN
2019-03-10/18:20:36.01           78.567132             NaN
2019-03-10/18:20:36.04           78.590686             NaN
2019-03-10/18:20:36.07           78.605676             NaN
2019-03-10/18:20:36.11           78.626145             NaN
2019-03-10/18:20:36.14           78.637947             NaN
2019-03-10/18:20:36.17           78.673593             NaN
2019-03-10/18:20:36.20           78.683554             NaN
2019-03-10/18:20:36.23           78.684770             NaN
2019-03-10/18:20:36.26           78.689946             NaN
2019-03-10/18:20:36.29           78.705198             NaN
2019-03-10/18:20:36.32           78.724116             NaN
2019-03-10/18:20:36.36           78.734819             NaN
2019-03-10/18:20:36.39           78.741175             NaN
2019-03-10/18:20:36.42           78.748627             NaN
2019-03-10/18:20:36.45           78.755111             NaN
2019-03-10/18:20:36.48           78.765417             NaN
2019-03-10/18:20:36.51           78.776436             NaN
2019-03-10/18:20:36.54           78.789571             NaN
2019-03-10/18:20:36.57           78.796662             NaN
2019-03-10/18:20:36.61           78.803367             NaN
2019-03-10/18:20:36.64           78.819268             NaN
2019-03-10/18:20:36.67           78.843831             NaN
2019-03-10/18:20:36.70           78.863910             NaN
2019-03-10/18:20:36.73           78.882945             NaN
2019-03-10/18:20:36.76           78.905003             NaN
2019-03-10/18:20:36.79           78.924109             NaN
2019-03-10/18:20:36.82           78.943798             NaN
2019-03-10/18:20:36.86           78.961056             NaN
2019-03-10/18:20:36.89           78.981514             NaN
2019-03-10/18:20:36.92           78.991041             NaN
2019-03-10/18:20:36.95           78.999254             NaN
2019-03-10/18:20:36.98           79.015475             NaN
2019-03-10/18:20:37.01           79.017908             NaN
2019-03-10/18:20:37.04           79.016180             NaN
2019-03-10/18:20:37.07           79.017113             NaN
2019-03-10/18:20:37.11           79.021027             NaN
2019-03-10/18:20:37.14           79.026691             NaN
2019-03-10/18:20:37.17           79.029190             NaN
2019-03-10/18:20:37.20           79.040252             NaN
2019-03-10/18:20:37.23           79.051401             NaN
2019-03-10/18:20:37.26           79.056757             NaN
2019-03-10/18:20:37.29           79.077519             NaN
2019-03-10/18:20:37.32           79.097736             NaN
2019-03-10/18:20:37.36           79.137143             NaN
2019-03-10/18:20:37.39           79.157239             NaN
2019-03-10/18:20:37.42           79.179010             NaN
2019-03-10/18:20:37.45           79.197570             NaN
2019-03-10/18:20:37.48           79.226020             NaN
2019-03-10/18:20:37.51           79.252801             NaN
2019-03-10/18:20:37.54           79.266149             NaN
2019-03-10/18:20:37.57           79.273925             NaN
2019-03-10/18:20:37.61           79.293613             NaN
2019-03-10/18:20:37.64           79.284648             NaN
2019-03-10/18:20:37.67           79.298020             NaN
2019-03-10/18:20:37.70           79.305569             NaN
2019-03-10/18:20:37.73           79.326507             NaN
2019-03-10/18:20:37.76           79.322352             NaN
2019-03-10/18:20:37.79           79.321860             NaN
2019-03-10/18:20:37.82           79.328180             NaN
2019-03-10/18:20:37.86           79.335518             NaN
2019-03-10/18:20:37.89           79.334074             NaN
2019-03-10/18:20:37.92           79.357551             NaN
2019-03-10/18:20:37.95           79.370629             NaN
2019-03-10/18:20:37.98           79.387063             NaN
2019-03-10/18:20:38.01           79.408463             NaN
2019-03-10/18:20:38.04           79.436199             NaN
2019-03-10/18:20:38.07           79.443184             NaN
2019-03-10/18:20:38.11           79.464242             NaN
2019-03-10/18:20:38.14           79.485892             NaN
2019-03-10/18:20:38.17           79.501883             NaN
2019-03-10/18:20:38.20           79.511999             NaN
2019-03-10/18:20:38.23           79.527330             NaN
2019-03-10/18:20:38.26           79.544131             NaN
2019-03-10/18:20:38.29           79.536342             NaN
2019-03-10/18:20:38.32           79.547088             NaN
2019-03-10/18:20:38.36           79.572424             NaN
2019-03-10/18:20:38.39           79.578473             NaN
2019-03-10/18:20:38.42           79.587700             NaN
2019-03-10/18:20:38.45           79.608834             NaN
2019-03-10/18:20:38.48           79.628359             NaN
2019-03-10/18:20:38.51           79.631897             NaN
2019-03-10/18:20:38.54           79.637963             NaN
2019-03-10/18:20:38.57           79.649875             NaN
2019-03-10/18:20:38.61           79.663451             NaN
2019-03-10/18:20:38.64           79.665977             NaN
2019-03-10/18:20:38.67           79.687750             NaN
2019-03-10/18:20:38.70           79.698740             NaN
2019-03-10/18:20:38.73           79.704735             NaN
2019-03-10/18:20:38.76           79.708004             NaN
2019-03-10/18:20:38.79           79.724321             NaN
2019-03-10/18:20:38.82           79.745827             NaN
2019-03-10/18:20:38.86           79.765423             NaN
2019-03-10/18:20:38.89           79.771858             NaN
2019-03-10/18:20:38.92           79.783661             NaN
2019-03-10/18:20:38.95           79.784970             NaN
2019-03-10/18:20:38.98           79.792466             NaN
2019-03-10/18:20:39.01           79.805707             NaN
2019-03-10/18:20:39.04           79.815899             NaN
2019-03-10/18:20:39.07           79.824032             NaN
2019-03-10/18:20:39.11           79.825170             NaN
2019-03-10/18:20:39.14           79.832564             NaN
2019-03-10/18:20:39.17           79.834823             NaN
2019-03-10/18:20:39.20           79.852828             NaN
2019-03-10/18:20:39.23           79.862686             NaN
2019-03-10/18:20:39.26           79.878357             NaN
2019-03-10/18:20:39.29           79.900886             NaN
2019-03-10/18:20:39.32           79.911188             NaN
2019-03-10/18:20:39.36           79.927995             NaN
2019-03-10/18:20:39.39           79.948334             NaN
2019-03-10/18:20:39.42           79.969775             NaN
2019-03-10/18:20:39.45           79.986297             NaN
2019-03-10/18:20:39.48           79.995457             NaN
2019-03-10/18:20:39.51           80.012036             NaN
2019-03-10/18:20:39.54           80.023333             NaN
2019-03-10/18:20:39.57           80.036769             NaN
2019-03-10/18:20:39.61           80.060669             NaN
2019-03-10/18:20:39.64           80.069875             NaN
2019-03-10/18:20:39.67           80.083063             NaN
2019-03-10/18:20:39.70           80.086600             NaN
2019-03-10/18:20:39.73           80.109977             NaN
2019-03-10/18:20:39.76           80.123537             NaN
2019-03-10/18:20:39.79           80.131797             NaN
2019-03-10/18:20:39.82           80.152878             NaN
2019-03-10/18:20:39.86           80.153497             NaN
2019-03-10/18:20:39.89           80.162627             NaN
2019-03-10/18:20:39.92           80.170299             NaN
2019-03-10/18:20:39.95           80.180362             NaN
2019-03-10/18:20:39.98           80.209190             NaN
2019-03-10/18:20:40.01           80.217602             NaN
2019-03-10/18:20:40.04           80.232104             NaN
2019-03-10/18:20:40.07           80.255193             NaN
2019-03-10/18:20:40.11           80.273664             NaN
2019-03-10/18:20:40.14           80.295211             NaN
2019-03-10/18:20:40.17           80.313133             NaN
2019-03-10/18:20:40.20           80.343557             NaN
2019-03-10/18:20:40.23           80.365654             NaN
2019-03-10/18:20:40.26           80.363119             NaN
2019-03-10/18:20:40.29           80.380386             NaN
2019-03-10/18:20:40.32           80.392669             NaN
2019-03-10/18:20:40.36           80.412063             NaN
2019-03-10/18:20:40.39           80.418108             NaN
2019-03-10/18:20:40.42           80.442070             NaN
2019-03-10/18:20:40.45           80.456931             NaN
2019-03-10/18:20:40.48           80.471967             NaN
2019-03-10/18:20:40.51           80.488913             NaN
2019-03-10/18:20:40.54           80.524095             NaN
2019-03-10/18:20:40.57           80.550436             NaN
2019-03-10/18:20:40.61           80.587337             NaN
2019-03-10/18:20:40.64           80.596616             NaN
2019-03-10/18:20:40.67           80.623187             NaN
2019-03-10/18:20:40.70           80.632459             NaN
2019-03-10/18:20:40.73           80.652303             NaN
2019-03-10/18:20:40.76           80.666442             NaN
2019-03-10/18:20:40.79           80.680581             NaN
2019-03-10/18:20:40.82           80.684671             NaN
2019-03-10/18:20:40.86           80.701953             NaN
2019-03-10/18:20:40.89           80.695416             NaN
2019-03-10/18:20:40.92           80.722326             NaN
2019-03-10/18:20:40.95           80.737462             NaN
2019-03-10/18:20:40.98           80.747116             NaN
2019-03-10/18:20:41.01           80.752543             NaN
2019-03-10/18:20:41.04           80.767525             NaN
2019-03-10/18:20:41.07           80.773768             NaN
2019-03-10/18:20:41.11           80.779078             NaN
2019-03-10/18:20:41.14           80.782222             NaN
2019-03-10/18:20:41.17           80.805930             NaN
2019-03-10/18:20:41.20           80.804782             NaN
2019-03-10/18:20:41.23           80.807442             NaN
2019-03-10/18:20:41.26           80.819237             NaN
2019-03-10/18:20:41.29           80.844645             NaN
2019-03-10/18:20:41.32           80.852187             NaN
2019-03-10/18:20:41.36           80.870816             NaN
2019-03-10/18:20:41.39           80.900337             NaN
2019-03-10/18:20:41.42           80.910796             NaN
2019-03-10/18:20:41.45           80.906319             NaN
2019-03-10/18:20:41.48           80.927899             NaN
2019-03-10/18:20:41.51           80.944158             NaN
2019-03-10/18:20:41.54           80.956121             NaN
2019-03-10/18:20:41.57           80.967277             NaN
2019-03-10/18:20:41.61           80.981969             NaN
2019-03-10/18:20:41.64           80.989344             NaN
2019-03-10/18:20:41.67           80.996427             NaN
2019-03-10/18:20:41.70           81.009394             NaN
2019-03-10/18:20:41.73           81.033486             NaN
2019-03-10/18:20:41.76           81.042766             NaN
2019-03-10/18:20:41.79           81.061998             NaN
2019-03-10/18:20:41.82           81.076558             NaN
2019-03-10/18:20:41.86           81.086053             NaN
2019-03-10/18:20:41.89           81.096595             NaN
2019-03-10/18:20:41.92           81.113742             NaN
2019-03-10/18:20:41.95           81.131763             NaN
2019-03-10/18:20:41.98           81.148462             NaN
2019-03-10/18:20:42.01           81.162101             NaN
2019-03-10/18:20:42.04           81.184023             NaN
2019-03-10/18:20:42.07           81.201090             NaN
2019-03-10/18:20:42.11           81.208984             NaN
2019-03-10/18:20:42.14           81.230683             NaN
2019-03-10/18:20:42.17           81.255336             NaN
2019-03-10/18:20:42.20           81.271557             NaN
2019-03-10/18:20:42.23           81.289517             NaN
2019-03-10/18:20:42.26           81.307426             NaN
2019-03-10/18:20:42.29           81.328076             NaN
2019-03-10/18:20:42.32           81.341351             NaN
2019-03-10/18:20:42.36           81.350952             NaN
2019-03-10/18:20:42.39           81.372573             NaN
2019-03-10/18:20:42.42           81.388232             NaN
2019-03-10/18:20:42.45           81.411630             NaN
2019-03-10/18:20:42.48           81.437606             NaN
2019-03-10/18:20:42.51           81.450475             NaN
2019-03-10/18:20:42.54           81.467200             NaN
2019-03-10/18:20:42.57           81.472078             NaN
2019-03-10/18:20:42.61           81.480488             NaN
2019-03-10/18:20:42.64           81.484836             NaN
2019-03-10/18:20:42.67           81.496814             NaN
2019-03-10/18:20:42.70           81.504107             NaN
2019-03-10/18:20:42.73           81.513243             NaN
2019-03-10/18:20:42.76           81.520493             NaN
2019-03-10/18:20:42.79           81.536789             NaN
2019-03-10/18:20:42.82           81.557135             NaN
2019-03-10/18:20:42.86           81.585492             NaN
2019-03-10/18:20:42.89           81.606057             NaN
2019-03-10/18:20:42.92           81.630462             NaN
2019-03-10/18:20:42.95           81.650604             NaN
2019-03-10/18:20:42.98           81.660282             NaN
2019-03-10/18:20:43.01           81.659221             NaN
2019-03-10/18:20:43.04           81.668463             NaN
2019-03-10/18:20:43.07           81.668561             NaN
2019-03-10/18:20:43.11           81.666500             NaN
2019-03-10/18:20:43.14           81.673589             NaN
2019-03-10/18:20:43.17           81.684517             NaN
2019-03-10/18:20:43.20           81.705506             NaN
2019-03-10/18:20:43.23           81.723020             NaN
2019-03-10/18:20:43.26           81.731536             NaN
2019-03-10/18:20:43.29           81.747156             NaN
2019-03-10/18:20:43.32           81.750782             NaN
2019-03-10/18:20:43.36           81.772977             NaN
2019-03-10/18:20:43.39           81.792063             NaN
2019-03-10/18:20:43.42           81.804321             NaN
2019-03-10/18:20:43.45           81.809741             NaN
2019-03-10/18:20:43.48           81.818417             NaN
2019-03-10/18:20:43.51           81.830985             NaN
2019-03-10/18:20:43.54           81.848182             NaN
2019-03-10/18:20:43.57           81.864651             NaN
2019-03-10/18:20:43.61           81.892691             NaN
2019-03-10/18:20:43.64           81.904108             NaN
2019-03-10/18:20:43.67           81.917368             NaN
2019-03-10/18:20:43.70           81.928994             NaN
2019-03-10/18:20:43.73           81.958198             NaN
2019-03-10/18:20:43.76           81.973241             NaN
2019-03-10/18:20:43.79           81.987191             NaN
2019-03-10/18:20:43.82           82.009404             NaN
2019-03-10/18:20:43.86           82.031769             NaN
2019-03-10/18:20:43.89           82.035890             NaN
2019-03-10/18:20:43.92           82.052155             NaN
2019-03-10/18:20:43.95           82.062318             NaN
2019-03-10/18:20:43.98           82.081693             NaN
2019-03-10/18:20:44.01           82.087970             NaN
2019-03-10/18:20:44.04           82.092467             NaN
2019-03-10/18:20:44.07           82.113839             NaN
2019-03-10/18:20:44.11           82.123690             NaN
2019-03-10/18:20:44.14           82.139857             NaN
2019-03-10/18:20:44.17           82.167534             NaN
2019-03-10/18:20:44.20           82.171188             NaN
2019-03-10/18:20:44.23           82.178427             NaN
2019-03-10/18:20:44.26           82.187957             NaN
2019-03-10/18:20:44.29           82.203124             NaN
2019-03-10/18:20:44.32           82.232699             NaN
2019-03-10/18:20:44.36           82.235080             NaN
2019-03-10/18:20:44.39           82.244459             NaN
2019-03-10/18:20:44.42           82.257304             NaN
2019-03-10/18:20:44.45           82.272098             NaN
2019-03-10/18:20:44.48           82.288215             NaN
2019-03-10/18:20:44.51           82.313268             NaN
2019-03-10/18:20:44.54           82.335441             NaN
2019-03-10/18:20:44.57           82.339567             NaN
2019-03-10/18:20:44.61           82.346955             NaN
2019-03-10/18:20:44.64           82.364136             NaN
2019-03-10/18:20:44.67           82.367905             NaN
2019-03-10/18:20:44.70           82.370404             NaN
2019-03-10/18:20:44.73           82.369527             NaN
2019-03-10/18:20:44.76           82.389954             NaN
2019-03-10/18:20:44.79           82.390189             NaN
2019-03-10/18:20:44.82           82.392644             NaN
2019-03-10/18:20:44.86           82.418542             NaN
2019-03-10/18:20:44.89           82.427299             NaN
2019-03-10/18:20:44.92           82.441774             NaN
2019-03-10/18:20:44.95           82.472290             NaN
2019-03-10/18:20:44.98           82.476376             NaN
2019-03-10/18:20:45.01           82.495279             NaN
2019-03-10/18:20:45.04           82.507298             NaN
2019-03-10/18:20:45.07           82.529464             NaN
2019-03-10/18:20:45.11           82.551619             NaN
2019-03-10/18:20:45.14           82.550332             NaN
2019-03-10/18:20:45.17           82.562921             NaN
2019-03-10/18:20:45.20           82.573303             NaN
2019-03-10/18:20:45.23           82.585170             NaN
2019-03-10/18:20:45.26           82.612428             NaN
2019-03-10/18:20:45.29           82.624675             NaN
2019-03-10/18:20:45.32           82.637320             NaN
2019-03-10/18:20:45.36           82.649789             NaN
2019-03-10/18:20:45.39           82.647393             NaN
2019-03-10/18:20:45.42           82.665247             NaN
2019-03-10/18:20:45.45           82.675308             NaN
2019-03-10/18:20:45.48           82.675986             NaN
2019-03-10/18:20:45.51           82.675330             NaN
2019-03-10/18:20:45.54           82.677725             NaN
2019-03-10/18:20:45.57           82.693059             NaN
2019-03-10/18:20:45.61           82.701076             NaN
2019-03-10/18:20:45.64           82.717342             NaN
2019-03-10/18:20:45.67           82.728963             NaN
2019-03-10/18:20:45.70           82.738164             NaN
2019-03-10/18:20:45.73           82.755334             NaN
2019-03-10/18:20:45.76           82.780046             NaN
2019-03-10/18:20:45.79           82.796725             NaN
2019-03-10/18:20:45.82           82.811468             NaN
2019-03-10/18:20:45.86           82.820379             NaN
2019-03-10/18:20:45.89           82.833609             NaN
2019-03-10/18:20:45.92           82.837786             NaN
2019-03-10/18:20:45.95           82.845590             NaN
2019-03-10/18:20:45.98           82.846146             NaN
2019-03-10/18:20:46.01           82.843027             NaN
2019-03-10/18:20:46.04           82.837690             NaN
2019-03-10/18:20:46.07           82.832043             NaN
2019-03-10/18:20:46.11           82.827561             NaN
2019-03-10/18:20:46.14           82.827242             NaN
2019-03-10/18:20:46.17           82.826662             NaN
2019-03-10/18:20:46.20           82.823778             NaN
2019-03-10/18:20:46.23           82.829882             NaN
2019-03-10/18:20:46.26           82.850546             NaN
2019-03-10/18:20:46.29           82.861631             NaN
2019-03-10/18:20:46.32           82.885830             NaN
2019-03-10/18:20:46.36           82.909597             NaN
2019-03-10/18:20:46.39           82.932003             NaN
2019-03-10/18:20:46.42           82.942427             NaN
2019-03-10/18:20:46.45           82.957846             NaN
2019-03-10/18:20:46.48           82.987225             NaN
2019-03-10/18:20:46.51           83.020700             NaN
2019-03-10/18:20:46.54           83.034627             NaN
2019-03-10/18:20:46.57           83.056880             NaN
2019-03-10/18:20:46.61           83.070322             NaN
2019-03-10/18:20:46.64           83.080342             NaN
2019-03-10/18:20:46.67           83.089183             NaN
2019-03-10/18:20:46.70           83.104191             NaN
2019-03-10/18:20:46.73           83.112463             NaN
2019-03-10/18:20:46.76           83.115795             NaN
2019-03-10/18:20:46.79           83.110447             NaN
2019-03-10/18:20:46.82           83.111159             NaN
2019-03-10/18:20:46.86           83.108434             NaN
2019-03-10/18:20:46.89           83.104084             NaN
2019-03-10/18:20:46.92           83.112128             NaN
2019-03-10/18:20:46.95           83.124790             NaN
2019-03-10/18:20:46.98           83.131500             NaN
2019-03-10/18:20:47.01           83.126626             NaN
2019-03-10/18:20:47.04           83.133930             NaN
2019-03-10/18:20:47.07           83.152683             NaN
2019-03-10/18:20:47.11           83.168856             NaN
2019-03-10/18:20:47.14           83.194775             NaN
2019-03-10/18:20:47.17           83.206812             NaN
2019-03-10/18:20:47.20           83.223894             NaN
2019-03-10/18:20:47.23           83.245165             NaN
2019-03-10/18:20:47.26           83.265340             NaN
2019-03-10/18:20:47.29           83.295654             NaN
2019-03-10/18:20:47.32           83.312231             NaN
2019-03-10/18:20:47.36           83.312469             NaN
2019-03-10/18:20:47.39           83.326947             NaN
2019-03-10/18:20:47.42           83.331195             NaN
2019-03-10/18:20:47.45           83.337937             NaN
2019-03-10/18:20:47.48           83.339433             NaN
2019-03-10/18:20:47.51           83.341747             NaN
2019-03-10/18:20:47.54           83.334152             NaN
2019-03-10/18:20:47.57           83.339150             NaN
2019-03-10/18:20:47.61           83.350303             NaN
2019-03-10/18:20:47.64           83.370407             NaN
2019-03-10/18:20:47.67           83.382355             NaN
2019-03-10/18:20:47.70           83.406342             NaN
2019-03-10/18:20:47.73           83.433678             NaN
2019-03-10/18:20:47.76           83.462728             NaN
2019-03-10/18:20:47.79           83.485198             NaN
2019-03-10/18:20:47.82           83.528572             NaN
2019-03-10/18:20:47.86           83.556148             NaN
2019-03-10/18:20:47.89           83.579697             NaN
2019-03-10/18:20:47.92           83.601264             NaN
2019-03-10/18:20:47.95           83.622715             NaN
2019-03-10/18:20:47.98           83.633404             NaN
2019-03-10/18:20:48.01           83.654898             NaN
2019-03-10/18:20:48.04           83.652100             NaN
2019-03-10/18:20:48.07           83.651093             NaN
2019-03-10/18:20:48.11           83.650929             NaN
2019-03-10/18:20:48.14           83.648061             NaN
2019-03-10/18:20:48.17           83.653625             NaN
2019-03-10/18:20:48.20           83.660686             NaN
2019-03-10/18:20:48.23           83.673104             NaN
2019-03-10/18:20:48.26           83.679774             NaN
2019-03-10/18:20:48.29           83.686703             NaN
2019-03-10/18:20:48.32           83.706103             NaN
2019-03-10/18:20:48.36           83.730849             NaN
2019-03-10/18:20:48.39           83.747075             NaN
2019-03-10/18:20:48.42           83.782564             NaN
2019-03-10/18:20:48.45           83.795622             NaN
2019-03-10/18:20:48.48           83.805681             NaN
2019-03-10/18:20:48.51           83.808277             NaN
2019-03-10/18:20:48.54           83.826966             NaN
2019-03-10/18:20:48.57           83.830174             NaN
2019-03-10/18:20:48.61           83.850364             NaN
2019-03-10/18:20:48.64           83.863301             NaN
2019-03-10/18:20:48.67           83.873679             NaN
2019-03-10/18:20:48.70           83.865760             NaN
2019-03-10/18:20:48.73           83.867902             NaN
2019-03-10/18:20:48.76           83.881630             NaN
2019-03-10/18:20:48.79           83.900502             NaN
2019-03-10/18:20:48.82           83.903446             NaN
2019-03-10/18:20:48.86           83.924242             NaN
2019-03-10/18:20:48.89           83.935245             NaN
2019-03-10/18:20:48.92           83.935063             NaN
2019-03-10/18:20:48.95           83.944183             NaN
2019-03-10/18:20:48.98           83.966702             NaN
2019-03-10/18:20:49.01           83.988076             NaN
2019-03-10/18:20:49.04           84.004499             NaN
2019-03-10/18:20:49.07           84.021017             NaN
2019-03-10/18:20:49.11           84.039904             NaN
2019-03-10/18:20:49.14           84.056527             NaN
2019-03-10/18:20:49.17           84.069434             NaN
2019-03-10/18:20:49.20           84.105806             NaN
2019-03-10/18:20:49.23           84.128036             NaN
2019-03-10/18:20:49.26           84.147054             NaN
2019-03-10/18:20:49.29           84.157384             NaN
2019-03-10/18:20:49.32           84.172728             NaN
2019-03-10/18:20:49.36           84.183840             NaN
2019-03-10/18:20:49.39           84.185890             NaN
2019-03-10/18:20:49.42           84.187081             NaN
2019-03-10/18:20:49.45           84.190999             NaN
2019-03-10/18:20:49.48           84.189903             NaN
2019-03-10/18:20:49.51           84.194627             NaN
2019-03-10/18:20:49.54           84.187434             NaN
2019-03-10/18:20:49.57           84.201791             NaN
2019-03-10/18:20:49.61           84.208050             NaN
2019-03-10/18:20:49.64           84.215735             NaN
2019-03-10/18:20:49.67           84.235359             NaN
2019-03-10/18:20:49.70           84.247659             NaN
2019-03-10/18:20:49.73           84.269086             NaN
2019-03-10/18:20:49.76           84.279464             NaN
2019-03-10/18:20:49.79           84.287610             NaN
2019-03-10/18:20:49.82           84.322162             NaN
2019-03-10/18:20:49.86           84.345929             NaN
2019-03-10/18:20:49.89           84.367865             NaN
2019-03-10/18:20:49.92           84.376375             NaN
2019-03-10/18:20:49.95           84.388071             NaN
2019-03-10/18:20:49.98           84.404834             NaN
2019-03-10/18:20:50.01           84.408693             NaN
2019-03-10/18:20:50.04           84.418395             NaN
2019-03-10/18:20:50.07           84.423534             NaN
2019-03-10/18:20:50.11           84.415336             NaN
2019-03-10/18:20:50.14           84.407613             NaN
2019-03-10/18:20:50.17           84.395864             NaN
2019-03-10/18:20:50.20           84.400243             NaN
2019-03-10/18:20:50.23           84.401342             NaN
2019-03-10/18:20:50.26           84.403024             NaN
2019-03-10/18:20:50.29           84.402857             NaN
2019-03-10/18:20:50.32           84.407375             NaN
2019-03-10/18:20:50.36           84.422248             NaN
2019-03-10/18:20:50.39           84.440314             NaN
2019-03-10/18:20:50.42           84.458824             NaN
2019-03-10/18:20:50.45           84.478690             NaN
2019-03-10/18:20:50.48           84.499273             NaN
2019-03-10/18:20:50.51           84.524445             NaN
2019-03-10/18:20:50.54           84.554309             NaN
2019-03-10/18:20:50.57           84.575361             NaN
2019-03-10/18:20:50.61           84.589448             NaN
2019-03-10/18:20:50.64           84.603099             NaN
2019-03-10/18:20:50.67           84.607802             NaN
2019-03-10/18:20:50.70           84.622687             NaN
2019-03-10/18:20:50.73           84.645069             NaN
2019-03-10/18:20:50.76           84.646135             NaN
2019-03-10/18:20:50.79           84.652849             NaN
2019-03-10/18:20:50.82           84.651875             NaN
2019-03-10/18:20:50.86           84.667147             NaN
2019-03-10/18:20:50.89           84.683534             NaN
2019-03-10/18:20:50.92           84.695820             NaN
2019-03-10/18:20:50.95           84.711002             NaN
2019-03-10/18:20:50.98           84.722910             NaN
2019-03-10/18:20:51.01           84.729363             NaN
2019-03-10/18:20:51.04           84.750893             NaN
2019-03-10/18:20:51.07           84.757606             NaN
2019-03-10/18:20:51.11           84.781067             NaN
2019-03-10/18:20:51.14           84.795981             NaN
2019-03-10/18:20:51.17           84.810364             NaN
2019-03-10/18:20:51.20           84.829749             NaN
2019-03-10/18:20:51.23           84.860428             NaN
2019-03-10/18:20:51.26           84.882386             NaN
2019-03-10/18:20:51.29           84.897735             NaN
2019-03-10/18:20:51.32           84.919175             NaN
2019-03-10/18:20:51.36           84.945231             NaN
2019-03-10/18:20:51.39           84.954140             NaN
2019-03-10/18:20:51.42           84.973226             NaN
2019-03-10/18:20:51.45           84.987604             NaN
2019-03-10/18:20:51.48           84.992108             NaN
2019-03-10/18:20:51.51           84.995032             NaN
2019-03-10/18:20:51.54           85.000549             NaN
2019-03-10/18:20:51.57           85.013173             NaN
2019-03-10/18:20:51.61           85.021876             NaN
2019-03-10/18:20:51.64           85.021960             NaN
2019-03-10/18:20:51.67           85.025228             NaN
2019-03-10/18:20:51.70           85.034456             NaN
2019-03-10/18:20:51.73           85.047471             NaN
2019-03-10/18:20:51.76           85.064582             NaN
2019-03-10/18:20:51.79           85.079666             NaN
2019-03-10/18:20:51.82           85.092950             NaN
2019-03-10/18:20:51.86           85.109327             NaN
2019-03-10/18:20:51.89           85.129262             NaN
2019-03-10/18:20:51.92           85.154618             NaN
2019-03-10/18:20:51.95           85.185704             NaN
2019-03-10/18:20:51.98           85.205422             NaN
2019-03-10/18:20:52.01           85.216682             NaN
2019-03-10/18:20:52.04           85.236030             NaN
2019-03-10/18:20:52.07           85.242232             NaN
2019-03-10/18:20:52.11           85.245115             NaN
2019-03-10/18:20:52.14           85.249379             NaN
2019-03-10/18:20:52.17           85.248311             NaN
2019-03-10/18:20:52.20           85.246112             NaN
2019-03-10/18:20:52.23           85.243293             NaN
2019-03-10/18:20:52.26           85.249544             NaN
2019-03-10/18:20:52.29           85.254594             NaN
2019-03-10/18:20:52.32           85.265332             NaN
2019-03-10/18:20:52.36           85.281231             NaN
2019-03-10/18:20:52.39           85.302738             NaN
2019-03-10/18:20:52.42           85.313873             NaN
2019-03-10/18:20:52.45           85.333872             NaN
2019-03-10/18:20:52.48           85.356908             NaN
2019-03-10/18:20:52.51           85.375506             NaN
2019-03-10/18:20:52.54           85.389848             NaN
2019-03-10/18:20:52.57           85.410822             NaN
2019-03-10/18:20:52.61           85.427637             NaN
2019-03-10/18:20:52.64           85.438794             NaN
2019-03-10/18:20:52.67           85.452868             NaN
2019-03-10/18:20:52.70           85.475131             NaN
2019-03-10/18:20:52.73           85.497748             NaN
2019-03-10/18:20:52.76           85.508791             NaN
2019-03-10/18:20:52.79           85.514030             NaN
2019-03-10/18:20:52.82           85.516979             NaN
2019-03-10/18:20:52.86           85.533052             NaN
2019-03-10/18:20:52.89           85.539603             NaN
2019-03-10/18:20:52.92           85.554071             NaN
2019-03-10/18:20:52.95           85.559833             NaN
2019-03-10/18:20:52.98           85.579823             NaN
2019-03-10/18:20:53.01           85.583648             NaN
2019-03-10/18:20:53.04           85.610002             NaN
2019-03-10/18:20:53.07           85.629479             NaN
2019-03-10/18:20:53.11           85.660027             NaN
2019-03-10/18:20:53.14           85.674445             NaN
2019-03-10/18:20:53.17           85.696262             NaN
2019-03-10/18:20:53.20           85.710236             NaN
2019-03-10/18:20:53.23           85.724558             NaN
2019-03-10/18:20:53.26           85.738965             NaN
2019-03-10/18:20:53.29           85.755732             NaN
2019-03-10/18:20:53.32           85.757651             NaN
2019-03-10/18:20:53.36           85.765101             NaN
2019-03-10/18:20:53.39           85.766494             NaN
2019-03-10/18:20:53.42           85.774343             NaN
2019-03-10/18:20:53.45           85.776075             NaN
2019-03-10/18:20:53.48           85.784911             NaN
2019-03-10/18:20:53.51           85.788329             NaN
2019-03-10/18:20:53.54           85.786997             NaN
2019-03-10/18:20:53.57           85.783729             NaN
2019-03-10/18:20:53.61           85.790512             NaN
2019-03-10/18:20:53.64           85.801324             NaN
2019-03-10/18:20:53.67           85.805066             NaN
2019-03-10/18:20:53.70           85.812106             NaN
2019-03-10/18:20:53.73           85.827491             NaN
2019-03-10/18:20:53.76           85.837478             NaN
2019-03-10/18:20:53.79           85.853252             NaN
2019-03-10/18:20:53.82           85.864451             NaN
2019-03-10/18:20:53.86           85.870171             NaN
2019-03-10/18:20:53.89           85.884911             NaN
2019-03-10/18:20:53.92           85.894415             NaN
2019-03-10/18:20:53.95           85.914826             NaN
2019-03-10/18:20:53.98           85.926973             NaN
2019-03-10/18:20:54.01           85.921160             NaN
2019-03-10/18:20:54.04           85.932358             NaN
2019-03-10/18:20:54.07           85.940898             NaN
2019-03-10/18:20:54.11           85.947788             NaN
2019-03-10/18:20:54.14           85.961556             NaN
2019-03-10/18:20:54.17           85.963680             NaN
2019-03-10/18:20:54.20           85.973471             NaN
2019-03-10/18:20:54.23           85.978545             NaN
2019-03-10/18:20:54.26           85.981817             NaN
2019-03-10/18:20:54.29           85.993040             NaN
2019-03-10/18:20:54.32           85.996689             NaN
2019-03-10/18:20:54.36           86.014617             NaN
2019-03-10/18:20:54.39           86.035733             NaN
2019-03-10/18:20:54.42           86.050513             NaN
2019-03-10/18:20:54.45           86.070292             NaN
2019-03-10/18:20:54.48           86.091043             NaN
2019-03-10/18:20:54.51           86.114410             NaN
2019-03-10/18:20:54.54           86.144148             NaN
2019-03-10/18:20:54.57           86.168591             NaN
2019-03-10/18:20:54.61           86.198021             NaN
2019-03-10/18:20:54.64           86.203641             NaN
2019-03-10/18:20:54.67           86.210154             NaN
2019-03-10/18:20:54.70           86.226570             NaN
2019-03-10/18:20:54.73           86.238428             NaN
2019-03-10/18:20:54.76           86.238529             NaN
2019-03-10/18:20:54.79           86.241262             NaN
2019-03-10/18:20:54.82           86.242834             NaN
2019-03-10/18:20:54.86           86.251976             NaN
2019-03-10/18:20:54.89           86.251205             NaN
2019-03-10/18:20:54.92           86.274571             NaN
2019-03-10/18:20:54.95           86.291262             NaN
2019-03-10/18:20:54.98           86.313126             NaN
2019-03-10/18:20:55.01           86.325447             NaN
2019-03-10/18:20:55.04           86.352831             NaN
2019-03-10/18:20:55.07           86.369150             NaN
2019-03-10/18:20:55.11           86.393034             NaN
2019-03-10/18:20:55.14           86.422138             NaN
2019-03-10/18:20:55.17           86.449665             NaN
2019-03-10/18:20:55.20           86.459955             NaN
2019-03-10/18:20:55.23           86.476641             NaN
2019-03-10/18:20:55.26           86.491649             NaN
2019-03-10/18:20:55.29           86.503159             NaN
2019-03-10/18:20:55.32           86.510158             NaN
2019-03-10/18:20:55.36           86.522285             NaN
2019-03-10/18:20:55.39           86.520660             NaN
2019-03-10/18:20:55.42           86.512679             NaN
2019-03-10/18:20:55.45           86.504185             NaN
2019-03-10/18:20:55.48           86.509880             NaN
2019-03-10/18:20:55.51           86.504162             NaN
2019-03-10/18:20:55.54           86.500356             NaN
2019-03-10/18:20:55.57           86.507091             NaN
2019-03-10/18:20:55.61           86.509895             NaN
2019-03-10/18:20:55.64           86.514914             NaN
2019-03-10/18:20:55.67           86.527129             NaN
2019-03-10/18:20:55.70           86.547373             NaN
2019-03-10/18:20:55.73           86.561234             NaN
2019-03-10/18:20:55.76           86.560421             NaN
2019-03-10/18:20:55.79           86.574567             NaN
2019-03-10/18:20:55.82           86.589454             NaN
2019-03-10/18:20:55.86           86.593439             NaN
2019-03-10/18:20:55.89           86.612560             NaN
2019-03-10/18:20:55.92           86.618610             NaN
2019-03-10/18:20:55.95           86.630705             NaN
2019-03-10/18:20:55.98           86.630552             NaN
2019-03-10/18:20:56.01           86.641017             NaN
2019-03-10/18:20:56.04           86.655630             NaN
2019-03-10/18:20:56.07           86.654569             NaN
2019-03-10/18:20:56.11           86.661147             NaN
2019-03-10/18:20:56.14           86.679269             NaN
2019-03-10/18:20:56.17           86.688774             NaN
2019-03-10/18:20:56.20           86.696333             NaN
2019-03-10/18:20:56.23           86.685325             NaN
2019-03-10/18:20:56.26           86.684842             NaN
2019-03-10/18:20:56.29           86.699236             NaN
2019-03-10/18:20:56.32           86.718688             NaN
2019-03-10/18:20:56.36           86.738642             NaN
2019-03-10/18:20:56.39           86.753886             NaN
2019-03-10/18:20:56.42           86.765343             NaN
2019-03-10/18:20:56.45           86.771159             NaN
2019-03-10/18:20:56.48           86.787458             NaN
2019-03-10/18:20:56.51           86.813521             NaN
2019-03-10/18:20:56.54           86.836387             NaN
2019-03-10/18:20:56.57           86.834433             NaN
2019-03-10/18:20:56.61           86.841198             NaN
2019-03-10/18:20:56.64           86.849660             NaN
2019-03-10/18:20:56.67           86.853318             NaN
2019-03-10/18:20:56.70           86.860642             NaN
2019-03-10/18:20:56.73           86.880008             NaN
2019-03-10/18:20:56.76           86.897046             NaN
2019-03-10/18:20:56.79           86.916878             NaN
2019-03-10/18:20:56.82           86.929947             NaN
2019-03-10/18:20:56.86           86.954473             NaN
2019-03-10/18:20:56.89           86.964216             NaN
2019-03-10/18:20:56.92           86.983272             NaN
2019-03-10/18:20:56.95           86.994888             NaN
2019-03-10/18:20:56.98           87.003451             NaN
2019-03-10/18:20:57.01           87.002310             NaN
2019-03-10/18:20:57.04           87.016105             NaN
2019-03-10/18:20:57.07           87.017051             NaN
2019-03-10/18:20:57.11           87.026187             NaN
2019-03-10/18:20:57.14           87.029395             NaN
2019-03-10/18:20:57.17           87.044427             NaN
2019-03-10/18:20:57.20           87.057720             NaN
2019-03-10/18:20:57.23           87.066766             NaN
2019-03-10/18:20:57.26           87.081578             NaN
2019-03-10/18:20:57.29           87.095218             NaN
2019-03-10/18:20:57.32           87.092270             NaN
2019-03-10/18:20:57.36           87.097251             NaN
2019-03-10/18:20:57.39           87.099295             NaN
2019-03-10/18:20:57.42           87.107454             NaN
2019-03-10/18:20:57.45           87.113562             NaN
2019-03-10/18:20:57.48           87.114666             NaN
2019-03-10/18:20:57.51           87.130287             NaN
2019-03-10/18:20:57.54           87.128698             NaN
2019-03-10/18:20:57.57           87.143565             NaN
2019-03-10/18:20:57.61           87.160885             NaN
2019-03-10/18:20:57.64           87.175974             NaN
2019-03-10/18:20:57.67           87.200349             NaN
2019-03-10/18:20:57.70           87.212325             NaN
2019-03-10/18:20:57.73           87.222485             NaN
2019-03-10/18:20:57.76           87.232576             NaN
2019-03-10/18:20:57.79           87.244182             NaN
2019-03-10/18:20:57.82           87.269769             NaN
2019-03-10/18:20:57.86           87.271983             NaN
2019-03-10/18:20:57.89           87.274132             NaN
2019-03-10/18:20:57.92           87.289663             NaN
2019-03-10/18:20:57.95           87.288426             NaN
2019-03-10/18:20:57.98           87.300503             NaN
2019-03-10/18:20:58.01           87.306301             NaN
2019-03-10/18:20:58.04           87.309650             NaN
2019-03-10/18:20:58.07           87.322515             NaN
2019-03-10/18:20:58.11           87.327017             NaN
2019-03-10/18:20:58.14           87.344884             NaN
2019-03-10/18:20:58.17           87.354000             NaN
2019-03-10/18:20:58.20           87.352992             NaN
2019-03-10/18:20:58.23           87.357209             NaN
2019-03-10/18:20:58.26           87.366182             NaN
2019-03-10/18:20:58.29           87.373786             NaN
2019-03-10/18:20:58.32           87.386683             NaN
2019-03-10/18:20:58.36           87.382617             NaN
2019-03-10/18:20:58.39           87.386618             NaN
2019-03-10/18:20:58.42           87.386038             NaN
2019-03-10/18:20:58.45           87.402278             NaN
2019-03-10/18:20:58.48           87.415111             NaN
2019-03-10/18:20:58.51           87.419726             NaN
2019-03-10/18:20:58.54           87.429885             NaN
2019-03-10/18:20:58.57           87.450123             NaN
2019-03-10/18:20:58.61           87.474942             NaN
2019-03-10/18:20:58.64           87.497008             NaN
2019-03-10/18:20:58.67           87.524470             NaN
2019-03-10/18:20:58.70           87.548892             NaN
2019-03-10/18:20:58.73           87.574122             NaN
2019-03-10/18:20:58.76           87.606977             NaN
2019-03-10/18:20:58.79           87.659651             NaN
2019-03-10/18:20:58.82           87.687928             NaN
2019-03-10/18:20:58.86           87.710900             NaN
2019-03-10/18:20:58.89           87.737582             NaN
2019-03-10/18:20:58.92           87.777677             NaN
2019-03-10/18:20:58.95           87.789785             NaN
2019-03-10/18:20:58.98           87.817158             NaN
2019-03-10/18:20:59.01           87.822080             NaN
2019-03-10/18:20:59.04           87.820760             NaN
2019-03-10/18:20:59.07           87.816386             NaN
2019-03-10/18:20:59.11           87.823324             NaN
2019-03-10/18:20:59.14           87.824592             NaN
2019-03-10/18:20:59.17           87.817841             NaN
2019-03-10/18:20:59.20           87.810749             NaN
2019-03-10/18:20:59.23           87.822550             NaN
2019-03-10/18:20:59.26           87.818158             NaN
2019-03-10/18:20:59.29           87.832365             NaN
2019-03-10/18:20:59.32           87.851377             NaN
2019-03-10/18:20:59.36           87.859301             NaN
2019-03-10/18:20:59.39           87.871500             NaN
2019-03-10/18:20:59.42           87.881189             NaN
2019-03-10/18:20:59.45           87.897293             NaN
2019-03-10/18:20:59.48           87.903656             NaN
2019-03-10/18:20:59.51           87.916412             NaN
2019-03-10/18:20:59.54           87.931269             NaN
2019-03-10/18:20:59.57           87.943446             NaN
2019-03-10/18:20:59.61           87.953103             NaN
2019-03-10/18:20:59.64           87.968742             NaN
2019-03-10/18:20:59.67           87.981080             NaN
2019-03-10/18:20:59.70           87.992377             NaN
2019-03-10/18:20:59.73           87.999353             NaN
2019-03-10/18:20:59.76           88.013840             NaN
2019-03-10/18:20:59.79           88.018432             NaN
2019-03-10/18:20:59.82           88.018224             NaN
2019-03-10/18:20:59.86           88.016416             NaN
2019-03-10/18:20:59.89           88.008114             NaN
2019-03-10/18:20:59.92           88.015343             NaN
2019-03-10/18:20:59.95           88.018572             NaN
2019-03-10/18:20:59.98           88.038901             NaN
2019-03-10/18:21:00.01           88.053235       86.395274
2019-03-10/18:21:00.04           88.058330       86.406663
2019-03-10/18:21:00.07           88.072312       86.418419
2019-03-10/18:21:00.11           88.093382       86.429808
2019-03-10/18:21:00.14           88.120030       86.441197
2019-03-10/18:21:00.17           88.147648       86.452586
2019-03-10/18:21:00.20           88.169195       86.464343
2019-03-10/18:21:00.23           88.187570       86.475732
2019-03-10/18:21:00.26           88.194970       86.487121
2019-03-10/18:21:00.29           88.204293       86.498510
2019-03-10/18:21:00.32           88.211406       86.510266
2019-03-10/18:21:00.36           88.227305       86.521656
2019-03-10/18:21:00.39           88.232416       86.533045
2019-03-10/18:21:00.42           88.227356       86.544434
2019-03-10/18:21:00.45           88.226713       86.556190
2019-03-10/18:21:00.48           88.219506       86.567579
2019-03-10/18:21:00.51           88.219966       86.578968
2019-03-10/18:21:00.54           88.229524       86.590357
2019-03-10/18:21:00.57           88.242567       86.602114
2019-03-10/18:21:00.61           88.261179       86.613503
2019-03-10/18:21:00.64           88.267240       86.624892
2019-03-10/18:21:00.67           88.284197       86.636281
2019-03-10/18:21:00.70           88.307999       86.648037
2019-03-10/18:21:00.73           88.334477       86.659427
2019-03-10/18:21:00.76           88.361218       86.670816
2019-03-10/18:21:00.79           88.386122       86.682205
2019-03-10/18:21:00.82           88.396750       86.693961
2019-03-10/18:21:00.86           88.416498       86.705350
2019-03-10/18:21:00.89           88.429555       86.716739
2019-03-10/18:21:00.92           88.438684       86.728128
2019-03-10/18:21:00.95           88.445030       86.739885
2019-03-10/18:21:00.98           88.450011       86.751274
2019-03-10/18:21:01.01           88.446739       86.762419
2019-03-10/18:21:01.04           88.443392       86.773362
2019-03-10/18:21:01.07           88.431908       86.784658
2019-03-10/18:21:01.11           88.434186       86.795602
2019-03-10/18:21:01.14           88.419993       86.806545
2019-03-10/18:21:01.17           88.415990       86.817489
2019-03-10/18:21:01.20           88.410628       86.828785
2019-03-10/18:21:01.23           88.413581       86.839729
2019-03-10/18:21:01.26           88.415702       86.850672
2019-03-10/18:21:01.29           88.426232       86.861616
2019-03-10/18:21:01.32           88.434666       86.872912
2019-03-10/18:21:01.36           88.452662       86.883856
2019-03-10/18:21:01.39           88.465079       86.894799
2019-03-10/18:21:01.42           88.491467       86.905743
2019-03-10/18:21:01.45           88.504106       86.917039
2019-03-10/18:21:01.48           88.526707       86.927983
2019-03-10/18:21:01.51           88.543782       86.938926
2019-03-10/18:21:01.54           88.553671       86.949870
2019-03-10/18:21:01.57           88.577548       86.961166
2019-03-10/18:21:01.61           88.599064       86.972109
2019-03-10/18:21:01.64           88.609535       86.983053
2019-03-10/18:21:01.67           88.622142       86.993996
2019-03-10/18:21:01.70           88.623780       87.005293
2019-03-10/18:21:01.73           88.634072       87.016236
2019-03-10/18:21:01.76           88.631051       87.027180
2019-03-10/18:21:01.79           88.627560       87.038123
2019-03-10/18:21:01.82           88.637830       87.049420
2019-03-10/18:21:01.86           88.635664       87.060363
2019-03-10/18:21:01.89           88.637563       87.071307
2019-03-10/18:21:01.92           88.639019       87.082250
2019-03-10/18:21:01.95           88.651920       87.093547
2019-03-10/18:21:01.98           88.668910       87.104490
2019-03-10/18:21:02.01           88.687546       87.115176
2019-03-10/18:21:02.04           88.714179       87.125650
2019-03-10/18:21:02.07           88.747371       87.136462
2019-03-10/18:21:02.11           88.772480       87.146936
2019-03-10/18:21:02.14           88.790165       87.157409
2019-03-10/18:21:02.17           88.803785       87.167883
2019-03-10/18:21:02.20           88.829220       87.178695
2019-03-10/18:21:02.23           88.846167       87.189169
2019-03-10/18:21:02.26           88.858394       87.199643
2019-03-10/18:21:02.29           88.865674       87.210117
2019-03-10/18:21:02.32           88.877015       87.220928
2019-03-10/18:21:02.36           88.881399       87.231402
2019-03-10/18:21:02.39           88.890670       87.241876
2019-03-10/18:21:02.42           88.895359       87.252350
2019-03-10/18:21:02.45           88.905148       87.263162
2019-03-10/18:21:02.48           88.905217       87.273636
2019-03-10/18:21:02.51           88.899676       87.284109
2019-03-10/18:21:02.54           88.902096       87.294583
2019-03-10/18:21:02.57           88.910017       87.305395
2019-03-10/18:21:02.61           88.910328       87.315869
2019-03-10/18:21:02.64           88.914826       87.326343
2019-03-10/18:21:02.67           88.911991       87.336817
2019-03-10/18:21:02.70           88.931470       87.347628
2019-03-10/18:21:02.73           88.962177       87.358102
2019-03-10/18:21:02.76           88.986529       87.368576
2019-03-10/18:21:02.79           89.015755       87.379050
2019-03-10/18:21:02.82           89.027091       87.389862
2019-03-10/18:21:02.86           89.043888       87.400336
2019-03-10/18:21:02.89           89.065175       87.410809
2019-03-10/18:21:02.92           89.077642       87.421283
2019-03-10/18:21:02.95           89.102080       87.432095
2019-03-10/18:21:02.98           89.107972       87.442569
2019-03-10/18:21:03.01           89.109338       87.452759
2019-03-10/18:21:03.04           89.109428       87.462717
2019-03-10/18:21:03.07           89.106564       87.472995
2019-03-10/18:21:03.11           89.119768       87.482952
2019-03-10/18:21:03.14           89.119693       87.492909
2019-03-10/18:21:03.17           89.124536       87.502867
2019-03-10/18:21:03.20           89.134030       87.513145
2019-03-10/18:21:03.23           89.143890       87.523102
2019-03-10/18:21:03.26           89.161815       87.533059
2019-03-10/18:21:03.29           89.166221       87.543017
2019-03-10/18:21:03.32           89.190303       87.553295
2019-03-10/18:21:03.36           89.206928       87.563252
2019-03-10/18:21:03.39           89.224711       87.573209
2019-03-10/18:21:03.42           89.252083       87.583166
2019-03-10/18:21:03.45           89.268544       87.593445
2019-03-10/18:21:03.48           89.286218       87.603402
2019-03-10/18:21:03.51           89.299372       87.613359
2019-03-10/18:21:03.54           89.318102       87.623316
2019-03-10/18:21:03.57           89.332892       87.633595
2019-03-10/18:21:03.61           89.341509       87.643552
2019-03-10/18:21:03.64           89.361623       87.653509
2019-03-10/18:21:03.67           89.371074       87.663466
2019-03-10/18:21:03.70           89.374130       87.673745
2019-03-10/18:21:03.73           89.388434       87.683702
2019-03-10/18:21:03.76           89.398741       87.693659
2019-03-10/18:21:03.79           89.403918       87.703616
2019-03-10/18:21:03.82           89.401784       87.713894
2019-03-10/18:21:03.86           89.409041       87.723852
2019-03-10/18:21:03.89           89.424416       87.733809
2019-03-10/18:21:03.92           89.434613       87.743766
2019-03-10/18:21:03.95           89.455248       87.754044
2019-03-10/18:21:03.98           89.483065       87.764002
2019-03-10/18:21:04.01           89.505051       87.773661
2019-03-10/18:21:04.04           89.524617       87.783074
2019-03-10/18:21:04.07           89.548269       87.792791
2019-03-10/18:21:04.11           89.573532       87.802205
2019-03-10/18:21:04.14           89.589163       87.811618
2019-03-10/18:21:04.17           89.605713       87.821032
2019-03-10/18:21:04.20           89.611931       87.830749
2019-03-10/18:21:04.23           89.620004       87.840162
2019-03-10/18:21:04.26           89.612995       87.849576
2019-03-10/18:21:04.29           89.613179       87.858989
2019-03-10/18:21:04.32           89.616399       87.868707
2019-03-10/18:21:04.36           89.627870       87.878120
2019-03-10/18:21:04.39           89.627279       87.887533
2019-03-10/18:21:04.42           89.632324       87.896947
2019-03-10/18:21:04.45           89.623052       87.906664
2019-03-10/18:21:04.48           89.624560       87.916078
2019-03-10/18:21:04.51           89.626632       87.925491
2019-03-10/18:21:04.54           89.638777       87.934905
2019-03-10/18:21:04.57           89.638439       87.944622
2019-03-10/18:21:04.61           89.651557       87.954035
2019-03-10/18:21:04.64           89.646522       87.963449
2019-03-10/18:21:04.67           89.661241       87.972862
2019-03-10/18:21:04.70           89.669964       87.982579
2019-03-10/18:21:04.73           89.691236       87.991993
2019-03-10/18:21:04.76           89.714240       88.001406
2019-03-10/18:21:04.79           89.728024       88.010820
2019-03-10/18:21:04.82           89.742544       88.020537
2019-03-10/18:21:04.86           89.763919       88.029951
2019-03-10/18:21:04.89           89.771043       88.039364
2019-03-10/18:21:04.92           89.793009       88.048778
2019-03-10/18:21:04.95           89.793095       88.058495
2019-03-10/18:21:04.98           89.803434       88.067908
2019-03-10/18:21:05.01           89.806626       88.077001
2019-03-10/18:21:05.04           89.809390       88.085831
2019-03-10/18:21:05.07           89.812523       88.094945
2019-03-10/18:21:05.11           89.813086       88.103774
2019-03-10/18:21:05.14           89.818505       88.112604
2019-03-10/18:21:05.17           89.837177       88.121433
2019-03-10/18:21:05.20           89.840504       88.130548
2019-03-10/18:21:05.23           89.861338       88.139377
2019-03-10/18:21:05.26           89.869918       88.148206
2019-03-10/18:21:05.29           89.884534       88.157036
2019-03-10/18:21:05.32           89.899341       88.166150
2019-03-10/18:21:05.36           89.914757       88.174980
2019-03-10/18:21:05.39           89.928248       88.183809
2019-03-10/18:21:05.42           89.939230       88.192638
2019-03-10/18:21:05.45           89.946362       88.201753
2019-03-10/18:21:05.48           89.966350       88.210582
2019-03-10/18:21:05.51           89.976608       88.219411
2019-03-10/18:21:05.54           89.996420       88.228241
2019-03-10/18:21:05.57           90.019076       88.237355
2019-03-10/18:21:05.61           90.032570       88.246185
2019-03-10/18:21:05.64           90.050595       88.255014
2019-03-10/18:21:05.67           90.070724       88.263843
2019-03-10/18:21:05.70           90.088210       88.272958
2019-03-10/18:21:05.73           90.094922       88.281787
2019-03-10/18:21:05.76           90.092354       88.290617
2019-03-10/18:21:05.79           90.095880       88.299446
2019-03-10/18:21:05.82           90.098812       88.308560
2019-03-10/18:21:05.86           90.102359       88.317390
2019-03-10/18:21:05.89           90.107092       88.326219
2019-03-10/18:21:05.92           90.109169       88.335048
2019-03-10/18:21:05.95           90.121615       88.344163
2019-03-10/18:21:05.98           90.130917       88.352992
2019-03-10/18:21:06.01           90.132813       88.361483
2019-03-10/18:21:06.04           90.146458       88.369694
2019-03-10/18:21:06.07           90.160494       88.378171
2019-03-10/18:21:06.11           90.178878       88.386382
2019-03-10/18:21:06.14           90.188089       88.394594
2019-03-10/18:21:06.17           90.200465       88.402805
2019-03-10/18:21:06.20           90.207378       88.411282
2019-03-10/18:21:06.23           90.207647       88.419493
2019-03-10/18:21:06.26           90.197988       88.427705
2019-03-10/18:21:06.29           90.207025       88.435917
2019-03-10/18:21:06.32           90.212227       88.444393
2019-03-10/18:21:06.36           90.213432       88.452605
2019-03-10/18:21:06.39           90.200348       88.460816
2019-03-10/18:21:06.42           90.187961       88.469028
2019-03-10/18:21:06.45           90.193183       88.477504
2019-03-10/18:21:06.48           90.186884       88.485716
2019-03-10/18:21:06.51           90.185789       88.493927
2019-03-10/18:21:06.54           90.199105       88.502139
2019-03-10/18:21:06.57           90.209786       88.510615
2019-03-10/18:21:06.61           90.208201       88.518827
2019-03-10/18:21:06.64           90.216849       88.527038
2019-03-10/18:21:06.67           90.239538       88.535250
2019-03-10/18:21:06.70           90.253700       88.543726
2019-03-10/18:21:06.73           90.254671       88.551938
2019-03-10/18:21:06.76           90.275431       88.560150
2019-03-10/18:21:06.79           90.295370       88.568361
2019-03-10/18:21:06.82           90.306753       88.576838
2019-03-10/18:21:06.86           90.313211       88.585049
2019-03-10/18:21:06.89           90.334780       88.593261
2019-03-10/18:21:06.92           90.344124       88.601472
2019-03-10/18:21:06.95           90.344610       88.609949
2019-03-10/18:21:06.98           90.346237       88.618160
2019-03-10/18:21:07.01           90.358253       88.626014
2019-03-10/18:21:07.04           90.364507       88.633574
2019-03-10/18:21:07.07           90.364487       88.641377
2019-03-10/18:21:07.11           90.371478       88.648936
2019-03-10/18:21:07.14           90.372091       88.656496
2019-03-10/18:21:07.17           90.374361       88.664055
2019-03-10/18:21:07.20           90.384450       88.671859
2019-03-10/18:21:07.23           90.398832       88.679418
2019-03-10/18:21:07.26           90.418304       88.686978
2019-03-10/18:21:07.29           90.414399       88.694537
2019-03-10/18:21:07.32           90.425573       88.702340
2019-03-10/18:21:07.36           90.434405       88.709900
2019-03-10/18:21:07.39           90.448581       88.717459
2019-03-10/18:21:07.42           90.468036       88.725019
2019-03-10/18:21:07.45           90.477257       88.732822
2019-03-10/18:21:07.48           90.482853       88.740382
2019-03-10/18:21:07.51           90.477926       88.747941
2019-03-10/18:21:07.54           90.491895       88.755501
2019-03-10/18:21:07.57           90.518674       88.763304
2019-03-10/18:21:07.61           90.523522       88.770863
2019-03-10/18:21:07.64           90.531666       88.778423
2019-03-10/18:21:07.67           90.536623       88.785982
2019-03-10/18:21:07.70           90.536694       88.793786
2019-03-10/18:21:07.73           90.535443       88.801345
2019-03-10/18:21:07.76           90.540007       88.808905
2019-03-10/18:21:07.79           90.554466       88.816464
2019-03-10/18:21:07.82           90.559287       88.824267
2019-03-10/18:21:07.86           90.559074       88.831827
2019-03-10/18:21:07.89           90.568822       88.839386
2019-03-10/18:21:07.92           90.571321       88.846946
2019-03-10/18:21:07.95           90.575885       88.854749
2019-03-10/18:21:07.98           90.585578       88.862309
2019-03-10/18:21:08.01           90.590071       88.869482
2019-03-10/18:21:08.04           90.592359       88.876337
2019-03-10/18:21:08.07           90.604161       88.883413
2019-03-10/18:21:08.11           90.590110       88.890268
2019-03-10/18:21:08.14           90.596521       88.897123
2019-03-10/18:21:08.17           90.588233       88.903978
2019-03-10/18:21:08.20           90.597774       88.911054
2019-03-10/18:21:08.23           90.602252       88.917909
2019-03-10/18:21:08.26           90.605717       88.924764
2019-03-10/18:21:08.29           90.621709       88.931619
2019-03-10/18:21:08.32           90.625359       88.938696
2019-03-10/18:21:08.36           90.625434       88.945551
2019-03-10/18:21:08.39           90.635636       88.952406
2019-03-10/18:21:08.42           90.635833       88.959261
2019-03-10/18:21:08.45           90.652021       88.966337
2019-03-10/18:21:08.48           90.649302       88.973192
2019-03-10/18:21:08.51           90.653753       88.980047
2019-03-10/18:21:08.54           90.655594       88.986902
2019-03-10/18:21:08.57           90.658783       88.993978
2019-03-10/18:21:08.61           90.660961       89.000833
2019-03-10/18:21:08.64           90.670230       89.007688
2019-03-10/18:21:08.67           90.684169       89.014543
2019-03-10/18:21:08.70           90.692582       89.021620
2019-03-10/18:21:08.73           90.692168       89.028475
2019-03-10/18:21:08.76           90.693191       89.035330
2019-03-10/18:21:08.79           90.689736       89.042185
2019-03-10/18:21:08.82           90.694012       89.049261
2019-03-10/18:21:08.86           90.687795       89.056116
2019-03-10/18:21:08.89           90.701421       89.062971
2019-03-10/18:21:08.92           90.694817       89.069826
2019-03-10/18:21:08.95           90.696262       89.076902
2019-03-10/18:21:08.98           90.701305       89.083757
2019-03-10/18:21:09.01           90.697901       89.090206
2019-03-10/18:21:09.04           90.714435       89.096319
2019-03-10/18:21:09.07           90.728670       89.102629
2019-03-10/18:21:09.11           90.739779       89.108743
2019-03-10/18:21:09.14           90.766485       89.114856
2019-03-10/18:21:09.17           90.776711       89.120969
2019-03-10/18:21:09.20           90.787664       89.127279
2019-03-10/18:21:09.23           90.794037       89.133393
2019-03-10/18:21:09.26           90.797673       89.139506
2019-03-10/18:21:09.29           90.819378       89.145619
2019-03-10/18:21:09.32           90.821837       89.151930
2019-03-10/18:21:09.36           90.818165       89.158043
2019-03-10/18:21:09.39           90.820404       89.164156
2019-03-10/18:21:09.42           90.810176       89.170269
2019-03-10/18:21:09.45           90.808872       89.176580
2019-03-10/18:21:09.48           90.814880       89.182693
2019-03-10/18:21:09.51           90.825326       89.188806
2019-03-10/18:21:09.54           90.831740       89.194920
2019-03-10/18:21:09.57           90.834125       89.201230
2019-03-10/18:21:09.61           90.843859       89.207343
2019-03-10/18:21:09.64           90.861173       89.213457
2019-03-10/18:21:09.67           90.868364       89.219570
2019-03-10/18:21:09.70           90.877556       89.225880
2019-03-10/18:21:09.73           90.892452       89.231994
2019-03-10/18:21:09.76           90.911149       89.238107
2019-03-10/18:21:09.79           90.919923       89.244220
2019-03-10/18:21:09.82           90.934164       89.250530
2019-03-10/18:21:09.86           90.938610       89.256644
2019-03-10/18:21:09.89           90.948350       89.262757
2019-03-10/18:21:09.92           90.942894       89.268870
2019-03-10/18:21:09.95           90.947055       89.275181
2019-03-10/18:21:09.98           90.946458       89.281294
2019-03-10/18:21:10.01           90.933540       89.286983
2019-03-10/18:21:10.04           90.925560       89.292322
2019-03-10/18:21:10.07           90.925614       89.297833
2019-03-10/18:21:10.11           90.920951       89.303172
2019-03-10/18:21:10.14           90.938191       89.308512
2019-03-10/18:21:10.17           90.936965       89.313851
2019-03-10/18:21:10.20           90.954059       89.319362
2019-03-10/18:21:10.23           90.953567       89.324701
2019-03-10/18:21:10.26           90.970616       89.330040
2019-03-10/18:21:10.29           90.995052       89.335380
2019-03-10/18:21:10.32           91.017928       89.340891
2019-03-10/18:21:10.36           91.038915       89.346230
2019-03-10/18:21:10.39           91.060455       89.351569
2019-03-10/18:21:10.42           91.056594       89.356908
2019-03-10/18:21:10.45           91.064856       89.362420
2019-03-10/18:21:10.48           91.074360       89.367759
2019-03-10/18:21:10.51           91.089838       89.373098
2019-03-10/18:21:10.54           91.089989       89.378437
2019-03-10/18:21:10.57           91.091425       89.383949
2019-03-10/18:21:10.61           91.089418       89.389288
2019-03-10/18:21:10.64           91.081406       89.394627
2019-03-10/18:21:10.67           91.070915       89.399966
2019-03-10/18:21:10.70           91.066859       89.405478
2019-03-10/18:21:10.73           91.070112       89.410817
2019-03-10/18:21:10.76           91.065830       89.416156
2019-03-10/18:21:10.79           91.061505       89.421495
2019-03-10/18:21:10.82           91.075720       89.427006
2019-03-10/18:21:10.86           91.084791       89.432346
2019-03-10/18:21:10.89           91.084228       89.437685
2019-03-10/18:21:10.92           91.092891       89.443024
2019-03-10/18:21:10.95           91.102747       89.448535
2019-03-10/18:21:10.98           91.114671       89.453874
2019-03-10/18:21:11.01           91.127693       89.458759
2019-03-10/18:21:11.04           91.141500       89.463268
2019-03-10/18:21:11.07           91.164219       89.467923
2019-03-10/18:21:11.11           91.166643       89.472433
2019-03-10/18:21:11.14           91.180963       89.476942
2019-03-10/18:21:11.17           91.189402       89.481452
2019-03-10/18:21:11.20           91.194683       89.486107
2019-03-10/18:21:11.23           91.201617       89.490617
2019-03-10/18:21:11.26           91.209565       89.495126
2019-03-10/18:21:11.29           91.209526       89.499636
2019-03-10/18:21:11.32           91.207057       89.504291
2019-03-10/18:21:11.36           91.205362       89.508801
2019-03-10/18:21:11.39           91.203539       89.513310
2019-03-10/18:21:11.42           91.190329       89.517820
2019-03-10/18:21:11.45           91.190071       89.522475
2019-03-10/18:21:11.48           91.191553       89.526984
2019-03-10/18:21:11.51           91.192117       89.531494
2019-03-10/18:21:11.54           91.193003       89.536004
2019-03-10/18:21:11.57           91.206838       89.540659
2019-03-10/18:21:11.61           91.213006       89.545168
2019-03-10/18:21:11.64           91.220279       89.549678
2019-03-10/18:21:11.67           91.248985       89.554187
2019-03-10/18:21:11.70           91.270123       89.558842
2019-03-10/18:21:11.73           91.290386       89.563352
2019-03-10/18:21:11.76           91.319508       89.567862
2019-03-10/18:21:11.79           91.340923       89.572371
2019-03-10/18:21:11.82           91.357153       89.577026
2019-03-10/18:21:11.86           91.358741       89.581536
2019-03-10/18:21:11.89           91.374010       89.586045
2019-03-10/18:21:11.92           91.378628       89.590555
2019-03-10/18:21:11.95           91.365997       89.595210
2019-03-10/18:21:11.98           91.364645       89.599720
2019-03-10/18:21:12.01           91.358440       89.603757
2019-03-10/18:21:12.04           91.337503       89.607407
2019-03-10/18:21:12.07           91.328967       89.611174
2019-03-10/18:21:12.11           91.332956       89.614823
2019-03-10/18:21:12.14           91.336349       89.618472
2019-03-10/18:21:12.17           91.326764       89.622121
2019-03-10/18:21:12.20           91.329944       89.625888
2019-03-10/18:21:12.23           91.337849       89.629537
2019-03-10/18:21:12.26           91.350716       89.633187
2019-03-10/18:21:12.29           91.356925       89.636836
2019-03-10/18:21:12.32           91.376999       89.640603
2019-03-10/18:21:12.36           91.390632       89.644252
2019-03-10/18:21:12.39           91.398998       89.647901
2019-03-10/18:21:12.42           91.407647       89.651550
2019-03-10/18:21:12.45           91.421938       89.655317
2019-03-10/18:21:12.48           91.430809       89.658966
2019-03-10/18:21:12.51           91.428984       89.662616
2019-03-10/18:21:12.54           91.427851       89.666265
2019-03-10/18:21:12.57           91.430613       89.670032
2019-03-10/18:21:12.61           91.427363       89.673681
2019-03-10/18:21:12.64           91.420868       89.677330
2019-03-10/18:21:12.67           91.414178       89.680979
2019-03-10/18:21:12.70           91.415663       89.684746
2019-03-10/18:21:12.73           91.405309       89.688395
2019-03-10/18:21:12.76           91.405111       89.692045
2019-03-10/18:21:12.79           91.408486       89.695694
2019-03-10/18:21:12.82           91.410262       89.699461
2019-03-10/18:21:12.86           91.417276       89.703110
2019-03-10/18:21:12.89           91.423240       89.706759
2019-03-10/18:21:12.92           91.431010       89.710408
2019-03-10/18:21:12.95           91.452961       89.714175
2019-03-10/18:21:12.98           91.461638       89.717825
2019-03-10/18:21:13.01           91.475410       89.720974
2019-03-10/18:21:13.04           91.482806       89.723711
2019-03-10/18:21:13.07           91.492377       89.726536
2019-03-10/18:21:13.11           91.501385       89.729273
2019-03-10/18:21:13.14           91.508842       89.732010
2019-03-10/18:21:13.17           91.505691       89.734748
2019-03-10/18:21:13.20           91.502262       89.737573
2019-03-10/18:21:13.23           91.488341       89.740310
2019-03-10/18:21:13.26           91.479411       89.743047
2019-03-10/18:21:13.29           91.484466       89.745784
2019-03-10/18:21:13.32           91.473003       89.748610
2019-03-10/18:21:13.36           91.469873       89.751347
2019-03-10/18:21:13.39           91.464421       89.754084
2019-03-10/18:21:13.42           91.459382       89.756821
2019-03-10/18:21:13.45           91.463253       89.759647
2019-03-10/18:21:13.48           91.474098       89.762384
2019-03-10/18:21:13.51           91.473422       89.765121
2019-03-10/18:21:13.54           91.489097       89.767858
2019-03-10/18:21:13.57           91.490237       89.770684
2019-03-10/18:21:13.61           91.505980       89.773421
2019-03-10/18:21:13.64           91.521786       89.776158
2019-03-10/18:21:13.67           91.534134       89.778895
2019-03-10/18:21:13.70           91.550072       89.781721
2019-03-10/18:21:13.73           91.558536       89.784458
2019-03-10/18:21:13.76           91.569916       89.787195
2019-03-10/18:21:13.79           91.592481       89.789932
2019-03-10/18:21:13.82           91.602901       89.792757
2019-03-10/18:21:13.86           91.617027       89.795495
2019-03-10/18:21:13.89           91.629681       89.798232
2019-03-10/18:21:13.92           91.621963       89.800969
2019-03-10/18:21:13.95           91.622673       89.803794
2019-03-10/18:21:13.98           91.611549       89.806531
2019-03-10/18:21:14.01           91.612067       89.808745
2019-03-10/18:21:14.04           91.616342       89.810527
2019-03-10/18:21:14.07           91.610461       89.812367
2019-03-10/18:21:14.11           91.603504       89.814149
2019-03-10/18:21:14.14           91.595334       89.815931
2019-03-10/18:21:14.17           91.597510       89.817713
2019-03-10/18:21:14.20           91.620826       89.819553
2019-03-10/18:21:14.23           91.630432       89.821335
2019-03-10/18:21:14.26           91.655575       89.823117
2019-03-10/18:21:14.29           91.674885       89.824899
2019-03-10/18:21:14.32           91.683899       89.826739
2019-03-10/18:21:14.36           91.712915       89.828521
2019-03-10/18:21:14.39           91.729231       89.830303
2019-03-10/18:21:14.42           91.754802       89.832085
2019-03-10/18:21:14.45           91.765806       89.833925
2019-03-10/18:21:14.48           91.765935       89.835707
2019-03-10/18:21:14.51           91.772803       89.837489
2019-03-10/18:21:14.54           91.775243       89.839271
2019-03-10/18:21:14.57           91.779193       89.841111
2019-03-10/18:21:14.61           91.774553       89.842893
2019-03-10/18:21:14.64           91.754482       89.844675
2019-03-10/18:21:14.67           91.741195       89.846457
2019-03-10/18:21:14.70           91.729890       89.848297
2019-03-10/18:21:14.73           91.730201       89.850079
2019-03-10/18:21:14.76           91.722938       89.851861
2019-03-10/18:21:14.79           91.710365       89.853643
2019-03-10/18:21:14.82           91.697131       89.855483
2019-03-10/18:21:14.86           91.681541       89.857265
2019-03-10/18:21:14.89           91.680144       89.859047
2019-03-10/18:21:14.92           91.676141       89.860829
2019-03-10/18:21:14.95           91.685362       89.862669
2019-03-10/18:21:14.98           91.692737       89.864451
2019-03-10/18:21:15.01           91.687254       89.865683
2019-03-10/18:21:15.04           91.700265       89.866464
2019-03-10/18:21:15.07           91.704377       89.867270
2019-03-10/18:21:15.11           91.712804       89.868050
2019-03-10/18:21:15.14           91.715702       89.868830
2019-03-10/18:21:15.17           91.725060       89.869611
2019-03-10/18:21:15.20           91.732028       89.870416
2019-03-10/18:21:15.23           91.736469       89.871197
2019-03-10/18:21:15.26           91.749013       89.871977
2019-03-10/18:21:15.29           91.757410       89.872758
2019-03-10/18:21:15.32           91.752656       89.873563
2019-03-10/18:21:15.36           91.756758       89.874344
2019-03-10/18:21:15.39           91.762005       89.875124
2019-03-10/18:21:15.42           91.769827       89.875905
2019-03-10/18:21:15.45           91.767005       89.876710
2019-03-10/18:21:15.48           91.765579       89.877491
2019-03-10/18:21:15.51           91.764294       89.878271
2019-03-10/18:21:15.54           91.751771       89.879051
2019-03-10/18:21:15.57           91.753131       89.879857
2019-03-10/18:21:15.61           91.761458       89.880637
2019-03-10/18:21:15.64           91.777689       89.881418
2019-03-10/18:21:15.67           91.786737       89.882198
2019-03-10/18:21:15.70           91.790158       89.883004
2019-03-10/18:21:15.73           91.800598       89.883784
2019-03-10/18:21:15.76           91.820482       89.884565
2019-03-10/18:21:15.79           91.829712       89.885345
2019-03-10/18:21:15.82           91.844204       89.886151
2019-03-10/18:21:15.86           91.835519       89.886931
2019-03-10/18:21:15.89           91.830245       89.887712
2019-03-10/18:21:15.92           91.819501       89.888492
2019-03-10/18:21:15.95           91.813477       89.889298
2019-03-10/18:21:15.98           91.818216       89.890078
2019-03-10/18:21:16.01           91.795854       89.890289
2019-03-10/18:21:16.04           91.791034       89.890031
2019-03-10/18:21:16.07           91.784114       89.889765
2019-03-10/18:21:16.11           91.775435       89.889507
2019-03-10/18:21:16.14           91.780248       89.889250
2019-03-10/18:21:16.17           91.787547       89.888992
2019-03-10/18:21:16.20           91.784566       89.888726
2019-03-10/18:21:16.23           91.784116       89.888468
2019-03-10/18:21:16.26           91.793094       89.888210
2019-03-10/18:21:16.29           91.817146       89.887952
2019-03-10/18:21:16.32           91.808492       89.887686
2019-03-10/18:21:16.36           91.815996       89.887428
2019-03-10/18:21:16.39           91.810701       89.887170
2019-03-10/18:21:16.42           91.817995       89.886912
2019-03-10/18:21:16.45           91.817558       89.886646
2019-03-10/18:21:16.48           91.822634       89.886388
2019-03-10/18:21:16.51           91.816693       89.886131
2019-03-10/18:21:16.54           91.797295       89.885873
2019-03-10/18:21:16.57           91.780655       89.885607
2019-03-10/18:21:16.61           91.782464       89.885349
2019-03-10/18:21:16.64           91.778651       89.885091
2019-03-10/18:21:16.67           91.787630       89.884833
2019-03-10/18:21:16.70           91.784135       89.884567
2019-03-10/18:21:16.73           91.782473       89.884309
2019-03-10/18:21:16.76           91.778980       89.884051
2019-03-10/18:21:16.79           91.785023       89.883794
2019-03-10/18:21:16.82           91.790346       89.883527
2019-03-10/18:21:16.86           91.806626       89.883270
2019-03-10/18:21:16.89           91.815136       89.883012
2019-03-10/18:21:16.92           91.818278       89.882754
2019-03-10/18:21:16.95           91.817337       89.882488
2019-03-10/18:21:16.98           91.829026       89.882230
2019-03-10/18:21:17.01           91.826274       89.881377
2019-03-10/18:21:17.04           91.837506       89.880035
2019-03-10/18:21:17.07           91.847314       89.878650
2019-03-10/18:21:17.11           91.854204       89.877308
2019-03-10/18:21:17.14           91.854405       89.875965
2019-03-10/18:21:17.17           91.852988       89.874623
2019-03-10/18:21:17.20           91.838692       89.873238
2019-03-10/18:21:17.23           91.836064       89.871895
2019-03-10/18:21:17.26           91.821123       89.870553
2019-03-10/18:21:17.29           91.818154       89.869211
2019-03-10/18:21:17.32           91.803681       89.867825
2019-03-10/18:21:17.36           91.799413       89.866483
2019-03-10/18:21:17.39           91.793900       89.865141
2019-03-10/18:21:17.42           91.779247       89.863799
2019-03-10/18:21:17.45           91.774086       89.862413
2019-03-10/18:21:17.48           91.789497       89.861071
2019-03-10/18:21:17.51           91.795300       89.859729
2019-03-10/18:21:17.54           91.803716       89.858387
2019-03-10/18:21:17.57           91.803819       89.857001
2019-03-10/18:21:17.61           91.818870       89.855659
2019-03-10/18:21:17.64           91.828464       89.854317
2019-03-10/18:21:17.67           91.842952       89.852975
2019-03-10/18:21:17.70           91.847396       89.851589
2019-03-10/18:21:17.73           91.848823       89.850247
2019-03-10/18:21:17.76           91.855120       89.848905
2019-03-10/18:21:17.79           91.862362       89.847563
2019-03-10/18:21:17.82           91.858913       89.846177
2019-03-10/18:21:17.86           91.869774       89.844835
2019-03-10/18:21:17.89           91.872184       89.843493
2019-03-10/18:21:17.92           91.864875       89.842150
2019-03-10/18:21:17.95           91.854053       89.840765
2019-03-10/18:21:17.98           91.857112       89.839423
2019-03-10/18:21:18.01           91.866999       89.837459
2019-03-10/18:21:18.04           91.853554       89.834983
2019-03-10/18:21:18.07           91.845060       89.832428
2019-03-10/18:21:18.11           91.852021       89.829953
2019-03-10/18:21:18.14           91.843114       89.827477
2019-03-10/18:21:18.17           91.826641       89.825001
2019-03-10/18:21:18.20           91.822190       89.822446
2019-03-10/18:21:18.23           91.819087       89.819971
2019-03-10/18:21:18.26           91.822787       89.817495
2019-03-10/18:21:18.29           91.805797       89.815020
2019-03-10/18:21:18.32           91.794693       89.812464
2019-03-10/18:21:18.36           91.789158       89.809989
2019-03-10/18:21:18.39           91.772465       89.807513
2019-03-10/18:21:18.42           91.760733       89.805038
2019-03-10/18:21:18.45           91.762091       89.802482
2019-03-10/18:21:18.48           91.744239       89.800007
2019-03-10/18:21:18.51           91.742717       89.797531
2019-03-10/18:21:18.54           91.736689       89.795056
2019-03-10/18:21:18.57           91.736264       89.792500
2019-03-10/18:21:18.61           91.743321       89.790025
2019-03-10/18:21:18.64           91.732049       89.787549
2019-03-10/18:21:18.67           91.731691       89.785074
2019-03-10/18:21:18.70           91.746104       89.782518
2019-03-10/18:21:18.73           91.738282       89.780043
2019-03-10/18:21:18.76           91.744628       89.777567
2019-03-10/18:21:18.79           91.741308       89.775092
2019-03-10/18:21:18.82           91.746341       89.772536
2019-03-10/18:21:18.86           91.763355       89.770061
2019-03-10/18:21:18.89           91.770248       89.767585
2019-03-10/18:21:18.92           91.775770       89.765110
2019-03-10/18:21:18.95           91.769543       89.762554
2019-03-10/18:21:18.98           91.766305       89.760079
2019-03-10/18:21:19.01           91.770001       89.756958
2019-03-10/18:21:19.04           91.766405       89.753305
2019-03-10/18:21:19.07           91.769098       89.749534
2019-03-10/18:21:19.11           91.757962       89.745881
2019-03-10/18:21:19.14           91.737598       89.742229
2019-03-10/18:21:19.17           91.724706       89.738576
2019-03-10/18:21:19.20           91.720312       89.734805
2019-03-10/18:21:19.23           91.725016       89.731152
2019-03-10/18:21:19.26           91.722128       89.727499
2019-03-10/18:21:19.29           91.737557       89.723847
2019-03-10/18:21:19.32           91.738607       89.720076
2019-03-10/18:21:19.36           91.737449       89.716423
2019-03-10/18:21:19.39           91.742167       89.712770
2019-03-10/18:21:19.42           91.754165       89.709118
2019-03-10/18:21:19.45           91.759858       89.705347
2019-03-10/18:21:19.48           91.761514       89.701694
2019-03-10/18:21:19.51           91.766263       89.698041
2019-03-10/18:21:19.54           91.758775       89.694388
2019-03-10/18:21:19.57           91.737543       89.690618
2019-03-10/18:21:19.61           91.737637       89.686965
2019-03-10/18:21:19.64           91.719505       89.683312
2019-03-10/18:21:19.67           91.708786       89.679659
2019-03-10/18:21:19.70           91.696457       89.675889
2019-03-10/18:21:19.73           91.690498       89.672236
2019-03-10/18:21:19.76           91.676940       89.668583
2019-03-10/18:21:19.79           91.668272       89.664930
2019-03-10/18:21:19.82           91.661737       89.661160
2019-03-10/18:21:19.86           91.654258       89.657507
2019-03-10/18:21:19.89           91.640766       89.653854
2019-03-10/18:21:19.92           91.644473       89.650201
2019-03-10/18:21:19.95           91.640468       89.646431
2019-03-10/18:21:19.98           91.638091       89.642778
2019-03-10/18:21:20.01           91.635293       89.638462
2019-03-10/18:21:20.04           91.648591       89.633599
2019-03-10/18:21:20.07           91.652321       89.628580
2019-03-10/18:21:20.11           91.649256       89.623718
2019-03-10/18:21:20.14           91.661835       89.618855
2019-03-10/18:21:20.17           91.668734       89.613993
2019-03-10/18:21:20.20           91.666234       89.608974
2019-03-10/18:21:20.23           91.668341       89.604111
2019-03-10/18:21:20.26           91.658002       89.599249
2019-03-10/18:21:20.29           91.662484       89.594387
2019-03-10/18:21:20.32           91.658583       89.589368
2019-03-10/18:21:20.36           91.656112       89.584505
2019-03-10/18:21:20.39           91.655849       89.579643
2019-03-10/18:21:20.42           91.643180       89.574781
2019-03-10/18:21:20.45           91.643239       89.569761
2019-03-10/18:21:20.48           91.646926       89.564899
2019-03-10/18:21:20.51           91.652062       89.560037
2019-03-10/18:21:20.54           91.663685       89.555174
2019-03-10/18:21:20.57           91.663147       89.550155
2019-03-10/18:21:20.61           91.653972       89.545293
2019-03-10/18:21:20.64           91.658187       89.540430
2019-03-10/18:21:20.67           91.661026       89.535568
2019-03-10/18:21:20.70           91.674098       89.530549
2019-03-10/18:21:20.73           91.680932       89.525687
2019-03-10/18:21:20.76           91.680740       89.520824
2019-03-10/18:21:20.79           91.672609       89.515962
2019-03-10/18:21:20.82           91.662120       89.510943
2019-03-10/18:21:20.86           91.649413       89.506080
2019-03-10/18:21:20.89           91.647823       89.501218
2019-03-10/18:21:20.92           91.627346       89.496356
2019-03-10/18:21:20.95           91.619749       89.491493
2019-03-10/18:21:20.98           91.601163       89.486474
2019-03-10/18:21:21.01           91.595546       89.480916
2019-03-10/18:21:21.04           91.590657       89.474784
2019-03-10/18:21:21.07           91.594647       89.468652
2019-03-10/18:21:21.11           91.598801       89.462322
2019-03-10/18:21:21.14           91.600143       89.456190
2019-03-10/18:21:21.17           91.604009       89.450058
2019-03-10/18:21:21.20           91.608870       89.443926
2019-03-10/18:21:21.23           91.613699       89.437596
2019-03-10/18:21:21.26           91.622494       89.431464
2019-03-10/18:21:21.29           91.616942       89.425332
2019-03-10/18:21:21.32           91.609808       89.419200
2019-03-10/18:21:21.36           91.606532       89.412871
2019-03-10/18:21:21.39           91.606160       89.406739
2019-03-10/18:21:21.42           91.591171       89.400607
2019-03-10/18:21:21.45           91.576818       89.394475
2019-03-10/18:21:21.48           91.559913       89.388145
2019-03-10/18:21:21.51           91.549533       89.382013
2019-03-10/18:21:21.54           91.532066       89.375881
2019-03-10/18:21:21.57           91.513346       89.369749
2019-03-10/18:21:21.61           91.507834       89.363420
2019-03-10/18:21:21.64           91.486212       89.357288
2019-03-10/18:21:21.67           91.470494       89.351156
2019-03-10/18:21:21.70           91.469356       89.345024
2019-03-10/18:21:21.73           91.464285       89.338694
2019-03-10/18:21:21.76           91.469092       89.332562
2019-03-10/18:21:21.79           91.472006       89.326430
2019-03-10/18:21:21.82           91.485276       89.320298
2019-03-10/18:21:21.86           91.495302       89.313968
2019-03-10/18:21:21.89           91.492231       89.307836
2019-03-10/18:21:21.92           91.494310       89.301705
2019-03-10/18:21:21.95           91.490965       89.295573
2019-03-10/18:21:21.98           91.502352       89.289243
2019-03-10/18:21:22.01           91.510854       89.282400
2019-03-10/18:21:22.04           91.517685       89.274970
2019-03-10/18:21:22.07           91.518730       89.267541
2019-03-10/18:21:22.11           91.511690       89.259872
2019-03-10/18:21:22.14           91.499925       89.252443
2019-03-10/18:21:22.17           91.501303       89.245014
2019-03-10/18:21:22.20           91.504645       89.237585
2019-03-10/18:21:22.23           91.496150       89.229916
2019-03-10/18:21:22.26           91.473443       89.222487
2019-03-10/18:21:22.29           91.448926       89.215058
2019-03-10/18:21:22.32           91.423147       89.207628
2019-03-10/18:21:22.36           91.400567       89.199960
2019-03-10/18:21:22.39           91.388399       89.192530
2019-03-10/18:21:22.42           91.390452       89.185101
2019-03-10/18:21:22.45           91.392822       89.177672
2019-03-10/18:21:22.48           91.390147       89.170003
2019-03-10/18:21:22.51           91.388662       89.162574
2019-03-10/18:21:22.54           91.400033       89.155145
2019-03-10/18:21:22.57           91.409582       89.147716
2019-03-10/18:21:22.61           91.423141       89.140047
2019-03-10/18:21:22.64           91.428767       89.132618
2019-03-10/18:21:22.67           91.426163       89.125189
2019-03-10/18:21:22.70           91.421409       89.117759
2019-03-10/18:21:22.73           91.410586       89.110091
2019-03-10/18:21:22.76           91.387968       89.102661
2019-03-10/18:21:22.79           91.388458       89.095232
2019-03-10/18:21:22.82           91.372069       89.087803
2019-03-10/18:21:22.86           91.371188       89.080134
2019-03-10/18:21:22.89           91.364658       89.072705
2019-03-10/18:21:22.92           91.351464       89.065276
2019-03-10/18:21:22.95           91.340667       89.057847
2019-03-10/18:21:22.98           91.326949       89.050178
2019-03-10/18:21:23.01           91.318115       89.042012
2019-03-10/18:21:23.04           91.322681       89.033240
2019-03-10/18:21:23.07           91.316046       89.024468
2019-03-10/18:21:23.11           91.321701       89.015412
2019-03-10/18:21:23.14           91.320056       89.006640
2019-03-10/18:21:23.17           91.318545       88.997868
2019-03-10/18:21:23.20           91.327192       88.989095
2019-03-10/18:21:23.23           91.328160       88.980040
2019-03-10/18:21:23.26           91.334439       88.971268
2019-03-10/18:21:23.29           91.340067       88.962495
2019-03-10/18:21:23.32           91.336678       88.953723
2019-03-10/18:21:23.36           91.335670       88.944668
2019-03-10/18:21:23.39           91.329143       88.935895
2019-03-10/18:21:23.42           91.313342       88.927123
2019-03-10/18:21:23.45           91.296573       88.918351
2019-03-10/18:21:23.48           91.280265       88.909296
2019-03-10/18:21:23.51           91.267544       88.900523
2019-03-10/18:21:23.54           91.249363       88.891751
2019-03-10/18:21:23.57           91.220683       88.882979
2019-03-10/18:21:23.61           91.204260       88.873923
2019-03-10/18:21:23.64           91.173259       88.865151
2019-03-10/18:21:23.67           91.157701       88.856379
2019-03-10/18:21:23.70           91.155087       88.847606
2019-03-10/18:21:23.73           91.151896       88.838551
2019-03-10/18:21:23.76           91.148295       88.829779
2019-03-10/18:21:23.79           91.148749       88.821006
2019-03-10/18:21:23.82           91.153003       88.812234
2019-03-10/18:21:23.86           91.168913       88.803179
2019-03-10/18:21:23.89           91.180186       88.794407
2019-03-10/18:21:23.92           91.199372       88.785634
2019-03-10/18:21:23.95           91.197535       88.776862
2019-03-10/18:21:23.98           91.188043       88.767807
2019-03-10/18:21:24.01           91.179843       88.758273
2019-03-10/18:21:24.04           91.186675       88.748111
2019-03-10/18:21:24.07           91.183914       88.737950
2019-03-10/18:21:24.11           91.173734       88.727461
2019-03-10/18:21:24.14           91.154989       88.717300
2019-03-10/18:21:24.17           91.145366       88.707139
2019-03-10/18:21:24.20           91.134520       88.696977
2019-03-10/18:21:24.23           91.128508       88.686488
2019-03-10/18:21:24.26           91.127433       88.676327
2019-03-10/18:21:24.29           91.116747       88.666166
2019-03-10/18:21:24.32           91.092990       88.656005
2019-03-10/18:21:24.36           91.080023       88.645516
2019-03-10/18:21:24.39           91.071072       88.635354
2019-03-10/18:21:24.42           91.068397       88.625193
2019-03-10/18:21:24.45           91.066224       88.615032
2019-03-10/18:21:24.48           91.075363       88.604543
2019-03-10/18:21:24.51           91.072121       88.594382
2019-03-10/18:21:24.54           91.067309       88.584220
2019-03-10/18:21:24.57           91.080889       88.574059
2019-03-10/18:21:24.61           91.074988       88.563570
2019-03-10/18:21:24.64           91.081223       88.553409
2019-03-10/18:21:24.67           91.082774       88.543248
2019-03-10/18:21:24.70           91.073899       88.533086
2019-03-10/18:21:24.73           91.056482       88.522597
2019-03-10/18:21:24.76           91.036226       88.512436
2019-03-10/18:21:24.79           91.024091       88.502275
2019-03-10/18:21:24.82           91.013640       88.492114
2019-03-10/18:21:24.86           90.977919       88.481625
2019-03-10/18:21:24.89           90.960477       88.471463
2019-03-10/18:21:24.92           90.939881       88.461302
2019-03-10/18:21:24.95           90.924691       88.451141
2019-03-10/18:21:24.98           90.912263       88.440652
2019-03-10/18:21:25.01           90.903558       88.429715
2019-03-10/18:21:25.04           90.888312       88.418138
2019-03-10/18:21:25.07           90.869852       88.406562
2019-03-10/18:21:25.11           90.861287       88.394613
2019-03-10/18:21:25.14           90.873590       88.383036
2019-03-10/18:21:25.17           90.885111       88.371460
2019-03-10/18:21:25.20           90.872104       88.359884
2019-03-10/18:21:25.23           90.855650       88.347934
2019-03-10/18:21:25.26           90.849554       88.336358
2019-03-10/18:21:25.29           90.833259       88.324782
2019-03-10/18:21:25.32           90.813606       88.313206
2019-03-10/18:21:25.36           90.812371       88.301256
2019-03-10/18:21:25.39           90.783915       88.289680
2019-03-10/18:21:25.42           90.759721       88.278104
2019-03-10/18:21:25.45           90.726249       88.266528
2019-03-10/18:21:25.48           90.717756       88.254578
2019-03-10/18:21:25.51           90.705324       88.243002
2019-03-10/18:21:25.54           90.689772       88.231426
2019-03-10/18:21:25.57           90.682677       88.219849
2019-03-10/18:21:25.61           90.672611       88.207900
2019-03-10/18:21:25.64           90.644380       88.196324
2019-03-10/18:21:25.67           90.635788       88.184747
2019-03-10/18:21:25.70           90.625483       88.173171
2019-03-10/18:21:25.73           90.622889       88.161221
2019-03-10/18:21:25.76           90.591165       88.149645
2019-03-10/18:21:25.79           90.574368       88.138069
2019-03-10/18:21:25.82           90.550158       88.126493
2019-03-10/18:21:25.86           90.523100       88.114543
2019-03-10/18:21:25.89           90.507348       88.102967
2019-03-10/18:21:25.92           90.493603       88.091391
2019-03-10/18:21:25.95           90.486408       88.079815
2019-03-10/18:21:25.98           90.468742       88.067865
2019-03-10/18:21:26.01           90.460004       88.055482
2019-03-10/18:21:26.04           90.457786       88.042434
2019-03-10/18:21:26.07           90.446101       88.029386
2019-03-10/18:21:26.11           90.435329       88.015918
2019-03-10/18:21:26.14           90.430749       88.002870
2019-03-10/18:21:26.17           90.419706       87.989822
2019-03-10/18:21:26.20           90.413402       87.976775
2019-03-10/18:21:26.23           90.403828       87.963306
2019-03-10/18:21:26.26           90.394313       87.950258
2019-03-10/18:21:26.29           90.374198       87.937210
2019-03-10/18:21:26.32           90.365847       87.924163
2019-03-10/18:21:26.36           90.358713       87.910694
2019-03-10/18:21:26.39           90.348607       87.897646
2019-03-10/18:21:26.42           90.337414       87.884599
2019-03-10/18:21:26.45           90.316095       87.871551
2019-03-10/18:21:26.48           90.303077       87.858082
2019-03-10/18:21:26.51           90.292134       87.845035
2019-03-10/18:21:26.54           90.274088       87.831987
2019-03-10/18:21:26.57           90.252176       87.818939
2019-03-10/18:21:26.61           90.242292       87.805470
2019-03-10/18:21:26.64           90.216481       87.792423
2019-03-10/18:21:26.67           90.194595       87.779375
2019-03-10/18:21:26.70           90.179543       87.766327
2019-03-10/18:21:26.73           90.184153       87.752859
2019-03-10/18:21:26.76           90.176112       87.739811
2019-03-10/18:21:26.79           90.147045       87.726763
2019-03-10/18:21:26.82           90.136903       87.713715
2019-03-10/18:21:26.86           90.124439       87.700247
2019-03-10/18:21:26.89           90.099770       87.687199
2019-03-10/18:21:26.92           90.085840       87.674151
2019-03-10/18:21:26.95           90.077904       87.661104
2019-03-10/18:21:26.98           90.068187       87.647635
2019-03-10/18:21:27.01           90.044992       87.633770
2019-03-10/18:21:27.04           90.010025       87.619232
2019-03-10/18:21:27.07           89.989342       87.604694
2019-03-10/18:21:27.11           89.963706       87.589687
2019-03-10/18:21:27.14           89.950424       87.575149
2019-03-10/18:21:27.17           89.935862       87.560611
2019-03-10/18:21:27.20           89.929852       87.546073
2019-03-10/18:21:27.23           89.914237       87.531066
2019-03-10/18:21:27.26           89.893449       87.516528
2019-03-10/18:21:27.29           89.870603       87.501990
2019-03-10/18:21:27.32           89.866649       87.487452
2019-03-10/18:21:27.36           89.856431       87.472445
2019-03-10/18:21:27.39           89.848860       87.457907
2019-03-10/18:21:27.42           89.834621       87.443368
2019-03-10/18:21:27.45           89.828238       87.428830
2019-03-10/18:21:27.48           89.808457       87.413823
2019-03-10/18:21:27.51           89.793114       87.399285
2019-03-10/18:21:27.54           89.779475       87.384747
2019-03-10/18:21:27.57           89.773301       87.370209
2019-03-10/18:21:27.61           89.763056       87.355202
2019-03-10/18:21:27.64           89.762058       87.340664
2019-03-10/18:21:27.67           89.752942       87.326126
2019-03-10/18:21:27.70           89.747055       87.311588
2019-03-10/18:21:27.73           89.730758       87.296581
2019-03-10/18:21:27.76           89.719606       87.282043
2019-03-10/18:21:27.79           89.711981       87.267505
2019-03-10/18:21:27.82           89.696995       87.252967
2019-03-10/18:21:27.86           89.684071       87.237960
2019-03-10/18:21:27.89           89.660788       87.223422
2019-03-10/18:21:27.92           89.632124       87.208884
2019-03-10/18:21:27.95           89.607661       87.194346
2019-03-10/18:21:27.98           89.593307       87.179339
2019-03-10/18:21:28.01           89.580953       87.163965
2019-03-10/18:21:28.04           89.565556       87.147903
2019-03-10/18:21:28.07           89.553886       87.131841
2019-03-10/18:21:28.11           89.542804       87.115261
2019-03-10/18:21:28.14           89.536441       87.099199
2019-03-10/18:21:28.17           89.537849       87.083137
2019-03-10/18:21:28.20           89.535126       87.067075
2019-03-10/18:21:28.23           89.530131       87.050495
2019-03-10/18:21:28.26           89.521088       87.034433
2019-03-10/18:21:28.29           89.507683       87.018371
2019-03-10/18:21:28.32           89.499784       87.002309
2019-03-10/18:21:28.36           89.482466       86.985729
2019-03-10/18:21:28.39           89.466165       86.969667
2019-03-10/18:21:28.42           89.440901       86.953605
2019-03-10/18:21:28.45           89.414256       86.937543
2019-03-10/18:21:28.48           89.394598       86.920963
2019-03-10/18:21:28.51           89.368646       86.904901
2019-03-10/18:21:28.54           89.332660       86.888839
2019-03-10/18:21:28.57           89.308837       86.872777
2019-03-10/18:21:28.61           89.289759       86.856197
2019-03-10/18:21:28.64           89.275089       86.840135
2019-03-10/18:21:28.67           89.265859       86.824073
2019-03-10/18:21:28.70           89.255902       86.808011
2019-03-10/18:21:28.73           89.258688       86.791431
2019-03-10/18:21:28.76           89.248032       86.775369
2019-03-10/18:21:28.79           89.246320       86.759307
2019-03-10/18:21:28.82           89.246747       86.743245
2019-03-10/18:21:28.86           89.233204       86.726665
2019-03-10/18:21:28.89           89.225436       86.710603
2019-03-10/18:21:28.92           89.222381       86.694541
2019-03-10/18:21:28.95           89.203475       86.678479
2019-03-10/18:21:28.98           89.184843       86.661899
2019-03-10/18:21:29.01           89.156942       86.644977
2019-03-10/18:21:29.04           89.140791       86.627346
2019-03-10/18:21:29.07           89.109805       86.609716
2019-03-10/18:21:29.11           89.081833       86.591517
2019-03-10/18:21:29.14           89.067451       86.573886
2019-03-10/18:21:29.17           89.046170       86.556256
2019-03-10/18:21:29.20           89.013342       86.538626
2019-03-10/18:21:29.23           88.990901       86.520427
2019-03-10/18:21:29.26           88.966638       86.502796
2019-03-10/18:21:29.29           88.941023       86.485166
2019-03-10/18:21:29.32           88.916027       86.467535
2019-03-10/18:21:29.36           88.896017       86.449336
2019-03-10/18:21:29.39           88.896681       86.431706
2019-03-10/18:21:29.42           88.877948       86.414075
2019-03-10/18:21:29.45           88.868720       86.396445
2019-03-10/18:21:29.48           88.871000       86.378246
2019-03-10/18:21:29.51           88.863292       86.360616
2019-03-10/18:21:29.54           88.860933       86.342985
2019-03-10/18:21:29.57           88.858021       86.325355
2019-03-10/18:21:29.61           88.860115       86.307156
2019-03-10/18:21:29.64           88.857748       86.289525
2019-03-10/18:21:29.67           88.825216       86.271895
2019-03-10/18:21:29.70           88.802258       86.254265
2019-03-10/18:21:29.73           88.775231       86.236065
2019-03-10/18:21:29.76           88.734856       86.218435
2019-03-10/18:21:29.79           88.708519       86.200805
2019-03-10/18:21:29.82           88.677765       86.183174
2019-03-10/18:21:29.86           88.647612       86.164975
2019-03-10/18:21:29.89           88.608676       86.147345
2019-03-10/18:21:29.92           88.589756       86.129714
2019-03-10/18:21:29.95           88.584000       86.112084
2019-03-10/18:21:29.98           88.576094       86.093885
2019-03-10/18:21:30.01           88.564151       86.075386
2019-03-10/18:21:30.04           88.569078       86.056173
2019-03-10/18:21:30.07           88.558859       86.036959
2019-03-10/18:21:30.11           88.560482       86.017126
2019-03-10/18:21:30.14           88.561448       85.997912
2019-03-10/18:21:30.17           88.570822       85.978699
2019-03-10/18:21:30.20           88.574518       85.959485
2019-03-10/18:21:30.23           88.569987       85.939652
2019-03-10/18:21:30.26           88.557253       85.920438
2019-03-10/18:21:30.29           88.543622       85.901225
2019-03-10/18:21:30.32           88.525915       85.882011
2019-03-10/18:21:30.36           88.505888       85.862178
2019-03-10/18:21:30.39           88.475769       85.842965
2019-03-10/18:21:30.42           88.440950       85.823751
2019-03-10/18:21:30.45           88.400696       85.804537
2019-03-10/18:21:30.48           88.359318       85.784704
2019-03-10/18:21:30.51           88.318849       85.765491
2019-03-10/18:21:30.54           88.290544       85.746277
2019-03-10/18:21:30.57           88.272914       85.727064
2019-03-10/18:21:30.61           88.234624       85.707230
2019-03-10/18:21:30.64           88.228051       85.688017
2019-03-10/18:21:30.67           88.215563       85.668803
2019-03-10/18:21:30.70           88.212070       85.649590
2019-03-10/18:21:30.73           88.213775       85.629756
2019-03-10/18:21:30.76           88.206548       85.610543
2019-03-10/18:21:30.79           88.213341       85.591329
2019-03-10/18:21:30.82           88.218328       85.572116
2019-03-10/18:21:30.86           88.204949       85.552282
2019-03-10/18:21:30.89           88.200621       85.533069
2019-03-10/18:21:30.92           88.179681       85.513855
2019-03-10/18:21:30.95           88.172102       85.494642
2019-03-10/18:21:30.98           88.159780       85.474808
2019-03-10/18:21:31.01           88.139037       85.454703
2019-03-10/18:21:31.04           88.116091       85.433863
2019-03-10/18:21:31.07           88.082430       85.413023
2019-03-10/18:21:31.11           88.041218       85.391511
2019-03-10/18:21:31.14           88.011869       85.370671
2019-03-10/18:21:31.17           87.976348       85.349831
2019-03-10/18:21:31.20           87.942543       85.328992
2019-03-10/18:21:31.23           87.908667       85.307479
2019-03-10/18:21:31.26           87.888514       85.286640
2019-03-10/18:21:31.29           87.871573       85.265800
2019-03-10/18:21:31.32           87.855623       85.244960
2019-03-10/18:21:31.36           87.838821       85.223448
2019-03-10/18:21:31.39           87.838934       85.202608
2019-03-10/18:21:31.42           87.810154       85.181768
2019-03-10/18:21:31.45           87.805739       85.160928
2019-03-10/18:21:31.48           87.804400       85.139416
2019-03-10/18:21:31.51           87.789841       85.118576
2019-03-10/18:21:31.54           87.758804       85.097736
2019-03-10/18:21:31.57           87.735048       85.076897
2019-03-10/18:21:31.61           87.708672       85.055384
2019-03-10/18:21:31.64           87.682921       85.034545
2019-03-10/18:21:31.67           87.635301       85.013705
2019-03-10/18:21:31.70           87.629525       84.992865
2019-03-10/18:21:31.73           87.600890       84.971353
2019-03-10/18:21:31.76           87.555404       84.950513
2019-03-10/18:21:31.79           87.519605       84.929673
2019-03-10/18:21:31.82           87.501589       84.908833
2019-03-10/18:21:31.86           87.469436       84.887321
2019-03-10/18:21:31.89           87.450498       84.866481
2019-03-10/18:21:31.92           87.432127       84.845641
2019-03-10/18:21:31.95           87.434428       84.824801
2019-03-10/18:21:31.98           87.414029       84.803289
2019-03-10/18:21:32.01           87.401024       84.781550
2019-03-10/18:21:32.04           87.395565       84.759069
2019-03-10/18:21:32.07           87.398259       84.736588
2019-03-10/18:21:32.11           87.392484       84.713382
2019-03-10/18:21:32.14           87.395543       84.690901
2019-03-10/18:21:32.17           87.383724       84.668421
2019-03-10/18:21:32.20           87.371231       84.645940
2019-03-10/18:21:32.23           87.345486       84.622734
2019-03-10/18:21:32.26           87.323474       84.600253
2019-03-10/18:21:32.29           87.301154       84.577772
2019-03-10/18:21:32.32           87.278491       84.555292
2019-03-10/18:21:32.36           87.245896       84.532086
2019-03-10/18:21:32.39           87.208764       84.509605
2019-03-10/18:21:32.42           87.162894       84.487124
2019-03-10/18:21:32.45           87.127059       84.464644
2019-03-10/18:21:32.48           87.081063       84.441438
2019-03-10/18:21:32.51           87.047564       84.418957
2019-03-10/18:21:32.54           87.019624       84.396476
2019-03-10/18:21:32.57           86.998671       84.373995
2019-03-10/18:21:32.61           86.975857       84.350790
2019-03-10/18:21:32.64           86.949094       84.328309
2019-03-10/18:21:32.67           86.933427       84.305828
2019-03-10/18:21:32.70           86.919473       84.283347
2019-03-10/18:21:32.73           86.903024       84.260141
2019-03-10/18:21:32.76           86.887540       84.237661
2019-03-10/18:21:32.79           86.879520       84.215180
2019-03-10/18:21:32.82           86.864553       84.192699
2019-03-10/18:21:32.86           86.849615       84.169493
2019-03-10/18:21:32.89           86.830089       84.147013
2019-03-10/18:21:32.92           86.821316       84.124532
2019-03-10/18:21:32.95           86.788516       84.102051
2019-03-10/18:21:32.98           86.766870       84.078845
2019-03-10/18:21:33.01           86.740321       84.055452
2019-03-10/18:21:33.04           86.717646       84.031306
2019-03-10/18:21:33.07           86.685850       84.007161
2019-03-10/18:21:33.11           86.644800       83.982237
2019-03-10/18:21:33.14           86.605135       83.958092
2019-03-10/18:21:33.17           86.574145       83.933947
2019-03-10/18:21:33.20           86.532471       83.909802
2019-03-10/18:21:33.23           86.505408       83.884878
2019-03-10/18:21:33.26           86.467459       83.860733
2019-03-10/18:21:33.29           86.441913       83.836587
2019-03-10/18:21:33.32           86.419390       83.812442
2019-03-10/18:21:33.36           86.400439       83.787518
2019-03-10/18:21:33.39           86.390326       83.763373
2019-03-10/18:21:33.42           86.372231       83.739228
2019-03-10/18:21:33.45           86.354810       83.715083
2019-03-10/18:21:33.48           86.335005       83.690159
2019-03-10/18:21:33.51           86.316272       83.666014
2019-03-10/18:21:33.54           86.293059       83.641868
2019-03-10/18:21:33.57           86.265227       83.617723
2019-03-10/18:21:33.61           86.240943       83.592799
2019-03-10/18:21:33.64           86.199078       83.568654
2019-03-10/18:21:33.67           86.164405       83.544509
2019-03-10/18:21:33.70           86.124132       83.520364
2019-03-10/18:21:33.73           86.084150       83.495440
2019-03-10/18:21:33.76           86.044460       83.471295
2019-03-10/18:21:33.79           86.012216       83.447150
2019-03-10/18:21:33.82           85.990071       83.423004
2019-03-10/18:21:33.86           85.964996       83.398080
2019-03-10/18:21:33.89           85.930597       83.373935
2019-03-10/18:21:33.92           85.899572       83.349790
2019-03-10/18:21:33.95           85.860567       83.325645
2019-03-10/18:21:33.98           85.844893       83.300721
2019-03-10/18:21:34.01           85.833523       83.275648
2019-03-10/18:21:34.04           85.824604       83.249811
2019-03-10/18:21:34.07           85.799169       83.223974
2019-03-10/18:21:34.11           85.773575       83.197303
2019-03-10/18:21:34.14           85.752252       83.171466
2019-03-10/18:21:34.17           85.743062       83.145629
2019-03-10/18:21:34.20           85.725907       83.119792
2019-03-10/18:21:34.23           85.723497       83.093121
2019-03-10/18:21:34.26           85.709118       83.067284
2019-03-10/18:21:34.29           85.681887       83.041447
2019-03-10/18:21:34.32           85.650300       83.015609
2019-03-10/18:21:34.36           85.629542       82.988939
2019-03-10/18:21:34.39           85.603374       82.963102
2019-03-10/18:21:34.42           85.581077       82.937264
2019-03-10/18:21:34.45           85.555526       82.911427
2019-03-10/18:21:34.48           85.532591       82.884757
2019-03-10/18:21:34.51           85.497279       82.858920
2019-03-10/18:21:34.54           85.459355       82.833082
2019-03-10/18:21:34.57           85.426888       82.807245
2019-03-10/18:21:34.61           85.406103       82.780575
2019-03-10/18:21:34.64           85.378888       82.754738
2019-03-10/18:21:34.67           85.359653       82.728900
2019-03-10/18:21:34.70           85.337648       82.703063
2019-03-10/18:21:34.73           85.304786       82.676393
2019-03-10/18:21:34.76           85.284570       82.650556
2019-03-10/18:21:34.79           85.277014       82.624718
2019-03-10/18:21:34.82           85.256606       82.598881
2019-03-10/18:21:34.86           85.237882       82.572211
2019-03-10/18:21:34.89           85.207193       82.546374
2019-03-10/18:21:34.92           85.184969       82.520536
2019-03-10/18:21:34.95           85.153999       82.494699
2019-03-10/18:21:34.98           85.123934       82.468029
2019-03-10/18:21:35.01           85.099682       82.441257
2019-03-10/18:21:35.04           85.075186       82.413715
2019-03-10/18:21:35.07           85.041251       82.386174
2019-03-10/18:21:35.11           85.008632       82.357744
2019-03-10/18:21:35.14           84.979665       82.330203
2019-03-10/18:21:35.17           84.958264       82.302661
2019-03-10/18:21:35.20           84.930112       82.275120
2019-03-10/18:21:35.23           84.904362       82.246690
2019-03-10/18:21:35.26           84.864256       82.219149
2019-03-10/18:21:35.29           84.827817       82.191607
2019-03-10/18:21:35.32           84.796873       82.164066
2019-03-10/18:21:35.36           84.754214       82.135636
2019-03-10/18:21:35.39           84.723434       82.108095
2019-03-10/18:21:35.42           84.690906       82.080553
2019-03-10/18:21:35.45           84.660871       82.053012
2019-03-10/18:21:35.48           84.625879       82.024582
2019-03-10/18:21:35.51           84.592069       81.997041
2019-03-10/18:21:35.54           84.564311       81.969499
2019-03-10/18:21:35.57           84.538427       81.941958
2019-03-10/18:21:35.61           84.506051       81.913528
2019-03-10/18:21:35.64           84.475512       81.885986
2019-03-10/18:21:35.67           84.441912       81.858445
2019-03-10/18:21:35.70           84.415687       81.830904
2019-03-10/18:21:35.73           84.393326       81.802474
2019-03-10/18:21:35.76           84.368762       81.774932
2019-03-10/18:21:35.79           84.340660       81.747391
2019-03-10/18:21:35.82           84.312005       81.719850
2019-03-10/18:21:35.86           84.280793       81.691420
2019-03-10/18:21:35.89           84.248315       81.663878
2019-03-10/18:21:35.92           84.211077       81.636337
2019-03-10/18:21:35.95           84.185521       81.608795
2019-03-10/18:21:35.98           84.148214       81.580366
2019-03-10/18:21:36.01           84.091435       81.551881
2019-03-10/18:21:36.04           84.057598       81.522619
2019-03-10/18:21:36.07           84.013112       81.493358
2019-03-10/18:21:36.11           83.970773       81.463153
2019-03-10/18:21:36.14           83.930756       81.433891
2019-03-10/18:21:36.17           83.900629       81.404630
2019-03-10/18:21:36.20           83.869898       81.375369
2019-03-10/18:21:36.23           83.831981       81.345163
2019-03-10/18:21:36.26           83.794572       81.315902
2019-03-10/18:21:36.29           83.773509       81.286640
2019-03-10/18:21:36.32           83.733980       81.257379
2019-03-10/18:21:36.36           83.705619       81.227174
2019-03-10/18:21:36.39           83.680433       81.197912
2019-03-10/18:21:36.42           83.645526       81.168651
2019-03-10/18:21:36.45           83.600073       81.139389
2019-03-10/18:21:36.48           83.569188       81.109184
2019-03-10/18:21:36.51           83.533454       81.079923
2019-03-10/18:21:36.54           83.506870       81.050661
2019-03-10/18:21:36.57           83.473301       81.021400
2019-03-10/18:21:36.61           83.438120       80.991194
2019-03-10/18:21:36.64           83.401279       80.961933
2019-03-10/18:21:36.67           83.364208       80.932671
2019-03-10/18:21:36.70           83.334166       80.903410
2019-03-10/18:21:36.73           83.302073       80.873205
2019-03-10/18:21:36.76           83.264797       80.843943
2019-03-10/18:21:36.79           83.232725       80.814682
2019-03-10/18:21:36.82           83.191443       80.785421
2019-03-10/18:21:36.86           83.149751       80.755215
2019-03-10/18:21:36.89           83.114288       80.725954
2019-03-10/18:21:36.92           83.080958       80.696692
2019-03-10/18:21:36.95           83.042861       80.667431
2019-03-10/18:21:36.98           83.009686       80.637226
2019-03-10/18:21:37.01           82.977371       80.607016
2019-03-10/18:21:37.04           82.942811       80.576025
2019-03-10/18:21:37.07           82.901570       80.545034
2019-03-10/18:21:37.11           82.857202       80.513044
2019-03-10/18:21:37.14           82.826929       80.482053
2019-03-10/18:21:37.17           82.785272       80.451062
2019-03-10/18:21:37.20           82.736382       80.420072
2019-03-10/18:21:37.23           82.702292       80.388081
2019-03-10/18:21:37.26           82.658587       80.357091
2019-03-10/18:21:37.29           82.606631       80.326100
2019-03-10/18:21:37.32           82.567785       80.295109
2019-03-10/18:21:37.36           82.535545       80.263118
2019-03-10/18:21:37.39           82.488083       80.232128
2019-03-10/18:21:37.42           82.443223       80.201137
2019-03-10/18:21:37.45           82.397094       80.170146
2019-03-10/18:21:37.48           82.362037       80.138156
2019-03-10/18:21:37.51           82.318202       80.107165
2019-03-10/18:21:37.54           82.272259       80.076174
2019-03-10/18:21:37.57           82.240070       80.045184
2019-03-10/18:21:37.61           82.201000       80.013193
2019-03-10/18:21:37.64           82.163151       79.982202
2019-03-10/18:21:37.67           82.131342       79.951212
2019-03-10/18:21:37.70           82.093834       79.920221
2019-03-10/18:21:37.73           82.073033       79.888230
2019-03-10/18:21:37.76           82.048782       79.857240
2019-03-10/18:21:37.79           82.014906       79.826249
2019-03-10/18:21:37.82           81.985446       79.795258
2019-03-10/18:21:37.86           81.950939       79.763268
2019-03-10/18:21:37.89           81.912008       79.732277
2019-03-10/18:21:37.92           81.861596       79.701286
2019-03-10/18:21:37.95           81.820772       79.670296
2019-03-10/18:21:37.98           81.774175       79.638305
2019-03-10/18:21:38.01           81.724229       79.606355
2019-03-10/18:21:38.04           81.664250       79.573614
2019-03-10/18:21:38.07           81.612649       79.540874
2019-03-10/18:21:38.11           81.560442       79.507077
2019-03-10/18:21:38.14           81.511833       79.474337
2019-03-10/18:21:38.17           81.479240       79.441596
2019-03-10/18:21:38.20           81.449386       79.408856
2019-03-10/18:21:38.23           81.414662       79.375059
2019-03-10/18:21:38.26           81.375833       79.342319
2019-03-10/18:21:38.29           81.331586       79.309578
2019-03-10/18:21:38.32           81.305565       79.276838
2019-03-10/18:21:38.36           81.285323       79.243041
2019-03-10/18:21:38.39           81.270632       79.210301
2019-03-10/18:21:38.42           81.253490       79.177560
2019-03-10/18:21:38.45           81.221825       79.144820
2019-03-10/18:21:38.48           81.191391       79.111023
2019-03-10/18:21:38.51           81.159876       79.078283
2019-03-10/18:21:38.54           81.121043       79.045542
2019-03-10/18:21:38.57           81.085204       79.012802
2019-03-10/18:21:38.61           81.043848       78.979005
2019-03-10/18:21:38.64           80.991638       78.946265
2019-03-10/18:21:38.67           80.928891       78.913524
2019-03-10/18:21:38.70           80.873427       78.880784
2019-03-10/18:21:38.73           80.817603       78.846987
2019-03-10/18:21:38.76           80.761346       78.814247
2019-03-10/18:21:38.79           80.711397       78.781506
2019-03-10/18:21:38.82           80.673803       78.748766
2019-03-10/18:21:38.86           80.642142       78.714969
2019-03-10/18:21:38.89           80.606888       78.682229
2019-03-10/18:21:38.92           80.578944       78.649489
2019-03-10/18:21:38.95           80.561869       78.616748
2019-03-10/18:21:38.98           80.537342       78.582951
2019-03-10/18:21:39.01           80.507476       78.549255
2019-03-10/18:21:39.04           80.476705       78.514772
2019-03-10/18:21:39.07           80.457109       78.480289
2019-03-10/18:21:39.11           80.429324       78.444693
2019-03-10/18:21:39.14           80.386026       78.410210
2019-03-10/18:21:39.17           80.350925       78.375727
2019-03-10/18:21:39.20           80.299987       78.341243
2019-03-10/18:21:39.23           80.256674       78.305648
2019-03-10/18:21:39.26           80.203835       78.271165
2019-03-10/18:21:39.29           80.158217       78.236681
2019-03-10/18:21:39.32           80.118856       78.202198
2019-03-10/18:21:39.36           80.070826       78.166602
2019-03-10/18:21:39.39           80.023454       78.132119
2019-03-10/18:21:39.42           79.978978       78.097636
2019-03-10/18:21:39.45           79.927580       78.063153
2019-03-10/18:21:39.48           79.887384       78.027557
2019-03-10/18:21:39.51           79.837757       77.993074
2019-03-10/18:21:39.54           79.798322       77.958590
2019-03-10/18:21:39.57           79.756563       77.924107
2019-03-10/18:21:39.61           79.707075       77.888512
2019-03-10/18:21:39.64           79.660290       77.854028
2019-03-10/18:21:39.67           79.618480       77.819545
2019-03-10/18:21:39.70           79.576263       77.785062
2019-03-10/18:21:39.73           79.525814       77.749466
2019-03-10/18:21:39.76           79.488440       77.714983
2019-03-10/18:21:39.79           79.443874       77.680500
2019-03-10/18:21:39.82           79.402268       77.646016
2019-03-10/18:21:39.86           79.352796       77.610421
2019-03-10/18:21:39.89           79.299622       77.575938
2019-03-10/18:21:39.92           79.250012       77.541454
2019-03-10/18:21:39.95           79.200840       77.506971
2019-03-10/18:21:39.98           79.161541       77.471375
2019-03-10/18:21:40.01           79.128671       77.435935
2019-03-10/18:21:40.04           79.088934       77.399707
2019-03-10/18:21:40.07           79.051007       77.363479
2019-03-10/18:21:40.11           79.015199       77.326083
2019-03-10/18:21:40.14           78.973429       77.289855
2019-03-10/18:21:40.17           78.956779       77.253627
2019-03-10/18:21:40.20           78.923528       77.217399
2019-03-10/18:21:40.23           78.891664       77.180002
2019-03-10/18:21:40.26           78.861062       77.143774
2019-03-10/18:21:40.29           78.834162       77.107546
2019-03-10/18:21:40.32           78.819180       77.071318
2019-03-10/18:21:40.36           78.788648       77.033921
2019-03-10/18:21:40.39           78.753022       76.997693
2019-03-10/18:21:40.42           78.744987       76.961465
2019-03-10/18:21:40.45           78.705780       76.925237
2019-03-10/18:21:40.48           78.676839       76.887840
2019-03-10/18:21:40.51           78.644270       76.851612
2019-03-10/18:21:40.54           78.620462       76.815384
2019-03-10/18:21:40.57           78.581456       76.779156
2019-03-10/18:21:40.61           78.526591       76.741760
2019-03-10/18:21:40.64           78.490888       76.705532
2019-03-10/18:21:40.67           78.455511       76.669304
2019-03-10/18:21:40.70           78.406504       76.633076
2019-03-10/18:21:40.73           78.373605       76.595679
2019-03-10/18:21:40.76           78.344170       76.559451
2019-03-10/18:21:40.79           78.321264       76.523223
2019-03-10/18:21:40.82           78.283062       76.486995
2019-03-10/18:21:40.86           78.263542       76.449598
2019-03-10/18:21:40.89           78.241637       76.413370
2019-03-10/18:21:40.92           78.221592       76.377142
2019-03-10/18:21:40.95           78.196187       76.340914
2019-03-10/18:21:40.98           78.174189       76.303517
2019-03-10/18:21:41.01           78.162755       76.266330
2019-03-10/18:21:41.04           78.140608       76.228353
2019-03-10/18:21:41.07           78.116242       76.190376
2019-03-10/18:21:41.11           78.088264       76.151173
2019-03-10/18:21:41.14           78.051479       76.113196
2019-03-10/18:21:41.17           78.017486       76.075218
2019-03-10/18:21:41.20           77.980732       76.037241
2019-03-10/18:21:41.23           77.946134       75.998039
2019-03-10/18:21:41.26           77.908782       75.960061
2019-03-10/18:21:41.29           77.863838       75.922084
2019-03-10/18:21:41.32           77.826334       75.884107
2019-03-10/18:21:41.36           77.791919       75.844904
2019-03-10/18:21:41.39           77.755284       75.806927
2019-03-10/18:21:41.42           77.725333       75.768949
2019-03-10/18:21:41.45           77.694630       75.730972
2019-03-10/18:21:41.48           77.670740       75.691770
2019-03-10/18:21:41.51           77.646297       75.653792
2019-03-10/18:21:41.54           77.626132       75.615815
2019-03-10/18:21:41.57           77.605605       75.577838
2019-03-10/18:21:41.61           77.582881       75.538635
2019-03-10/18:21:41.64           77.560999       75.500658
2019-03-10/18:21:41.67           77.544542       75.462680
2019-03-10/18:21:41.70           77.523906       75.424703
2019-03-10/18:21:41.73           77.511371       75.385501
2019-03-10/18:21:41.76           77.485981       75.347523
2019-03-10/18:21:41.79           77.464548       75.309546
2019-03-10/18:21:41.82           77.437767       75.271569
2019-03-10/18:21:41.86           77.419013       75.232366
2019-03-10/18:21:41.89           77.399346       75.194389
2019-03-10/18:21:41.92           77.371065       75.156411
2019-03-10/18:21:41.95           77.345760       75.118434
2019-03-10/18:21:41.98           77.331094       75.079232
2019-03-10/18:21:42.01           77.307006       75.040295
2019-03-10/18:21:42.04           77.295641       75.000569
2019-03-10/18:21:42.07           77.287425       74.960843
2019-03-10/18:21:42.11           77.275241       74.919835
2019-03-10/18:21:42.14           77.247325       74.880109
2019-03-10/18:21:42.17           77.235373       74.840382
2019-03-10/18:21:42.20           77.216832       74.800656
2019-03-10/18:21:42.23           77.210072       74.759648
2019-03-10/18:21:42.26           77.197773       74.719922
2019-03-10/18:21:42.29           77.187775       74.680196
2019-03-10/18:21:42.32           77.167188       74.640470
2019-03-10/18:21:42.36           77.147814       74.599462
2019-03-10/18:21:42.39           77.132714       74.559736
2019-03-10/18:21:42.42           77.123640       74.520009
2019-03-10/18:21:42.45           77.103363       74.480283
2019-03-10/18:21:42.48           77.110454       74.439275
2019-03-10/18:21:42.51           77.095542       74.399549
2019-03-10/18:21:42.54           77.073288       74.359822
2019-03-10/18:21:42.57           77.053152       74.320096
2019-03-10/18:21:42.61           77.042917       74.279088
2019-03-10/18:21:42.64           77.034000       74.239362
2019-03-10/18:21:42.67           77.025075       74.199636
2019-03-10/18:21:42.70           77.020384       74.159910
2019-03-10/18:21:42.73           77.017571       74.118902
2019-03-10/18:21:42.76           76.997751       74.079176
2019-03-10/18:21:42.79           76.981078       74.039449
2019-03-10/18:21:42.82           76.974465       73.999723
2019-03-10/18:21:42.86           76.962940       73.958715
2019-03-10/18:21:42.89           76.946244       73.918989
2019-03-10/18:21:42.92           76.927832       73.879263
2019-03-10/18:21:42.95           76.916983       73.839536
2019-03-10/18:21:42.98           76.889342       73.798529
2019-03-10/18:21:43.01           76.865353       73.757855
2019-03-10/18:21:43.04           76.840805       73.716400
2019-03-10/18:21:43.07           76.826329       73.674946
2019-03-10/18:21:43.11           76.806493       73.632154
2019-03-10/18:21:43.14           76.789322       73.590700
2019-03-10/18:21:43.17           76.775006       73.549246
2019-03-10/18:21:43.20           76.756059       73.507791
2019-03-10/18:21:43.23           76.737176       73.465000
2019-03-10/18:21:43.26           76.724463       73.423545
2019-03-10/18:21:43.29           76.719076       73.382091
2019-03-10/18:21:43.32           76.708634       73.340637
2019-03-10/18:21:43.36           76.691732       73.297845
2019-03-10/18:21:43.39           76.679424       73.256391
2019-03-10/18:21:43.42           76.659821       73.214936
2019-03-10/18:21:43.45           76.633572       73.173482
2019-03-10/18:21:43.48           76.604182       73.130690
2019-03-10/18:21:43.51           76.579060       73.089236
2019-03-10/18:21:43.54           76.552125       73.047782
2019-03-10/18:21:43.57           76.518113       73.006327
2019-03-10/18:21:43.61           76.483935       72.963536
2019-03-10/18:21:43.64           76.463063       72.922081
2019-03-10/18:21:43.67           76.438613       72.880627
2019-03-10/18:21:43.70           76.417862       72.839173
2019-03-10/18:21:43.73           76.418852       72.796381
2019-03-10/18:21:43.76           76.415618       72.754927
2019-03-10/18:21:43.79           76.397900       72.713472
2019-03-10/18:21:43.82           76.392962       72.672018
2019-03-10/18:21:43.86           76.377732       72.629226
2019-03-10/18:21:43.89           76.384674       72.587772
2019-03-10/18:21:43.92           76.372757       72.546318
2019-03-10/18:21:43.95           76.360140       72.504863
2019-03-10/18:21:43.98           76.343657       72.462072
2019-03-10/18:21:44.01           76.309386       72.419666
2019-03-10/18:21:44.04           76.280120       72.376477
2019-03-10/18:21:44.07           76.258190       72.333288
2019-03-10/18:21:44.11           76.235975       72.288705
2019-03-10/18:21:44.14           76.214747       72.245516
2019-03-10/18:21:44.17           76.170857       72.202327
2019-03-10/18:21:44.20           76.143726       72.159138
2019-03-10/18:21:44.23           76.106577       72.114556
2019-03-10/18:21:44.26           76.081954       72.071367
2019-03-10/18:21:44.29           76.062139       72.028177
2019-03-10/18:21:44.32           76.047243       71.984988
2019-03-10/18:21:44.36           76.025105       71.940406
2019-03-10/18:21:44.39           75.997646       71.897217
2019-03-10/18:21:44.42           75.971787       71.854028
2019-03-10/18:21:44.45           75.939407       71.810839
2019-03-10/18:21:44.48           75.906743       71.766256
2019-03-10/18:21:44.51           75.884176       71.723067
2019-03-10/18:21:44.54           75.860375       71.679878
2019-03-10/18:21:44.57           75.828716       71.636689
2019-03-10/18:21:44.61           75.790730       71.592107
2019-03-10/18:21:44.64           75.761869       71.548918
2019-03-10/18:21:44.67           75.726968       71.505728
2019-03-10/18:21:44.70           75.690943       71.462539
2019-03-10/18:21:44.73           75.661145       71.417957
2019-03-10/18:21:44.76           75.618590       71.374768
2019-03-10/18:21:44.79           75.574215       71.331579
2019-03-10/18:21:44.82           75.533222       71.288390
2019-03-10/18:21:44.86           75.491963       71.243807
2019-03-10/18:21:44.89           75.457597       71.200618
2019-03-10/18:21:44.92           75.410282       71.157429
2019-03-10/18:21:44.95           75.368087       71.114240
2019-03-10/18:21:44.98           75.337149       71.069658
2019-03-10/18:21:45.01           75.309984       71.025533
2019-03-10/18:21:45.04           75.285040       70.980638
2019-03-10/18:21:45.07           75.265308       70.935742
2019-03-10/18:21:45.11           75.236052       70.889399
2019-03-10/18:21:45.14           75.212265       70.844504
2019-03-10/18:21:45.17           75.182759       70.799608
2019-03-10/18:21:45.20           75.159803       70.754713
2019-03-10/18:21:45.23           75.135178       70.708370
2019-03-10/18:21:45.26           75.095728       70.663475
2019-03-10/18:21:45.29           75.069141       70.618579
2019-03-10/18:21:45.32           75.020411       70.573684
2019-03-10/18:21:45.36           74.972130       70.527341
2019-03-10/18:21:45.39           74.925086       70.482446
2019-03-10/18:21:45.42           74.880453       70.437550
2019-03-10/18:21:45.45           74.828585       70.392655
2019-03-10/18:21:45.48           74.786483       70.346312
2019-03-10/18:21:45.51           74.740241       70.301417
2019-03-10/18:21:45.54           74.691067       70.256521
2019-03-10/18:21:45.57           74.640534       70.211626
2019-03-10/18:21:45.61           74.615587       70.165283
2019-03-10/18:21:45.64           74.591775       70.120387
2019-03-10/18:21:45.67           74.563919       70.075492
2019-03-10/18:21:45.70           74.530426       70.030597
2019-03-10/18:21:45.73           74.503126       69.984253
2019-03-10/18:21:45.76           74.476846       69.939358
2019-03-10/18:21:45.79           74.451735       69.894463
2019-03-10/18:21:45.82           74.434330       69.849568
2019-03-10/18:21:45.86           74.409619       69.803224
2019-03-10/18:21:45.89           74.373346       69.758329
2019-03-10/18:21:45.92           74.337125       69.713434
2019-03-10/18:21:45.95           74.299318       69.668539
2019-03-10/18:21:45.98           74.279504       69.622195
2019-03-10/18:21:46.01           74.253527       69.576368
2019-03-10/18:21:46.04           74.220197       69.529774
2019-03-10/18:21:46.07           74.188851       69.483180
2019-03-10/18:21:46.11           74.163158       69.435082
2019-03-10/18:21:46.14           74.148234       69.388488
2019-03-10/18:21:46.17           74.153405       69.341894
2019-03-10/18:21:46.20           74.159217       69.295299
2019-03-10/18:21:46.23           74.172595       69.247202
2019-03-10/18:21:46.26           74.186510       69.200608
2019-03-10/18:21:46.29           74.207306       69.154013
2019-03-10/18:21:46.32           74.241249       69.107419
2019-03-10/18:21:46.36           74.281179       69.059321
2019-03-10/18:21:46.39           74.309395       69.012727
2019-03-10/18:21:46.42           74.326179       68.966133
2019-03-10/18:21:46.45           74.322768       68.919539
2019-03-10/18:21:46.48           74.316151       68.871441
2019-03-10/18:21:46.51           74.309277       68.824847
2019-03-10/18:21:46.54           74.277185       68.778252
2019-03-10/18:21:46.57           74.237672       68.731658
2019-03-10/18:21:46.61           74.160995       68.683561
2019-03-10/18:21:46.64           74.080872       68.636967
2019-03-10/18:21:46.67           73.999560       68.590372
2019-03-10/18:21:46.70           73.910546       68.543778
2019-03-10/18:21:46.73           73.820141       68.495680
2019-03-10/18:21:46.76           73.707436       68.449086
2019-03-10/18:21:46.79           73.580648       68.402492
2019-03-10/18:21:46.82           73.441364       68.355897
2019-03-10/18:21:46.86           73.299214       68.307800
2019-03-10/18:21:46.89           73.150037       68.261206
2019-03-10/18:21:46.92           72.991298       68.214611
2019-03-10/18:21:46.95           72.835485       68.168017
2019-03-10/18:21:46.98           72.672953       68.119920
2019-03-10/18:21:47.01           72.522774       68.072410
2019-03-10/18:21:47.04           72.381699       68.024146
2019-03-10/18:21:47.07           72.251266       67.975882
2019-03-10/18:21:47.11           72.126817       67.926061
2019-03-10/18:21:47.14           72.028314       67.877797
2019-03-10/18:21:47.17           71.944357       67.829533
2019-03-10/18:21:47.20           71.873782       67.781270
2019-03-10/18:21:47.23           71.815942       67.731449
2019-03-10/18:21:47.26           71.767909       67.683185
2019-03-10/18:21:47.29           71.717808       67.634921
2019-03-10/18:21:47.32           71.673853       67.586657
2019-03-10/18:21:47.36           71.639622       67.536836
2019-03-10/18:21:47.39           71.606833       67.488573
2019-03-10/18:21:47.42           71.556400       67.440309
2019-03-10/18:21:47.45           71.519701       67.392045
2019-03-10/18:21:47.48           71.478633       67.342224
2019-03-10/18:21:47.51           71.421497       67.293960
2019-03-10/18:21:47.54           71.369211       67.245696
2019-03-10/18:21:47.57           71.316819       67.197432
2019-03-10/18:21:47.61           71.268924       67.147612
2019-03-10/18:21:47.64           71.232986       67.099348
2019-03-10/18:21:47.67           71.200114       67.051084
2019-03-10/18:21:47.70           71.172234       67.002820
2019-03-10/18:21:47.73           71.153711       66.952999
2019-03-10/18:21:47.76           71.129640       66.904735
2019-03-10/18:21:47.79           71.117770       66.856471
2019-03-10/18:21:47.82           71.107148       66.808208
2019-03-10/18:21:47.86           71.098490       66.758387
2019-03-10/18:21:47.89           71.088698       66.710123
2019-03-10/18:21:47.92           71.070079       66.661859
2019-03-10/18:21:47.95           71.051622       66.613595
2019-03-10/18:21:47.98           71.027627       66.563774
2019-03-10/18:21:48.01           70.996880       66.514607
2019-03-10/18:21:48.04           70.963739       66.464695
2019-03-10/18:21:48.07           70.938640       66.414783
2019-03-10/18:21:48.11           70.915918       66.363261
2019-03-10/18:21:48.14           70.887144       66.313350
2019-03-10/18:21:48.17           70.854365       66.263438
2019-03-10/18:21:48.20           70.819470       66.213526
2019-03-10/18:21:48.23           70.789354       66.162004
2019-03-10/18:21:48.26           70.767258       66.112092
2019-03-10/18:21:48.29           70.741575       66.062180
2019-03-10/18:21:48.32           70.716567       66.012269
2019-03-10/18:21:48.36           70.693564       65.960747
2019-03-10/18:21:48.39           70.657952       65.910835
2019-03-10/18:21:48.42           70.629363       65.860923
2019-03-10/18:21:48.45           70.602750       65.811011
2019-03-10/18:21:48.48           70.566129       65.759489
2019-03-10/18:21:48.51           70.529082       65.709578
2019-03-10/18:21:48.54           70.492117       65.659666
2019-03-10/18:21:48.57           70.446135       65.609754
2019-03-10/18:21:48.61           70.405786       65.558232
2019-03-10/18:21:48.64           70.348976       65.508320
2019-03-10/18:21:48.67           70.297379       65.458408
2019-03-10/18:21:48.70           70.238256       65.408497
2019-03-10/18:21:48.73           70.184911       65.356975
2019-03-10/18:21:48.76           70.138257       65.307063
2019-03-10/18:21:48.79           70.094989       65.257151
2019-03-10/18:21:48.82           70.041243       65.207239
2019-03-10/18:21:48.86           69.993090       65.155717
2019-03-10/18:21:48.89           69.945287       65.105806
2019-03-10/18:21:48.92           69.899242       65.055894
2019-03-10/18:21:48.95           69.864798       65.005982
2019-03-10/18:21:48.98           69.826025       64.954460
2019-03-10/18:21:49.01           69.786506       64.903655
2019-03-10/18:21:49.04           69.735648       64.852114
2019-03-10/18:21:49.07           69.689748       64.800573
2019-03-10/18:21:49.11           69.636756       64.747370
2019-03-10/18:21:49.14           69.591862       64.695829
2019-03-10/18:21:49.17           69.545449       64.644288
2019-03-10/18:21:49.20           69.496533       64.592747
2019-03-10/18:21:49.23           69.446492       64.539544
2019-03-10/18:21:49.26           69.394629       64.488003
2019-03-10/18:21:49.29           69.349847       64.436462
2019-03-10/18:21:49.32           69.292828       64.384921
2019-03-10/18:21:49.36           69.231297       64.331718
2019-03-10/18:21:49.39           69.176388       64.280177
2019-03-10/18:21:49.42           69.115348       64.228636
2019-03-10/18:21:49.45           69.054228       64.177095
2019-03-10/18:21:49.48           69.001163       64.123892
2019-03-10/18:21:49.51           68.926585       64.072351
2019-03-10/18:21:49.54           68.862481       64.020810
2019-03-10/18:21:49.57           68.798271       63.969269
2019-03-10/18:21:49.61           68.747985       63.916066
2019-03-10/18:21:49.64           68.694168       63.864525
2019-03-10/18:21:49.67           68.638795       63.812984
2019-03-10/18:21:49.70           68.579713       63.761443
2019-03-10/18:21:49.73           68.525174       63.708240
2019-03-10/18:21:49.76           68.468570       63.656699
2019-03-10/18:21:49.79           68.407462       63.605158
2019-03-10/18:21:49.82           68.358877       63.553617
2019-03-10/18:21:49.86           68.298819       63.500414
2019-03-10/18:21:49.89           68.234788       63.448873
2019-03-10/18:21:49.92           68.172674       63.397332
2019-03-10/18:21:49.95           68.120600       63.345791
2019-03-10/18:21:49.98           68.066750       63.292588
2019-03-10/18:21:50.01           68.014001       63.240178
2019-03-10/18:21:50.04           67.965327       63.187052
2019-03-10/18:21:50.07           67.913915       63.133926
2019-03-10/18:21:50.11           67.867317       63.079086
2019-03-10/18:21:50.14           67.804572       63.025960
2019-03-10/18:21:50.17           67.745999       62.972834
2019-03-10/18:21:50.20           67.685157       62.919708
2019-03-10/18:21:50.23           67.630038       62.864868
2019-03-10/18:21:50.26           67.579314       62.811742
2019-03-10/18:21:50.29           67.523192       62.758616
2019-03-10/18:21:50.32           67.454701       62.705490
2019-03-10/18:21:50.36           67.398654       62.650650
2019-03-10/18:21:50.39           67.322958       62.597524
2019-03-10/18:21:50.42           67.254776       62.544398
2019-03-10/18:21:50.45           67.190282       62.491272
2019-03-10/18:21:50.48           67.132543       62.436432
2019-03-10/18:21:50.51           67.048308       62.383307
2019-03-10/18:21:50.54           66.974528       62.330180
2019-03-10/18:21:50.57           66.908116       62.277055
2019-03-10/18:21:50.61           66.844052       62.222215
2019-03-10/18:21:50.64           66.775063       62.169089
2019-03-10/18:21:50.67           66.704098       62.115963
2019-03-10/18:21:50.70           66.647698       62.062837
2019-03-10/18:21:50.73           66.580101       62.007997
2019-03-10/18:21:50.76           66.503262       61.954871
2019-03-10/18:21:50.79           66.442417       61.901745
2019-03-10/18:21:50.82           66.385676       61.848619
2019-03-10/18:21:50.86           66.306536       61.793779
2019-03-10/18:21:50.89           66.227869       61.740653
2019-03-10/18:21:50.92           66.154176       61.687527
2019-03-10/18:21:50.95           66.092840       61.634401
2019-03-10/18:21:50.98           66.018244       61.579561
2019-03-10/18:21:51.01           65.950490       61.525583
2019-03-10/18:21:51.04           65.876845       61.470903
2019-03-10/18:21:51.07           65.816822       61.416223
2019-03-10/18:21:51.11           65.741116       61.359778
2019-03-10/18:21:51.14           65.675060       61.305098
2019-03-10/18:21:51.17           65.611251       61.250418
2019-03-10/18:21:51.20           65.551643       61.195738
2019-03-10/18:21:51.23           65.492208       61.139293
2019-03-10/18:21:51.26           65.436026       61.084613
2019-03-10/18:21:51.29           65.380441       61.029933
2019-03-10/18:21:51.32           65.329067       60.975253
2019-03-10/18:21:51.36           65.266599       60.918808
2019-03-10/18:21:51.39           65.209595       60.864128
2019-03-10/18:21:51.42           65.163913       60.809448
2019-03-10/18:21:51.45           65.110803       60.754768
2019-03-10/18:21:51.48           65.053264       60.698323
2019-03-10/18:21:51.51           65.000782       60.643643
2019-03-10/18:21:51.54           64.929779       60.588963
2019-03-10/18:21:51.57           64.860794       60.534283
2019-03-10/18:21:51.61           64.796331       60.477838
2019-03-10/18:21:51.64           64.721808       60.423158
2019-03-10/18:21:51.67           64.641647       60.368478
2019-03-10/18:21:51.70           64.561334       60.313798
2019-03-10/18:21:51.73           64.486073       60.257353
2019-03-10/18:21:51.76           64.416662       60.202673
2019-03-10/18:21:51.79           64.329871       60.147993
2019-03-10/18:21:51.82           64.260785       60.093312
2019-03-10/18:21:51.86           64.194056       60.036868
2019-03-10/18:21:51.89           64.135377       59.982188
2019-03-10/18:21:51.92           64.089459       59.927508
2019-03-10/18:21:51.95           64.044730       59.872827
2019-03-10/18:21:51.98           63.993511       59.816383
2019-03-10/18:21:52.01           63.937082       59.760867
2019-03-10/18:21:52.04           63.877670       59.704663
2019-03-10/18:21:52.07           63.818278       59.648458
2019-03-10/18:21:52.11           63.759322       59.590441
2019-03-10/18:21:52.14           63.702898       59.534236
2019-03-10/18:21:52.17           63.626573       59.478031
2019-03-10/18:21:52.20           63.550170       59.421827
2019-03-10/18:21:52.23           63.473148       59.363809
2019-03-10/18:21:52.26           63.388840       59.307605
2019-03-10/18:21:52.29           63.310467       59.251400
2019-03-10/18:21:52.32           63.237166       59.195196
2019-03-10/18:21:52.36           63.163557       59.137178
2019-03-10/18:21:52.39           63.087182       59.080974
2019-03-10/18:21:52.42           63.008671       59.024769
2019-03-10/18:21:52.45           62.937636       58.968565
2019-03-10/18:21:52.48           62.876284       58.910547
2019-03-10/18:21:52.51           62.815686       58.854343
2019-03-10/18:21:52.54           62.759307       58.798138
2019-03-10/18:21:52.57           62.697556       58.741934
2019-03-10/18:21:52.61           62.636195       58.683916
2019-03-10/18:21:52.64           62.584587       58.627712
2019-03-10/18:21:52.67           62.535166       58.571507
2019-03-10/18:21:52.70           62.486170       58.515303
2019-03-10/18:21:52.73           62.444019       58.457285
2019-03-10/18:21:52.76           62.384823       58.401081
2019-03-10/18:21:52.79           62.326431       58.344876
2019-03-10/18:21:52.82           62.273027       58.288672
2019-03-10/18:21:52.86           62.221863       58.230654
2019-03-10/18:21:52.89           62.162159       58.174450
2019-03-10/18:21:52.92           62.095434       58.118245
2019-03-10/18:21:52.95           62.035114       58.062041
2019-03-10/18:21:52.98           61.960778       58.004023
2019-03-10/18:21:53.01           61.890185       57.947008
2019-03-10/18:21:53.04           61.823421       57.889325
2019-03-10/18:21:53.07           61.753516       57.831641
2019-03-10/18:21:53.11           61.685057       57.772097
2019-03-10/18:21:53.14           61.614120       57.714414
2019-03-10/18:21:53.17           61.553609       57.656731
2019-03-10/18:21:53.20           61.510596       57.599048
2019-03-10/18:21:53.23           61.461398       57.539504
2019-03-10/18:21:53.26           61.412935       57.481821
2019-03-10/18:21:53.29           61.358710       57.424137
2019-03-10/18:21:53.32           61.308800       57.366454
2019-03-10/18:21:53.36           61.261530       57.306910
2019-03-10/18:21:53.39           61.223675       57.249227
2019-03-10/18:21:53.42           61.191074       57.191543
2019-03-10/18:21:53.45           61.150792       57.133860
2019-03-10/18:21:53.48           61.088162       57.074316
2019-03-10/18:21:53.51           61.030115       57.016633
2019-03-10/18:21:53.54           60.972898       56.958950
2019-03-10/18:21:53.57           60.919885       56.901267
2019-03-10/18:21:53.61           60.858391       56.841722
2019-03-10/18:21:53.64           60.796609       56.784039
2019-03-10/18:21:53.67           60.725203       56.726356
2019-03-10/18:21:53.70           60.646879       56.668673
2019-03-10/18:21:53.73           60.575245       56.609129
2019-03-10/18:21:53.76           60.508439       56.551446
2019-03-10/18:21:53.79           60.435650       56.493762
2019-03-10/18:21:53.82           60.365210       56.436079
2019-03-10/18:21:53.86           60.306682       56.376535
2019-03-10/18:21:53.89           60.243403       56.318852
2019-03-10/18:21:53.92           60.186292       56.261168
2019-03-10/18:21:53.95           60.128312       56.203485
2019-03-10/18:21:53.98           60.072035       56.143941
2019-03-10/18:21:54.01           60.007722       56.085474
2019-03-10/18:21:54.04           59.950816       56.026360
2019-03-10/18:21:54.07           59.896993       55.967246
2019-03-10/18:21:54.11           59.843264       55.906226
2019-03-10/18:21:54.14           59.779042       55.847112
2019-03-10/18:21:54.17           59.716690       55.787998
2019-03-10/18:21:54.20           59.654784       55.728885
2019-03-10/18:21:54.23           59.580840       55.667864
2019-03-10/18:21:54.26           59.509604       55.608751
2019-03-10/18:21:54.29           59.436024       55.549637
2019-03-10/18:21:54.32           59.357199       55.490523
2019-03-10/18:21:54.36           59.286101       55.429503
2019-03-10/18:21:54.39           59.220173       55.370389
2019-03-10/18:21:54.42           59.151240       55.311275
2019-03-10/18:21:54.45           59.099549       55.252162
2019-03-10/18:21:54.48           59.032737       55.191141
2019-03-10/18:21:54.51           58.987404       55.132028
2019-03-10/18:21:54.54           58.941514       55.072914
2019-03-10/18:21:54.57           58.905425       55.013800
2019-03-10/18:21:54.61           58.866693       54.952780
2019-03-10/18:21:54.64           58.831975       54.893666
2019-03-10/18:21:54.67           58.796939       54.834552
2019-03-10/18:21:54.70           58.763122       54.775439
2019-03-10/18:21:54.73           58.715941       54.714418
2019-03-10/18:21:54.76           58.672522       54.655305
2019-03-10/18:21:54.79           58.617890       54.596191
2019-03-10/18:21:54.82           58.568670       54.537077
2019-03-10/18:21:54.86           58.507801       54.476057
2019-03-10/18:21:54.89           58.452456       54.416943
2019-03-10/18:21:54.92           58.386224       54.357829
2019-03-10/18:21:54.95           58.327546       54.298716
2019-03-10/18:21:54.98           58.257200       54.237695
2019-03-10/18:21:55.01           58.193680       54.177814
2019-03-10/18:21:55.04           58.130963       54.117300
2019-03-10/18:21:55.07           58.076806       54.056787
2019-03-10/18:21:55.11           58.025279       53.994321
2019-03-10/18:21:55.14           57.976866       53.933807
2019-03-10/18:21:55.17           57.924875       53.873294
2019-03-10/18:21:55.20           57.879016       53.812780
2019-03-10/18:21:55.23           57.832258       53.750314
2019-03-10/18:21:55.26           57.791689       53.689801
2019-03-10/18:21:55.29           57.744399       53.629287
2019-03-10/18:21:55.32           57.705739       53.568774
2019-03-10/18:21:55.36           57.667994       53.506308
2019-03-10/18:21:55.39           57.616079       53.445795
2019-03-10/18:21:55.42           57.562005       53.385281
2019-03-10/18:21:55.45           57.509258       53.324767
2019-03-10/18:21:55.48           57.462720       53.262302
2019-03-10/18:21:55.51           57.404167       53.201788
2019-03-10/18:21:55.54           57.344017       53.141274
2019-03-10/18:21:55.57           57.281066       53.080761
2019-03-10/18:21:55.61           57.215381       53.018295
2019-03-10/18:21:55.64           57.150831       52.957782
2019-03-10/18:21:55.67           57.087785       52.897268
2019-03-10/18:21:55.70           57.038617       52.836755
2019-03-10/18:21:55.73           56.976533       52.774289
2019-03-10/18:21:55.76           56.916168       52.713775
2019-03-10/18:21:55.79           56.855260       52.653262
2019-03-10/18:21:55.82           56.792720       52.592748
2019-03-10/18:21:55.86           56.741564       52.530282
2019-03-10/18:21:55.89           56.703896       52.469769
2019-03-10/18:21:55.92           56.651793       52.409255
2019-03-10/18:21:55.95           56.618675       52.348742
2019-03-10/18:21:55.98           56.564036       52.286276
2019-03-10/18:21:56.01           56.520312       52.225030
2019-03-10/18:21:56.04           56.463878       52.163181
2019-03-10/18:21:56.07           56.414454       52.101333
2019-03-10/18:21:56.11           56.366980       52.037489
2019-03-10/18:21:56.14           56.315031       51.975640
2019-03-10/18:21:56.17           56.249086       51.913791
2019-03-10/18:21:56.20           56.192827       51.851942
2019-03-10/18:21:56.23           56.120218       51.788098
2019-03-10/18:21:56.26           56.067713       51.726249
2019-03-10/18:21:56.29           56.017734       51.664400
2019-03-10/18:21:56.32           55.965427       51.602552
2019-03-10/18:21:56.36           55.929356       51.538707
2019-03-10/18:21:56.39           55.891362       51.476859
2019-03-10/18:21:56.42           55.842935       51.415010
2019-03-10/18:21:56.45           55.798592       51.353161
2019-03-10/18:21:56.48           55.756641       51.289317
2019-03-10/18:21:56.51           55.715946       51.227468
2019-03-10/18:21:56.54           55.672841       51.165619
2019-03-10/18:21:56.57           55.631439       51.103770
2019-03-10/18:21:56.61           55.589723       51.039926
2019-03-10/18:21:56.64           55.535004       50.978078
2019-03-10/18:21:56.67           55.490174       50.916228
2019-03-10/18:21:56.70           55.445417       50.854380
2019-03-10/18:21:56.73           55.397706       50.790536
2019-03-10/18:21:56.76           55.346864       50.728687
2019-03-10/18:21:56.79           55.308845       50.666838
2019-03-10/18:21:56.82           55.258853       50.604989
2019-03-10/18:21:56.86           55.216088       50.541145
2019-03-10/18:21:56.89           55.164815       50.479296
2019-03-10/18:21:56.92           55.111667       50.417447
2019-03-10/18:21:56.95           55.056349       50.355599
2019-03-10/18:21:56.98           55.010599       50.291755
2019-03-10/18:21:57.01           54.975349       50.229197
2019-03-10/18:21:57.04           54.929867       50.166055
2019-03-10/18:21:57.07           54.861094       50.102913
2019-03-10/18:21:57.11           54.811783       50.037734
2019-03-10/18:21:57.14           54.752541       49.974593
2019-03-10/18:21:57.17           54.701118       49.911451
2019-03-10/18:21:57.20           54.644197       49.848309
2019-03-10/18:21:57.23           54.593405       49.783130
2019-03-10/18:21:57.26           54.544027       49.719989
2019-03-10/18:21:57.29           54.482220       49.656847
2019-03-10/18:21:57.32           54.426707       49.593705
2019-03-10/18:21:57.36           54.383908       49.528526
2019-03-10/18:21:57.39           54.328562       49.465385
2019-03-10/18:21:57.42           54.270595       49.402243
2019-03-10/18:21:57.45           54.225052       49.339101
2019-03-10/18:21:57.48           54.187283       49.273922
2019-03-10/18:21:57.51           54.135421       49.210780
2019-03-10/18:21:57.54           54.083038       49.147638
2019-03-10/18:21:57.57           54.032521       49.084497
2019-03-10/18:21:57.61           53.978109       49.019318
2019-03-10/18:21:57.64           53.928628       48.956176
2019-03-10/18:21:57.67           53.868055       48.893034
2019-03-10/18:21:57.70           53.823733       48.829893
2019-03-10/18:21:57.73           53.761566       48.764714
2019-03-10/18:21:57.76           53.703617       48.701572
2019-03-10/18:21:57.79           53.645534       48.638430
2019-03-10/18:21:57.82           53.577148       48.575289
2019-03-10/18:21:57.86           53.515235       48.510110
2019-03-10/18:21:57.89           53.463546       48.446968
2019-03-10/18:21:57.92           53.395355       48.383826
2019-03-10/18:21:57.95           53.348374       48.320684
2019-03-10/18:21:57.98           53.284929       48.255506
2019-03-10/18:21:58.01           53.238458       48.191687
2019-03-10/18:21:58.04           53.176828       48.127311
2019-03-10/18:21:58.07           53.117486       48.062935
2019-03-10/18:21:58.11           53.073002       47.996483
2019-03-10/18:21:58.14           53.023074       47.932107
2019-03-10/18:21:58.17           52.969612       47.867731
2019-03-10/18:21:58.20           52.930104       47.803355
2019-03-10/18:21:58.23           52.882040       47.736902
2019-03-10/18:21:58.26           52.832504       47.672526
2019-03-10/18:21:58.29           52.776059       47.608150
2019-03-10/18:21:58.32           52.720926       47.543774
2019-03-10/18:21:58.36           52.676503       47.477321
2019-03-10/18:21:58.39           52.634466       47.412946
2019-03-10/18:21:58.42           52.586676       47.348569
2019-03-10/18:21:58.45           52.529295       47.284194
2019-03-10/18:21:58.48           52.473391       47.217741
2019-03-10/18:21:58.51           52.425849       47.153365
2019-03-10/18:21:58.54           52.380350       47.088989
2019-03-10/18:21:58.57           52.327110       47.024613
2019-03-10/18:21:58.61           52.284017       46.958160
2019-03-10/18:21:58.64           52.237680       46.893785
2019-03-10/18:21:58.67           52.188988       46.829408
2019-03-10/18:21:58.70           52.136526       46.765033
2019-03-10/18:21:58.73           52.096915       46.698580
2019-03-10/18:21:58.76           52.062201       46.634204
2019-03-10/18:21:58.79           52.020024       46.569828
2019-03-10/18:21:58.82           51.972159       46.505452
2019-03-10/18:21:58.86           51.942895       46.438999
2019-03-10/18:21:58.89           51.900405       46.374624
2019-03-10/18:21:58.92           51.858707       46.310247
2019-03-10/18:21:58.95           51.804574       46.245872
2019-03-10/18:21:58.98           51.764040       46.181496
2019-03-10/18:21:59.01           51.721179       46.114393
2019-03-10/18:21:59.04           51.665821       46.048831
2019-03-10/18:21:59.07           51.610244       45.983270
2019-03-10/18:21:59.10           51.556651       45.917708
2019-03-10/18:21:59.14           51.491917       45.850032
2019-03-10/18:21:59.17           51.440332       45.784470
2019-03-10/18:21:59.20           51.385558       45.718908
2019-03-10/18:21:59.23           51.339921       45.653347
2019-03-10/18:21:59.26           51.295437       45.585670
2019-03-10/18:21:59.29           51.244974       45.520109
2019-03-10/18:21:59.32           51.195694       45.454547
2019-03-10/18:21:59.35           51.156940       45.388986
2019-03-10/18:21:59.39           51.128684       45.321309
2019-03-10/18:21:59.42           51.098283       45.255747
2019-03-10/18:21:59.45           51.055387       45.190186
2019-03-10/18:21:59.48           51.020340       45.124625
2019-03-10/18:21:59.51           50.973080       45.056948
2019-03-10/18:21:59.54           50.925586       44.991386
2019-03-10/18:21:59.57           50.873567       44.925825
2019-03-10/18:21:59.60           50.825631       44.860263
2019-03-10/18:21:59.64           50.777305       44.792587
2019-03-10/18:21:59.67           50.720939       44.727025
2019-03-10/18:21:59.70           50.656052       44.661464
2019-03-10/18:21:59.73           50.603636       44.595902
2019-03-10/18:21:59.76           50.534012       44.528226
2019-03-10/18:21:59.79           50.482412       44.462664
2019-03-10/18:21:59.82           50.423111       44.397102
2019-03-10/18:21:59.85           50.366501       44.331541
2019-03-10/18:21:59.89           50.309990       44.263864
2019-03-10/18:21:59.92           50.243425       44.198303
2019-03-10/18:21:59.95           50.183122       44.132741
2019-03-10/18:21:59.98           50.138529       44.067180
2019-03-10/18:22:00.01           50.084713       43.998890
2019-03-10/18:22:00.04           50.042299       43.932209
2019-03-10/18:22:00.07           49.992487       43.865528
2019-03-10/18:22:00.10           49.937112       43.798847
2019-03-10/18:22:00.14           49.894458       43.730016
2019-03-10/18:22:00.17           49.849009       43.663334
2019-03-10/18:22:00.20           49.804183       43.596654
2019-03-10/18:22:00.23           49.756824       43.529973
2019-03-10/18:22:00.26           49.709418       43.461142
2019-03-10/18:22:00.29           49.658513       43.394460
2019-03-10/18:22:00.32           49.604430       43.327780
2019-03-10/18:22:00.35           49.544895       43.261099
2019-03-10/18:22:00.39           49.490328       43.192268
2019-03-10/18:22:00.42           49.435402       43.125586
2019-03-10/18:22:00.45           49.373925       43.058906
2019-03-10/18:22:00.48           49.321669       42.992225
2019-03-10/18:22:00.51           49.264315       42.923394
2019-03-10/18:22:00.54           49.204687       42.856712
2019-03-10/18:22:00.57           49.157636       42.790032
2019-03-10/18:22:00.60           49.107522       42.723351
2019-03-10/18:22:00.64           49.060059       42.654519
2019-03-10/18:22:00.67           49.020725       42.587838
2019-03-10/18:22:00.70           48.977208       42.521158
2019-03-10/18:22:00.73           48.940845       42.454477
2019-03-10/18:22:00.76           48.891391       42.385645
2019-03-10/18:22:00.79           48.849553       42.318964
2019-03-10/18:22:00.82           48.801062       42.252284
2019-03-10/18:22:00.85           48.749288       42.185603
2019-03-10/18:22:00.89           48.695537       42.116771
2019-03-10/18:22:00.92           48.641773       42.050090
2019-03-10/18:22:00.95           48.595540       41.983410
2019-03-10/18:22:00.98           48.538538       41.916729
2019-03-10/18:22:01.01           48.480024       41.847316
2019-03-10/18:22:01.04           48.412903       41.779575
2019-03-10/18:22:01.07           48.346531       41.711834
2019-03-10/18:22:01.10           48.286196       41.644094
2019-03-10/18:22:01.14           48.227283       41.574168
2019-03-10/18:22:01.17           48.169813       41.506426
2019-03-10/18:22:01.20           48.114889       41.438686
2019-03-10/18:22:01.23           48.051792       41.370945
2019-03-10/18:22:01.26           47.989244       41.301019
2019-03-10/18:22:01.29           47.918064       41.233278
2019-03-10/18:22:01.32           47.871100       41.165537
2019-03-10/18:22:01.35           47.817135       41.097797
2019-03-10/18:22:01.39           47.762533       41.027870
2019-03-10/18:22:01.42           47.703699       40.960129
2019-03-10/18:22:01.45           47.644536       40.892389
2019-03-10/18:22:01.48           47.589649       40.824648
2019-03-10/18:22:01.51           47.536284       40.754722
2019-03-10/18:22:01.54           47.472628       40.686981
2019-03-10/18:22:01.57           47.427499       40.619240
2019-03-10/18:22:01.60           47.363997       40.551499
2019-03-10/18:22:01.64           47.294030       40.481573
2019-03-10/18:22:01.67           47.222520       40.413832
2019-03-10/18:22:01.70           47.147573       40.346091
2019-03-10/18:22:01.73           47.081976       40.278351
2019-03-10/18:22:01.76           47.005087       40.208425
2019-03-10/18:22:01.79           46.926944       40.140683
2019-03-10/18:22:01.82           46.863636       40.072943
2019-03-10/18:22:01.85           46.797041       40.005202
2019-03-10/18:22:01.89           46.732168       39.935276
2019-03-10/18:22:01.92           46.679226       39.867535
2019-03-10/18:22:01.95           46.615024       39.799794
2019-03-10/18:22:01.98           46.556968       39.732054
2019-03-10/18:22:02.01           46.500902       39.661574
2019-03-10/18:22:02.04           46.453634       39.592824
2019-03-10/18:22:02.07           46.394714       39.524075
2019-03-10/18:22:02.10           46.345477       39.455326
2019-03-10/18:22:02.14           46.295683       39.384359
2019-03-10/18:22:02.17           46.244105       39.315609
2019-03-10/18:22:02.20           46.192141       39.246859
2019-03-10/18:22:02.23           46.147688       39.178110
2019-03-10/18:22:02.26           46.114283       39.107143
2019-03-10/18:22:02.29           46.057234       39.038393
2019-03-10/18:22:02.32           45.998397       38.969644
2019-03-10/18:22:02.35           45.946813       38.900894
2019-03-10/18:22:02.39           45.887915       38.829927
2019-03-10/18:22:02.42           45.822426       38.761177
2019-03-10/18:22:02.45           45.765821       38.692428
2019-03-10/18:22:02.48           45.704389       38.623679
2019-03-10/18:22:02.51           45.651785       38.552711
2019-03-10/18:22:02.54           45.582839       38.483961
2019-03-10/18:22:02.57           45.536726       38.415212
2019-03-10/18:22:02.60           45.487454       38.346463
2019-03-10/18:22:02.64           45.432788       38.275495
2019-03-10/18:22:02.67           45.381186       38.206746
2019-03-10/18:22:02.70           45.334118       38.137996
2019-03-10/18:22:02.73           45.276979       38.069247
2019-03-10/18:22:02.76           45.228086       37.998280
2019-03-10/18:22:02.79           45.174214       37.929530
2019-03-10/18:22:02.82           45.129613       37.860781
2019-03-10/18:22:02.85           45.081650       37.792031
2019-03-10/18:22:02.89           45.027414       37.721064
2019-03-10/18:22:02.92           44.964869       37.652314
2019-03-10/18:22:02.95           44.897648       37.583565
2019-03-10/18:22:02.98           44.839803       37.514815
2019-03-10/18:22:03.01           44.781842       37.443340
2019-03-10/18:22:03.04           44.715194       37.373663
2019-03-10/18:22:03.07           44.660255       37.303986
2019-03-10/18:22:03.10           44.592292       37.234310
2019-03-10/18:22:03.14           44.526219       37.162385
2019-03-10/18:22:03.17           44.466814       37.092708
2019-03-10/18:22:03.20           44.420397       37.023032
2019-03-10/18:22:03.23           44.371528       36.953355
2019-03-10/18:22:03.26           44.306530       36.881431
2019-03-10/18:22:03.29           44.255086       36.811754
2019-03-10/18:22:03.32           44.197869       36.742078
2019-03-10/18:22:03.35           44.124233       36.672401
2019-03-10/18:22:03.39           44.062955       36.600477
2019-03-10/18:22:03.42           44.000435       36.530800
2019-03-10/18:22:03.45           43.935939       36.461123
2019-03-10/18:22:03.48           43.869142       36.391447
2019-03-10/18:22:03.51           43.802778       36.319522
2019-03-10/18:22:03.54           43.739485       36.249845
2019-03-10/18:22:03.57           43.663540       36.180169
2019-03-10/18:22:03.60           43.599333       36.110492
2019-03-10/18:22:03.64           43.534088       36.038568
2019-03-10/18:22:03.67           43.469187       35.968891
2019-03-10/18:22:03.70           43.395123       35.899215
2019-03-10/18:22:03.73           43.326279       35.829538
2019-03-10/18:22:03.76           43.251636       35.757614
2019-03-10/18:22:03.79           43.189010       35.687937
2019-03-10/18:22:03.82           43.124625       35.618260
2019-03-10/18:22:03.85           43.062004       35.548584
2019-03-10/18:22:03.89           43.007448       35.476659
2019-03-10/18:22:03.92           42.949467       35.406982
2019-03-10/18:22:03.95           42.886502       35.337306
2019-03-10/18:22:03.98           42.827440       35.267629
2019-03-10/18:22:04.01           42.776584       35.195221
2019-03-10/18:22:04.04           42.733992       35.124662
2019-03-10/18:22:04.07           42.685214       35.054103
2019-03-10/18:22:04.10           42.631440       34.983544
2019-03-10/18:22:04.14           42.584801       34.910709
2019-03-10/18:22:04.17           42.533138       34.840150
2019-03-10/18:22:04.20           42.477128       34.769591
2019-03-10/18:22:04.23           42.417587       34.699032
2019-03-10/18:22:04.26           42.368340       34.626197
2019-03-10/18:22:04.29           42.308197       34.555638
2019-03-10/18:22:04.32           42.235053       34.485079
2019-03-10/18:22:04.35           42.162867       34.414521
2019-03-10/18:22:04.39           42.103133       34.341685
2019-03-10/18:22:04.42           42.034549       34.271126
2019-03-10/18:22:04.45           41.962796       34.200567
2019-03-10/18:22:04.48           41.908333       34.130009
2019-03-10/18:22:04.51           41.854703       34.057173
2019-03-10/18:22:04.54           41.788198       33.986614
2019-03-10/18:22:04.57           41.721765       33.916055
2019-03-10/18:22:04.60           41.660924       33.845497
2019-03-10/18:22:04.64           41.603098       33.772662
2019-03-10/18:22:04.67           41.534929       33.702102
2019-03-10/18:22:04.70           41.478337       33.631544
2019-03-10/18:22:04.73           41.412369       33.560985
2019-03-10/18:22:04.76           41.340713       33.488150
2019-03-10/18:22:04.79           41.271652       33.417590
2019-03-10/18:22:04.82           41.193516       33.347032
2019-03-10/18:22:04.85           41.122800       33.276473
2019-03-10/18:22:04.89           41.066924       33.203638
2019-03-10/18:22:04.92           41.003260       33.133078
2019-03-10/18:22:04.95           40.944248       33.062520
2019-03-10/18:22:04.98           40.879628       32.991961
2019-03-10/18:22:05.01           40.821397       32.918688
2019-03-10/18:22:05.04           40.754387       32.847329
2019-03-10/18:22:05.07           40.689986       32.775972
2019-03-10/18:22:05.10           40.646129       32.704614
2019-03-10/18:22:05.14           40.591451       32.630954
2019-03-10/18:22:05.17           40.522328       32.559595
2019-03-10/18:22:05.20           40.443223       32.488238
2019-03-10/18:22:05.23           40.373776       32.416880
2019-03-10/18:22:05.26           40.307716       32.343220
2019-03-10/18:22:05.29           40.241620       32.271861
2019-03-10/18:22:05.32           40.165942       32.200504
2019-03-10/18:22:05.35           40.100169       32.129146
2019-03-10/18:22:05.39           40.013604       32.055486
2019-03-10/18:22:05.42           39.942914       31.984127
2019-03-10/18:22:05.45           39.873591       31.912770
2019-03-10/18:22:05.48           39.819097       31.841412
2019-03-10/18:22:05.51           39.758325       31.767752
2019-03-10/18:22:05.54           39.687601       31.696393
2019-03-10/18:22:05.57           39.622601       31.625036
2019-03-10/18:22:05.60           39.570842       31.553678
2019-03-10/18:22:05.64           39.509003       31.480018
2019-03-10/18:22:05.67           39.462165       31.408659
2019-03-10/18:22:05.70           39.397621       31.337302
2019-03-10/18:22:05.73           39.329292       31.265944
2019-03-10/18:22:05.76           39.262697       31.192284
2019-03-10/18:22:05.79           39.201302       31.120925
2019-03-10/18:22:05.82           39.132200       31.049568
2019-03-10/18:22:05.85           39.052141       30.978210
2019-03-10/18:22:05.89           38.983180       30.904550
2019-03-10/18:22:05.92           38.901750       30.833192
2019-03-10/18:22:05.95           38.822526       30.761834
2019-03-10/18:22:05.98           38.741202       30.690476
2019-03-10/18:22:06.01           38.675102       30.616409
2019-03-10/18:22:06.04           38.593954       30.544309
2019-03-10/18:22:06.07           38.509762       30.472209
2019-03-10/18:22:06.10           38.427879       30.400110
2019-03-10/18:22:06.14           38.363354       30.325684
2019-03-10/18:22:06.17           38.290264       30.253584
2019-03-10/18:22:06.20           38.227118       30.181484
2019-03-10/18:22:06.23           38.159160       30.109385
2019-03-10/18:22:06.26           38.095551       30.034959
2019-03-10/18:22:06.29           38.019307       29.962859
2019-03-10/18:22:06.32           37.956047       29.890759
2019-03-10/18:22:06.35           37.892459       29.818660
2019-03-10/18:22:06.39           37.836709       29.744234
2019-03-10/18:22:06.42           37.768641       29.672134
2019-03-10/18:22:06.45           37.699507       29.600034
2019-03-10/18:22:06.48           37.625399       29.527935
2019-03-10/18:22:06.51           37.555630       29.453509
2019-03-10/18:22:06.54           37.487270       29.381409
2019-03-10/18:22:06.57           37.419815       29.309309
2019-03-10/18:22:06.60           37.338858       29.237210
2019-03-10/18:22:06.64           37.260827       29.162784
2019-03-10/18:22:06.67           37.196721       29.090684
2019-03-10/18:22:06.70           37.123646       29.018584
2019-03-10/18:22:06.73           37.048974       28.946485
2019-03-10/18:22:06.76           36.990316       28.872059
2019-03-10/18:22:06.79           36.924246       28.799959
2019-03-10/18:22:06.82           36.857047       28.727859
2019-03-10/18:22:06.85           36.801182       28.655760
2019-03-10/18:22:06.89           36.746480       28.581334
2019-03-10/18:22:06.92           36.687496       28.509234
2019-03-10/18:22:06.95           36.611566       28.437134
2019-03-10/18:22:06.98           36.547110       28.365035
2019-03-10/18:22:07.01           36.499068       28.290238
2019-03-10/18:22:07.04           36.434680       28.217462
2019-03-10/18:22:07.07           36.380754       28.144687
2019-03-10/18:22:07.10           36.322849       28.071911
2019-03-10/18:22:07.14           36.259576       27.996787
2019-03-10/18:22:07.17           36.201884       27.924011
2019-03-10/18:22:07.20           36.122347       27.851235
2019-03-10/18:22:07.23           36.055513       27.778460
2019-03-10/18:22:07.26           35.977438       27.703336
2019-03-10/18:22:07.29           35.908975       27.630560
2019-03-10/18:22:07.32           35.832511       27.557784
2019-03-10/18:22:07.35           35.751008       27.485009
2019-03-10/18:22:07.39           35.676608       27.409885
2019-03-10/18:22:07.42           35.605424       27.337109
2019-03-10/18:22:07.45           35.531390       27.264333
2019-03-10/18:22:07.48           35.483150       27.191558
2019-03-10/18:22:07.51           35.431590       27.116434
2019-03-10/18:22:07.54           35.378596       27.043658
2019-03-10/18:22:07.57           35.309250       26.970882
2019-03-10/18:22:07.60           35.246041       26.898107
2019-03-10/18:22:07.64           35.188607       26.822983
2019-03-10/18:22:07.67           35.128202       26.750207
2019-03-10/18:22:07.70           35.059650       26.677431
2019-03-10/18:22:07.73           34.988428       26.604655
2019-03-10/18:22:07.76           34.912154       26.529532
2019-03-10/18:22:07.79           34.826941       26.456756
2019-03-10/18:22:07.82           34.749145       26.383980
2019-03-10/18:22:07.85           34.663160       26.311204
2019-03-10/18:22:07.89           34.583783       26.236081
2019-03-10/18:22:07.92           34.491407       26.163305
2019-03-10/18:22:07.95           34.409954       26.090529
2019-03-10/18:22:07.98           34.332512       26.017753
2019-03-10/18:22:08.01           34.257484       25.942296
2019-03-10/18:22:08.04           34.191847       25.868912
2019-03-10/18:22:08.07           34.123609       25.795528
2019-03-10/18:22:08.10           34.062128       25.722144
2019-03-10/18:22:08.14           33.996699       25.646393
2019-03-10/18:22:08.17           33.934680       25.573009
2019-03-10/18:22:08.20           33.877306       25.499625
2019-03-10/18:22:08.23           33.810075       25.426241
2019-03-10/18:22:08.26           33.751218       25.350490
2019-03-10/18:22:08.29           33.688658       25.277105
2019-03-10/18:22:08.32           33.622258       25.203721
2019-03-10/18:22:08.35           33.553630       25.130338
2019-03-10/18:22:08.39           33.479734       25.054586
2019-03-10/18:22:08.42           33.407575       24.981202
2019-03-10/18:22:08.45           33.326496       24.907818
2019-03-10/18:22:08.48           33.255177       24.834434
2019-03-10/18:22:08.51           33.197647       24.758683
2019-03-10/18:22:08.54           33.123284       24.685299
2019-03-10/18:22:08.57           33.054238       24.611915
2019-03-10/18:22:08.60           32.978544       24.538531
2019-03-10/18:22:08.64           32.923852       24.462780
2019-03-10/18:22:08.67           32.861999       24.389395
2019-03-10/18:22:08.70           32.795812       24.316012
2019-03-10/18:22:08.73           32.739472       24.242628
2019-03-10/18:22:08.76           32.683628       24.166876
2019-03-10/18:22:08.79           32.614435       24.093492
2019-03-10/18:22:08.82           32.548276       24.020108
2019-03-10/18:22:08.85           32.497193       23.946725
2019-03-10/18:22:08.89           32.442785       23.870973
2019-03-10/18:22:08.92           32.378107       23.797589
2019-03-10/18:22:08.95           32.310548       23.724205
2019-03-10/18:22:08.98           32.253225       23.650821
2019-03-10/18:22:09.01           32.194072       23.574783
2019-03-10/18:22:09.04           32.120335       23.500874
2019-03-10/18:22:09.07           32.050260       23.426966
2019-03-10/18:22:09.10           31.978248       23.353058
2019-03-10/18:22:09.14           31.889753       23.276766
2019-03-10/18:22:09.17           31.809235       23.202858
2019-03-10/18:22:09.20           31.727649       23.128950
2019-03-10/18:22:09.23           31.638868       23.055042
2019-03-10/18:22:09.26           31.564262       22.978749
2019-03-10/18:22:09.29           31.489019       22.904841
2019-03-10/18:22:09.32           31.412166       22.830933
2019-03-10/18:22:09.35           31.335799       22.757025
2019-03-10/18:22:09.39           31.272374       22.680733
2019-03-10/18:22:09.42           31.209803       22.606824
2019-03-10/18:22:09.45           31.143333       22.532917
2019-03-10/18:22:09.48           31.073119       22.459009
2019-03-10/18:22:09.51           31.029634       22.382716
2019-03-10/18:22:09.54           30.969286       22.308808
2019-03-10/18:22:09.57           30.903374       22.234900
2019-03-10/18:22:09.60           30.852628       22.160992
2019-03-10/18:22:09.64           30.797507       22.084700
2019-03-10/18:22:09.67           30.735377       22.010791
2019-03-10/18:22:09.70           30.672224       21.936884
2019-03-10/18:22:09.73           30.606913       21.862976
2019-03-10/18:22:09.76           30.543054       21.786683
2019-03-10/18:22:09.79           30.480058       21.712775
2019-03-10/18:22:09.82           30.411040       21.638867
2019-03-10/18:22:09.85           30.356764       21.564959
2019-03-10/18:22:09.89           30.275725       21.488667
2019-03-10/18:22:09.92           30.194337       21.414758
2019-03-10/18:22:09.95           30.116872       21.340850
2019-03-10/18:22:09.98           30.050507       21.266943
2019-03-10/18:22:10.01           29.992219       21.190391
2019-03-10/18:22:10.04           29.940896       21.116009
2019-03-10/18:22:10.07           29.860311       21.041628
2019-03-10/18:22:10.10           29.793147       20.967246
2019-03-10/18:22:10.14           29.721934       20.890465
2019-03-10/18:22:10.17           29.672016       20.816083
2019-03-10/18:22:10.20           29.615722       20.741702
2019-03-10/18:22:10.23           29.561146       20.667321
2019-03-10/18:22:10.26           29.492457       20.590540
2019-03-10/18:22:10.29           29.424008       20.516158
2019-03-10/18:22:10.32           29.350903       20.441777
2019-03-10/18:22:10.35           29.297866       20.367396
2019-03-10/18:22:10.39           29.236406       20.290615
2019-03-10/18:22:10.42           29.171272       20.216233
2019-03-10/18:22:10.45           29.107227       20.141852
2019-03-10/18:22:10.48           29.043950       20.067470
2019-03-10/18:22:10.51           28.972317       19.990689
2019-03-10/18:22:10.54           28.897489       19.916307
2019-03-10/18:22:10.57           28.826415       19.841926
2019-03-10/18:22:10.60           28.765562       19.767545
2019-03-10/18:22:10.64           28.697316       19.690764
2019-03-10/18:22:10.67           28.629013       19.616382
2019-03-10/18:22:10.70           28.555929       19.542001
2019-03-10/18:22:10.73           28.492827       19.467620
2019-03-10/18:22:10.76           28.429730       19.390839
2019-03-10/18:22:10.79           28.375327       19.316457
2019-03-10/18:22:10.82           28.324681       19.242076
2019-03-10/18:22:10.85           28.262348       19.167694
2019-03-10/18:22:10.89           28.192502       19.090913
2019-03-10/18:22:10.92           28.134084       19.016531
2019-03-10/18:22:10.95           28.078774       18.942150
2019-03-10/18:22:10.98           28.025860       18.867769
2019-03-10/18:22:11.01           27.938535       18.790773
2019-03-10/18:22:11.04           27.873284       18.716000
2019-03-10/18:22:11.07           27.803943       18.641228
2019-03-10/18:22:11.10           27.730285       18.566455
2019-03-10/18:22:11.14           27.671481       18.489270
2019-03-10/18:22:11.17           27.606810       18.414497
2019-03-10/18:22:11.20           27.525991       18.339725
2019-03-10/18:22:11.23           27.458017       18.264952
2019-03-10/18:22:11.26           27.399090       18.187767
2019-03-10/18:22:11.29           27.340763       18.112994
2019-03-10/18:22:11.32           27.285295       18.038221
2019-03-10/18:22:11.35           27.222925       17.963449
2019-03-10/18:22:11.39           27.172778       17.886264
2019-03-10/18:22:11.42           27.112307       17.811491
2019-03-10/18:22:11.45           27.050090       17.736718
2019-03-10/18:22:11.48           26.996547       17.661946
2019-03-10/18:22:11.51           26.926720       17.584761
2019-03-10/18:22:11.54           26.852732       17.509988
2019-03-10/18:22:11.57           26.788897       17.435215
2019-03-10/18:22:11.60           26.712947       17.360442
2019-03-10/18:22:11.64           26.639816       17.283258
2019-03-10/18:22:11.67           26.564512       17.208484
2019-03-10/18:22:11.70           26.486250       17.133712
2019-03-10/18:22:11.73           26.412924       17.058939
2019-03-10/18:22:11.76           26.341912       16.981754
2019-03-10/18:22:11.79           26.271137       16.906981
2019-03-10/18:22:11.82           26.197107       16.832209
2019-03-10/18:22:11.85           26.132022       16.757436
2019-03-10/18:22:11.89           26.062517       16.680251
2019-03-10/18:22:11.92           25.991388       16.605478
2019-03-10/18:22:11.95           25.923305       16.530706
2019-03-10/18:22:11.98           25.857810       16.455933
2019-03-10/18:22:12.01           25.797428       16.378571
2019-03-10/18:22:12.04           25.733466       16.303474
2019-03-10/18:22:12.07           25.672527       16.228379
2019-03-10/18:22:12.10           25.604475       16.153283
2019-03-10/18:22:12.14           25.533897       16.075764
2019-03-10/18:22:12.17           25.464928       16.000668
2019-03-10/18:22:12.20           25.395772       15.925572
2019-03-10/18:22:12.23           25.324971       15.850476
2019-03-10/18:22:12.26           25.252018       15.772958
2019-03-10/18:22:12.29           25.167602       15.697861
2019-03-10/18:22:12.32           25.098490       15.622766
2019-03-10/18:22:12.35           25.026115       15.547670
2019-03-10/18:22:12.39           24.961610       15.470151
2019-03-10/18:22:12.42           24.893469       15.395055
2019-03-10/18:22:12.45           24.827593       15.319959
2019-03-10/18:22:12.48           24.766749       15.244863
2019-03-10/18:22:12.51           24.698774       15.167345
2019-03-10/18:22:12.54           24.634207       15.092248
2019-03-10/18:22:12.57           24.580726       15.017153
2019-03-10/18:22:12.60           24.513626       14.942057
2019-03-10/18:22:12.64           24.447501       14.864538
2019-03-10/18:22:12.67           24.371964       14.789442
2019-03-10/18:22:12.70           24.303751       14.714346
2019-03-10/18:22:12.73           24.226633       14.639250
2019-03-10/18:22:12.76           24.151021       14.561732
2019-03-10/18:22:12.79           24.075251       14.486635
2019-03-10/18:22:12.82           23.999728       14.411539
2019-03-10/18:22:12.85           23.924512       14.336444
2019-03-10/18:22:12.89           23.853940       14.258925
2019-03-10/18:22:12.92           23.778730       14.183829
2019-03-10/18:22:12.95           23.715346       14.108733
2019-03-10/18:22:12.98           23.658143       14.033637
2019-03-10/18:22:13.01           23.595363       13.955974
2019-03-10/18:22:13.04           23.525629       13.880615
2019-03-10/18:22:13.07           23.467563       13.805257
2019-03-10/18:22:13.10           23.406369       13.729898
2019-03-10/18:22:13.14           23.342675       13.652108
2019-03-10/18:22:13.17           23.261957       13.576749
2019-03-10/18:22:13.20           23.193820       13.501390
2019-03-10/18:22:13.23           23.120658       13.426032
2019-03-10/18:22:13.26           23.040745       13.348242
2019-03-10/18:22:13.29           22.972435       13.272882
2019-03-10/18:22:13.32           22.913488       13.197524
2019-03-10/18:22:13.35           22.848340       13.122165
2019-03-10/18:22:13.39           22.777830       13.044375
2019-03-10/18:22:13.42           22.702290       12.969016
2019-03-10/18:22:13.45           22.639997       12.893658
2019-03-10/18:22:13.48           22.567997       12.818299
2019-03-10/18:22:13.51           22.490111       12.740509
2019-03-10/18:22:13.54           22.424385       12.665150
2019-03-10/18:22:13.57           22.346275       12.589791
2019-03-10/18:22:13.60           22.269295       12.514433
2019-03-10/18:22:13.64           22.206321       12.436643
2019-03-10/18:22:13.67           22.143500       12.361283
2019-03-10/18:22:13.70           22.086334       12.285925
2019-03-10/18:22:13.73           22.025663       12.210566
2019-03-10/18:22:13.76           21.971784       12.132776
2019-03-10/18:22:13.79           21.922479       12.057417
2019-03-10/18:22:13.82           21.849874       11.982058
2019-03-10/18:22:13.85           21.787386       11.906700
2019-03-10/18:22:13.89           21.713388       11.828910
2019-03-10/18:22:13.92           21.628839       11.753551
2019-03-10/18:22:13.95           21.547084       11.678192
2019-03-10/18:22:13.98           21.466397       11.602833
2019-03-10/18:22:14.01           21.388772       11.524942
2019-03-10/18:22:14.04           21.306845       11.449398
2019-03-10/18:22:14.07           21.216270       11.373854
2019-03-10/18:22:14.10           21.138593       11.298311
2019-03-10/18:22:14.14           21.067673       11.220330
2019-03-10/18:22:14.17           21.002397       11.144786
2019-03-10/18:22:14.20           20.925786       11.069242
2019-03-10/18:22:14.23           20.847413       10.993698
2019-03-10/18:22:14.26           20.775303       10.915718
2019-03-10/18:22:14.29           20.705059       10.840173
2019-03-10/18:22:14.32           20.644527       10.764630
2019-03-10/18:22:14.35           20.588408       10.689086
2019-03-10/18:22:14.39           20.530717       10.611105
2019-03-10/18:22:14.42           20.466880       10.535561
2019-03-10/18:22:14.45           20.397423       10.460018
2019-03-10/18:22:14.48           20.328380       10.384474
2019-03-10/18:22:14.51           20.268770       10.306493
2019-03-10/18:22:14.54           20.199098       10.230949
2019-03-10/18:22:14.57           20.126147       10.155405
2019-03-10/18:22:14.60           20.049900       10.079862
2019-03-10/18:22:14.64           19.977807       10.001881
2019-03-10/18:22:14.67           19.902065       9.9263366
2019-03-10/18:22:14.70           19.822491       9.8507930
2019-03-10/18:22:14.73           19.751744       9.7752494
2019-03-10/18:22:14.76           19.693199       9.6972685
2019-03-10/18:22:14.79           19.619503       9.6217243
2019-03-10/18:22:14.82           19.543365       9.5461807
2019-03-10/18:22:14.85           19.479933       9.4706371
2019-03-10/18:22:14.89           19.415595       9.3926562
2019-03-10/18:22:14.92           19.346663       9.3171120
2019-03-10/18:22:14.95           19.274359       9.2415684
2019-03-10/18:22:14.98           19.210060       9.1660249
2019-03-10/18:22:15.01           19.152442       9.0879793
2019-03-10/18:22:15.04           19.087363       9.0123173
2019-03-10/18:22:15.07           19.030068       8.9366558
2019-03-10/18:22:15.10           18.972526       8.8609944
2019-03-10/18:22:15.14           18.907614       8.7828918
2019-03-10/18:22:15.17           18.837893       8.7072298
2019-03-10/18:22:15.20           18.766566       8.6315683
2019-03-10/18:22:15.23           18.696273       8.5559069
2019-03-10/18:22:15.26           18.613771       8.4778043
2019-03-10/18:22:15.29           18.521300       8.4021423
2019-03-10/18:22:15.32           18.433529       8.3264808
2019-03-10/18:22:15.35           18.342697       8.2508194
2019-03-10/18:22:15.39           18.256600       8.1727168
2019-03-10/18:22:15.42           18.166990       8.0970548
2019-03-10/18:22:15.45           18.093428       8.0213933
2019-03-10/18:22:15.48           18.013421       7.9457319
2019-03-10/18:22:15.51           17.943913       7.8676293
2019-03-10/18:22:15.54           17.888575       7.7919673
2019-03-10/18:22:15.57           17.823077       7.7163058
2019-03-10/18:22:15.60           17.762827       7.6406444
2019-03-10/18:22:15.64           17.705575       7.5625418
2019-03-10/18:22:15.67           17.645677       7.4868798
2019-03-10/18:22:15.70           17.592232       7.4112184
2019-03-10/18:22:15.73           17.516867       7.3355569
2019-03-10/18:22:15.76           17.449362       7.2574543
2019-03-10/18:22:15.79           17.375725       7.1817923
2019-03-10/18:22:15.82           17.295952       7.1061309
2019-03-10/18:22:15.85           17.214290       7.0304694
2019-03-10/18:22:15.89           17.131394       6.9523668
2019-03-10/18:22:15.92           17.048711       6.8767048
2019-03-10/18:22:15.95           16.974319       6.8010434
2019-03-10/18:22:15.98           16.888042       6.7253819
2019-03-10/18:22:16.01           16.800795       6.6472483
2019-03-10/18:22:16.04           16.713184       6.5715296
2019-03-10/18:22:16.07           16.631417       6.4958116
2019-03-10/18:22:16.10           16.559287       6.4200935
2019-03-10/18:22:16.14           16.493310       6.3419325
2019-03-10/18:22:16.17           16.418363       6.2662138
2019-03-10/18:22:16.20           16.348671       6.1904958
2019-03-10/18:22:16.23           16.276124       6.1147777
2019-03-10/18:22:16.26           16.205947       6.0366167
2019-03-10/18:22:16.29           16.137017       5.9608980
2019-03-10/18:22:16.32           16.081526       5.8851800
2019-03-10/18:22:16.35           16.021170       5.8094619
2019-03-10/18:22:16.39           15.946293       5.7313009
2019-03-10/18:22:16.42           15.870974       5.6555822
2019-03-10/18:22:16.45           15.808570       5.5798642
2019-03-10/18:22:16.48           15.743324       5.5041461
2019-03-10/18:22:16.51           15.663223       5.4259851
2019-03-10/18:22:16.54           15.582555       5.3502664
2019-03-10/18:22:16.57           15.511150       5.2745484
2019-03-10/18:22:16.60           15.421624       5.1988303
2019-03-10/18:22:16.64           15.340988       5.1206693
2019-03-10/18:22:16.67           15.259945       5.0449506
2019-03-10/18:22:16.70           15.182183       4.9692326
2019-03-10/18:22:16.73           15.099434       4.8935145
2019-03-10/18:22:16.76           15.017529       4.8153535
2019-03-10/18:22:16.79           14.935000       4.7396348
2019-03-10/18:22:16.82           14.861762       4.6639168
2019-03-10/18:22:16.85           14.781795       4.5881987
2019-03-10/18:22:16.89           14.714573       4.5100377
2019-03-10/18:22:16.92           14.642501       4.4343190
2019-03-10/18:22:16.95           14.568164       4.3586010
2019-03-10/18:22:16.98           14.499495       4.2828829
2019-03-10/18:22:17.01           14.435714       4.2047338
2019-03-10/18:22:17.04           14.360142       4.1290368
2019-03-10/18:22:17.07           14.295419       4.0533404
2019-03-10/18:22:17.10           14.236131       3.9776440
2019-03-10/18:22:17.14           14.166398       3.8995054
2019-03-10/18:22:17.17           14.097642       3.8238084
2019-03-10/18:22:17.20           14.015210       3.7481120
2019-03-10/18:22:17.23           13.945173       3.6724156
2019-03-10/18:22:17.26           13.876395       3.5942770
2019-03-10/18:22:17.29           13.783416       3.5185800
2019-03-10/18:22:17.32           13.703809       3.4428837
2019-03-10/18:22:17.35           13.636037       3.3671873
2019-03-10/18:22:17.39           13.547972       3.2890486
2019-03-10/18:22:17.42           13.482700       3.2133517
2019-03-10/18:22:17.45           13.407074       3.1376553
2019-03-10/18:22:17.48           13.339869       3.0619589
2019-03-10/18:22:17.51           13.266443       2.9838203
2019-03-10/18:22:17.54           13.183852       2.9081233
2019-03-10/18:22:17.57           13.115517       2.8324269
2019-03-10/18:22:17.60           13.040851       2.7567305
2019-03-10/18:22:17.64           12.945943       2.6785919
2019-03-10/18:22:17.67           12.869546       2.6028949
2019-03-10/18:22:17.70           12.785640       2.5271985
2019-03-10/18:22:17.73           12.713682       2.4515021
2019-03-10/18:22:17.76           12.641464       2.3733635
2019-03-10/18:22:17.79           12.564021       2.2976666
2019-03-10/18:22:17.82           12.494326       2.2219702
2019-03-10/18:22:17.85           12.430558       2.1462738
2019-03-10/18:22:17.89           12.368058       2.0681352
2019-03-10/18:22:17.92           12.298318       1.9924382
2019-03-10/18:22:17.95           12.222285       1.9167418
2019-03-10/18:22:17.98           12.147235       1.8410454
2019-03-10/18:22:18.01           12.069447       1.7629509
2019-03-10/18:22:18.04           11.990711       1.6873344
2019-03-10/18:22:18.07           11.923345       1.6117185
2019-03-10/18:22:18.10           11.851989       1.5361025
2019-03-10/18:22:18.14           11.782313       1.4580470
2019-03-10/18:22:18.17           11.706483       1.3824305
2019-03-10/18:22:18.20           11.648475       1.3068145
2019-03-10/18:22:18.23           11.589553       1.2311986
2019-03-10/18:22:18.26           11.522279       1.1531431
2019-03-10/18:22:18.29           11.453711       1.0775265
2019-03-10/18:22:18.32           11.391127       1.0019106
2019-03-10/18:22:18.35           11.321088      0.92629469
2019-03-10/18:22:18.39           11.257484      0.84823913
2019-03-10/18:22:18.42           11.182512      0.77262262
2019-03-10/18:22:18.45           11.110939      0.69700669
2019-03-10/18:22:18.48           11.043439      0.62139077
2019-03-10/18:22:18.51           10.975103      0.54333520
2019-03-10/18:22:18.54           10.920091      0.46771869
2019-03-10/18:22:18.57           10.859030      0.39210277
2019-03-10/18:22:18.60           10.791836      0.31648684
2019-03-10/18:22:18.64           10.734451      0.23843128
2019-03-10/18:22:18.67           10.663311      0.16281477
2019-03-10/18:22:18.70           10.600927     0.087198842
2019-03-10/18:22:18.73           10.545444     0.011582915
2019-03-10/18:22:18.76           10.487803    -0.066472648
2019-03-10/18:22:18.79           10.430619     -0.14208916
2019-03-10/18:22:18.82           10.364856     -0.21770508
2019-03-10/18:22:18.85           10.293078     -0.29332101
2019-03-10/18:22:18.89           10.220937     -0.37137657
2019-03-10/18:22:18.92           10.144769     -0.44699308
2019-03-10/18:22:18.95           10.083950     -0.52260901
2019-03-10/18:22:18.98           10.021841     -0.59822493
2019-03-10/18:22:19.01           9.9499597     -0.67619738
2019-03-10/18:22:19.04           9.8780770     -0.75166232
2019-03-10/18:22:19.07           9.8035682     -0.82712668
2019-03-10/18:22:19.10           9.7317867     -0.90259104
2019-03-10/18:22:19.14           9.6696859     -0.98049014
2019-03-10/18:22:19.17           9.6127292      -1.0559551
2019-03-10/18:22:19.20           9.5623190      -1.1314194
2019-03-10/18:22:19.23           9.5055007      -1.2068838
2019-03-10/18:22:19.26           9.4402834      -1.2847829
2019-03-10/18:22:19.29           9.3754200      -1.3602478
2019-03-10/18:22:19.32           9.2987365      -1.4357122
2019-03-10/18:22:19.35           9.2215362      -1.5111766
2019-03-10/18:22:19.39           9.1474128      -1.5890757
2019-03-10/18:22:19.42           9.0681008      -1.6645406
2019-03-10/18:22:19.45           8.9963360      -1.7400050
2019-03-10/18:22:19.48           8.9098630      -1.8154693
2019-03-10/18:22:19.51           8.8225091      -1.8933684
2019-03-10/18:22:19.54           8.7452324      -1.9688334
2019-03-10/18:22:19.57           8.6703607      -2.0442977
2019-03-10/18:22:19.60           8.6030678      -2.1197621
2019-03-10/18:22:19.64           8.5436705      -2.1976612
2019-03-10/18:22:19.67           8.4813137      -2.2731261
2019-03-10/18:22:19.70           8.4314085      -2.3485905
2019-03-10/18:22:19.73           8.3768192      -2.4240549
2019-03-10/18:22:19.76           8.3224110      -2.5019540
2019-03-10/18:22:19.79           8.2639518      -2.5774189
2019-03-10/18:22:19.82           8.2134592      -2.6528833
2019-03-10/18:22:19.85           8.1647886      -2.7283476
2019-03-10/18:22:19.89           8.1109422      -2.8062467
2019-03-10/18:22:19.92           8.0581400      -2.8817117
2019-03-10/18:22:19.95           8.0011839      -2.9571760
2019-03-10/18:22:19.98           7.9289594      -3.0326404
2019-03-10/18:22:20.01           7.8536249      -3.1104245
2019-03-10/18:22:20.04           7.7790055      -3.1856797
2019-03-10/18:22:20.07           7.7010917      -3.2609343
2019-03-10/18:22:20.10           7.6117429      -3.3361889
2019-03-10/18:22:20.14           7.5292703      -3.4138715
2019-03-10/18:22:20.17           7.4418750      -3.4891266
2019-03-10/18:22:20.20           7.3510002      -3.5643812
2019-03-10/18:22:20.23           7.2552286      -3.6396359
2019-03-10/18:22:20.26           7.1750920      -3.7173184
2019-03-10/18:22:20.29           7.1006582      -3.7925736
2019-03-10/18:22:20.32           7.0361371      -3.8678282
2019-03-10/18:22:20.35           6.9761735      -3.9430828
2019-03-10/18:22:20.39           6.9172016      -4.0207654
2019-03-10/18:22:20.42           6.8596767      -4.0960206
2019-03-10/18:22:20.45           6.8054974      -4.1712752
2019-03-10/18:22:20.48           6.7430073      -4.2465298
2019-03-10/18:22:20.51           6.6963592      -4.3242124
2019-03-10/18:22:20.54           6.6351109      -4.3994676
2019-03-10/18:22:20.57           6.5712625      -4.4747222
2019-03-10/18:22:20.60           6.4963665      -4.5499768
2019-03-10/18:22:20.64           6.4222937      -4.6276594
2019-03-10/18:22:20.67           6.3478706      -4.7029146
2019-03-10/18:22:20.70           6.2663684      -4.7781692
2019-03-10/18:22:20.73           6.1823677      -4.8534238
2019-03-10/18:22:20.76           6.1150143      -4.9311064
2019-03-10/18:22:20.79           6.0259627      -5.0063616
2019-03-10/18:22:20.82           5.9556365      -5.0816162
2019-03-10/18:22:20.85           5.8756476      -5.1568708
2019-03-10/18:22:20.89           5.8031469      -5.2345534
2019-03-10/18:22:20.92           5.7361386      -5.3098086
2019-03-10/18:22:20.95           5.6613025      -5.3850632
2019-03-10/18:22:20.98           5.5806077      -5.4603178
2019-03-10/18:22:21.01           5.5260516      -5.5378480
2019-03-10/18:22:21.04           5.4543803      -5.6128254
2019-03-10/18:22:21.07           5.4003812      -5.6878022
2019-03-10/18:22:21.10           5.3315577      -5.7627789
2019-03-10/18:22:21.14           5.2688602      -5.8401747
2019-03-10/18:22:21.17           5.2112693      -5.9151521
2019-03-10/18:22:21.20           5.1366140      -5.9901289
2019-03-10/18:22:21.23           5.0714305      -6.0651057
2019-03-10/18:22:21.26           5.0050606      -6.1425015
2019-03-10/18:22:21.29           4.9361377      -6.2174788
2019-03-10/18:22:21.32           4.8692845      -6.2924556
2019-03-10/18:22:21.35           4.7918367      -6.3674324
2019-03-10/18:22:21.39           4.7188348      -6.4448282
2019-03-10/18:22:21.42           4.6428058      -6.5198056
2019-03-10/18:22:21.45           4.5517521      -6.5947823
2019-03-10/18:22:21.48           4.4714051      -6.6697591
2019-03-10/18:22:21.51           4.3770771      -6.7471549
2019-03-10/18:22:21.54           4.3055014      -6.8221323
2019-03-10/18:22:21.57           4.2130814      -6.8971091
2019-03-10/18:22:21.60           4.1230862      -6.9720859
2019-03-10/18:22:21.64           4.0499941      -7.0494817
2019-03-10/18:22:21.67           3.9788363      -7.1244590
2019-03-10/18:22:21.70           3.9064078      -7.1994358
2019-03-10/18:22:21.73           3.8387903      -7.2744126
2019-03-10/18:22:21.76           3.7631711      -7.3518084
2019-03-10/18:22:21.79           3.7066193      -7.4267858
2019-03-10/18:22:21.82           3.6369328      -7.5017625
2019-03-10/18:22:21.85           3.5680679      -7.5767393
2019-03-10/18:22:21.89           3.4956459      -7.6541351
2019-03-10/18:22:21.92           3.4188816      -7.7291125
2019-03-10/18:22:21.95           3.3394560      -7.8040893
2019-03-10/18:22:21.98           3.2551361      -7.8790661
2019-03-10/18:22:22.01           3.1659061      -7.9562764
2019-03-10/18:22:22.04           3.0878172      -8.0309156
2019-03-10/18:22:22.07           3.0081273      -8.1055543
2019-03-10/18:22:22.10           2.9398900      -8.1801929
2019-03-10/18:22:22.14           2.8697090      -8.2572397
2019-03-10/18:22:22.17           2.8052702      -8.3318789
2019-03-10/18:22:22.20           2.7284312      -8.4065176
2019-03-10/18:22:22.23           2.6608943      -8.4811562
2019-03-10/18:22:22.26           2.6014085      -8.5582030
2019-03-10/18:22:22.29           2.5498075      -8.6328422
2019-03-10/18:22:22.32           2.4970129      -8.7074808
2019-03-10/18:22:22.35           2.4428057      -8.7821195
2019-03-10/18:22:22.39           2.3786853      -8.8591662
2019-03-10/18:22:22.42           2.3205675      -8.9338054
2019-03-10/18:22:22.45           2.2582136      -9.0084441
2019-03-10/18:22:22.48           2.2083976      -9.0830827
2019-03-10/18:22:22.51           2.1339679      -9.1601295
2019-03-10/18:22:22.54           2.0664709      -9.2347687
2019-03-10/18:22:22.57           1.9991272      -9.3094073
2019-03-10/18:22:22.60           1.9240495      -9.3840460
2019-03-10/18:22:22.64           1.8511951      -9.4610927
2019-03-10/18:22:22.67           1.7690217      -9.5357320
2019-03-10/18:22:22.70           1.6861426      -9.6103706
2019-03-10/18:22:22.73           1.6056754      -9.6850093
2019-03-10/18:22:22.76           1.5261339      -9.7620560
2019-03-10/18:22:22.79           1.4563769      -9.8366952
2019-03-10/18:22:22.82           1.3802600      -9.9113339
2019-03-10/18:22:22.85           1.3081515      -9.9859725
2019-03-10/18:22:22.89           1.2497170      -10.063019
2019-03-10/18:22:22.92           1.1885785      -10.137658
2019-03-10/18:22:22.95           1.1302016      -10.212297
2019-03-10/18:22:22.98           1.0736028      -10.286936
2019-03-10/18:22:23.01           1.0180136      -10.363764
2019-03-10/18:22:23.04          0.95661916      -10.438004
2019-03-10/18:22:23.07          0.89778819      -10.512243
2019-03-10/18:22:23.10          0.84468398      -10.586483
2019-03-10/18:22:23.14          0.78302069      -10.663117
2019-03-10/18:22:23.17          0.71190733      -10.737357
2019-03-10/18:22:23.20          0.63921588      -10.811597
2019-03-10/18:22:23.23          0.57227121      -10.885836
2019-03-10/18:22:23.26          0.50543109      -10.962471
2019-03-10/18:22:23.29          0.43394680      -11.036711
2019-03-10/18:22:23.32          0.36615395      -11.110951
2019-03-10/18:22:23.35          0.29385345      -11.185190
2019-03-10/18:22:23.39          0.22011530      -11.261825
2019-03-10/18:22:23.42          0.13577185      -11.336065
2019-03-10/18:22:23.45         0.063045208      -11.410304
2019-03-10/18:22:23.48       -0.0092374976      -11.484544
2019-03-10/18:22:23.51        -0.079695828      -11.561179
2019-03-10/18:22:23.54         -0.15224018      -11.635419
2019-03-10/18:22:23.57         -0.21476602      -11.709658
2019-03-10/18:22:23.60         -0.28075558      -11.783898
2019-03-10/18:22:23.64         -0.33506837      -11.860532
2019-03-10/18:22:23.67         -0.39959751      -11.934773
2019-03-10/18:22:23.70         -0.45166376      -12.009012
2019-03-10/18:22:23.73         -0.50575936      -12.083252
2019-03-10/18:22:23.76         -0.57173941      -12.159886
2019-03-10/18:22:23.79         -0.64012512      -12.234126
2019-03-10/18:22:23.82         -0.70913950      -12.308366
2019-03-10/18:22:23.85         -0.78380827      -12.382605
2019-03-10/18:22:23.89         -0.85645089      -12.459240
2019-03-10/18:22:23.92         -0.93015783      -12.533480
2019-03-10/18:22:23.95          -1.0043120      -12.607720
2019-03-10/18:22:23.98          -1.0833284      -12.681959
2019-03-10/18:22:24.01          -1.1519945      -12.758344
2019-03-10/18:22:24.04          -1.2155571      -12.832128
2019-03-10/18:22:24.07          -1.2848504      -12.905912
2019-03-10/18:22:24.10          -1.3508326      -12.979696
2019-03-10/18:22:24.14          -1.4212462      -13.055861
2019-03-10/18:22:24.17          -1.4975089      -13.129645
2019-03-10/18:22:24.20          -1.5691703      -13.203429
2019-03-10/18:22:24.23          -1.6335129      -13.277213
2019-03-10/18:22:24.26          -1.6882014      -13.353378
2019-03-10/18:22:24.29          -1.7629805      -13.427162
2019-03-10/18:22:24.32          -1.8295974      -13.500946
2019-03-10/18:22:24.35          -1.8943464      -13.574730
2019-03-10/18:22:24.39          -1.9591411      -13.650894
2019-03-10/18:22:24.42          -2.0189496      -13.724679
2019-03-10/18:22:24.45          -2.0761119      -13.798463
2019-03-10/18:22:24.48          -2.1432717      -13.872247
2019-03-10/18:22:24.51          -2.2102196      -13.948411
2019-03-10/18:22:24.54          -2.2778449      -14.022196
2019-03-10/18:22:24.57          -2.3377849      -14.095980
2019-03-10/18:22:24.60          -2.4054592      -14.169763
2019-03-10/18:22:24.64          -2.4639832      -14.245928
2019-03-10/18:22:24.67          -2.5265707      -14.319712
2019-03-10/18:22:24.70          -2.5954662      -14.393496
2019-03-10/18:22:24.73          -2.6634560      -14.467280
2019-03-10/18:22:24.76          -2.7300133      -14.543445
2019-03-10/18:22:24.79          -2.7860652      -14.617229
2019-03-10/18:22:24.82          -2.8497678      -14.691013
2019-03-10/18:22:24.85          -2.9229878      -14.764797
2019-03-10/18:22:24.89          -3.0014533      -14.840961
2019-03-10/18:22:24.92          -3.0732239      -14.914746
2019-03-10/18:22:24.95          -3.1541092      -14.988530
2019-03-10/18:22:24.98          -3.2282976      -15.062314
2019-03-10/18:22:25.01          -3.3009713      -15.138190
2019-03-10/18:22:25.04          -3.3826032      -15.211448
2019-03-10/18:22:25.07          -3.4728161      -15.284705
2019-03-10/18:22:25.10          -3.5593966      -15.357963
2019-03-10/18:22:25.14          -3.6339109      -15.433584
2019-03-10/18:22:25.17          -3.6966858      -15.506842
2019-03-10/18:22:25.20          -3.7691983      -15.580099
2019-03-10/18:22:25.23          -3.8312574      -15.653357
2019-03-10/18:22:25.26          -3.8911117      -15.728978
2019-03-10/18:22:25.29          -3.9535297      -15.802236
2019-03-10/18:22:25.32          -4.0184912      -15.875493
2019-03-10/18:22:25.35          -4.0792829      -15.948751
2019-03-10/18:22:25.39          -4.1368086      -16.024372
2019-03-10/18:22:25.42          -4.2015645      -16.097630
2019-03-10/18:22:25.45          -4.2728248      -16.170887
2019-03-10/18:22:25.48          -4.3524571      -16.244145
2019-03-10/18:22:25.51          -4.4236472      -16.319766
2019-03-10/18:22:25.54          -4.4984145      -16.393024
2019-03-10/18:22:25.57          -4.5745919      -16.466281
2019-03-10/18:22:25.60          -4.6417238      -16.539539
2019-03-10/18:22:25.64          -4.7219622      -16.615160
2019-03-10/18:22:25.67          -4.8010138      -16.688418
2019-03-10/18:22:25.70          -4.8827160      -16.761676
2019-03-10/18:22:25.73          -4.9448717      -16.834933
2019-03-10/18:22:25.76          -5.0140284      -16.910554
2019-03-10/18:22:25.79          -5.0839033      -16.983812
2019-03-10/18:22:25.82          -5.1560408      -17.057070
2019-03-10/18:22:25.85          -5.2246898      -17.130327
2019-03-10/18:22:25.89          -5.2895535      -17.205948
2019-03-10/18:22:25.92          -5.3466408      -17.279206
2019-03-10/18:22:25.95          -5.4034990      -17.352464
2019-03-10/18:22:25.98          -5.4578386      -17.425721
2019-03-10/18:22:26.01          -5.5268382      -17.501029
2019-03-10/18:22:26.04          -5.5852600      -17.573714
2019-03-10/18:22:26.07          -5.6653503      -17.646400
2019-03-10/18:22:26.10          -5.7380392      -17.719085
2019-03-10/18:22:26.14          -5.8168756      -17.794115
2019-03-10/18:22:26.17          -5.8832403      -17.866801
2019-03-10/18:22:26.20          -5.9670841      -17.939487
2019-03-10/18:22:26.23          -6.0633640      -18.012172
2019-03-10/18:22:26.26          -6.1478167      -18.087202
2019-03-10/18:22:26.29          -6.2253118      -18.159888
2019-03-10/18:22:26.32          -6.3143673      -18.232574
2019-03-10/18:22:26.35          -6.3830061      -18.305259
2019-03-10/18:22:26.39          -6.4584027      -18.380289
2019-03-10/18:22:26.42          -6.5212223      -18.452975
2019-03-10/18:22:26.45          -6.6026284      -18.525660
2019-03-10/18:22:26.48          -6.6596495      -18.598346
2019-03-10/18:22:26.51          -6.7163439      -18.673376
2019-03-10/18:22:26.54          -6.7700513      -18.746062
2019-03-10/18:22:26.57          -6.8362046      -18.818747
2019-03-10/18:22:26.60          -6.8841139      -18.891433
2019-03-10/18:22:26.64          -6.9324655      -18.966463
2019-03-10/18:22:26.67          -6.9833659      -19.039149
2019-03-10/18:22:26.70          -7.0416296      -19.111834
2019-03-10/18:22:26.73          -7.0962981      -19.184520
2019-03-10/18:22:26.76          -7.1574020      -19.259550
2019-03-10/18:22:26.79          -7.2173512      -19.332236
2019-03-10/18:22:26.82          -7.2895140      -19.404921
2019-03-10/18:22:26.85          -7.3755479      -19.477607
2019-03-10/18:22:26.89          -7.4574312      -19.552637
2019-03-10/18:22:26.92          -7.5403804      -19.625323
2019-03-10/18:22:26.95          -7.6154734      -19.698008
2019-03-10/18:22:26.98          -7.6925343      -19.770693
2019-03-10/18:22:27.01          -7.7737349      -19.845371
2019-03-10/18:22:27.04          -7.8454678      -19.917415
2019-03-10/18:22:27.07          -7.8967602      -19.989457
2019-03-10/18:22:27.10          -7.9525541      -20.061500
2019-03-10/18:22:27.14          -7.9945948      -20.135867
2019-03-10/18:22:27.17          -8.0428116      -20.207910
2019-03-10/18:22:27.20          -8.0937387      -20.279953
2019-03-10/18:22:27.23          -8.1376701      -20.351996
2019-03-10/18:22:27.26          -8.1802689      -20.426363
2019-03-10/18:22:27.29          -8.2210325      -20.498406
2019-03-10/18:22:27.32          -8.2782347      -20.570449
2019-03-10/18:22:27.35          -8.3572611      -20.642491
2019-03-10/18:22:27.39          -8.4223545      -20.716858
2019-03-10/18:22:27.42          -8.4962012      -20.788902
2019-03-10/18:22:27.45          -8.5732988      -20.860944
2019-03-10/18:22:27.48          -8.6533068      -20.932987
2019-03-10/18:22:27.51          -8.7352991      -21.007354
2019-03-10/18:22:27.54          -8.8294075      -21.079397
2019-03-10/18:22:27.57          -8.9072680      -21.151440
2019-03-10/18:22:27.60          -8.9783423      -21.223483
2019-03-10/18:22:27.64          -9.0473212      -21.297850
2019-03-10/18:22:27.67          -9.1206637      -21.369893
2019-03-10/18:22:27.70          -9.1807891      -21.441936
2019-03-10/18:22:27.73          -9.2302972      -21.513978
2019-03-10/18:22:27.76          -9.2843198      -21.588345
2019-03-10/18:22:27.79          -9.3432422      -21.660389
2019-03-10/18:22:27.82          -9.3845490      -21.732431
2019-03-10/18:22:27.85          -9.4360467      -21.804474
2019-03-10/18:22:27.89          -9.4978528      -21.878841
2019-03-10/18:22:27.92          -9.5546729      -21.950884
2019-03-10/18:22:27.95          -9.6111566      -22.022927
2019-03-10/18:22:27.98          -9.6719527      -22.094970
2019-03-10/18:22:28.01          -9.7374075      -22.168958
2019-03-10/18:22:28.04          -9.7930349      -22.240312
2019-03-10/18:22:28.07          -9.8585703      -22.311665
2019-03-10/18:22:28.10          -9.9297585      -22.383018
2019-03-10/18:22:28.14          -10.015494      -22.456673
2019-03-10/18:22:28.17          -10.092703      -22.528027
2019-03-10/18:22:28.20          -10.166703      -22.599380
2019-03-10/18:22:28.23          -10.243213      -22.670733
2019-03-10/18:22:28.26          -10.314995      -22.744388
2019-03-10/18:22:28.29          -10.391478      -22.815741
2019-03-10/18:22:28.32          -10.466404      -22.887094
2019-03-10/18:22:28.35          -10.531321      -22.958447
2019-03-10/18:22:28.39          -10.600809      -23.032103
2019-03-10/18:22:28.42          -10.656749      -23.103456
2019-03-10/18:22:28.45          -10.701749      -23.174809
2019-03-10/18:22:28.48          -10.747555      -23.246162
2019-03-10/18:22:28.51          -10.796676      -23.319817
2019-03-10/18:22:28.54          -10.842594      -23.391171
2019-03-10/18:22:28.57          -10.892018      -23.462524
2019-03-10/18:22:28.60          -10.940839      -23.533877
2019-03-10/18:22:28.64          -10.989305      -23.607532
2019-03-10/18:22:28.67          -11.026975      -23.678886
2019-03-10/18:22:28.70          -11.079819      -23.750239
2019-03-10/18:22:28.73          -11.138655      -23.821592
2019-03-10/18:22:28.76          -11.196061      -23.895247
2019-03-10/18:22:28.79          -11.267839      -23.966600
2019-03-10/18:22:28.82          -11.335083      -24.037953
2019-03-10/18:22:28.85          -11.403624      -24.109306
2019-03-10/18:22:28.89          -11.469468      -24.182962
2019-03-10/18:22:28.92          -11.535105      -24.254315
2019-03-10/18:22:28.95          -11.605525      -24.325668
2019-03-10/18:22:28.98          -11.661701      -24.397021
2019-03-10/18:22:29.01          -11.719024      -24.470266
2019-03-10/18:22:29.04          -11.773323      -24.540872
2019-03-10/18:22:29.07          -11.812984      -24.611478
2019-03-10/18:22:29.10          -11.866815      -24.682084
2019-03-10/18:22:29.14          -11.916662      -24.754967
2019-03-10/18:22:29.17          -11.984007      -24.825573
2019-03-10/18:22:29.20          -12.044678      -24.896179
2019-03-10/18:22:29.23          -12.107564      -24.966784
2019-03-10/18:22:29.26          -12.167089      -25.039668
2019-03-10/18:22:29.29          -12.235921      -25.110274
2019-03-10/18:22:29.32          -12.319673      -25.180880
2019-03-10/18:22:29.35          -12.387284      -25.251485
2019-03-10/18:22:29.39          -12.463892      -25.324369
2019-03-10/18:22:29.42          -12.526512      -25.394975
2019-03-10/18:22:29.45          -12.578525      -25.465580
2019-03-10/18:22:29.48          -12.646935      -25.536186
2019-03-10/18:22:29.51          -12.715098      -25.609070
2019-03-10/18:22:29.54          -12.781845      -25.679676
2019-03-10/18:22:29.57          -12.844520      -25.750281
2019-03-10/18:22:29.60          -12.895191      -25.820887
2019-03-10/18:22:29.64          -12.970150      -25.893770
2019-03-10/18:22:29.67          -13.021873      -25.964376
2019-03-10/18:22:29.70          -13.092685      -26.034982
2019-03-10/18:22:29.73          -13.153371      -26.105588
2019-03-10/18:22:29.76          -13.217527      -26.178471
2019-03-10/18:22:29.79          -13.278609      -26.249077
2019-03-10/18:22:29.82          -13.345483      -26.319683
2019-03-10/18:22:29.85          -13.423178      -26.390288
2019-03-10/18:22:29.89          -13.490203      -26.463172
2019-03-10/18:22:29.92          -13.549580      -26.533778
2019-03-10/18:22:29.95          -13.618936      -26.604384
2019-03-10/18:22:29.98          -13.684612      -26.674989
2019-03-10/18:22:30.01          -13.766671      -26.747433
2019-03-10/18:22:30.04          -13.835037      -26.817238
2019-03-10/18:22:30.07          -13.896376      -26.887042
2019-03-10/18:22:30.10          -13.962241      -26.956846
2019-03-10/18:22:30.14          -14.011375      -27.028902
2019-03-10/18:22:30.17          -14.075742      -27.098706
2019-03-10/18:22:30.20          -14.141846      -27.168511
2019-03-10/18:22:30.23          -14.200229      -27.238315
2019-03-10/18:22:30.26          -14.261647      -27.310371
2019-03-10/18:22:30.29          -14.326748      -27.380175
2019-03-10/18:22:30.32          -14.386039      -27.449979
2019-03-10/18:22:30.35          -14.457551      -27.519783
2019-03-10/18:22:30.39          -14.526866      -27.591839
2019-03-10/18:22:30.42          -14.595728      -27.661644
2019-03-10/18:22:30.45          -14.659663      -27.731448
2019-03-10/18:22:30.48          -14.733005      -27.801252
2019-03-10/18:22:30.51          -14.810033      -27.873308
2019-03-10/18:22:30.54          -14.873686      -27.943113
2019-03-10/18:22:30.57          -14.935857      -28.012917
2019-03-10/18:22:30.60          -15.010488      -28.082721
2019-03-10/18:22:30.64          -15.077272      -28.154777
2019-03-10/18:22:30.67          -15.140887      -28.224582
2019-03-10/18:22:30.70          -15.215383      -28.294386
2019-03-10/18:22:30.73          -15.296228      -28.364190
2019-03-10/18:22:30.76          -15.358241      -28.436246
2019-03-10/18:22:30.79          -15.427501      -28.506050
2019-03-10/18:22:30.82          -15.509568      -28.575854
2019-03-10/18:22:30.85          -15.582017      -28.645658
2019-03-10/18:22:30.89          -15.645398      -28.717714
2019-03-10/18:22:30.92          -15.719811      -28.787519
2019-03-10/18:22:30.95          -15.794343      -28.857323
2019-03-10/18:22:30.98          -15.853972      -28.927127
2019-03-10/18:22:31.01          -15.916629      -28.998714
2019-03-10/18:22:31.04          -15.991158      -29.067664
2019-03-10/18:22:31.07          -16.058498      -29.136612
2019-03-10/18:22:31.10          -16.120443      -29.205561
2019-03-10/18:22:31.14          -16.181290      -29.276735
2019-03-10/18:22:31.17          -16.249464      -29.345684
2019-03-10/18:22:31.20          -16.305197      -29.414633
2019-03-10/18:22:31.23          -16.369768      -29.483582
2019-03-10/18:22:31.26          -16.436437      -29.554755
2019-03-10/18:22:31.29          -16.502990      -29.623704
2019-03-10/18:22:31.32          -16.557702      -29.692653
2019-03-10/18:22:31.35          -16.616093      -29.761602
2019-03-10/18:22:31.39          -16.676211      -29.832775
2019-03-10/18:22:31.42          -16.755938      -29.901725
2019-03-10/18:22:31.45          -16.824417      -29.970674
2019-03-10/18:22:31.48          -16.886343      -30.039622
2019-03-10/18:22:31.51          -16.949746      -30.110796
2019-03-10/18:22:31.54          -17.018482      -30.179745
2019-03-10/18:22:31.57          -17.078085      -30.248694
2019-03-10/18:22:31.60          -17.152291      -30.317643
2019-03-10/18:22:31.64          -17.223817      -30.388816
2019-03-10/18:22:31.67          -17.308288      -30.457765
2019-03-10/18:22:31.70          -17.372951      -30.526714
2019-03-10/18:22:31.73          -17.440244      -30.595663
2019-03-10/18:22:31.76          -17.522809      -30.666836
2019-03-10/18:22:31.79          -17.594479      -30.735786
2019-03-10/18:22:31.82          -17.671683      -30.804735
2019-03-10/18:22:31.85          -17.752796      -30.873683
2019-03-10/18:22:31.89          -17.828904      -30.944857
2019-03-10/18:22:31.92          -17.898347      -31.013806
2019-03-10/18:22:31.95          -17.952853      -31.082755
2019-03-10/18:22:31.98          -18.004887      -31.151704
2019-03-10/18:22:32.01          -18.078417      -31.222377
2019-03-10/18:22:32.04          -18.141391      -31.290414
2019-03-10/18:22:32.07          -18.214821      -31.358450
2019-03-10/18:22:32.10          -18.276301      -31.426486
2019-03-10/18:22:32.14          -18.332512      -31.496718
2019-03-10/18:22:32.17          -18.386809      -31.564755
2019-03-10/18:22:32.20          -18.445774      -31.632791
2019-03-10/18:22:32.23          -18.515908      -31.700827
2019-03-10/18:22:32.26          -18.591712      -31.771059
2019-03-10/18:22:32.29          -18.666964      -31.839096
2019-03-10/18:22:32.32          -18.739333      -31.907132
2019-03-10/18:22:32.35          -18.811970      -31.975169
2019-03-10/18:22:32.39          -18.883861      -32.045400
2019-03-10/18:22:32.42          -18.951065      -32.113437
2019-03-10/18:22:32.45          -19.027459      -32.181473
2019-03-10/18:22:32.48          -19.096274      -32.249510
2019-03-10/18:22:32.51          -19.155965      -32.319741
2019-03-10/18:22:32.54          -19.217762      -32.387778
2019-03-10/18:22:32.57          -19.268630      -32.455814
2019-03-10/18:22:32.60          -19.337416      -32.523851
2019-03-10/18:22:32.64          -19.371505      -32.594082
2019-03-10/18:22:32.67          -19.417638      -32.662119
2019-03-10/18:22:32.70          -19.471224      -32.730155
2019-03-10/18:22:32.73          -19.522914      -32.798192
2019-03-10/18:22:32.76          -19.579730      -32.868423
2019-03-10/18:22:32.79          -19.635558      -32.936460
2019-03-10/18:22:32.82          -19.690189      -33.004496
2019-03-10/18:22:32.85          -19.744469      -33.072533
2019-03-10/18:22:32.89          -19.785709      -33.142764
2019-03-10/18:22:32.92          -19.847513      -33.210801
2019-03-10/18:22:32.95          -19.912809      -33.278838
2019-03-10/18:22:32.98          -19.982874      -33.346874
2019-03-10/18:22:33.01          -20.050108      -33.416576
2019-03-10/18:22:33.04          -20.120576      -33.483648
2019-03-10/18:22:33.07          -20.200258      -33.550719
2019-03-10/18:22:33.10          -20.266445      -33.617790
2019-03-10/18:22:33.14          -20.325272      -33.687025
2019-03-10/18:22:33.17          -20.389665      -33.754096
2019-03-10/18:22:33.20          -20.455716      -33.821168
2019-03-10/18:22:33.23          -20.514647      -33.888239
2019-03-10/18:22:33.26          -20.558228      -33.957474
2019-03-10/18:22:33.29          -20.607773      -34.024545
2019-03-10/18:22:33.32          -20.665507      -34.091616
2019-03-10/18:22:33.35          -20.702361      -34.158687
2019-03-10/18:22:33.39          -20.749634      -34.227922
2019-03-10/18:22:33.42          -20.805687      -34.294994
2019-03-10/18:22:33.45          -20.873414      -34.362065
2019-03-10/18:22:33.48          -20.942758      -34.429136
2019-03-10/18:22:33.51          -21.011773      -34.498371
2019-03-10/18:22:33.54          -21.096057      -34.565443
2019-03-10/18:22:33.57          -21.162494      -34.632514
2019-03-10/18:22:33.60          -21.236145      -34.699585
2019-03-10/18:22:33.64          -21.320432      -34.768820
2019-03-10/18:22:33.67          -21.409049      -34.835892
2019-03-10/18:22:33.70          -21.496292      -34.902963
2019-03-10/18:22:33.73          -21.560625      -34.970034
2019-03-10/18:22:33.76          -21.629264      -35.039269
2019-03-10/18:22:33.79          -21.692820      -35.106340
2019-03-10/18:22:33.82          -21.749306      -35.173412
2019-03-10/18:22:33.85          -21.818163      -35.240483
2019-03-10/18:22:33.89          -21.863884      -35.309718
2019-03-10/18:22:33.92          -21.921940      -35.376789
2019-03-10/18:22:33.95          -21.968017      -35.443860
2019-03-10/18:22:33.98          -22.013868      -35.510931
2019-03-10/18:22:34.01          -22.069379      -35.579608
2019-03-10/18:22:34.04          -22.130980      -35.645661
2019-03-10/18:22:34.07          -22.195849      -35.711714
2019-03-10/18:22:34.10          -22.264571      -35.777766
2019-03-10/18:22:34.14          -22.325272      -35.845950
2019-03-10/18:22:34.17          -22.400737      -35.912003
2019-03-10/18:22:34.20          -22.467506      -35.978056
2019-03-10/18:22:34.23          -22.537604      -36.044109
2019-03-10/18:22:34.26          -22.609626      -36.112292
2019-03-10/18:22:34.29          -22.676849      -36.178345
2019-03-10/18:22:34.32          -22.732100      -36.244398
2019-03-10/18:22:34.35          -22.788303      -36.310451
2019-03-10/18:22:34.39          -22.855115      -36.378635
2019-03-10/18:22:34.42          -22.921882      -36.444688
2019-03-10/18:22:34.45          -22.981162      -36.510740
2019-03-10/18:22:34.48          -23.033331      -36.576793
2019-03-10/18:22:34.51          -23.095919      -36.644977
2019-03-10/18:22:34.54          -23.145938      -36.711030
2019-03-10/18:22:34.57          -23.200305      -36.777082
2019-03-10/18:22:34.60          -23.264621      -36.843135
2019-03-10/18:22:34.64          -23.333653      -36.911319
2019-03-10/18:22:34.67          -23.384327      -36.977372
2019-03-10/18:22:34.70          -23.437315      -37.043425
2019-03-10/18:22:34.73          -23.496787      -37.109477
2019-03-10/18:22:34.76          -23.559813      -37.177661
2019-03-10/18:22:34.79          -23.622469      -37.243714
2019-03-10/18:22:34.82          -23.692135      -37.309767
2019-03-10/18:22:34.85          -23.771531      -37.375819
2019-03-10/18:22:34.89          -23.833689      -37.444003
2019-03-10/18:22:34.92          -23.898659      -37.510056
2019-03-10/18:22:34.95          -23.969763      -37.576109
2019-03-10/18:22:34.98          -24.035795      -37.642162
2019-03-10/18:22:35.01          -24.101581      -37.709759
2019-03-10/18:22:35.04          -24.170644      -37.774743
2019-03-10/18:22:35.07          -24.241040      -37.839726
2019-03-10/18:22:35.10          -24.303249      -37.904710
2019-03-10/18:22:35.14          -24.356858      -37.971790
2019-03-10/18:22:35.17          -24.426135      -38.036774
2019-03-10/18:22:35.20          -24.493498      -38.101757
2019-03-10/18:22:35.23          -24.548481      -38.166740
2019-03-10/18:22:35.26          -24.619590      -38.233820
2019-03-10/18:22:35.29          -24.685566      -38.298804
2019-03-10/18:22:35.32          -24.747432      -38.363788
2019-03-10/18:22:35.35          -24.808479      -38.428771
2019-03-10/18:22:35.39          -24.872966      -38.495851
2019-03-10/18:22:35.42          -24.946078      -38.560835
2019-03-10/18:22:35.45          -25.005602      -38.625818
2019-03-10/18:22:35.48          -25.072121      -38.690802
2019-03-10/18:22:35.51          -25.148699      -38.757882
2019-03-10/18:22:35.54          -25.202479      -38.822866
2019-03-10/18:22:35.57          -25.259603      -38.887849
2019-03-10/18:22:35.60          -25.314178      -38.952833
2019-03-10/18:22:35.64          -25.368989      -39.019913
2019-03-10/18:22:35.67          -25.435671      -39.084897
2019-03-10/18:22:35.70          -25.492909      -39.149880
2019-03-10/18:22:35.73          -25.557460      -39.214863
2019-03-10/18:22:35.76          -25.601772      -39.281943
2019-03-10/18:22:35.79          -25.662092      -39.346927
2019-03-10/18:22:35.82          -25.735752      -39.411911
2019-03-10/18:22:35.85          -25.806883      -39.476894
2019-03-10/18:22:35.89          -25.885854      -39.543974
2019-03-10/18:22:35.92          -25.960151      -39.608958
2019-03-10/18:22:35.95          -26.028700      -39.673941
2019-03-10/18:22:35.98          -26.103990      -39.738925
2019-03-10/18:22:36.01          -26.176084      -39.805388
2019-03-10/18:22:36.04          -26.252934      -39.869246
2019-03-10/18:22:36.07          -26.306761      -39.933104
2019-03-10/18:22:36.10          -26.374316      -39.996962
2019-03-10/18:22:36.14          -26.434524      -40.062881
2019-03-10/18:22:36.17          -26.492430      -40.126739
2019-03-10/18:22:36.20          -26.547601      -40.190597
2019-03-10/18:22:36.23          -26.597886      -40.254455
2019-03-10/18:22:36.26          -26.643002      -40.320374
2019-03-10/18:22:36.29          -26.700206      -40.384232
2019-03-10/18:22:36.32          -26.769200      -40.448090
2019-03-10/18:22:36.35          -26.835957      -40.511948
2019-03-10/18:22:36.39          -26.900002      -40.577867
2019-03-10/18:22:36.42          -26.969733      -40.641725
2019-03-10/18:22:36.45          -27.035697      -40.705583
2019-03-10/18:22:36.48          -27.101704      -40.769441
2019-03-10/18:22:36.51          -27.182747      -40.835360
2019-03-10/18:22:36.54          -27.254349      -40.899218
2019-03-10/18:22:36.57          -27.321155      -40.963076
2019-03-10/18:22:36.60          -27.383900      -41.026934
2019-03-10/18:22:36.64          -27.449959      -41.092852
2019-03-10/18:22:36.67          -27.501849      -41.156711
2019-03-10/18:22:36.70          -27.559692      -41.220569
2019-03-10/18:22:36.73          -27.617162      -41.284427
2019-03-10/18:22:36.76          -27.676657      -41.350345
2019-03-10/18:22:36.79          -27.732325      -41.414204
2019-03-10/18:22:36.82          -27.799094      -41.478062
2019-03-10/18:22:36.85          -27.852906      -41.541920
2019-03-10/18:22:36.89          -27.907458      -41.607838
2019-03-10/18:22:36.92          -27.968131      -41.671697
2019-03-10/18:22:36.95          -28.034911      -41.735555
2019-03-10/18:22:36.98          -28.098018      -41.799413
2019-03-10/18:22:37.01          -28.159456      -41.864685
2019-03-10/18:22:37.04          -28.212883      -41.927366
2019-03-10/18:22:37.07          -28.266634      -41.990046
2019-03-10/18:22:37.10          -28.320365      -42.052726
2019-03-10/18:22:37.14          -28.380709      -42.117429
2019-03-10/18:22:37.17          -28.434627      -42.180110
2019-03-10/18:22:37.20          -28.486498      -42.242790
2019-03-10/18:22:37.23          -28.541735      -42.305470
2019-03-10/18:22:37.26          -28.592689      -42.370172
2019-03-10/18:22:37.29          -28.645083      -42.432853
2019-03-10/18:22:37.32          -28.705546      -42.495533
2019-03-10/18:22:37.35          -28.760954      -42.558213
2019-03-10/18:22:37.39          -28.824236      -42.622916
2019-03-10/18:22:37.42          -28.877638      -42.685597
2019-03-10/18:22:37.45          -28.935010      -42.748277
2019-03-10/18:22:37.48          -28.991913      -42.810957
2019-03-10/18:22:37.51          -29.038290      -42.875659
2019-03-10/18:22:37.54          -29.099325      -42.938340
2019-03-10/18:22:37.57          -29.157997      -43.001020
2019-03-10/18:22:37.60          -29.223498      -43.063700
2019-03-10/18:22:37.64          -29.284891      -43.128403
2019-03-10/18:22:37.67          -29.342556      -43.191083
2019-03-10/18:22:37.70          -29.408078      -43.253764
2019-03-10/18:22:37.73          -29.487576      -43.316444
2019-03-10/18:22:37.76          -29.567203      -43.381146
2019-03-10/18:22:37.79          -29.647298      -43.443827
2019-03-10/18:22:37.82          -29.714042      -43.506507
2019-03-10/18:22:37.85          -29.796250      -43.569187
2019-03-10/18:22:37.89          -29.855824      -43.633890
2019-03-10/18:22:37.92          -29.919936      -43.696570
2019-03-10/18:22:37.95          -29.978420      -43.759251
2019-03-10/18:22:37.98          -30.040135      -43.821931
2019-03-10/18:22:38.01          -30.091701      -43.885956
2019-03-10/18:22:38.04          -30.141850      -43.947401
2019-03-10/18:22:38.07          -30.195498      -44.008847
2019-03-10/18:22:38.10          -30.253422      -44.070292
2019-03-10/18:22:38.14          -30.305461      -44.133719
2019-03-10/18:22:38.17          -30.377405      -44.195165
2019-03-10/18:22:38.20          -30.444007      -44.256610
2019-03-10/18:22:38.23          -30.512221      -44.318055
2019-03-10/18:22:38.26          -30.581322      -44.381482
2019-03-10/18:22:38.29          -30.643670      -44.442928
2019-03-10/18:22:38.32          -30.712623      -44.504373
2019-03-10/18:22:38.35          -30.783843      -44.565818
2019-03-10/18:22:38.39          -30.848425      -44.629246
2019-03-10/18:22:38.42          -30.906302      -44.690691
2019-03-10/18:22:38.45          -30.962889      -44.752136
2019-03-10/18:22:38.48          -31.019218      -44.813581
2019-03-10/18:22:38.51          -31.076723      -44.877009
2019-03-10/18:22:38.54          -31.126262      -44.938454
2019-03-10/18:22:38.57          -31.181217      -44.999899
2019-03-10/18:22:38.60          -31.233247      -45.061345
2019-03-10/18:22:38.64          -31.281409      -45.124772
2019-03-10/18:22:38.67          -31.329878      -45.186218
2019-03-10/18:22:38.70          -31.377105      -45.247663
2019-03-10/18:22:38.73          -31.417310      -45.309108
2019-03-10/18:22:38.76          -31.472479      -45.372535
2019-03-10/18:22:38.79          -31.523985      -45.433981
2019-03-10/18:22:38.82          -31.581010      -45.495426
2019-03-10/18:22:38.85          -31.630402      -45.556871
2019-03-10/18:22:38.89          -31.682949      -45.620298
2019-03-10/18:22:38.92          -31.742984      -45.681744
2019-03-10/18:22:38.95          -31.798524      -45.743189
2019-03-10/18:22:38.98          -31.868432      -45.804634
2019-03-10/18:22:39.01          -31.942919      -45.867355
2019-03-10/18:22:39.04          -32.013954      -45.927513
2019-03-10/18:22:39.07          -32.076165      -45.987670
2019-03-10/18:22:39.10          -32.146086      -46.047827
2019-03-10/18:22:39.14          -32.217101      -46.109925
2019-03-10/18:22:39.17          -32.284718      -46.170083
2019-03-10/18:22:39.20          -32.350355      -46.230240
2019-03-10/18:22:39.23          -32.415249      -46.290397
2019-03-10/18:22:39.26          -32.477412      -46.352496
2019-03-10/18:22:39.29          -32.534858      -46.412653
2019-03-10/18:22:39.32          -32.581213      -46.472810
2019-03-10/18:22:39.35          -32.635337      -46.532968
2019-03-10/18:22:39.39          -32.679780      -46.595066
2019-03-10/18:22:39.42          -32.735412      -46.655223
2019-03-10/18:22:39.45          -32.788642      -46.715380
2019-03-10/18:22:39.48          -32.849344      -46.775538
2019-03-10/18:22:39.51          -32.908665      -46.837636
2019-03-10/18:22:39.54          -32.968370      -46.897793
2019-03-10/18:22:39.57          -33.020447      -46.957950
2019-03-10/18:22:39.60          -33.085569      -47.018108
2019-03-10/18:22:39.64          -33.151923      -47.080206
2019-03-10/18:22:39.67          -33.224237      -47.140363
2019-03-10/18:22:39.70          -33.299081      -47.200521
2019-03-10/18:22:39.73          -33.371468      -47.260678
2019-03-10/18:22:39.76          -33.422536      -47.322776
2019-03-10/18:22:39.79          -33.477288      -47.382933
2019-03-10/18:22:39.82          -33.528048      -47.443091
2019-03-10/18:22:39.85          -33.597298      -47.503248
2019-03-10/18:22:39.89          -33.640413      -47.565346
2019-03-10/18:22:39.92          -33.681903      -47.625503
2019-03-10/18:22:39.95          -33.732382      -47.685661
2019-03-10/18:22:39.98          -33.763011      -47.745818
2019-03-10/18:22:40.01          -33.801057      -47.807180
2019-03-10/18:22:40.04          -33.851131      -47.865995
2019-03-10/18:22:40.07          -33.908378      -47.924810
2019-03-10/18:22:40.10          -33.961438      -47.983625
2019-03-10/18:22:40.14          -34.004321      -48.044337
2019-03-10/18:22:40.17          -34.076146      -48.103153
2019-03-10/18:22:40.20          -34.142409      -48.161968
2019-03-10/18:22:40.23          -34.201671      -48.220782
2019-03-10/18:22:40.26          -34.270905      -48.281495
2019-03-10/18:22:40.29          -34.328797      -48.340310
2019-03-10/18:22:40.32          -34.397672      -48.399125
2019-03-10/18:22:40.35          -34.460420      -48.457940
2019-03-10/18:22:40.39          -34.516085      -48.518652
2019-03-10/18:22:40.42          -34.580894      -48.577468
2019-03-10/18:22:40.45          -34.633029      -48.636283
2019-03-10/18:22:40.48          -34.693716      -48.695098
2019-03-10/18:22:40.51          -34.735852      -48.755810
2019-03-10/18:22:40.54          -34.775519      -48.814625
2019-03-10/18:22:40.57          -34.833674      -48.873440
2019-03-10/18:22:40.60          -34.883678      -48.932255
2019-03-10/18:22:40.64          -34.935363      -48.992968
2019-03-10/18:22:40.67          -34.985968      -49.051783
2019-03-10/18:22:40.70          -35.042016      -49.110598
2019-03-10/18:22:40.73          -35.086407      -49.169413
2019-03-10/18:22:40.76          -35.138237      -49.230125
2019-03-10/18:22:40.79          -35.196292      -49.288940
2019-03-10/18:22:40.82          -35.256409      -49.347755
2019-03-10/18:22:40.85          -35.309570      -49.406570
2019-03-10/18:22:40.89          -35.351714      -49.467283
2019-03-10/18:22:40.92          -35.406837      -49.526098
2019-03-10/18:22:40.95          -35.464897      -49.584913
2019-03-10/18:22:40.98          -35.513788      -49.643728
2019-03-10/18:22:41.01          -35.570984      -49.701816
2019-03-10/18:22:41.04          -35.626620      -49.761075
2019-03-10/18:22:41.07          -35.685313      -49.818481
2019-03-10/18:22:41.10          -35.737923      -49.875888
2019-03-10/18:22:41.14          -35.796201      -49.933295
2019-03-10/18:22:41.17          -35.858306      -49.992553
2019-03-10/18:22:41.20          -35.913545      -50.049960
2019-03-10/18:22:41.23          -35.961930      -50.107366
2019-03-10/18:22:41.26          -36.013819      -50.164773
2019-03-10/18:22:41.29          -36.077044      -50.224032
2019-03-10/18:22:41.32          -36.131614      -50.281438
2019-03-10/18:22:41.35          -36.194748      -50.338845
2019-03-10/18:22:41.39          -36.247781      -50.396252
2019-03-10/18:22:41.42          -36.309061      -50.455510
2019-03-10/18:22:41.45          -36.367476      -50.512917
2019-03-10/18:22:41.48          -36.422421      -50.570323
2019-03-10/18:22:41.51          -36.486806      -50.627730
2019-03-10/18:22:41.54          -36.552202      -50.686989
2019-03-10/18:22:41.57          -36.609318      -50.744395
2019-03-10/18:22:41.60          -36.673647      -50.801802
2019-03-10/18:22:41.64          -36.723220      -50.859209
2019-03-10/18:22:41.67          -36.794723      -50.918467
2019-03-10/18:22:41.70          -36.857458      -50.975874
2019-03-10/18:22:41.73          -36.923965      -51.033280
2019-03-10/18:22:41.76          -36.985576      -51.090687
2019-03-10/18:22:41.79          -37.055521      -51.149946
2019-03-10/18:22:41.82          -37.120327      -51.207352
2019-03-10/18:22:41.85          -37.194377      -51.264759
2019-03-10/18:22:41.89          -37.251370      -51.322166
2019-03-10/18:22:41.92          -37.329236      -51.381425
2019-03-10/18:22:41.95          -37.384746      -51.438831
2019-03-10/18:22:41.98          -37.437516      -51.496238
2019-03-10/18:22:42.01          -37.495048      -51.552890
2019-03-10/18:22:42.04          -37.559411      -51.610639
2019-03-10/18:22:42.07          -37.612570      -51.666583
2019-03-10/18:22:42.10          -37.676046      -51.722527
2019-03-10/18:22:42.14          -37.719517      -51.778472
2019-03-10/18:22:42.17          -37.779827      -51.836221
2019-03-10/18:22:42.20          -37.827010      -51.892165
2019-03-10/18:22:42.23          -37.885929      -51.948110
2019-03-10/18:22:42.26          -37.941125      -52.004054
2019-03-10/18:22:42.29          -37.995442      -52.061804
2019-03-10/18:22:42.32          -38.052809      -52.117748
2019-03-10/18:22:42.35          -38.114316      -52.173692
2019-03-10/18:22:42.39          -38.170264      -52.229637
2019-03-10/18:22:42.42          -38.235048      -52.287386
2019-03-10/18:22:42.45          -38.292996      -52.343330
2019-03-10/18:22:42.48          -38.352939      -52.399274
2019-03-10/18:22:42.51          -38.416167      -52.455219
2019-03-10/18:22:42.54          -38.487390      -52.512968
2019-03-10/18:22:42.57          -38.549955      -52.568912
2019-03-10/18:22:42.60          -38.603384      -52.624857
2019-03-10/18:22:42.64          -38.672160      -52.680801
2019-03-10/18:22:42.67          -38.727870      -52.738551
2019-03-10/18:22:42.70          -38.786163      -52.794495
2019-03-10/18:22:42.73          -38.848289      -52.850439
2019-03-10/18:22:42.76          -38.896529      -52.906384
2019-03-10/18:22:42.79          -38.953537      -52.964133
2019-03-10/18:22:42.82          -38.996515      -53.020077
2019-03-10/18:22:42.85          -39.036005      -53.076021
2019-03-10/18:22:42.89          -39.094684      -53.131966
2019-03-10/18:22:42.92          -39.128565      -53.189715
2019-03-10/18:22:42.95          -39.165753      -53.245659
2019-03-10/18:22:42.98          -39.207406      -53.301604
2019-03-10/18:22:43.01          -39.255986      -53.356766
2019-03-10/18:22:43.04          -39.322945      -53.412951
2019-03-10/18:22:43.07          -39.373624      -53.467380
2019-03-10/18:22:43.10          -39.429826      -53.521809
2019-03-10/18:22:43.14          -39.504744      -53.576238
2019-03-10/18:22:43.17          -39.565203      -53.632423
2019-03-10/18:22:43.20          -39.631357      -53.686851
2019-03-10/18:22:43.23          -39.704785      -53.741280
2019-03-10/18:22:43.26          -39.770738      -53.795709
2019-03-10/18:22:43.29          -39.823149      -53.851894
2019-03-10/18:22:43.32          -39.869449      -53.906323
2019-03-10/18:22:43.35          -39.931962      -53.960752
2019-03-10/18:22:43.39          -39.991912      -54.015181
2019-03-10/18:22:43.42          -40.031838      -54.071366
2019-03-10/18:22:43.45          -40.071142      -54.125795
2019-03-10/18:22:43.48          -40.110880      -54.180223
2019-03-10/18:22:43.51          -40.151038      -54.234653
2019-03-10/18:22:43.54          -40.200038      -54.290837
2019-03-10/18:22:43.57          -40.242895      -54.345266
2019-03-10/18:22:43.60          -40.295571      -54.399695
2019-03-10/18:22:43.64          -40.342018      -54.454124
2019-03-10/18:22:43.67          -40.381869      -54.510309
2019-03-10/18:22:43.70          -40.444391      -54.564738
2019-03-10/18:22:43.73          -40.509918      -54.619167
2019-03-10/18:22:43.76          -40.580418      -54.673596
2019-03-10/18:22:43.79          -40.652967      -54.729781
2019-03-10/18:22:43.82          -40.709547      -54.784209
2019-03-10/18:22:43.85          -40.782311      -54.838638
2019-03-10/18:22:43.89          -40.850136      -54.893067
2019-03-10/18:22:43.92          -40.919538      -54.949252
2019-03-10/18:22:43.95          -40.990589      -55.003681
2019-03-10/18:22:43.98          -41.046027      -55.058110
2019-03-10/18:22:44.01          -41.096397      -55.111718
2019-03-10/18:22:44.04          -41.141180      -55.166260
2019-03-10/18:22:44.07          -41.175799      -55.219097
2019-03-10/18:22:44.10          -41.225634      -55.271934
2019-03-10/18:22:44.14          -41.260515      -55.324772
2019-03-10/18:22:44.17          -41.292997      -55.379314
2019-03-10/18:22:44.20          -41.314459      -55.432151
2019-03-10/18:22:44.23          -41.352221      -55.484988
2019-03-10/18:22:44.26          -41.390234      -55.537826
2019-03-10/18:22:44.29          -41.434109      -55.592368
2019-03-10/18:22:44.32          -41.479111      -55.645205
2019-03-10/18:22:44.35          -41.527449      -55.698043
2019-03-10/18:22:44.39          -41.581919      -55.750880
2019-03-10/18:22:44.42          -41.635527      -55.805422
2019-03-10/18:22:44.45          -41.678662      -55.858260
2019-03-10/18:22:44.48          -41.743496      -55.911097
2019-03-10/18:22:44.51          -41.805144      -55.963934
2019-03-10/18:22:44.54          -41.864645      -56.018476
2019-03-10/18:22:44.57          -41.915258      -56.071314
2019-03-10/18:22:44.60          -41.970873      -56.124151
2019-03-10/18:22:44.64          -42.023457      -56.176989
2019-03-10/18:22:44.67          -42.064527      -56.231531
2019-03-10/18:22:44.70          -42.103920      -56.284368
2019-03-10/18:22:44.73          -42.154174      -56.337205
2019-03-10/18:22:44.76          -42.185897      -56.390043
2019-03-10/18:22:44.79          -42.219335      -56.444585
2019-03-10/18:22:44.82          -42.247041      -56.497422
2019-03-10/18:22:44.85          -42.288465      -56.550259
2019-03-10/18:22:44.89          -42.328495      -56.603097
2019-03-10/18:22:44.92          -42.364276      -56.657639
2019-03-10/18:22:44.95          -42.406053      -56.710476
2019-03-10/18:22:44.98          -42.462490      -56.763314
2019-03-10/18:22:45.01          -42.510911      -56.815303
2019-03-10/18:22:45.04          -42.571915      -56.868149
2019-03-10/18:22:45.07          -42.627222      -56.919342
2019-03-10/18:22:45.10          -42.691968      -56.970536
2019-03-10/18:22:45.14          -42.735602      -57.021730
2019-03-10/18:22:45.17          -42.792059      -57.074576
2019-03-10/18:22:45.20          -42.848035      -57.125769
2019-03-10/18:22:45.23          -42.896715      -57.176963
2019-03-10/18:22:45.26          -42.950066      -57.228157
2019-03-10/18:22:45.29          -42.991243      -57.281003
2019-03-10/18:22:45.32          -43.033959      -57.332197
2019-03-10/18:22:45.35          -43.079786      -57.383390
2019-03-10/18:22:45.39          -43.116662      -57.434584
2019-03-10/18:22:45.42          -43.173477      -57.487430
2019-03-10/18:22:45.45          -43.216371      -57.538624
2019-03-10/18:22:45.48          -43.271775      -57.589817
2019-03-10/18:22:45.51          -43.330728      -57.641012
2019-03-10/18:22:45.54          -43.372953      -57.693857
2019-03-10/18:22:45.57          -43.430783      -57.745051
2019-03-10/18:22:45.60          -43.476128      -57.796244
2019-03-10/18:22:45.64          -43.527239      -57.847439
2019-03-10/18:22:45.67          -43.597745      -57.900284
2019-03-10/18:22:45.70          -43.648516      -57.951478
2019-03-10/18:22:45.73          -43.706896      -58.002672
2019-03-10/18:22:45.76          -43.751930      -58.053866
2019-03-10/18:22:45.79          -43.800602      -58.106711
2019-03-10/18:22:45.82          -43.846822      -58.157905
2019-03-10/18:22:45.85          -43.905698      -58.209099
2019-03-10/18:22:45.89          -43.964586      -58.260293
2019-03-10/18:22:45.92          -44.002301      -58.313138
2019-03-10/18:22:45.95          -44.037654      -58.364332
2019-03-10/18:22:45.98          -44.086134      -58.415526
2019-03-10/18:22:46.01          -44.126355      -58.465838
2019-03-10/18:22:46.04          -44.179237      -58.516918
2019-03-10/18:22:46.07          -44.233261      -58.566402
2019-03-10/18:22:46.10          -44.290183      -58.615886
2019-03-10/18:22:46.14          -44.328965      -58.665371
2019-03-10/18:22:46.17          -44.372188      -58.716451
2019-03-10/18:22:46.20          -44.437368      -58.765936
2019-03-10/18:22:46.23          -44.488451      -58.815420
2019-03-10/18:22:46.26          -44.545709      -58.864904
2019-03-10/18:22:46.29          -44.613704      -58.915985
2019-03-10/18:22:46.32          -44.667632      -58.965469
2019-03-10/18:22:46.35          -44.720786      -59.014953
2019-03-10/18:22:46.39          -44.772295      -59.064437
2019-03-10/18:22:46.42          -44.830175      -59.115518
2019-03-10/18:22:46.45          -44.885482      -59.165002
2019-03-10/18:22:46.48          -44.932072      -59.214486
2019-03-10/18:22:46.51          -44.977227      -59.263971
2019-03-10/18:22:46.54          -45.028748      -59.315051
2019-03-10/18:22:46.57          -45.071073      -59.364535
2019-03-10/18:22:46.60          -45.118535      -59.414019
2019-03-10/18:22:46.64          -45.157638      -59.463504
2019-03-10/18:22:46.67          -45.211487      -59.514584
2019-03-10/18:22:46.70          -45.266755      -59.564069
2019-03-10/18:22:46.73          -45.317146      -59.613553
2019-03-10/18:22:46.76          -45.367390      -59.663037
2019-03-10/18:22:46.79          -45.426010      -59.714118
2019-03-10/18:22:46.82          -45.472243      -59.763602
2019-03-10/18:22:46.85          -45.520938      -59.813086
2019-03-10/18:22:46.89          -45.571400      -59.862570
2019-03-10/18:22:46.92          -45.625019      -59.913651
2019-03-10/18:22:46.95          -45.674984      -59.963135
2019-03-10/18:22:46.98          -45.716269      -60.012619
2019-03-10/18:22:47.01          -45.760654      -60.061183
2019-03-10/18:22:47.04          -45.798722      -60.110423
2019-03-10/18:22:47.07          -45.847602      -60.158123
2019-03-10/18:22:47.10          -45.898163      -60.205824
2019-03-10/18:22:47.14          -45.941562      -60.253525
2019-03-10/18:22:47.17          -45.978642      -60.302765
2019-03-10/18:22:47.20          -46.013932      -60.350466
2019-03-10/18:22:47.23          -46.054233      -60.398166
2019-03-10/18:22:47.26          -46.114760      -60.445867
2019-03-10/18:22:47.29          -46.172732      -60.495107
2019-03-10/18:22:47.32          -46.227042      -60.542808
2019-03-10/18:22:47.35          -46.264832      -60.590508
2019-03-10/18:22:47.39          -46.303558      -60.638209
2019-03-10/18:22:47.42          -46.340733      -60.687449
2019-03-10/18:22:47.45          -46.398341      -60.735150
2019-03-10/18:22:47.48          -46.450152      -60.782850
2019-03-10/18:22:47.51          -46.501553      -60.830552
2019-03-10/18:22:47.54          -46.536379      -60.879791
2019-03-10/18:22:47.57          -46.571750      -60.927492
2019-03-10/18:22:47.60          -46.619283      -60.975193
2019-03-10/18:22:47.64          -46.665060      -61.022894
2019-03-10/18:22:47.67          -46.710224      -61.072133
2019-03-10/18:22:47.70          -46.765863      -61.119834
2019-03-10/18:22:47.73          -46.801830      -61.167535
2019-03-10/18:22:47.76          -46.847186      -61.215236
2019-03-10/18:22:47.79          -46.896329      -61.264475
2019-03-10/18:22:47.82          -46.949548      -61.312176
2019-03-10/18:22:47.85          -47.001110      -61.359877
2019-03-10/18:22:47.89          -47.055013      -61.407578
2019-03-10/18:22:47.92          -47.113788      -61.456818
2019-03-10/18:22:47.95          -47.163293      -61.504518
2019-03-10/18:22:47.98          -47.212371      -61.552219
2019-03-10/18:22:48.01          -47.274044      -61.598964
2019-03-10/18:22:48.04          -47.338248      -61.646290
2019-03-10/18:22:48.07          -47.386644      -61.692138
2019-03-10/18:22:48.10          -47.432794      -61.737986
2019-03-10/18:22:48.14          -47.480527      -61.783834
2019-03-10/18:22:48.17          -47.526181      -61.831161
2019-03-10/18:22:48.20          -47.565452      -61.877008
2019-03-10/18:22:48.23          -47.610627      -61.922856
2019-03-10/18:22:48.26          -47.636649      -61.968704
2019-03-10/18:22:48.29          -47.662000      -62.016031
2019-03-10/18:22:48.32          -47.693065      -62.061879
2019-03-10/18:22:48.35          -47.719509      -62.107726
2019-03-10/18:22:48.39          -47.745510      -62.153574
2019-03-10/18:22:48.42          -47.787729      -62.200901
2019-03-10/18:22:48.45          -47.822519      -62.246749
2019-03-10/18:22:48.48          -47.860401      -62.292597
2019-03-10/18:22:48.51          -47.911175      -62.338445
2019-03-10/18:22:48.54          -47.977365      -62.385772
2019-03-10/18:22:48.57          -48.034256      -62.431619
2019-03-10/18:22:48.60          -48.077914      -62.477467
2019-03-10/18:22:48.64          -48.138661      -62.523315
2019-03-10/18:22:48.67          -48.200569      -62.570642
2019-03-10/18:22:48.70          -48.244571      -62.616489
2019-03-10/18:22:48.73          -48.288176      -62.662337
2019-03-10/18:22:48.76          -48.330034      -62.708185
2019-03-10/18:22:48.79          -48.357144      -62.755512
2019-03-10/18:22:48.82          -48.382586      -62.801360
2019-03-10/18:22:48.85          -48.406688      -62.847207
2019-03-10/18:22:48.89          -48.430885      -62.893055
2019-03-10/18:22:48.92          -48.449516      -62.940382
2019-03-10/18:22:48.95          -48.470070      -62.986230
2019-03-10/18:22:48.98          -48.493282      -63.032078
2019-03-10/18:22:49.01          -48.517052      -63.076934
2019-03-10/18:22:49.04          -48.550939      -63.122277
2019-03-10/18:22:49.07          -48.592041      -63.166203
2019-03-10/18:22:49.10          -48.632646      -63.210130
2019-03-10/18:22:49.14          -48.680804      -63.254056
2019-03-10/18:22:49.17          -48.737576      -63.299400
2019-03-10/18:22:49.20          -48.788049      -63.343326
2019-03-10/18:22:49.23          -48.839645      -63.387252
2019-03-10/18:22:49.26          -48.891415      -63.431178
2019-03-10/18:22:49.29          -48.935223      -63.476522
2019-03-10/18:22:49.32          -48.975528      -63.520448
2019-03-10/18:22:49.35          -49.014734      -63.564374
2019-03-10/18:22:49.39          -49.055383      -63.608301
2019-03-10/18:22:49.42          -49.095255      -63.653644
2019-03-10/18:22:49.45          -49.117173      -63.697570
2019-03-10/18:22:49.48          -49.145788      -63.741496
2019-03-10/18:22:49.51          -49.160780      -63.785423
2019-03-10/18:22:49.54          -49.193752      -63.830766
2019-03-10/18:22:49.57          -49.233268      -63.874692
2019-03-10/18:22:49.60          -49.271883      -63.918619
2019-03-10/18:22:49.64          -49.297000      -63.962545
2019-03-10/18:22:49.67          -49.326207      -64.007888
2019-03-10/18:22:49.70          -49.365024      -64.051815
2019-03-10/18:22:49.73          -49.402911      -64.095741
2019-03-10/18:22:49.76          -49.453583      -64.139667
2019-03-10/18:22:49.79          -49.517406      -64.185011
2019-03-10/18:22:49.82          -49.557725      -64.228937
2019-03-10/18:22:49.85          -49.594004      -64.272863
2019-03-10/18:22:49.89          -49.634131      -64.316790
2019-03-10/18:22:49.92          -49.692949      -64.362133
2019-03-10/18:22:49.95          -49.734214      -64.406059
2019-03-10/18:22:49.98          -49.768350      -64.449985
2019-03-10/18:22:50.01          -49.815244      -64.492885
2019-03-10/18:22:50.04          -49.847102      -64.536176
2019-03-10/18:22:50.07          -49.873140      -64.578113
2019-03-10/18:22:50.10          -49.912462      -64.620051
2019-03-10/18:22:50.14          -49.949380      -64.661989
2019-03-10/18:22:50.17          -49.982069      -64.705279
2019-03-10/18:22:50.20          -49.999034      -64.747217
2019-03-10/18:22:50.23          -50.039769      -64.789154
2019-03-10/18:22:50.26          -50.066378      -64.831092
2019-03-10/18:22:50.29          -50.087917      -64.874383
2019-03-10/18:22:50.32          -50.121646      -64.916320
2019-03-10/18:22:50.35          -50.145531      -64.958258
2019-03-10/18:22:50.39          -50.166542      -65.000196
2019-03-10/18:22:50.42          -50.200256      -65.043486
2019-03-10/18:22:50.45          -50.226683      -65.085424
2019-03-10/18:22:50.48          -50.265085      -65.127361
2019-03-10/18:22:50.51          -50.295520      -65.169299
2019-03-10/18:22:50.54          -50.344774      -65.212590
2019-03-10/18:22:50.57          -50.394614      -65.254527
2019-03-10/18:22:50.60          -50.412500      -65.296465
2019-03-10/18:22:50.64          -50.464238      -65.338403
2019-03-10/18:22:50.67          -50.505203      -65.381693
2019-03-10/18:22:50.70          -50.542737      -65.423631
2019-03-10/18:22:50.73          -50.580225      -65.465568
2019-03-10/18:22:50.76          -50.619142      -65.507506
2019-03-10/18:22:50.79          -50.658571      -65.550797
2019-03-10/18:22:50.82          -50.693515      -65.592734
2019-03-10/18:22:50.85          -50.726866      -65.634672
2019-03-10/18:22:50.89          -50.785439      -65.676610
2019-03-10/18:22:50.92          -50.819917      -65.719900
2019-03-10/18:22:50.95          -50.860998      -65.761838
2019-03-10/18:22:50.98          -50.914422      -65.803775
2019-03-10/18:22:51.01          -50.968462      -65.844641
2019-03-10/18:22:51.04          -51.020178      -65.885787
2019-03-10/18:22:51.07          -51.077166      -65.925647
2019-03-10/18:22:51.10          -51.128549      -65.965507
2019-03-10/18:22:51.14          -51.182465      -66.005367
2019-03-10/18:22:51.17          -51.240371      -66.046513
2019-03-10/18:22:51.20          -51.305174      -66.086373
2019-03-10/18:22:51.23          -51.367145      -66.126233
2019-03-10/18:22:51.26          -51.410611      -66.166093
2019-03-10/18:22:51.29          -51.461132      -66.207239
2019-03-10/18:22:51.32          -51.506089      -66.247099
2019-03-10/18:22:51.35          -51.552738      -66.286959
2019-03-10/18:22:51.39          -51.587770      -66.326820
2019-03-10/18:22:51.42          -51.640531      -66.367966
2019-03-10/18:22:51.45          -51.670919      -66.407826
2019-03-10/18:22:51.48          -51.692915      -66.447686
2019-03-10/18:22:51.51          -51.734840      -66.487546
2019-03-10/18:22:51.54          -51.775212      -66.528692
2019-03-10/18:22:51.57          -51.820657      -66.568552
2019-03-10/18:22:51.60          -51.866113      -66.608412
2019-03-10/18:22:51.64          -51.894623      -66.648272
2019-03-10/18:22:51.67          -51.949370      -66.689418
2019-03-10/18:22:51.70          -51.983057      -66.729278
2019-03-10/18:22:51.73          -52.031791      -66.769138
2019-03-10/18:22:51.76          -52.091219      -66.808998
2019-03-10/18:22:51.79          -52.136116      -66.850144
2019-03-10/18:22:51.82          -52.189357      -66.890004
2019-03-10/18:22:51.85          -52.226958      -66.929864
2019-03-10/18:22:51.89          -52.277929      -66.969725
2019-03-10/18:22:51.92          -52.341375      -67.010871
2019-03-10/18:22:51.95          -52.388402      -67.050731
2019-03-10/18:22:51.98          -52.449275      -67.090591
2019-03-10/18:22:52.01          -52.503283      -67.129343
2019-03-10/18:22:52.04          -52.550643      -67.168272
2019-03-10/18:22:52.07          -52.601812      -67.205985
2019-03-10/18:22:52.10          -52.658046      -67.243697
2019-03-10/18:22:52.14          -52.720538      -67.281410
2019-03-10/18:22:52.17          -52.763680      -67.320339
2019-03-10/18:22:52.20          -52.796082      -67.358052
2019-03-10/18:22:52.23          -52.843874      -67.395765
2019-03-10/18:22:52.26          -52.879920      -67.433478
2019-03-10/18:22:52.29          -52.913135      -67.472407
2019-03-10/18:22:52.32          -52.956188      -67.510120
2019-03-10/18:22:52.35          -52.988042      -67.547832
2019-03-10/18:22:52.39          -53.018637      -67.585545
2019-03-10/18:22:52.42          -53.051348      -67.624475
2019-03-10/18:22:52.45          -53.091611      -67.662187
2019-03-10/18:22:52.48          -53.138873      -67.699900
2019-03-10/18:22:52.51          -53.167044      -67.737613
2019-03-10/18:22:52.54          -53.201956      -67.776542
2019-03-10/18:22:52.57          -53.254974      -67.814255
2019-03-10/18:22:52.60          -53.307216      -67.851967
2019-03-10/18:22:52.64          -53.359292      -67.889680
2019-03-10/18:22:52.67          -53.399673      -67.928610
2019-03-10/18:22:52.70          -53.448211      -67.966322
2019-03-10/18:22:52.73          -53.498886      -68.004035
2019-03-10/18:22:52.76          -53.545448      -68.041748
2019-03-10/18:22:52.79          -53.597222      -68.080677
2019-03-10/18:22:52.82          -53.649440      -68.118390
2019-03-10/18:22:52.85          -53.686653      -68.156103
2019-03-10/18:22:52.89          -53.716872      -68.193815
2019-03-10/18:22:52.92          -53.754544      -68.232745
2019-03-10/18:22:52.95          -53.792403      -68.270457
2019-03-10/18:22:52.98          -53.829139      -68.308170
2019-03-10/18:22:53.01          -53.859729      -68.344737
2019-03-10/18:22:53.04          -53.900000      -68.381373
2019-03-10/18:22:53.07          -53.937980      -68.416865
2019-03-10/18:22:53.10          -53.965388      -68.452357
2019-03-10/18:22:53.14          -54.000403      -68.487849
2019-03-10/18:22:53.17          -54.038268      -68.524485
2019-03-10/18:22:53.20          -54.065202      -68.559977
2019-03-10/18:22:53.23          -54.108555      -68.595469
2019-03-10/18:22:53.26          -54.142719      -68.630961
2019-03-10/18:22:53.29          -54.178038      -68.667597
2019-03-10/18:22:53.32          -54.208927      -68.703089
2019-03-10/18:22:53.35          -54.244995      -68.738581
2019-03-10/18:22:53.39          -54.288177      -68.774072
2019-03-10/18:22:53.42          -54.330039      -68.810709
2019-03-10/18:22:53.45          -54.369306      -68.846201
2019-03-10/18:22:53.48          -54.416142      -68.881692
2019-03-10/18:22:53.51          -54.444041      -68.917184
2019-03-10/18:22:53.54          -54.478461      -68.953821
2019-03-10/18:22:53.57          -54.515455      -68.989313
2019-03-10/18:22:53.60          -54.542343      -69.024804
2019-03-10/18:22:53.64          -54.557483      -69.060296
2019-03-10/18:22:53.67          -54.582942      -69.096933
2019-03-10/18:22:53.70          -54.601712      -69.132425
2019-03-10/18:22:53.73          -54.629000      -69.167916
2019-03-10/18:22:53.76          -54.653939      -69.203408
2019-03-10/18:22:53.79          -54.688590      -69.240045
2019-03-10/18:22:53.82          -54.722058      -69.275537
2019-03-10/18:22:53.85          -54.762329      -69.311028
2019-03-10/18:22:53.89          -54.805480      -69.346520
2019-03-10/18:22:53.92          -54.862702      -69.383157
2019-03-10/18:22:53.95          -54.908644      -69.418648
2019-03-10/18:22:53.98          -54.967216      -69.454140
2019-03-10/18:22:54.01          -55.007872      -69.488436
2019-03-10/18:22:54.04          -55.055871      -69.522681
2019-03-10/18:22:54.07          -55.101734      -69.555856
2019-03-10/18:22:54.10          -55.141798      -69.589031
2019-03-10/18:22:54.14          -55.161253      -69.622206
2019-03-10/18:22:54.17          -55.183667      -69.656452
2019-03-10/18:22:54.20          -55.204634      -69.689626
2019-03-10/18:22:54.23          -55.207778      -69.722801
2019-03-10/18:22:54.26          -55.210552      -69.755976
2019-03-10/18:22:54.29          -55.215649      -69.790222
2019-03-10/18:22:54.32          -55.220240      -69.823397
2019-03-10/18:22:54.35          -55.230610      -69.856571
2019-03-10/18:22:54.39          -55.240360      -69.889747
2019-03-10/18:22:54.42          -55.265128      -69.923992
2019-03-10/18:22:54.45          -55.290490      -69.957167
2019-03-10/18:22:54.48          -55.312213      -69.990341
2019-03-10/18:22:54.51          -55.354602      -70.023517
2019-03-10/18:22:54.54          -55.395927      -70.057762
2019-03-10/18:22:54.57          -55.445656      -70.090937
2019-03-10/18:22:54.60          -55.479635      -70.124112
2019-03-10/18:22:54.64          -55.510150      -70.157287
2019-03-10/18:22:54.67          -55.558557      -70.191532
2019-03-10/18:22:54.70          -55.593408      -70.224707
2019-03-10/18:22:54.73          -55.631125      -70.257882
2019-03-10/18:22:54.76          -55.675576      -70.291057
2019-03-10/18:22:54.79          -55.705759      -70.325302
2019-03-10/18:22:54.82          -55.740775      -70.358477
2019-03-10/18:22:54.85          -55.756525      -70.391652
2019-03-10/18:22:54.89          -55.781920      -70.424827
2019-03-10/18:22:54.92          -55.807574      -70.459072
2019-03-10/18:22:54.95          -55.822310      -70.492247
2019-03-10/18:22:54.98          -55.847216      -70.525422
2019-03-10/18:22:55.01          -55.865977      -70.557366
2019-03-10/18:22:55.04          -55.889180      -70.589148
2019-03-10/18:22:55.07          -55.915230      -70.619937
2019-03-10/18:22:55.10          -55.922834      -70.650727
2019-03-10/18:22:55.14          -55.952892      -70.681516
2019-03-10/18:22:55.17          -55.997662      -70.713299
2019-03-10/18:22:55.20          -56.038608      -70.744088
2019-03-10/18:22:55.23          -56.085208      -70.774877
2019-03-10/18:22:55.26          -56.121577      -70.805666
2019-03-10/18:22:55.29          -56.165346      -70.837449
2019-03-10/18:22:55.32          -56.205355      -70.868238
2019-03-10/18:22:55.35          -56.241798      -70.899027
2019-03-10/18:22:55.39          -56.286219      -70.929817
2019-03-10/18:22:55.42          -56.328514      -70.961599
2019-03-10/18:22:55.45          -56.369095      -70.992389
2019-03-10/18:22:55.48          -56.406745      -71.023178
2019-03-10/18:22:55.51          -56.435970      -71.053967
2019-03-10/18:22:55.54          -56.473627      -71.085750
2019-03-10/18:22:55.57          -56.496757      -71.116539
2019-03-10/18:22:55.60          -56.531869      -71.147328
2019-03-10/18:22:55.64          -56.571043      -71.178118
2019-03-10/18:22:55.67          -56.610163      -71.209900
2019-03-10/18:22:55.70          -56.640652      -71.240689
2019-03-10/18:22:55.73          -56.661995      -71.271479
2019-03-10/18:22:55.76          -56.686530      -71.302268
2019-03-10/18:22:55.79          -56.721212      -71.334051
2019-03-10/18:22:55.82          -56.760654      -71.364840
2019-03-10/18:22:55.85          -56.805986      -71.395629
2019-03-10/18:22:55.89          -56.835100      -71.426418
2019-03-10/18:22:55.92          -56.865245      -71.458201
2019-03-10/18:22:55.95          -56.916132      -71.488990
2019-03-10/18:22:55.98          -56.962212      -71.519779
2019-03-10/18:22:56.01          -56.994012      -71.549288
2019-03-10/18:22:56.04          -57.031495      -71.578510
2019-03-10/18:22:56.07          -57.058474      -71.606819
2019-03-10/18:22:56.10          -57.086901      -71.635128
2019-03-10/18:22:56.14          -57.113178      -71.663437
2019-03-10/18:22:56.17          -57.143647      -71.692659
2019-03-10/18:22:56.20          -57.181121      -71.720967
2019-03-10/18:22:56.23          -57.188697      -71.749276
2019-03-10/18:22:56.26          -57.202241      -71.777585
2019-03-10/18:22:56.29          -57.228144      -71.806807
2019-03-10/18:22:56.32          -57.267848      -71.835116
2019-03-10/18:22:56.35          -57.303575      -71.863424
2019-03-10/18:22:56.39          -57.325436      -71.891733
2019-03-10/18:22:56.42          -57.361731      -71.920955
2019-03-10/18:22:56.45          -57.388631      -71.949264
2019-03-10/18:22:56.48          -57.417673      -71.977572
2019-03-10/18:22:56.51          -57.468537      -72.005881
2019-03-10/18:22:56.54          -57.510986      -72.035103
2019-03-10/18:22:56.57          -57.560754      -72.063412
2019-03-10/18:22:56.60          -57.589707      -72.091721
2019-03-10/18:22:56.64          -57.618801      -72.120030
2019-03-10/18:22:56.67          -57.660196      -72.149252
2019-03-10/18:22:56.70          -57.697600      -72.177560
2019-03-10/18:22:56.73          -57.723761      -72.205869
2019-03-10/18:22:56.76          -57.760727      -72.234178
2019-03-10/18:22:56.79          -57.784643      -72.263400
2019-03-10/18:22:56.82          -57.818355      -72.291708
2019-03-10/18:22:56.85          -57.848449      -72.320017
2019-03-10/18:22:56.89          -57.881726      -72.348326
2019-03-10/18:22:56.92          -57.920755      -72.377548
2019-03-10/18:22:56.95          -57.959286      -72.405857
2019-03-10/18:22:56.98          -57.990775      -72.434165
2019-03-10/18:22:57.01          -58.038310      -72.461153
2019-03-10/18:22:57.04          -58.071122      -72.487732
2019-03-10/18:22:57.07          -58.098922      -72.513480
2019-03-10/18:22:57.10          -58.129805      -72.539228
2019-03-10/18:22:57.14          -58.155404      -72.564976
2019-03-10/18:22:57.17          -58.175377      -72.591555
2019-03-10/18:22:57.20          -58.202755      -72.617303
2019-03-10/18:22:57.23          -58.241738      -72.643052
2019-03-10/18:22:57.26          -58.269852      -72.668800
2019-03-10/18:22:57.29          -58.301693      -72.695379
2019-03-10/18:22:57.32          -58.326121      -72.721127
2019-03-10/18:22:57.35          -58.367925      -72.746875
2019-03-10/18:22:57.39          -58.412316      -72.772624
2019-03-10/18:22:57.42          -58.467890      -72.799203
2019-03-10/18:22:57.45          -58.519899      -72.824951
2019-03-10/18:22:57.48          -58.573401      -72.850699
2019-03-10/18:22:57.51          -58.608342      -72.876447
2019-03-10/18:22:57.54          -58.651504      -72.903026
2019-03-10/18:22:57.57          -58.691815      -72.928774
2019-03-10/18:22:57.60          -58.733237      -72.954523
2019-03-10/18:22:57.64          -58.763135      -72.980271
2019-03-10/18:22:57.67          -58.789880      -73.006850
2019-03-10/18:22:57.70          -58.807831      -73.032598
2019-03-10/18:22:57.73          -58.828462      -73.058346
2019-03-10/18:22:57.76          -58.850185      -73.084095
2019-03-10/18:22:57.79          -58.877294      -73.110674
2019-03-10/18:22:57.82          -58.908481      -73.136422
2019-03-10/18:22:57.85          -58.929577      -73.162170
2019-03-10/18:22:57.89          -58.958126      -73.187918
2019-03-10/18:22:57.92          -58.993517      -73.214497
2019-03-10/18:22:57.95          -59.028217      -73.240246
2019-03-10/18:22:57.98          -59.059245      -73.265994
2019-03-10/18:22:58.01          -59.095505      -73.290379
2019-03-10/18:22:58.04          -59.120388      -73.314231
2019-03-10/18:22:58.07          -59.147052      -73.337337
2019-03-10/18:22:58.10          -59.171693      -73.360444
2019-03-10/18:22:58.14          -59.209023      -73.383551
2019-03-10/18:22:58.17          -59.250677      -73.407403
2019-03-10/18:22:58.20          -59.278177      -73.430509
2019-03-10/18:22:58.23          -59.305574      -73.453616
2019-03-10/18:22:58.26          -59.329151      -73.476722
2019-03-10/18:22:58.29          -59.358035      -73.500574
2019-03-10/18:22:58.32          -59.387903      -73.523681
2019-03-10/18:22:58.35          -59.411007      -73.546788
2019-03-10/18:22:58.39          -59.437125      -73.569894
2019-03-10/18:22:58.42          -59.453449      -73.593746
2019-03-10/18:22:58.45          -59.468720      -73.616853
2019-03-10/18:22:58.48          -59.487514      -73.639959
2019-03-10/18:22:58.51          -59.509829      -73.663066
2019-03-10/18:22:58.54          -59.528997      -73.686918
2019-03-10/18:22:58.57          -59.545397      -73.710025
2019-03-10/18:22:58.60          -59.569859      -73.733131
2019-03-10/18:22:58.64          -59.605618      -73.756238
2019-03-10/18:22:58.67          -59.631425      -73.780090
2019-03-10/18:22:58.70          -59.666163      -73.803197
2019-03-10/18:22:58.73          -59.701175      -73.826303
2019-03-10/18:22:58.76          -59.726745      -73.849410
2019-03-10/18:22:58.79          -59.754729      -73.873262
2019-03-10/18:22:58.82          -59.790114      -73.896368
2019-03-10/18:22:58.85          -59.831561      -73.919475
2019-03-10/18:22:58.89          -59.853860      -73.942582
2019-03-10/18:22:58.92          -59.869984      -73.966434
2019-03-10/18:22:58.95          -59.894468      -73.989540
2019-03-10/18:22:58.98          -59.917077      -74.012647
2019-03-10/18:22:59.01          -59.934575      -74.034342
2019-03-10/18:22:59.04          -59.959456      -74.055371
2019-03-10/18:22:59.07          -59.973374      -74.075742
2019-03-10/18:22:59.10          -59.994035      -74.096114
2019-03-10/18:22:59.14          -59.993722      -74.116486
2019-03-10/18:22:59.17          -60.011530      -74.137515
2019-03-10/18:22:59.20          -60.026196      -74.157886
2019-03-10/18:22:59.23          -60.047447      -74.178258
2019-03-10/18:22:59.26          -60.070142      -74.198630
2019-03-10/18:22:59.29          -60.085486      -74.219658
2019-03-10/18:22:59.32          -60.125949      -74.240030
2019-03-10/18:22:59.35          -60.176155      -74.260402
2019-03-10/18:22:59.39          -60.207451      -74.280773
2019-03-10/18:22:59.42          -60.254887      -74.301802
2019-03-10/18:22:59.45          -60.297630      -74.322174
2019-03-10/18:22:59.48          -60.339805      -74.342545
2019-03-10/18:22:59.51          -60.376323      -74.362917
2019-03-10/18:22:59.54          -60.404584      -74.383946
2019-03-10/18:22:59.57          -60.436204      -74.404318
2019-03-10/18:22:59.60          -60.445441      -74.424689
2019-03-10/18:22:59.64          -60.447147      -74.445061
2019-03-10/18:22:59.67          -60.456657      -74.466090
2019-03-10/18:22:59.70          -60.475770      -74.486461
2019-03-10/18:22:59.73          -60.491986      -74.506833
2019-03-10/18:22:59.76          -60.507245      -74.527205
2019-03-10/18:22:59.79          -60.520280      -74.548234
2019-03-10/18:22:59.82          -60.540110      -74.568605
2019-03-10/18:22:59.85          -60.562289      -74.588977
2019-03-10/18:22:59.89          -60.599455      -74.609349
2019-03-10/18:22:59.92          -60.634604      -74.630378
2019-03-10/18:22:59.95          -60.675596      -74.650749
2019-03-10/18:22:59.98          -60.707947      -74.671121
2019-03-10/18:23:00.01          -60.739828      -74.690037
2019-03-10/18:23:00.04          -60.775151      -74.708155
2019-03-10/18:23:00.07          -60.807630      -74.725706
2019-03-10/18:23:00.10          -60.830760      -74.743257
2019-03-10/18:23:00.14          -60.866121      -74.760809
2019-03-10/18:23:00.17          -60.880062      -74.778927
2019-03-10/18:23:00.20          -60.902655      -74.796478
2019-03-10/18:23:00.23          -60.924957      -74.814029
2019-03-10/18:23:00.26          -60.932401      -74.831581
2019-03-10/18:23:00.29          -60.942359      -74.849699
2019-03-10/18:23:00.32          -60.954428      -74.867250
2019-03-10/18:23:00.35          -60.968744      -74.884801
2019-03-10/18:23:00.39          -60.984787      -74.902353
2019-03-10/18:23:00.42          -61.007641      -74.920471
2019-03-10/18:23:00.45          -61.032731      -74.938022
2019-03-10/18:23:00.48          -61.045489      -74.955573
2019-03-10/18:23:00.51          -61.055171      -74.973125
2019-03-10/18:23:00.54          -61.089276      -74.991243
2019-03-10/18:23:00.57          -61.121945      -75.008794
2019-03-10/18:23:00.60          -61.150579      -75.026345
2019-03-10/18:23:00.64          -61.173030      -75.043897
2019-03-10/18:23:00.67          -61.214604      -75.062015
2019-03-10/18:23:00.70          -61.220900      -75.079566
2019-03-10/18:23:00.73          -61.240332      -75.097117
2019-03-10/18:23:00.76          -61.259257      -75.114669
2019-03-10/18:23:00.79          -61.292890      -75.132787
2019-03-10/18:23:00.82          -61.308807      -75.150338
2019-03-10/18:23:00.85          -61.319142      -75.167889
2019-03-10/18:23:00.89          -61.330438      -75.185441
2019-03-10/18:23:00.92          -61.337971      -75.203559
2019-03-10/18:23:00.95          -61.343164      -75.221110
2019-03-10/18:23:00.98          -61.364497      -75.238661
2019-03-10/18:23:01.01          -61.371907      -75.254719
2019-03-10/18:23:01.04          -61.389590      -75.269849
2019-03-10/18:23:01.07          -61.400448      -75.284507
2019-03-10/18:23:01.10          -61.406433      -75.299164
2019-03-10/18:23:01.14          -61.419386      -75.313821
2019-03-10/18:23:01.17          -61.439366      -75.328951
2019-03-10/18:23:01.20          -61.467639      -75.343609
2019-03-10/18:23:01.23          -61.484468      -75.358266
2019-03-10/18:23:01.26          -61.507852      -75.372923
2019-03-10/18:23:01.29          -61.526205      -75.388054
2019-03-10/18:23:01.32          -61.550543      -75.402711
2019-03-10/18:23:01.35          -61.561481      -75.417368
2019-03-10/18:23:01.39          -61.590074      -75.432026
2019-03-10/18:23:01.42          -61.611286      -75.447156
2019-03-10/18:23:01.45          -61.630424      -75.461813
2019-03-10/18:23:01.48          -61.649203      -75.476470
2019-03-10/18:23:01.51          -61.670897      -75.491128
2019-03-10/18:23:01.54          -61.683576      -75.506258
2019-03-10/18:23:01.57          -61.708836      -75.520915
2019-03-10/18:23:01.60          -61.719925      -75.535572
2019-03-10/18:23:01.64          -61.738722      -75.550230
2019-03-10/18:23:01.67          -61.754278      -75.565360
2019-03-10/18:23:01.70          -61.775595      -75.580017
2019-03-10/18:23:01.73          -61.790205      -75.594674
2019-03-10/18:23:01.76          -61.805642      -75.609332
2019-03-10/18:23:01.79          -61.814933      -75.624462
2019-03-10/18:23:01.82          -61.834036      -75.639119
2019-03-10/18:23:01.85          -61.845328      -75.653777
2019-03-10/18:23:01.89          -61.863286      -75.668434
2019-03-10/18:23:01.92          -61.890867      -75.683564
2019-03-10/18:23:01.95          -61.915746      -75.698221
2019-03-10/18:23:01.98          -61.932298      -75.712879
2019-03-10/18:23:02.01          -61.949023      -75.725989
2019-03-10/18:23:02.04          -61.979178      -75.738026
2019-03-10/18:23:02.07          -62.014930      -75.749687
2019-03-10/18:23:02.10          -62.037988      -75.761348
2019-03-10/18:23:02.14          -62.066306      -75.773009
2019-03-10/18:23:02.17          -62.093057      -75.785046
2019-03-10/18:23:02.20          -62.100308      -75.796706
2019-03-10/18:23:02.23          -62.112595      -75.808367
2019-03-10/18:23:02.26          -62.123104      -75.820028
2019-03-10/18:23:02.29          -62.136663      -75.832065
2019-03-10/18:23:02.32          -62.146616      -75.843726
2019-03-10/18:23:02.35          -62.153759      -75.855386
2019-03-10/18:23:02.39          -62.161432      -75.867047
2019-03-10/18:23:02.42          -62.164061      -75.879084
2019-03-10/18:23:02.45          -62.170284      -75.890745
2019-03-10/18:23:02.48          -62.188406      -75.902406
2019-03-10/18:23:02.51          -62.200202      -75.914066
2019-03-10/18:23:02.54          -62.209908      -75.926103
2019-03-10/18:23:02.57          -62.223000      -75.937764
2019-03-10/18:23:02.60          -62.238840      -75.949425
2019-03-10/18:23:02.64          -62.242810      -75.961086
2019-03-10/18:23:02.67          -62.256472      -75.973123
2019-03-10/18:23:02.70          -62.267593      -75.984783
2019-03-10/18:23:02.73          -62.279866      -75.996444
2019-03-10/18:23:02.76          -62.290180      -76.008105
2019-03-10/18:23:02.79          -62.305230      -76.020142
2019-03-10/18:23:02.82          -62.329094      -76.031803
2019-03-10/18:23:02.85          -62.350587      -76.043463
2019-03-10/18:23:02.89          -62.357615      -76.055124
2019-03-10/18:23:02.92          -62.381971      -76.067161
2019-03-10/18:23:02.95          -62.388294      -76.078822
2019-03-10/18:23:02.98          -62.409989      -76.090483
2019-03-10/18:23:03.01          -62.423557      -76.100562
2019-03-10/18:23:03.04          -62.430204      -76.109435
2019-03-10/18:23:03.07          -62.441914      -76.118032
2019-03-10/18:23:03.10          -62.443667      -76.126628
2019-03-10/18:23:03.14          -62.455203      -76.135225
2019-03-10/18:23:03.17          -62.465027      -76.144098
2019-03-10/18:23:03.20          -62.467611      -76.152695
2019-03-10/18:23:03.23          -62.488865      -76.161291
2019-03-10/18:23:03.26          -62.494153      -76.169888
2019-03-10/18:23:03.29          -62.511526      -76.178761
2019-03-10/18:23:03.32          -62.537461      -76.187358
2019-03-10/18:23:03.35          -62.558012      -76.195954
2019-03-10/18:23:03.39          -62.585208      -76.204551
2019-03-10/18:23:03.42          -62.602248      -76.213424
2019-03-10/18:23:03.45          -62.624051      -76.222021
2019-03-10/18:23:03.48          -62.643502      -76.230617
2019-03-10/18:23:03.51          -62.664602      -76.239214
2019-03-10/18:23:03.54          -62.693246      -76.248087
2019-03-10/18:23:03.57          -62.710332      -76.256684
2019-03-10/18:23:03.60          -62.731183      -76.265280
2019-03-10/18:23:03.64          -62.741142      -76.273876
2019-03-10/18:23:03.67          -62.756140      -76.282750
2019-03-10/18:23:03.70          -62.758986      -76.291347
2019-03-10/18:23:03.73          -62.764627      -76.299943
2019-03-10/18:23:03.76          -62.776636      -76.308539
2019-03-10/18:23:03.79          -62.776836      -76.317413
2019-03-10/18:23:03.82          -62.769442      -76.326010
2019-03-10/18:23:03.85          -62.776326      -76.334606
2019-03-10/18:23:03.89          -62.776166      -76.343202
2019-03-10/18:23:03.92          -62.783739      -76.352076
2019-03-10/18:23:03.95          -62.793681      -76.360672
2019-03-10/18:23:03.98          -62.810066      -76.369269
2019-03-10/18:23:04.01          -62.834034      -76.376238
2019-03-10/18:23:04.04          -62.854237      -76.381856
2019-03-10/18:23:04.07          -62.880495      -76.387298
2019-03-10/18:23:04.10          -62.912632      -76.392741
2019-03-10/18:23:04.14          -62.937441      -76.398183
2019-03-10/18:23:04.17          -62.969575      -76.403802
2019-03-10/18:23:04.20          -62.989563      -76.409244
2019-03-10/18:23:04.23          -63.004769      -76.414687
2019-03-10/18:23:04.26          -63.022928      -76.420129
2019-03-10/18:23:04.29          -63.022852      -76.425747
2019-03-10/18:23:04.32          -63.024903      -76.431190
2019-03-10/18:23:04.35          -63.034250      -76.436633
2019-03-10/18:23:04.39          -63.039867      -76.442075
2019-03-10/18:23:04.42          -63.033248      -76.447693
2019-03-10/18:23:04.45          -63.023198      -76.453136
2019-03-10/18:23:04.48          -63.020964      -76.458579
2019-03-10/18:23:04.51          -63.027619      -76.464021
2019-03-10/18:23:04.54          -63.034508      -76.469639
2019-03-10/18:23:04.57          -63.051838      -76.475082
2019-03-10/18:23:04.60          -63.063322      -76.480524
2019-03-10/18:23:04.64          -63.076142      -76.485967
2019-03-10/18:23:04.67          -63.093706      -76.491585
2019-03-10/18:23:04.70          -63.124185      -76.497028
2019-03-10/18:23:04.73          -63.152238      -76.502470
2019-03-10/18:23:04.76          -63.191901      -76.507913
2019-03-10/18:23:04.79          -63.216123      -76.513531
2019-03-10/18:23:04.82          -63.237602      -76.518974
2019-03-10/18:23:04.85          -63.256014      -76.524416
2019-03-10/18:23:04.89          -63.282964      -76.529859
2019-03-10/18:23:04.92          -63.296180      -76.535477
2019-03-10/18:23:04.95          -63.306515      -76.540920
2019-03-10/18:23:04.98          -63.323533      -76.546362
2019-03-10/18:23:05.01          -63.336896      -76.550138
2019-03-10/18:23:05.04          -63.332063      -76.552422
2019-03-10/18:23:05.07          -63.338654      -76.554635
2019-03-10/18:23:05.10          -63.347883      -76.556848
2019-03-10/18:23:05.14          -63.358978      -76.559061
2019-03-10/18:23:05.17          -63.364001      -76.561346
2019-03-10/18:23:05.20          -63.379659      -76.563559
2019-03-10/18:23:05.23          -63.400001      -76.565772
2019-03-10/18:23:05.26          -63.416140      -76.567985
2019-03-10/18:23:05.29          -63.443072      -76.570269
2019-03-10/18:23:05.32          -63.466179      -76.572482
2019-03-10/18:23:05.35          -63.485080      -76.574695
2019-03-10/18:23:05.39          -63.510690      -76.576908
2019-03-10/18:23:05.42          -63.531498      -76.579193
2019-03-10/18:23:05.45          -63.556853      -76.581406
2019-03-10/18:23:05.48          -63.571529      -76.583619
2019-03-10/18:23:05.51          -63.582987      -76.585832
2019-03-10/18:23:05.54          -63.595023      -76.588116
2019-03-10/18:23:05.57          -63.591040      -76.590329
2019-03-10/18:23:05.60          -63.596468      -76.592542
2019-03-10/18:23:05.64          -63.605270      -76.594755
2019-03-10/18:23:05.67          -63.614565      -76.597040
2019-03-10/18:23:05.70          -63.627898      -76.599253
2019-03-10/18:23:05.73          -63.632548      -76.601466
2019-03-10/18:23:05.76          -63.642169      -76.603679
2019-03-10/18:23:05.79          -63.644604      -76.605963
2019-03-10/18:23:05.82          -63.644614      -76.608176
2019-03-10/18:23:05.85          -63.655823      -76.610389
2019-03-10/18:23:05.89          -63.657645      -76.612602
2019-03-10/18:23:05.92          -63.668564      -76.614887
2019-03-10/18:23:05.95          -63.674492      -76.617100
2019-03-10/18:23:05.98          -63.673565      -76.619313
2019-03-10/18:23:06.01          -63.686148      -76.619821
2019-03-10/18:23:06.04          -63.687021      -76.618695
2019-03-10/18:23:06.07          -63.696461      -76.617605
2019-03-10/18:23:06.10          -63.709526      -76.616514
2019-03-10/18:23:06.14          -63.717311      -76.615424
2019-03-10/18:23:06.17          -63.736123      -76.614298
2019-03-10/18:23:06.20          -63.743703      -76.613207
2019-03-10/18:23:06.23          -63.743904      -76.612117
2019-03-10/18:23:06.26          -63.749073      -76.611026
2019-03-10/18:23:06.29          -63.743075      -76.609901
2019-03-10/18:23:06.32          -63.744037      -76.608810
2019-03-10/18:23:06.35          -63.747954      -76.607720
2019-03-10/18:23:06.39          -63.751183      -76.606629
2019-03-10/18:23:06.42          -63.757426      -76.605504
2019-03-10/18:23:06.45          -63.762508      -76.604413
2019-03-10/18:23:06.48          -63.768027      -76.603323
2019-03-10/18:23:06.51          -63.787060      -76.602232
2019-03-10/18:23:06.54          -63.794943      -76.601106
2019-03-10/18:23:06.57          -63.813203      -76.600016
2019-03-10/18:23:06.60          -63.833566      -76.598925
2019-03-10/18:23:06.64          -63.846738      -76.597835
2019-03-10/18:23:06.67          -63.852791      -76.596709
2019-03-10/18:23:06.70          -63.851518      -76.595619
2019-03-10/18:23:06.73          -63.848823      -76.594528
2019-03-10/18:23:06.76          -63.846383      -76.593438
2019-03-10/18:23:06.79          -63.832650      -76.592312
2019-03-10/18:23:06.82          -63.830145      -76.591222
2019-03-10/18:23:06.85          -63.821502      -76.590131
2019-03-10/18:23:06.89          -63.815863      -76.589041
2019-03-10/18:23:06.92          -63.808281      -76.587915
2019-03-10/18:23:06.95          -63.787529      -76.586824
2019-03-10/18:23:06.98          -63.786156      -76.585734
2019-03-10/18:23:07.01          -63.778811      -76.582905
2019-03-10/18:23:07.04          -63.768584      -76.578303
2019-03-10/18:23:07.07          -63.773796      -76.573845
2019-03-10/18:23:07.10          -63.770779      -76.569387
2019-03-10/18:23:07.14          -63.769317      -76.564928
2019-03-10/18:23:07.17          -63.755585      -76.560326
2019-03-10/18:23:07.20          -63.753385      -76.555868
2019-03-10/18:23:07.23          -63.754545      -76.551410
2019-03-10/18:23:07.26          -63.743263      -76.546952
2019-03-10/18:23:07.29          -63.734670      -76.542349
2019-03-10/18:23:07.32          -63.715977      -76.537891
2019-03-10/18:23:07.35          -63.687381      -76.533433
2019-03-10/18:23:07.39          -63.666679      -76.528975
2019-03-10/18:23:07.42          -63.639852      -76.524373
2019-03-10/18:23:07.45          -63.629934      -76.519914
2019-03-10/18:23:07.48          -63.602322      -76.515456
2019-03-10/18:23:07.51          -63.589588      -76.510998
2019-03-10/18:23:07.54          -63.570254      -76.506396
2019-03-10/18:23:07.57          -63.553620      -76.501937
2019-03-10/18:23:07.60          -63.547794      -76.497479
2019-03-10/18:23:07.64          -63.543834      -76.493021
2019-03-10/18:23:07.67          -63.541920      -76.488419
2019-03-10/18:23:07.70          -63.549217      -76.483961
2019-03-10/18:23:07.73          -63.533823      -76.479502
2019-03-10/18:23:07.76          -63.529810      -76.475044
2019-03-10/18:23:07.79          -63.524617      -76.470442
2019-03-10/18:23:07.82          -63.521713      -76.465984
2019-03-10/18:23:07.85          -63.517616      -76.461525
2019-03-10/18:23:07.89          -63.505837      -76.457067
2019-03-10/18:23:07.92          -63.490388      -76.452465
2019-03-10/18:23:07.95          -63.478679      -76.448007
2019-03-10/18:23:07.98          -63.453846      -76.443549
2019-03-10/18:23:08.01          -63.443141      -76.437315
2019-03-10/18:23:08.04          -63.429546      -76.429163
2019-03-10/18:23:08.07          -63.410890      -76.421266
2019-03-10/18:23:08.10          -63.393491      -76.413369
2019-03-10/18:23:08.14          -63.392752      -76.405472
2019-03-10/18:23:08.17          -63.402597      -76.397320
2019-03-10/18:23:08.20          -63.403339      -76.389423
2019-03-10/18:23:08.23          -63.406192      -76.381525
2019-03-10/18:23:08.26          -63.413532      -76.373628
2019-03-10/18:23:08.29          -63.426890      -76.365476
2019-03-10/18:23:08.32          -63.438886      -76.357579
2019-03-10/18:23:08.35          -63.453644      -76.349682
2019-03-10/18:23:08.39          -63.469455      -76.341785
2019-03-10/18:23:08.42          -63.474798      -76.333633
2019-03-10/18:23:08.45          -63.476191      -76.325735
2019-03-10/18:23:08.48          -63.487425      -76.317838
2019-03-10/18:23:08.51          -63.493505      -76.309941
2019-03-10/18:23:08.54          -63.509126      -76.301789
2019-03-10/18:23:08.57          -63.518135      -76.293892
2019-03-10/18:23:08.60          -63.526864      -76.285995
2019-03-10/18:23:08.64          -63.537211      -76.278097
2019-03-10/18:23:08.67          -63.557768      -76.269945
2019-03-10/18:23:08.70          -63.566211      -76.262048
2019-03-10/18:23:08.73          -63.588628      -76.254151
2019-03-10/18:23:08.76          -63.606903      -76.246254
2019-03-10/18:23:08.79          -63.622251      -76.238102
2019-03-10/18:23:08.82          -63.642623      -76.230205
2019-03-10/18:23:08.85          -63.660800      -76.222307
2019-03-10/18:23:08.89          -63.689002      -76.214410
2019-03-10/18:23:08.92          -63.713178      -76.206258
2019-03-10/18:23:08.95          -63.729309      -76.198361
2019-03-10/18:23:08.98          -63.753257      -76.190464
2019-03-10/18:23:09.01          -63.765649      -76.180758
2019-03-10/18:23:09.04          -63.775452      -76.168989
2019-03-10/18:23:09.07          -63.795700      -76.157588
2019-03-10/18:23:09.10          -63.803106      -76.146187
2019-03-10/18:23:09.14          -63.808460      -76.134785
2019-03-10/18:23:09.17          -63.810403      -76.123016
2019-03-10/18:23:09.20          -63.806528      -76.111615
2019-03-10/18:23:09.23          -63.804196      -76.100214
2019-03-10/18:23:09.26          -63.800508      -76.088813
2019-03-10/18:23:09.29          -63.809325      -76.077044
2019-03-10/18:23:09.32          -63.820006      -76.065642
2019-03-10/18:23:09.35          -63.822014      -76.054241
2019-03-10/18:23:09.39          -63.819926      -76.042840
2019-03-10/18:23:09.42          -63.823868      -76.031071
2019-03-10/18:23:09.45          -63.836014      -76.019670
2019-03-10/18:23:09.48          -63.854105      -76.008268
2019-03-10/18:23:09.51          -63.865673      -75.996867
2019-03-10/18:23:09.54          -63.881124      -75.985098
2019-03-10/18:23:09.57          -63.879777      -75.973697
2019-03-10/18:23:09.60          -63.883498      -75.962296
2019-03-10/18:23:09.64          -63.880950      -75.950894
2019-03-10/18:23:09.67          -63.883951      -75.939125
2019-03-10/18:23:09.70          -63.879142      -75.927724
2019-03-10/18:23:09.73          -63.855527      -75.916323
2019-03-10/18:23:09.76          -63.824711      -75.904922
2019-03-10/18:23:09.79          -63.799860      -75.893153
2019-03-10/18:23:09.82          -63.766997      -75.881751
2019-03-10/18:23:09.85          -63.730988      -75.870350
2019-03-10/18:23:09.89          -63.688289      -75.858949
2019-03-10/18:23:09.92          -63.650128      -75.847180
2019-03-10/18:23:09.95          -63.601380      -75.835779
2019-03-10/18:23:09.98          -63.573979      -75.824378
2019-03-10/18:23:10.01          -63.550839      -75.811153
2019-03-10/18:23:10.04          -63.516452      -75.795738
2019-03-10/18:23:10.07          -63.487016      -75.780805
2019-03-10/18:23:10.10          -63.464803      -75.765872
2019-03-10/18:23:10.14          -63.452578      -75.750939
2019-03-10/18:23:10.17          -63.439938      -75.735524
2019-03-10/18:23:10.20          -63.423154      -75.720591
2019-03-10/18:23:10.23          -63.416651      -75.705658
2019-03-10/18:23:10.26          -63.381683      -75.690725
2019-03-10/18:23:10.29          -63.349745      -75.675310
2019-03-10/18:23:10.32          -63.330177      -75.660377
2019-03-10/18:23:10.35          -63.306570      -75.645444
2019-03-10/18:23:10.39          -63.275012      -75.630511
2019-03-10/18:23:10.42          -63.241549      -75.615096
2019-03-10/18:23:10.45          -63.217213      -75.600163
2019-03-10/18:23:10.48          -63.207649      -75.585230
2019-03-10/18:23:10.51          -63.196895      -75.570297
2019-03-10/18:23:10.54          -63.205772      -75.554882
2019-03-10/18:23:10.57          -63.217451      -75.539949
2019-03-10/18:23:10.60          -63.238592      -75.525016
2019-03-10/18:23:10.64          -63.281103      -75.510083
2019-03-10/18:23:10.67          -63.337991      -75.494668
2019-03-10/18:23:10.70          -63.399856      -75.479735
2019-03-10/18:23:10.73          -63.468413      -75.464802
2019-03-10/18:23:10.76          -63.541491      -75.449869
2019-03-10/18:23:10.79          -63.626757      -75.434454
2019-03-10/18:23:10.82          -63.707861      -75.419521
2019-03-10/18:23:10.85          -63.803604      -75.404588
2019-03-10/18:23:10.89          -63.910331      -75.389655
2019-03-10/18:23:10.92          -64.001716      -75.374240
2019-03-10/18:23:10.95          -64.100015      -75.359307
2019-03-10/18:23:10.98          -64.205315      -75.344374
2019-03-10/18:23:11.01          -64.300615      -75.327577
2019-03-10/18:23:11.04          -64.389024      -75.308434
2019-03-10/18:23:11.07          -64.470983      -75.289890
2019-03-10/18:23:11.10          -64.552565      -75.271345
2019-03-10/18:23:11.14          -64.625570      -75.252801
2019-03-10/18:23:11.17          -64.686199      -75.233658
2019-03-10/18:23:11.20          -64.728415      -75.215114
2019-03-10/18:23:11.23          -64.759766      -75.196569
2019-03-10/18:23:11.26          -64.769235      -75.178025
2019-03-10/18:23:11.29          -64.781509      -75.158882
2019-03-10/18:23:11.32          -64.778243      -75.140337
2019-03-10/18:23:11.35          -64.765279      -75.121793
2019-03-10/18:23:11.39          -64.742537      -75.103248
2019-03-10/18:23:11.42          -64.707341      -75.084106
2019-03-10/18:23:11.45          -64.664133      -75.065561
2019-03-10/18:23:11.48          -64.625098      -75.047017
2019-03-10/18:23:11.51          -64.571487      -75.028472
2019-03-10/18:23:11.54          -64.523929      -75.009330
2019-03-10/18:23:11.57          -64.459517      -74.990785
2019-03-10/18:23:11.60          -64.386591      -74.972241
2019-03-10/18:23:11.64          -64.312758      -74.953696
2019-03-10/18:23:11.67          -64.233022      -74.934553
2019-03-10/18:23:11.70          -64.148428      -74.916009
2019-03-10/18:23:11.73          -64.051152      -74.897464
2019-03-10/18:23:11.76          -63.966262      -74.878920
2019-03-10/18:23:11.79          -63.877831      -74.859777
2019-03-10/18:23:11.82          -63.786124      -74.841233
2019-03-10/18:23:11.85          -63.687587      -74.822688
2019-03-10/18:23:11.89          -63.595397      -74.804144
2019-03-10/18:23:11.92          -63.502141      -74.785001
2019-03-10/18:23:11.95          -63.416943      -74.766457
2019-03-10/18:23:11.98          -63.336103      -74.747912
2019-03-10/18:23:12.01          -63.264109      -74.727491
2019-03-10/18:23:12.04          -63.184390      -74.704596
2019-03-10/18:23:12.07          -63.103729      -74.682416
2019-03-10/18:23:12.10          -63.022243      -74.660236
2019-03-10/18:23:12.14          -62.958685      -74.638056
2019-03-10/18:23:12.17          -62.900825      -74.615161
2019-03-10/18:23:12.20          -62.858152      -74.592981
2019-03-10/18:23:12.23          -62.817342      -74.570801
2019-03-10/18:23:12.26          -62.771118      -74.548621
2019-03-10/18:23:12.29          -62.730005      -74.525726
2019-03-10/18:23:12.32          -62.685427      -74.503546
2019-03-10/18:23:12.35          -62.649258      -74.481366
2019-03-10/18:23:12.39          -62.623329      -74.459186
2019-03-10/18:23:12.42          -62.597810      -74.436291
2019-03-10/18:23:12.45          -62.568475      -74.414111
2019-03-10/18:23:12.48          -62.528250      -74.391931
2019-03-10/18:23:12.51          -62.493490      -74.369751
2019-03-10/18:23:12.54          -62.473191      -74.346855
2019-03-10/18:23:12.57          -62.445562      -74.324676
2019-03-10/18:23:12.60          -62.418734      -74.302496
2019-03-10/18:23:12.64          -62.390682      -74.280316
2019-03-10/18:23:12.67          -62.360357      -74.257420
2019-03-10/18:23:12.70          -62.328803      -74.235241
2019-03-10/18:23:12.73          -62.295802      -74.213061
2019-03-10/18:23:12.76          -62.259519      -74.190881
2019-03-10/18:23:12.79          -62.219503      -74.167985
2019-03-10/18:23:12.82          -62.176117      -74.145806
2019-03-10/18:23:12.85          -62.132058      -74.123626
2019-03-10/18:23:12.89          -62.097619      -74.101446
2019-03-10/18:23:12.92          -62.069936      -74.078550
2019-03-10/18:23:12.95          -62.032498      -74.056370
2019-03-10/18:23:12.98          -61.994223      -74.034191
2019-03-10/18:23:13.01          -61.957023      -74.010123
2019-03-10/18:23:13.04          -61.919414      -73.983452
2019-03-10/18:23:13.07          -61.894810      -73.957614
2019-03-10/18:23:13.10          -61.866349      -73.931777
2019-03-10/18:23:13.14          -61.835015      -73.905939
2019-03-10/18:23:13.17          -61.798667      -73.879268
2019-03-10/18:23:13.20          -61.760885      -73.853430
2019-03-10/18:23:13.23          -61.708376      -73.827593
2019-03-10/18:23:13.26          -61.669408      -73.801755
2019-03-10/18:23:13.29          -61.636494      -73.775084
2019-03-10/18:23:13.32          -61.598776      -73.749246
2019-03-10/18:23:13.35          -61.543256      -73.723409
2019-03-10/18:23:13.39          -61.481650      -73.697571
2019-03-10/18:23:13.42          -61.430302      -73.670900
2019-03-10/18:23:13.45          -61.382379      -73.645062
2019-03-10/18:23:13.48          -61.321540      -73.619225
2019-03-10/18:23:13.51          -61.279890      -73.593387
2019-03-10/18:23:13.54          -61.223177      -73.566716
2019-03-10/18:23:13.57          -61.162243      -73.540878
2019-03-10/18:23:13.60          -61.109282      -73.515041
2019-03-10/18:23:13.64          -61.063340      -73.489203
2019-03-10/18:23:13.67          -61.024090      -73.462532
2019-03-10/18:23:13.70          -60.982573      -73.436694
2019-03-10/18:23:13.73          -60.920983      -73.410857
2019-03-10/18:23:13.76          -60.876881      -73.385019
2019-03-10/18:23:13.79          -60.831587      -73.358348
2019-03-10/18:23:13.82          -60.778227      -73.332511
2019-03-10/18:23:13.85          -60.717847      -73.306673
2019-03-10/18:23:13.89          -60.653153      -73.280835
2019-03-10/18:23:13.92          -60.566092      -73.254164
2019-03-10/18:23:13.95          -60.480385      -73.228327
2019-03-10/18:23:13.98          -60.403914      -73.202489
2019-03-10/18:23:14.01          -60.331207      -73.174741
2019-03-10/18:23:14.04          -60.247338      -73.144248
2019-03-10/18:23:14.07          -60.166306      -73.114708
2019-03-10/18:23:14.10          -60.096824      -73.085169
2019-03-10/18:23:14.14          -60.035252      -73.055629
2019-03-10/18:23:14.17          -59.984304      -73.025136
2019-03-10/18:23:14.20          -59.956847      -72.995597
2019-03-10/18:23:14.23          -59.918274      -72.966057
2019-03-10/18:23:14.26          -59.887390      -72.936517
2019-03-10/18:23:14.29          -59.858714      -72.906025
2019-03-10/18:23:14.32          -59.838391      -72.876485
2019-03-10/18:23:14.35          -59.809671      -72.846945
2019-03-10/18:23:14.39          -59.750851      -72.817406
2019-03-10/18:23:14.42          -59.707788      -72.786913
2019-03-10/18:23:14.45          -59.666595      -72.757373
2019-03-10/18:23:14.48          -59.613965      -72.727834
2019-03-10/18:23:14.51          -59.565348      -72.698294
2019-03-10/18:23:14.54          -59.505870      -72.667801
2019-03-10/18:23:14.57          -59.451116      -72.638262
2019-03-10/18:23:14.60          -59.396369      -72.608722
2019-03-10/18:23:14.64          -59.341551      -72.579182
2019-03-10/18:23:14.67          -59.315719      -72.548690
2019-03-10/18:23:14.70          -59.280537      -72.519150
2019-03-10/18:23:14.73          -59.239363      -72.489610
2019-03-10/18:23:14.76          -59.203843      -72.460071
2019-03-10/18:23:14.79          -59.184216      -72.429578
2019-03-10/18:23:14.82          -59.179255      -72.400038
2019-03-10/18:23:14.85          -59.186513      -72.370499
2019-03-10/18:23:14.89          -59.201323      -72.340959
2019-03-10/18:23:14.92          -59.244161      -72.310466
2019-03-10/18:23:14.95          -59.280919      -72.280927
2019-03-10/18:23:14.98          -59.322556      -72.251387
2019-03-10/18:23:15.01          -59.374721      -72.219947
2019-03-10/18:23:15.04          -59.444714      -72.185654
2019-03-10/18:23:15.07          -59.504272      -72.152433
2019-03-10/18:23:15.10          -59.563723      -72.119212
2019-03-10/18:23:15.14          -59.627470      -72.085990
2019-03-10/18:23:15.17          -59.683452      -72.051697
2019-03-10/18:23:15.20          -59.731534      -72.018476
2019-03-10/18:23:15.23          -59.784880      -71.985255
2019-03-10/18:23:15.26          -59.823756      -71.952034
2019-03-10/18:23:15.29          -59.845505      -71.917741
2019-03-10/18:23:15.32          -59.861814      -71.884519
2019-03-10/18:23:15.35          -59.889189      -71.851298
2019-03-10/18:23:15.39          -59.903780      -71.818077
2019-03-10/18:23:15.42          -59.923549      -71.783784
2019-03-10/18:23:15.45          -59.953291      -71.750563
2019-03-10/18:23:15.48          -59.989905      -71.717342
2019-03-10/18:23:15.51          -60.041670      -71.684120
2019-03-10/18:23:15.54          -60.094597      -71.649827
2019-03-10/18:23:15.57          -60.159881      -71.616606
2019-03-10/18:23:15.60          -60.230530      -71.583385
2019-03-10/18:23:15.64          -60.295709      -71.550164
2019-03-10/18:23:15.67          -60.358122      -71.515871
2019-03-10/18:23:15.70          -60.401754      -71.482649
2019-03-10/18:23:15.73          -60.448010      -71.449428
2019-03-10/18:23:15.76          -60.466629      -71.416207
2019-03-10/18:23:15.79          -60.474347      -71.381914
2019-03-10/18:23:15.82          -60.477609      -71.348693
2019-03-10/18:23:15.85          -60.467647      -71.315472
2019-03-10/18:23:15.89          -60.438564      -71.282250
2019-03-10/18:23:15.92          -60.406921      -71.247957
2019-03-10/18:23:15.95          -60.373645      -71.214736
2019-03-10/18:23:15.98          -60.340349      -71.181515
2019-03-10/18:23:16.01          -60.299018      -71.146382
2019-03-10/18:23:16.04          -60.273050      -71.108266
2019-03-10/18:23:16.07          -60.240358      -71.071341
2019-03-10/18:23:16.10          -60.210105      -71.034416
2019-03-10/18:23:16.14          -60.185922      -70.997491
2019-03-10/18:23:16.17          -60.166389      -70.959375
2019-03-10/18:23:16.20          -60.134510      -70.922451
2019-03-10/18:23:16.23          -60.087625      -70.885526
2019-03-10/18:23:16.26          -60.038002      -70.848601
2019-03-10/18:23:16.29          -59.982494      -70.810485
2019-03-10/18:23:16.32          -59.915665      -70.773560
2019-03-10/18:23:16.35          -59.842592      -70.736636
2019-03-10/18:23:16.39          -59.774494      -70.699711
2019-03-10/18:23:16.42          -59.691269      -70.661595
2019-03-10/18:23:16.45          -59.601116      -70.624670
2019-03-10/18:23:16.48          -59.515407      -70.587745
2019-03-10/18:23:16.51          -59.425201      -70.550820
2019-03-10/18:23:16.54          -59.339831      -70.512704
2019-03-10/18:23:16.57          -59.255626      -70.475779
2019-03-10/18:23:16.60          -59.167927      -70.438855
2019-03-10/18:23:16.64          -59.077127      -70.401930
2019-03-10/18:23:16.67          -58.978627      -70.363814
2019-03-10/18:23:16.70          -58.889724      -70.326889
2019-03-10/18:23:16.73          -58.799750      -70.289964
2019-03-10/18:23:16.76          -58.709463      -70.253039
2019-03-10/18:23:16.79          -58.631154      -70.214923
2019-03-10/18:23:16.82          -58.540441      -70.177999
2019-03-10/18:23:16.85          -58.453999      -70.141074
2019-03-10/18:23:16.89          -58.360543      -70.104149
2019-03-10/18:23:16.92          -58.281307      -70.066033
2019-03-10/18:23:16.95          -58.198240      -70.029108
2019-03-10/18:23:16.98          -58.117275      -69.992183
2019-03-10/18:23:17.01          -58.043871      -69.953355
2019-03-10/18:23:17.04          -57.964714      -69.911431
2019-03-10/18:23:17.07          -57.879012      -69.870818
2019-03-10/18:23:17.10          -57.802924      -69.830205
2019-03-10/18:23:17.14          -57.727290      -69.789592
2019-03-10/18:23:17.17          -57.650369      -69.747669
2019-03-10/18:23:17.20          -57.561324      -69.707056
2019-03-10/18:23:17.23          -57.480142      -69.666443
2019-03-10/18:23:17.26          -57.399238      -69.625830
2019-03-10/18:23:17.29          -57.311456      -69.583906
2019-03-10/18:23:17.32          -57.225029      -69.543293
2019-03-10/18:23:17.35          -57.148892      -69.502680
2019-03-10/18:23:17.39          -57.082237      -69.462067
2019-03-10/18:23:17.42          -56.995715      -69.420144
2019-03-10/18:23:17.45          -56.923122      -69.379531
2019-03-10/18:23:17.48          -56.861143      -69.338918
2019-03-10/18:23:17.51          -56.801054      -69.298304
2019-03-10/18:23:17.54          -56.732346      -69.256381
2019-03-10/18:23:17.57          -56.673885      -69.215768
2019-03-10/18:23:17.60          -56.619905      -69.175155
2019-03-10/18:23:17.64          -56.563096      -69.134542
2019-03-10/18:23:17.67          -56.486803      -69.092619
2019-03-10/18:23:17.70          -56.422471      -69.052006
2019-03-10/18:23:17.73          -56.357791      -69.011393
2019-03-10/18:23:17.76          -56.298679      -68.970779
2019-03-10/18:23:17.79          -56.239216      -68.928856
2019-03-10/18:23:17.82          -56.187062      -68.888243
2019-03-10/18:23:17.85          -56.128224      -68.847630
2019-03-10/18:23:17.89          -56.067045      -68.807017
2019-03-10/18:23:17.92          -56.015943      -68.765093
2019-03-10/18:23:17.95          -55.976440      -68.724480
2019-03-10/18:23:17.98          -55.936112      -68.683867
2019-03-10/18:23:18.01          -55.896546      -68.641365
2019-03-10/18:23:18.04          -55.843012      -68.595663
2019-03-10/18:23:18.07          -55.806234      -68.551389
2019-03-10/18:23:18.10          -55.765731      -68.507115
2019-03-10/18:23:18.14          -55.740851      -68.462841
2019-03-10/18:23:18.17          -55.710937      -68.417139
2019-03-10/18:23:18.20          -55.691928      -68.372866
2019-03-10/18:23:18.23          -55.670505      -68.328592
2019-03-10/18:23:18.26          -55.651422      -68.284318
2019-03-10/18:23:18.29          -55.643915      -68.238616
2019-03-10/18:23:18.32          -55.644514      -68.194342
2019-03-10/18:23:18.35          -55.640123      -68.150069
2019-03-10/18:23:18.39          -55.643717      -68.105795
2019-03-10/18:23:18.42          -55.637929      -68.060093
2019-03-10/18:23:18.45          -55.645543      -68.015819
2019-03-10/18:23:18.48          -55.643112      -67.971545
2019-03-10/18:23:18.51          -55.648756      -67.927271
2019-03-10/18:23:18.54          -55.641930      -67.881569
2019-03-10/18:23:18.57          -55.630360      -67.837296
2019-03-10/18:23:18.60          -55.624277      -67.793022
2019-03-10/18:23:18.64          -55.607688      -67.748748
2019-03-10/18:23:18.67          -55.583831      -67.703046
2019-03-10/18:23:18.70          -55.574839      -67.658772
2019-03-10/18:23:18.73          -55.561589      -67.614499
2019-03-10/18:23:18.76          -55.545617      -67.570225
2019-03-10/18:23:18.79          -55.517653      -67.524523
2019-03-10/18:23:18.82          -55.516835      -67.480249
2019-03-10/18:23:18.85          -55.505999      -67.435975
2019-03-10/18:23:18.89          -55.503588      -67.391701
2019-03-10/18:23:18.92          -55.505469      -67.347428
2019-03-10/18:23:18.95          -55.505246      -67.301726
2019-03-10/18:23:18.98          -55.494225      -67.257452
2019-03-10/18:23:19.01          -55.480888      -67.211300
2019-03-10/18:23:19.04          -55.474404      -67.163389
2019-03-10/18:23:19.07          -55.464612      -67.113931
2019-03-10/18:23:19.10          -55.440729      -67.066020
2019-03-10/18:23:19.14          -55.399512      -67.018108
2019-03-10/18:23:19.17          -55.347645      -66.970196
2019-03-10/18:23:19.20          -55.288004      -66.920739
2019-03-10/18:23:19.23          -55.218439      -66.872828
2019-03-10/18:23:19.26          -55.145476      -66.824916
2019-03-10/18:23:19.29          -55.077383      -66.777004
2019-03-10/18:23:19.32          -54.985293      -66.727547
2019-03-10/18:23:19.35          -54.906077      -66.679635
2019-03-10/18:23:19.39          -54.816104      -66.631723
2019-03-10/18:23:19.42          -54.746327      -66.583812
2019-03-10/18:23:19.45          -54.662765      -66.534355
2019-03-10/18:23:19.48          -54.592576      -66.486443
2019-03-10/18:23:19.51          -54.527426      -66.438531
2019-03-10/18:23:19.54          -54.466572      -66.390620
2019-03-10/18:23:19.57          -54.395683      -66.341162
2019-03-10/18:23:19.60          -54.327834      -66.293251
2019-03-10/18:23:19.64          -54.251512      -66.245339
2019-03-10/18:23:19.67          -54.178605      -66.197427
2019-03-10/18:23:19.70          -54.101921      -66.147970
2019-03-10/18:23:19.73          -54.013351      -66.100058
2019-03-10/18:23:19.76          -53.898545      -66.052146
2019-03-10/18:23:19.79          -53.796986      -66.004235
2019-03-10/18:23:19.82          -53.670269      -65.954778
2019-03-10/18:23:19.85          -53.551264      -65.906866
2019-03-10/18:23:19.89          -53.430463      -65.858954
2019-03-10/18:23:19.92          -53.299219      -65.811043
2019-03-10/18:23:19.95          -53.166429      -65.761585
2019-03-10/18:23:19.98          -53.042815      -65.713674
2019-03-10/18:23:20.01          -52.938532      -65.663919
2019-03-10/18:23:20.04          -52.833619      -65.612436
2019-03-10/18:23:20.07          -52.728075      -65.559292
2019-03-10/18:23:20.10          -52.626587      -65.507809
2019-03-10/18:23:20.14          -52.517561      -65.456325
2019-03-10/18:23:20.17          -52.406429      -65.404842
2019-03-10/18:23:20.20          -52.314549      -65.351698
2019-03-10/18:23:20.23          -52.224892      -65.300215
2019-03-10/18:23:20.26          -52.115148      -65.248732
2019-03-10/18:23:20.29          -52.017481      -65.197249
2019-03-10/18:23:20.32          -51.933273      -65.144105
2019-03-10/18:23:20.35          -51.841145      -65.092622
2019-03-10/18:23:20.39          -51.765543      -65.041138
2019-03-10/18:23:20.42          -51.698844      -64.989655
2019-03-10/18:23:20.45          -51.645125      -64.936511
2019-03-10/18:23:20.48          -51.588684      -64.885028
2019-03-10/18:23:20.51          -51.529272      -64.833545
2019-03-10/18:23:20.54          -51.494123      -64.782062
2019-03-10/18:23:20.57          -51.441853      -64.728918
2019-03-10/18:23:20.60          -51.406653      -64.677435
2019-03-10/18:23:20.64          -51.369007      -64.625952
2019-03-10/18:23:20.67          -51.325086      -64.574469
2019-03-10/18:23:20.70          -51.289697      -64.521325
2019-03-10/18:23:20.73          -51.260107      -64.469842
2019-03-10/18:23:20.76          -51.230133      -64.418358
2019-03-10/18:23:20.79          -51.205411      -64.366875
2019-03-10/18:23:20.82          -51.171960      -64.313731
2019-03-10/18:23:20.85          -51.146850      -64.262248
2019-03-10/18:23:20.89          -51.111310      -64.210765
2019-03-10/18:23:20.92          -51.079121      -64.159282
2019-03-10/18:23:20.95          -51.061028      -64.106138
2019-03-10/18:23:20.98          -51.040900      -64.054655
2019-03-10/18:23:21.01          -51.009680      -64.001354
2019-03-10/18:23:21.04          -50.974176      -63.946349
2019-03-10/18:23:21.07          -50.947529      -63.889570
2019-03-10/18:23:21.10          -50.908138      -63.834566
2019-03-10/18:23:21.14          -50.875335      -63.779561
2019-03-10/18:23:21.17          -50.835278      -63.724556
2019-03-10/18:23:21.20          -50.814027      -63.667777
2019-03-10/18:23:21.23          -50.778288      -63.612772
2019-03-10/18:23:21.26          -50.730855      -63.557767
2019-03-10/18:23:21.29          -50.691242      -63.502763
2019-03-10/18:23:21.32          -50.651139      -63.445984
2019-03-10/18:23:21.35          -50.609047      -63.390979
2019-03-10/18:23:21.39          -50.578713      -63.335974
2019-03-10/18:23:21.42          -50.530180      -63.280970
2019-03-10/18:23:21.45          -50.494568      -63.224190
2019-03-10/18:23:21.48          -50.446603      -63.169186
2019-03-10/18:23:21.51          -50.400166      -63.114181
2019-03-10/18:23:21.54          -50.354206      -63.059176
2019-03-10/18:23:21.57          -50.305816      -63.002397
2019-03-10/18:23:21.60          -50.265056      -62.947392
2019-03-10/18:23:21.64          -50.212860      -62.892387
2019-03-10/18:23:21.67          -50.155811      -62.837383
2019-03-10/18:23:21.70          -50.104520      -62.780604
2019-03-10/18:23:21.73          -50.046874      -62.725599
2019-03-10/18:23:21.76          -49.999152      -62.670594
2019-03-10/18:23:21.79          -49.943437      -62.615590
2019-03-10/18:23:21.82          -49.891418      -62.558810
2019-03-10/18:23:21.85          -49.844568      -62.503806
2019-03-10/18:23:21.89          -49.790142      -62.448801
2019-03-10/18:23:21.92          -49.733557      -62.393796
2019-03-10/18:23:21.95          -49.687489      -62.337017
2019-03-10/18:23:21.98          -49.632096      -62.282013
2019-03-10/18:23:22.01          -49.576736      -62.225229
2019-03-10/18:23:22.04          -49.506750      -62.166778
2019-03-10/18:23:22.07          -49.441175      -62.106441
2019-03-10/18:23:22.10          -49.367861      -62.047990
2019-03-10/18:23:22.14          -49.287267      -61.989539
2019-03-10/18:23:22.17          -49.206860      -61.931088
2019-03-10/18:23:22.20          -49.132149      -61.870751
2019-03-10/18:23:22.23          -49.053805      -61.812300
2019-03-10/18:23:22.26          -48.988894      -61.753849
2019-03-10/18:23:22.29          -48.918097      -61.695398
2019-03-10/18:23:22.32          -48.847872      -61.635061
2019-03-10/18:23:22.35          -48.779873      -61.576610
2019-03-10/18:23:22.39          -48.723845      -61.518159
2019-03-10/18:23:22.42          -48.673175      -61.459708
2019-03-10/18:23:22.45          -48.622366      -61.399371
2019-03-10/18:23:22.48          -48.567013      -61.340920
2019-03-10/18:23:22.51          -48.505723      -61.282469
2019-03-10/18:23:22.54          -48.442746      -61.224018
2019-03-10/18:23:22.57          -48.393753      -61.163681
2019-03-10/18:23:22.60          -48.338772      -61.105230
2019-03-10/18:23:22.64          -48.279690      -61.046779
2019-03-10/18:23:22.67          -48.218004      -60.988328
2019-03-10/18:23:22.70          -48.147052      -60.927991
2019-03-10/18:23:22.73          -48.070544      -60.869540
2019-03-10/18:23:22.76          -48.010851      -60.811089
2019-03-10/18:23:22.79          -47.949376      -60.752638
2019-03-10/18:23:22.82          -47.892557      -60.692301
2019-03-10/18:23:22.85          -47.814796      -60.633850
2019-03-10/18:23:22.89          -47.751765      -60.575399
2019-03-10/18:23:22.92          -47.684374      -60.516948
2019-03-10/18:23:22.95          -47.616074      -60.456611
2019-03-10/18:23:22.98          -47.555405      -60.398160
2019-03-10/18:23:23.01          -47.495828      -60.337977
2019-03-10/18:23:23.04          -47.428386      -60.276171
2019-03-10/18:23:23.07          -47.359311      -60.212371
2019-03-10/18:23:23.10          -47.288478      -60.150566
2019-03-10/18:23:23.14          -47.217976      -60.088759
2019-03-10/18:23:23.17          -47.138296      -60.026953
2019-03-10/18:23:23.20          -47.062531      -59.963153
2019-03-10/18:23:23.23          -46.967660      -59.901347
2019-03-10/18:23:23.26          -46.869114      -59.839541
2019-03-10/18:23:23.29          -46.771067      -59.777735
2019-03-10/18:23:23.32          -46.663407      -59.713935
2019-03-10/18:23:23.35          -46.552459      -59.652129
2019-03-10/18:23:23.39          -46.439685      -59.590322
2019-03-10/18:23:23.42          -46.326480      -59.528516
2019-03-10/18:23:23.45          -46.211593      -59.464716
2019-03-10/18:23:23.48          -46.101710      -59.402910
2019-03-10/18:23:23.51          -46.004316      -59.341104
2019-03-10/18:23:23.54          -45.902930      -59.279298
2019-03-10/18:23:23.57          -45.800145      -59.215498
2019-03-10/18:23:23.60          -45.702635      -59.153692
2019-03-10/18:23:23.64          -45.603544      -59.091886
2019-03-10/18:23:23.67          -45.503925      -59.030080
2019-03-10/18:23:23.70          -45.417085      -58.966280
2019-03-10/18:23:23.73          -45.327507      -58.904474
2019-03-10/18:23:23.76          -45.223339      -58.842667
2019-03-10/18:23:23.79          -45.135425      -58.780861
2019-03-10/18:23:23.82          -45.037688      -58.717061
2019-03-10/18:23:23.85          -44.942868      -58.655255
2019-03-10/18:23:23.89          -44.851276      -58.593449
2019-03-10/18:23:23.92          -44.769939      -58.531643
2019-03-10/18:23:23.95          -44.675382      -58.467843
2019-03-10/18:23:23.98          -44.584685      -58.406037
2019-03-10/18:23:24.01          -44.490545      -58.342548
2019-03-10/18:23:24.04          -44.414903      -58.277481
2019-03-10/18:23:24.07          -44.323377      -58.210316
2019-03-10/18:23:24.10          -44.243609      -58.145249
2019-03-10/18:23:24.14          -44.176458      -58.080182
2019-03-10/18:23:24.17          -44.108259      -58.015116
2019-03-10/18:23:24.20          -44.039938      -57.947950
2019-03-10/18:23:24.23          -43.979281      -57.882883
2019-03-10/18:23:24.26          -43.916003      -57.817816
2019-03-10/18:23:24.29          -43.873570      -57.752750
2019-03-10/18:23:24.32          -43.820856      -57.685584
2019-03-10/18:23:24.35          -43.778438      -57.620518
2019-03-10/18:23:24.39          -43.751028      -57.555451
2019-03-10/18:23:24.42          -43.713457      -57.490384
2019-03-10/18:23:24.45          -43.676338      -57.423219
2019-03-10/18:23:24.48          -43.652296      -57.358152
2019-03-10/18:23:24.51          -43.636276      -57.293085
2019-03-10/18:23:24.54          -43.636065      -57.228019
2019-03-10/18:23:24.57          -43.640399      -57.160853
2019-03-10/18:23:24.60          -43.668216      -57.095787
2019-03-10/18:23:24.64          -43.693788      -57.030720
2019-03-10/18:23:24.67          -43.719520      -56.965653
2019-03-10/18:23:24.70          -43.761212      -56.898487
2019-03-10/18:23:24.73          -43.809703      -56.833421
2019-03-10/18:23:24.76          -43.845706      -56.768354
2019-03-10/18:23:24.79          -43.881900      -56.703287
2019-03-10/18:23:24.82          -43.901969      -56.636122
2019-03-10/18:23:24.85          -43.916012      -56.571055
2019-03-10/18:23:24.89          -43.918071      -56.505988
2019-03-10/18:23:24.92          -43.924242      -56.440922
2019-03-10/18:23:24.95          -43.918336      -56.373756
2019-03-10/18:23:24.98          -43.893283      -56.308690
2019-03-10/18:23:25.01          -43.869432      -56.242007
2019-03-10/18:23:25.04          -43.834322      -56.173810
2019-03-10/18:23:25.07          -43.801379      -56.103412
2019-03-10/18:23:25.10          -43.760963      -56.035215
2019-03-10/18:23:25.14          -43.720063      -55.967017
2019-03-10/18:23:25.17          -43.668378      -55.898820
2019-03-10/18:23:25.20          -43.613130      -55.828423
2019-03-10/18:23:25.23          -43.551378      -55.760226
2019-03-10/18:23:25.26          -43.483955      -55.692028
2019-03-10/18:23:25.29          -43.412051      -55.623831
2019-03-10/18:23:25.32          -43.357213      -55.553433
2019-03-10/18:23:25.35          -43.306080      -55.485236
2019-03-10/18:23:25.39          -43.251381      -55.417038
2019-03-10/18:23:25.42          -43.183338      -55.348841
2019-03-10/18:23:25.45          -43.123168      -55.278444
2019-03-10/18:23:25.48          -43.060626      -55.210247
2019-03-10/18:23:25.51          -43.008490      -55.142049
2019-03-10/18:23:25.54          -42.965413      -55.073852
2019-03-10/18:23:25.57          -42.919366      -55.003454
2019-03-10/18:23:25.60          -42.853553      -54.935257
2019-03-10/18:23:25.64          -42.782032      -54.867059
2019-03-10/18:23:25.67          -42.714980      -54.798862
2019-03-10/18:23:25.70          -42.652716      -54.728465
2019-03-10/18:23:25.73          -42.585865      -54.660268
2019-03-10/18:23:25.76          -42.510674      -54.592070
2019-03-10/18:23:25.79          -42.435605      -54.523873
2019-03-10/18:23:25.82          -42.358107      -54.453475
2019-03-10/18:23:25.85          -42.281109      -54.385278
2019-03-10/18:23:25.89          -42.207527      -54.317080
2019-03-10/18:23:25.92          -42.140463      -54.248883
2019-03-10/18:23:25.95          -42.073621      -54.178486
2019-03-10/18:23:25.98          -42.018414      -54.110289
2019-03-10/18:23:26.01          -41.957189      -54.040540
2019-03-10/18:23:26.04          -41.913156      -53.969339
2019-03-10/18:23:26.07          -41.856603      -53.895840
2019-03-10/18:23:26.10          -41.798292      -53.824639
2019-03-10/18:23:26.14          -41.740230      -53.753437
2019-03-10/18:23:26.17          -41.679827      -53.682235
2019-03-10/18:23:26.20          -41.599563      -53.608737
2019-03-10/18:23:26.23          -41.528240      -53.537535
2019-03-10/18:23:26.26          -41.426003      -53.466333
2019-03-10/18:23:26.29          -41.327300      -53.395132
2019-03-10/18:23:26.32          -41.214772      -53.321633
2019-03-10/18:23:26.35          -41.103961      -53.250431
2019-03-10/18:23:26.39          -40.979984      -53.179229
2019-03-10/18:23:26.42          -40.858799      -53.108028
2019-03-10/18:23:26.45          -40.743589      -53.034529
2019-03-10/18:23:26.48          -40.620707      -52.963328
2019-03-10/18:23:26.51          -40.483994      -52.892126
2019-03-10/18:23:26.54          -40.365576      -52.820924
2019-03-10/18:23:26.57          -40.237154      -52.747425
2019-03-10/18:23:26.60          -40.115675      -52.676224
2019-03-10/18:23:26.64          -39.990004      -52.605022
2019-03-10/18:23:26.67          -39.869670      -52.533820
2019-03-10/18:23:26.70          -39.740068      -52.460322
2019-03-10/18:23:26.73          -39.607364      -52.389120
2019-03-10/18:23:26.76          -39.484933      -52.317918
2019-03-10/18:23:26.79          -39.361580      -52.246717
2019-03-10/18:23:26.82          -39.244129      -52.173218
2019-03-10/18:23:26.85          -39.132081      -52.102017
2019-03-10/18:23:26.89          -39.011608      -52.030815
2019-03-10/18:23:26.92          -38.885920      -51.959613
2019-03-10/18:23:26.95          -38.771037      -51.886114
2019-03-10/18:23:26.98          -38.667695      -51.814913
2019-03-10/18:23:27.01          -38.560274      -51.742232
2019-03-10/18:23:27.04          -38.457838      -51.668164
2019-03-10/18:23:27.07          -38.369410      -51.591707
2019-03-10/18:23:27.10          -38.274605      -51.517639
2019-03-10/18:23:27.14          -38.189713      -51.443571
2019-03-10/18:23:27.17          -38.100079      -51.369503
2019-03-10/18:23:27.20          -38.024772      -51.293046
2019-03-10/18:23:27.23          -37.954399      -51.218978
2019-03-10/18:23:27.26          -37.865427      -51.144910
2019-03-10/18:23:27.29          -37.781544      -51.070842
2019-03-10/18:23:27.32          -37.702666      -50.994385
2019-03-10/18:23:27.35          -37.617764      -50.920317
2019-03-10/18:23:27.39          -37.538379      -50.846249
2019-03-10/18:23:27.42          -37.448542      -50.772181
2019-03-10/18:23:27.45          -37.384249      -50.695724
2019-03-10/18:23:27.48          -37.314180      -50.621656
2019-03-10/18:23:27.51          -37.245690      -50.547588
2019-03-10/18:23:27.54          -37.197063      -50.473520
2019-03-10/18:23:27.57          -37.147959      -50.397063
2019-03-10/18:23:27.60          -37.103096      -50.322995
2019-03-10/18:23:27.64          -37.055870      -50.248927
2019-03-10/18:23:27.67          -37.005299      -50.174859
2019-03-10/18:23:27.70          -36.958367      -50.098402
2019-03-10/18:23:27.73          -36.898748      -50.024334
2019-03-10/18:23:27.76          -36.846154      -49.950266
2019-03-10/18:23:27.79          -36.784847      -49.876198
2019-03-10/18:23:27.82          -36.734801      -49.799741
2019-03-10/18:23:27.85          -36.686207      -49.725673
2019-03-10/18:23:27.89          -36.644117      -49.651605
2019-03-10/18:23:27.92          -36.597032      -49.577537
2019-03-10/18:23:27.95          -36.543302      -49.501080
2019-03-10/18:23:27.98          -36.500389      -49.427012
2019-03-10/18:23:28.01          -36.450893      -49.351561
2019-03-10/18:23:28.04          -36.403513      -49.274814
2019-03-10/18:23:28.07          -36.362032      -49.195591
2019-03-10/18:23:28.10          -36.292486      -49.118844
2019-03-10/18:23:28.14          -36.240206      -49.042096
2019-03-10/18:23:28.17          -36.175010      -48.965349
2019-03-10/18:23:28.20          -36.121755      -48.886126
2019-03-10/18:23:28.23          -36.075042      -48.809379
2019-03-10/18:23:28.26          -36.017900      -48.732631
2019-03-10/18:23:28.29          -35.958030      -48.655884
2019-03-10/18:23:28.32          -35.893167      -48.576661
2019-03-10/18:23:28.35          -35.831263      -48.499914
2019-03-10/18:23:28.39          -35.788659      -48.423167
2019-03-10/18:23:28.42          -35.738754      -48.346420
2019-03-10/18:23:28.45          -35.679233      -48.267196
2019-03-10/18:23:28.48          -35.610677      -48.190449
2019-03-10/18:23:28.51          -35.531794      -48.113702
2019-03-10/18:23:28.54          -35.463885      -48.036955
2019-03-10/18:23:28.57          -35.400821      -47.957732
2019-03-10/18:23:28.60          -35.333208      -47.880985
2019-03-10/18:23:28.64          -35.252938      -47.804237
2019-03-10/18:23:28.67          -35.168495      -47.727490
2019-03-10/18:23:28.70          -35.082283      -47.648267
2019-03-10/18:23:28.73          -34.996694      -47.571520
2019-03-10/18:23:28.76          -34.917124      -47.494772
2019-03-10/18:23:28.79          -34.843884      -47.418025
2019-03-10/18:23:28.82          -34.757797      -47.338802
2019-03-10/18:23:28.85          -34.677524      -47.262055
2019-03-10/18:23:28.89          -34.599685      -47.185307
2019-03-10/18:23:28.92          -34.525869      -47.108560
2019-03-10/18:23:28.95          -34.442562      -47.029337
2019-03-10/18:23:28.98          -34.351519      -46.952590
2019-03-10/18:23:29.01          -34.266381      -46.874524
2019-03-10/18:23:29.04          -34.184380      -46.795223
2019-03-10/18:23:29.07          -34.111724      -46.713363
2019-03-10/18:23:29.10          -34.041053      -46.634062
2019-03-10/18:23:29.14          -33.960621      -46.554760
2019-03-10/18:23:29.17          -33.881705      -46.475458
2019-03-10/18:23:29.20          -33.811874      -46.393598
2019-03-10/18:23:29.23          -33.729826      -46.314297
2019-03-10/18:23:29.26          -33.658618      -46.234995
2019-03-10/18:23:29.29          -33.582367      -46.155693
2019-03-10/18:23:29.32          -33.499477      -46.073834
2019-03-10/18:23:29.35          -33.406255      -45.994532
2019-03-10/18:23:29.39          -33.326750      -45.915230
2019-03-10/18:23:29.42          -33.242867      -45.835929
2019-03-10/18:23:29.45          -33.168095      -45.754069
2019-03-10/18:23:29.48          -33.089164      -45.674768
2019-03-10/18:23:29.51          -33.018161      -45.595466
2019-03-10/18:23:29.54          -32.952534      -45.516164
2019-03-10/18:23:29.57          -32.890475      -45.434304
2019-03-10/18:23:29.60          -32.836157      -45.355003
2019-03-10/18:23:29.64          -32.796851      -45.275701
2019-03-10/18:23:29.67          -32.752282      -45.196399
2019-03-10/18:23:29.70          -32.718075      -45.114540
2019-03-10/18:23:29.73          -32.689537      -45.035238
2019-03-10/18:23:29.76          -32.646328      -44.955936
2019-03-10/18:23:29.79          -32.616618      -44.876635
2019-03-10/18:23:29.82          -32.587196      -44.794775
2019-03-10/18:23:29.85          -32.559911      -44.715474
2019-03-10/18:23:29.89          -32.534750      -44.636172
2019-03-10/18:23:29.92          -32.487441      -44.556870
2019-03-10/18:23:29.95          -32.438328      -44.475010
2019-03-10/18:23:29.98          -32.392176      -44.395709
2019-03-10/18:23:30.01          -32.339290      -44.315213
2019-03-10/18:23:30.04          -32.307187      -44.233599
2019-03-10/18:23:30.07          -32.268758      -44.149352
2019-03-10/18:23:30.10          -32.215592      -44.067738
2019-03-10/18:23:30.14          -32.169563      -43.986123
2019-03-10/18:23:30.17          -32.114343      -43.904509
2019-03-10/18:23:30.20          -32.077822      -43.820262
2019-03-10/18:23:30.23          -32.039982      -43.738648
2019-03-10/18:23:30.26          -32.007526      -43.657033
2019-03-10/18:23:30.29          -31.974692      -43.575419
2019-03-10/18:23:30.32          -31.935695      -43.491172
2019-03-10/18:23:30.35          -31.896381      -43.409558
2019-03-10/18:23:30.39          -31.867444      -43.327943
2019-03-10/18:23:30.42          -31.836813      -43.246329
2019-03-10/18:23:30.45          -31.811445      -43.162082
2019-03-10/18:23:30.48          -31.777859      -43.080468
2019-03-10/18:23:30.51          -31.734868      -42.998853
2019-03-10/18:23:30.54          -31.684141      -42.917239
2019-03-10/18:23:30.57          -31.644049      -42.832992
2019-03-10/18:23:30.60          -31.598110      -42.751377
2019-03-10/18:23:30.64          -31.551709      -42.669763
2019-03-10/18:23:30.67          -31.499001      -42.588149
2019-03-10/18:23:30.70          -31.433106      -42.503901
2019-03-10/18:23:30.73          -31.350528      -42.422287
2019-03-10/18:23:30.76          -31.271801      -42.340673
2019-03-10/18:23:30.79          -31.198421      -42.259059
2019-03-10/18:23:30.82          -31.116865      -42.174811
2019-03-10/18:23:30.85          -31.012317      -42.093197
2019-03-10/18:23:30.89          -30.890894      -42.011583
2019-03-10/18:23:30.92          -30.761060      -41.929968
2019-03-10/18:23:30.95          -30.620320      -41.845721
2019-03-10/18:23:30.98          -30.488617      -41.764107
2019-03-10/18:23:31.01          -30.361869      -41.681372
2019-03-10/18:23:31.04          -30.226775      -41.597586
2019-03-10/18:23:31.07          -30.090665      -41.511097
2019-03-10/18:23:31.10          -29.952097      -41.427311
2019-03-10/18:23:31.14          -29.818538      -41.343525
2019-03-10/18:23:31.17          -29.705469      -41.259739
2019-03-10/18:23:31.20          -29.589915      -41.173250
2019-03-10/18:23:31.23          -29.478634      -41.089464
2019-03-10/18:23:31.26          -29.363262      -41.005678
2019-03-10/18:23:31.29          -29.248326      -40.921892
2019-03-10/18:23:31.32          -29.122145      -40.835403
2019-03-10/18:23:31.35          -28.992020      -40.751617
2019-03-10/18:23:31.39          -28.867724      -40.667831
2019-03-10/18:23:31.42          -28.734805      -40.584045
2019-03-10/18:23:31.45          -28.588929      -40.497556
2019-03-10/18:23:31.48          -28.448185      -40.413770
2019-03-10/18:23:31.51          -28.304471      -40.329984
2019-03-10/18:23:31.54          -28.162037      -40.246198
2019-03-10/18:23:31.57          -28.019640      -40.159709
2019-03-10/18:23:31.60          -27.891654      -40.075923
2019-03-10/18:23:31.64          -27.773677      -39.992137
2019-03-10/18:23:31.67          -27.648185      -39.908351
2019-03-10/18:23:31.70          -27.533810      -39.821862
2019-03-10/18:23:31.73          -27.429320      -39.738076
2019-03-10/18:23:31.76          -27.331960      -39.654290
2019-03-10/18:23:31.79          -27.242744      -39.570504
2019-03-10/18:23:31.82          -27.151346      -39.484015
2019-03-10/18:23:31.85          -27.060852      -39.400229
2019-03-10/18:23:31.89          -26.964707      -39.316443
2019-03-10/18:23:31.92          -26.864492      -39.232657
2019-03-10/18:23:31.95          -26.776073      -39.146168
2019-03-10/18:23:31.98          -26.675307      -39.062382
2019-03-10/18:23:32.01          -26.584432      -38.977612
2019-03-10/18:23:32.04          -26.489116      -38.891920
2019-03-10/18:23:32.07          -26.393956      -38.803463
2019-03-10/18:23:32.10          -26.298697      -38.717771
2019-03-10/18:23:32.14          -26.215640      -38.632079
2019-03-10/18:23:32.17          -26.139318      -38.546387
2019-03-10/18:23:32.20          -26.058737      -38.457930
2019-03-10/18:23:32.23          -25.968511      -38.372238
2019-03-10/18:23:32.26          -25.895100      -38.286545
2019-03-10/18:23:32.29          -25.819797      -38.200853
2019-03-10/18:23:32.32          -25.744265      -38.112397
2019-03-10/18:23:32.35          -25.667418      -38.026705
2019-03-10/18:23:32.39          -25.606592      -37.941012
2019-03-10/18:23:32.42          -25.536269      -37.855320
2019-03-10/18:23:32.45          -25.466706      -37.766864
2019-03-10/18:23:32.48          -25.403859      -37.681172
2019-03-10/18:23:32.51          -25.355782      -37.595479
2019-03-10/18:23:32.54          -25.301888      -37.509787
2019-03-10/18:23:32.57          -25.243685      -37.421330
2019-03-10/18:23:32.60          -25.190474      -37.335638
2019-03-10/18:23:32.64          -25.122629      -37.249946
2019-03-10/18:23:32.67          -25.042560      -37.164254
2019-03-10/18:23:32.70          -24.966266      -37.075797
2019-03-10/18:23:32.73          -24.886394      -36.990105
2019-03-10/18:23:32.76          -24.808265      -36.904412
2019-03-10/18:23:32.79          -24.721127      -36.818721
2019-03-10/18:23:32.82          -24.636248      -36.730264
2019-03-10/18:23:32.85          -24.551809      -36.644572
2019-03-10/18:23:32.89          -24.479846      -36.558879
2019-03-10/18:23:32.92          -24.427770      -36.473187
2019-03-10/18:23:32.95          -24.381949      -36.384731
2019-03-10/18:23:32.98          -24.348270      -36.299039
2019-03-10/18:23:33.01          -24.324720      -36.212452
2019-03-10/18:23:33.04          -24.304222      -36.125028
2019-03-10/18:23:33.07          -24.279703      -36.034783
2019-03-10/18:23:33.10          -24.264757      -35.947359
2019-03-10/18:23:33.14          -24.245383      -35.859935
2019-03-10/18:23:33.17          -24.226582      -35.772511
2019-03-10/18:23:33.20          -24.198319      -35.682266
2019-03-10/18:23:33.23          -24.169401      -35.594842
2019-03-10/18:23:33.26          -24.125049      -35.507418
2019-03-10/18:23:33.29          -24.069959      -35.419994
2019-03-10/18:23:33.32          -24.010280      -35.329749
2019-03-10/18:23:33.35          -23.951364      -35.242325
2019-03-10/18:23:33.39          -23.882469      -35.154900
2019-03-10/18:23:33.42          -23.808280      -35.067476
2019-03-10/18:23:33.45          -23.713934      -34.977232
2019-03-10/18:23:33.48          -23.628091      -34.889808
2019-03-10/18:23:33.51          -23.534085      -34.802383
2019-03-10/18:23:33.54          -23.452602      -34.714959
2019-03-10/18:23:33.57          -23.367729      -34.624714
2019-03-10/18:23:33.60          -23.282520      -34.537290
2019-03-10/18:23:33.64          -23.211982      -34.449866
2019-03-10/18:23:33.67          -23.143715      -34.362442
2019-03-10/18:23:33.70          -23.077894      -34.272197
2019-03-10/18:23:33.73          -23.014795      -34.184773
2019-03-10/18:23:33.76          -22.945363      -34.097349
2019-03-10/18:23:33.79          -22.879701      -34.009925
2019-03-10/18:23:33.82          -22.803919      -33.919680
2019-03-10/18:23:33.85          -22.723582      -33.832256
2019-03-10/18:23:33.89          -22.643232      -33.744831
2019-03-10/18:23:33.92          -22.543855      -33.657407
2019-03-10/18:23:33.95          -22.434336      -33.567163
2019-03-10/18:23:33.98          -22.339286      -33.479739
2019-03-10/18:23:34.01          -22.240594      -33.391565
2019-03-10/18:23:34.04          -22.146574      -33.302690
2019-03-10/18:23:34.07          -22.049827      -33.210947
2019-03-10/18:23:34.10          -21.937786      -33.122071
2019-03-10/18:23:34.14          -21.843556      -33.033195
2019-03-10/18:23:34.17          -21.738556      -32.944320
2019-03-10/18:23:34.20          -21.646163      -32.852577
2019-03-10/18:23:34.23          -21.569367      -32.763702
2019-03-10/18:23:34.26          -21.480920      -32.674826
2019-03-10/18:23:34.29          -21.393122      -32.585950
2019-03-10/18:23:34.32          -21.290380      -32.494208
2019-03-10/18:23:34.35          -21.184764      -32.405332
2019-03-10/18:23:34.39          -21.091350      -32.316456
2019-03-10/18:23:34.42          -20.985262      -32.227581
2019-03-10/18:23:34.45          -20.890182      -32.135838
2019-03-10/18:23:34.48          -20.788247      -32.046963
2019-03-10/18:23:34.51          -20.669236      -31.958087
2019-03-10/18:23:34.54          -20.546274      -31.869211
2019-03-10/18:23:34.57          -20.425762      -31.777469
2019-03-10/18:23:34.60          -20.318099      -31.688593
2019-03-10/18:23:34.64          -20.195939      -31.599717
2019-03-10/18:23:34.67          -20.072236      -31.510842
2019-03-10/18:23:34.70          -19.949590      -31.419099
2019-03-10/18:23:34.73          -19.820189      -31.330224
2019-03-10/18:23:34.76          -19.682445      -31.241348
2019-03-10/18:23:34.79          -19.539754      -31.152472
2019-03-10/18:23:34.82          -19.395834      -31.060729
2019-03-10/18:23:34.85          -19.244521      -30.971854
2019-03-10/18:23:34.89          -19.100332      -30.882978
2019-03-10/18:23:34.92          -18.962744      -30.794103
2019-03-10/18:23:34.95          -18.816977      -30.702360
2019-03-10/18:23:34.98          -18.666419      -30.613484
2019-03-10/18:23:35.01          -18.516598      -30.523969
2019-03-10/18:23:35.04          -18.366860      -30.433855
2019-03-10/18:23:35.07          -18.223222      -30.340834
2019-03-10/18:23:35.10          -18.079234      -30.250720
2019-03-10/18:23:35.14          -17.948266      -30.160606
2019-03-10/18:23:35.17          -17.803027      -30.070492
2019-03-10/18:23:35.20          -17.657006      -29.977471
2019-03-10/18:23:35.23          -17.524817      -29.887357
2019-03-10/18:23:35.26          -17.397500      -29.797243
2019-03-10/18:23:35.29          -17.268502      -29.707129
2019-03-10/18:23:35.32          -17.136994      -29.614108
2019-03-10/18:23:35.35          -17.004269      -29.523994
2019-03-10/18:23:35.39          -16.880088      -29.433879
2019-03-10/18:23:35.42          -16.728090      -29.343766
2019-03-10/18:23:35.45          -16.583188      -29.250745
2019-03-10/18:23:35.48          -16.431959      -29.160631
2019-03-10/18:23:35.51          -16.274718      -29.070516
2019-03-10/18:23:35.54          -16.117804      -28.980402
2019-03-10/18:23:35.57          -15.957738      -28.887381
2019-03-10/18:23:35.60          -15.804015      -28.797268
2019-03-10/18:23:35.64          -15.642912      -28.707153
2019-03-10/18:23:35.67          -15.476062      -28.617039
2019-03-10/18:23:35.70          -15.320488      -28.524018
2019-03-10/18:23:35.73          -15.160972      -28.433904
2019-03-10/18:23:35.76          -15.022421      -28.343790
2019-03-10/18:23:35.79          -14.894694      -28.253676
2019-03-10/18:23:35.82          -14.768656      -28.160655
2019-03-10/18:23:35.85          -14.643194      -28.070541
2019-03-10/18:23:35.89          -14.525381      -27.980427
2019-03-10/18:23:35.92          -14.423441      -27.890313
2019-03-10/18:23:35.95          -14.321065      -27.797292
2019-03-10/18:23:35.98          -14.232374      -27.707178
2019-03-10/18:23:36.01          -14.150611      -27.616550
2019-03-10/18:23:36.04          -14.055639      -27.525443
2019-03-10/18:23:36.07          -13.960160      -27.431396
2019-03-10/18:23:36.10          -13.861959      -27.340288
2019-03-10/18:23:36.14          -13.761280      -27.249180
2019-03-10/18:23:36.17          -13.663470      -27.158073
2019-03-10/18:23:36.20          -13.557350      -27.064026
2019-03-10/18:23:36.23          -13.452777      -26.972918
2019-03-10/18:23:36.26          -13.352471      -26.881810
2019-03-10/18:23:36.29          -13.249280      -26.790702
2019-03-10/18:23:36.32          -13.157032      -26.696655
2019-03-10/18:23:36.35          -13.074710      -26.605548
2019-03-10/18:23:36.39          -12.995331      -26.514439
2019-03-10/18:23:36.42          -12.929692      -26.423332
2019-03-10/18:23:36.45          -12.860338      -26.329285
2019-03-10/18:23:36.48          -12.801339      -26.238177
2019-03-10/18:23:36.51          -12.756467      -26.147069
2019-03-10/18:23:36.54          -12.707962      -26.055961
2019-03-10/18:23:36.57          -12.657997      -25.961914
2019-03-10/18:23:36.60          -12.608291      -25.870807
2019-03-10/18:23:36.64          -12.541848      -25.779699
2019-03-10/18:23:36.67          -12.475749      -25.688591
2019-03-10/18:23:36.70          -12.392050      -25.594544
2019-03-10/18:23:36.73          -12.307576      -25.503437
2019-03-10/18:23:36.76          -12.226038      -25.412328
2019-03-10/18:23:36.79          -12.130782      -25.321221
2019-03-10/18:23:36.82          -12.018675      -25.227174
2019-03-10/18:23:36.85          -11.915456      -25.136066
2019-03-10/18:23:36.89          -11.797320      -25.044958
2019-03-10/18:23:36.92          -11.674997      -24.953850
2019-03-10/18:23:36.95          -11.539005      -24.859803
2019-03-10/18:23:36.98          -11.414265      -24.768696
2019-03-10/18:23:37.01          -11.268856      -24.677211
2019-03-10/18:23:37.04          -11.100815      -24.585373
2019-03-10/18:23:37.07          -10.904831      -24.490572
2019-03-10/18:23:37.10          -10.696780      -24.398734
2019-03-10/18:23:37.14          -10.466117      -24.306896
2019-03-10/18:23:37.17          -10.219499      -24.215058
2019-03-10/18:23:37.20          -9.9458517      -24.120257
2019-03-10/18:23:37.23          -9.6548615      -24.028420
2019-03-10/18:23:37.26          -9.3295696      -23.936581
2019-03-10/18:23:37.29          -8.9951347      -23.844743
2019-03-10/18:23:37.32          -8.6455150      -23.749943
2019-03-10/18:23:37.35          -8.2901279      -23.658105
2019-03-10/18:23:37.39          -7.9167610      -23.566266
2019-03-10/18:23:37.42          -7.5102037      -23.474429
2019-03-10/18:23:37.45          -7.1012736      -23.379628
2019-03-10/18:23:37.48          -6.6927355      -23.287790
2019-03-10/18:23:37.51          -6.2919716      -23.195952
2019-03-10/18:23:37.54          -5.8990133      -23.104114
2019-03-10/18:23:37.57          -5.5174444      -23.009313
2019-03-10/18:23:37.60          -5.1462227      -22.917475
2019-03-10/18:23:37.64          -4.7944282      -22.825637
2019-03-10/18:23:37.67          -4.4758136      -22.733799
2019-03-10/18:23:37.70          -4.1904984      -22.638998
2019-03-10/18:23:37.73          -3.9339961      -22.547161
2019-03-10/18:23:37.76          -3.6912318      -22.455322
2019-03-10/18:23:37.79          -3.4605629      -22.363484
2019-03-10/18:23:37.82          -3.2478923      -22.268684
2019-03-10/18:23:37.85          -3.0467117      -22.176846
2019-03-10/18:23:37.89          -2.8675055      -22.085007
2019-03-10/18:23:37.92          -2.6743918      -21.993170
2019-03-10/18:23:37.95          -2.4939912      -21.898369
2019-03-10/18:23:37.98          -2.3367677      -21.806531
2019-03-10/18:23:38.01          -2.1674173      -21.714461
2019-03-10/18:23:38.04          -2.0174352      -21.622175
2019-03-10/18:23:38.07          -1.8718319      -21.526911
2019-03-10/18:23:38.10          -1.7224213      -21.434625
2019-03-10/18:23:38.14          -1.5922984      -21.342338
2019-03-10/18:23:38.17          -1.4632282      -21.250051
2019-03-10/18:23:38.20          -1.3629372      -21.154787
2019-03-10/18:23:38.23          -1.2550673      -21.062501
2019-03-10/18:23:38.26          -1.1378430      -20.970214
2019-03-10/18:23:38.29          -1.0317681      -20.877928
2019-03-10/18:23:38.32         -0.92791496      -20.782664
2019-03-10/18:23:38.35         -0.82779169      -20.690378
2019-03-10/18:23:38.39         -0.73841399      -20.598091
2019-03-10/18:23:38.42         -0.63390105      -20.505804
2019-03-10/18:23:38.45         -0.52594060      -20.410541
2019-03-10/18:23:38.48         -0.42051168      -20.318254
2019-03-10/18:23:38.51         -0.31846804      -20.225967
2019-03-10/18:23:38.54         -0.21429825      -20.133681
2019-03-10/18:23:38.57         -0.11455362      -20.038417
2019-03-10/18:23:38.60      -0.00087767958      -19.946131
2019-03-10/18:23:38.64          0.11029894      -19.853844
2019-03-10/18:23:38.67          0.22080786      -19.761557
2019-03-10/18:23:38.70          0.32458632      -19.666294
2019-03-10/18:23:38.73          0.42385699      -19.574007
2019-03-10/18:23:38.76          0.52982825      -19.481720
2019-03-10/18:23:38.79          0.62223309      -19.389434
2019-03-10/18:23:38.82          0.70864785      -19.294170
2019-03-10/18:23:38.85          0.79669159      -19.201884
2019-03-10/18:23:38.89          0.87279571      -19.109597
2019-03-10/18:23:38.92          0.93892755      -19.017311
2019-03-10/18:23:38.95          0.99358021      -18.922047
2019-03-10/18:23:38.98           1.0553870      -18.829760
2019-03-10/18:23:39.01           1.1212664      -18.737373
2019-03-10/18:23:39.04           1.1721870      -18.644893
2019-03-10/18:23:39.07           1.2207702      -18.549429
2019-03-10/18:23:39.10           1.2687124      -18.456949
2019-03-10/18:23:39.14           1.3105999      -18.364468
2019-03-10/18:23:39.17           1.3348996      -18.271987
2019-03-10/18:23:39.20           1.3525407      -18.176523
2019-03-10/18:23:39.23           1.3588673      -18.084043
2019-03-10/18:23:39.26           1.3546631      -17.991562
2019-03-10/18:23:39.29           1.3352670      -17.899082
2019-03-10/18:23:39.32           1.3060839      -17.803617
2019-03-10/18:23:39.35           1.2869505      -17.711137
2019-03-10/18:23:39.39           1.2485479      -17.618656
2019-03-10/18:23:39.42           1.1971028      -17.526176
2019-03-10/18:23:39.45           1.1531137      -17.430712
2019-03-10/18:23:39.48           1.1044384      -17.338231
2019-03-10/18:23:39.51           1.0722800      -17.245750
2019-03-10/18:23:39.54           1.0410268      -17.153270
2019-03-10/18:23:39.57           1.0016380      -17.057806
2019-03-10/18:23:39.60          0.97267491      -16.965326
2019-03-10/18:23:39.64          0.93377484      -16.872845
2019-03-10/18:23:39.67          0.91285154      -16.780364
2019-03-10/18:23:39.70          0.88625114      -16.684900
2019-03-10/18:23:39.73          0.87538431      -16.592420
2019-03-10/18:23:39.76          0.87403733      -16.499939
2019-03-10/18:23:39.79          0.86453362      -16.407459
2019-03-10/18:23:39.82          0.85145537      -16.311994
2019-03-10/18:23:39.85          0.86241941      -16.219514
2019-03-10/18:23:39.89          0.87326379      -16.127033
2019-03-10/18:23:39.92          0.88974003      -16.034553
2019-03-10/18:23:39.95          0.90196764      -15.939089
2019-03-10/18:23:39.98          0.92386661      -15.846608
2019-03-10/18:23:40.01          0.93746087      -15.754169
2019-03-10/18:23:40.04          0.95776261      -15.661769
2019-03-10/18:23:40.07          0.98334114      -15.566388
2019-03-10/18:23:40.10           1.0176042      -15.473989
2019-03-10/18:23:40.14           1.0392856      -15.381588
2019-03-10/18:23:40.17           1.0707398      -15.289189
2019-03-10/18:23:40.20           1.0953705      -15.193808
2019-03-10/18:23:40.23           1.1139784      -15.101408
2019-03-10/18:23:40.26           1.1512935      -15.009008
2019-03-10/18:23:40.29           1.1816575      -14.916608
2019-03-10/18:23:40.32           1.2052335      -14.821227
2019-03-10/18:23:40.35           1.2299821      -14.728827
2019-03-10/18:23:40.39           1.2601726      -14.636427
2019-03-10/18:23:40.42           1.2846898      -14.544027
2019-03-10/18:23:40.45           1.2975404      -14.448647
2019-03-10/18:23:40.48           1.3092760      -14.356247
2019-03-10/18:23:40.51           1.3280175      -14.263846
2019-03-10/18:23:40.54           1.3433238      -14.171447
2019-03-10/18:23:40.57           1.3604847      -14.076066
2019-03-10/18:23:40.60           1.3764434      -13.983666
2019-03-10/18:23:40.64           1.3810464      -13.891266
2019-03-10/18:23:40.67           1.3705476      -13.798866
2019-03-10/18:23:40.70           1.3665408      -13.703485
2019-03-10/18:23:40.73           1.3668759      -13.611086
2019-03-10/18:23:40.76           1.3641104      -13.518685
2019-03-10/18:23:40.79           1.3595074      -13.426285
2019-03-10/18:23:40.82           1.3320048      -13.330905
2019-03-10/18:23:40.85           1.3095503      -13.238505
2019-03-10/18:23:40.89           1.2822980      -13.146105
2019-03-10/18:23:40.92           1.2541901      -13.053705
2019-03-10/18:23:40.95           1.2146619      -12.958324
2019-03-10/18:23:40.98           1.1668469      -12.865924
2019-03-10/18:23:41.01           1.1002158      -12.773710
2019-03-10/18:23:41.04           1.0244327      -12.681670
2019-03-10/18:23:41.07          0.94092433      -12.586660
2019-03-10/18:23:41.10          0.83654650      -12.494620
2019-03-10/18:23:41.14          0.71599388      -12.402580
2019-03-10/18:23:41.17          0.58033377      -12.310540
2019-03-10/18:23:41.20          0.44150232      -12.215530
2019-03-10/18:23:41.23          0.28074174      -12.123490
2019-03-10/18:23:41.26          0.10533142      -12.031450
2019-03-10/18:23:41.29        -0.088952429      -11.939410
2019-03-10/18:23:41.32         -0.29749806      -11.844400
2019-03-10/18:23:41.35         -0.53042961      -11.752360
2019-03-10/18:23:41.39         -0.77020156      -11.660320
2019-03-10/18:23:41.42          -1.0291705      -11.568280
2019-03-10/18:23:41.45          -1.3081529      -11.473270
2019-03-10/18:23:41.48          -1.6069354      -11.381230
2019-03-10/18:23:41.51          -1.9107745      -11.289190
2019-03-10/18:23:41.54          -2.2223872      -11.197150
2019-03-10/18:23:41.57          -2.5362655      -11.102140
2019-03-10/18:23:41.60          -2.8484600      -11.010100
2019-03-10/18:23:41.64          -3.1529270      -10.918060
2019-03-10/18:23:41.67          -3.4441294      -10.826020
2019-03-10/18:23:41.70          -3.7293275      -10.731010
2019-03-10/18:23:41.73          -3.9783604      -10.638970
2019-03-10/18:23:41.76          -4.2047119      -10.546930
2019-03-10/18:23:41.79          -4.4096392      -10.454890
2019-03-10/18:23:41.82          -4.6023189      -10.359880
2019-03-10/18:23:41.85          -4.7935049      -10.267840
2019-03-10/18:23:41.89          -4.9866147      -10.175800
2019-03-10/18:23:41.92          -5.1692787      -10.083760
2019-03-10/18:23:41.95          -5.3726296      -9.9887504
2019-03-10/18:23:41.98          -5.5888924      -9.8967104
2019-03-10/18:23:42.01          -5.8367841      -9.8049861
2019-03-10/18:23:42.04          -6.1334731      -9.7135591
2019-03-10/18:23:42.07          -6.4628916      -9.6191823
2019-03-10/18:23:42.10          -6.8006011      -9.5277553
2019-03-10/18:23:42.14          -7.1521483      -9.4363276
2019-03-10/18:23:42.17          -7.5000044      -9.3449006
2019-03-10/18:23:42.20          -7.8744634      -9.2505238
2019-03-10/18:23:42.23          -8.2347162      -9.1590968
2019-03-10/18:23:42.26          -8.5951857      -9.0676690
2019-03-10/18:23:42.29          -8.9420303      -8.9762420
2019-03-10/18:23:42.32          -9.2649410      -8.8818652
2019-03-10/18:23:42.35          -9.5733010      -8.7904382
2019-03-10/18:23:42.39          -9.8801715      -8.6990105
2019-03-10/18:23:42.42          -10.164298      -8.6075835
2019-03-10/18:23:42.45          -10.445497      -8.5132067
2019-03-10/18:23:42.48          -10.719020      -8.4217797
2019-03-10/18:23:42.51          -10.981877      -8.3303519
2019-03-10/18:23:42.54          -11.230465      -8.2389249
2019-03-10/18:23:42.57          -11.480910      -8.1445481
2019-03-10/18:23:42.60          -11.728204      -8.0531211
2019-03-10/18:23:42.64          -11.948154      -7.9616934
2019-03-10/18:23:42.67          -12.168535      -7.8702663
2019-03-10/18:23:42.70          -12.384480      -7.7758896
2019-03-10/18:23:42.73          -12.594662      -7.6844625
2019-03-10/18:23:42.76          -12.793969      -7.5930348
2019-03-10/18:23:42.79          -13.002827      -7.5016078
2019-03-10/18:23:42.82          -13.221144      -7.4072310
2019-03-10/18:23:42.85          -13.434926      -7.3158040
2019-03-10/18:23:42.89          -13.648979      -7.2243763
2019-03-10/18:23:42.92          -13.885585      -7.1329492
2019-03-10/18:23:42.95          -14.124987      -7.0385724
2019-03-10/18:23:42.98          -14.371512      -6.9471454
2019-03-10/18:23:43.01          -14.626920      -6.8561825
2019-03-10/18:23:43.04          -14.880058      -6.7656559
2019-03-10/18:23:43.07          -15.110075      -6.6722087
2019-03-10/18:23:43.10          -15.326267      -6.5816821
2019-03-10/18:23:43.14          -15.538162      -6.4911549
2019-03-10/18:23:43.17          -15.734863      -6.4006284
2019-03-10/18:23:43.20          -15.905126      -6.3071811
2019-03-10/18:23:43.23          -16.060377      -6.2166546
2019-03-10/18:23:43.26          -16.194948      -6.1261273
2019-03-10/18:23:43.29          -16.311108      -6.0356008
2019-03-10/18:23:43.32          -16.416471      -5.9421535
2019-03-10/18:23:43.35          -16.541258      -5.8516270
2019-03-10/18:23:43.39          -16.661960      -5.7610997
2019-03-10/18:23:43.42          -16.794879      -5.6705732
2019-03-10/18:23:43.45          -16.948571      -5.5771260
2019-03-10/18:23:43.48          -17.131715      -5.4865994
2019-03-10/18:23:43.51          -17.324032      -5.3960722
2019-03-10/18:23:43.54          -17.533209      -5.3055456
2019-03-10/18:23:43.57          -17.747768      -5.2120984
2019-03-10/18:23:43.60          -17.976300      -5.1215718
2019-03-10/18:23:43.64          -18.199359      -5.0310446
2019-03-10/18:23:43.67          -18.427150      -4.9405181
2019-03-10/18:23:43.70          -18.634372      -4.8470708
2019-03-10/18:23:43.73          -18.821389      -4.7565443
2019-03-10/18:23:43.76          -18.974792      -4.6660170
2019-03-10/18:23:43.79          -19.128745      -4.5754905
2019-03-10/18:23:43.82          -19.263820      -4.4820432
2019-03-10/18:23:43.85          -19.408200      -4.3915167
2019-03-10/18:23:43.89          -19.544797      -4.3009895
2019-03-10/18:23:43.92          -19.676752      -4.2104629
2019-03-10/18:23:43.95          -19.806644      -4.1170157
2019-03-10/18:23:43.98          -19.933485      -4.0264891
2019-03-10/18:23:44.01          -20.053715      -3.9365754
2019-03-10/18:23:44.04          -20.184116      -3.8472374
2019-03-10/18:23:44.07          -20.306780      -3.7550171
2019-03-10/18:23:44.10          -20.439831      -3.6656792
2019-03-10/18:23:44.14          -20.567508      -3.5763405
2019-03-10/18:23:44.17          -20.689680      -3.4870026
2019-03-10/18:23:44.20          -20.805635      -3.3947823
2019-03-10/18:23:44.23          -20.908212      -3.3054443
2019-03-10/18:23:44.26          -21.022680      -3.2161057
2019-03-10/18:23:44.29          -21.131216      -3.1267678
2019-03-10/18:23:44.32          -21.234929      -3.0345475
2019-03-10/18:23:44.35          -21.334180      -2.9452095
2019-03-10/18:23:44.39          -21.412154      -2.8558709
2019-03-10/18:23:44.42          -21.468151      -2.7665329
2019-03-10/18:23:44.45          -21.522441      -2.6743126
2019-03-10/18:23:44.48          -21.556109      -2.5849747
2019-03-10/18:23:44.51          -21.585121      -2.4956361
2019-03-10/18:23:44.54          -21.591925      -2.4062981
2019-03-10/18:23:44.57          -21.593774      -2.3140778
2019-03-10/18:23:44.60          -21.562854      -2.2247399
2019-03-10/18:23:44.64          -21.519846      -2.1354013
2019-03-10/18:23:44.67          -21.468601      -2.0460633
2019-03-10/18:23:44.70          -21.399959      -1.9538430
2019-03-10/18:23:44.73          -21.309137      -1.8645051
2019-03-10/18:23:44.76          -21.211769      -1.7751664
2019-03-10/18:23:44.79          -21.097993      -1.6858285
2019-03-10/18:23:44.82          -20.971496      -1.5936082
2019-03-10/18:23:44.85          -20.841754      -1.5042702
2019-03-10/18:23:44.89          -20.705768      -1.4149316
2019-03-10/18:23:44.92          -20.555542      -1.3255937
2019-03-10/18:23:44.95          -20.404003      -1.2333734
2019-03-10/18:23:44.98          -20.244404      -1.1440354
2019-03-10/18:23:45.01          -20.082884      -1.0554288
2019-03-10/18:23:45.04          -19.914907     -0.96750920
2019-03-10/18:23:45.07          -19.749412     -0.87675298
2019-03-10/18:23:45.10          -19.578266     -0.78883336
2019-03-10/18:23:45.14          -19.382946     -0.70091305
2019-03-10/18:23:45.17          -19.199446     -0.61299343
2019-03-10/18:23:45.20          -19.000089     -0.52223721
2019-03-10/18:23:45.23          -18.807886     -0.43431759
2019-03-10/18:23:45.26          -18.633605     -0.34639728
2019-03-10/18:23:45.29          -18.467982     -0.25847766
2019-03-10/18:23:45.32          -18.306414     -0.16772144
2019-03-10/18:23:45.35          -18.161911    -0.079801815
2019-03-10/18:23:45.39          -18.039532    0.0081184855
2019-03-10/18:23:45.42          -17.931575     0.096038110
2019-03-10/18:23:45.45          -17.828156      0.18679433
2019-03-10/18:23:45.48          -17.733239      0.27471396
2019-03-10/18:23:45.51          -17.630429      0.36263426
2019-03-10/18:23:45.54          -17.527338      0.45055388
2019-03-10/18:23:45.57          -17.417884      0.54131010
2019-03-10/18:23:45.60          -17.324530      0.62922973
2019-03-10/18:23:45.64          -17.202037      0.71715003
2019-03-10/18:23:45.67          -17.067573      0.80506965
2019-03-10/18:23:45.70          -16.933416      0.89582587
2019-03-10/18:23:45.73          -16.807987      0.98374550
2019-03-10/18:23:45.76          -16.707898       1.0716658
2019-03-10/18:23:45.79          -16.602506       1.1595854
2019-03-10/18:23:45.82          -16.497000       1.2503416
2019-03-10/18:23:45.85          -16.387172       1.3382613
2019-03-10/18:23:45.89          -16.276505       1.4261816
2019-03-10/18:23:45.92          -16.182820       1.5141012
2019-03-10/18:23:45.95          -16.078750       1.6048574
2019-03-10/18:23:45.98          -15.985107       1.6927770
2019-03-10/18:23:46.01          -15.878797       1.7798171
2019-03-10/18:23:46.04          -15.757265       1.8660312
2019-03-10/18:23:46.07          -15.638599       1.9550269
2019-03-10/18:23:46.10          -15.510755       2.0412410
2019-03-10/18:23:46.14          -15.393577       2.1274558
2019-03-10/18:23:46.17          -15.265688       2.2136699
2019-03-10/18:23:46.20          -15.126863       2.3026656
2019-03-10/18:23:46.23          -15.010008       2.3888797
2019-03-10/18:23:46.26          -14.876848       2.4750945
2019-03-10/18:23:46.29          -14.746484       2.5613086
2019-03-10/18:23:46.32          -14.623493       2.6503043
2019-03-10/18:23:46.35          -14.502636       2.7365184
2019-03-10/18:23:46.39          -14.374259       2.8227332
2019-03-10/18:23:46.42          -14.248186       2.9089473
2019-03-10/18:23:46.45          -14.116677       2.9979430
2019-03-10/18:23:46.48          -13.998536       3.0841571
2019-03-10/18:23:46.51          -13.859135       3.1703719
2019-03-10/18:23:46.54          -13.734557       3.2565860
2019-03-10/18:23:46.57          -13.609262       3.3455817
2019-03-10/18:23:46.60          -13.479145       3.4317958
2019-03-10/18:23:46.64          -13.350676       3.5180106
2019-03-10/18:23:46.67          -13.229984       3.6042247
2019-03-10/18:23:46.70          -13.111158       3.6932204
2019-03-10/18:23:46.73          -13.004489       3.7794345
2019-03-10/18:23:46.76          -12.889543       3.8656493
2019-03-10/18:23:46.79          -12.787815       3.9518634
2019-03-10/18:23:46.82          -12.681646       4.0408591
2019-03-10/18:23:46.85          -12.578691       4.1270732
2019-03-10/18:23:46.89          -12.461127       4.2132880
2019-03-10/18:23:46.92          -12.338604       4.2995021
2019-03-10/18:23:46.95          -12.218685       4.3884978
2019-03-10/18:23:46.98          -12.086596       4.4747119
2019-03-10/18:23:47.01          -11.953541       4.5599193
2019-03-10/18:23:47.04          -11.833270       4.6441817
2019-03-10/18:23:47.07          -11.712567       4.7311626
2019-03-10/18:23:47.10          -11.589065       4.8154250
2019-03-10/18:23:47.14          -11.463336       4.8996880
2019-03-10/18:23:47.17          -11.351557       4.9839504
2019-03-10/18:23:47.20          -11.244371       5.0709314
2019-03-10/18:23:47.23          -11.144407       5.1551938
2019-03-10/18:23:47.26          -11.041553       5.2394568
2019-03-10/18:23:47.29          -10.929662       5.3237191
2019-03-10/18:23:47.32          -10.808823       5.4107001
2019-03-10/18:23:47.35          -10.688696       5.4949625
2019-03-10/18:23:47.39          -10.567793       5.5792255
2019-03-10/18:23:47.42          -10.449425       5.6634879
2019-03-10/18:23:47.45          -10.329311       5.7504689
2019-03-10/18:23:47.48          -10.217682       5.8347312
2019-03-10/18:23:47.51          -10.100275       5.9189943
2019-03-10/18:23:47.54          -9.9981298       6.0032566
2019-03-10/18:23:47.57          -9.8849300       6.0902376
2019-03-10/18:23:47.60          -9.7732322       6.1745000
2019-03-10/18:23:47.64          -9.6533429       6.2587630
2019-03-10/18:23:47.67          -9.5383769       6.3430254
2019-03-10/18:23:47.70          -9.4305938       6.4300063
2019-03-10/18:23:47.73          -9.3308975       6.5142687
2019-03-10/18:23:47.76          -9.2186058       6.5985317
2019-03-10/18:23:47.79          -9.1098294       6.6827941
2019-03-10/18:23:47.82          -8.9963967       6.7697751
2019-03-10/18:23:47.85          -8.8909489       6.8540374
2019-03-10/18:23:47.89          -8.7680961       6.9383005
2019-03-10/18:23:47.92          -8.6616924       7.0225628
2019-03-10/18:23:47.95          -8.5451796       7.1095438
2019-03-10/18:23:47.98          -8.4322223       7.1938062
2019-03-10/18:23:48.01          -8.3250519       7.2769368
2019-03-10/18:23:48.04          -8.2155308       7.3590051
2019-03-10/18:23:48.07          -8.1162770       7.4437213
2019-03-10/18:23:48.10          -8.0086441       7.5257896
2019-03-10/18:23:48.14          -7.9086123       7.6078586
2019-03-10/18:23:48.17          -7.8223241       7.6899269
2019-03-10/18:23:48.20          -7.7280526       7.7746431
2019-03-10/18:23:48.23          -7.6369496       7.8567114
2019-03-10/18:23:48.26          -7.5413923       7.9387804
2019-03-10/18:23:48.29          -7.4248159       8.0208487
2019-03-10/18:23:48.32          -7.3120903       8.1055648
2019-03-10/18:23:48.35          -7.1902382       8.1876332
2019-03-10/18:23:48.39          -7.0745056       8.2697021
2019-03-10/18:23:48.42          -6.9686526       8.3517705
2019-03-10/18:23:48.45          -6.8593965       8.4364866
2019-03-10/18:23:48.48          -6.7489911       8.5185549
2019-03-10/18:23:48.51          -6.6495523       8.6006239
2019-03-10/18:23:48.54          -6.5429189       8.6826922
2019-03-10/18:23:48.57          -6.4500749       8.7674084
2019-03-10/18:23:48.60          -6.3539452       8.8494767
2019-03-10/18:23:48.64          -6.2639564       8.9315457
2019-03-10/18:23:48.67          -6.1835432       9.0136140
2019-03-10/18:23:48.70          -6.0878305       9.0983302
2019-03-10/18:23:48.73          -5.9933139       9.1803985
2019-03-10/18:23:48.76          -5.8939855       9.2624675
2019-03-10/18:23:48.79          -5.8026352       9.3445358
2019-03-10/18:23:48.82          -5.7139702       9.4292520
2019-03-10/18:23:48.85          -5.6095222       9.5113203
2019-03-10/18:23:48.89          -5.5230551       9.5933892
2019-03-10/18:23:48.92          -5.4326528       9.6754576
2019-03-10/18:23:48.95          -5.3257368       9.7601737
2019-03-10/18:23:48.98          -5.2160038       9.8422421
2019-03-10/18:23:49.01          -5.1114625       9.9230635
2019-03-10/18:23:49.04          -5.0126637       10.002715
2019-03-10/18:23:49.07          -4.8972336       10.084936
2019-03-10/18:23:49.10          -4.7840599       10.164587
2019-03-10/18:23:49.14          -4.6862370       10.244239
2019-03-10/18:23:49.17          -4.5857567       10.323890
2019-03-10/18:23:49.20          -4.4851995       10.406111
2019-03-10/18:23:49.23          -4.3962787       10.485762
2019-03-10/18:23:49.26          -4.3173884       10.565414
2019-03-10/18:23:49.29          -4.2430832       10.645065
2019-03-10/18:23:49.32          -4.1706400       10.727286
2019-03-10/18:23:49.35          -4.1013794       10.806937
2019-03-10/18:23:49.39          -4.0346968       10.886589
2019-03-10/18:23:49.42          -3.9543224       10.966240
2019-03-10/18:23:49.45          -3.8539971       11.048461
2019-03-10/18:23:49.48          -3.7701984       11.128113
2019-03-10/18:23:49.51          -3.6754422       11.207764
2019-03-10/18:23:49.54          -3.5786765       11.287416
2019-03-10/18:23:49.57          -3.4857438       11.369637
2019-03-10/18:23:49.60          -3.3797513       11.449288
2019-03-10/18:23:49.64          -3.2864933       11.528940
2019-03-10/18:23:49.67          -3.2039503       11.608591
2019-03-10/18:23:49.70          -3.1245168       11.690812
2019-03-10/18:23:49.73          -3.0552050       11.770463
2019-03-10/18:23:49.76          -2.9741400       11.850115
2019-03-10/18:23:49.79          -2.9017795       11.929766
2019-03-10/18:23:49.82          -2.8356446       12.011987
2019-03-10/18:23:49.85          -2.7639437       12.091638
2019-03-10/18:23:49.89          -2.6945340       12.171290
2019-03-10/18:23:49.92          -2.6230760       12.250941
2019-03-10/18:23:49.95          -2.5323060       12.333162
2019-03-10/18:23:49.98          -2.4448055       12.412813
2019-03-10/18:23:50.01          -2.3619248       12.491098
2019-03-10/18:23:50.04          -2.2725896       12.568100
2019-03-10/18:23:50.07          -2.1752003       12.647587
2019-03-10/18:23:50.10          -2.0861084       12.724589
2019-03-10/18:23:50.14          -2.0014994       12.801592
2019-03-10/18:23:50.17          -1.9276620       12.878595
2019-03-10/18:23:50.20          -1.8320062       12.958081
2019-03-10/18:23:50.23          -1.7422468       13.035084
2019-03-10/18:23:50.26          -1.6543005       13.112087
2019-03-10/18:23:50.29          -1.5631588       13.189089
2019-03-10/18:23:50.32          -1.4712508       13.268576
2019-03-10/18:23:50.35          -1.3898457       13.345578
2019-03-10/18:23:50.39          -1.2989335       13.422581
2019-03-10/18:23:50.42          -1.1962462       13.499583
2019-03-10/18:23:50.45          -1.1016954       13.579070
2019-03-10/18:23:50.48          -1.0241425       13.656072
2019-03-10/18:23:50.51         -0.93814580       13.733075
2019-03-10/18:23:50.54         -0.85944123       13.810077
2019-03-10/18:23:50.57         -0.79211097       13.889564
2019-03-10/18:23:50.60         -0.72121410       13.966567
2019-03-10/18:23:50.64         -0.63438737       14.043569
2019-03-10/18:23:50.67         -0.55555612       14.120572
2019-03-10/18:23:50.70         -0.48637874       14.200058
2019-03-10/18:23:50.73         -0.39525176       14.277061
2019-03-10/18:23:50.76         -0.30703723       14.354064
2019-03-10/18:23:50.79         -0.22360498       14.431066
2019-03-10/18:23:50.82         -0.12706412       14.510553
2019-03-10/18:23:50.85        -0.039641523       14.587555
2019-03-10/18:23:50.89         0.059522626       14.664558
2019-03-10/18:23:50.92          0.13287176       14.741560
2019-03-10/18:23:50.95          0.21708046       14.821047
2019-03-10/18:23:50.98          0.30350421       14.898049
2019-03-10/18:23:51.01          0.37526748       14.973575
2019-03-10/18:23:51.04          0.45498944       15.047715
2019-03-10/18:23:51.07          0.52828444       15.124246
2019-03-10/18:23:51.10          0.59949884       15.198386
2019-03-10/18:23:51.14          0.68105395       15.272526
2019-03-10/18:23:51.17          0.73960299       15.346666
2019-03-10/18:23:51.20          0.82032410       15.423198
2019-03-10/18:23:51.23          0.88542721       15.497338
2019-03-10/18:23:51.26          0.95631002       15.571478
2019-03-10/18:23:51.29           1.0342335       15.645618
2019-03-10/18:23:51.32           1.1168977       15.722150
2019-03-10/18:23:51.35           1.1882736       15.796289
2019-03-10/18:23:51.39           1.2544856       15.870430
2019-03-10/18:23:51.42           1.3234763       15.944569
2019-03-10/18:23:51.45           1.4019168       16.021101
2019-03-10/18:23:51.48           1.4845871       16.095241
2019-03-10/18:23:51.51           1.5793151       16.169381
2019-03-10/18:23:51.54           1.6554250       16.243521
2019-03-10/18:23:51.57           1.7291718       16.320053
2019-03-10/18:23:51.60           1.7930767       16.394193
2019-03-10/18:23:51.64           1.8564903       16.468333
2019-03-10/18:23:51.67           1.9179823       16.542473
2019-03-10/18:23:51.70           1.9733413       16.619004
2019-03-10/18:23:51.73           2.0311652       16.693144
2019-03-10/18:23:51.76           2.0665072       16.767285
2019-03-10/18:23:51.79           2.1055736       16.841424
2019-03-10/18:23:51.82           2.1743224       16.917956
2019-03-10/18:23:51.85           2.2314991       16.992096
2019-03-10/18:23:51.89           2.3012655       17.066236
2019-03-10/18:23:51.92           2.3828180       17.140376
2019-03-10/18:23:51.95           2.4642106       17.216908
2019-03-10/18:23:51.98           2.5443876       17.291047
2019-03-10/18:23:52.01           2.6163895       17.363620
2019-03-10/18:23:52.04           2.7061298       17.434722
2019-03-10/18:23:52.07           2.7933716       17.508119
2019-03-10/18:23:52.10           2.8524641       17.579221
2019-03-10/18:23:52.14           2.9159062       17.650324
2019-03-10/18:23:52.17           2.9726651       17.721426
2019-03-10/18:23:52.20           3.0258513       17.794823
2019-03-10/18:23:52.23           3.0718600       17.865925
2019-03-10/18:23:52.26           3.1341996       17.937028
2019-03-10/18:23:52.29           3.2046984       18.008130
2019-03-10/18:23:52.32           3.2636499       18.081527
2019-03-10/18:23:52.35           3.3252878       18.152629
2019-03-10/18:23:52.39           3.3976137       18.223732
2019-03-10/18:23:52.42           3.4812820       18.294834
2019-03-10/18:23:52.45           3.5643660       18.368230
2019-03-10/18:23:52.48           3.6562793       18.439333
2019-03-10/18:23:52.51           3.7493396       18.510436
2019-03-10/18:23:52.54           3.8431295       18.581538
2019-03-10/18:23:52.57           3.9241212       18.654934
2019-03-10/18:23:52.60           4.0029232       18.726037
2019-03-10/18:23:52.64           4.0747020       18.797140
2019-03-10/18:23:52.67           4.1409258       18.868242
2019-03-10/18:23:52.70           4.1926350       18.941638
2019-03-10/18:23:52.73           4.2438641       19.012741
2019-03-10/18:23:52.76           4.3000196       19.083844
2019-03-10/18:23:52.79           4.3453683       19.154946
2019-03-10/18:23:52.82           4.3938477       19.228342
2019-03-10/18:23:52.85           4.4381443       19.299445
2019-03-10/18:23:52.89           4.4863803       19.370548
2019-03-10/18:23:52.92           4.5415753       19.441650
2019-03-10/18:23:52.95           4.5994437       19.515046
2019-03-10/18:23:52.98           4.6713337       19.586149
2019-03-10/18:23:53.01           4.7437751       19.655583
2019-03-10/18:23:53.04           4.8066672       19.723453
2019-03-10/18:23:53.07           4.8766566       19.793512
2019-03-10/18:23:53.10           4.9443861       19.861382
2019-03-10/18:23:53.14           5.0236210       19.929252
2019-03-10/18:23:53.17           5.0947799       19.997122
2019-03-10/18:23:53.20           5.1578842       20.067181
2019-03-10/18:23:53.23           5.2272567       20.135051
2019-03-10/18:23:53.26           5.2872006       20.202921
2019-03-10/18:23:53.29           5.3478792       20.270791
2019-03-10/18:23:53.32           5.4067725       20.340851
2019-03-10/18:23:53.35           5.4748680       20.408720
2019-03-10/18:23:53.39           5.5332860       20.476591
2019-03-10/18:23:53.42           5.5870815       20.544460
2019-03-10/18:23:53.45           5.6561466       20.614520
2019-03-10/18:23:53.48           5.7205863       20.682389
2019-03-10/18:23:53.51           5.7703616       20.750260
2019-03-10/18:23:53.54           5.8377751       20.818129
2019-03-10/18:23:53.57           5.9022732       20.888189
2019-03-10/18:23:53.60           5.9653286       20.956059
2019-03-10/18:23:53.64           6.0285528       21.023929
2019-03-10/18:23:53.67           6.0943362       21.091799
2019-03-10/18:23:53.70           6.1588808       21.161858
2019-03-10/18:23:53.73           6.2207940       21.229728
2019-03-10/18:23:53.76           6.2979974       21.297598
2019-03-10/18:23:53.79           6.3856340       21.365468
2019-03-10/18:23:53.82           6.4559876       21.435527
2019-03-10/18:23:53.85           6.5253248       21.503397
2019-03-10/18:23:53.89           6.5967625       21.571267
2019-03-10/18:23:53.92           6.6684095       21.639137
2019-03-10/18:23:53.95           6.7354357       21.709196
2019-03-10/18:23:53.98           6.8002281       21.777066
2019-03-10/18:23:54.01           6.8531647       21.843190
2019-03-10/18:23:54.04           6.9042756       21.907675
2019-03-10/18:23:54.07           6.9534625       21.974242
2019-03-10/18:23:54.10           7.0074296       22.038727
2019-03-10/18:23:54.14           7.0565365       22.103213
2019-03-10/18:23:54.17           7.1019328       22.167699
2019-03-10/18:23:54.20           7.1479630       22.234265
2019-03-10/18:23:54.23           7.2035589       22.298751
2019-03-10/18:23:54.26           7.2614902       22.363237
2019-03-10/18:23:54.29           7.3314501       22.427723
2019-03-10/18:23:54.32           7.4015734       22.494289
2019-03-10/18:23:54.35           7.4696090       22.558775
2019-03-10/18:23:54.39           7.5354065       22.623261
2019-03-10/18:23:54.42           7.5994470       22.687747
2019-03-10/18:23:54.45           7.6608758       22.754313
2019-03-10/18:23:54.48           7.7243521       22.818798
2019-03-10/18:23:54.51           7.7776711       22.883285
2019-03-10/18:23:54.54           7.8383653       22.947770
2019-03-10/18:23:54.57           7.8997326       23.014336
2019-03-10/18:23:54.60           7.9575874       23.078822
2019-03-10/18:23:54.64           8.0242214       23.143308
2019-03-10/18:23:54.67           8.0913721       23.207794
2019-03-10/18:23:54.70           8.1591535       23.274360
2019-03-10/18:23:54.73           8.2282503       23.338846
2019-03-10/18:23:54.76           8.3047500       23.403332
2019-03-10/18:23:54.79           8.3712336       23.467818
2019-03-10/18:23:54.82           8.4440079       23.534384
2019-03-10/18:23:54.85           8.5028650       23.598870
2019-03-10/18:23:54.89           8.5628023       23.663356
2019-03-10/18:23:54.92           8.6204776       23.727841
2019-03-10/18:23:54.95           8.6594438       23.794408
2019-03-10/18:23:54.98           8.6994187       23.858893
2019-03-10/18:23:55.01           8.7538329       23.921561
2019-03-10/18:23:55.04           8.8007574       23.982524
2019-03-10/18:23:55.07           8.8720165       24.045453
2019-03-10/18:23:55.10           8.9188794       24.106416
2019-03-10/18:23:55.14           8.9740717       24.167379
2019-03-10/18:23:55.17           9.0389342       24.228342
2019-03-10/18:23:55.20           9.1058215       24.291271
2019-03-10/18:23:55.23           9.1891058       24.352234
2019-03-10/18:23:55.26           9.2727521       24.413197
2019-03-10/18:23:55.29           9.3420877       24.474160
2019-03-10/18:23:55.32           9.4029423       24.537089
2019-03-10/18:23:55.35           9.4488673       24.598052
2019-03-10/18:23:55.39           9.5053480       24.659015
2019-03-10/18:23:55.42           9.5676404       24.719977
2019-03-10/18:23:55.45           9.6067700       24.782907
2019-03-10/18:23:55.48           9.6427685       24.843870
2019-03-10/18:23:55.51           9.6724608       24.904833
2019-03-10/18:23:55.54           9.7096841       24.965795
2019-03-10/18:23:55.57           9.7565626       25.028725
2019-03-10/18:23:55.60           9.8087308       25.089687
2019-03-10/18:23:55.64           9.8601362       25.150651
2019-03-10/18:23:55.67           9.9243636       25.211613
2019-03-10/18:23:55.70           9.9798484       25.274543
2019-03-10/18:23:55.73           10.047930       25.335505
2019-03-10/18:23:55.76           10.107469       25.396468
2019-03-10/18:23:55.79           10.176336       25.457431
2019-03-10/18:23:55.82           10.241413       25.520361
2019-03-10/18:23:55.85           10.293492       25.581323
2019-03-10/18:23:55.89           10.342184       25.642286
2019-03-10/18:23:55.92           10.397152       25.703249
2019-03-10/18:23:55.95           10.437819       25.766179
2019-03-10/18:23:55.98           10.483380       25.827141
2019-03-10/18:23:56.01           10.529268       25.886222
2019-03-10/18:23:56.04           10.579779       25.943538
2019-03-10/18:23:56.07           10.618793       26.002703
2019-03-10/18:23:56.10           10.659072       26.060019
2019-03-10/18:23:56.14           10.715618       26.117335
2019-03-10/18:23:56.17           10.765234       26.174650
2019-03-10/18:23:56.20           10.814806       26.233815
2019-03-10/18:23:56.23           10.866320       26.291131
2019-03-10/18:23:56.26           10.913988       26.348447
2019-03-10/18:23:56.29           10.966286       26.405763
2019-03-10/18:23:56.32           11.015740       26.464928
2019-03-10/18:23:56.35           11.082614       26.522244
2019-03-10/18:23:56.39           11.151511       26.579560
2019-03-10/18:23:56.42           11.212781       26.636876
2019-03-10/18:23:56.45           11.274322       26.696041
2019-03-10/18:23:56.48           11.332595       26.753357
2019-03-10/18:23:56.51           11.392301       26.810673
2019-03-10/18:23:56.54           11.456983       26.867989
2019-03-10/18:23:56.57           11.512293       26.927154
2019-03-10/18:23:56.60           11.575968       26.984469
2019-03-10/18:23:56.64           11.621155       27.041786
2019-03-10/18:23:56.67           11.660385       27.099101
2019-03-10/18:23:56.70           11.684581       27.158266
2019-03-10/18:23:56.73           11.728092       27.215582
2019-03-10/18:23:56.76           11.758149       27.272898
2019-03-10/18:23:56.79           11.789551       27.330214
2019-03-10/18:23:56.82           11.824495       27.389379
2019-03-10/18:23:56.85           11.857061       27.446695
2019-03-10/18:23:56.89           11.890705       27.504011
2019-03-10/18:23:56.92           11.929368       27.561327
2019-03-10/18:23:56.95           11.968838       27.620492
2019-03-10/18:23:56.98           12.024650       27.677807
2019-03-10/18:23:57.01           12.069398       27.733192
2019-03-10/18:23:57.04           12.119441       27.786766
2019-03-10/18:23:57.07           12.168455       27.842069
2019-03-10/18:23:57.10           12.210978       27.895643
2019-03-10/18:23:57.14           12.261340       27.949217
2019-03-10/18:23:57.17           12.298470       28.002791
2019-03-10/18:23:57.20           12.340251       28.058094
2019-03-10/18:23:57.23           12.392229       28.111668
2019-03-10/18:23:57.26           12.442462       28.165242
2019-03-10/18:23:57.29           12.496468       28.218816
2019-03-10/18:23:57.32           12.550816       28.274119
2019-03-10/18:23:57.35           12.600038       28.327693
2019-03-10/18:23:57.39           12.640974       28.381267
2019-03-10/18:23:57.42           12.670982       28.434841
2019-03-10/18:23:57.45           12.716620       28.490144
2019-03-10/18:23:57.48           12.764609       28.543718
2019-03-10/18:23:57.51           12.801128       28.597292
2019-03-10/18:23:57.54           12.839911       28.650866
2019-03-10/18:23:57.57           12.882670       28.706169
2019-03-10/18:23:57.60           12.910607       28.759743
2019-03-10/18:23:57.64           12.956659       28.813317
2019-03-10/18:23:57.67           13.004210       28.866891
2019-03-10/18:23:57.70           13.062744       28.922194
2019-03-10/18:23:57.73           13.116471       28.975768
2019-03-10/18:23:57.76           13.169278       29.029342
2019-03-10/18:23:57.79           13.222253       29.082916
2019-03-10/18:23:57.82           13.266925       29.138219
2019-03-10/18:23:57.85           13.292407       29.191793
2019-03-10/18:23:57.89           13.343295       29.245367
2019-03-10/18:23:57.92           13.383653       29.298941
2019-03-10/18:23:57.95           13.433016       29.354244
2019-03-10/18:23:57.98           13.466886       29.407818
2019-03-10/18:23:58.01           13.502998       29.459407
2019-03-10/18:23:58.04           13.537477       29.509135
2019-03-10/18:23:58.07           13.567242       29.560467
2019-03-10/18:23:58.10           13.601085       29.610195
2019-03-10/18:23:58.14           13.643052       29.659924
2019-03-10/18:23:58.17           13.692152       29.709652
2019-03-10/18:23:58.20           13.739123       29.760984
2019-03-10/18:23:58.23           13.784426       29.810712
2019-03-10/18:23:58.26           13.831777       29.860440
2019-03-10/18:23:58.29           13.881242       29.910168
2019-03-10/18:23:58.32           13.928398       29.961501
2019-03-10/18:23:58.35           13.987357       30.011229
2019-03-10/18:23:58.39           14.036711       30.060957
2019-03-10/18:23:58.42           14.095895       30.110685
2019-03-10/18:23:58.45           14.140355       30.162017
2019-03-10/18:23:58.48           14.202520       30.211745
2019-03-10/18:23:58.51           14.259636       30.261474
2019-03-10/18:23:58.54           14.309644       30.311202
2019-03-10/18:23:58.57           14.368769       30.362534
2019-03-10/18:23:58.60           14.426029       30.412262
2019-03-10/18:23:58.64           14.472824       30.461990
2019-03-10/18:23:58.67           14.527731       30.511718
2019-03-10/18:23:58.70           14.576539       30.563051
2019-03-10/18:23:58.73           14.634299       30.612779
2019-03-10/18:23:58.76           14.663448       30.662507
2019-03-10/18:23:58.79           14.702119       30.712235
2019-03-10/18:23:58.82           14.766625       30.763567
2019-03-10/18:23:58.85           14.810787       30.813295
2019-03-10/18:23:58.89           14.855165       30.863024
2019-03-10/18:23:58.92           14.903009       30.912751
2019-03-10/18:23:58.95           14.959877       30.962480
2019-03-10/18:23:58.98           15.020941       31.013812
2019-03-10/18:23:59.01           15.071320       31.061531
2019-03-10/18:23:59.04           15.131211       31.107365
2019-03-10/18:23:59.07           15.179155       31.153200
2019-03-10/18:23:59.10           15.214602       31.200513
2019-03-10/18:23:59.14           15.256026       31.246347
2019-03-10/18:23:59.17           15.299216       31.292182
2019-03-10/18:23:59.20           15.344214       31.338017
2019-03-10/18:23:59.23           15.380694       31.385330
2019-03-10/18:23:59.26           15.419849       31.431164
2019-03-10/18:23:59.29           15.460707       31.476999
2019-03-10/18:23:59.32           15.498906       31.522834
2019-03-10/18:23:59.35           15.548847       31.570146
2019-03-10/18:23:59.39           15.598989       31.615981
2019-03-10/18:23:59.42           15.650419       31.661816
2019-03-10/18:23:59.45           15.695156       31.707651
2019-03-10/18:23:59.48           15.739995       31.754963
2019-03-10/18:23:59.51           15.790319       31.800798
2019-03-10/18:23:59.54           15.817465       31.846633
2019-03-10/18:23:59.57           15.850774       31.892467
2019-03-10/18:23:59.60           15.888031       31.939780
2019-03-10/18:23:59.64           15.930468       31.985615
2019-03-10/18:23:59.67           15.961591       32.031449
2019-03-10/18:23:59.70           15.990042       32.077284
2019-03-10/18:23:59.73           16.039510       32.124597
2019-03-10/18:23:59.76           16.081964       32.170432
2019-03-10/18:23:59.79           16.124835       32.216266
2019-03-10/18:23:59.82           16.174933       32.262101
2019-03-10/18:23:59.85           16.222868       32.309414
2019-03-10/18:23:59.89           16.281994       32.355249
2019-03-10/18:23:59.92           16.323129       32.401083
2019-03-10/18:23:59.95           16.360310       32.446918
2019-03-10/18:23:59.98           16.407264       32.494231
2019-03-10/18:24:00.01           16.444043       32.538038
2019-03-10/18:24:00.04           16.490800       32.579943
2019-03-10/18:24:00.07           16.531060       32.621849
2019-03-10/18:24:00.10           16.570666       32.665106
2019-03-10/18:24:00.14           16.601199       32.707011
2019-03-10/18:24:00.17           16.616098       32.748916
2019-03-10/18:24:00.20           16.644676       32.790822
2019-03-10/18:24:00.23           16.692051       32.834079
2019-03-10/18:24:00.26           16.722014       32.875985
2019-03-10/18:24:00.29           16.750349       32.917890
2019-03-10/18:24:00.32           16.772006       32.959795
2019-03-10/18:24:00.35           16.795935       33.003052
2019-03-10/18:24:00.39           16.825873       33.044958
2019-03-10/18:24:00.42           16.873069       33.086863
2019-03-10/18:24:00.45           16.926474       33.128769
2019-03-10/18:24:00.48           16.970833       33.172026
2019-03-10/18:24:00.51           17.016479       33.213931
2019-03-10/18:24:00.54           17.073860       33.255837
2019-03-10/18:24:00.57           17.124918       33.297742
2019-03-10/18:24:00.60           17.183201       33.340999
2019-03-10/18:24:00.64           17.234110       33.382905
2019-03-10/18:24:00.67           17.289406       33.424810
2019-03-10/18:24:00.70           17.331361       33.466716
2019-03-10/18:24:00.73           17.371832       33.509973
2019-03-10/18:24:00.76           17.403009       33.551878
2019-03-10/18:24:00.79           17.435544       33.593783
2019-03-10/18:24:00.82           17.467932       33.635689
2019-03-10/18:24:00.85           17.506397       33.678946
2019-03-10/18:24:00.89           17.534249       33.720852
2019-03-10/18:24:00.92           17.574809       33.762757
2019-03-10/18:24:00.95           17.605907       33.804662
2019-03-10/18:24:00.98           17.646075       33.847919
2019-03-10/18:24:01.01           17.685598       33.887778
2019-03-10/18:24:01.04           17.736033       33.925716
2019-03-10/18:24:01.07           17.790534       33.963655
2019-03-10/18:24:01.10           17.834004       34.002817
2019-03-10/18:24:01.14           17.877808       34.040756
2019-03-10/18:24:01.17           17.920068       34.078695
2019-03-10/18:24:01.20           17.962232       34.116634
2019-03-10/18:24:01.23           18.008777       34.155796
2019-03-10/18:24:01.26           18.043190       34.193735
2019-03-10/18:24:01.29           18.072487       34.231674
2019-03-10/18:24:01.32           18.103210       34.269612
2019-03-10/18:24:01.35           18.126276       34.308775
2019-03-10/18:24:01.39           18.152547       34.346714
2019-03-10/18:24:01.42           18.169321       34.384652
2019-03-10/18:24:01.45           18.193160       34.422591
2019-03-10/18:24:01.48           18.205050       34.461753
2019-03-10/18:24:01.51           18.226272       34.499692
2019-03-10/18:24:01.54           18.255129       34.537631
2019-03-10/18:24:01.57           18.284380       34.575570
2019-03-10/18:24:01.60           18.308476       34.614732
2019-03-10/18:24:01.64           18.337275       34.652671
2019-03-10/18:24:01.67           18.374483       34.690609
2019-03-10/18:24:01.70           18.422384       34.728548
2019-03-10/18:24:01.73           18.477043       34.767711
2019-03-10/18:24:01.76           18.526255       34.805649
2019-03-10/18:24:01.79           18.567237       34.843588
[truncated: 279,811 more chars]
