# Supplementary material for: Miniature Dungey-like cycle at Mars
Source: Nat Commun. 2026 Jul 23;17:6129. doi: 10.1038/s41467-026-75019-3 (PMC13396348; doi:10.1038/s41467-026-75019-3)
Supplement: Supplementary file 3 — Source data [file 41467_2026_75019_MOESM3_ESM.zip › data_files/Fig_maven_20190303_112600_j_ste_unc.txt]

Panel        1:  junc_se
ytitle=j//_STE uncertainty [uA/m^2]
2019-03-03/11:24:30.61        0.00545898
2019-03-03/11:24:32.61        0.00272764
2019-03-03/11:24:34.61        0.00332066
2019-03-03/11:24:36.61        0.00287276
2019-03-03/11:24:38.61        0.00447590
2019-03-03/11:24:40.61        0.00329641
2019-03-03/11:24:42.61        0.00357744
2019-03-03/11:24:44.61        0.00280927
2019-03-03/11:24:46.61        0.00256248
2019-03-03/11:24:48.61        0.00458675
2019-03-03/11:24:50.61        0.00388804
2019-03-03/11:24:52.61        0.00329628
2019-03-03/11:24:54.61        0.00363595
2019-03-03/11:24:56.61        0.00403535
2019-03-03/11:24:58.61        0.00294822
2019-03-03/11:25:00.61        0.00372898
2019-03-03/11:25:02.61        0.00335077
2019-03-03/11:25:04.61        0.00393832
2019-03-03/11:25:06.61        0.00357343
2019-03-03/11:25:08.61        0.00296360
2019-03-03/11:25:10.61        0.00349596
2019-03-03/11:25:12.61        0.00337185
2019-03-03/11:25:14.61        0.00327842
2019-03-03/11:25:16.61        0.00329002
2019-03-03/11:25:18.61        0.00406278
2019-03-03/11:25:20.61        0.00337197
2019-03-03/11:25:22.61        0.00394299
2019-03-03/11:25:24.61        0.00399791
2019-03-03/11:25:26.61        0.00480898
2019-03-03/11:25:28.61        0.00440724
2019-03-03/11:25:30.61        0.00446232
2019-03-03/11:25:32.61        0.00639831
2019-03-03/11:25:34.61        0.00591198
2019-03-03/11:25:36.61        0.00644931
2019-03-03/11:25:38.61        0.00685924
2019-03-03/11:25:40.61        0.00583015
2019-03-03/11:25:42.61        0.00495359
2019-03-03/11:25:44.61        0.00490029
2019-03-03/11:25:46.61        0.00530674
2019-03-03/11:25:48.61        0.00590038
2019-03-03/11:25:50.61        0.00454493
2019-03-03/11:25:52.61        0.00497394
2019-03-03/11:25:54.61        0.00587752
2019-03-03/11:25:56.61        0.00901979
2019-03-03/11:25:58.61        0.00633692
2019-03-03/11:26:00.61        0.00533558
2019-03-03/11:26:02.61        0.00742346
2019-03-03/11:26:04.61        0.00653570
2019-03-03/11:26:06.61        0.00789252
2019-03-03/11:26:08.61        0.00627432
2019-03-03/11:26:10.61        0.00777311
2019-03-03/11:26:12.61        0.00789656
2019-03-03/11:26:14.61        0.00818579
2019-03-03/11:26:16.61        0.00913708
2019-03-03/11:26:18.61        0.00846353
2019-03-03/11:26:20.61        0.00909494
2019-03-03/11:26:22.61        0.00965558
2019-03-03/11:26:24.61        0.00444911
2019-03-03/11:26:26.61        0.00603810
2019-03-03/11:26:28.61        0.00520663
2019-03-03/11:26:30.61        0.00418313
2019-03-03/11:26:32.61        0.00498834
2019-03-03/11:26:34.61        0.00529122
2019-03-03/11:26:36.61        0.00504327
2019-03-03/11:26:38.61        0.00548269
2019-03-03/11:26:40.61        0.00426860
2019-03-03/11:26:42.61        0.00459283
2019-03-03/11:26:44.61        0.00397985
2019-03-03/11:26:46.61        0.00470098
2019-03-03/11:26:48.61        0.00470340
2019-03-03/11:26:50.61        0.00370012
2019-03-03/11:26:52.61        0.00499514
2019-03-03/11:26:54.61        0.00572164
2019-03-03/11:26:56.61        0.00499724
2019-03-03/11:26:58.61        0.00489234
2019-03-03/11:27:00.61        0.00464102
2019-03-03/11:27:02.61        0.00280924
2019-03-03/11:27:04.61        0.00376534
2019-03-03/11:27:06.61        0.00320583
2019-03-03/11:27:08.61        0.00293115
2019-03-03/11:27:10.61        0.00361217
2019-03-03/11:27:12.61        0.00323044
2019-03-03/11:27:14.61        0.00234743
2019-03-03/11:27:16.61        0.00269325
2019-03-03/11:27:18.61        0.00362082
2019-03-03/11:27:20.61        0.00224187
2019-03-03/11:27:22.61        0.00184449
2019-03-03/11:27:24.61        0.00231761
2019-03-03/11:27:26.61        0.00188074
2019-03-03/11:27:28.61        0.00120118
2019-03-03/11:27:30.61        0.00144601
2019-03-03/11:27:32.61        0.00117275
2019-03-03/11:27:34.61        0.00183223
2019-03-03/11:27:36.61       0.000647730
2019-03-03/11:27:38.61        0.00118139
2019-03-03/11:27:40.61       0.000366822
2019-03-03/11:27:42.61       0.000709587
2019-03-03/11:27:44.61        0.00122026
2019-03-03/11:27:46.61        0.00228904
2019-03-03/11:27:48.61        0.00205646
2019-03-03/11:27:50.61        0.00250837
2019-03-03/11:27:52.61        0.00128381
2019-03-03/11:27:54.61        0.00166163
2019-03-03/11:27:56.61        0.00153944
2019-03-03/11:27:58.61        0.00242633
2019-03-03/11:28:00.61        0.00232197
2019-03-03/11:28:02.61        0.00253654
2019-03-03/11:28:04.61         0.0145032
2019-03-03/11:28:06.61         0.0226276
2019-03-03/11:28:08.61         0.0292836
2019-03-03/11:28:10.61         0.0470793
2019-03-03/11:28:12.61         0.0345787
2019-03-03/11:28:14.61         0.0414885
2019-03-03/11:28:16.61         0.0430290
2019-03-03/11:28:18.61         0.0521250
2019-03-03/11:28:20.61          0.154284
2019-03-03/11:28:22.61        0.00230291
2019-03-03/11:28:24.61        0.00190808
2019-03-03/11:28:26.61        0.00173860
2019-03-03/11:28:28.61        0.00165102
2019-03-03/11:28:30.61        0.00167968
2019-03-03/11:28:32.61        0.00125993
2019-03-03/11:28:34.61        0.00234909
2019-03-03/11:28:36.61        0.00216236
2019-03-03/11:28:38.61        0.00168895
2019-03-03/11:28:40.61        0.00236376
2019-03-03/11:28:42.61        0.00143244
2019-03-03/11:28:44.61        0.00155083
2019-03-03/11:28:46.61        0.00169340
2019-03-03/11:28:48.61       0.000688083
2019-03-03/11:28:50.61       0.000640417
2019-03-03/11:28:52.61       0.000456405
2019-03-03/11:28:54.61       0.000265583
2019-03-03/11:28:56.61       0.000121600
2019-03-03/11:28:58.61       1.36637e-05
2019-03-03/11:29:00.61       1.74592e-05
2019-03-03/11:29:02.61       9.90602e-06
2019-03-03/11:29:04.61       2.11207e-05
2019-03-03/11:29:06.61       2.00034e-05
2019-03-03/11:29:08.61       2.61467e-05
2019-03-03/11:29:10.61       4.22983e-06
2019-03-03/11:29:12.61       1.06413e-05
2019-03-03/11:29:14.61       6.55046e-05
2019-03-03/11:29:16.61       2.33575e-05
2019-03-03/11:29:18.61       3.01648e-05
2019-03-03/11:29:20.61       1.08612e-05
2019-03-03/11:29:22.61       0.000111973
2019-03-03/11:29:24.61       3.09357e-05
2019-03-03/11:29:26.61       6.88598e-06
2019-03-03/11:29:28.61       3.04968e-05
2019-03-03/11:29:30.61       4.70274e-06
2019-03-03/11:29:32.61       3.06459e-05
2019-03-03/11:29:34.61       1.60407e-05
2019-03-03/11:29:36.61       1.30066e-05
2019-03-03/11:29:38.61       3.27906e-05
2019-03-03/11:29:40.61       4.81055e-05
2019-03-03/11:29:42.61       0.000102407
2019-03-03/11:29:44.61       1.20653e-05
2019-03-03/11:29:46.61       3.52194e-05
2019-03-03/11:29:48.61       5.65471e-05
2019-03-03/11:29:50.61       1.25931e-05
2019-03-03/11:29:52.61       1.07257e-05
2019-03-03/11:29:54.61       2.10113e-05
2019-03-03/11:29:56.61       3.25300e-05
2019-03-03/11:29:58.61       4.70133e-05
2019-03-03/11:30:00.61       8.04331e-06
2019-03-03/11:30:02.61       8.91468e-05
2019-03-03/11:30:04.61       5.20718e-05
2019-03-03/11:30:06.61       7.74770e-05
2019-03-03/11:30:08.61       5.38881e-06
2019-03-03/11:30:10.61       2.47213e-05
2019-03-03/11:30:12.61       3.26225e-06
2019-03-03/11:30:14.61       4.69440e-05
2019-03-03/11:30:16.61       5.63845e-06
2019-03-03/11:30:18.61       3.62448e-05
2019-03-03/11:30:20.61       1.40535e-05
2019-03-03/11:30:22.61       1.66851e-05
2019-03-03/11:30:24.61       5.87099e-05
2019-03-03/11:30:26.61       5.16843e-05
2019-03-03/11:30:28.61       1.22797e-05
                               
