# Supplementary material for: Miniature Dungey-like cycle at Mars
Source: Nat Commun. 2026 Jul 23;17:6129. doi: 10.1038/s41467-026-75019-3 (PMC13396348; doi:10.1038/s41467-026-75019-3)
Supplement: Supplementary file 3 — Source data [file 41467_2026_75019_MOESM3_ESM.zip › data_files/Fig_maven_20180113_190000_j_b.txt]

Panel        1:  jpar
ytitle=j!D//!N_B [uA/m!U2!N]
2018-01-13/18:58:30.03                 -NaN
2018-01-13/18:58:30.06                 -NaN
2018-01-13/18:58:30.09                 -NaN
2018-01-13/18:58:30.13                 -NaN
2018-01-13/18:58:30.16                 -NaN
2018-01-13/18:58:30.19                 -NaN
2018-01-13/18:58:30.22                 -NaN
2018-01-13/18:58:30.25                 -NaN
2018-01-13/18:58:30.28                 -NaN
2018-01-13/18:58:30.31                 -NaN
2018-01-13/18:58:30.34                 -NaN
2018-01-13/18:58:30.38                 -NaN
2018-01-13/18:58:30.41                 -NaN
2018-01-13/18:58:30.44                 -NaN
2018-01-13/18:58:30.47                 -NaN
2018-01-13/18:58:30.50                 -NaN
2018-01-13/18:58:30.53                 -NaN
2018-01-13/18:58:30.56                 -NaN
2018-01-13/18:58:30.59                 -NaN
2018-01-13/18:58:30.63                 -NaN
2018-01-13/18:58:30.66                 -NaN
2018-01-13/18:58:30.69                 -NaN
2018-01-13/18:58:30.72                 -NaN
2018-01-13/18:58:30.75                 -NaN
2018-01-13/18:58:30.78                 -NaN
2018-01-13/18:58:30.81                 -NaN
2018-01-13/18:58:30.84                 -NaN
2018-01-13/18:58:30.88                 -NaN
2018-01-13/18:58:30.91                 -NaN
2018-01-13/18:58:30.94                 -NaN
2018-01-13/18:58:30.97                 -NaN
2018-01-13/18:58:31.00                 -NaN
2018-01-13/18:58:31.03                 -NaN
2018-01-13/18:58:31.06                 -NaN
2018-01-13/18:58:31.09                 -NaN
2018-01-13/18:58:31.13                 -NaN
2018-01-13/18:58:31.16                 -NaN
2018-01-13/18:58:31.19                 -NaN
2018-01-13/18:58:31.22                 -NaN
2018-01-13/18:58:31.25                 -NaN
2018-01-13/18:58:31.28                 -NaN
2018-01-13/18:58:31.31                 -NaN
2018-01-13/18:58:31.34                 -NaN
2018-01-13/18:58:31.38                 -NaN
2018-01-13/18:58:31.41                 -NaN
2018-01-13/18:58:31.44                 -NaN
2018-01-13/18:58:31.47                 -NaN
2018-01-13/18:58:31.50                 -NaN
2018-01-13/18:58:31.53                 -NaN
2018-01-13/18:58:31.56                 -NaN
2018-01-13/18:58:31.59                 -NaN
2018-01-13/18:58:31.63                 -NaN
2018-01-13/18:58:31.66                 -NaN
2018-01-13/18:58:31.69                 -NaN
2018-01-13/18:58:31.72                 -NaN
2018-01-13/18:58:31.75                 -NaN
2018-01-13/18:58:31.78                 -NaN
2018-01-13/18:58:31.81                 -NaN
2018-01-13/18:58:31.84                 -NaN
2018-01-13/18:58:31.88                 -NaN
2018-01-13/18:58:31.91                 -NaN
2018-01-13/18:58:31.94                 -NaN
2018-01-13/18:58:31.97                 -NaN
2018-01-13/18:58:32.00                 -NaN
2018-01-13/18:58:32.03                 -NaN
2018-01-13/18:58:32.06                 -NaN
2018-01-13/18:58:32.09                 -NaN
2018-01-13/18:58:32.13                 -NaN
2018-01-13/18:58:32.16                 -NaN
2018-01-13/18:58:32.19                 -NaN
2018-01-13/18:58:32.22                 -NaN
2018-01-13/18:58:32.25                 -NaN
2018-01-13/18:58:32.28                 -NaN
2018-01-13/18:58:32.31                 -NaN
2018-01-13/18:58:32.34                 -NaN
2018-01-13/18:58:32.38                 -NaN
2018-01-13/18:58:32.41                 -NaN
2018-01-13/18:58:32.44                 -NaN
2018-01-13/18:58:32.47                 -NaN
2018-01-13/18:58:32.50                 -NaN
2018-01-13/18:58:32.53                 -NaN
2018-01-13/18:58:32.56                 -NaN
2018-01-13/18:58:32.59                 -NaN
2018-01-13/18:58:32.63                 -NaN
2018-01-13/18:58:32.66                 -NaN
2018-01-13/18:58:32.69                 -NaN
2018-01-13/18:58:32.72                 -NaN
2018-01-13/18:58:32.75                 -NaN
2018-01-13/18:58:32.78                 -NaN
2018-01-13/18:58:32.81                 -NaN
2018-01-13/18:58:32.84                 -NaN
2018-01-13/18:58:32.88                 -NaN
2018-01-13/18:58:32.91                 -NaN
2018-01-13/18:58:32.94                 -NaN
2018-01-13/18:58:32.97                 -NaN
2018-01-13/18:58:33.00                 -NaN
2018-01-13/18:58:33.03                 -NaN
2018-01-13/18:58:33.06                 -NaN
2018-01-13/18:58:33.09                 -NaN
2018-01-13/18:58:33.13                 -NaN
2018-01-13/18:58:33.16                 -NaN
2018-01-13/18:58:33.19                 -NaN
2018-01-13/18:58:33.22                 -NaN
2018-01-13/18:58:33.25                 -NaN
2018-01-13/18:58:33.28                 -NaN
2018-01-13/18:58:33.31                 -NaN
2018-01-13/18:58:33.34                 -NaN
2018-01-13/18:58:33.38                 -NaN
2018-01-13/18:58:33.41                 -NaN
2018-01-13/18:58:33.44                 -NaN
2018-01-13/18:58:33.47                 -NaN
2018-01-13/18:58:33.50                 -NaN
2018-01-13/18:58:33.53                 -NaN
2018-01-13/18:58:33.56                 -NaN
2018-01-13/18:58:33.59                 -NaN
2018-01-13/18:58:33.63                 -NaN
2018-01-13/18:58:33.66                 -NaN
2018-01-13/18:58:33.69                 -NaN
2018-01-13/18:58:33.72                 -NaN
2018-01-13/18:58:33.75                 -NaN
2018-01-13/18:58:33.78                 -NaN
2018-01-13/18:58:33.81                 -NaN
2018-01-13/18:58:33.84                 -NaN
2018-01-13/18:58:33.88                 -NaN
2018-01-13/18:58:33.91                 -NaN
2018-01-13/18:58:33.94                 -NaN
2018-01-13/18:58:33.97                 -NaN
2018-01-13/18:58:34.00                 -NaN
2018-01-13/18:58:34.03                 -NaN
2018-01-13/18:58:34.06                 -NaN
2018-01-13/18:58:34.09                 -NaN
2018-01-13/18:58:34.13                 -NaN
2018-01-13/18:58:34.16                 -NaN
2018-01-13/18:58:34.19                 -NaN
2018-01-13/18:58:34.22                 -NaN
2018-01-13/18:58:34.25                 -NaN
2018-01-13/18:58:34.28                 -NaN
2018-01-13/18:58:34.31                 -NaN
2018-01-13/18:58:34.34                 -NaN
2018-01-13/18:58:34.38                 -NaN
2018-01-13/18:58:34.41                 -NaN
2018-01-13/18:58:34.44                 -NaN
2018-01-13/18:58:34.47                 -NaN
2018-01-13/18:58:34.50                 -NaN
2018-01-13/18:58:34.53                 -NaN
2018-01-13/18:58:34.56                 -NaN
2018-01-13/18:58:34.59                 -NaN
2018-01-13/18:58:34.63                 -NaN
2018-01-13/18:58:34.66                 -NaN
2018-01-13/18:58:34.69                 -NaN
2018-01-13/18:58:34.72                 -NaN
2018-01-13/18:58:34.75                 -NaN
2018-01-13/18:58:34.78                 -NaN
2018-01-13/18:58:34.81                 -NaN
2018-01-13/18:58:34.84                 -NaN
2018-01-13/18:58:34.88                 -NaN
2018-01-13/18:58:34.91                 -NaN
2018-01-13/18:58:34.94                 -NaN
2018-01-13/18:58:34.97                 -NaN
2018-01-13/18:58:35.00                 -NaN
2018-01-13/18:58:35.03                 -NaN
2018-01-13/18:58:35.06                 -NaN
2018-01-13/18:58:35.09                 -NaN
2018-01-13/18:58:35.13                 -NaN
2018-01-13/18:58:35.16                 -NaN
2018-01-13/18:58:35.19                 -NaN
2018-01-13/18:58:35.22                 -NaN
2018-01-13/18:58:35.25                 -NaN
2018-01-13/18:58:35.28                 -NaN
2018-01-13/18:58:35.31                 -NaN
2018-01-13/18:58:35.34                 -NaN
2018-01-13/18:58:35.38                 -NaN
2018-01-13/18:58:35.41                 -NaN
2018-01-13/18:58:35.44                 -NaN
2018-01-13/18:58:35.47                 -NaN
2018-01-13/18:58:35.50                 -NaN
2018-01-13/18:58:35.53                 -NaN
2018-01-13/18:58:35.56                 -NaN
2018-01-13/18:58:35.59                 -NaN
2018-01-13/18:58:35.63                 -NaN
2018-01-13/18:58:35.66                 -NaN
2018-01-13/18:58:35.69                 -NaN
2018-01-13/18:58:35.72                 -NaN
2018-01-13/18:58:35.75                 -NaN
2018-01-13/18:58:35.78                 -NaN
2018-01-13/18:58:35.81                 -NaN
2018-01-13/18:58:35.84                 -NaN
2018-01-13/18:58:35.88                 -NaN
2018-01-13/18:58:35.91                 -NaN
2018-01-13/18:58:35.94                 -NaN
2018-01-13/18:58:35.97                 -NaN
2018-01-13/18:58:36.00                 -NaN
2018-01-13/18:58:36.03                 -NaN
2018-01-13/18:58:36.06                 -NaN
2018-01-13/18:58:36.09                 -NaN
2018-01-13/18:58:36.13                 -NaN
2018-01-13/18:58:36.16                 -NaN
2018-01-13/18:58:36.19                 -NaN
2018-01-13/18:58:36.22                 -NaN
2018-01-13/18:58:36.25                 -NaN
2018-01-13/18:58:36.28                 -NaN
2018-01-13/18:58:36.31                 -NaN
2018-01-13/18:58:36.34                 -NaN
2018-01-13/18:58:36.38                 -NaN
2018-01-13/18:58:36.41                 -NaN
2018-01-13/18:58:36.44                 -NaN
2018-01-13/18:58:36.47                 -NaN
2018-01-13/18:58:36.50                 -NaN
2018-01-13/18:58:36.53                 -NaN
2018-01-13/18:58:36.56                 -NaN
2018-01-13/18:58:36.59                 -NaN
2018-01-13/18:58:36.63                 -NaN
2018-01-13/18:58:36.66                 -NaN
2018-01-13/18:58:36.69                 -NaN
2018-01-13/18:58:36.72                 -NaN
2018-01-13/18:58:36.75                 -NaN
2018-01-13/18:58:36.78                 -NaN
2018-01-13/18:58:36.81                 -NaN
2018-01-13/18:58:36.84                 -NaN
2018-01-13/18:58:36.88                 -NaN
2018-01-13/18:58:36.91                 -NaN
2018-01-13/18:58:36.94                 -NaN
2018-01-13/18:58:36.97                 -NaN
2018-01-13/18:58:37.00                 -NaN
2018-01-13/18:58:37.03                 -NaN
2018-01-13/18:58:37.06                 -NaN
2018-01-13/18:58:37.09                 -NaN
2018-01-13/18:58:37.13                 -NaN
2018-01-13/18:58:37.16                 -NaN
2018-01-13/18:58:37.19                 -NaN
2018-01-13/18:58:37.22                 -NaN
2018-01-13/18:58:37.25                 -NaN
2018-01-13/18:58:37.28                 -NaN
2018-01-13/18:58:37.31                 -NaN
2018-01-13/18:58:37.34                 -NaN
2018-01-13/18:58:37.38                 -NaN
2018-01-13/18:58:37.41                 -NaN
2018-01-13/18:58:37.44                 -NaN
2018-01-13/18:58:37.47                 -NaN
2018-01-13/18:58:37.50                 -NaN
2018-01-13/18:58:37.53                 -NaN
2018-01-13/18:58:37.56                 -NaN
2018-01-13/18:58:37.59                 -NaN
2018-01-13/18:58:37.63                 -NaN
2018-01-13/18:58:37.66                 -NaN
2018-01-13/18:58:37.69                 -NaN
2018-01-13/18:58:37.72                 -NaN
2018-01-13/18:58:37.75                 -NaN
2018-01-13/18:58:37.78                 -NaN
2018-01-13/18:58:37.81                 -NaN
2018-01-13/18:58:37.84                 -NaN
2018-01-13/18:58:37.88                 -NaN
2018-01-13/18:58:37.91                 -NaN
2018-01-13/18:58:37.94                 -NaN
2018-01-13/18:58:37.97                 -NaN
2018-01-13/18:58:38.00                 -NaN
2018-01-13/18:58:38.03                 -NaN
2018-01-13/18:58:38.06                 -NaN
2018-01-13/18:58:38.09                 -NaN
2018-01-13/18:58:38.13                 -NaN
2018-01-13/18:58:38.16                 -NaN
2018-01-13/18:58:38.19                 -NaN
2018-01-13/18:58:38.22                 -NaN
2018-01-13/18:58:38.25                 -NaN
2018-01-13/18:58:38.28                 -NaN
2018-01-13/18:58:38.31                 -NaN
2018-01-13/18:58:38.34                 -NaN
2018-01-13/18:58:38.38                 -NaN
2018-01-13/18:58:38.41                 -NaN
2018-01-13/18:58:38.44                 -NaN
2018-01-13/18:58:38.47                 -NaN
2018-01-13/18:58:38.50                 -NaN
2018-01-13/18:58:38.53                 -NaN
2018-01-13/18:58:38.56                 -NaN
2018-01-13/18:58:38.59                 -NaN
2018-01-13/18:58:38.63                 -NaN
2018-01-13/18:58:38.66                 -NaN
2018-01-13/18:58:38.69                 -NaN
2018-01-13/18:58:38.72                 -NaN
2018-01-13/18:58:38.75                 -NaN
2018-01-13/18:58:38.78                 -NaN
2018-01-13/18:58:38.81                 -NaN
2018-01-13/18:58:38.84                 -NaN
2018-01-13/18:58:38.88                 -NaN
2018-01-13/18:58:38.91                 -NaN
2018-01-13/18:58:38.94                 -NaN
2018-01-13/18:58:38.97                 -NaN
2018-01-13/18:58:39.00                 -NaN
2018-01-13/18:58:39.03                 -NaN
2018-01-13/18:58:39.06                 -NaN
2018-01-13/18:58:39.09                 -NaN
2018-01-13/18:58:39.13                 -NaN
2018-01-13/18:58:39.16                 -NaN
2018-01-13/18:58:39.19                 -NaN
2018-01-13/18:58:39.22                 -NaN
2018-01-13/18:58:39.25                 -NaN
2018-01-13/18:58:39.28                 -NaN
2018-01-13/18:58:39.31                 -NaN
2018-01-13/18:58:39.34                 -NaN
2018-01-13/18:58:39.38                 -NaN
2018-01-13/18:58:39.41                 -NaN
2018-01-13/18:58:39.44                 -NaN
2018-01-13/18:58:39.47                 -NaN
2018-01-13/18:58:39.50                 -NaN
2018-01-13/18:58:39.53                 -NaN
2018-01-13/18:58:39.56                 -NaN
2018-01-13/18:58:39.59                 -NaN
2018-01-13/18:58:39.63                 -NaN
2018-01-13/18:58:39.66                 -NaN
2018-01-13/18:58:39.69                 -NaN
2018-01-13/18:58:39.72                 -NaN
2018-01-13/18:58:39.75                 -NaN
2018-01-13/18:58:39.78                 -NaN
2018-01-13/18:58:39.81                 -NaN
2018-01-13/18:58:39.84                 -NaN
2018-01-13/18:58:39.88                 -NaN
2018-01-13/18:58:39.91                 -NaN
2018-01-13/18:58:39.94                 -NaN
2018-01-13/18:58:39.97                 -NaN
2018-01-13/18:58:40.00                 -NaN
2018-01-13/18:58:40.03                 -NaN
2018-01-13/18:58:40.06                 -NaN
2018-01-13/18:58:40.09                 -NaN
2018-01-13/18:58:40.13                 -NaN
2018-01-13/18:58:40.16                 -NaN
2018-01-13/18:58:40.19                 -NaN
2018-01-13/18:58:40.22                 -NaN
2018-01-13/18:58:40.25                 -NaN
2018-01-13/18:58:40.28                 -NaN
2018-01-13/18:58:40.31                 -NaN
2018-01-13/18:58:40.34                 -NaN
2018-01-13/18:58:40.38                 -NaN
2018-01-13/18:58:40.41                 -NaN
2018-01-13/18:58:40.44                 -NaN
2018-01-13/18:58:40.47                 -NaN
2018-01-13/18:58:40.50                 -NaN
2018-01-13/18:58:40.53                 -NaN
2018-01-13/18:58:40.56                 -NaN
2018-01-13/18:58:40.59                 -NaN
2018-01-13/18:58:40.63                 -NaN
2018-01-13/18:58:40.66                 -NaN
2018-01-13/18:58:40.69                 -NaN
2018-01-13/18:58:40.72                 -NaN
2018-01-13/18:58:40.75                 -NaN
2018-01-13/18:58:40.78                 -NaN
2018-01-13/18:58:40.81                 -NaN
2018-01-13/18:58:40.84                 -NaN
2018-01-13/18:58:40.88                 -NaN
2018-01-13/18:58:40.91                 -NaN
2018-01-13/18:58:40.94                 -NaN
2018-01-13/18:58:40.97                 -NaN
2018-01-13/18:58:41.00                 -NaN
2018-01-13/18:58:41.03                 -NaN
2018-01-13/18:58:41.06                 -NaN
2018-01-13/18:58:41.09                 -NaN
2018-01-13/18:58:41.13                 -NaN
2018-01-13/18:58:41.16                 -NaN
2018-01-13/18:58:41.19                 -NaN
2018-01-13/18:58:41.22                 -NaN
2018-01-13/18:58:41.25                 -NaN
2018-01-13/18:58:41.28                 -NaN
2018-01-13/18:58:41.31                 -NaN
2018-01-13/18:58:41.34                 -NaN
2018-01-13/18:58:41.38                 -NaN
2018-01-13/18:58:41.41                 -NaN
2018-01-13/18:58:41.44                 -NaN
2018-01-13/18:58:41.47                 -NaN
2018-01-13/18:58:41.50                 -NaN
2018-01-13/18:58:41.53                 -NaN
2018-01-13/18:58:41.56                 -NaN
2018-01-13/18:58:41.59                 -NaN
2018-01-13/18:58:41.63                 -NaN
2018-01-13/18:58:41.66                 -NaN
2018-01-13/18:58:41.69                 -NaN
2018-01-13/18:58:41.72                 -NaN
2018-01-13/18:58:41.75                 -NaN
2018-01-13/18:58:41.78                 -NaN
2018-01-13/18:58:41.81                 -NaN
2018-01-13/18:58:41.84                 -NaN
2018-01-13/18:58:41.88                 -NaN
2018-01-13/18:58:41.91                 -NaN
2018-01-13/18:58:41.94                 -NaN
2018-01-13/18:58:41.97                 -NaN
2018-01-13/18:58:42.00                 -NaN
2018-01-13/18:58:42.03                 -NaN
2018-01-13/18:58:42.06                 -NaN
2018-01-13/18:58:42.09                 -NaN
2018-01-13/18:58:42.13                 -NaN
2018-01-13/18:58:42.16                 -NaN
2018-01-13/18:58:42.19                 -NaN
2018-01-13/18:58:42.22                 -NaN
2018-01-13/18:58:42.25                 -NaN
2018-01-13/18:58:42.28                 -NaN
2018-01-13/18:58:42.31                 -NaN
2018-01-13/18:58:42.34                 -NaN
2018-01-13/18:58:42.38                 -NaN
2018-01-13/18:58:42.41                 -NaN
2018-01-13/18:58:42.44                 -NaN
2018-01-13/18:58:42.47                 -NaN
2018-01-13/18:58:42.50                 -NaN
2018-01-13/18:58:42.53                 -NaN
2018-01-13/18:58:42.56                 -NaN
2018-01-13/18:58:42.59                 -NaN
2018-01-13/18:58:42.63                 -NaN
2018-01-13/18:58:42.66                 -NaN
2018-01-13/18:58:42.69                 -NaN
2018-01-13/18:58:42.72                 -NaN
2018-01-13/18:58:42.75                 -NaN
2018-01-13/18:58:42.78                 -NaN
2018-01-13/18:58:42.81                 -NaN
2018-01-13/18:58:42.84                 -NaN
2018-01-13/18:58:42.88                 -NaN
2018-01-13/18:58:42.91                 -NaN
2018-01-13/18:58:42.94                 -NaN
2018-01-13/18:58:42.97                 -NaN
2018-01-13/18:58:43.00                 -NaN
2018-01-13/18:58:43.03                 -NaN
2018-01-13/18:58:43.06                 -NaN
2018-01-13/18:58:43.09                 -NaN
2018-01-13/18:58:43.13                 -NaN
2018-01-13/18:58:43.16                 -NaN
2018-01-13/18:58:43.19                 -NaN
2018-01-13/18:58:43.22                 -NaN
2018-01-13/18:58:43.25                 -NaN
2018-01-13/18:58:43.28                 -NaN
2018-01-13/18:58:43.31                 -NaN
2018-01-13/18:58:43.34                 -NaN
2018-01-13/18:58:43.38                 -NaN
2018-01-13/18:58:43.41                 -NaN
2018-01-13/18:58:43.44                 -NaN
2018-01-13/18:58:43.47                 -NaN
2018-01-13/18:58:43.50                 -NaN
2018-01-13/18:58:43.53                 -NaN
2018-01-13/18:58:43.56                 -NaN
2018-01-13/18:58:43.59                 -NaN
2018-01-13/18:58:43.63                 -NaN
2018-01-13/18:58:43.66                 -NaN
2018-01-13/18:58:43.69                 -NaN
2018-01-13/18:58:43.72                 -NaN
2018-01-13/18:58:43.75                 -NaN
2018-01-13/18:58:43.78                 -NaN
2018-01-13/18:58:43.81                 -NaN
2018-01-13/18:58:43.84                 -NaN
2018-01-13/18:58:43.88                 -NaN
2018-01-13/18:58:43.91                 -NaN
2018-01-13/18:58:43.94                 -NaN
2018-01-13/18:58:43.97                 -NaN
2018-01-13/18:58:44.00                 -NaN
2018-01-13/18:58:44.03                 -NaN
2018-01-13/18:58:44.06                 -NaN
2018-01-13/18:58:44.09                 -NaN
2018-01-13/18:58:44.13                 -NaN
2018-01-13/18:58:44.16                 -NaN
2018-01-13/18:58:44.19                 -NaN
2018-01-13/18:58:44.22                 -NaN
2018-01-13/18:58:44.25                 -NaN
2018-01-13/18:58:44.28                 -NaN
2018-01-13/18:58:44.31                 -NaN
2018-01-13/18:58:44.34                 -NaN
2018-01-13/18:58:44.38                 -NaN
2018-01-13/18:58:44.41                 -NaN
2018-01-13/18:58:44.44                 -NaN
2018-01-13/18:58:44.47                 -NaN
2018-01-13/18:58:44.50                 -NaN
2018-01-13/18:58:44.53                 -NaN
2018-01-13/18:58:44.56                 -NaN
2018-01-13/18:58:44.59                 -NaN
2018-01-13/18:58:44.63                 -NaN
2018-01-13/18:58:44.66                 -NaN
2018-01-13/18:58:44.69                 -NaN
2018-01-13/18:58:44.72                 -NaN
2018-01-13/18:58:44.75                 -NaN
2018-01-13/18:58:44.78                 -NaN
2018-01-13/18:58:44.81                 -NaN
2018-01-13/18:58:44.84                 -NaN
2018-01-13/18:58:44.88                 -NaN
2018-01-13/18:58:44.91                 -NaN
2018-01-13/18:58:44.94                 -NaN
2018-01-13/18:58:44.97                 -NaN
2018-01-13/18:58:45.00                 -NaN
2018-01-13/18:58:45.03                 -NaN
2018-01-13/18:58:45.06                 -NaN
2018-01-13/18:58:45.09                 -NaN
2018-01-13/18:58:45.13                 -NaN
2018-01-13/18:58:45.16                 -NaN
2018-01-13/18:58:45.19                 -NaN
2018-01-13/18:58:45.22                 -NaN
2018-01-13/18:58:45.25                 -NaN
2018-01-13/18:58:45.28                 -NaN
2018-01-13/18:58:45.31                 -NaN
2018-01-13/18:58:45.34                 -NaN
2018-01-13/18:58:45.38                 -NaN
2018-01-13/18:58:45.41                 -NaN
2018-01-13/18:58:45.44                 -NaN
2018-01-13/18:58:45.47                 -NaN
2018-01-13/18:58:45.50                 -NaN
2018-01-13/18:58:45.53                 -NaN
2018-01-13/18:58:45.56                 -NaN
2018-01-13/18:58:45.59                 -NaN
2018-01-13/18:58:45.63                 -NaN
2018-01-13/18:58:45.66                 -NaN
2018-01-13/18:58:45.69                 -NaN
2018-01-13/18:58:45.72                 -NaN
2018-01-13/18:58:45.75                 -NaN
2018-01-13/18:58:45.78                 -NaN
2018-01-13/18:58:45.81                 -NaN
2018-01-13/18:58:45.84                 -NaN
2018-01-13/18:58:45.88                 -NaN
2018-01-13/18:58:45.91                 -NaN
2018-01-13/18:58:45.94                 -NaN
2018-01-13/18:58:45.97                 -NaN
2018-01-13/18:58:46.00                 -NaN
2018-01-13/18:58:46.03                 -NaN
2018-01-13/18:58:46.06                 -NaN
2018-01-13/18:58:46.09                 -NaN
2018-01-13/18:58:46.13                 -NaN
2018-01-13/18:58:46.16                 -NaN
2018-01-13/18:58:46.19                 -NaN
2018-01-13/18:58:46.22                 -NaN
2018-01-13/18:58:46.25                 -NaN
2018-01-13/18:58:46.28                 -NaN
2018-01-13/18:58:46.31                 -NaN
2018-01-13/18:58:46.34                 -NaN
2018-01-13/18:58:46.38                 -NaN
2018-01-13/18:58:46.41                 -NaN
2018-01-13/18:58:46.44                 -NaN
2018-01-13/18:58:46.47                 -NaN
2018-01-13/18:58:46.50                 -NaN
2018-01-13/18:58:46.53                 -NaN
2018-01-13/18:58:46.56                 -NaN
2018-01-13/18:58:46.59                 -NaN
2018-01-13/18:58:46.63                 -NaN
2018-01-13/18:58:46.66                 -NaN
2018-01-13/18:58:46.69                 -NaN
2018-01-13/18:58:46.72                 -NaN
2018-01-13/18:58:46.75                 -NaN
2018-01-13/18:58:46.78                 -NaN
2018-01-13/18:58:46.81                 -NaN
2018-01-13/18:58:46.84                 -NaN
2018-01-13/18:58:46.88                 -NaN
2018-01-13/18:58:46.91                 -NaN
2018-01-13/18:58:46.94                 -NaN
2018-01-13/18:58:46.97                 -NaN
2018-01-13/18:58:47.00                 -NaN
2018-01-13/18:58:47.03                 -NaN
2018-01-13/18:58:47.06                 -NaN
2018-01-13/18:58:47.09                 -NaN
2018-01-13/18:58:47.13                 -NaN
2018-01-13/18:58:47.16                 -NaN
2018-01-13/18:58:47.19                 -NaN
2018-01-13/18:58:47.22                 -NaN
2018-01-13/18:58:47.25                 -NaN
2018-01-13/18:58:47.28                 -NaN
2018-01-13/18:58:47.31                 -NaN
2018-01-13/18:58:47.34                 -NaN
2018-01-13/18:58:47.38                 -NaN
2018-01-13/18:58:47.41                 -NaN
2018-01-13/18:58:47.44                 -NaN
2018-01-13/18:58:47.47                 -NaN
2018-01-13/18:58:47.50                 -NaN
2018-01-13/18:58:47.53                 -NaN
2018-01-13/18:58:47.56                 -NaN
2018-01-13/18:58:47.59                 -NaN
2018-01-13/18:58:47.63                 -NaN
2018-01-13/18:58:47.66                 -NaN
2018-01-13/18:58:47.69                 -NaN
2018-01-13/18:58:47.72                 -NaN
2018-01-13/18:58:47.75                 -NaN
2018-01-13/18:58:47.78                 -NaN
2018-01-13/18:58:47.81                 -NaN
2018-01-13/18:58:47.84                 -NaN
2018-01-13/18:58:47.88                 -NaN
2018-01-13/18:58:47.91                 -NaN
2018-01-13/18:58:47.94                 -NaN
2018-01-13/18:58:47.97                 -NaN
2018-01-13/18:58:48.00                 -NaN
2018-01-13/18:58:48.03                 -NaN
2018-01-13/18:58:48.06                 -NaN
2018-01-13/18:58:48.09                 -NaN
2018-01-13/18:58:48.13                 -NaN
2018-01-13/18:58:48.16                 -NaN
2018-01-13/18:58:48.19                 -NaN
2018-01-13/18:58:48.22                 -NaN
2018-01-13/18:58:48.25                 -NaN
2018-01-13/18:58:48.28                 -NaN
2018-01-13/18:58:48.31                 -NaN
2018-01-13/18:58:48.34                 -NaN
2018-01-13/18:58:48.38                 -NaN
2018-01-13/18:58:48.41                 -NaN
2018-01-13/18:58:48.44                 -NaN
2018-01-13/18:58:48.47                 -NaN
2018-01-13/18:58:48.50                 -NaN
2018-01-13/18:58:48.53                 -NaN
2018-01-13/18:58:48.56                 -NaN
2018-01-13/18:58:48.59                 -NaN
2018-01-13/18:58:48.63                 -NaN
2018-01-13/18:58:48.66                 -NaN
2018-01-13/18:58:48.69                 -NaN
2018-01-13/18:58:48.72                 -NaN
2018-01-13/18:58:48.75                 -NaN
2018-01-13/18:58:48.78                 -NaN
2018-01-13/18:58:48.81                 -NaN
2018-01-13/18:58:48.84                 -NaN
2018-01-13/18:58:48.88                 -NaN
2018-01-13/18:58:48.91                 -NaN
2018-01-13/18:58:48.94                 -NaN
2018-01-13/18:58:48.97                 -NaN
2018-01-13/18:58:49.00                 -NaN
2018-01-13/18:58:49.03                 -NaN
2018-01-13/18:58:49.06                 -NaN
2018-01-13/18:58:49.09                 -NaN
2018-01-13/18:58:49.13                 -NaN
2018-01-13/18:58:49.16                 -NaN
2018-01-13/18:58:49.19                 -NaN
2018-01-13/18:58:49.22                 -NaN
2018-01-13/18:58:49.25                 -NaN
2018-01-13/18:58:49.28                 -NaN
2018-01-13/18:58:49.31                 -NaN
2018-01-13/18:58:49.34                 -NaN
2018-01-13/18:58:49.38                 -NaN
2018-01-13/18:58:49.41                 -NaN
2018-01-13/18:58:49.44                 -NaN
2018-01-13/18:58:49.47                 -NaN
2018-01-13/18:58:49.50                 -NaN
2018-01-13/18:58:49.53                 -NaN
2018-01-13/18:58:49.56                 -NaN
2018-01-13/18:58:49.59                 -NaN
2018-01-13/18:58:49.63                 -NaN
2018-01-13/18:58:49.66                 -NaN
2018-01-13/18:58:49.69                 -NaN
2018-01-13/18:58:49.72                 -NaN
2018-01-13/18:58:49.75                 -NaN
2018-01-13/18:58:49.78                 -NaN
2018-01-13/18:58:49.81                 -NaN
2018-01-13/18:58:49.84                 -NaN
2018-01-13/18:58:49.88                 -NaN
2018-01-13/18:58:49.91                 -NaN
2018-01-13/18:58:49.94                 -NaN
2018-01-13/18:58:49.97                 -NaN
2018-01-13/18:58:50.00                 -NaN
2018-01-13/18:58:50.03                 -NaN
2018-01-13/18:58:50.06                 -NaN
2018-01-13/18:58:50.09                 -NaN
2018-01-13/18:58:50.13                 -NaN
2018-01-13/18:58:50.16                 -NaN
2018-01-13/18:58:50.19                 -NaN
2018-01-13/18:58:50.22                 -NaN
2018-01-13/18:58:50.25                 -NaN
2018-01-13/18:58:50.28                 -NaN
2018-01-13/18:58:50.31                 -NaN
2018-01-13/18:58:50.34                 -NaN
2018-01-13/18:58:50.38                 -NaN
2018-01-13/18:58:50.41                 -NaN
2018-01-13/18:58:50.44                 -NaN
2018-01-13/18:58:50.47                 -NaN
2018-01-13/18:58:50.50                 -NaN
2018-01-13/18:58:50.53                 -NaN
2018-01-13/18:58:50.56                 -NaN
2018-01-13/18:58:50.59                 -NaN
2018-01-13/18:58:50.63                 -NaN
2018-01-13/18:58:50.66                 -NaN
2018-01-13/18:58:50.69                 -NaN
2018-01-13/18:58:50.72                 -NaN
2018-01-13/18:58:50.75                 -NaN
2018-01-13/18:58:50.78                 -NaN
2018-01-13/18:58:50.81                 -NaN
2018-01-13/18:58:50.84                 -NaN
2018-01-13/18:58:50.88                 -NaN
2018-01-13/18:58:50.91                 -NaN
2018-01-13/18:58:50.94                 -NaN
2018-01-13/18:58:50.97                 -NaN
2018-01-13/18:58:51.00                 -NaN
2018-01-13/18:58:51.03                 -NaN
2018-01-13/18:58:51.06                 -NaN
2018-01-13/18:58:51.09                 -NaN
2018-01-13/18:58:51.13                 -NaN
2018-01-13/18:58:51.16                 -NaN
2018-01-13/18:58:51.19                 -NaN
2018-01-13/18:58:51.22                 -NaN
2018-01-13/18:58:51.25                 -NaN
2018-01-13/18:58:51.28                 -NaN
2018-01-13/18:58:51.31                 -NaN
2018-01-13/18:58:51.34                 -NaN
2018-01-13/18:58:51.38                 -NaN
2018-01-13/18:58:51.41                 -NaN
2018-01-13/18:58:51.44                 -NaN
2018-01-13/18:58:51.47                 -NaN
2018-01-13/18:58:51.50                 -NaN
2018-01-13/18:58:51.53                 -NaN
2018-01-13/18:58:51.56                 -NaN
2018-01-13/18:58:51.59                 -NaN
2018-01-13/18:58:51.63                 -NaN
2018-01-13/18:58:51.66                 -NaN
2018-01-13/18:58:51.69                 -NaN
2018-01-13/18:58:51.72                 -NaN
2018-01-13/18:58:51.75                 -NaN
2018-01-13/18:58:51.78                 -NaN
2018-01-13/18:58:51.81                 -NaN
2018-01-13/18:58:51.84                 -NaN
2018-01-13/18:58:51.88                 -NaN
2018-01-13/18:58:51.91                 -NaN
2018-01-13/18:58:51.94                 -NaN
2018-01-13/18:58:51.97                 -NaN
2018-01-13/18:58:52.00                 -NaN
2018-01-13/18:58:52.03                 -NaN
2018-01-13/18:58:52.06                 -NaN
2018-01-13/18:58:52.09                 -NaN
2018-01-13/18:58:52.13                 -NaN
2018-01-13/18:58:52.16                 -NaN
2018-01-13/18:58:52.19                 -NaN
2018-01-13/18:58:52.22                 -NaN
2018-01-13/18:58:52.25                 -NaN
2018-01-13/18:58:52.28                 -NaN
2018-01-13/18:58:52.31                 -NaN
2018-01-13/18:58:52.34                 -NaN
2018-01-13/18:58:52.38                 -NaN
2018-01-13/18:58:52.41                 -NaN
2018-01-13/18:58:52.44                 -NaN
2018-01-13/18:58:52.47                 -NaN
2018-01-13/18:58:52.50                 -NaN
2018-01-13/18:58:52.53                 -NaN
2018-01-13/18:58:52.56                 -NaN
2018-01-13/18:58:52.59                 -NaN
2018-01-13/18:58:52.63                 -NaN
2018-01-13/18:58:52.66                 -NaN
2018-01-13/18:58:52.69                 -NaN
2018-01-13/18:58:52.72                 -NaN
2018-01-13/18:58:52.75                 -NaN
2018-01-13/18:58:52.78                 -NaN
2018-01-13/18:58:52.81                 -NaN
2018-01-13/18:58:52.84                 -NaN
2018-01-13/18:58:52.88                 -NaN
2018-01-13/18:58:52.91                 -NaN
2018-01-13/18:58:52.94                 -NaN
2018-01-13/18:58:52.97                 -NaN
2018-01-13/18:58:53.00                 -NaN
2018-01-13/18:58:53.03                 -NaN
2018-01-13/18:58:53.06                 -NaN
2018-01-13/18:58:53.09                 -NaN
2018-01-13/18:58:53.13                 -NaN
2018-01-13/18:58:53.16                 -NaN
2018-01-13/18:58:53.19                 -NaN
2018-01-13/18:58:53.22                 -NaN
2018-01-13/18:58:53.25                 -NaN
2018-01-13/18:58:53.28                 -NaN
2018-01-13/18:58:53.31                 -NaN
2018-01-13/18:58:53.34                 -NaN
2018-01-13/18:58:53.38                 -NaN
2018-01-13/18:58:53.41                 -NaN
2018-01-13/18:58:53.44                 -NaN
2018-01-13/18:58:53.47                 -NaN
2018-01-13/18:58:53.50                 -NaN
2018-01-13/18:58:53.53                 -NaN
2018-01-13/18:58:53.56                 -NaN
2018-01-13/18:58:53.59                 -NaN
2018-01-13/18:58:53.63                 -NaN
2018-01-13/18:58:53.66                 -NaN
2018-01-13/18:58:53.69                 -NaN
2018-01-13/18:58:53.72                 -NaN
2018-01-13/18:58:53.75                 -NaN
2018-01-13/18:58:53.78                 -NaN
2018-01-13/18:58:53.81                 -NaN
2018-01-13/18:58:53.84                 -NaN
2018-01-13/18:58:53.88                 -NaN
2018-01-13/18:58:53.91                 -NaN
2018-01-13/18:58:53.94                 -NaN
2018-01-13/18:58:53.97                 -NaN
2018-01-13/18:58:54.00                 -NaN
2018-01-13/18:58:54.03                 -NaN
2018-01-13/18:58:54.06                 -NaN
2018-01-13/18:58:54.09                 -NaN
2018-01-13/18:58:54.13                 -NaN
2018-01-13/18:58:54.16                 -NaN
2018-01-13/18:58:54.19                 -NaN
2018-01-13/18:58:54.22                 -NaN
2018-01-13/18:58:54.25                 -NaN
2018-01-13/18:58:54.28                 -NaN
2018-01-13/18:58:54.31                 -NaN
2018-01-13/18:58:54.34                 -NaN
2018-01-13/18:58:54.38                 -NaN
2018-01-13/18:58:54.41                 -NaN
2018-01-13/18:58:54.44                 -NaN
2018-01-13/18:58:54.47                 -NaN
2018-01-13/18:58:54.50                 -NaN
2018-01-13/18:58:54.53                 -NaN
2018-01-13/18:58:54.56                 -NaN
2018-01-13/18:58:54.59                 -NaN
2018-01-13/18:58:54.63                 -NaN
2018-01-13/18:58:54.66                 -NaN
2018-01-13/18:58:54.69                 -NaN
2018-01-13/18:58:54.72                 -NaN
2018-01-13/18:58:54.75                 -NaN
2018-01-13/18:58:54.78                 -NaN
2018-01-13/18:58:54.81                 -NaN
2018-01-13/18:58:54.84                 -NaN
2018-01-13/18:58:54.88                 -NaN
2018-01-13/18:58:54.91                 -NaN
2018-01-13/18:58:54.94                 -NaN
2018-01-13/18:58:54.97                 -NaN
2018-01-13/18:58:55.00                 -NaN
2018-01-13/18:58:55.03                 -NaN
2018-01-13/18:58:55.06                 -NaN
2018-01-13/18:58:55.09                 -NaN
2018-01-13/18:58:55.13                 -NaN
2018-01-13/18:58:55.16                 -NaN
2018-01-13/18:58:55.19                 -NaN
2018-01-13/18:58:55.22                 -NaN
2018-01-13/18:58:55.25                 -NaN
2018-01-13/18:58:55.28                 -NaN
2018-01-13/18:58:55.31                 -NaN
2018-01-13/18:58:55.34                 -NaN
2018-01-13/18:58:55.38                 -NaN
2018-01-13/18:58:55.41                 -NaN
2018-01-13/18:58:55.44                 -NaN
2018-01-13/18:58:55.47                 -NaN
2018-01-13/18:58:55.50                 -NaN
2018-01-13/18:58:55.53                 -NaN
2018-01-13/18:58:55.56                 -NaN
2018-01-13/18:58:55.59                 -NaN
2018-01-13/18:58:55.63                 -NaN
2018-01-13/18:58:55.66                 -NaN
2018-01-13/18:58:55.69                 -NaN
2018-01-13/18:58:55.72                 -NaN
2018-01-13/18:58:55.75                 -NaN
2018-01-13/18:58:55.78                 -NaN
2018-01-13/18:58:55.81                 -NaN
2018-01-13/18:58:55.84                 -NaN
2018-01-13/18:58:55.88                 -NaN
2018-01-13/18:58:55.91                 -NaN
2018-01-13/18:58:55.94                 -NaN
2018-01-13/18:58:55.97                 -NaN
2018-01-13/18:58:56.00                 -NaN
2018-01-13/18:58:56.03                 -NaN
2018-01-13/18:58:56.06                 -NaN
2018-01-13/18:58:56.09                 -NaN
2018-01-13/18:58:56.13                 -NaN
2018-01-13/18:58:56.16                 -NaN
2018-01-13/18:58:56.19                 -NaN
2018-01-13/18:58:56.22                 -NaN
2018-01-13/18:58:56.25                 -NaN
2018-01-13/18:58:56.28                 -NaN
2018-01-13/18:58:56.31                 -NaN
2018-01-13/18:58:56.34                 -NaN
2018-01-13/18:58:56.38                 -NaN
2018-01-13/18:58:56.41                 -NaN
2018-01-13/18:58:56.44                 -NaN
2018-01-13/18:58:56.47                 -NaN
2018-01-13/18:58:56.50                 -NaN
2018-01-13/18:58:56.53                 -NaN
2018-01-13/18:58:56.56                 -NaN
2018-01-13/18:58:56.59                 -NaN
2018-01-13/18:58:56.63                 -NaN
2018-01-13/18:58:56.66                 -NaN
2018-01-13/18:58:56.69                 -NaN
2018-01-13/18:58:56.72                 -NaN
2018-01-13/18:58:56.75                 -NaN
2018-01-13/18:58:56.78                 -NaN
2018-01-13/18:58:56.81                 -NaN
2018-01-13/18:58:56.84                 -NaN
2018-01-13/18:58:56.88                 -NaN
2018-01-13/18:58:56.91                 -NaN
2018-01-13/18:58:56.94                 -NaN
2018-01-13/18:58:56.97                 -NaN
2018-01-13/18:58:57.00                 -NaN
2018-01-13/18:58:57.03                 -NaN
2018-01-13/18:58:57.06                 -NaN
2018-01-13/18:58:57.09                 -NaN
2018-01-13/18:58:57.13                 -NaN
2018-01-13/18:58:57.16                 -NaN
2018-01-13/18:58:57.19                 -NaN
2018-01-13/18:58:57.22                 -NaN
2018-01-13/18:58:57.25                 -NaN
2018-01-13/18:58:57.28                 -NaN
2018-01-13/18:58:57.31                 -NaN
2018-01-13/18:58:57.34                 -NaN
2018-01-13/18:58:57.38                 -NaN
2018-01-13/18:58:57.41                 -NaN
2018-01-13/18:58:57.44                 -NaN
2018-01-13/18:58:57.47                 -NaN
2018-01-13/18:58:57.50                 -NaN
2018-01-13/18:58:57.53                 -NaN
2018-01-13/18:58:57.56                 -NaN
2018-01-13/18:58:57.59                 -NaN
2018-01-13/18:58:57.63                 -NaN
2018-01-13/18:58:57.66                 -NaN
2018-01-13/18:58:57.69                 -NaN
2018-01-13/18:58:57.72                 -NaN
2018-01-13/18:58:57.75                 -NaN
2018-01-13/18:58:57.78                 -NaN
2018-01-13/18:58:57.81                 -NaN
2018-01-13/18:58:57.84                 -NaN
2018-01-13/18:58:57.88                 -NaN
2018-01-13/18:58:57.91                 -NaN
2018-01-13/18:58:57.94                 -NaN
2018-01-13/18:58:57.97                 -NaN
2018-01-13/18:58:58.00                 -NaN
2018-01-13/18:58:58.03                 -NaN
2018-01-13/18:58:58.06                 -NaN
2018-01-13/18:58:58.09                 -NaN
2018-01-13/18:58:58.13                 -NaN
2018-01-13/18:58:58.16                 -NaN
2018-01-13/18:58:58.19                 -NaN
2018-01-13/18:58:58.22                 -NaN
2018-01-13/18:58:58.25                 -NaN
2018-01-13/18:58:58.28                 -NaN
2018-01-13/18:58:58.31                 -NaN
2018-01-13/18:58:58.34                 -NaN
2018-01-13/18:58:58.38                 -NaN
2018-01-13/18:58:58.41                 -NaN
2018-01-13/18:58:58.44                 -NaN
2018-01-13/18:58:58.47                 -NaN
2018-01-13/18:58:58.50                 -NaN
2018-01-13/18:58:58.53                 -NaN
2018-01-13/18:58:58.56                 -NaN
2018-01-13/18:58:58.59                 -NaN
2018-01-13/18:58:58.63                 -NaN
2018-01-13/18:58:58.66                 -NaN
2018-01-13/18:58:58.69                 -NaN
2018-01-13/18:58:58.72                 -NaN
2018-01-13/18:58:58.75                 -NaN
2018-01-13/18:58:58.78                 -NaN
2018-01-13/18:58:58.81                 -NaN
2018-01-13/18:58:58.84                 -NaN
2018-01-13/18:58:58.88                 -NaN
2018-01-13/18:58:58.91                 -NaN
2018-01-13/18:58:58.94                 -NaN
2018-01-13/18:58:58.97                 -NaN
2018-01-13/18:58:59.00                 -NaN
2018-01-13/18:58:59.03                 -NaN
2018-01-13/18:58:59.06                 -NaN
2018-01-13/18:58:59.09                 -NaN
2018-01-13/18:58:59.13                 -NaN
2018-01-13/18:58:59.16                 -NaN
2018-01-13/18:58:59.19                 -NaN
2018-01-13/18:58:59.22                 -NaN
2018-01-13/18:58:59.25                 -NaN
2018-01-13/18:58:59.28                 -NaN
2018-01-13/18:58:59.31                 -NaN
2018-01-13/18:58:59.34                 -NaN
2018-01-13/18:58:59.38                 -NaN
2018-01-13/18:58:59.41                 -NaN
2018-01-13/18:58:59.44                 -NaN
2018-01-13/18:58:59.47                 -NaN
2018-01-13/18:58:59.50                 -NaN
2018-01-13/18:58:59.53                 -NaN
2018-01-13/18:58:59.56                 -NaN
2018-01-13/18:58:59.59                 -NaN
2018-01-13/18:58:59.63                 -NaN
2018-01-13/18:58:59.66                 -NaN
2018-01-13/18:58:59.69                 -NaN
2018-01-13/18:58:59.72                 -NaN
2018-01-13/18:58:59.75                 -NaN
2018-01-13/18:58:59.78                 -NaN
2018-01-13/18:58:59.81                 -NaN
2018-01-13/18:58:59.84                 -NaN
2018-01-13/18:58:59.88                 -NaN
2018-01-13/18:58:59.91                 -NaN
2018-01-13/18:58:59.94                 -NaN
2018-01-13/18:58:59.97                 -NaN
2018-01-13/18:59:00.00                 -NaN
2018-01-13/18:59:00.03          0.079979849
2018-01-13/18:59:00.06          0.016903973
2018-01-13/18:59:00.09          0.041212011
2018-01-13/18:59:00.13           0.13700651
2018-01-13/18:59:00.16        -0.0064640156
2018-01-13/18:59:00.19         0.0056361806
2018-01-13/18:59:00.22          0.091411622
2018-01-13/18:59:00.25         -0.030781006
2018-01-13/18:59:00.28          0.059900921
2018-01-13/18:59:00.31          0.018707530
2018-01-13/18:59:00.34         0.0045565243
2018-01-13/18:59:00.38         -0.092226366
2018-01-13/18:59:00.41         -0.078871663
2018-01-13/18:59:00.44          0.038540033
2018-01-13/18:59:00.47         -0.010061312
2018-01-13/18:59:00.50          0.014905210
2018-01-13/18:59:00.53          0.046740989
2018-01-13/18:59:00.56         -0.012886790
2018-01-13/18:59:00.59          0.089938397
2018-01-13/18:59:00.63          0.035085877
2018-01-13/18:59:00.66           0.10384664
2018-01-13/18:59:00.69          0.038088328
2018-01-13/18:59:00.72          0.051234932
2018-01-13/18:59:00.75          0.065445200
2018-01-13/18:59:00.78          0.037381738
2018-01-13/18:59:00.81          0.053272940
2018-01-13/18:59:00.84         -0.018410851
2018-01-13/18:59:00.88          -0.10761370
2018-01-13/18:59:00.91          0.016101462
2018-01-13/18:59:00.94         -0.015951367
2018-01-13/18:59:00.97          0.015086102
2018-01-13/18:59:01.00          0.020616473
2018-01-13/18:59:01.03          0.024962749
2018-01-13/18:59:01.06           0.11376216
2018-01-13/18:59:01.09          0.039302840
2018-01-13/18:59:01.13          0.053566169
2018-01-13/18:59:01.16          0.060177298
2018-01-13/18:59:01.19          0.064754729
2018-01-13/18:59:01.22          0.058992215
2018-01-13/18:59:01.25           0.12847845
2018-01-13/18:59:01.28          0.030214068
2018-01-13/18:59:01.31          0.070000460
2018-01-13/18:59:01.34          -0.11761682
2018-01-13/18:59:01.38         0.0013243426
2018-01-13/18:59:01.41          0.062868152
2018-01-13/18:59:01.44           0.13333812
2018-01-13/18:59:01.47          0.058571617
2018-01-13/18:59:01.50          0.057210732
2018-01-13/18:59:01.53          0.076059023
2018-01-13/18:59:01.56         0.0084087169
2018-01-13/18:59:01.59         0.0035187438
2018-01-13/18:59:01.63           0.12156167
2018-01-13/18:59:01.66          0.060337083
2018-01-13/18:59:01.69         -0.013248712
2018-01-13/18:59:01.72         -0.037711487
2018-01-13/18:59:01.75          0.089482453
2018-01-13/18:59:01.78          0.046785369
2018-01-13/18:59:01.81         -0.071979463
2018-01-13/18:59:01.84          0.069246056
2018-01-13/18:59:01.88         0.0088958527
2018-01-13/18:59:01.91          0.025559794
2018-01-13/18:59:01.94          0.088537073
2018-01-13/18:59:01.97           0.17033203
2018-01-13/18:59:02.00           0.12947950
2018-01-13/18:59:02.03          0.087757441
2018-01-13/18:59:02.06          0.025515525
2018-01-13/18:59:02.09          0.042138326
2018-01-13/18:59:02.13          0.050938137
2018-01-13/18:59:02.16          0.054699964
2018-01-13/18:59:02.19          0.045524464
2018-01-13/18:59:02.22         -0.015306267
2018-01-13/18:59:02.25          0.050396092
2018-01-13/18:59:02.28         -0.056526604
2018-01-13/18:59:02.31         -0.026789501
2018-01-13/18:59:02.34          0.021509933
2018-01-13/18:59:02.38          0.056798733
2018-01-13/18:59:02.41          0.051216801
2018-01-13/18:59:02.44          0.089224811
2018-01-13/18:59:02.47          0.025418251
2018-01-13/18:59:02.50          0.073177706
2018-01-13/18:59:02.53         -0.035481435
2018-01-13/18:59:02.56          0.011041023
2018-01-13/18:59:02.59          0.011246308
2018-01-13/18:59:02.63         -0.038380183
2018-01-13/18:59:02.66          0.026334266
2018-01-13/18:59:02.69        -0.0038197290
2018-01-13/18:59:02.72          0.029676520
2018-01-13/18:59:02.75          0.056768818
2018-01-13/18:59:02.78          0.030698290
2018-01-13/18:59:02.81          0.024156895
2018-01-13/18:59:02.84          0.031582309
2018-01-13/18:59:02.88          0.073441010
2018-01-13/18:59:02.91           0.13033492
2018-01-13/18:59:02.94          0.046675105
2018-01-13/18:59:02.97          0.093363510
2018-01-13/18:59:03.00          0.064780431
2018-01-13/18:59:03.03          0.012142377
2018-01-13/18:59:03.06         -0.052572105
2018-01-13/18:59:03.09         -0.051863778
2018-01-13/18:59:03.13          0.078753246
2018-01-13/18:59:03.16          0.040093431
2018-01-13/18:59:03.19          0.025777703
2018-01-13/18:59:03.22          0.049892356
2018-01-13/18:59:03.25         -0.019241050
2018-01-13/18:59:03.28          0.038462076
2018-01-13/18:59:03.31          0.050838096
2018-01-13/18:59:03.34          0.070593514
2018-01-13/18:59:03.38           0.12228112
2018-01-13/18:59:03.41           0.15290244
2018-01-13/18:59:03.44          0.080156223
2018-01-13/18:59:03.47          0.079993869
2018-01-13/18:59:03.50          0.068658413
2018-01-13/18:59:03.53         0.0055871728
2018-01-13/18:59:03.56         -0.018536397
2018-01-13/18:59:03.59         0.0033600116
2018-01-13/18:59:03.63          0.062892847
2018-01-13/18:59:03.66          0.021212620
2018-01-13/18:59:03.69         -0.061194763
2018-01-13/18:59:03.72         -0.048592428
2018-01-13/18:59:03.75          0.032868853
2018-01-13/18:59:03.78         -0.050975501
2018-01-13/18:59:03.81          0.041033247
2018-01-13/18:59:03.84          0.068239277
2018-01-13/18:59:03.88           0.10945151
2018-01-13/18:59:03.91          0.076111153
2018-01-13/18:59:03.94          0.058963706
2018-01-13/18:59:03.97          0.036084113
2018-01-13/18:59:04.00         -0.070503271
2018-01-13/18:59:04.03         -0.076925765
2018-01-13/18:59:04.06          0.010271609
2018-01-13/18:59:04.09         0.0076197059
2018-01-13/18:59:04.13          -0.14255542
2018-01-13/18:59:04.16         -0.097682786
2018-01-13/18:59:04.19          0.027135319
2018-01-13/18:59:04.22          0.017699715
2018-01-13/18:59:04.25          0.015206695
2018-01-13/18:59:04.28          0.049439979
2018-01-13/18:59:04.31          0.028968768
2018-01-13/18:59:04.34          0.010936410
2018-01-13/18:59:04.38          0.079173404
2018-01-13/18:59:04.41           0.17194357
2018-01-13/18:59:04.44          0.045259303
2018-01-13/18:59:04.47         -0.018071007
2018-01-13/18:59:04.50        -0.0041044855
2018-01-13/18:59:04.53         -0.030451134
2018-01-13/18:59:04.56          0.033570683
2018-01-13/18:59:04.59          0.028069468
2018-01-13/18:59:04.63           0.11716143
2018-01-13/18:59:04.66         0.0022101676
2018-01-13/18:59:04.69          0.056375064
2018-01-13/18:59:04.72          0.073211581
2018-01-13/18:59:04.75         -0.059226649
2018-01-13/18:59:04.78         -0.085496747
2018-01-13/18:59:04.81         -0.021945142
2018-01-13/18:59:04.84          0.087472691
2018-01-13/18:59:04.88         -0.024797101
2018-01-13/18:59:04.91         -0.063682620
2018-01-13/18:59:04.94         0.0048766583
2018-01-13/18:59:04.97          -0.11642349
2018-01-13/18:59:05.00         -0.058027372
2018-01-13/18:59:05.03         -0.029794122
2018-01-13/18:59:05.06          0.059895246
2018-01-13/18:59:05.09          0.087769533
2018-01-13/18:59:05.13         -0.072040032
2018-01-13/18:59:05.16          0.077232769
2018-01-13/18:59:05.19          0.092342667
2018-01-13/18:59:05.22         -0.066207081
2018-01-13/18:59:05.25          0.065853495
2018-01-13/18:59:05.28          0.068909888
2018-01-13/18:59:05.31          0.092375760
2018-01-13/18:59:05.34          0.077535768
2018-01-13/18:59:05.38           0.10595092
2018-01-13/18:59:05.41           0.11786526
2018-01-13/18:59:05.44          0.020978501
2018-01-13/18:59:05.47         -0.028777512
2018-01-13/18:59:05.50          0.086846393
2018-01-13/18:59:05.53         -0.067980683
2018-01-13/18:59:05.56          0.013397210
2018-01-13/18:59:05.59        -0.0050677796
2018-01-13/18:59:05.63         0.0096392440
2018-01-13/18:59:05.66         -0.044204831
2018-01-13/18:59:05.69          0.016508568
2018-01-13/18:59:05.72         -0.027179231
2018-01-13/18:59:05.75          0.022949216
2018-01-13/18:59:05.78         -0.027810959
2018-01-13/18:59:05.81          0.096630278
2018-01-13/18:59:05.84         -0.019056055
2018-01-13/18:59:05.88          0.064681876
2018-01-13/18:59:05.91         -0.028653166
2018-01-13/18:59:05.94         -0.059044333
2018-01-13/18:59:05.97         -0.085920410
2018-01-13/18:59:06.00         0.0080999546
2018-01-13/18:59:06.03          -0.10981007
2018-01-13/18:59:06.06       -0.00055588383
2018-01-13/18:59:06.09          0.044381564
2018-01-13/18:59:06.13          0.080795728
2018-01-13/18:59:06.16          0.053389266
2018-01-13/18:59:06.19          0.093366459
2018-01-13/18:59:06.22          0.026871466
2018-01-13/18:59:06.25          0.068984385
2018-01-13/18:59:06.28          0.070109964
2018-01-13/18:59:06.31           0.17418392
2018-01-13/18:59:06.34          0.094729478
2018-01-13/18:59:06.38          0.078407357
2018-01-13/18:59:06.41        -0.0078103840
2018-01-13/18:59:06.44         -0.026052583
2018-01-13/18:59:06.47         -0.028104256
2018-01-13/18:59:06.50          0.090990663
2018-01-13/18:59:06.53          0.032433821
2018-01-13/18:59:06.56          0.096851327
2018-01-13/18:59:06.59          0.063529326
2018-01-13/18:59:06.63           0.10805039
2018-01-13/18:59:06.66        -0.0025518776
2018-01-13/18:59:06.69          0.019519389
2018-01-13/18:59:06.72          0.064558410
2018-01-13/18:59:06.75          0.035524399
2018-01-13/18:59:06.78         -0.054091076
2018-01-13/18:59:06.81       -0.00061184899
2018-01-13/18:59:06.84         -0.024671104
2018-01-13/18:59:06.88         -0.060600083
2018-01-13/18:59:06.91         -0.074249873
2018-01-13/18:59:06.94         -0.059965962
2018-01-13/18:59:06.97         -0.059400707
2018-01-13/18:59:07.00         -0.014264397
2018-01-13/18:59:07.03         -0.037890913
2018-01-13/18:59:07.06          0.057102704
2018-01-13/18:59:07.09          0.076651211
2018-01-13/18:59:07.13          0.048759905
2018-01-13/18:59:07.16           0.10987352
2018-01-13/18:59:07.19          0.068100013
2018-01-13/18:59:07.22          0.026848991
2018-01-13/18:59:07.25          0.083536988
2018-01-13/18:59:07.28        -0.0040720020
2018-01-13/18:59:07.31          0.082279443
2018-01-13/18:59:07.34          0.078376485
2018-01-13/18:59:07.38         0.0046242111
2018-01-13/18:59:07.41         -0.076244587
2018-01-13/18:59:07.44         -0.031319890
2018-01-13/18:59:07.47         0.0035562243
2018-01-13/18:59:07.50          0.073430742
2018-01-13/18:59:07.53          0.042414125
2018-01-13/18:59:07.56           0.12686272
2018-01-13/18:59:07.59          0.098226398
2018-01-13/18:59:07.63          0.042881773
2018-01-13/18:59:07.66           0.10170870
2018-01-13/18:59:07.69           0.10104806
2018-01-13/18:59:07.72         -0.027242188
2018-01-13/18:59:07.75          0.021912195
2018-01-13/18:59:07.78         0.0021059986
2018-01-13/18:59:07.81          0.090345406
2018-01-13/18:59:07.84         -0.079361634
2018-01-13/18:59:07.88         -0.012734057
2018-01-13/18:59:07.91         -0.018032110
2018-01-13/18:59:07.94         -0.075584530
2018-01-13/18:59:07.97         -0.030903596
2018-01-13/18:59:08.00          0.036957361
2018-01-13/18:59:08.03          0.070152135
2018-01-13/18:59:08.06           0.11687074
2018-01-13/18:59:08.09           0.10325918
2018-01-13/18:59:08.13           0.12052173
2018-01-13/18:59:08.16          0.065751224
2018-01-13/18:59:08.19          0.023887713
2018-01-13/18:59:08.22          0.043634497
2018-01-13/18:59:08.25          0.080583160
2018-01-13/18:59:08.28          0.092242543
2018-01-13/18:59:08.31          0.027986891
2018-01-13/18:59:08.34          0.020237074
2018-01-13/18:59:08.38         -0.077941343
2018-01-13/18:59:08.41         -0.013653940
2018-01-13/18:59:08.44         -0.050350636
2018-01-13/18:59:08.47          0.084643288
2018-01-13/18:59:08.50          0.064615614
2018-01-13/18:59:08.53          0.043048445
2018-01-13/18:59:08.56          0.042429860
2018-01-13/18:59:08.59          0.040493656
2018-01-13/18:59:08.63         -0.012561046
2018-01-13/18:59:08.66        -0.0061098206
2018-01-13/18:59:08.69         -0.063918184
2018-01-13/18:59:08.72         -0.059191852
2018-01-13/18:59:08.75          0.012351073
2018-01-13/18:59:08.78         -0.028684706
2018-01-13/18:59:08.81          0.031695282
2018-01-13/18:59:08.84         0.0023323530
2018-01-13/18:59:08.88         -0.015660278
2018-01-13/18:59:08.91        -0.0070755793
2018-01-13/18:59:08.94          0.049571703
2018-01-13/18:59:08.97           0.12785635
2018-01-13/18:59:09.00           0.12711718
2018-01-13/18:59:09.03          0.061205389
2018-01-13/18:59:09.06           0.10251168
2018-01-13/18:59:09.09          0.068079969
2018-01-13/18:59:09.13        0.00027021673
2018-01-13/18:59:09.16         -0.060489278
2018-01-13/18:59:09.19         -0.092785195
2018-01-13/18:59:09.22         -0.029476394
2018-01-13/18:59:09.25          0.025520082
2018-01-13/18:59:09.28          0.037082953
2018-01-13/18:59:09.31         -0.061497329
2018-01-13/18:59:09.34         -0.028821185
2018-01-13/18:59:09.38         -0.024078727
2018-01-13/18:59:09.41          0.017266173
2018-01-13/18:59:09.44           0.10605199
2018-01-13/18:59:09.47           0.18822906
2018-01-13/18:59:09.50          0.049719387
2018-01-13/18:59:09.53          0.047858123
2018-01-13/18:59:09.56          0.048901629
2018-01-13/18:59:09.59         -0.034607681
2018-01-13/18:59:09.63        -0.0035805042
2018-01-13/18:59:09.66         -0.074877465
2018-01-13/18:59:09.69         -0.019704529
2018-01-13/18:59:09.72         -0.012088506
2018-01-13/18:59:09.75         0.0058706171
2018-01-13/18:59:09.78          0.075054032
2018-01-13/18:59:09.81         0.0052837419
2018-01-13/18:59:09.84         -0.011601900
2018-01-13/18:59:09.88          0.035036366
2018-01-13/18:59:09.91          0.035070863
2018-01-13/18:59:09.94          0.027881015
2018-01-13/18:59:09.97          0.096355136
2018-01-13/18:59:10.00          0.083045176
2018-01-13/18:59:10.03          0.044767294
2018-01-13/18:59:10.06          0.012537544
2018-01-13/18:59:10.09         -0.014993649
2018-01-13/18:59:10.13         -0.018334332
2018-01-13/18:59:10.16         -0.029088743
2018-01-13/18:59:10.19        -0.0055269390
2018-01-13/18:59:10.22          0.066346681
2018-01-13/18:59:10.25          0.015951411
2018-01-13/18:59:10.28          0.021713828
2018-01-13/18:59:10.31         0.0091049993
2018-01-13/18:59:10.34         -0.038678990
2018-01-13/18:59:10.38          0.039133120
2018-01-13/18:59:10.41          0.060477410
2018-01-13/18:59:10.44          0.085508383
2018-01-13/18:59:10.47          0.090326789
2018-01-13/18:59:10.50          0.087318183
2018-01-13/18:59:10.53          0.074472299
2018-01-13/18:59:10.56         0.0095141685
2018-01-13/18:59:10.59         -0.069638747
2018-01-13/18:59:10.63          0.055885487
2018-01-13/18:59:10.66         -0.051012400
2018-01-13/18:59:10.69          0.027179655
2018-01-13/18:59:10.72          0.067998308
2018-01-13/18:59:10.75          0.013061251
2018-01-13/18:59:10.78         -0.014836379
2018-01-13/18:59:10.81         -0.029675482
2018-01-13/18:59:10.84         -0.021281560
2018-01-13/18:59:10.88          0.069949405
2018-01-13/18:59:10.91         0.0043625507
2018-01-13/18:59:10.94          0.059079929
2018-01-13/18:59:10.97         -0.043977624
2018-01-13/18:59:11.00          0.016432058
2018-01-13/18:59:11.03        -0.0010934578
2018-01-13/18:59:11.06         -0.020904400
2018-01-13/18:59:11.09         -0.050516117
2018-01-13/18:59:11.13         -0.019875995
2018-01-13/18:59:11.16        -0.0048418419
2018-01-13/18:59:11.19         0.0068547981
2018-01-13/18:59:11.22          0.099746811
2018-01-13/18:59:11.25          0.058982192
2018-01-13/18:59:11.28         -0.035229617
2018-01-13/18:59:11.31         -0.022351463
2018-01-13/18:59:11.34        -0.0025314474
2018-01-13/18:59:11.38         -0.021439934
2018-01-13/18:59:11.41          0.058094447
2018-01-13/18:59:11.44         -0.020708928
2018-01-13/18:59:11.47         -0.010722082
2018-01-13/18:59:11.50          -0.15082428
2018-01-13/18:59:11.53         0.0027421180
2018-01-13/18:59:11.56          0.030479501
2018-01-13/18:59:11.59          0.025695273
2018-01-13/18:59:11.63          0.057060744
2018-01-13/18:59:11.66          0.034131756
2018-01-13/18:59:11.69          0.037533672
2018-01-13/18:59:11.72          0.083447625
2018-01-13/18:59:11.75          0.085004206
2018-01-13/18:59:11.78          0.098364001
2018-01-13/18:59:11.81         -0.032629188
2018-01-13/18:59:11.84         -0.045272620
2018-01-13/18:59:11.88          0.047745117
2018-01-13/18:59:11.91         -0.020746490
2018-01-13/18:59:11.94          0.066606583
2018-01-13/18:59:11.97          0.010202958
2018-01-13/18:59:12.00        -0.0048241842
2018-01-13/18:59:12.03          0.017059341
2018-01-13/18:59:12.06         -0.010345636
2018-01-13/18:59:12.09          0.015637477
2018-01-13/18:59:12.13          0.099456883
2018-01-13/18:59:12.16          0.035379154
2018-01-13/18:59:12.19          0.096916631
2018-01-13/18:59:12.22          0.021570658
2018-01-13/18:59:12.25          0.029397967
2018-01-13/18:59:12.28          0.050749963
2018-01-13/18:59:12.31         -0.036572514
2018-01-13/18:59:12.34          0.051354344
2018-01-13/18:59:12.38          0.071806300
2018-01-13/18:59:12.41          0.021785358
2018-01-13/18:59:12.44         -0.054284713
2018-01-13/18:59:12.47         -0.088028250
2018-01-13/18:59:12.50         -0.031527517
2018-01-13/18:59:12.53         0.0030777323
2018-01-13/18:59:12.56         -0.034632899
2018-01-13/18:59:12.59          0.012076185
2018-01-13/18:59:12.62          0.012942712
2018-01-13/18:59:12.66          0.023669056
2018-01-13/18:59:12.69           0.11723958
2018-01-13/18:59:12.72          0.094758023
2018-01-13/18:59:12.75          0.041610025
2018-01-13/18:59:12.78          0.034651886
2018-01-13/18:59:12.81         -0.056281588
2018-01-13/18:59:12.84         -0.019061628
2018-01-13/18:59:12.87          0.017957011
2018-01-13/18:59:12.91          0.042657294
2018-01-13/18:59:12.94          0.035074583
2018-01-13/18:59:12.97         -0.093847864
2018-01-13/18:59:13.00         -0.080256620
2018-01-13/18:59:13.03          0.024920508
2018-01-13/18:59:13.06          0.025980954
2018-01-13/18:59:13.09          0.011117177
2018-01-13/18:59:13.12          0.087129643
2018-01-13/18:59:13.16           0.10325759
2018-01-13/18:59:13.19          0.056795823
2018-01-13/18:59:13.22          0.052327207
2018-01-13/18:59:13.25          0.030422300
2018-01-13/18:59:13.28         -0.014809099
2018-01-13/18:59:13.31         -0.037695913
2018-01-13/18:59:13.34        -0.0099144388
2018-01-13/18:59:13.37          0.045441960
2018-01-13/18:59:13.41         0.0061194911
2018-01-13/18:59:13.44         -0.067283748
2018-01-13/18:59:13.47         -0.045097822
2018-01-13/18:59:13.50          -0.10248593
2018-01-13/18:59:13.53       -0.00084234180
2018-01-13/18:59:13.56          0.076655138
2018-01-13/18:59:13.59        -0.0095865518
2018-01-13/18:59:13.62          0.052364096
2018-01-13/18:59:13.66          0.062465662
2018-01-13/18:59:13.69          0.015279658
2018-01-13/18:59:13.72         0.0049739315
2018-01-13/18:59:13.75         -0.026291433
2018-01-13/18:59:13.78         -0.034109692
2018-01-13/18:59:13.81         -0.071834643
2018-01-13/18:59:13.84         0.0086309201
2018-01-13/18:59:13.87          0.084980297
2018-01-13/18:59:13.91          0.074619441
2018-01-13/18:59:13.94         -0.017083100
2018-01-13/18:59:13.97         -0.018089828
2018-01-13/18:59:14.00          0.034366827
2018-01-13/18:59:14.03          0.012455221
2018-01-13/18:59:14.06           0.13509974
2018-01-13/18:59:14.09          0.081696330
2018-01-13/18:59:14.12          0.022222140
2018-01-13/18:59:14.16          0.090370587
2018-01-13/18:59:14.19         -0.027718373
2018-01-13/18:59:14.22         -0.013882138
2018-01-13/18:59:14.25         -0.056670012
2018-01-13/18:59:14.28         -0.082313445
2018-01-13/18:59:14.31          0.023848290
2018-01-13/18:59:14.34        -0.0090901284
2018-01-13/18:59:14.37        -0.0024120359
2018-01-13/18:59:14.41        -0.0032208918
2018-01-13/18:59:14.44          -0.14526749
2018-01-13/18:59:14.47         -0.015492943
2018-01-13/18:59:14.50         0.0050500272
2018-01-13/18:59:14.53          0.039412697
2018-01-13/18:59:14.56          0.017329030
2018-01-13/18:59:14.59         -0.024783453
2018-01-13/18:59:14.62         -0.010283432
2018-01-13/18:59:14.66          0.040020497
2018-01-13/18:59:14.69          0.034583746
2018-01-13/18:59:14.72          0.055451739
2018-01-13/18:59:14.75         -0.059928995
2018-01-13/18:59:14.78         -0.035923576
2018-01-13/18:59:14.81         -0.011787053
2018-01-13/18:59:14.84          0.041047867
2018-01-13/18:59:14.87          0.061596345
2018-01-13/18:59:14.91          0.021697489
2018-01-13/18:59:14.94         0.0038568366
2018-01-13/18:59:14.97          0.016136482
2018-01-13/18:59:15.00          0.052366381
2018-01-13/18:59:15.03          0.057195001
2018-01-13/18:59:15.06          0.071876937
2018-01-13/18:59:15.09          0.095088081
2018-01-13/18:59:15.12          0.099230056
2018-01-13/18:59:15.16          0.036366688
2018-01-13/18:59:15.19          0.020181651
2018-01-13/18:59:15.22        -0.0053205986
2018-01-13/18:59:15.25         -0.057410076
2018-01-13/18:59:15.28       -0.00082684051
2018-01-13/18:59:15.31          0.030207935
2018-01-13/18:59:15.34          0.045272353
2018-01-13/18:59:15.37          0.056005331
2018-01-13/18:59:15.41          0.056723554
2018-01-13/18:59:15.44           0.11078336
2018-01-13/18:59:15.47          0.042364736
2018-01-13/18:59:15.50          0.077708430
2018-01-13/18:59:15.53          0.073714614
2018-01-13/18:59:15.56          0.020649321
2018-01-13/18:59:15.59          0.041237477
2018-01-13/18:59:15.62         0.0062721837
2018-01-13/18:59:15.66         -0.022787029
2018-01-13/18:59:15.69         -0.067986872
2018-01-13/18:59:15.72          -0.12948395
2018-01-13/18:59:15.75         -0.049789184
2018-01-13/18:59:15.78         -0.068299851
2018-01-13/18:59:15.81          0.035941289
2018-01-13/18:59:15.84          0.097897640
2018-01-13/18:59:15.87          0.032022125
2018-01-13/18:59:15.91          0.079268056
2018-01-13/18:59:15.94          0.030311217
2018-01-13/18:59:15.97          0.024239470
2018-01-13/18:59:16.00          0.070548602
2018-01-13/18:59:16.03           0.10912076
2018-01-13/18:59:16.06          0.079932337
2018-01-13/18:59:16.09          0.053650324
2018-01-13/18:59:16.12         -0.016929331
2018-01-13/18:59:16.16          0.039461313
2018-01-13/18:59:16.19         -0.082139211
2018-01-13/18:59:16.22         -0.092095210
2018-01-13/18:59:16.25         -0.050266342
2018-01-13/18:59:16.28          0.036334886
2018-01-13/18:59:16.31        -0.0050214468
2018-01-13/18:59:16.34          0.028735457
2018-01-13/18:59:16.37          0.062042851
2018-01-13/18:59:16.41          0.075238396
2018-01-13/18:59:16.44        -0.0084467755
2018-01-13/18:59:16.47          0.058347958
2018-01-13/18:59:16.50          0.051718005
2018-01-13/18:59:16.53          0.052936802
2018-01-13/18:59:16.56          0.016277210
2018-01-13/18:59:16.59         -0.027388974
2018-01-13/18:59:16.62         -0.041093385
2018-01-13/18:59:16.66         -0.034541422
2018-01-13/18:59:16.69         -0.069764567
2018-01-13/18:59:16.72         -0.047168386
2018-01-13/18:59:16.75          0.019279609
2018-01-13/18:59:16.78           0.13284125
2018-01-13/18:59:16.81          0.029944868
2018-01-13/18:59:16.84          0.046403749
2018-01-13/18:59:16.87          0.043147281
2018-01-13/18:59:16.91          0.037945991
2018-01-13/18:59:16.94         -0.067242758
2018-01-13/18:59:16.97         -0.044672855
2018-01-13/18:59:17.00          0.068968768
2018-01-13/18:59:17.03         0.0028191274
2018-01-13/18:59:17.06         -0.012815008
2018-01-13/18:59:17.09          0.037979275
2018-01-13/18:59:17.12         -0.011161153
2018-01-13/18:59:17.16          0.052281530
2018-01-13/18:59:17.19         -0.023913393
2018-01-13/18:59:17.22         -0.010715463
2018-01-13/18:59:17.25          0.013822482
2018-01-13/18:59:17.28           0.10255982
2018-01-13/18:59:17.31          0.091910730
2018-01-13/18:59:17.34          0.042523119
2018-01-13/18:59:17.37          0.028764200
2018-01-13/18:59:17.41         -0.029296219
2018-01-13/18:59:17.44         -0.080246598
2018-01-13/18:59:17.47         -0.025451111
2018-01-13/18:59:17.50         0.0040786488
2018-01-13/18:59:17.53          0.038497996
2018-01-13/18:59:17.56         -0.083190899
2018-01-13/18:59:17.59         -0.042875578
2018-01-13/18:59:17.62         -0.035185984
2018-01-13/18:59:17.66          0.013487119
2018-01-13/18:59:17.69          0.013985779
2018-01-13/18:59:17.72          0.059004269
2018-01-13/18:59:17.75          0.017492250
2018-01-13/18:59:17.78          0.054371059
2018-01-13/18:59:17.81          0.075447587
2018-01-13/18:59:17.84          0.030018220
2018-01-13/18:59:17.87        0.00091342220
2018-01-13/18:59:17.91          0.061472709
2018-01-13/18:59:17.94         -0.095471103
2018-01-13/18:59:17.97         -0.058505380
2018-01-13/18:59:18.00         -0.043259948
2018-01-13/18:59:18.03          0.022648485
2018-01-13/18:59:18.06         0.0083171568
2018-01-13/18:59:18.09          0.010894756
2018-01-13/18:59:18.12          0.041627581
2018-01-13/18:59:18.16        -0.0012785304
2018-01-13/18:59:18.19         -0.055395851
2018-01-13/18:59:18.22           0.11294266
2018-01-13/18:59:18.25          0.094332889
2018-01-13/18:59:18.28           0.17080648
2018-01-13/18:59:18.31           0.10555792
2018-01-13/18:59:18.34        -0.0071144008
2018-01-13/18:59:18.37         -0.025354905
2018-01-13/18:59:18.41         -0.088486779
2018-01-13/18:59:18.44          0.010441475
2018-01-13/18:59:18.47         -0.020663269
2018-01-13/18:59:18.50         -0.027651748
2018-01-13/18:59:18.53          0.017433407
2018-01-13/18:59:18.56         -0.041795191
2018-01-13/18:59:18.59          0.029833805
2018-01-13/18:59:18.62          0.080622150
2018-01-13/18:59:18.66          0.053564009
2018-01-13/18:59:18.69          0.022655309
2018-01-13/18:59:18.72         -0.011683776
2018-01-13/18:59:18.75          0.091093763
2018-01-13/18:59:18.78          0.036439605
2018-01-13/18:59:18.81         0.0011862645
2018-01-13/18:59:18.84         -0.080743309
2018-01-13/18:59:18.87         -0.045567963
2018-01-13/18:59:18.91         -0.044920073
2018-01-13/18:59:18.94         -0.051586372
2018-01-13/18:59:18.97         -0.023168610
2018-01-13/18:59:19.00          0.039206738
2018-01-13/18:59:19.03        -0.0034087094
2018-01-13/18:59:19.06          0.030039527
2018-01-13/18:59:19.09       -0.00068023113
2018-01-13/18:59:19.12          0.059478058
2018-01-13/18:59:19.16          0.048035851
2018-01-13/18:59:19.19        -0.0098754950
2018-01-13/18:59:19.22          0.018518152
2018-01-13/18:59:19.25          0.025944644
2018-01-13/18:59:19.28          0.044551697
2018-01-13/18:59:19.31          0.016817847
2018-01-13/18:59:19.34         -0.020607453
2018-01-13/18:59:19.37         -0.056904269
2018-01-13/18:59:19.41         -0.010892965
2018-01-13/18:59:19.44         -0.035711732
2018-01-13/18:59:19.47          0.033590827
2018-01-13/18:59:19.50          0.028716355
2018-01-13/18:59:19.53           0.11799995
2018-01-13/18:59:19.56          0.066386222
2018-01-13/18:59:19.59         -0.018470813
2018-01-13/18:59:19.62          0.037588873
2018-01-13/18:59:19.66          0.069632978
2018-01-13/18:59:19.69         -0.061448489
2018-01-13/18:59:19.72          0.021145581
2018-01-13/18:59:19.75          0.016255025
2018-01-13/18:59:19.78       -0.00028796851
2018-01-13/18:59:19.81         -0.067372813
2018-01-13/18:59:19.84          -0.18871317
2018-01-13/18:59:19.87         -0.074894131
2018-01-13/18:59:19.91         -0.042762533
2018-01-13/18:59:19.94         -0.016615403
2018-01-13/18:59:19.97          0.095432459
2018-01-13/18:59:20.00          0.032027144
2018-01-13/18:59:20.03           0.10468899
2018-01-13/18:59:20.06         0.0026992739
2018-01-13/18:59:20.09         0.0032948941
2018-01-13/18:59:20.12          0.036116388
2018-01-13/18:59:20.16           0.10582301
2018-01-13/18:59:20.19          0.021364310
2018-01-13/18:59:20.22          0.012637755
2018-01-13/18:59:20.25         0.0060353009
2018-01-13/18:59:20.28          0.019149023
2018-01-13/18:59:20.31          -0.10412858
2018-01-13/18:59:20.34          0.051603289
2018-01-13/18:59:20.37        -0.0086884605
2018-01-13/18:59:20.41          0.047466136
2018-01-13/18:59:20.44        -0.0052272986
2018-01-13/18:59:20.47          0.045808100
2018-01-13/18:59:20.50          0.014278693
2018-01-13/18:59:20.53          0.089503142
2018-01-13/18:59:20.56          0.021972669
2018-01-13/18:59:20.59          0.054205976
2018-01-13/18:59:20.62         -0.070588042
2018-01-13/18:59:20.66          0.017060653
2018-01-13/18:59:20.69          0.094707927
2018-01-13/18:59:20.72          0.044349358
2018-01-13/18:59:20.75          0.010764259
2018-01-13/18:59:20.78          0.061511257
2018-01-13/18:59:20.81         -0.066122377
2018-01-13/18:59:20.84         -0.034501164
2018-01-13/18:59:20.87          0.028249398
2018-01-13/18:59:20.91          0.087812801
2018-01-13/18:59:20.94          0.085710252
2018-01-13/18:59:20.97         -0.041738155
2018-01-13/18:59:21.00          0.068803021
2018-01-13/18:59:21.03          0.028224031
2018-01-13/18:59:21.06          0.012522099
2018-01-13/18:59:21.09         -0.029187766
2018-01-13/18:59:21.12         -0.026209481
2018-01-13/18:59:21.16         -0.061184543
2018-01-13/18:59:21.19         -0.047383291
2018-01-13/18:59:21.22         -0.022195733
2018-01-13/18:59:21.25          0.039438156
2018-01-13/18:59:21.28         -0.052140983
2018-01-13/18:59:21.31        -0.0078267446
2018-01-13/18:59:21.34        -0.0089111678
2018-01-13/18:59:21.37         0.0029899494
2018-01-13/18:59:21.41          0.018059571
2018-01-13/18:59:21.44          0.068378586
2018-01-13/18:59:21.47           0.11210695
2018-01-13/18:59:21.50          0.012022971
2018-01-13/18:59:21.53          0.014544743
2018-01-13/18:59:21.56          0.020856689
2018-01-13/18:59:21.59         -0.026306851
2018-01-13/18:59:21.62         -0.037650227
2018-01-13/18:59:21.66          0.089258254
2018-01-13/18:59:21.69          0.049359379
2018-01-13/18:59:21.72         -0.011286775
2018-01-13/18:59:21.75         -0.050279485
2018-01-13/18:59:21.78          0.018208962
2018-01-13/18:59:21.81        -0.0090695551
2018-01-13/18:59:21.84        -0.0056459074
2018-01-13/18:59:21.87          0.056786981
2018-01-13/18:59:21.91          0.081787037
2018-01-13/18:59:21.94         -0.060323575
2018-01-13/18:59:21.97         0.0070100358
2018-01-13/18:59:22.00          0.053654130
2018-01-13/18:59:22.03          0.043952505
2018-01-13/18:59:22.06         -0.024428915
2018-01-13/18:59:22.09         -0.022035853
2018-01-13/18:59:22.12         -0.044515714
2018-01-13/18:59:22.16         -0.025704714
2018-01-13/18:59:22.19         -0.031664796
2018-01-13/18:59:22.22          0.083573584
2018-01-13/18:59:22.25          0.048443611
2018-01-13/18:59:22.28         -0.071362263
2018-01-13/18:59:22.31        -0.0046889560
2018-01-13/18:59:22.34          0.039378023
2018-01-13/18:59:22.37          0.017935737
2018-01-13/18:59:22.41          0.028725833
2018-01-13/18:59:22.44          0.037361904
2018-01-13/18:59:22.47          0.019856496
2018-01-13/18:59:22.50         -0.036771573
2018-01-13/18:59:22.53         -0.043917178
2018-01-13/18:59:22.56          0.023296757
2018-01-13/18:59:22.59          -0.10100943
2018-01-13/18:59:22.62         -0.031051951
2018-01-13/18:59:22.66          0.061160436
2018-01-13/18:59:22.69           0.11601032
2018-01-13/18:59:22.72          0.036277468
2018-01-13/18:59:22.75          0.043105325
2018-01-13/18:59:22.78          0.045326269
2018-01-13/18:59:22.81         0.0023393549
2018-01-13/18:59:22.84          0.061066383
2018-01-13/18:59:22.87          0.078907555
2018-01-13/18:59:22.91         -0.013863046
2018-01-13/18:59:22.94         -0.099695327
2018-01-13/18:59:22.97         -0.071944116
2018-01-13/18:59:23.00         -0.030747818
2018-01-13/18:59:23.03         -0.047127173
2018-01-13/18:59:23.06          -0.11126852
2018-01-13/18:59:23.09        -0.0076047957
2018-01-13/18:59:23.12          0.017440442
2018-01-13/18:59:23.16          0.012141508
2018-01-13/18:59:23.19           0.13792575
2018-01-13/18:59:23.22           0.11639849
2018-01-13/18:59:23.25          0.079634754
2018-01-13/18:59:23.28           0.12330674
2018-01-13/18:59:23.31           0.10424367
2018-01-13/18:59:23.34          0.085530981
2018-01-13/18:59:23.37          0.023597999
2018-01-13/18:59:23.41         -0.035743562
2018-01-13/18:59:23.44         -0.013252684
2018-01-13/18:59:23.47         -0.075558591
2018-01-13/18:59:23.50         -0.037802265
2018-01-13/18:59:23.53         -0.079401666
2018-01-13/18:59:23.56          -0.14586844
2018-01-13/18:59:23.59         -0.072942449
2018-01-13/18:59:23.62          0.023554004
2018-01-13/18:59:23.66          0.050057626
2018-01-13/18:59:23.69          0.047283776
2018-01-13/18:59:23.72          0.050241270
2018-01-13/18:59:23.75          0.049901583
2018-01-13/18:59:23.78          0.034137192
2018-01-13/18:59:23.81          0.031413406
2018-01-13/18:59:23.84          0.039600338
2018-01-13/18:59:23.87         -0.018505595
2018-01-13/18:59:23.91        -0.0054334788
2018-01-13/18:59:23.94         -0.040426069
2018-01-13/18:59:23.97          0.035110357
2018-01-13/18:59:24.00          0.058495012
2018-01-13/18:59:24.03         -0.065669549
2018-01-13/18:59:24.06         -0.013696900
2018-01-13/18:59:24.09          0.019094164
2018-01-13/18:59:24.12         -0.015118473
2018-01-13/18:59:24.16          0.042594384
2018-01-13/18:59:24.19          0.052914500
2018-01-13/18:59:24.22          0.019174007
2018-01-13/18:59:24.25         -0.064457680
2018-01-13/18:59:24.28         -0.051436598
2018-01-13/18:59:24.31          0.057494712
2018-01-13/18:59:24.34         0.0063033641
2018-01-13/18:59:24.37         -0.034836960
2018-01-13/18:59:24.41          0.035938719
2018-01-13/18:59:24.44          0.070080081
2018-01-13/18:59:24.47        -0.0067051630
2018-01-13/18:59:24.50         0.0087152594
2018-01-13/18:59:24.53          0.039639486
2018-01-13/18:59:24.56          0.018759329
2018-01-13/18:59:24.59         0.0057346694
2018-01-13/18:59:24.62          0.022220847
2018-01-13/18:59:24.66         0.0011961987
2018-01-13/18:59:24.69          0.019664998
2018-01-13/18:59:24.72         -0.086145397
2018-01-13/18:59:24.75         -0.060355918
2018-01-13/18:59:24.78         -0.043503401
2018-01-13/18:59:24.81         -0.065756326
2018-01-13/18:59:24.84         -0.043409940
2018-01-13/18:59:24.87         -0.019109391
2018-01-13/18:59:24.91          0.027757989
2018-01-13/18:59:24.94          0.034810491
2018-01-13/18:59:24.97        -0.0098073891
2018-01-13/18:59:25.00          0.043414623
2018-01-13/18:59:25.03          0.027496255
2018-01-13/18:59:25.06          0.020756368
2018-01-13/18:59:25.09          0.080787854
2018-01-13/18:59:25.12          0.014308578
2018-01-13/18:59:25.16          0.052499596
2018-01-13/18:59:25.19         -0.020530306
2018-01-13/18:59:25.22         -0.060782545
2018-01-13/18:59:25.25         -0.047382401
2018-01-13/18:59:25.28         -0.073993602
2018-01-13/18:59:25.31         -0.033688489
2018-01-13/18:59:25.34          0.022013898
2018-01-13/18:59:25.37         -0.024642968
2018-01-13/18:59:25.41          0.042310990
2018-01-13/18:59:25.44         0.0021320391
2018-01-13/18:59:25.47          0.030609638
2018-01-13/18:59:25.50          0.024635529
2018-01-13/18:59:25.53          0.035970805
2018-01-13/18:59:25.56          0.048201976
2018-01-13/18:59:25.59          0.063671343
2018-01-13/18:59:25.62        -0.0093851926
2018-01-13/18:59:25.66          0.030871327
2018-01-13/18:59:25.69         -0.040924565
2018-01-13/18:59:25.72        -0.0042413401
2018-01-13/18:59:25.75         -0.043866299
2018-01-13/18:59:25.78         -0.019217018
2018-01-13/18:59:25.81         -0.020967714
2018-01-13/18:59:25.84         -0.052727539
2018-01-13/18:59:25.87         -0.023604110
2018-01-13/18:59:25.91          0.083519207
2018-01-13/18:59:25.94          0.022093826
2018-01-13/18:59:25.97          0.035794135
2018-01-13/18:59:26.00         -0.025541985
2018-01-13/18:59:26.03        -0.0049751510
2018-01-13/18:59:26.06          0.039154297
2018-01-13/18:59:26.09          0.047491432
2018-01-13/18:59:26.12          0.096752016
2018-01-13/18:59:26.16          0.071010318
2018-01-13/18:59:26.19         -0.044305381
2018-01-13/18:59:26.22         -0.040484928
2018-01-13/18:59:26.25         -0.032865204
2018-01-13/18:59:26.28          0.020790849
2018-01-13/18:59:26.31         -0.015707002
2018-01-13/18:59:26.34         0.0094296531
2018-01-13/18:59:26.37          0.035918246
2018-01-13/18:59:26.41          0.035812626
2018-01-13/18:59:26.44         -0.053273778
2018-01-13/18:59:26.47          0.031677822
2018-01-13/18:59:26.50          0.038206915
2018-01-13/18:59:26.53          0.034780541
2018-01-13/18:59:26.56          0.030850618
2018-01-13/18:59:26.59          0.056675224
2018-01-13/18:59:26.62          0.018349061
2018-01-13/18:59:26.66          0.034408691
2018-01-13/18:59:26.69         -0.015669194
2018-01-13/18:59:26.72          0.044653059
2018-01-13/18:59:26.75        -0.0018690356
2018-01-13/18:59:26.78         -0.043511415
2018-01-13/18:59:26.81        -0.0038659242
2018-01-13/18:59:26.84          0.031449473
2018-01-13/18:59:26.87        -0.0092661369
2018-01-13/18:59:26.91          0.065169026
2018-01-13/18:59:26.94         -0.010825807
2018-01-13/18:59:26.97         0.0017642598
2018-01-13/18:59:27.00         -0.027419605
2018-01-13/18:59:27.03         0.0055197362
2018-01-13/18:59:27.06          0.057696850
2018-01-13/18:59:27.09          0.027936685
2018-01-13/18:59:27.12         -0.037173805
2018-01-13/18:59:27.16          0.072603119
2018-01-13/18:59:27.19        -0.0087688046
2018-01-13/18:59:27.22         0.0015661983
2018-01-13/18:59:27.25        0.00020528061
2018-01-13/18:59:27.28           0.10246699
2018-01-13/18:59:27.31          0.064759454
2018-01-13/18:59:27.34          0.032880744
2018-01-13/18:59:27.37          0.076784129
2018-01-13/18:59:27.41           0.11024740
2018-01-13/18:59:27.44         -0.010683432
2018-01-13/18:59:27.47         -0.028376266
2018-01-13/18:59:27.50         -0.060505739
2018-01-13/18:59:27.53         -0.013074860
2018-01-13/18:59:27.56         -0.072974506
2018-01-13/18:59:27.59         -0.036675090
2018-01-13/18:59:27.62          0.032358200
2018-01-13/18:59:27.66         -0.037157010
2018-01-13/18:59:27.69         -0.076402300
2018-01-13/18:59:27.72          0.027715152
2018-01-13/18:59:27.75          0.010988295
2018-01-13/18:59:27.78           0.10870525
2018-01-13/18:59:27.81          0.037713970
2018-01-13/18:59:27.84          0.054746925
2018-01-13/18:59:27.87          0.051616975
2018-01-13/18:59:27.91        0.00093628737
2018-01-13/18:59:27.94          0.023225396
2018-01-13/18:59:27.97          0.016246464
2018-01-13/18:59:28.00         -0.035278750
2018-01-13/18:59:28.03          0.011877903
2018-01-13/18:59:28.06       -0.00040569379
2018-01-13/18:59:28.09          0.080238088
2018-01-13/18:59:28.12          0.046524135
2018-01-13/18:59:28.16          0.025422095
2018-01-13/18:59:28.19         -0.014345510
2018-01-13/18:59:28.22          0.041921527
2018-01-13/18:59:28.25         0.0028082605
2018-01-13/18:59:28.28          0.074634067
2018-01-13/18:59:28.31          0.088371973
2018-01-13/18:59:28.34          0.026275623
2018-01-13/18:59:28.37         -0.063884504
2018-01-13/18:59:28.41         -0.060284086
2018-01-13/18:59:28.44         -0.045954944
2018-01-13/18:59:28.47         -0.014731278
2018-01-13/18:59:28.50         -0.045873212
2018-01-13/18:59:28.53          0.010966789
2018-01-13/18:59:28.56          0.029067578
2018-01-13/18:59:28.59          0.058149351
2018-01-13/18:59:28.62          0.029975053
2018-01-13/18:59:28.66          0.081514716
2018-01-13/18:59:28.69          0.099954776
2018-01-13/18:59:28.72          0.046417474
2018-01-13/18:59:28.75          0.022658977
2018-01-13/18:59:28.78          0.011528035
2018-01-13/18:59:28.81          0.019006416
2018-01-13/18:59:28.84         0.0086939443
2018-01-13/18:59:28.87         -0.078438159
2018-01-13/18:59:28.91         -0.060450642
2018-01-13/18:59:28.94         -0.065361714
2018-01-13/18:59:28.97         -0.071436480
2018-01-13/18:59:29.00         -0.041391502
2018-01-13/18:59:29.03          0.037004042
2018-01-13/18:59:29.06          0.061572895
2018-01-13/18:59:29.09          0.069588759
2018-01-13/18:59:29.12         -0.020862877
2018-01-13/18:59:29.16          0.030037921
2018-01-13/18:59:29.19          0.058657857
2018-01-13/18:59:29.22          0.030200665
2018-01-13/18:59:29.25          0.053590077
2018-01-13/18:59:29.28          0.073279688
2018-01-13/18:59:29.31          0.026624545
2018-01-13/18:59:29.34         -0.025442135
2018-01-13/18:59:29.37         -0.047071140
2018-01-13/18:59:29.41          0.012303847
2018-01-13/18:59:29.44         -0.026530945
2018-01-13/18:59:29.47         -0.081077262
2018-01-13/18:59:29.50          0.010978447
2018-01-13/18:59:29.53        -0.0081276188
2018-01-13/18:59:29.56         0.0058249658
2018-01-13/18:59:29.59          0.026228032
2018-01-13/18:59:29.62          0.020054191
2018-01-13/18:59:29.66          0.020951518
2018-01-13/18:59:29.69         -0.032944163
2018-01-13/18:59:29.72        -0.0092046578
2018-01-13/18:59:29.75          0.029613186
2018-01-13/18:59:29.78          0.013863955
2018-01-13/18:59:29.81         -0.055189726
2018-01-13/18:59:29.84         -0.056689331
2018-01-13/18:59:29.87         -0.059505859
2018-01-13/18:59:29.91         -0.012990762
2018-01-13/18:59:29.94         -0.031689844
2018-01-13/18:59:29.97         -0.022511514
2018-01-13/18:59:30.00         -0.015352720
2018-01-13/18:59:30.03          0.035505831
2018-01-13/18:59:30.06          0.010621351
2018-01-13/18:59:30.09          0.030796242
2018-01-13/18:59:30.12          0.021989629
2018-01-13/18:59:30.16         0.0011299312
2018-01-13/18:59:30.19         0.0076150737
2018-01-13/18:59:30.22         -0.040304424
2018-01-13/18:59:30.25          0.024087571
2018-01-13/18:59:30.28          0.029285033
2018-01-13/18:59:30.31        -0.0018709667
2018-01-13/18:59:30.34         -0.011353191
2018-01-13/18:59:30.37          0.020391182
2018-01-13/18:59:30.41        -0.0078504495
2018-01-13/18:59:30.44        -0.0092680867
2018-01-13/18:59:30.47         0.0015114250
2018-01-13/18:59:30.50          0.082472458
2018-01-13/18:59:30.53          0.072105653
2018-01-13/18:59:30.56          0.055625957
2018-01-13/18:59:30.59          0.059773890
2018-01-13/18:59:30.62          0.011164947
2018-01-13/18:59:30.66        -0.0047963678
2018-01-13/18:59:30.69         -0.013591696
2018-01-13/18:59:30.72         -0.016375666
2018-01-13/18:59:30.75         -0.025281941
2018-01-13/18:59:30.78         -0.026079250
2018-01-13/18:59:30.81         -0.021228496
2018-01-13/18:59:30.84         -0.034218726
2018-01-13/18:59:30.87         -0.017560226
2018-01-13/18:59:30.91        -0.0019106628
2018-01-13/18:59:30.94         -0.041075838
2018-01-13/18:59:30.97          0.016979855
2018-01-13/18:59:31.00          0.058861931
2018-01-13/18:59:31.03          0.023978816
2018-01-13/18:59:31.06        -0.0086406616
2018-01-13/18:59:31.09         -0.019000562
2018-01-13/18:59:31.12          0.027114112
2018-01-13/18:59:31.16         -0.039916830
2018-01-13/18:59:31.19         -0.047017428
2018-01-13/18:59:31.22         0.0072471839
2018-01-13/18:59:31.25         -0.011285210
2018-01-13/18:59:31.28         -0.010802891
2018-01-13/18:59:31.31          0.027252837
2018-01-13/18:59:31.34          0.066999467
2018-01-13/18:59:31.37         0.0037605528
2018-01-13/18:59:31.41         -0.024484012
2018-01-13/18:59:31.44         0.0092608140
2018-01-13/18:59:31.47         0.0087827031
2018-01-13/18:59:31.50          0.020988478
2018-01-13/18:59:31.53          0.022233920
2018-01-13/18:59:31.56         0.0087989907
2018-01-13/18:59:31.59         -0.046253173
2018-01-13/18:59:31.62         -0.069223431
2018-01-13/18:59:31.66        -0.0024641084
2018-01-13/18:59:31.69          0.022118622
2018-01-13/18:59:31.72         -0.020677797
2018-01-13/18:59:31.75         -0.014535341
2018-01-13/18:59:31.78          0.047047705
2018-01-13/18:59:31.81          0.047001712
2018-01-13/18:59:31.84        -0.0045657352
2018-01-13/18:59:31.87         0.0021757823
2018-01-13/18:59:31.91         -0.030583359
2018-01-13/18:59:31.94         -0.023311746
2018-01-13/18:59:31.97         -0.060231076
2018-01-13/18:59:32.00          0.037073258
2018-01-13/18:59:32.03          0.044363148
2018-01-13/18:59:32.06          0.011350708
2018-01-13/18:59:32.09         0.0014945402
2018-01-13/18:59:32.12        -0.0026920356
2018-01-13/18:59:32.16          0.090307218
2018-01-13/18:59:32.19          0.032667816
2018-01-13/18:59:32.22          0.029916115
2018-01-13/18:59:32.25          0.054802473
2018-01-13/18:59:32.28          0.067351658
2018-01-13/18:59:32.31          0.076730064
2018-01-13/18:59:32.34         -0.024163349
2018-01-13/18:59:32.37         -0.029183148
2018-01-13/18:59:32.41          0.011948520
2018-01-13/18:59:32.44         -0.075324552
2018-01-13/18:59:32.47          0.041280264
2018-01-13/18:59:32.50         -0.031426213
2018-01-13/18:59:32.53         -0.031914109
2018-01-13/18:59:32.56         -0.088925347
2018-01-13/18:59:32.59         -0.059141894
2018-01-13/18:59:32.62         -0.012948781
2018-01-13/18:59:32.66        -0.0012461634
2018-01-13/18:59:32.69        -0.0083743788
2018-01-13/18:59:32.72          0.041520809
2018-01-13/18:59:32.75        -0.0024818396
2018-01-13/18:59:32.78          0.066983825
2018-01-13/18:59:32.81         0.0093288737
2018-01-13/18:59:32.84         0.0060515720
2018-01-13/18:59:32.87         -0.037780155
2018-01-13/18:59:32.91          0.019418593
2018-01-13/18:59:32.94         -0.011250792
2018-01-13/18:59:32.97          0.015803555
2018-01-13/18:59:33.00         -0.040216248
2018-01-13/18:59:33.03         -0.013220094
2018-01-13/18:59:33.06        -0.0040504025
2018-01-13/18:59:33.09          0.033949418
2018-01-13/18:59:33.12          0.035475614
2018-01-13/18:59:33.16          0.043116855
2018-01-13/18:59:33.19          0.020528410
2018-01-13/18:59:33.22          0.036158104
2018-01-13/18:59:33.25          0.029951889
2018-01-13/18:59:33.28          0.076824719
2018-01-13/18:59:33.31          0.034046500
2018-01-13/18:59:33.34         -0.017440387
2018-01-13/18:59:33.37         -0.038529046
2018-01-13/18:59:33.41         -0.019544282
2018-01-13/18:59:33.44         -0.015344412
2018-01-13/18:59:33.47          0.039338749
2018-01-13/18:59:33.50        0.00098535773
2018-01-13/18:59:33.53          0.040919439
2018-01-13/18:59:33.56        0.00027386275
2018-01-13/18:59:33.59         -0.010689205
2018-01-13/18:59:33.62          0.035552396
2018-01-13/18:59:33.66          0.074920533
2018-01-13/18:59:33.69         -0.027205321
2018-01-13/18:59:33.72          0.012204264
2018-01-13/18:59:33.75         -0.068915517
2018-01-13/18:59:33.78          0.019873361
2018-01-13/18:59:33.81         -0.046986990
2018-01-13/18:59:33.84         -0.044014316
2018-01-13/18:59:33.87          0.030308115
2018-01-13/18:59:33.91         -0.034437848
2018-01-13/18:59:33.94         -0.025299915
2018-01-13/18:59:33.97          0.064917599
2018-01-13/18:59:34.00          0.051809084
2018-01-13/18:59:34.03          0.069144885
2018-01-13/18:59:34.06          0.028332277
2018-01-13/18:59:34.09          0.040483641
2018-01-13/18:59:34.12          0.030731251
2018-01-13/18:59:34.16         -0.061123615
2018-01-13/18:59:34.19          0.014451860
2018-01-13/18:59:34.22         -0.013582207
2018-01-13/18:59:34.25        -0.0043844758
2018-01-13/18:59:34.28        -0.0090975609
2018-01-13/18:59:34.31         -0.016880026
2018-01-13/18:59:34.34         -0.020530213
2018-01-13/18:59:34.37         -0.076382109
2018-01-13/18:59:34.41        -0.0080715994
2018-01-13/18:59:34.44         0.0099547050
2018-01-13/18:59:34.47         -0.015227131
2018-01-13/18:59:34.50          0.030099851
2018-01-13/18:59:34.53          0.015528824
2018-01-13/18:59:34.56        -0.0052630850
2018-01-13/18:59:34.59         -0.049906057
2018-01-13/18:59:34.62         -0.040295326
2018-01-13/18:59:34.66        -0.0019693212
2018-01-13/18:59:34.69        -0.0032424138
2018-01-13/18:59:34.72         0.0046044391
2018-01-13/18:59:34.75         0.0022874410
2018-01-13/18:59:34.78        -0.0072674246
2018-01-13/18:59:34.81         -0.011908796
2018-01-13/18:59:34.84         -0.037174288
2018-01-13/18:59:34.87          0.035590699
2018-01-13/18:59:34.91          0.023129343
2018-01-13/18:59:34.94          0.023238411
2018-01-13/18:59:34.97          0.034856372
2018-01-13/18:59:35.00          0.047632433
2018-01-13/18:59:35.03          0.045983190
2018-01-13/18:59:35.06        -0.0042955881
2018-01-13/18:59:35.09        0.00030364471
2018-01-13/18:59:35.12         -0.034851619
2018-01-13/18:59:35.16         -0.024695692
2018-01-13/18:59:35.19       -0.00088917444
2018-01-13/18:59:35.22          0.029824783
2018-01-13/18:59:35.25         -0.026838022
2018-01-13/18:59:35.28          0.013718074
2018-01-13/18:59:35.31         -0.042411243
2018-01-13/18:59:35.34         -0.014420404
2018-01-13/18:59:35.37         -0.029146032
2018-01-13/18:59:35.41          0.070804706
2018-01-13/18:59:35.44          0.027294170
2018-01-13/18:59:35.47         -0.013313567
2018-01-13/18:59:35.50         0.0026144080
2018-01-13/18:59:35.53         -0.011903940
2018-01-13/18:59:35.56         -0.051446139
2018-01-13/18:59:35.59         -0.014575190
2018-01-13/18:59:35.62        0.00022217391
2018-01-13/18:59:35.66         -0.021173433
2018-01-13/18:59:35.69         -0.024152433
2018-01-13/18:59:35.72         0.0078237371
2018-01-13/18:59:35.75          0.026171698
2018-01-13/18:59:35.78         0.0036072554
2018-01-13/18:59:35.81        -0.0090507442
2018-01-13/18:59:35.84          0.021736113
2018-01-13/18:59:35.87        -0.0092971326
2018-01-13/18:59:35.91       -0.00033326126
2018-01-13/18:59:35.94          0.018825957
2018-01-13/18:59:35.97        -0.0072912735
2018-01-13/18:59:36.00         -0.046712065
2018-01-13/18:59:36.03        -0.0046907430
2018-01-13/18:59:36.06         -0.012602074
2018-01-13/18:59:36.09         0.0082033324
2018-01-13/18:59:36.12         -0.026416961
2018-01-13/18:59:36.16          0.010056303
2018-01-13/18:59:36.19          0.034629660
2018-01-13/18:59:36.22          0.032645897
2018-01-13/18:59:36.25          0.049462559
2018-01-13/18:59:36.28          0.057486723
2018-01-13/18:59:36.31         -0.056234780
2018-01-13/18:59:36.34         -0.024025067
2018-01-13/18:59:36.37         -0.028584307
2018-01-13/18:59:36.41          0.012378914
2018-01-13/18:59:36.44        -0.0083822925
2018-01-13/18:59:36.47         -0.052305304
2018-01-13/18:59:36.50         -0.029964014
2018-01-13/18:59:36.53         -0.030215576
2018-01-13/18:59:36.56         -0.050135554
2018-01-13/18:59:36.59          0.037106298
2018-01-13/18:59:36.62         0.0021902161
2018-01-13/18:59:36.66         -0.019607684
2018-01-13/18:59:36.69         0.0069071084
2018-01-13/18:59:36.72          0.067126721
2018-01-13/18:59:36.75          0.034947779
2018-01-13/18:59:36.78         0.0075804970
2018-01-13/18:59:36.81         -0.013150124
2018-01-13/18:59:36.84         0.0075495350
2018-01-13/18:59:36.87         -0.040061164
2018-01-13/18:59:36.91         -0.025083030
2018-01-13/18:59:36.94          0.013078361
2018-01-13/18:59:36.97        -0.0097332369
2018-01-13/18:59:37.00         -0.027464447
2018-01-13/18:59:37.03         0.0054818430
2018-01-13/18:59:37.06       -0.00077037331
2018-01-13/18:59:37.09         -0.018070792
2018-01-13/18:59:37.12         -0.013763329
2018-01-13/18:59:37.16          0.021519422
2018-01-13/18:59:37.19          0.030471602
2018-01-13/18:59:37.22          0.067144764
2018-01-13/18:59:37.25        1.4430477e-05
2018-01-13/18:59:37.28         -0.034411694
2018-01-13/18:59:37.31         -0.061788808
2018-01-13/18:59:37.34         -0.019361039
2018-01-13/18:59:37.37         -0.057187881
2018-01-13/18:59:37.41          0.033099146
2018-01-13/18:59:37.44          0.014990688
2018-01-13/18:59:37.47        0.00016651082
2018-01-13/18:59:37.50         -0.038685764
2018-01-13/18:59:37.53          0.018407893
2018-01-13/18:59:37.56         0.0024670970
2018-01-13/18:59:37.59          0.026128818
2018-01-13/18:59:37.62         0.0084815513
2018-01-13/18:59:37.66          0.091469961
2018-01-13/18:59:37.69         -0.010750969
2018-01-13/18:59:37.72         -0.041882303
2018-01-13/18:59:37.75          0.014095194
2018-01-13/18:59:37.78         -0.037333692
2018-01-13/18:59:37.81         -0.025125086
2018-01-13/18:59:37.84        -0.0077753894
2018-01-13/18:59:37.87        -0.0081154696
2018-01-13/18:59:37.91          0.036173118
2018-01-13/18:59:37.94         -0.022732462
2018-01-13/18:59:37.97          0.030740806
2018-01-13/18:59:38.00          0.053934422
2018-01-13/18:59:38.03          0.019538939
2018-01-13/18:59:38.06          0.049752377
2018-01-13/18:59:38.09         -0.024251661
2018-01-13/18:59:38.12         -0.013773250
2018-01-13/18:59:38.16          0.024241894
2018-01-13/18:59:38.19         -0.033736823
2018-01-13/18:59:38.22          0.032476704
2018-01-13/18:59:38.25         -0.046146891
2018-01-13/18:59:38.28         -0.048999034
2018-01-13/18:59:38.31         -0.068121433
2018-01-13/18:59:38.34         -0.034977295
2018-01-13/18:59:38.37          0.045218337
2018-01-13/18:59:38.41          0.046942184
2018-01-13/18:59:38.44         0.0096037544
2018-01-13/18:59:38.47         0.0089725241
2018-01-13/18:59:38.50         -0.025491082
2018-01-13/18:59:38.53          0.041810103
2018-01-13/18:59:38.56          0.010775314
2018-01-13/18:59:38.59         0.0026087096
2018-01-13/18:59:38.62         -0.025265753
2018-01-13/18:59:38.66         -0.039831311
2018-01-13/18:59:38.69         -0.051695746
2018-01-13/18:59:38.72         -0.061823222
2018-01-13/18:59:38.75         -0.053632970
2018-01-13/18:59:38.78        -0.0089806302
2018-01-13/18:59:38.81         -0.034571573
2018-01-13/18:59:38.84        -0.0037395001
2018-01-13/18:59:38.87          0.040982278
2018-01-13/18:59:38.91         0.0093644663
2018-01-13/18:59:38.94          0.021359107
2018-01-13/18:59:38.97          0.030590625
2018-01-13/18:59:39.00          0.013811924
2018-01-13/18:59:39.03          0.019659835
2018-01-13/18:59:39.06         -0.033935357
2018-01-13/18:59:39.09         -0.037099503
2018-01-13/18:59:39.12        0.00040520371
2018-01-13/18:59:39.16         0.0047523974
2018-01-13/18:59:39.19          0.023102337
2018-01-13/18:59:39.22          0.010591325
2018-01-13/18:59:39.25         0.0080835175
2018-01-13/18:59:39.28          0.029275945
2018-01-13/18:59:39.31          0.033402247
2018-01-13/18:59:39.34          0.042491027
2018-01-13/18:59:39.37          0.047255310
2018-01-13/18:59:39.41         0.0063336745
2018-01-13/18:59:39.44         -0.012458969
2018-01-13/18:59:39.47         0.0075607981
2018-01-13/18:59:39.50         -0.015850328
2018-01-13/18:59:39.53         -0.024530333
2018-01-13/18:59:39.56         -0.031193225
2018-01-13/18:59:39.59         -0.048681214
2018-01-13/18:59:39.62         -0.051451237
2018-01-13/18:59:39.66         -0.027227937
2018-01-13/18:59:39.69          0.021225908
2018-01-13/18:59:39.72         0.0042987652
2018-01-13/18:59:39.75         -0.015864022
2018-01-13/18:59:39.78          0.012741638
2018-01-13/18:59:39.81          0.011364670
2018-01-13/18:59:39.84         0.0027874748
2018-01-13/18:59:39.87          0.026217154
2018-01-13/18:59:39.91          0.056230403
2018-01-13/18:59:39.94          0.024911615
2018-01-13/18:59:39.97         -0.024803067
2018-01-13/18:59:40.00         -0.020699273
2018-01-13/18:59:40.03        -0.0097117034
2018-01-13/18:59:40.06         -0.047875023
2018-01-13/18:59:40.09         -0.032961783
2018-01-13/18:59:40.12         0.0010584316
2018-01-13/18:59:40.16       -8.2451428e-05
2018-01-13/18:59:40.19         -0.019613109
2018-01-13/18:59:40.22         -0.022524653
2018-01-13/18:59:40.25         -0.015798859
2018-01-13/18:59:40.28         -0.013472147
2018-01-13/18:59:40.31          0.016177458
2018-01-13/18:59:40.34         0.0069829501
2018-01-13/18:59:40.37        -0.0027598879
2018-01-13/18:59:40.41         -0.024046819
2018-01-13/18:59:40.44         -0.034983553
2018-01-13/18:59:40.47        -0.0088163916
2018-01-13/18:59:40.50         -0.011543326
2018-01-13/18:59:40.53         -0.010975757
2018-01-13/18:59:40.56         -0.021684199
2018-01-13/18:59:40.59         -0.012759509
2018-01-13/18:59:40.62         0.0085884300
2018-01-13/18:59:40.66          0.044549622
2018-01-13/18:59:40.69          0.038444267
2018-01-13/18:59:40.72          0.028087439
2018-01-13/18:59:40.75        -0.0097150165
2018-01-13/18:59:40.78          0.023475744
2018-01-13/18:59:40.81         -0.016608822
2018-01-13/18:59:40.84         -0.025764873
2018-01-13/18:59:40.87         -0.019630930
2018-01-13/18:59:40.91         -0.014565118
2018-01-13/18:59:40.94         -0.030672629
2018-01-13/18:59:40.97         -0.015647806
2018-01-13/18:59:41.00         -0.016261477
2018-01-13/18:59:41.03         -0.015458943
2018-01-13/18:59:41.06         -0.062425184
2018-01-13/18:59:41.09        -0.0056581432
2018-01-13/18:59:41.12          0.019880599
2018-01-13/18:59:41.16        0.00055665164
2018-01-13/18:59:41.19         -0.034444635
2018-01-13/18:59:41.22         -0.016523320
2018-01-13/18:59:41.25         -0.041440506
2018-01-13/18:59:41.28         -0.029617639
2018-01-13/18:59:41.31         -0.027475821
2018-01-13/18:59:41.34         0.0067559178
2018-01-13/18:59:41.37          0.015514430
2018-01-13/18:59:41.41        -0.0056498527
2018-01-13/18:59:41.44         0.0052246875
2018-01-13/18:59:41.47          0.033864407
2018-01-13/18:59:41.50        -0.0045504567
2018-01-13/18:59:41.53          0.019848390
2018-01-13/18:59:41.56        -0.0028131348
2018-01-13/18:59:41.59        0.00015479253
2018-01-13/18:59:41.62         0.0065200369
2018-01-13/18:59:41.66         0.0010283512
2018-01-13/18:59:41.69        -0.0036808833
2018-01-13/18:59:41.72        -0.0059871505
2018-01-13/18:59:41.75         -0.033209745
2018-01-13/18:59:41.78         -0.010327732
2018-01-13/18:59:41.81         -0.028181874
2018-01-13/18:59:41.84        -0.0074063439
2018-01-13/18:59:41.87         0.0012915879
2018-01-13/18:59:41.91         0.0072694961
2018-01-13/18:59:41.94          0.013556606
2018-01-13/18:59:41.97          0.021104471
2018-01-13/18:59:42.00         -0.032172484
2018-01-13/18:59:42.03          0.018167783
2018-01-13/18:59:42.06         0.0032740220
2018-01-13/18:59:42.09        -0.0018226673
2018-01-13/18:59:42.12          0.015171194
2018-01-13/18:59:42.16         -0.018580223
2018-01-13/18:59:42.19         -0.024029126
2018-01-13/18:59:42.22         -0.037778348
2018-01-13/18:59:42.25         -0.043946961
2018-01-13/18:59:42.28         0.0033318057
2018-01-13/18:59:42.31         -0.056209719
2018-01-13/18:59:42.34         -0.025657969
2018-01-13/18:59:42.37         0.0023263350
2018-01-13/18:59:42.41          0.012356328
2018-01-13/18:59:42.44          0.032125797
2018-01-13/18:59:42.47          0.011755819
2018-01-13/18:59:42.50         -0.016464450
2018-01-13/18:59:42.53         -0.023052308
2018-01-13/18:59:42.56         -0.046172289
2018-01-13/18:59:42.59         0.0082697615
2018-01-13/18:59:42.62         -0.037021287
2018-01-13/18:59:42.66         -0.024168682
2018-01-13/18:59:42.69         -0.030978679
2018-01-13/18:59:42.72         -0.020295680
2018-01-13/18:59:42.75         -0.030091058
2018-01-13/18:59:42.78          0.016559780
2018-01-13/18:59:42.81          0.016284290
2018-01-13/18:59:42.84          0.037253797
2018-01-13/18:59:42.87          0.028150520
2018-01-13/18:59:42.91          0.062753336
2018-01-13/18:59:42.94          0.019089881
2018-01-13/18:59:42.97          0.016842489
2018-01-13/18:59:43.00         -0.014644164
2018-01-13/18:59:43.03         0.0091419414
2018-01-13/18:59:43.06         -0.037815958
2018-01-13/18:59:43.09        -0.0036945468
2018-01-13/18:59:43.12         -0.039192846
2018-01-13/18:59:43.16         0.0014619281
2018-01-13/18:59:43.19         -0.015375940
2018-01-13/18:59:43.22         0.0024166594
2018-01-13/18:59:43.25        -0.0087049963
2018-01-13/18:59:43.28        0.00072120960
2018-01-13/18:59:43.31         -0.017956580
2018-01-13/18:59:43.34         0.0023214576
2018-01-13/18:59:43.37         0.0085162746
2018-01-13/18:59:43.41          0.033982959
2018-01-13/18:59:43.44         -0.024820806
2018-01-13/18:59:43.47         -0.039768530
2018-01-13/18:59:43.50         -0.028062901
2018-01-13/18:59:43.53         -0.046092924
2018-01-13/18:59:43.56         -0.017653038
2018-01-13/18:59:43.59       -0.00040643151
2018-01-13/18:59:43.62         0.0099606821
2018-01-13/18:59:43.66         0.0097179934
2018-01-13/18:59:43.69        -0.0055693796
2018-01-13/18:59:43.72         0.0085779490
2018-01-13/18:59:43.75          0.034957219
2018-01-13/18:59:43.78        -0.0021662884
2018-01-13/18:59:43.81          0.033846479
2018-01-13/18:59:43.84          0.011080539
2018-01-13/18:59:43.87         0.0026337280
2018-01-13/18:59:43.91          0.012943057
2018-01-13/18:59:43.94        -0.0080451619
2018-01-13/18:59:43.97        -0.0033048093
2018-01-13/18:59:44.00         -0.018064121
2018-01-13/18:59:44.03         -0.043706943
2018-01-13/18:59:44.06        -0.0011800537
2018-01-13/18:59:44.09         -0.029528589
2018-01-13/18:59:44.12         -0.010944782
2018-01-13/18:59:44.16         0.0032531678
2018-01-13/18:59:44.19         0.0042145973
2018-01-13/18:59:44.22          0.023707427
2018-01-13/18:59:44.25         -0.012020026
2018-01-13/18:59:44.28        0.00047845432
2018-01-13/18:59:44.31          0.013464932
2018-01-13/18:59:44.34         0.0056245203
2018-01-13/18:59:44.37          0.010089178
2018-01-13/18:59:44.41          0.030606822
2018-01-13/18:59:44.44        -0.0045913793
2018-01-13/18:59:44.47         -0.036855314
2018-01-13/18:59:44.50         -0.074573894
2018-01-13/18:59:44.53         -0.036427788
2018-01-13/18:59:44.56         -0.017212268
2018-01-13/18:59:44.59        -0.0046717829
2018-01-13/18:59:44.62         0.0031455050
2018-01-13/18:59:44.66          0.015035460
2018-01-13/18:59:44.69        -0.0078070523
2018-01-13/18:59:44.72         -0.011423486
2018-01-13/18:59:44.75         -0.010600178
2018-01-13/18:59:44.78         0.0072946052
2018-01-13/18:59:44.81          0.019484883
2018-01-13/18:59:44.84          0.012261308
2018-01-13/18:59:44.87         -0.011347517
2018-01-13/18:59:44.91        -0.0012313683
2018-01-13/18:59:44.94         -0.023490660
2018-01-13/18:59:44.97        -0.0091195257
2018-01-13/18:59:45.00        -0.0034489808
2018-01-13/18:59:45.03         0.0088420572
2018-01-13/18:59:45.06          0.027682296
2018-01-13/18:59:45.09          0.021787300
2018-01-13/18:59:45.12        -0.0027302676
2018-01-13/18:59:45.16          0.013531739
2018-01-13/18:59:45.19         -0.011385324
2018-01-13/18:59:45.22          0.014983608
2018-01-13/18:59:45.25         -0.019427724
2018-01-13/18:59:45.28         -0.020462622
2018-01-13/18:59:45.31         -0.018984548
2018-01-13/18:59:45.34         -0.018282400
2018-01-13/18:59:45.37         -0.011926110
2018-01-13/18:59:45.41         0.0036639850
2018-01-13/18:59:45.44         -0.022158112
2018-01-13/18:59:45.47         -0.028294642
2018-01-13/18:59:45.50         -0.025461327
2018-01-13/18:59:45.53         -0.020610291
2018-01-13/18:59:45.56         0.0034861093
2018-01-13/18:59:45.59          0.012851727
2018-01-13/18:59:45.62        -0.0075229118
2018-01-13/18:59:45.66         0.0047239468
2018-01-13/18:59:45.69         -0.029746492
2018-01-13/18:59:45.72         0.0090720978
2018-01-13/18:59:45.75         -0.012354575
2018-01-13/18:59:45.78         -0.037234183
2018-01-13/18:59:45.81         -0.013289522
2018-01-13/18:59:45.84         -0.017684238
2018-01-13/18:59:45.87         -0.021679818
2018-01-13/18:59:45.91         0.0043743291
2018-01-13/18:59:45.94         -0.023768846
2018-01-13/18:59:45.97        -0.0032808612
2018-01-13/18:59:46.00         -0.016193479
2018-01-13/18:59:46.03         0.0026239877
2018-01-13/18:59:46.06         0.0057834292
2018-01-13/18:59:46.09        -0.0054749230
2018-01-13/18:59:46.12         -0.027135697
2018-01-13/18:59:46.16        -0.0018352538
2018-01-13/18:59:46.19         -0.038399353
2018-01-13/18:59:46.22         -0.041058384
2018-01-13/18:59:46.25         -0.033600776
2018-01-13/18:59:46.28         -0.031178485
2018-01-13/18:59:46.31        -0.0028119148
2018-01-13/18:59:46.34         0.0023436910
2018-01-13/18:59:46.37          0.013636284
2018-01-13/18:59:46.41          0.027854778
2018-01-13/18:59:46.44       -0.00029980613
2018-01-13/18:59:46.47          0.010194321
2018-01-13/18:59:46.50         0.0074934049
2018-01-13/18:59:46.53          0.012848502
2018-01-13/18:59:46.56         -0.018970750
2018-01-13/18:59:46.59         -0.028465051
2018-01-13/18:59:46.62         -0.017236690
2018-01-13/18:59:46.66         -0.019089013
2018-01-13/18:59:46.69         -0.039336708
2018-01-13/18:59:46.72         -0.034522694
2018-01-13/18:59:46.75         -0.030853775
2018-01-13/18:59:46.78         -0.042396765
2018-01-13/18:59:46.81         -0.014449312
2018-01-13/18:59:46.84          0.013175477
2018-01-13/18:59:46.87          0.022594995
2018-01-13/18:59:46.91         0.0026615288
2018-01-13/18:59:46.94         -0.014786470
2018-01-13/18:59:46.97          0.012534070
2018-01-13/18:59:47.00        -0.0077953178
2018-01-13/18:59:47.03         -0.028187168
2018-01-13/18:59:47.06         0.0034016130
2018-01-13/18:59:47.09        -0.0046330191
2018-01-13/18:59:47.12        -0.0081374941
2018-01-13/18:59:47.16         -0.025085403
2018-01-13/18:59:47.19         -0.011889658
2018-01-13/18:59:47.22        0.00060769697
2018-01-13/18:59:47.25         -0.013452049
2018-01-13/18:59:47.28         -0.023280660
2018-01-13/18:59:47.31          0.013337090
2018-01-13/18:59:47.34          0.011420787
2018-01-13/18:59:47.37         -0.012124489
2018-01-13/18:59:47.41         -0.022746594
2018-01-13/18:59:47.44         -0.011238392
2018-01-13/18:59:47.47         -0.018890097
2018-01-13/18:59:47.50         -0.037896344
2018-01-13/18:59:47.53         -0.038148802
2018-01-13/18:59:47.56         0.0022256686
2018-01-13/18:59:47.59         -0.016792005
2018-01-13/18:59:47.62         -0.032038977
2018-01-13/18:59:47.66         -0.017867769
2018-01-13/18:59:47.69       -0.00096046802
2018-01-13/18:59:47.72         -0.016173636
2018-01-13/18:59:47.75         -0.026858789
2018-01-13/18:59:47.78         0.0031667532
2018-01-13/18:59:47.81         0.0084918979
2018-01-13/18:59:47.84         -0.011109537
2018-01-13/18:59:47.87         0.0040406777
2018-01-13/18:59:47.91          0.010222563
2018-01-13/18:59:47.94         -0.022985198
2018-01-13/18:59:47.97        -0.0084741066
2018-01-13/18:59:48.00         -0.013824319
2018-01-13/18:59:48.03         0.0035874082
2018-01-13/18:59:48.06         -0.025444884
2018-01-13/18:59:48.09        -0.0068710609
2018-01-13/18:59:48.12          0.015396959
2018-01-13/18:59:48.16         -0.014545222
2018-01-13/18:59:48.19        -0.0082830373
2018-01-13/18:59:48.22         0.0043398574
2018-01-13/18:59:48.25         -0.021943076
2018-01-13/18:59:48.28        -0.0036096099
2018-01-13/18:59:48.31          0.010033902
2018-01-13/18:59:48.34          0.012952484
2018-01-13/18:59:48.37        -0.0096841194
2018-01-13/18:59:48.41         -0.025448313
2018-01-13/18:59:48.44        -0.0016446315
2018-01-13/18:59:48.47        -0.0057588053
2018-01-13/18:59:48.50        -0.0063401045
2018-01-13/18:59:48.53        -0.0022595025
2018-01-13/18:59:48.56        -0.0047992302
2018-01-13/18:59:48.59         -0.025268370
2018-01-13/18:59:48.62        -0.0061130508
2018-01-13/18:59:48.66          0.011465590
2018-01-13/18:59:48.69       -0.00095163245
2018-01-13/18:59:48.72         0.0036972123
2018-01-13/18:59:48.75        -0.0088581958
2018-01-13/18:59:48.78        0.00064516029
2018-01-13/18:59:48.81         0.0049374968
2018-01-13/18:59:48.84         0.0021231234
2018-01-13/18:59:48.87          0.012505097
2018-01-13/18:59:48.91        -0.0075622504
2018-01-13/18:59:48.94         -0.011484563
2018-01-13/18:59:48.97         0.0030311821
2018-01-13/18:59:49.00        -0.0076035017
2018-01-13/18:59:49.03        0.00049001586
2018-01-13/18:59:49.06        -0.0063548058
2018-01-13/18:59:49.09        -0.0069376277
2018-01-13/18:59:49.12         -0.016513556
2018-01-13/18:59:49.16        -0.0049467076
2018-01-13/18:59:49.19          0.010705955
2018-01-13/18:59:49.22         -0.022013789
2018-01-13/18:59:49.25         -0.039999957
2018-01-13/18:59:49.28         -0.021337607
2018-01-13/18:59:49.31        -0.0063194481
2018-01-13/18:59:49.34         0.0019338440
2018-01-13/18:59:49.37         0.0098026575
2018-01-13/18:59:49.41          0.019566451
2018-01-13/18:59:49.44        -0.0086703061
2018-01-13/18:59:49.47         -0.014396431
2018-01-13/18:59:49.50         0.0067450408
2018-01-13/18:59:49.53         0.0080285478
2018-01-13/18:59:49.56       -0.00051840259
2018-01-13/18:59:49.59        -0.0020154940
2018-01-13/18:59:49.62         -0.013358743
2018-01-13/18:59:49.66         -0.018311176
2018-01-13/18:59:49.69         -0.021540520
2018-01-13/18:59:49.72         -0.019143635
2018-01-13/18:59:49.75         -0.020089384
2018-01-13/18:59:49.78         0.0037527497
2018-01-13/18:59:49.81        -0.0017917500
2018-01-13/18:59:49.84         0.0025788075
2018-01-13/18:59:49.87        -0.0050003891
2018-01-13/18:59:49.91          0.014357479
2018-01-13/18:59:49.94          0.013364175
2018-01-13/18:59:49.97         0.0040714379
2018-01-13/18:59:50.00        -0.0030127626
2018-01-13/18:59:50.03        -0.0026148028
2018-01-13/18:59:50.06        -0.0092208524
2018-01-13/18:59:50.09         0.0067118577
2018-01-13/18:59:50.12        -0.0034129126
2018-01-13/18:59:50.16         -0.012190579
2018-01-13/18:59:50.19         -0.020557728
2018-01-13/18:59:50.22         -0.017798847
2018-01-13/18:59:50.25         -0.013928646
2018-01-13/18:59:50.28        -0.0015207683
2018-01-13/18:59:50.31          0.010597317
2018-01-13/18:59:50.34        -0.0011136835
2018-01-13/18:59:50.37         -0.012786705
2018-01-13/18:59:50.41         -0.013287683
2018-01-13/18:59:50.44        -0.0033661048
2018-01-13/18:59:50.47        -0.0071836507
2018-01-13/18:59:50.50         -0.022317787
2018-01-13/18:59:50.53        -0.0064457494
2018-01-13/18:59:50.56         0.0037166569
2018-01-13/18:59:50.59        -0.0086449481
2018-01-13/18:59:50.62         -0.010533517
2018-01-13/18:59:50.66       -0.00085200363
2018-01-13/18:59:50.69        -0.0089537939
2018-01-13/18:59:50.72        0.00089778470
2018-01-13/18:59:50.75         0.0036258304
2018-01-13/18:59:50.78         0.0098976335
2018-01-13/18:59:50.81         -0.014329300
2018-01-13/18:59:50.84        -0.0061407683
2018-01-13/18:59:50.87        -0.0024221074
2018-01-13/18:59:50.91        -0.0061026712
2018-01-13/18:59:50.94         0.0088916088
2018-01-13/18:59:50.97        -0.0022939710
2018-01-13/18:59:51.00         -0.019977899
2018-01-13/18:59:51.03        -0.0076770104
2018-01-13/18:59:51.06        -0.0088732087
2018-01-13/18:59:51.09         0.0086419238
2018-01-13/18:59:51.12        -0.0069814313
2018-01-13/18:59:51.16        -0.0081183026
2018-01-13/18:59:51.19        0.00018763321
2018-01-13/18:59:51.22         -0.019151599
2018-01-13/18:59:51.25        -0.0085752414
2018-01-13/18:59:51.28         0.0084255093
2018-01-13/18:59:51.31        -0.0075626941
2018-01-13/18:59:51.34        -0.0024795672
2018-01-13/18:59:51.37        -0.0052867061
2018-01-13/18:59:51.41        -0.0022273657
2018-01-13/18:59:51.44         -0.018017829
2018-01-13/18:59:51.47         -0.010594805
2018-01-13/18:59:51.50        -0.0049020956
2018-01-13/18:59:51.53       -0.00083080675
2018-01-13/18:59:51.56        -0.0027764023
2018-01-13/18:59:51.59        -0.0068496895
2018-01-13/18:59:51.62        -0.0025371014
2018-01-13/18:59:51.66        -0.0040146489
2018-01-13/18:59:51.69        -0.0099521093
2018-01-13/18:59:51.72         0.0098627532
2018-01-13/18:59:51.75        -0.0028381143
2018-01-13/18:59:51.78         -0.012417670
2018-01-13/18:59:51.81        -0.0082176386
2018-01-13/18:59:51.84         -0.013701308
2018-01-13/18:59:51.87        -0.0073547415
2018-01-13/18:59:51.91        -0.0050622271
2018-01-13/18:59:51.94        -0.0070333636
2018-01-13/18:59:51.97        -0.0076281912
2018-01-13/18:59:52.00         -0.020366305
2018-01-13/18:59:52.03         -0.010881018
2018-01-13/18:59:52.06         0.0057247310
2018-01-13/18:59:52.09         0.0025011203
2018-01-13/18:59:52.12         0.0019938609
2018-01-13/18:59:52.16         0.0030053814
2018-01-13/18:59:52.19        -0.0020183769
2018-01-13/18:59:52.22        -0.0076900585
2018-01-13/18:59:52.25        -0.0066320804
2018-01-13/18:59:52.28        -0.0010782895
2018-01-13/18:59:52.31         -0.010312442
2018-01-13/18:59:52.34         -0.012557040
2018-01-13/18:59:52.37         -0.015147012
2018-01-13/18:59:52.41         -0.011048253
2018-01-13/18:59:52.44         -0.016959091
2018-01-13/18:59:52.47         -0.014904388
2018-01-13/18:59:52.50         -0.010572365
2018-01-13/18:59:52.53        -0.0039348186
2018-01-13/18:59:52.56        0.00050263118
2018-01-13/18:59:52.59         0.0067290972
2018-01-13/18:59:52.62         0.0019501585
2018-01-13/18:59:52.66        0.00063277317
2018-01-13/18:59:52.69        -0.0035975661
2018-01-13/18:59:52.72        -0.0042918891
2018-01-13/18:59:52.75        -0.0026740194
2018-01-13/18:59:52.78         0.0054529661
2018-01-13/18:59:52.81        -0.0049812426
2018-01-13/18:59:52.84        -0.0017364475
2018-01-13/18:59:52.87       -0.00023049105
2018-01-13/18:59:52.91        -0.0056935694
2018-01-13/18:59:52.94        -0.0038938901
2018-01-13/18:59:52.97       -0.00092196889
2018-01-13/18:59:53.00        0.00043636200
2018-01-13/18:59:53.03        -0.0048275381
2018-01-13/18:59:53.06         -0.010035066
2018-01-13/18:59:53.09         0.0010779007
2018-01-13/18:59:53.12        -0.0035925388
2018-01-13/18:59:53.16        -0.0095824653
2018-01-13/18:59:53.19        -0.0028852310
2018-01-13/18:59:53.22        -0.0031899880
2018-01-13/18:59:53.25        -0.0085771441
2018-01-13/18:59:53.28       -0.00028171854
2018-01-13/18:59:53.31        0.00095867986
2018-01-13/18:59:53.34         0.0049388093
2018-01-13/18:59:53.37        0.00042068156
2018-01-13/18:59:53.41         0.0019865530
2018-01-13/18:59:53.44        -0.0029044565
2018-01-13/18:59:53.47        -0.0034341778
2018-01-13/18:59:53.50        -0.0011741389
2018-01-13/18:59:53.53       -0.00016147669
2018-01-13/18:59:53.56       -0.00039729111
2018-01-13/18:59:53.59        -0.0052911877
2018-01-13/18:59:53.62        -0.0073200765
2018-01-13/18:59:53.66        -0.0047910795
2018-01-13/18:59:53.69         -0.011676324
2018-01-13/18:59:53.72       -0.00055421299
2018-01-13/18:59:53.75        -0.0019769733
2018-01-13/18:59:53.78        -0.0035913022
2018-01-13/18:59:53.81         0.0050918030
2018-01-13/18:59:53.84       -0.00033872435
2018-01-13/18:59:53.87         0.0016448331
2018-01-13/18:59:53.91         0.0032802038
2018-01-13/18:59:53.94        -0.0044121528
2018-01-13/18:59:53.97         0.0027759053
2018-01-13/18:59:54.00        -0.0016810380
2018-01-13/18:59:54.03       -6.9076860e-05
2018-01-13/18:59:54.06        0.00042035969
2018-01-13/18:59:54.09        -0.0043343551
2018-01-13/18:59:54.12        -0.0035598046
2018-01-13/18:59:54.16        -0.0013826398
2018-01-13/18:59:54.19        -0.0049576904
2018-01-13/18:59:54.22       -0.00042758244
2018-01-13/18:59:54.25        -0.0029706088
2018-01-13/18:59:54.28        -0.0056689627
2018-01-13/18:59:54.31        -0.0029638658
2018-01-13/18:59:54.34       -0.00025731949
2018-01-13/18:59:54.37        -0.0016737782
2018-01-13/18:59:54.41        -0.0021954560
2018-01-13/18:59:54.44        -0.0053194881
2018-01-13/18:59:54.47        -0.0033014388
2018-01-13/18:59:54.50        -0.0017572468
2018-01-13/18:59:54.53        -0.0020840838
2018-01-13/18:59:54.56         0.0019241842
2018-01-13/18:59:54.59         0.0010451000
2018-01-13/18:59:54.62        -0.0017372508
2018-01-13/18:59:54.66       -0.00073011045
2018-01-13/18:59:54.69        -0.0013984036
2018-01-13/18:59:54.72        0.00047638879
2018-01-13/18:59:54.75        -0.0010412971
2018-01-13/18:59:54.78        0.00081969032
2018-01-13/18:59:54.81        0.00092868434
2018-01-13/18:59:54.84       -6.1359171e-05
2018-01-13/18:59:54.87        -0.0040394920
2018-01-13/18:59:54.91        -0.0020260516
2018-01-13/18:59:54.94        -0.0020570874
2018-01-13/18:59:54.97        -0.0018107377
2018-01-13/18:59:55.00       -0.00061457100
2018-01-13/18:59:55.03       -0.00040907068
2018-01-13/18:59:55.06        -0.0018982662
2018-01-13/18:59:55.09       -0.00033669544
2018-01-13/18:59:55.12       -0.00058024093
2018-01-13/18:59:55.16         0.0010160361
2018-01-13/18:59:55.19       -0.00023917070
2018-01-13/18:59:55.22       -0.00020391539
2018-01-13/18:59:55.25       -0.00034677332
2018-01-13/18:59:55.28       -0.00081405868
2018-01-13/18:59:55.31       -0.00023740420
2018-01-13/18:59:55.34       -4.7923045e-05
2018-01-13/18:59:55.37       -0.00039091216
2018-01-13/18:59:55.41       -0.00041892914
2018-01-13/18:59:55.44       -0.00041381865
2018-01-13/18:59:55.47       -0.00012733532
2018-01-13/18:59:55.50       -0.00012121668
2018-01-13/18:59:55.53       -4.9344743e-06
2018-01-13/18:59:55.56       -3.9438919e-05
2018-01-13/18:59:55.59        6.5215439e-06
2018-01-13/18:59:55.62       -2.5953988e-05
2018-01-13/18:59:55.66        2.7869542e-05
2018-01-13/18:59:55.69       -0.00032554897
2018-01-13/18:59:55.72       -0.00014896798
2018-01-13/18:59:55.75       -0.00026290442
2018-01-13/18:59:55.78       -0.00044653560
2018-01-13/18:59:55.81       -0.00015624151
2018-01-13/18:59:55.84        0.00024839086
2018-01-13/18:59:55.87        -0.0011175071
2018-01-13/18:59:55.91       -5.8479642e-05
2018-01-13/18:59:55.94       -0.00051775970
2018-01-13/18:59:55.97       -0.00027547627
2018-01-13/18:59:56.00        -0.0014346186
2018-01-13/18:59:56.03       -0.00044879924
2018-01-13/18:59:56.06        -0.0015562828
2018-01-13/18:59:56.09        -0.0011768562
2018-01-13/18:59:56.12       -0.00097179791
2018-01-13/18:59:56.16       -0.00059445424
2018-01-13/18:59:56.19        -0.0039540133
2018-01-13/18:59:56.22        -0.0032336494
2018-01-13/18:59:56.25        -0.0016209762
2018-01-13/18:59:56.28        -0.0012379342
2018-01-13/18:59:56.31        -0.0021703069
2018-01-13/18:59:56.34         0.0024136040
2018-01-13/18:59:56.37       -0.00061722356
2018-01-13/18:59:56.41        -0.0037362934
2018-01-13/18:59:56.44        -0.0015588356
2018-01-13/18:59:56.47         0.0012315361
2018-01-13/18:59:56.50        -0.0023337031
2018-01-13/18:59:56.53        -0.0021556293
2018-01-13/18:59:56.56        9.2966589e-05
2018-01-13/18:59:56.59       -0.00095514741
2018-01-13/18:59:56.62        -0.0040426392
2018-01-13/18:59:56.66        -0.0044273878
2018-01-13/18:59:56.69        5.0659786e-05
2018-01-13/18:59:56.72        -0.0028281830
2018-01-13/18:59:56.75        -0.0023076984
2018-01-13/18:59:56.78         0.0018380598
2018-01-13/18:59:56.81         0.0011670954
2018-01-13/18:59:56.84        -0.0014728906
2018-01-13/18:59:56.87       -0.00086028541
2018-01-13/18:59:56.91        0.00034792988
2018-01-13/18:59:56.94       -0.00070830358
2018-01-13/18:59:56.97        -0.0048598800
2018-01-13/18:59:57.00        -0.0077166783
2018-01-13/18:59:57.03        -0.0048527638
2018-01-13/18:59:57.06        -0.0073310185
2018-01-13/18:59:57.09        -0.0048940767
2018-01-13/18:59:57.12        -0.0057498877
2018-01-13/18:59:57.16        -0.0056077174
2018-01-13/18:59:57.19        -0.0077871276
2018-01-13/18:59:57.22        -0.0027710906
2018-01-13/18:59:57.25       -0.00086658525
2018-01-13/18:59:57.28         0.0052264832
2018-01-13/18:59:57.31        -0.0023022341
2018-01-13/18:59:57.34        -0.0024312271
2018-01-13/18:59:57.37        -0.0038072568
2018-01-13/18:59:57.41        0.00081351763
2018-01-13/18:59:57.44        -0.0039395912
2018-01-13/18:59:57.47        -0.0048212582
2018-01-13/18:59:57.50        -0.0087401274
2018-01-13/18:59:57.53        -0.0077197535
2018-01-13/18:59:57.56        -0.0052817151
2018-01-13/18:59:57.59       -0.00073511660
2018-01-13/18:59:57.62         0.0015746679
2018-01-13/18:59:57.66        -0.0050020817
2018-01-13/18:59:57.69        -0.0075017091
2018-01-13/18:59:57.72        -0.0035218212
2018-01-13/18:59:57.75        -0.0057448923
2018-01-13/18:59:57.78         0.0018710838
2018-01-13/18:59:57.81         0.0042341142
2018-01-13/18:59:57.84       -0.00051426996
2018-01-13/18:59:57.87        0.00030880230
2018-01-13/18:59:57.91         0.0017377021
2018-01-13/18:59:57.94         0.0079834227
2018-01-13/18:59:57.97       -0.00088268595
2018-01-13/18:59:58.00       -0.00051665552
2018-01-13/18:59:58.03         0.0054746418
2018-01-13/18:59:58.06       -8.2435678e-05
2018-01-13/18:59:58.09        0.00012977982
2018-01-13/18:59:58.12        -0.0016387164
2018-01-13/18:59:58.16        -0.0035907128
2018-01-13/18:59:58.19         -0.012754936
2018-01-13/18:59:58.22         -0.011730971
2018-01-13/18:59:58.25        -0.0017795424
2018-01-13/18:59:58.28         -0.010449652
2018-01-13/18:59:58.31         -0.017281532
2018-01-13/18:59:58.34        -0.0038419835
2018-01-13/18:59:58.37        -0.0055981275
2018-01-13/18:59:58.41        -0.0045205974
2018-01-13/18:59:58.44         -0.012970902
2018-01-13/18:59:58.47        -0.0075019836
2018-01-13/18:59:58.50        -0.0067255502
2018-01-13/18:59:58.53       -9.8000593e-05
2018-01-13/18:59:58.56          0.012486831
2018-01-13/18:59:58.59          0.010518033
2018-01-13/18:59:58.62        -0.0038342987
2018-01-13/18:59:58.66        -0.0061835761
2018-01-13/18:59:58.69        -0.0065562838
2018-01-13/18:59:58.72         0.0028867479
2018-01-13/18:59:58.75        0.00092847292
2018-01-13/18:59:58.78         0.0024951266
2018-01-13/18:59:58.81        -0.0083013051
2018-01-13/18:59:58.84         -0.015358990
2018-01-13/18:59:58.87        -0.0068128092
2018-01-13/18:59:58.91         0.0017193608
2018-01-13/18:59:58.94         0.0018751177
2018-01-13/18:59:58.97        -0.0022841161
2018-01-13/18:59:59.00         -0.015896754
2018-01-13/18:59:59.03        -0.0028933227
2018-01-13/18:59:59.06        -0.0017193226
2018-01-13/18:59:59.09        -0.0023083222
2018-01-13/18:59:59.12        -0.0037333338
2018-01-13/18:59:59.16        -0.0070451214
2018-01-13/18:59:59.19         -0.010967871
2018-01-13/18:59:59.22        -0.0090986491
2018-01-13/18:59:59.25        -0.0097401908
2018-01-13/18:59:59.28         0.0055970109
2018-01-13/18:59:59.31         -0.010127620
2018-01-13/18:59:59.34        -0.0036479118
2018-01-13/18:59:59.37        0.00020200792
2018-01-13/18:59:59.41         0.0082761641
2018-01-13/18:59:59.44         0.0036633180
2018-01-13/18:59:59.47        -0.0028710341
2018-01-13/18:59:59.50        -0.0049937885
2018-01-13/18:59:59.53        -0.0052243677
2018-01-13/18:59:59.56        -0.0055799464
2018-01-13/18:59:59.59         0.0013007197
2018-01-13/18:59:59.62        -0.0080795584
2018-01-13/18:59:59.66        -0.0068131665
2018-01-13/18:59:59.69         -0.011186753
2018-01-13/18:59:59.72         -0.010256735
2018-01-13/18:59:59.75        -0.0076927952
2018-01-13/18:59:59.78        -0.0022232410
2018-01-13/18:59:59.81         0.0043493014
2018-01-13/18:59:59.84         0.0023297620
2018-01-13/18:59:59.87         0.0063134480
2018-01-13/18:59:59.91        -0.0048443784
2018-01-13/18:59:59.94        -0.0064238248
2018-01-13/18:59:59.97         -0.016347794
2018-01-13/19:00:00.00        -0.0090043414
2018-01-13/19:00:00.03         -0.011528216
2018-01-13/19:00:00.06         -0.011412915
2018-01-13/19:00:00.09        -0.0063045305
2018-01-13/19:00:00.12         -0.013345446
2018-01-13/19:00:00.16         -0.016028122
2018-01-13/19:00:00.19        -0.0096508196
2018-01-13/19:00:00.22        -0.0073196137
2018-01-13/19:00:00.25        -0.0026846033
2018-01-13/19:00:00.28        -0.0027984038
2018-01-13/19:00:00.31        -0.0069360995
2018-01-13/19:00:00.34         -0.014059724
2018-01-13/19:00:00.37        -0.0079464661
2018-01-13/19:00:00.41         -0.011951227
2018-01-13/19:00:00.44         -0.019440512
2018-01-13/19:00:00.47        -0.0074476487
2018-01-13/19:00:00.50         -0.017832300
2018-01-13/19:00:00.53        -0.0090917812
2018-01-13/19:00:00.56        -0.0068820550
2018-01-13/19:00:00.59        -0.0011129867
2018-01-13/19:00:00.62         0.0027633813
2018-01-13/19:00:00.66         -0.010650928
2018-01-13/19:00:00.69        -0.0046748364
2018-01-13/19:00:00.72        -0.0011173523
2018-01-13/19:00:00.75         -0.014966592
2018-01-13/19:00:00.78         -0.012903458
2018-01-13/19:00:00.81         -0.012575141
2018-01-13/19:00:00.84        -0.0069964707
2018-01-13/19:00:00.87        -0.0068697137
2018-01-13/19:00:00.91         0.0016074262
2018-01-13/19:00:00.94        -0.0021005465
2018-01-13/19:00:00.97         -0.017712596
2018-01-13/19:00:01.00         -0.020850426
2018-01-13/19:00:01.03        -0.0051485555
2018-01-13/19:00:01.06        -0.0081438740
2018-01-13/19:00:01.09        -0.0016092211
2018-01-13/19:00:01.12        -0.0062876966
2018-01-13/19:00:01.16        -0.0060047941
2018-01-13/19:00:01.19         -0.015911769
2018-01-13/19:00:01.22         -0.013471735
2018-01-13/19:00:01.25         0.0036491260
2018-01-13/19:00:01.28        -0.0017842719
2018-01-13/19:00:01.31         -0.010456136
2018-01-13/19:00:01.34         0.0049702643
2018-01-13/19:00:01.37        -0.0080820511
2018-01-13/19:00:01.41         -0.013079939
2018-01-13/19:00:01.44         -0.011116162
2018-01-13/19:00:01.47         -0.013887787
2018-01-13/19:00:01.50         -0.019520340
2018-01-13/19:00:01.53         -0.015488954
2018-01-13/19:00:01.56        -0.0032180684
2018-01-13/19:00:01.59         0.0038502591
2018-01-13/19:00:01.62        -0.0022480852
2018-01-13/19:00:01.66        -0.0092020760
2018-01-13/19:00:01.69         -0.013996820
2018-01-13/19:00:01.72        -0.0063715771
2018-01-13/19:00:01.75         -0.014695337
2018-01-13/19:00:01.78        -0.0052983711
2018-01-13/19:00:01.81        -0.0020374010
2018-01-13/19:00:01.84        0.00030068132
2018-01-13/19:00:01.87       -0.00070304170
2018-01-13/19:00:01.91         -0.014068464
2018-01-13/19:00:01.94        -0.0097067728
2018-01-13/19:00:01.97         0.0051084927
2018-01-13/19:00:02.00         -0.011007794
2018-01-13/19:00:02.03         -0.023108535
2018-01-13/19:00:02.06        -0.0086853137
2018-01-13/19:00:02.09         -0.024342963
2018-01-13/19:00:02.12         -0.025952202
2018-01-13/19:00:02.16         -0.028154523
2018-01-13/19:00:02.19         -0.011970726
2018-01-13/19:00:02.22        -0.0097989227
2018-01-13/19:00:02.25         -0.027043838
2018-01-13/19:00:02.28         -0.016046916
2018-01-13/19:00:02.31        -0.0037452274
2018-01-13/19:00:02.34        -0.0023483297
2018-01-13/19:00:02.37         0.0022475140
2018-01-13/19:00:02.41         0.0050738076
2018-01-13/19:00:02.44         -0.017644113
2018-01-13/19:00:02.47         -0.011493271
2018-01-13/19:00:02.50         -0.018261555
2018-01-13/19:00:02.53         -0.015658474
2018-01-13/19:00:02.56         -0.011370516
2018-01-13/19:00:02.59        0.00015261505
2018-01-13/19:00:02.62        -0.0059709332
2018-01-13/19:00:02.66         0.0060252626
2018-01-13/19:00:02.69         -0.021397765
2018-01-13/19:00:02.72        -0.0029571461
2018-01-13/19:00:02.75         -0.012755372
2018-01-13/19:00:02.78        0.00044816837
2018-01-13/19:00:02.81         0.0026188623
2018-01-13/19:00:02.84         0.0019540654
2018-01-13/19:00:02.87         0.0059453220
2018-01-13/19:00:02.91        -0.0078318857
2018-01-13/19:00:02.94         -0.034326216
2018-01-13/19:00:02.97         -0.012322754
2018-01-13/19:00:03.00        -0.0033281168
2018-01-13/19:00:03.03         -0.016682024
2018-01-13/19:00:03.06         -0.018117599
2018-01-13/19:00:03.09        -0.0029875895
2018-01-13/19:00:03.12         -0.025417149
2018-01-13/19:00:03.16        -0.0061921638
2018-01-13/19:00:03.19         -0.013449387
2018-01-13/19:00:03.22         0.0028065229
2018-01-13/19:00:03.25         -0.015329869
2018-01-13/19:00:03.28         -0.018665588
2018-01-13/19:00:03.31         0.0071534088
2018-01-13/19:00:03.34         0.0064552603
2018-01-13/19:00:03.37        -0.0049608305
2018-01-13/19:00:03.41       -0.00060123154
2018-01-13/19:00:03.44         -0.032545753
2018-01-13/19:00:03.47         -0.017950866
2018-01-13/19:00:03.50         -0.016085297
2018-01-13/19:00:03.53       -0.00025876013
2018-01-13/19:00:03.56         -0.010821589
2018-01-13/19:00:03.59         -0.016374292
2018-01-13/19:00:03.62        0.00090267506
2018-01-13/19:00:03.66         0.0017230511
2018-01-13/19:00:03.69        -0.0031298226
2018-01-13/19:00:03.72         -0.016170685
2018-01-13/19:00:03.75         0.0098221674
2018-01-13/19:00:03.78        -0.0080700425
2018-01-13/19:00:03.81         0.0014084913
2018-01-13/19:00:03.84        -0.0028940407
2018-01-13/19:00:03.87        -0.0086315599
2018-01-13/19:00:03.91         -0.011653075
2018-01-13/19:00:03.94         -0.016742182
2018-01-13/19:00:03.97        -0.0028230120
2018-01-13/19:00:04.00         0.0058363212
2018-01-13/19:00:04.03         -0.041980145
2018-01-13/19:00:04.06       -0.00055660675
2018-01-13/19:00:04.09        -0.0068411104
2018-01-13/19:00:04.12         0.0010752783
2018-01-13/19:00:04.16        -0.0040534823
2018-01-13/19:00:04.19         -0.013564515
2018-01-13/19:00:04.22         -0.028746764
2018-01-13/19:00:04.25         -0.019520228
2018-01-13/19:00:04.28        -0.0057285112
2018-01-13/19:00:04.31        -0.0027334927
2018-01-13/19:00:04.34         -0.013633042
2018-01-13/19:00:04.37        -0.0054142862
2018-01-13/19:00:04.41        -0.0080419297
2018-01-13/19:00:04.44        -0.0055527940
2018-01-13/19:00:04.47         -0.011871778
2018-01-13/19:00:04.50         0.0081103955
2018-01-13/19:00:04.53         -0.032666739
2018-01-13/19:00:04.56        -0.0067857980
2018-01-13/19:00:04.59         0.0084791009
2018-01-13/19:00:04.62        -0.0014335224
2018-01-13/19:00:04.66         -0.021778545
2018-01-13/19:00:04.69         -0.023155965
2018-01-13/19:00:04.72         -0.018933959
2018-01-13/19:00:04.75         -0.023884447
2018-01-13/19:00:04.78         -0.021438843
2018-01-13/19:00:04.81          0.021657818
2018-01-13/19:00:04.84         -0.014726575
2018-01-13/19:00:04.87         -0.020632444
2018-01-13/19:00:04.91        -0.0034580131
2018-01-13/19:00:04.94         -0.013417663
2018-01-13/19:00:04.97         0.0030860705
2018-01-13/19:00:05.00         -0.037363977
2018-01-13/19:00:05.03         -0.026131474
2018-01-13/19:00:05.06         -0.016277325
2018-01-13/19:00:05.09         -0.025608182
2018-01-13/19:00:05.12         0.0013893745
2018-01-13/19:00:05.16        0.00062213247
2018-01-13/19:00:05.19         -0.016670012
2018-01-13/19:00:05.22       -0.00073700568
2018-01-13/19:00:05.25         -0.014851448
2018-01-13/19:00:05.28         0.0046991804
2018-01-13/19:00:05.31          0.012138463
2018-01-13/19:00:05.34        -0.0038598933
2018-01-13/19:00:05.37         -0.023573269
2018-01-13/19:00:05.41         -0.034388843
2018-01-13/19:00:05.44        -0.0082514245
2018-01-13/19:00:05.47         -0.028254106
2018-01-13/19:00:05.50         -0.020117978
2018-01-13/19:00:05.53         -0.034411055
2018-01-13/19:00:05.56        -0.0027096548
2018-01-13/19:00:05.59         -0.044953955
2018-01-13/19:00:05.62         -0.022785883
2018-01-13/19:00:05.66          0.016536093
2018-01-13/19:00:05.69         -0.017358275
2018-01-13/19:00:05.72         -0.021348262
2018-01-13/19:00:05.75         -0.014937486
2018-01-13/19:00:05.78        -0.0086763534
2018-01-13/19:00:05.81         -0.025270580
2018-01-13/19:00:05.84        -0.0017787351
2018-01-13/19:00:05.87          0.026347235
2018-01-13/19:00:05.91         0.0053108862
2018-01-13/19:00:05.94         -0.014005891
2018-01-13/19:00:05.97       -0.00073219273
2018-01-13/19:00:06.00         -0.043854923
2018-01-13/19:00:06.03         -0.029810983
2018-01-13/19:00:06.06         -0.027691010
2018-01-13/19:00:06.09       -0.00059357409
2018-01-13/19:00:06.12         -0.036492082
2018-01-13/19:00:06.16         -0.030709516
2018-01-13/19:00:06.19         -0.014604774
2018-01-13/19:00:06.22         -0.029112377
2018-01-13/19:00:06.25         -0.030107028
2018-01-13/19:00:06.28         -0.020081985
2018-01-13/19:00:06.31        -0.0017113635
2018-01-13/19:00:06.34         -0.011186871
2018-01-13/19:00:06.37         -0.015682747
2018-01-13/19:00:06.41         0.0031725275
2018-01-13/19:00:06.44        -0.0064770892
2018-01-13/19:00:06.47         -0.033415420
2018-01-13/19:00:06.50         -0.021177323
2018-01-13/19:00:06.53         -0.025585940
2018-01-13/19:00:06.56       -0.00078563957
2018-01-13/19:00:06.59         -0.022056900
2018-01-13/19:00:06.62         -0.025821224
2018-01-13/19:00:06.66        -0.0017799582
2018-01-13/19:00:06.69        -0.0096276652
2018-01-13/19:00:06.72         -0.013020169
2018-01-13/19:00:06.75         -0.020077763
2018-01-13/19:00:06.78         -0.035216422
2018-01-13/19:00:06.81         -0.023130982
2018-01-13/19:00:06.84        -0.0064947469
2018-01-13/19:00:06.87         -0.023356978
2018-01-13/19:00:06.91        -0.0038280717
2018-01-13/19:00:06.94         -0.027089352
2018-01-13/19:00:06.97         -0.031012268
2018-01-13/19:00:07.00         -0.049814012
2018-01-13/19:00:07.03         -0.024664402
2018-01-13/19:00:07.06        -0.0046690487
2018-01-13/19:00:07.09         0.0081514109
2018-01-13/19:00:07.12         -0.035000834
2018-01-13/19:00:07.16        -0.0020604710
2018-01-13/19:00:07.19         -0.011600577
2018-01-13/19:00:07.22        -0.0085015566
2018-01-13/19:00:07.25         -0.035375280
2018-01-13/19:00:07.28         -0.026751871
2018-01-13/19:00:07.31         -0.028831568
2018-01-13/19:00:07.34        -0.0080785771
2018-01-13/19:00:07.37         -0.018209266
2018-01-13/19:00:07.41          0.010696872
2018-01-13/19:00:07.44        -0.0065443679
2018-01-13/19:00:07.47         -0.029532859
2018-01-13/19:00:07.50         -0.054063138
2018-01-13/19:00:07.53         -0.015913875
2018-01-13/19:00:07.56         0.0066497330
2018-01-13/19:00:07.59         -0.017737647
2018-01-13/19:00:07.62         -0.020756079
2018-01-13/19:00:07.66         -0.018948531
2018-01-13/19:00:07.69         -0.017297498
2018-01-13/19:00:07.72         -0.059325246
2018-01-13/19:00:07.75         -0.034702701
2018-01-13/19:00:07.78          0.027019124
2018-01-13/19:00:07.81         -0.025460864
2018-01-13/19:00:07.84        -0.0043089608
2018-01-13/19:00:07.87        0.00090375540
2018-01-13/19:00:07.91        -0.0096540474
2018-01-13/19:00:07.94        -0.0081190775
2018-01-13/19:00:07.97        -0.0069401498
2018-01-13/19:00:08.00          0.019009696
2018-01-13/19:00:08.03         0.0088168471
2018-01-13/19:00:08.06         -0.036390702
2018-01-13/19:00:08.09         -0.011259888
2018-01-13/19:00:08.12         -0.023585440
2018-01-13/19:00:08.16       -0.00074730457
2018-01-13/19:00:08.19         -0.028128448
2018-01-13/19:00:08.22        -0.0031557179
2018-01-13/19:00:08.25         -0.041282634
2018-01-13/19:00:08.28         -0.031287655
2018-01-13/19:00:08.31         -0.026478222
2018-01-13/19:00:08.34         0.0010684781
2018-01-13/19:00:08.37         0.0030450102
2018-01-13/19:00:08.41         -0.033248859
2018-01-13/19:00:08.44         -0.023995187
2018-01-13/19:00:08.47        -0.0018009973
2018-01-13/19:00:08.50         -0.044473134
2018-01-13/19:00:08.53         -0.042739802
2018-01-13/19:00:08.56         -0.018987955
2018-01-13/19:00:08.59         -0.049755834
2018-01-13/19:00:08.62         -0.028825565
2018-01-13/19:00:08.66        -0.0066108410
2018-01-13/19:00:08.69         0.0055893684
2018-01-13/19:00:08.72         0.0059899954
2018-01-13/19:00:08.75        -0.0072462270
2018-01-13/19:00:08.78        -0.0090082447
2018-01-13/19:00:08.81         0.0022727142
2018-01-13/19:00:08.84          0.012281795
2018-01-13/19:00:08.87          0.053974215
2018-01-13/19:00:08.91         0.0027034611
2018-01-13/19:00:08.94         -0.021814573
2018-01-13/19:00:08.97         -0.017907282
2018-01-13/19:00:09.00         -0.037433186
2018-01-13/19:00:09.03         -0.040711162
2018-01-13/19:00:09.06         -0.036869208
2018-01-13/19:00:09.09        -0.0057616826
2018-01-13/19:00:09.12         -0.026256482
2018-01-13/19:00:09.16         -0.014549379
2018-01-13/19:00:09.19         0.0074527695
2018-01-13/19:00:09.22          0.010772172
2018-01-13/19:00:09.25          0.020822439
2018-01-13/19:00:09.28         -0.032354993
2018-01-13/19:00:09.31         0.0067540477
2018-01-13/19:00:09.34         0.0078855929
2018-01-13/19:00:09.37         0.0023158853
2018-01-13/19:00:09.41         0.0069408882
2018-01-13/19:00:09.44         -0.038360967
2018-01-13/19:00:09.47         -0.026129453
2018-01-13/19:00:09.50         -0.015607529
2018-01-13/19:00:09.53         -0.084011679
2018-01-13/19:00:09.56        0.00086201482
2018-01-13/19:00:09.59        -0.0070717480
2018-01-13/19:00:09.62          0.017528880
2018-01-13/19:00:09.66         0.0079553018
2018-01-13/19:00:09.69         -0.017833947
2018-01-13/19:00:09.72          0.012600260
2018-01-13/19:00:09.75         -0.031295860
2018-01-13/19:00:09.78         -0.076479407
2018-01-13/19:00:09.81          0.016099744
2018-01-13/19:00:09.84        -0.0057639098
2018-01-13/19:00:09.87        -0.0030513642
2018-01-13/19:00:09.91         -0.016475559
2018-01-13/19:00:09.94         -0.031206162
2018-01-13/19:00:09.97         0.0053452083
2018-01-13/19:00:10.00         -0.021706003
2018-01-13/19:00:10.03        -0.0079084061
2018-01-13/19:00:10.06          0.033880896
2018-01-13/19:00:10.09         0.0083955615
2018-01-13/19:00:10.12        -0.0050204305
2018-01-13/19:00:10.16         -0.025085116
2018-01-13/19:00:10.19         -0.033560017
2018-01-13/19:00:10.22         -0.011623879
2018-01-13/19:00:10.25         -0.023515266
2018-01-13/19:00:10.28         -0.031235935
2018-01-13/19:00:10.31         -0.019098071
2018-01-13/19:00:10.34        -0.0027152501
2018-01-13/19:00:10.37         -0.013291421
2018-01-13/19:00:10.41         0.0052622066
2018-01-13/19:00:10.44         0.0050709500
2018-01-13/19:00:10.47          0.015876928
2018-01-13/19:00:10.50         -0.018613434
2018-01-13/19:00:10.53         -0.031172475
2018-01-13/19:00:10.56         -0.026855767
2018-01-13/19:00:10.59         -0.015725688
2018-01-13/19:00:10.62         -0.020366546
2018-01-13/19:00:10.66         -0.010785326
2018-01-13/19:00:10.69         -0.040491192
2018-01-13/19:00:10.72         -0.055714936
2018-01-13/19:00:10.75         -0.061883823
2018-01-13/19:00:10.78         -0.023419663
2018-01-13/19:00:10.81         -0.019325612
2018-01-13/19:00:10.84          0.012593843
2018-01-13/19:00:10.87        -0.0015916877
2018-01-13/19:00:10.91         -0.011682616
2018-01-13/19:00:10.94        -0.0083559100
2018-01-13/19:00:10.97         0.0046001626
2018-01-13/19:00:11.00        -0.0036888362
2018-01-13/19:00:11.03         -0.011315549
2018-01-13/19:00:11.06         -0.035761039
2018-01-13/19:00:11.09         -0.050130817
2018-01-13/19:00:11.12         -0.052078988
2018-01-13/19:00:11.16         -0.032282257
2018-01-13/19:00:11.19         -0.039371182
2018-01-13/19:00:11.22         -0.049873785
2018-01-13/19:00:11.25         -0.043541184
2018-01-13/19:00:11.28         -0.032487557
2018-01-13/19:00:11.31         -0.030980046
2018-01-13/19:00:11.34        -0.0051312035
2018-01-13/19:00:11.37          0.036506550
2018-01-13/19:00:11.41          0.013996921
2018-01-13/19:00:11.44        -0.0016905373
2018-01-13/19:00:11.47          0.010711124
2018-01-13/19:00:11.50         -0.015544730
2018-01-13/19:00:11.53         -0.025713750
2018-01-13/19:00:11.56         -0.043200439
2018-01-13/19:00:11.59         -0.045596087
2018-01-13/19:00:11.62         -0.050598849
2018-01-13/19:00:11.66        -0.0097207507
2018-01-13/19:00:11.69         -0.020625698
2018-01-13/19:00:11.72         -0.037949614
2018-01-13/19:00:11.75         -0.056863206
2018-01-13/19:00:11.78         -0.021847018
2018-01-13/19:00:11.81         -0.031189026
2018-01-13/19:00:11.84         -0.024277519
2018-01-13/19:00:11.87          0.013595571
2018-01-13/19:00:11.91         0.0033124978
2018-01-13/19:00:11.94         -0.041070742
2018-01-13/19:00:11.97         0.0022708901
2018-01-13/19:00:12.00         -0.044408253
2018-01-13/19:00:12.03         -0.028018152
2018-01-13/19:00:12.06         -0.035250579
2018-01-13/19:00:12.09          0.012048626
2018-01-13/19:00:12.12          0.041263336
2018-01-13/19:00:12.16          0.035556298
2018-01-13/19:00:12.19          0.031586678
2018-01-13/19:00:12.22        -0.0039682620
2018-01-13/19:00:12.25         -0.042372292
2018-01-13/19:00:12.28        -0.0033465523
2018-01-13/19:00:12.31        0.00082504065
2018-01-13/19:00:12.34         -0.028525142
2018-01-13/19:00:12.37         -0.057565590
2018-01-13/19:00:12.41         -0.025173014
2018-01-13/19:00:12.44         -0.049420329
2018-01-13/19:00:12.47         -0.043644470
2018-01-13/19:00:12.50         -0.024337534
2018-01-13/19:00:12.53         -0.020448929
2018-01-13/19:00:12.56         -0.022927867
2018-01-13/19:00:12.59         0.0027075037
2018-01-13/19:00:12.62         0.0091530996
2018-01-13/19:00:12.66          0.026803857
2018-01-13/19:00:12.69         -0.010718880
2018-01-13/19:00:12.72        -0.0017703505
2018-01-13/19:00:12.75        -0.0066152378
2018-01-13/19:00:12.78        -0.0093732402
2018-01-13/19:00:12.81         -0.051155679
2018-01-13/19:00:12.84        0.00038727093
2018-01-13/19:00:12.87         -0.018085252
2018-01-13/19:00:12.91          0.018729258
2018-01-13/19:00:12.94          0.029038195
2018-01-13/19:00:12.97        -0.0076028890
2018-01-13/19:00:13.00         -0.019931778
2018-01-13/19:00:13.03          0.022187341
2018-01-13/19:00:13.06         -0.013259929
2018-01-13/19:00:13.09          0.029057389
2018-01-13/19:00:13.12        -0.0088014477
2018-01-13/19:00:13.16        -0.0091551328
2018-01-13/19:00:13.19         -0.022526606
2018-01-13/19:00:13.22         -0.035516645
2018-01-13/19:00:13.25         -0.011067858
2018-01-13/19:00:13.28        0.00018497681
2018-01-13/19:00:13.31         -0.078142364
2018-01-13/19:00:13.34         -0.041995042
2018-01-13/19:00:13.37          0.016337148
2018-01-13/19:00:13.41          0.060576819
2018-01-13/19:00:13.44          0.044752129
2018-01-13/19:00:13.47          0.035029541
2018-01-13/19:00:13.50         -0.012669892
2018-01-13/19:00:13.53         0.0016608684
2018-01-13/19:00:13.56        -0.0078815459
2018-01-13/19:00:13.59        -0.0032680841
2018-01-13/19:00:13.62          0.038438857
2018-01-13/19:00:13.66         -0.047896037
2018-01-13/19:00:13.69         -0.059185154
2018-01-13/19:00:13.72         -0.036684666
2018-01-13/19:00:13.75         -0.015139520
2018-01-13/19:00:13.78          0.045132146
2018-01-13/19:00:13.81          0.018347046
2018-01-13/19:00:13.84         -0.023815499
2018-01-13/19:00:13.87          0.057002761
2018-01-13/19:00:13.91         0.0016848605
2018-01-13/19:00:13.94          0.046745919
2018-01-13/19:00:13.97          0.021381763
2018-01-13/19:00:14.00          0.010543461
2018-01-13/19:00:14.03        -0.0078168659
2018-01-13/19:00:14.06         -0.066584619
2018-01-13/19:00:14.09         -0.069341670
2018-01-13/19:00:14.12          0.032423302
2018-01-13/19:00:14.16        -0.0048490259
2018-01-13/19:00:14.19         0.0060201172
2018-01-13/19:00:14.22          0.041449550
2018-01-13/19:00:14.25          0.010243932
2018-01-13/19:00:14.28         -0.043658994
2018-01-13/19:00:14.31         -0.015661842
2018-01-13/19:00:14.34         0.0092792871
2018-01-13/19:00:14.37          0.033975824
2018-01-13/19:00:14.41          0.014715705
2018-01-13/19:00:14.44         -0.030540954
2018-01-13/19:00:14.47          0.014521901
2018-01-13/19:00:14.50         -0.051691111
2018-01-13/19:00:14.53         -0.020996567
2018-01-13/19:00:14.56        -0.0051792590
2018-01-13/19:00:14.59          0.015787964
2018-01-13/19:00:14.62        -0.0055504016
2018-01-13/19:00:14.66          0.025003795
2018-01-13/19:00:14.69        4.2642654e-05
2018-01-13/19:00:14.72          0.029466741
2018-01-13/19:00:14.75         -0.022696281
2018-01-13/19:00:14.78        0.00028228584
2018-01-13/19:00:14.81         -0.052681816
2018-01-13/19:00:14.84         -0.015390745
2018-01-13/19:00:14.87         -0.075329273
2018-01-13/19:00:14.91          0.034620570
2018-01-13/19:00:14.94        -0.0094313646
2018-01-13/19:00:14.97         -0.043783227
2018-01-13/19:00:15.00         -0.041619169
2018-01-13/19:00:15.03         0.0015391748
2018-01-13/19:00:15.06        -0.0040308273
2018-01-13/19:00:15.09          0.047799776
2018-01-13/19:00:15.12         0.0091844719
2018-01-13/19:00:15.16          0.059336151
2018-01-13/19:00:15.19         -0.028708600
2018-01-13/19:00:15.22         -0.024282618
2018-01-13/19:00:15.25          0.014364892
2018-01-13/19:00:15.28        0.00063955121
2018-01-13/19:00:15.31         -0.034627240
2018-01-13/19:00:15.34         -0.068482330
2018-01-13/19:00:15.37         -0.038711021
2018-01-13/19:00:15.41         0.0075302886
2018-01-13/19:00:15.44         -0.044924015
2018-01-13/19:00:15.47         -0.032871705
2018-01-13/19:00:15.50         -0.037309885
2018-01-13/19:00:15.53         -0.024590009
2018-01-13/19:00:15.56         -0.020819767
2018-01-13/19:00:15.59         -0.038149725
2018-01-13/19:00:15.62         -0.011154392
2018-01-13/19:00:15.66         -0.014637725
2018-01-13/19:00:15.69         -0.010335792
2018-01-13/19:00:15.72         -0.044603500
2018-01-13/19:00:15.75        -0.0017535507
2018-01-13/19:00:15.78        -0.0030492567
2018-01-13/19:00:15.81         -0.025065334
2018-01-13/19:00:15.84         0.0033486140
2018-01-13/19:00:15.87         0.0076631957
2018-01-13/19:00:15.91          0.011213772
2018-01-13/19:00:15.94          0.022865809
2018-01-13/19:00:15.97         0.0051396736
2018-01-13/19:00:16.00          0.072501221
2018-01-13/19:00:16.03         -0.014933872
2018-01-13/19:00:16.06        -0.0055354906
2018-01-13/19:00:16.09         -0.011944541
2018-01-13/19:00:16.12         -0.063731361
2018-01-13/19:00:16.16          0.017915957
2018-01-13/19:00:16.19         -0.033136469
2018-01-13/19:00:16.22         -0.014808802
2018-01-13/19:00:16.25         -0.046371760
2018-01-13/19:00:16.28         -0.024691686
2018-01-13/19:00:16.31         -0.031488168
2018-01-13/19:00:16.34         -0.029859995
2018-01-13/19:00:16.37         -0.012353995
2018-01-13/19:00:16.41          0.013594227
2018-01-13/19:00:16.44         -0.050339696
2018-01-13/19:00:16.47          0.072358944
2018-01-13/19:00:16.50         -0.019517483
2018-01-13/19:00:16.53         0.0019553728
2018-01-13/19:00:16.56         -0.041885109
2018-01-13/19:00:16.59        -0.0084023051
2018-01-13/19:00:16.62         -0.038762728
2018-01-13/19:00:16.66         -0.018429308
2018-01-13/19:00:16.69          0.045956751
2018-01-13/19:00:16.72          0.012412120
2018-01-13/19:00:16.75         -0.037912810
2018-01-13/19:00:16.78       -0.00071367818
2018-01-13/19:00:16.81        -0.0070594467
2018-01-13/19:00:16.84          0.011006649
2018-01-13/19:00:16.87          0.021247828
2018-01-13/19:00:16.91          0.060186983
2018-01-13/19:00:16.94          0.034541980
2018-01-13/19:00:16.97         -0.050028738
2018-01-13/19:00:17.00          0.016054183
2018-01-13/19:00:17.03         -0.037965622
2018-01-13/19:00:17.06         0.0074274979
2018-01-13/19:00:17.09         -0.016776961
2018-01-13/19:00:17.12         -0.039280493
2018-01-13/19:00:17.16          0.019428836
2018-01-13/19:00:17.19        -0.0014428011
2018-01-13/19:00:17.22         -0.010110156
2018-01-13/19:00:17.25          0.052597542
2018-01-13/19:00:17.28         -0.010471200
2018-01-13/19:00:17.31          0.046657581
2018-01-13/19:00:17.34         -0.018428706
2018-01-13/19:00:17.37        -0.0069168234
2018-01-13/19:00:17.41         -0.030999816
2018-01-13/19:00:17.44         -0.064950984
2018-01-13/19:00:17.47       -6.3062461e-05
2018-01-13/19:00:17.50         -0.013020946
2018-01-13/19:00:17.53         -0.021182269
2018-01-13/19:00:17.56        -0.0013206067
2018-01-13/19:00:17.59         -0.035014727
2018-01-13/19:00:17.62          0.033298985
2018-01-13/19:00:17.66         -0.013199386
2018-01-13/19:00:17.69          0.072705510
2018-01-13/19:00:17.72          0.050466144
2018-01-13/19:00:17.75         0.0075661912
2018-01-13/19:00:17.78          0.016970988
2018-01-13/19:00:17.81         0.0088349745
2018-01-13/19:00:17.84         -0.043283550
2018-01-13/19:00:17.87         -0.045585315
2018-01-13/19:00:17.91         -0.049506310
2018-01-13/19:00:17.94          0.070544487
2018-01-13/19:00:17.97          0.038168260
2018-01-13/19:00:18.00          0.031571523
2018-01-13/19:00:18.03          0.023107632
2018-01-13/19:00:18.06        -0.0069901747
2018-01-13/19:00:18.09         -0.017376550
2018-01-13/19:00:18.12         -0.020527832
2018-01-13/19:00:18.16          0.039092849
2018-01-13/19:00:18.19         -0.011348436
2018-01-13/19:00:18.22         -0.052499294
2018-01-13/19:00:18.25         -0.042812463
2018-01-13/19:00:18.28         -0.020601259
2018-01-13/19:00:18.31         -0.055345626
2018-01-13/19:00:18.34         -0.019025519
2018-01-13/19:00:18.37         -0.032579466
2018-01-13/19:00:18.41          0.030931465
2018-01-13/19:00:18.44          0.046012214
2018-01-13/19:00:18.47          0.012578196
2018-01-13/19:00:18.50         -0.022010203
2018-01-13/19:00:18.53         0.0066709619
2018-01-13/19:00:18.56         -0.035495082
2018-01-13/19:00:18.59         -0.062734519
2018-01-13/19:00:18.62         -0.032879460
2018-01-13/19:00:18.66          0.012259188
2018-01-13/19:00:18.69         -0.018331298
2018-01-13/19:00:18.72         -0.055035054
2018-01-13/19:00:18.75          0.015286416
2018-01-13/19:00:18.78          0.052138815
2018-01-13/19:00:18.81          0.023561372
2018-01-13/19:00:18.84          0.045584449
2018-01-13/19:00:18.87          0.090053797
2018-01-13/19:00:18.91          0.065228837
2018-01-13/19:00:18.94         0.0044710064
2018-01-13/19:00:18.97          0.059907790
2018-01-13/19:00:19.00          0.041952326
2018-01-13/19:00:19.03          0.044973654
2018-01-13/19:00:19.06         -0.020980147
2018-01-13/19:00:19.09         -0.049926789
2018-01-13/19:00:19.12         -0.065486472
2018-01-13/19:00:19.16         0.0053792007
2018-01-13/19:00:19.19         -0.025189483
2018-01-13/19:00:19.22          0.049282488
2018-01-13/19:00:19.25        -0.0050058420
2018-01-13/19:00:19.28         0.0081795135
2018-01-13/19:00:19.31         -0.037176593
2018-01-13/19:00:19.34          0.013615683
2018-01-13/19:00:19.37         -0.013750217
2018-01-13/19:00:19.41         -0.013270781
2018-01-13/19:00:19.44         -0.043996213
2018-01-13/19:00:19.47          0.038750705
2018-01-13/19:00:19.50         -0.042871533
2018-01-13/19:00:19.53          0.015592773
2018-01-13/19:00:19.56         -0.019262882
2018-01-13/19:00:19.59         -0.042943139
2018-01-13/19:00:19.62         -0.049830382
2018-01-13/19:00:19.66         -0.041435234
2018-01-13/19:00:19.69          0.018080222
2018-01-13/19:00:19.72          0.016424962
2018-01-13/19:00:19.75         -0.016867537
2018-01-13/19:00:19.78          0.061325194
2018-01-13/19:00:19.81          0.012122171
2018-01-13/19:00:19.84         -0.035746050
2018-01-13/19:00:19.87        -0.0022936514
2018-01-13/19:00:19.91          0.015896382
2018-01-13/19:00:19.94          0.079173282
2018-01-13/19:00:19.97          0.037034229
2018-01-13/19:00:20.00         -0.019396314
2018-01-13/19:00:20.03         -0.010502146
2018-01-13/19:00:20.06         -0.016270658
2018-01-13/19:00:20.09        -0.0065748987
2018-01-13/19:00:20.12         0.0028978332
2018-01-13/19:00:20.16          0.027264146
2018-01-13/19:00:20.19          0.054653342
2018-01-13/19:00:20.22         -0.028098198
2018-01-13/19:00:20.25         -0.021949937
2018-01-13/19:00:20.28         0.0058831594
2018-01-13/19:00:20.31         -0.039113700
2018-01-13/19:00:20.34         -0.081216870
2018-01-13/19:00:20.37          -0.12890737
2018-01-13/19:00:20.41          0.013305462
2018-01-13/19:00:20.44        -0.0045069431
2018-01-13/19:00:20.47         -0.048810982
2018-01-13/19:00:20.50        -0.0049475259
2018-01-13/19:00:20.53          0.035890449
2018-01-13/19:00:20.56          0.039682127
2018-01-13/19:00:20.59          0.026480895
2018-01-13/19:00:20.62        -0.0062292552
2018-01-13/19:00:20.66          0.044793048
2018-01-13/19:00:20.69         -0.032473207
2018-01-13/19:00:20.72         -0.014860663
2018-01-13/19:00:20.75         -0.058774198
2018-01-13/19:00:20.78         0.0059911138
2018-01-13/19:00:20.81         -0.039731784
2018-01-13/19:00:20.84         -0.096820691
2018-01-13/19:00:20.87         -0.066327692
2018-01-13/19:00:20.91         0.0073153626
2018-01-13/19:00:20.94       -0.00086856453
2018-01-13/19:00:20.97         0.0032079010
2018-01-13/19:00:21.00         -0.015641540
2018-01-13/19:00:21.03          0.063315990
2018-01-13/19:00:21.06         -0.031883442
2018-01-13/19:00:21.09         -0.037530953
2018-01-13/19:00:21.12         -0.021626648
2018-01-13/19:00:21.16         -0.026364838
2018-01-13/19:00:21.19         -0.018970060
2018-01-13/19:00:21.22         -0.038515723
2018-01-13/19:00:21.25         -0.015661995
2018-01-13/19:00:21.28          0.021971205
2018-01-13/19:00:21.31         -0.062667144
2018-01-13/19:00:21.34         0.0085802136
2018-01-13/19:00:21.37          0.011589369
2018-01-13/19:00:21.41          0.044215693
2018-01-13/19:00:21.44          0.025643056
2018-01-13/19:00:21.47         -0.016549443
2018-01-13/19:00:21.50        -0.0049345690
2018-01-13/19:00:21.53          0.010837913
2018-01-13/19:00:21.56         -0.015319641
2018-01-13/19:00:21.59          0.038896619
2018-01-13/19:00:21.62         -0.085660116
2018-01-13/19:00:21.66         -0.062668920
2018-01-13/19:00:21.69         -0.010055034
2018-01-13/19:00:21.72          0.019199039
2018-01-13/19:00:21.75          0.063255127
2018-01-13/19:00:21.78          0.077948354
2018-01-13/19:00:21.81         0.0037243523
2018-01-13/19:00:21.84         -0.024181787
2018-01-13/19:00:21.87         -0.032012586
2018-01-13/19:00:21.91          0.041312518
2018-01-13/19:00:21.94         0.0098922740
2018-01-13/19:00:21.97         -0.045217269
2018-01-13/19:00:22.00         -0.014047218
2018-01-13/19:00:22.03         -0.078798513
2018-01-13/19:00:22.06         -0.033288631
2018-01-13/19:00:22.09         -0.031693063
2018-01-13/19:00:22.12        -0.0029641246
2018-01-13/19:00:22.16         0.0050796005
2018-01-13/19:00:22.19          0.026974249
2018-01-13/19:00:22.22          0.035756697
2018-01-13/19:00:22.25          0.067021399
2018-01-13/19:00:22.28          0.028304326
2018-01-13/19:00:22.31          0.039163729
2018-01-13/19:00:22.34         -0.043268689
2018-01-13/19:00:22.37          0.014194138
2018-01-13/19:00:22.41          0.038550925
2018-01-13/19:00:22.44          0.016932147
2018-01-13/19:00:22.47         -0.043314195
2018-01-13/19:00:22.50         -0.010883826
2018-01-13/19:00:22.53          0.023960974
2018-01-13/19:00:22.56          0.038117601
2018-01-13/19:00:22.59          0.020988320
2018-01-13/19:00:22.62          0.039617809
2018-01-13/19:00:22.66          0.022214686
2018-01-13/19:00:22.69         -0.013074336
2018-01-13/19:00:22.72         -0.024285281
2018-01-13/19:00:22.75          0.041494878
2018-01-13/19:00:22.78          0.072464157
2018-01-13/19:00:22.81         -0.031268863
2018-01-13/19:00:22.84         -0.042279388
2018-01-13/19:00:22.87          0.037582187
2018-01-13/19:00:22.91         -0.019296373
2018-01-13/19:00:22.94         -0.058054610
2018-01-13/19:00:22.97        -0.0050214929
2018-01-13/19:00:23.00          0.026432001
2018-01-13/19:00:23.03          0.090567409
2018-01-13/19:00:23.06          0.018708326
2018-01-13/19:00:23.09          0.043079206
2018-01-13/19:00:23.12       -8.0917117e-05
2018-01-13/19:00:23.16         -0.064461733
2018-01-13/19:00:23.19         -0.012715852
2018-01-13/19:00:23.22          0.033659402
2018-01-13/19:00:23.25        -0.0028415973
2018-01-13/19:00:23.28         -0.040545304
2018-01-13/19:00:23.31         -0.035382133
2018-01-13/19:00:23.34         -0.034110568
2018-01-13/19:00:23.37          0.021514883
2018-01-13/19:00:23.41          0.050959534
2018-01-13/19:00:23.44          0.028581210
2018-01-13/19:00:23.47          0.036293552
2018-01-13/19:00:23.50          0.026940769
2018-01-13/19:00:23.53          0.026987924
2018-01-13/19:00:23.56          0.087976753
2018-01-13/19:00:23.59         -0.027351700
2018-01-13/19:00:23.62         -0.036225519
2018-01-13/19:00:23.66         -0.062718298
2018-01-13/19:00:23.69         -0.046431474
2018-01-13/19:00:23.72         -0.067316130
2018-01-13/19:00:23.75         -0.027844273
2018-01-13/19:00:23.78         -0.017841670
2018-01-13/19:00:23.81          0.040455977
2018-01-13/19:00:23.84         0.0041169195
2018-01-13/19:00:23.87          0.033402475
2018-01-13/19:00:23.91          0.017847958
2018-01-13/19:00:23.94         -0.018694066
2018-01-13/19:00:23.97         -0.020404150
2018-01-13/19:00:24.00          0.046892877
2018-01-13/19:00:24.03        -0.0081183428
2018-01-13/19:00:24.06         0.0076306288
2018-01-13/19:00:24.09         -0.049915640
2018-01-13/19:00:24.12        -0.0065191984
2018-01-13/19:00:24.16         -0.023935511
2018-01-13/19:00:24.19          0.011143494
2018-01-13/19:00:24.22          0.025653027
2018-01-13/19:00:24.25        -0.0054858264
2018-01-13/19:00:24.28         0.0092690153
2018-01-13/19:00:24.31          0.047825183
2018-01-13/19:00:24.34         0.0029248309
2018-01-13/19:00:24.37         -0.027469448
2018-01-13/19:00:24.41         -0.063232251
2018-01-13/19:00:24.44          -0.10277697
2018-01-13/19:00:24.47         -0.073558671
2018-01-13/19:00:24.50         -0.027974249
2018-01-13/19:00:24.53          0.027836872
2018-01-13/19:00:24.56        -0.0084105568
2018-01-13/19:00:24.59         -0.021521316
2018-01-13/19:00:24.62         -0.031304899
2018-01-13/19:00:24.66          0.045258134
2018-01-13/19:00:24.69          0.066159246
2018-01-13/19:00:24.72          0.040797548
2018-01-13/19:00:24.75          0.032853131
2018-01-13/19:00:24.78          0.017949768
2018-01-13/19:00:24.81         -0.020622788
2018-01-13/19:00:24.84         -0.019289027
2018-01-13/19:00:24.87          0.014689564
2018-01-13/19:00:24.91        -0.0039544518
2018-01-13/19:00:24.94         -0.040242022
2018-01-13/19:00:24.97         -0.044170239
2018-01-13/19:00:25.00          0.010741219
2018-01-13/19:00:25.03         -0.014343598
2018-01-13/19:00:25.06          0.056954428
2018-01-13/19:00:25.09          0.040684140
2018-01-13/19:00:25.12          0.015198540
2018-01-13/19:00:25.16       -0.00087309157
2018-01-13/19:00:25.19          0.047535870
2018-01-13/19:00:25.22         0.0094912075
2018-01-13/19:00:25.25         -0.046653347
2018-01-13/19:00:25.28         0.0083578225
2018-01-13/19:00:25.31        0.00089837854
2018-01-13/19:00:25.34         -0.067223904
2018-01-13/19:00:25.37         -0.017420705
2018-01-13/19:00:25.41        -0.0037544565
2018-01-13/19:00:25.44         -0.017360288
2018-01-13/19:00:25.47         -0.024422947
2018-01-13/19:00:25.50         -0.015672302
2018-01-13/19:00:25.53         0.0065819456
2018-01-13/19:00:25.56         -0.067251010
2018-01-13/19:00:25.59         -0.017341362
2018-01-13/19:00:25.62         -0.015631280
2018-01-13/19:00:25.66         -0.046637325
2018-01-13/19:00:25.69         -0.053816627
2018-01-13/19:00:25.72         -0.067501834
2018-01-13/19:00:25.75          -0.14921162
2018-01-13/19:00:25.78         -0.048791007
2018-01-13/19:00:25.81         -0.013119686
2018-01-13/19:00:25.84          0.055701183
2018-01-13/19:00:25.87          0.015922066
2018-01-13/19:00:25.91        0.00066523592
2018-01-13/19:00:25.94         0.0019724991
2018-01-13/19:00:25.97          0.016119193
2018-01-13/19:00:26.00          0.027317657
2018-01-13/19:00:26.03          0.084158035
2018-01-13/19:00:26.06          0.011364437
2018-01-13/19:00:26.09          0.030688744
2018-01-13/19:00:26.12        -0.0062067068
2018-01-13/19:00:26.16         -0.018243195
2018-01-13/19:00:26.19         0.0099170569
2018-01-13/19:00:26.22         -0.043561128
2018-01-13/19:00:26.25        -0.0033501084
2018-01-13/19:00:26.28        -0.0098980941
2018-01-13/19:00:26.31          0.065819238
2018-01-13/19:00:26.34          0.048472170
2018-01-13/19:00:26.37         -0.025026715
2018-01-13/19:00:26.41          0.021141013
2018-01-13/19:00:26.44          0.019160465
2018-01-13/19:00:26.47        -0.0032281593
2018-01-13/19:00:26.50          0.011134904
2018-01-13/19:00:26.53          0.021011385
2018-01-13/19:00:26.56          0.025354834
2018-01-13/19:00:26.59        0.00051235162
2018-01-13/19:00:26.62         -0.026371243
2018-01-13/19:00:26.66          0.033773934
2018-01-13/19:00:26.69          0.016406743
2018-01-13/19:00:26.72          0.015423406
2018-01-13/19:00:26.75         -0.037125927
2018-01-13/19:00:26.78          0.027891640
2018-01-13/19:00:26.81         -0.025047058
2018-01-13/19:00:26.84        -0.0072566925
2018-01-13/19:00:26.87         -0.057472945
2018-01-13/19:00:26.91         0.0054361007
2018-01-13/19:00:26.94         -0.027021711
2018-01-13/19:00:26.97         -0.069361357
2018-01-13/19:00:27.00         -0.031591226
2018-01-13/19:00:27.03          0.020618134
2018-01-13/19:00:27.06         -0.071628478
2018-01-13/19:00:27.09         0.0010542350
2018-01-13/19:00:27.12          0.027714983
2018-01-13/19:00:27.16          0.024168339
2018-01-13/19:00:27.19         0.0020449799
2018-01-13/19:00:27.22         0.0082747157
2018-01-13/19:00:27.25         -0.014662806
2018-01-13/19:00:27.28        -0.0066081035
2018-01-13/19:00:27.31         -0.027829898
2018-01-13/19:00:27.34          0.090025229
2018-01-13/19:00:27.37        0.00049462318
2018-01-13/19:00:27.41         -0.037336108
2018-01-13/19:00:27.44          0.016228459
2018-01-13/19:00:27.47         -0.027694064
2018-01-13/19:00:27.50         -0.042395972
2018-01-13/19:00:27.53         0.0074981534
2018-01-13/19:00:27.56         -0.012369516
2018-01-13/19:00:27.59          0.058053493
2018-01-13/19:00:27.62          0.035671850
2018-01-13/19:00:27.66          0.068303988
2018-01-13/19:00:27.69          0.021855074
2018-01-13/19:00:27.72         -0.045190961
2018-01-13/19:00:27.75          0.019123412
2018-01-13/19:00:27.78         -0.024517385
2018-01-13/19:00:27.81          0.021445643
2018-01-13/19:00:27.84         -0.011440383
2018-01-13/19:00:27.87        -0.0092752352
2018-01-13/19:00:27.91         -0.025176382
2018-01-13/19:00:27.94         -0.035726868
2018-01-13/19:00:27.97        -0.0094256510
2018-01-13/19:00:28.00          0.051446696
2018-01-13/19:00:28.03         0.0028308281
2018-01-13/19:00:28.06          0.059364877
2018-01-13/19:00:28.09         0.0095380404
2018-01-13/19:00:28.12          0.019192353
2018-01-13/19:00:28.16         0.0092917341
2018-01-13/19:00:28.19         -0.041575299
2018-01-13/19:00:28.22         -0.019436447
2018-01-13/19:00:28.25         -0.025730695
2018-01-13/19:00:28.28         -0.026389315
2018-01-13/19:00:28.31         -0.059425922
2018-01-13/19:00:28.34        -0.0028707785
2018-01-13/19:00:28.37         0.0036220177
2018-01-13/19:00:28.41         0.0095574085
2018-01-13/19:00:28.44          0.016689173
2018-01-13/19:00:28.47         -0.034006439
2018-01-13/19:00:28.50         -0.047669977
2018-01-13/19:00:28.53         -0.028839229
2018-01-13/19:00:28.56         -0.057743709
2018-01-13/19:00:28.59          0.031749533
2018-01-13/19:00:28.62         -0.054526256
2018-01-13/19:00:28.66          0.015944086
2018-01-13/19:00:28.69         0.0073503611
2018-01-13/19:00:28.72         -0.074288184
2018-01-13/19:00:28.75          0.036780021
2018-01-13/19:00:28.78         -0.030706631
2018-01-13/19:00:28.81          0.041607906
2018-01-13/19:00:28.84          0.020697365
2018-01-13/19:00:28.87          0.064979214
2018-01-13/19:00:28.91          0.072453213
2018-01-13/19:00:28.94         -0.024163963
2018-01-13/19:00:28.97         -0.010505215
2018-01-13/19:00:29.00         -0.012208314
2018-01-13/19:00:29.03         -0.024198033
2018-01-13/19:00:29.06          0.041295963
2018-01-13/19:00:29.09         -0.041773532
2018-01-13/19:00:29.12          0.013096694
2018-01-13/19:00:29.16        0.00069422025
2018-01-13/19:00:29.19         -0.022980539
2018-01-13/19:00:29.22         -0.012302266
2018-01-13/19:00:29.25          0.025233653
2018-01-13/19:00:29.28          0.024827959
2018-01-13/19:00:29.31         -0.059388722
2018-01-13/19:00:29.34         -0.013994131
2018-01-13/19:00:29.37         0.0037817407
2018-01-13/19:00:29.41         0.0030881469
2018-01-13/19:00:29.44         -0.084668204
2018-01-13/19:00:29.47         -0.043923095
2018-01-13/19:00:29.50         -0.032930277
2018-01-13/19:00:29.53         -0.045117284
2018-01-13/19:00:29.56         -0.039388073
2018-01-13/19:00:29.59          0.073974886
2018-01-13/19:00:29.62         -0.070138977
2018-01-13/19:00:29.66          0.070674066
2018-01-13/19:00:29.69          0.021381804
2018-01-13/19:00:29.72        -0.0092325368
2018-01-13/19:00:29.75          0.023156378
2018-01-13/19:00:29.78         -0.012636143
2018-01-13/19:00:29.81         -0.038194763
2018-01-13/19:00:29.84         -0.016966580
2018-01-13/19:00:29.87         -0.065418113
2018-01-13/19:00:29.91          0.085591218
2018-01-13/19:00:29.94         -0.098870167
2018-01-13/19:00:29.97         -0.029678496
2018-01-13/19:00:30.00        -0.0059549937
2018-01-13/19:00:30.03          0.014856747
2018-01-13/19:00:30.06          0.027521563
2018-01-13/19:00:30.09          0.040393065
2018-01-13/19:00:30.12          0.042511547
2018-01-13/19:00:30.16          0.045603102
2018-01-13/19:00:30.19         -0.034350662
2018-01-13/19:00:30.22          0.031421985
2018-01-13/19:00:30.25         -0.090352940
2018-01-13/19:00:30.28         -0.023227905
2018-01-13/19:00:30.31         -0.082013299
2018-01-13/19:00:30.34         -0.011471387
2018-01-13/19:00:30.37          0.022793865
2018-01-13/19:00:30.41          0.051479028
2018-01-13/19:00:30.44       -3.9677237e-05
2018-01-13/19:00:30.47          0.051874312
2018-01-13/19:00:30.50          0.028828441
2018-01-13/19:00:30.53          0.091862366
2018-01-13/19:00:30.56         0.0071718266
2018-01-13/19:00:30.59        -0.0056073091
2018-01-13/19:00:30.62          -0.10565496
2018-01-13/19:00:30.66         -0.068977571
2018-01-13/19:00:30.69         -0.023874480
2018-01-13/19:00:30.72         -0.039396197
2018-01-13/19:00:30.75          -0.12935457
2018-01-13/19:00:30.78         -0.036449593
2018-01-13/19:00:30.81         -0.053816582
2018-01-13/19:00:30.84         -0.010490203
2018-01-13/19:00:30.87         -0.030260691
2018-01-13/19:00:30.91          0.059917044
2018-01-13/19:00:30.94          0.038307733
2018-01-13/19:00:30.97         -0.085968367
2018-01-13/19:00:31.00          0.036178202
2018-01-13/19:00:31.03          0.056881248
2018-01-13/19:00:31.06         -0.044861631
2018-01-13/19:00:31.09         -0.034573596
2018-01-13/19:00:31.12         -0.036315339
2018-01-13/19:00:31.16          0.083548871
2018-01-13/19:00:31.19          0.054933986
2018-01-13/19:00:31.22        -0.0095483609
2018-01-13/19:00:31.25          0.066150541
2018-01-13/19:00:31.28         -0.010877613
2018-01-13/19:00:31.31         -0.029971388
2018-01-13/19:00:31.34        -0.0023643904
2018-01-13/19:00:31.37         0.0069911738
2018-01-13/19:00:31.41          0.010991351
2018-01-13/19:00:31.44         -0.068986701
2018-01-13/19:00:31.47         -0.026137028
2018-01-13/19:00:31.50         -0.035112042
2018-01-13/19:00:31.53         -0.029225407
2018-01-13/19:00:31.56         -0.091290031
2018-01-13/19:00:31.59        -0.0069097086
2018-01-13/19:00:31.62        -0.0076158378
2018-01-13/19:00:31.66          0.076497393
2018-01-13/19:00:31.69          0.041203515
2018-01-13/19:00:31.72          0.043941420
2018-01-13/19:00:31.75         -0.037850224
2018-01-13/19:00:31.78         -0.014235806
2018-01-13/19:00:31.81         -0.049633890
2018-01-13/19:00:31.84          0.035443487
2018-01-13/19:00:31.87         -0.027642224
2018-01-13/19:00:31.91         -0.028883786
2018-01-13/19:00:31.94         -0.034312339
2018-01-13/19:00:31.97        -0.0090765761
2018-01-13/19:00:32.00         -0.019151426
2018-01-13/19:00:32.03          0.047486734
2018-01-13/19:00:32.06          0.049850095
2018-01-13/19:00:32.09          0.026414112
2018-01-13/19:00:32.12         0.0085325847
2018-01-13/19:00:32.16          0.059295663
2018-01-13/19:00:32.19           0.10543192
2018-01-13/19:00:32.22         0.0084981017
2018-01-13/19:00:32.25         0.0031779119
2018-01-13/19:00:32.28         0.0063978380
2018-01-13/19:00:32.31          0.010221524
2018-01-13/19:00:32.34         -0.030074370
2018-01-13/19:00:32.37         -0.051160459
2018-01-13/19:00:32.41         0.0025249705
2018-01-13/19:00:32.44          0.022924028
2018-01-13/19:00:32.47         -0.028676431
2018-01-13/19:00:32.50          0.021906080
2018-01-13/19:00:32.53          0.019430182
2018-01-13/19:00:32.56        -0.0088552396
2018-01-13/19:00:32.59         -0.073601670
2018-01-13/19:00:32.62         -0.042603515
2018-01-13/19:00:32.66         -0.023030510
2018-01-13/19:00:32.69         0.0046584411
2018-01-13/19:00:32.72         -0.044771887
2018-01-13/19:00:32.75         -0.050844785
2018-01-13/19:00:32.78         -0.027016033
2018-01-13/19:00:32.81         0.0025214200
2018-01-13/19:00:32.84         -0.015847561
2018-01-13/19:00:32.87          0.047485201
2018-01-13/19:00:32.91          0.043165450
2018-01-13/19:00:32.94          0.060314713
2018-01-13/19:00:32.97          0.023822351
2018-01-13/19:00:33.00          0.024305801
2018-01-13/19:00:33.03          0.011860649
2018-01-13/19:00:33.06         -0.099269593
2018-01-13/19:00:33.09          -0.10505064
2018-01-13/19:00:33.12         -0.064680981
2018-01-13/19:00:33.16         -0.094665638
2018-01-13/19:00:33.19         -0.074482137
2018-01-13/19:00:33.22         -0.025468089
2018-01-13/19:00:33.25         -0.030040933
2018-01-13/19:00:33.28         -0.066603095
2018-01-13/19:00:33.31          0.037255985
2018-01-13/19:00:33.34         0.0051005012
2018-01-13/19:00:33.37          0.019910354
2018-01-13/19:00:33.41          0.017586953
2018-01-13/19:00:33.44         0.0038393019
2018-01-13/19:00:33.47         0.0026891802
2018-01-13/19:00:33.50         -0.038021573
2018-01-13/19:00:33.53         -0.064765806
2018-01-13/19:00:33.56          0.015433951
2018-01-13/19:00:33.59          -0.10140267
2018-01-13/19:00:33.62         -0.037474398
2018-01-13/19:00:33.66         -0.022221776
2018-01-13/19:00:33.69         0.0030135688
2018-01-13/19:00:33.72         0.0050309807
2018-01-13/19:00:33.75          0.052817993
2018-01-13/19:00:33.78          0.049241878
2018-01-13/19:00:33.81          0.042701832
2018-01-13/19:00:33.84         -0.010185372
2018-01-13/19:00:33.87          0.020240603
2018-01-13/19:00:33.91         0.0016168371
2018-01-13/19:00:33.94         -0.024553411
2018-01-13/19:00:33.97         -0.014381170
2018-01-13/19:00:34.00          0.042862546
2018-01-13/19:00:34.03         -0.013847180
2018-01-13/19:00:34.06        -0.0025709390
2018-01-13/19:00:34.09        -0.0029475401
2018-01-13/19:00:34.12          0.028647788
2018-01-13/19:00:34.16         -0.017071758
2018-01-13/19:00:34.19          0.020203473
2018-01-13/19:00:34.22          0.035390502
2018-01-13/19:00:34.25          0.065829442
2018-01-13/19:00:34.28          0.012673776
2018-01-13/19:00:34.31         -0.032551137
2018-01-13/19:00:34.34        -0.0047864583
2018-01-13/19:00:34.37         -0.051258474
2018-01-13/19:00:34.41         -0.022415047
2018-01-13/19:00:34.44          0.023156120
2018-01-13/19:00:34.47          0.096374827
2018-01-13/19:00:34.50          0.079123774
2018-01-13/19:00:34.53         0.0084137636
2018-01-13/19:00:34.56         -0.011777175
2018-01-13/19:00:34.59          0.035808136
2018-01-13/19:00:34.62         -0.033425988
2018-01-13/19:00:34.66          0.011137984
2018-01-13/19:00:34.69         -0.030785559
2018-01-13/19:00:34.72         -0.048755310
2018-01-13/19:00:34.75         -0.076958295
2018-01-13/19:00:34.78         -0.075229143
2018-01-13/19:00:34.81         -0.014791592
2018-01-13/19:00:34.84         -0.046705890
2018-01-13/19:00:34.87        -0.0057708001
2018-01-13/19:00:34.91         -0.010423090
2018-01-13/19:00:34.94         -0.025985955
2018-01-13/19:00:34.97          0.055214180
2018-01-13/19:00:35.00          0.026674042
2018-01-13/19:00:35.03       -0.00028762042
2018-01-13/19:00:35.06          0.017500735
2018-01-13/19:00:35.09         -0.058231142
2018-01-13/19:00:35.12         0.0030687740
2018-01-13/19:00:35.16         -0.062564345
2018-01-13/19:00:35.19          0.037347577
2018-01-13/19:00:35.22          0.011210353
2018-01-13/19:00:35.25         0.0031840817
2018-01-13/19:00:35.28          0.026490101
2018-01-13/19:00:35.31          0.091645782
2018-01-13/19:00:35.34          0.015094358
2018-01-13/19:00:35.37          0.034367997
2018-01-13/19:00:35.41          0.022654565
2018-01-13/19:00:35.44          0.041228904
2018-01-13/19:00:35.47         -0.064808335
2018-01-13/19:00:35.50          0.047869960
2018-01-13/19:00:35.53          0.036567577
2018-01-13/19:00:35.56          0.063260791
2018-01-13/19:00:35.59         -0.038840666
2018-01-13/19:00:35.62         0.0019665421
2018-01-13/19:00:35.66          0.020727838
2018-01-13/19:00:35.69          0.029768334
2018-01-13/19:00:35.72          0.039709499
2018-01-13/19:00:35.75          0.093713757
2018-01-13/19:00:35.78          0.089730528
2018-01-13/19:00:35.81          0.041578412
2018-01-13/19:00:35.84         0.0015384889
2018-01-13/19:00:35.87          0.011667006
2018-01-13/19:00:35.91         -0.038654400
2018-01-13/19:00:35.94         0.0078731505
2018-01-13/19:00:35.97         -0.052703138
2018-01-13/19:00:36.00         -0.069137860
2018-01-13/19:00:36.03          0.024864093
2018-01-13/19:00:36.06         -0.065975430
2018-01-13/19:00:36.09         -0.054785004
2018-01-13/19:00:36.12         -0.056566253
2018-01-13/19:00:36.16         -0.068940906
2018-01-13/19:00:36.19          0.031860124
2018-01-13/19:00:36.22         -0.077521882
2018-01-13/19:00:36.25          0.020681925
2018-01-13/19:00:36.28          0.042638022
2018-01-13/19:00:36.31          -0.11583978
2018-01-13/19:00:36.34         -0.025569840
2018-01-13/19:00:36.37        -0.0024146267
2018-01-13/19:00:36.41        -0.0067198038
2018-01-13/19:00:36.44         -0.065543865
2018-01-13/19:00:36.47         -0.054017151
2018-01-13/19:00:36.50        -0.0089622430
2018-01-13/19:00:36.53         -0.022857325
2018-01-13/19:00:36.56        -0.0085853641
2018-01-13/19:00:36.59         -0.022887108
2018-01-13/19:00:36.62         -0.033244573
2018-01-13/19:00:36.66         -0.059136639
2018-01-13/19:00:36.69          -0.10411074
2018-01-13/19:00:36.72         0.0035877955
2018-01-13/19:00:36.75          -0.13738876
2018-01-13/19:00:36.78          0.051143761
2018-01-13/19:00:36.81         -0.041324965
2018-01-13/19:00:36.84         -0.083488000
2018-01-13/19:00:36.87       -0.00058459862
2018-01-13/19:00:36.91         -0.043414467
2018-01-13/19:00:36.94         -0.072722411
2018-01-13/19:00:36.97         -0.060760032
2018-01-13/19:00:37.00         -0.079475945
2018-01-13/19:00:37.03          0.098195601
2018-01-13/19:00:37.06         -0.030693284
2018-01-13/19:00:37.09         -0.042696220
2018-01-13/19:00:37.12          0.014131329
2018-01-13/19:00:37.16         -0.018466172
2018-01-13/19:00:37.19         -0.099364096
2018-01-13/19:00:37.22         -0.082996172
2018-01-13/19:00:37.25         -0.012966945
2018-01-13/19:00:37.28          0.091770660
2018-01-13/19:00:37.31         -0.065472871
2018-01-13/19:00:37.34         -0.058860886
2018-01-13/19:00:37.37        0.00047483239
2018-01-13/19:00:37.41         -0.083060348
2018-01-13/19:00:37.44         -0.097947083
2018-01-13/19:00:37.47          0.026886856
2018-01-13/19:00:37.50         0.0063346794
2018-01-13/19:00:37.53          0.032932940
2018-01-13/19:00:37.56          -0.11252325
2018-01-13/19:00:37.59         -0.051735183
2018-01-13/19:00:37.62         -0.083541492
2018-01-13/19:00:37.66         -0.080774305
2018-01-13/19:00:37.69         -0.081382724
2018-01-13/19:00:37.72        0.00056050055
2018-01-13/19:00:37.75         -0.036778670
2018-01-13/19:00:37.78         -0.012495480
2018-01-13/19:00:37.81         -0.021419465
2018-01-13/19:00:37.84         -0.012889924
2018-01-13/19:00:37.87          0.055658540
2018-01-13/19:00:37.91         0.0061130421
2018-01-13/19:00:37.94         -0.048897056
2018-01-13/19:00:37.97         -0.062768446
2018-01-13/19:00:38.00         -0.085438824
2018-01-13/19:00:38.03         -0.060635473
2018-01-13/19:00:38.06         -0.093197825
2018-01-13/19:00:38.09         -0.086933817
2018-01-13/19:00:38.12          0.021997567
2018-01-13/19:00:38.16         -0.034110896
2018-01-13/19:00:38.19         -0.051286604
2018-01-13/19:00:38.22         -0.024795983
2018-01-13/19:00:38.25        -0.0044277318
2018-01-13/19:00:38.28         -0.017881389
2018-01-13/19:00:38.31         -0.046758218
2018-01-13/19:00:38.34         -0.043887352
2018-01-13/19:00:38.37         -0.081429697
2018-01-13/19:00:38.41          -0.12568992
2018-01-13/19:00:38.44          -0.18276084
2018-01-13/19:00:38.47          -0.13615804
2018-01-13/19:00:38.50          -0.13909949
2018-01-13/19:00:38.53         -0.082878760
2018-01-13/19:00:38.56         -0.026333235
2018-01-13/19:00:38.59          0.037909741
2018-01-13/19:00:38.62         -0.014310559
2018-01-13/19:00:38.66          0.023186314
2018-01-13/19:00:38.69         -0.023926219
2018-01-13/19:00:38.72         -0.092579361
2018-01-13/19:00:38.75         -0.089086031
2018-01-13/19:00:38.78         -0.029387741
2018-01-13/19:00:38.81         -0.062228914
2018-01-13/19:00:38.84         -0.069198792
2018-01-13/19:00:38.87          -0.14611559
2018-01-13/19:00:38.91         -0.070615243
2018-01-13/19:00:38.94          -0.12463624
2018-01-13/19:00:38.97         -0.098005649
2018-01-13/19:00:39.00         -0.024051200
2018-01-13/19:00:39.03         -0.048429389
2018-01-13/19:00:39.06         -0.080474233
2018-01-13/19:00:39.09         -0.071213794
2018-01-13/19:00:39.12         -0.048871039
2018-01-13/19:00:39.16          -0.10065077
2018-01-13/19:00:39.19         -0.088161627
2018-01-13/19:00:39.22          -0.14181856
2018-01-13/19:00:39.25          -0.13435093
2018-01-13/19:00:39.28         -0.099233096
2018-01-13/19:00:39.31         -0.017811491
2018-01-13/19:00:39.34         0.0078197783
2018-01-13/19:00:39.37         0.0017704271
2018-01-13/19:00:39.41          -0.11611988
2018-01-13/19:00:39.44          0.015138340
2018-01-13/19:00:39.47         -0.071533658
2018-01-13/19:00:39.50         -0.019748188
2018-01-13/19:00:39.53         -0.026256611
2018-01-13/19:00:39.56        -0.0043893616
2018-01-13/19:00:39.59          -0.11276016
2018-01-13/19:00:39.62          -0.11133870
2018-01-13/19:00:39.66         -0.055528643
2018-01-13/19:00:39.69         -0.023133407
2018-01-13/19:00:39.72         -0.046693569
2018-01-13/19:00:39.75         -0.043162838
2018-01-13/19:00:39.78         -0.038049232
2018-01-13/19:00:39.81        -0.0088311693
2018-01-13/19:00:39.84         -0.030825377
2018-01-13/19:00:39.87          0.039510207
2018-01-13/19:00:39.91          0.040804672
2018-01-13/19:00:39.94          0.028579601
2018-01-13/19:00:39.97         -0.013201736
2018-01-13/19:00:40.00         -0.070117927
2018-01-13/19:00:40.03          0.019384776
2018-01-13/19:00:40.06         -0.022183490
2018-01-13/19:00:40.09          0.012866170
2018-01-13/19:00:40.12          0.072253598
2018-01-13/19:00:40.16           0.12459765
2018-01-13/19:00:40.19           0.11803548
2018-01-13/19:00:40.22          0.032022263
2018-01-13/19:00:40.25          0.010180100
2018-01-13/19:00:40.28          0.098188856
2018-01-13/19:00:40.31          0.022381739
2018-01-13/19:00:40.34           0.13805677
2018-01-13/19:00:40.37          0.063034262
2018-01-13/19:00:40.41          0.058854058
2018-01-13/19:00:40.44         -0.054669148
2018-01-13/19:00:40.47         -0.049695817
2018-01-13/19:00:40.50         -0.067024753
2018-01-13/19:00:40.53         -0.011170997
2018-01-13/19:00:40.56         -0.038854145
2018-01-13/19:00:40.59           0.10566050
2018-01-13/19:00:40.62        -0.0044285763
2018-01-13/19:00:40.66          0.023738283
2018-01-13/19:00:40.69         -0.029077322
2018-01-13/19:00:40.72          0.018283867
2018-01-13/19:00:40.75          0.016472456
2018-01-13/19:00:40.78          0.024150905
2018-01-13/19:00:40.81          0.025456237
2018-01-13/19:00:40.84         -0.022061281
2018-01-13/19:00:40.87          -0.10423742
2018-01-13/19:00:40.91          0.034409855
2018-01-13/19:00:40.94          0.020470019
2018-01-13/19:00:40.97          0.046406838
2018-01-13/19:00:41.00         -0.012169867
2018-01-13/19:00:41.03        -0.0010960881
2018-01-13/19:00:41.06          0.082376737
2018-01-13/19:00:41.09           0.16694757
2018-01-13/19:00:41.12           0.10649479
2018-01-13/19:00:41.16          0.092229829
2018-01-13/19:00:41.19         -0.010282184
2018-01-13/19:00:41.22         -0.017931409
2018-01-13/19:00:41.25         -0.045664553
2018-01-13/19:00:41.28          0.064593754
2018-01-13/19:00:41.31        -0.0074604126
2018-01-13/19:00:41.34         -0.083318202
2018-01-13/19:00:41.37          -0.10268103
2018-01-13/19:00:41.41         -0.039395331
2018-01-13/19:00:41.44         -0.022940594
2018-01-13/19:00:41.47         -0.031381735
2018-01-13/19:00:41.50         -0.087651534
2018-01-13/19:00:41.53          -0.15665540
2018-01-13/19:00:41.56          -0.20550651
2018-01-13/19:00:41.59          -0.19112633
2018-01-13/19:00:41.62          -0.21360230
2018-01-13/19:00:41.66          -0.17592802
2018-01-13/19:00:41.69          -0.19675128
2018-01-13/19:00:41.72          -0.22101200
2018-01-13/19:00:41.75          -0.25195253
2018-01-13/19:00:41.78         -0.099904542
2018-01-13/19:00:41.81         -0.089314204
2018-01-13/19:00:41.84          -0.18221735
2018-01-13/19:00:41.87          -0.13162258
2018-01-13/19:00:41.91         -0.037558209
2018-01-13/19:00:41.94         -0.089607806
2018-01-13/19:00:41.97          -0.10132511
2018-01-13/19:00:42.00          -0.10123403
2018-01-13/19:00:42.03         -0.041654559
2018-01-13/19:00:42.06          -0.23530410
2018-01-13/19:00:42.09          -0.10188787
2018-01-13/19:00:42.12         -0.057504186
2018-01-13/19:00:42.16         -0.086337700
2018-01-13/19:00:42.19         -0.088740451
2018-01-13/19:00:42.22         -0.058306829
2018-01-13/19:00:42.25         -0.031205052
2018-01-13/19:00:42.28         0.0054778154
2018-01-13/19:00:42.31         -0.033418151
2018-01-13/19:00:42.34        -0.0047206573
2018-01-13/19:00:42.37         -0.045784956
2018-01-13/19:00:42.41          0.071207522
2018-01-13/19:00:42.44          0.067921336
2018-01-13/19:00:42.47          0.048966922
2018-01-13/19:00:42.50        -0.0050605788
2018-01-13/19:00:42.53          0.056057435
2018-01-13/19:00:42.56          0.017133321
2018-01-13/19:00:42.59          0.037262249
2018-01-13/19:00:42.62           0.12122458
2018-01-13/19:00:42.66           0.12361908
2018-01-13/19:00:42.69          0.092955252
2018-01-13/19:00:42.72          0.090842176
2018-01-13/19:00:42.75           0.12976185
2018-01-13/19:00:42.78       -0.00026675476
2018-01-13/19:00:42.81         -0.041786671
2018-01-13/19:00:42.84         -0.072545849
2018-01-13/19:00:42.87         -0.022756560
2018-01-13/19:00:42.91         -0.066748568
2018-01-13/19:00:42.94         -0.081509125
2018-01-13/19:00:42.97          -0.15364520
2018-01-13/19:00:43.00          -0.16291810
2018-01-13/19:00:43.03          -0.36174332
2018-01-13/19:00:43.06          -0.29807321
2018-01-13/19:00:43.09          -0.46152426
2018-01-13/19:00:43.12          -0.49827332
2018-01-13/19:00:43.16          -0.56135859
2018-01-13/19:00:43.19          -0.52672321
2018-01-13/19:00:43.22          -0.59590122
2018-01-13/19:00:43.25          -0.65252680
2018-01-13/19:00:43.28          -0.66330180
2018-01-13/19:00:43.31          -0.54851175
2018-01-13/19:00:43.34          -0.55822639
2018-01-13/19:00:43.37          -0.52642847
2018-01-13/19:00:43.41          -0.41188125
2018-01-13/19:00:43.44          -0.35358332
2018-01-13/19:00:43.47          -0.49824336
2018-01-13/19:00:43.50          -0.43778338
2018-01-13/19:00:43.53          -0.45388020
2018-01-13/19:00:43.56          -0.53343491
2018-01-13/19:00:43.59          -0.62655481
2018-01-13/19:00:43.62          -0.67678750
2018-01-13/19:00:43.66          -0.76590335
2018-01-13/19:00:43.69          -0.82972914
2018-01-13/19:00:43.72          -0.94030249
2018-01-13/19:00:43.75          -0.93684412
2018-01-13/19:00:43.78          -0.99529544
2018-01-13/19:00:43.81          -0.99830618
2018-01-13/19:00:43.84          -0.96372088
2018-01-13/19:00:43.87          -0.94069981
2018-01-13/19:00:43.91          -0.90413946
2018-01-13/19:00:43.94          -0.80911306
2018-01-13/19:00:43.97          -0.82669390
2018-01-13/19:00:44.00          -0.88414729
2018-01-13/19:00:44.03          -0.79524840
2018-01-13/19:00:44.06          -0.84567305
2018-01-13/19:00:44.09          -0.81959273
2018-01-13/19:00:44.12          -0.89293511
2018-01-13/19:00:44.16          -0.87088565
2018-01-13/19:00:44.19          -0.87231982
2018-01-13/19:00:44.22          -0.82619342
2018-01-13/19:00:44.25          -0.81313895
2018-01-13/19:00:44.28          -0.73815243
2018-01-13/19:00:44.31          -0.80440906
2018-01-13/19:00:44.34          -0.81184983
2018-01-13/19:00:44.37          -0.71539664
2018-01-13/19:00:44.41          -0.66026646
2018-01-13/19:00:44.44          -0.57409358
2018-01-13/19:00:44.47          -0.56561299
2018-01-13/19:00:44.50          -0.52946177
2018-01-13/19:00:44.53          -0.57719975
2018-01-13/19:00:44.56          -0.50554119
2018-01-13/19:00:44.59          -0.45232697
2018-01-13/19:00:44.62          -0.38227556
2018-01-13/19:00:44.66          -0.48632944
2018-01-13/19:00:44.69          -0.50140253
2018-01-13/19:00:44.72          -0.46493335
2018-01-13/19:00:44.75          -0.46363814
2018-01-13/19:00:44.78          -0.48676789
2018-01-13/19:00:44.81          -0.46869598
2018-01-13/19:00:44.84          -0.56458918
2018-01-13/19:00:44.87          -0.55767346
2018-01-13/19:00:44.91          -0.49643006
2018-01-13/19:00:44.94          -0.47373029
2018-01-13/19:00:44.97          -0.42407750
2018-01-13/19:00:45.00          -0.40853942
2018-01-13/19:00:45.03          -0.36683819
2018-01-13/19:00:45.06          -0.37867459
2018-01-13/19:00:45.09          -0.28219021
2018-01-13/19:00:45.12          -0.27315313
2018-01-13/19:00:45.16          -0.25428335
2018-01-13/19:00:45.19          -0.35099697
2018-01-13/19:00:45.22          -0.27206951
2018-01-13/19:00:45.25          -0.24396118
2018-01-13/19:00:45.28          -0.33799463
2018-01-13/19:00:45.31          -0.29786702
2018-01-13/19:00:45.34          -0.32588088
2018-01-13/19:00:45.37          -0.31719778
2018-01-13/19:00:45.41          -0.27387052
2018-01-13/19:00:45.44          -0.21694924
2018-01-13/19:00:45.47          -0.20833544
2018-01-13/19:00:45.50          -0.23045995
2018-01-13/19:00:45.53          -0.17974270
2018-01-13/19:00:45.56          -0.19267499
2018-01-13/19:00:45.59          -0.19559966
2018-01-13/19:00:45.62          -0.14764760
2018-01-13/19:00:45.66          -0.24610172
2018-01-13/19:00:45.69          -0.17960727
2018-01-13/19:00:45.72          -0.28869763
2018-01-13/19:00:45.75          -0.18212304
2018-01-13/19:00:45.78          -0.13160803
2018-01-13/19:00:45.81          -0.16249258
2018-01-13/19:00:45.84          -0.11034512
2018-01-13/19:00:45.87          -0.12153031
2018-01-13/19:00:45.91          -0.10500831
2018-01-13/19:00:45.94         -0.064007766
2018-01-13/19:00:45.97          -0.10639430
2018-01-13/19:00:46.00         -0.051622459
2018-01-13/19:00:46.03         -0.015624184
2018-01-13/19:00:46.06         -0.052252556
2018-01-13/19:00:46.09         -0.075418368
2018-01-13/19:00:46.12         -0.055056921
2018-01-13/19:00:46.16          -0.10214185
2018-01-13/19:00:46.19         -0.016510813
2018-01-13/19:00:46.22         -0.012162205
2018-01-13/19:00:46.25          0.057610661
2018-01-13/19:00:46.28          0.067103566
2018-01-13/19:00:46.31          0.063060650
2018-01-13/19:00:46.34          0.053431979
2018-01-13/19:00:46.37          0.099033299
2018-01-13/19:00:46.41          0.061594406
2018-01-13/19:00:46.44          0.068540611
2018-01-13/19:00:46.47          0.056422798
2018-01-13/19:00:46.50          0.079551433
2018-01-13/19:00:46.53          0.037492779
2018-01-13/19:00:46.56          0.061551651
2018-01-13/19:00:46.59         0.0097665906
2018-01-13/19:00:46.62          0.018248874
2018-01-13/19:00:46.66          0.047170058
2018-01-13/19:00:46.69           0.10647367
2018-01-13/19:00:46.72           0.11758167
2018-01-13/19:00:46.75         0.0020785857
2018-01-13/19:00:46.78          0.068937544
2018-01-13/19:00:46.81           0.10895344
2018-01-13/19:00:46.84           0.11679672
2018-01-13/19:00:46.87          0.063236296
2018-01-13/19:00:46.91        -0.0058703204
2018-01-13/19:00:46.94         -0.030100458
2018-01-13/19:00:46.97          0.030842055
2018-01-13/19:00:47.00          0.068427214
2018-01-13/19:00:47.03           0.15659454
2018-01-13/19:00:47.06          0.087826551
2018-01-13/19:00:47.09          0.044700108
2018-01-13/19:00:47.12          0.064442900
2018-01-13/19:00:47.16          0.062633371
2018-01-13/19:00:47.19          0.077084149
2018-01-13/19:00:47.22          0.070176301
2018-01-13/19:00:47.25          0.010723610
2018-01-13/19:00:47.28          0.040356226
2018-01-13/19:00:47.31           0.10660731
2018-01-13/19:00:47.34           0.14730740
2018-01-13/19:00:47.37           0.10690947
2018-01-13/19:00:47.41          0.047026871
2018-01-13/19:00:47.44           0.13846062
2018-01-13/19:00:47.47           0.12972080
2018-01-13/19:00:47.50           0.19127038
2018-01-13/19:00:47.53           0.18644123
2018-01-13/19:00:47.56           0.15621126
2018-01-13/19:00:47.59         0.0028250105
2018-01-13/19:00:47.62          0.099587265
2018-01-13/19:00:47.66          0.099896465
2018-01-13/19:00:47.69           0.14617288
2018-01-13/19:00:47.72           0.10880359
2018-01-13/19:00:47.75           0.16313756
2018-01-13/19:00:47.78           0.15654208
2018-01-13/19:00:47.81           0.22353174
2018-01-13/19:00:47.84           0.31321307
2018-01-13/19:00:47.87           0.29393792
2018-01-13/19:00:47.91           0.14983106
2018-01-13/19:00:47.94           0.20733592
2018-01-13/19:00:47.97           0.24803892
2018-01-13/19:00:48.00           0.18458190
2018-01-13/19:00:48.03           0.18350522
2018-01-13/19:00:48.06           0.14154408
2018-01-13/19:00:48.09           0.16071557
2018-01-13/19:00:48.12          0.085914830
2018-01-13/19:00:48.16           0.17425005
2018-01-13/19:00:48.19           0.19382177
2018-01-13/19:00:48.22           0.17389940
2018-01-13/19:00:48.25          0.076609936
2018-01-13/19:00:48.28           0.15308876
2018-01-13/19:00:48.31           0.15404132
2018-01-13/19:00:48.34           0.24937428
2018-01-13/19:00:48.37           0.10968701
2018-01-13/19:00:48.41           0.12820212
2018-01-13/19:00:48.44          0.025282982
2018-01-13/19:00:48.47           0.13394929
2018-01-13/19:00:48.50          0.075201748
2018-01-13/19:00:48.53          0.087743768
2018-01-13/19:00:48.56         0.0026659939
2018-01-13/19:00:48.59           0.10205289
2018-01-13/19:00:48.62         -0.026426832
2018-01-13/19:00:48.66          0.032811074
2018-01-13/19:00:48.69         -0.045614566
2018-01-13/19:00:48.72          0.027696755
2018-01-13/19:00:48.75         -0.096112735
2018-01-13/19:00:48.78         -0.045716570
2018-01-13/19:00:48.81         -0.045573776
2018-01-13/19:00:48.84          0.044777491
2018-01-13/19:00:48.87         -0.027294389
2018-01-13/19:00:48.91         -0.017159054
2018-01-13/19:00:48.94          -0.10697396
2018-01-13/19:00:48.97          -0.10784629
2018-01-13/19:00:49.00         -0.054651727
2018-01-13/19:00:49.03          0.056995213
2018-01-13/19:00:49.06          0.057628885
2018-01-13/19:00:49.09          0.086152649
2018-01-13/19:00:49.12          0.050626706
2018-01-13/19:00:49.16          0.020095122
2018-01-13/19:00:49.19       -0.00088712473
2018-01-13/19:00:49.22          0.052404452
2018-01-13/19:00:49.25           0.10247232
2018-01-13/19:00:49.28           0.12449183
2018-01-13/19:00:49.31         -0.073893785
2018-01-13/19:00:49.34         -0.061914092
2018-01-13/19:00:49.37         -0.055748770
2018-01-13/19:00:49.41         -0.055535671
2018-01-13/19:00:49.44         -0.049783526
2018-01-13/19:00:49.47         -0.033103927
2018-01-13/19:00:49.50         -0.066121284
2018-01-13/19:00:49.53         -0.039064263
2018-01-13/19:00:49.56         -0.098308607
2018-01-13/19:00:49.59        -0.0095085456
2018-01-13/19:00:49.62         -0.030365099
2018-01-13/19:00:49.66         -0.039783765
2018-01-13/19:00:49.69          -0.12915883
2018-01-13/19:00:49.72         -0.018480909
2018-01-13/19:00:49.75          -0.11329538
2018-01-13/19:00:49.78        -0.0022196349
2018-01-13/19:00:49.81         -0.050015397
2018-01-13/19:00:49.84          -0.12419995
2018-01-13/19:00:49.87         -0.055085146
2018-01-13/19:00:49.91         -0.033725508
2018-01-13/19:00:49.94         -0.021426271
2018-01-13/19:00:49.97          0.069594805
2018-01-13/19:00:50.00         -0.077539079
2018-01-13/19:00:50.03          0.023826817
2018-01-13/19:00:50.06         -0.014116641
2018-01-13/19:00:50.09         -0.044306458
2018-01-13/19:00:50.12          0.078387852
2018-01-13/19:00:50.16          0.019180391
2018-01-13/19:00:50.19         -0.044777889
2018-01-13/19:00:50.22          0.021734985
2018-01-13/19:00:50.25         0.0017082538
2018-01-13/19:00:50.28          0.069223491
2018-01-13/19:00:50.31          0.048420803
2018-01-13/19:00:50.34         -0.021097409
2018-01-13/19:00:50.37          0.069304851
2018-01-13/19:00:50.41          0.045324200
2018-01-13/19:00:50.44          0.020315535
2018-01-13/19:00:50.47          0.058633579
2018-01-13/19:00:50.50         -0.059664667
2018-01-13/19:00:50.53         -0.020900937
2018-01-13/19:00:50.56         -0.027930012
2018-01-13/19:00:50.59          0.050609920
2018-01-13/19:00:50.62          0.045098350
2018-01-13/19:00:50.66          0.031162218
2018-01-13/19:00:50.69          0.038610849
2018-01-13/19:00:50.72          0.086773154
2018-01-13/19:00:50.75           0.14005774
2018-01-13/19:00:50.78           0.16738899
2018-01-13/19:00:50.81           0.13824116
2018-01-13/19:00:50.84          0.092644031
2018-01-13/19:00:50.87          0.080093585
2018-01-13/19:00:50.91           0.10014720
2018-01-13/19:00:50.94          0.078726902
2018-01-13/19:00:50.97          0.044296139
2018-01-13/19:00:51.00          0.089483908
2018-01-13/19:00:51.03         -0.029614936
2018-01-13/19:00:51.06        -0.0093947630
2018-01-13/19:00:51.09          0.033822513
2018-01-13/19:00:51.12          0.049484461
2018-01-13/19:00:51.16          0.049048524
2018-01-13/19:00:51.19          0.033518462
2018-01-13/19:00:51.22           0.12790751
2018-01-13/19:00:51.25          0.068232163
2018-01-13/19:00:51.28          0.051371355
2018-01-13/19:00:51.31          0.090506465
2018-01-13/19:00:51.34           0.10891998
2018-01-13/19:00:51.37          0.045492615
2018-01-13/19:00:51.41          0.078253536
2018-01-13/19:00:51.44          0.039246604
2018-01-13/19:00:51.47           0.16322396
2018-01-13/19:00:51.50          0.046163193
2018-01-13/19:00:51.53           0.10572720
2018-01-13/19:00:51.56          0.045393160
2018-01-13/19:00:51.59          0.077863069
2018-01-13/19:00:51.62         -0.028611865
2018-01-13/19:00:51.66         0.0018503042
2018-01-13/19:00:51.69          0.061714863
2018-01-13/19:00:51.72           0.12117027
2018-01-13/19:00:51.75         -0.040150016
2018-01-13/19:00:51.78         -0.018526343
2018-01-13/19:00:51.81        0.00023441773
2018-01-13/19:00:51.84         0.0099958834
2018-01-13/19:00:51.87         -0.021172511
2018-01-13/19:00:51.91          0.046673924
2018-01-13/19:00:51.94          0.080697455
2018-01-13/19:00:51.97         -0.025042652
2018-01-13/19:00:52.00         0.0063819756
2018-01-13/19:00:52.03         0.0061823121
2018-01-13/19:00:52.06         -0.035549760
2018-01-13/19:00:52.09         -0.015881655
2018-01-13/19:00:52.12         -0.039965846
2018-01-13/19:00:52.16         -0.016853971
2018-01-13/19:00:52.19          0.019062108
2018-01-13/19:00:52.22          0.026921380
2018-01-13/19:00:52.25          0.059928248
2018-01-13/19:00:52.28          0.021256165
2018-01-13/19:00:52.31          0.047415041
2018-01-13/19:00:52.34          0.071390403
2018-01-13/19:00:52.37          0.039244061
2018-01-13/19:00:52.41          0.084573951
2018-01-13/19:00:52.44          0.023956606
2018-01-13/19:00:52.47          0.037266831
2018-01-13/19:00:52.50         -0.029420875
2018-01-13/19:00:52.53        -0.0059525935
2018-01-13/19:00:52.56         -0.076307770
2018-01-13/19:00:52.59         -0.033084575
2018-01-13/19:00:52.62         -0.064392054
2018-01-13/19:00:52.66         0.0069267120
2018-01-13/19:00:52.69         -0.048439620
2018-01-13/19:00:52.72          0.041734889
2018-01-13/19:00:52.75         -0.036844763
2018-01-13/19:00:52.78          0.017606840
2018-01-13/19:00:52.81         -0.054695802
2018-01-13/19:00:52.84        -0.0030229796
2018-01-13/19:00:52.87         -0.046311185
2018-01-13/19:00:52.91        -0.0034386420
2018-01-13/19:00:52.94         -0.033555334
2018-01-13/19:00:52.97          0.035068884
2018-01-13/19:00:53.00          0.026160532
2018-01-13/19:00:53.03           0.13202503
2018-01-13/19:00:53.06           0.11164794
2018-01-13/19:00:53.09           0.10898938
2018-01-13/19:00:53.12          0.055174717
2018-01-13/19:00:53.16           0.10655890
2018-01-13/19:00:53.19          0.083236510
2018-01-13/19:00:53.22          0.082442504
2018-01-13/19:00:53.25          0.055131369
2018-01-13/19:00:53.28          0.060624295
2018-01-13/19:00:53.31         -0.022456189
2018-01-13/19:00:53.34         -0.061987063
2018-01-13/19:00:53.37         -0.024467587
2018-01-13/19:00:53.41          0.017729000
2018-01-13/19:00:53.44        -0.0053275059
2018-01-13/19:00:53.47          0.025122363
2018-01-13/19:00:53.50          0.062643053
2018-01-13/19:00:53.53        -0.0045156634
2018-01-13/19:00:53.56          0.087893988
2018-01-13/19:00:53.59          0.041200007
2018-01-13/19:00:53.62          0.040861443
2018-01-13/19:00:53.66          0.014512847
2018-01-13/19:00:53.69          0.016178618
2018-01-13/19:00:53.72          0.055324706
2018-01-13/19:00:53.75         0.0032663482
2018-01-13/19:00:53.78         -0.013746149
2018-01-13/19:00:53.81          0.076359233
2018-01-13/19:00:53.84        -0.0036369778
2018-01-13/19:00:53.87          0.064084551
2018-01-13/19:00:53.91          0.073229232
2018-01-13/19:00:53.94          0.055022037
2018-01-13/19:00:53.97          0.056356091
2018-01-13/19:00:54.00          0.047109196
2018-01-13/19:00:54.03           0.13763081
2018-01-13/19:00:54.06          0.066474350
2018-01-13/19:00:54.09         -0.012819344
2018-01-13/19:00:54.12          0.021836295
2018-01-13/19:00:54.16         -0.036195906
2018-01-13/19:00:54.19          0.057718141
2018-01-13/19:00:54.22          0.081666173
2018-01-13/19:00:54.25          0.059674865
2018-01-13/19:00:54.28          0.089768375
2018-01-13/19:00:54.31          0.086516915
2018-01-13/19:00:54.34           0.12814819
2018-01-13/19:00:54.37           0.10207734
2018-01-13/19:00:54.41          0.018454198
2018-01-13/19:00:54.44           0.14812520
2018-01-13/19:00:54.47          0.081765574
2018-01-13/19:00:54.50          0.048272510
2018-01-13/19:00:54.53          0.075291801
2018-01-13/19:00:54.56          0.026806330
2018-01-13/19:00:54.59          0.052415744
2018-01-13/19:00:54.62         -0.010693796
2018-01-13/19:00:54.66          0.081519411
2018-01-13/19:00:54.69           0.11070278
2018-01-13/19:00:54.72          0.038685240
2018-01-13/19:00:54.75          0.018850617
2018-01-13/19:00:54.78          0.097746782
2018-01-13/19:00:54.81           0.13885812
2018-01-13/19:00:54.84           0.15055256
2018-01-13/19:00:54.87        -0.0035723702
2018-01-13/19:00:54.91          0.048934121
2018-01-13/19:00:54.94          0.045854906
2018-01-13/19:00:54.97          0.076626058
2018-01-13/19:00:55.00           0.10407536
2018-01-13/19:00:55.03           0.11365646
2018-01-13/19:00:55.06          0.059379887
2018-01-13/19:00:55.09          0.075243616
2018-01-13/19:00:55.12           0.10379582
2018-01-13/19:00:55.16           0.12718575
2018-01-13/19:00:55.19          0.091903046
2018-01-13/19:00:55.22          0.098638898
2018-01-13/19:00:55.25          0.042385309
2018-01-13/19:00:55.28          0.049557837
2018-01-13/19:00:55.31           0.14172939
2018-01-13/19:00:55.34           0.15752053
2018-01-13/19:00:55.37           0.10122595
2018-01-13/19:00:55.41           0.11951216
2018-01-13/19:00:55.44           0.18315210
2018-01-13/19:00:55.47           0.17263656
2018-01-13/19:00:55.50           0.14682289
2018-01-13/19:00:55.53           0.21541655
2018-01-13/19:00:55.56           0.15942866
2018-01-13/19:00:55.59          0.099898948
2018-01-13/19:00:55.62           0.11304127
2018-01-13/19:00:55.66          0.093834729
2018-01-13/19:00:55.69          0.061167203
2018-01-13/19:00:55.72        0.00098619542
2018-01-13/19:00:55.75          0.054803251
2018-01-13/19:00:55.78          0.073668858
2018-01-13/19:00:55.81          0.056703036
2018-01-13/19:00:55.84           0.13933930
2018-01-13/19:00:55.87           0.13744985
2018-01-13/19:00:55.91          0.079778414
2018-01-13/19:00:55.94          0.082271562
2018-01-13/19:00:55.97          0.064845291
2018-01-13/19:00:56.00          0.097577508
2018-01-13/19:00:56.03          0.068772186
2018-01-13/19:00:56.06          0.073825799
2018-01-13/19:00:56.09           0.12055553
2018-01-13/19:00:56.12          0.078443531
2018-01-13/19:00:56.16          0.065740944
2018-01-13/19:00:56.19           0.13735355
2018-01-13/19:00:56.22          0.087197563
2018-01-13/19:00:56.25          0.095990766
2018-01-13/19:00:56.28           0.16698951
2018-01-13/19:00:56.31           0.21519964
2018-01-13/19:00:56.34           0.15519898
2018-01-13/19:00:56.37          0.098221744
2018-01-13/19:00:56.41           0.13216975
2018-01-13/19:00:56.44          0.062146314
2018-01-13/19:00:56.47          0.034663867
2018-01-13/19:00:56.50           0.10401062
2018-01-13/19:00:56.53          0.077338316
2018-01-13/19:00:56.56           0.10463295
2018-01-13/19:00:56.59          0.045159462
2018-01-13/19:00:56.62           0.11315191
2018-01-13/19:00:56.66           0.14019731
2018-01-13/19:00:56.69          0.024467897
2018-01-13/19:00:56.72          0.096165112
2018-01-13/19:00:56.75           0.13800883
2018-01-13/19:00:56.78          0.049416313
2018-01-13/19:00:56.81          0.046209026
2018-01-13/19:00:56.84         -0.015734508
2018-01-13/19:00:56.87          0.029844378
2018-01-13/19:00:56.91          0.039697959
2018-01-13/19:00:56.94        -0.0062186074
2018-01-13/19:00:56.97           0.12454316
2018-01-13/19:00:57.00          0.082833030
2018-01-13/19:00:57.03           0.12006414
2018-01-13/19:00:57.06           0.12556103
2018-01-13/19:00:57.09           0.13055176
2018-01-13/19:00:57.12           0.19986149
2018-01-13/19:00:57.16           0.22114798
2018-01-13/19:00:57.19           0.16997992
2018-01-13/19:00:57.22           0.16371912
2018-01-13/19:00:57.25          0.083820641
2018-01-13/19:00:57.28           0.12625330
2018-01-13/19:00:57.31          0.052968017
2018-01-13/19:00:57.34           0.11453906
2018-01-13/19:00:57.37           0.18783053
2018-01-13/19:00:57.41          0.089932592
2018-01-13/19:00:57.44          0.063733906
2018-01-13/19:00:57.47          0.053963815
2018-01-13/19:00:57.50         -0.013354277
2018-01-13/19:00:57.53          0.037274549
2018-01-13/19:00:57.56         -0.043528859
2018-01-13/19:00:57.59         -0.016491805
2018-01-13/19:00:57.62         -0.046586420
2018-01-13/19:00:57.66         -0.058173367
2018-01-13/19:00:57.69         -0.027563649
2018-01-13/19:00:57.72         -0.058354548
2018-01-13/19:00:57.75         -0.086342273
2018-01-13/19:00:57.78          0.019604366
2018-01-13/19:00:57.81         -0.091890625
2018-01-13/19:00:57.84          0.052639530
2018-01-13/19:00:57.87          0.081257735
2018-01-13/19:00:57.91          0.059035741
2018-01-13/19:00:57.94          0.011808468
2018-01-13/19:00:57.97          0.049765839
2018-01-13/19:00:58.00          0.062343051
2018-01-13/19:00:58.03           0.10986162
2018-01-13/19:00:58.06           0.14217805
2018-01-13/19:00:58.09           0.22462971
2018-01-13/19:00:58.12           0.18956912
2018-01-13/19:00:58.16           0.12065258
2018-01-13/19:00:58.19           0.18423260
2018-01-13/19:00:58.22           0.33080857
2018-01-13/19:00:58.25           0.26553875
2018-01-13/19:00:58.28           0.25064184
2018-01-13/19:00:58.31           0.28680319
2018-01-13/19:00:58.34           0.31182164
2018-01-13/19:00:58.37           0.32216249
2018-01-13/19:00:58.41           0.27461802
2018-01-13/19:00:58.44           0.38046135
2018-01-13/19:00:58.47           0.42882876
2018-01-13/19:00:58.50           0.32405588
2018-01-13/19:00:58.53           0.35639278
2018-01-13/19:00:58.56           0.39689781
2018-01-13/19:00:58.59           0.37606483
2018-01-13/19:00:58.62           0.30983680
2018-01-13/19:00:58.66           0.33451264
2018-01-13/19:00:58.69           0.38562396
2018-01-13/19:00:58.72           0.34235201
2018-01-13/19:00:58.75           0.29053704
2018-01-13/19:00:58.78           0.25899569
2018-01-13/19:00:58.81           0.28032733
2018-01-13/19:00:58.84           0.26941510
2018-01-13/19:00:58.87           0.33328986
2018-01-13/19:00:58.91           0.33225752
2018-01-13/19:00:58.94           0.32373001
2018-01-13/19:00:58.97           0.33623460
2018-01-13/19:00:59.00           0.35787777
2018-01-13/19:00:59.03           0.37530776
2018-01-13/19:00:59.06           0.33339486
2018-01-13/19:00:59.09           0.25698724
2018-01-13/19:00:59.12           0.27857542
2018-01-13/19:00:59.16           0.24930266
2018-01-13/19:00:59.19           0.24235608
2018-01-13/19:00:59.22           0.29037544
2018-01-13/19:00:59.25           0.26229709
2018-01-13/19:00:59.28           0.23683834
2018-01-13/19:00:59.31           0.18874224
2018-01-13/19:00:59.34           0.34405117
2018-01-13/19:00:59.37           0.46500561
2018-01-13/19:00:59.41           0.49258851
2018-01-13/19:00:59.44           0.53991538
2018-01-13/19:00:59.47           0.56200211
2018-01-13/19:00:59.50           0.58233665
2018-01-13/19:00:59.53           0.49244203
2018-01-13/19:00:59.56           0.54121470
2018-01-13/19:00:59.59           0.59710117
2018-01-13/19:00:59.62           0.36477026
2018-01-13/19:00:59.66           0.35538089
2018-01-13/19:00:59.69           0.32007922
2018-01-13/19:00:59.72           0.40157961
2018-01-13/19:00:59.75           0.31636203
2018-01-13/19:00:59.78           0.23688978
2018-01-13/19:00:59.81           0.37315272
2018-01-13/19:00:59.84           0.28912949
2018-01-13/19:00:59.87           0.16492000
2018-01-13/19:00:59.91           0.28669258
2018-01-13/19:00:59.94           0.27499770
2018-01-13/19:00:59.97           0.25459027
2018-01-13/19:01:00.00           0.14719960
2018-01-13/19:01:00.03           0.23987571
2018-01-13/19:01:00.06           0.23789543
2018-01-13/19:01:00.09           0.18346407
2018-01-13/19:01:00.12           0.10420874
2018-01-13/19:01:00.16           0.29722810
2018-01-13/19:01:00.19           0.31785992
2018-01-13/19:01:00.22           0.25407039
2018-01-13/19:01:00.25           0.28855844
2018-01-13/19:01:00.28           0.28738900
2018-01-13/19:01:00.31           0.26724050
2018-01-13/19:01:00.34           0.12244746
2018-01-13/19:01:00.37           0.13386954
2018-01-13/19:01:00.41           0.26736477
2018-01-13/19:01:00.44           0.10535111
2018-01-13/19:01:00.47           0.15329739
2018-01-13/19:01:00.50           0.16618492
2018-01-13/19:01:00.53           0.19716730
2018-01-13/19:01:00.56           0.15825825
2018-01-13/19:01:00.59          0.094121439
2018-01-13/19:01:00.62           0.17341426
2018-01-13/19:01:00.66          0.078495847
2018-01-13/19:01:00.69          0.023447638
2018-01-13/19:01:00.72          0.092893037
2018-01-13/19:01:00.75         -0.030508415
2018-01-13/19:01:00.78          0.030368660
2018-01-13/19:01:00.81         -0.038265466
2018-01-13/19:01:00.84         -0.014446654
2018-01-13/19:01:00.87          0.016578306
2018-01-13/19:01:00.91         -0.042404526
2018-01-13/19:01:00.94          0.047335208
2018-01-13/19:01:00.97          0.075138121
2018-01-13/19:01:01.00          0.051517783
2018-01-13/19:01:01.03          0.094352877
2018-01-13/19:01:01.06          0.078569727
2018-01-13/19:01:01.09          0.019360155
2018-01-13/19:01:01.12          -0.10938865
2018-01-13/19:01:01.16         -0.010750515
2018-01-13/19:01:01.19          0.060419365
2018-01-13/19:01:01.22          0.067537994
2018-01-13/19:01:01.25          0.081376801
2018-01-13/19:01:01.28           0.12749386
2018-01-13/19:01:01.31           0.14427315
2018-01-13/19:01:01.34           0.15288557
2018-01-13/19:01:01.37           0.17660059
2018-01-13/19:01:01.41           0.27658471
2018-01-13/19:01:01.44           0.22250620
2018-01-13/19:01:01.47           0.34088460
2018-01-13/19:01:01.50           0.34835315
2018-01-13/19:01:01.53           0.35953098
2018-01-13/19:01:01.56           0.32328025
2018-01-13/19:01:01.59           0.35943315
2018-01-13/19:01:01.62           0.29619516
2018-01-13/19:01:01.66           0.33501045
2018-01-13/19:01:01.69           0.36213812
2018-01-13/19:01:01.72           0.32270968
2018-01-13/19:01:01.75           0.33459182
2018-01-13/19:01:01.78           0.21173343
2018-01-13/19:01:01.81           0.26089447
2018-01-13/19:01:01.84           0.25285557
2018-01-13/19:01:01.87           0.28195083
2018-01-13/19:01:01.91           0.23746240
2018-01-13/19:01:01.94           0.23623383
2018-01-13/19:01:01.97           0.28153034
2018-01-13/19:01:02.00           0.34561354
2018-01-13/19:01:02.03           0.28777252
2018-01-13/19:01:02.06           0.49350129
2018-01-13/19:01:02.09           0.44491775
2018-01-13/19:01:02.12           0.53270270
2018-01-13/19:01:02.16           0.49793350
2018-01-13/19:01:02.19           0.53352618
2018-01-13/19:01:02.22           0.58209582
2018-01-13/19:01:02.25           0.57087340
2018-01-13/19:01:02.28           0.51151544
2018-01-13/19:01:02.31           0.55543070
2018-01-13/19:01:02.34           0.47288874
2018-01-13/19:01:02.37           0.44102795
2018-01-13/19:01:02.41           0.38944646
2018-01-13/19:01:02.44           0.43496545
2018-01-13/19:01:02.47           0.44635507
2018-01-13/19:01:02.50           0.52070089
2018-01-13/19:01:02.53           0.50481914
2018-01-13/19:01:02.56           0.56740655
2018-01-13/19:01:02.59           0.59643511
2018-01-13/19:01:02.62           0.62168973
2018-01-13/19:01:02.66           0.64720771
2018-01-13/19:01:02.69           0.62424404
2018-01-13/19:01:02.72           0.55918916
2018-01-13/19:01:02.75           0.59454227
2018-01-13/19:01:02.78           0.48338209
2018-01-13/19:01:02.81           0.45923218
2018-01-13/19:01:02.84           0.50264224
2018-01-13/19:01:02.87           0.43816892
2018-01-13/19:01:02.91           0.47382596
2018-01-13/19:01:02.94           0.39714246
2018-01-13/19:01:02.97           0.37888433
2018-01-13/19:01:03.00           0.35556391
2018-01-13/19:01:03.03           0.35458973
2018-01-13/19:01:03.06           0.31395032
2018-01-13/19:01:03.09           0.33135782
2018-01-13/19:01:03.12           0.25919194
2018-01-13/19:01:03.16           0.22011598
2018-01-13/19:01:03.19          0.080430055
2018-01-13/19:01:03.22           0.16381587
2018-01-13/19:01:03.25           0.15446879
2018-01-13/19:01:03.28           0.12335389
2018-01-13/19:01:03.31           0.13552322
2018-01-13/19:01:03.34           0.16570472
2018-01-13/19:01:03.37          0.077494355
2018-01-13/19:01:03.41          0.093060502
2018-01-13/19:01:03.44          0.085767782
2018-01-13/19:01:03.47          0.092004263
2018-01-13/19:01:03.50         -0.058078338
2018-01-13/19:01:03.53          0.067237720
2018-01-13/19:01:03.56          0.053040575
2018-01-13/19:01:03.59          0.059101231
2018-01-13/19:01:03.62           0.14264679
2018-01-13/19:01:03.66           0.20110659
2018-01-13/19:01:03.69           0.13073168
2018-01-13/19:01:03.72           0.10953847
2018-01-13/19:01:03.75           0.17152742
2018-01-13/19:01:03.78           0.23578180
2018-01-13/19:01:03.81           0.12688267
2018-01-13/19:01:03.84           0.21578516
2018-01-13/19:01:03.87           0.19500727
2018-01-13/19:01:03.91           0.15222657
2018-01-13/19:01:03.94           0.16748918
2018-01-13/19:01:03.97           0.19741846
2018-01-13/19:01:04.00           0.17284535
2018-01-13/19:01:04.03           0.16739828
2018-01-13/19:01:04.06           0.23488621
2018-01-13/19:01:04.09           0.26638263
2018-01-13/19:01:04.12           0.27911920
2018-01-13/19:01:04.16           0.26165628
2018-01-13/19:01:04.19           0.17576909
2018-01-13/19:01:04.22           0.18793111
2018-01-13/19:01:04.25           0.13021619
2018-01-13/19:01:04.28           0.13696921
2018-01-13/19:01:04.31          0.073701508
2018-01-13/19:01:04.34         0.0071571124
2018-01-13/19:01:04.37          0.056118717
2018-01-13/19:01:04.41          0.082825986
2018-01-13/19:01:04.44          0.068190967
2018-01-13/19:01:04.47           0.14981337
2018-01-13/19:01:04.50          0.051344483
2018-01-13/19:01:04.53           0.16580156
2018-01-13/19:01:04.56           0.14727578
2018-01-13/19:01:04.59           0.23167487
2018-01-13/19:01:04.62           0.30504265
2018-01-13/19:01:04.66           0.21136678
2018-01-13/19:01:04.69           0.16862469
2018-01-13/19:01:04.72           0.19356702
2018-01-13/19:01:04.75           0.11639127
2018-01-13/19:01:04.78           0.17322811
2018-01-13/19:01:04.81          0.065784397
2018-01-13/19:01:04.84          0.091944440
2018-01-13/19:01:04.87          0.099912529
2018-01-13/19:01:04.91          0.026236114
2018-01-13/19:01:04.94          0.096937676
2018-01-13/19:01:04.97           0.10289337
2018-01-13/19:01:05.00         0.0012314967
2018-01-13/19:01:05.03          0.069015222
2018-01-13/19:01:05.06         -0.024881730
2018-01-13/19:01:05.09          0.039545613
2018-01-13/19:01:05.12          0.092646828
2018-01-13/19:01:05.16         -0.020402903
2018-01-13/19:01:05.19          0.073741905
2018-01-13/19:01:05.22          0.086517774
2018-01-13/19:01:05.25          0.082386377
2018-01-13/19:01:05.28           0.12549896
2018-01-13/19:01:05.31          0.076221146
2018-01-13/19:01:05.34           0.13505467
2018-01-13/19:01:05.37           0.12050930
2018-01-13/19:01:05.41           0.16106074
2018-01-13/19:01:05.44           0.19056154
2018-01-13/19:01:05.47           0.19715616
2018-01-13/19:01:05.50          0.087909029
2018-01-13/19:01:05.53          0.036808990
2018-01-13/19:01:05.56          0.087638872
2018-01-13/19:01:05.59          0.088669979
2018-01-13/19:01:05.62           0.11694325
2018-01-13/19:01:05.66           0.16997091
2018-01-13/19:01:05.69          0.081761479
2018-01-13/19:01:05.72           0.14955109
2018-01-13/19:01:05.75          0.099237461
2018-01-13/19:01:05.78           0.20264767
2018-01-13/19:01:05.81           0.19000182
2018-01-13/19:01:05.84           0.12710986
2018-01-13/19:01:05.87           0.11812863
2018-01-13/19:01:05.91           0.25152347
2018-01-13/19:01:05.94           0.14404661
2018-01-13/19:01:05.97           0.26072412
2018-01-13/19:01:06.00           0.26827181
2018-01-13/19:01:06.03           0.22827010
2018-01-13/19:01:06.06           0.17876887
2018-01-13/19:01:06.09           0.21572462
2018-01-13/19:01:06.12           0.27689272
2018-01-13/19:01:06.16           0.28598765
2018-01-13/19:01:06.19           0.17220264
2018-01-13/19:01:06.22           0.28809068
2018-01-13/19:01:06.25           0.18960935
2018-01-13/19:01:06.28           0.21311840
2018-01-13/19:01:06.31           0.21444681
2018-01-13/19:01:06.34           0.24143066
2018-01-13/19:01:06.37           0.18884340
2018-01-13/19:01:06.41           0.17765510
2018-01-13/19:01:06.44           0.15284290
2018-01-13/19:01:06.47           0.20295700
2018-01-13/19:01:06.50           0.10296007
2018-01-13/19:01:06.53           0.15441679
2018-01-13/19:01:06.56           0.10829457
2018-01-13/19:01:06.59          0.091318967
2018-01-13/19:01:06.62           0.11074013
2018-01-13/19:01:06.66           0.15795776
2018-01-13/19:01:06.69           0.16468511
2018-01-13/19:01:06.72           0.24987613
2018-01-13/19:01:06.75           0.14696714
2018-01-13/19:01:06.78           0.22188117
2018-01-13/19:01:06.81           0.25970166
2018-01-13/19:01:06.84           0.20322751
2018-01-13/19:01:06.87           0.24566397
2018-01-13/19:01:06.91           0.17237583
2018-01-13/19:01:06.94           0.12109048
2018-01-13/19:01:06.97           0.20199188
2018-01-13/19:01:07.00          0.082038744
2018-01-13/19:01:07.03           0.10178765
2018-01-13/19:01:07.06           0.13019034
2018-01-13/19:01:07.09        0.00044057528
2018-01-13/19:01:07.12         0.0059704783
2018-01-13/19:01:07.16         -0.016221667
2018-01-13/19:01:07.19         -0.018003616
2018-01-13/19:01:07.22         0.0086441187
2018-01-13/19:01:07.25         -0.092213843
2018-01-13/19:01:07.28          0.059764440
2018-01-13/19:01:07.31          0.022378358
2018-01-13/19:01:07.34          0.013386117
2018-01-13/19:01:07.37         0.0096019077
2018-01-13/19:01:07.41          0.030511279
2018-01-13/19:01:07.44          0.034456771
2018-01-13/19:01:07.47          0.052610573
2018-01-13/19:01:07.50           0.10421375
2018-01-13/19:01:07.53           0.15891814
2018-01-13/19:01:07.56          0.049391171
2018-01-13/19:01:07.59          0.074362626
2018-01-13/19:01:07.62         0.0091995186
2018-01-13/19:01:07.66          0.087898146
2018-01-13/19:01:07.69          0.049301072
2018-01-13/19:01:07.72          0.046008980
2018-01-13/19:01:07.75          0.011376425
2018-01-13/19:01:07.78         -0.051668236
2018-01-13/19:01:07.81         -0.068929618
2018-01-13/19:01:07.84         -0.057594639
2018-01-13/19:01:07.87         -0.039627137
2018-01-13/19:01:07.91          -0.14029606
2018-01-13/19:01:07.94          -0.13461758
2018-01-13/19:01:07.97         -0.058640494
2018-01-13/19:01:08.00         -0.039008666
2018-01-13/19:01:08.03          0.025854242
2018-01-13/19:01:08.06         0.0028353733
2018-01-13/19:01:08.09          0.012995490
2018-01-13/19:01:08.12         -0.023047370
2018-01-13/19:01:08.16         -0.056492088
2018-01-13/19:01:08.19         -0.052140803
2018-01-13/19:01:08.22         -0.046413859
2018-01-13/19:01:08.25         -0.068198285
2018-01-13/19:01:08.28         -0.052564939
2018-01-13/19:01:08.31          0.029988545
2018-01-13/19:01:08.34          0.039668423
2018-01-13/19:01:08.37         -0.026995603
2018-01-13/19:01:08.41         0.0030376863
2018-01-13/19:01:08.44          0.057442054
2018-01-13/19:01:08.47           0.12757711
2018-01-13/19:01:08.50          0.092407344
2018-01-13/19:01:08.53           0.11623765
2018-01-13/19:01:08.56          0.036285174
2018-01-13/19:01:08.59         -0.040746896
2018-01-13/19:01:08.62          0.017770570
2018-01-13/19:01:08.66          0.055529948
2018-01-13/19:01:08.69          0.028568859
2018-01-13/19:01:08.72         -0.013726518
2018-01-13/19:01:08.75          0.021103048
2018-01-13/19:01:08.78          0.061581405
2018-01-13/19:01:08.81          0.052905812
2018-01-13/19:01:08.84          0.080271200
2018-01-13/19:01:08.87          0.061523631
2018-01-13/19:01:08.91          0.044293763
2018-01-13/19:01:08.94          0.011866278
2018-01-13/19:01:08.97           0.14415753
2018-01-13/19:01:09.00          0.095596044
2018-01-13/19:01:09.03          0.094909073
2018-01-13/19:01:09.06          0.019453843
2018-01-13/19:01:09.09          0.036154116
2018-01-13/19:01:09.12           0.15194540
2018-01-13/19:01:09.16           0.10285754
2018-01-13/19:01:09.19          0.051044801
2018-01-13/19:01:09.22          0.030623113
2018-01-13/19:01:09.25         -0.033646104
2018-01-13/19:01:09.28          0.062471323
2018-01-13/19:01:09.31          0.012985066
2018-01-13/19:01:09.34          0.038459945
2018-01-13/19:01:09.37          0.024456568
2018-01-13/19:01:09.41         -0.026420609
2018-01-13/19:01:09.44          0.072794907
2018-01-13/19:01:09.47           0.10547098
2018-01-13/19:01:09.50          0.078395753
2018-01-13/19:01:09.53          0.063596874
2018-01-13/19:01:09.56           0.10527303
2018-01-13/19:01:09.59           0.19653504
2018-01-13/19:01:09.62           0.23045101
2018-01-13/19:01:09.66           0.11928139
2018-01-13/19:01:09.69           0.11507743
2018-01-13/19:01:09.72          0.018303412
2018-01-13/19:01:09.75         -0.029314393
2018-01-13/19:01:09.78           0.10089208
2018-01-13/19:01:09.81           0.13462967
2018-01-13/19:01:09.84          0.050366925
2018-01-13/19:01:09.87          0.016515367
2018-01-13/19:01:09.91          0.020285383
2018-01-13/19:01:09.94          0.099146383
2018-01-13/19:01:09.97          0.097432412
2018-01-13/19:01:10.00          0.091086382
2018-01-13/19:01:10.03           0.13480031
2018-01-13/19:01:10.06          0.070931868
2018-01-13/19:01:10.09        -0.0032267827
2018-01-13/19:01:10.12         0.0055925419
2018-01-13/19:01:10.16          0.041295406
2018-01-13/19:01:10.19          0.011553857
2018-01-13/19:01:10.22         -0.020441044
2018-01-13/19:01:10.25        -0.0019909317
2018-01-13/19:01:10.28          0.040867785
2018-01-13/19:01:10.31          0.073210305
2018-01-13/19:01:10.34           0.10110448
2018-01-13/19:01:10.37           0.11884533
2018-01-13/19:01:10.41           0.13761209
2018-01-13/19:01:10.44           0.14341131
2018-01-13/19:01:10.47           0.14452830
2018-01-13/19:01:10.50           0.16726617
2018-01-13/19:01:10.53           0.11351548
2018-01-13/19:01:10.56          0.078542514
2018-01-13/19:01:10.59           0.15148835
2018-01-13/19:01:10.62           0.15451844
2018-01-13/19:01:10.66           0.16372832
2018-01-13/19:01:10.69           0.19819012
2018-01-13/19:01:10.72           0.13046488
2018-01-13/19:01:10.75           0.12296019
2018-01-13/19:01:10.78           0.13378525
2018-01-13/19:01:10.81           0.16530372
2018-01-13/19:01:10.84           0.16486927
2018-01-13/19:01:10.87           0.11954011
2018-01-13/19:01:10.91          0.069318166
2018-01-13/19:01:10.94           0.11425693
2018-01-13/19:01:10.97           0.15347814
2018-01-13/19:01:11.00           0.11117208
2018-01-13/19:01:11.03          0.076801113
2018-01-13/19:01:11.06           0.11523492
2018-01-13/19:01:11.09           0.12062132
2018-01-13/19:01:11.12           0.10396092
2018-01-13/19:01:11.16           0.13092929
2018-01-13/19:01:11.19           0.16028569
2018-01-13/19:01:11.22           0.14455457
2018-01-13/19:01:11.25          0.067137647
2018-01-13/19:01:11.28           0.12007528
2018-01-13/19:01:11.31           0.16029006
2018-01-13/19:01:11.34           0.11246017
2018-01-13/19:01:11.37          0.095840002
2018-01-13/19:01:11.41           0.17987380
2018-01-13/19:01:11.44           0.11652139
2018-01-13/19:01:11.47           0.12622326
2018-01-13/19:01:11.50          0.062398138
2018-01-13/19:01:11.53           0.10938374
2018-01-13/19:01:11.56          0.099368750
2018-01-13/19:01:11.59          0.033055966
2018-01-13/19:01:11.62          0.056849992
2018-01-13/19:01:11.66        -0.0099107641
2018-01-13/19:01:11.69         -0.081437214
2018-01-13/19:01:11.72         -0.073950829
2018-01-13/19:01:11.75          -0.17234171
2018-01-13/19:01:11.78          -0.13405418
2018-01-13/19:01:11.81          -0.28524047
2018-01-13/19:01:11.84          -0.30488376
2018-01-13/19:01:11.87          -0.26273589
2018-01-13/19:01:11.91          -0.36466337
2018-01-13/19:01:11.94          -0.22738904
2018-01-13/19:01:11.97          -0.28017255
2018-01-13/19:01:12.00          -0.41015397
2018-01-13/19:01:12.03          -0.32014135
2018-01-13/19:01:12.06          -0.41500377
2018-01-13/19:01:12.09          -0.40859104
2018-01-13/19:01:12.12          -0.39335283
2018-01-13/19:01:12.16          -0.46298511
2018-01-13/19:01:12.19          -0.42372704
2018-01-13/19:01:12.22          -0.49298523
2018-01-13/19:01:12.25          -0.47029226
2018-01-13/19:01:12.28          -0.33799732
2018-01-13/19:01:12.31          -0.44333542
2018-01-13/19:01:12.34          -0.42664404
2018-01-13/19:01:12.37          -0.38302357
2018-01-13/19:01:12.41          -0.39506113
2018-01-13/19:01:12.44          -0.37275230
2018-01-13/19:01:12.47          -0.37826747
2018-01-13/19:01:12.50          -0.41413232
2018-01-13/19:01:12.53          -0.34278020
2018-01-13/19:01:12.56          -0.38237920
2018-01-13/19:01:12.59          -0.31837003
2018-01-13/19:01:12.62          -0.29628719
2018-01-13/19:01:12.66          -0.29994089
2018-01-13/19:01:12.69          -0.31610620
2018-01-13/19:01:12.72          -0.18819458
2018-01-13/19:01:12.75          -0.16453085
2018-01-13/19:01:12.78          -0.14247653
2018-01-13/19:01:12.81          -0.17774973
2018-01-13/19:01:12.84          -0.21103077
2018-01-13/19:01:12.87          -0.28400916
2018-01-13/19:01:12.91          -0.26824002
2018-01-13/19:01:12.94          -0.20971559
2018-01-13/19:01:12.97          -0.24447990
2018-01-13/19:01:13.00          -0.23957406
2018-01-13/19:01:13.03          -0.27617951
2018-01-13/19:01:13.06          -0.26853994
2018-01-13/19:01:13.09          -0.21198206
2018-01-13/19:01:13.12          -0.28064640
2018-01-13/19:01:13.16          -0.18095368
2018-01-13/19:01:13.19          -0.14989449
2018-01-13/19:01:13.22          -0.14289975
2018-01-13/19:01:13.25         -0.085161544
2018-01-13/19:01:13.28          -0.14013978
2018-01-13/19:01:13.31         -0.078859067
2018-01-13/19:01:13.34         -0.058899195
2018-01-13/19:01:13.37          -0.14359169
2018-01-13/19:01:13.41         0.0038612849
2018-01-13/19:01:13.44        -0.0032870247
2018-01-13/19:01:13.47         -0.026960396
2018-01-13/19:01:13.50         -0.045841377
2018-01-13/19:01:13.53          0.078325386
2018-01-13/19:01:13.56         -0.010341649
2018-01-13/19:01:13.59          -0.10440418
2018-01-13/19:01:13.62         -0.065507014
2018-01-13/19:01:13.66         -0.038939598
2018-01-13/19:01:13.69         -0.077443320
2018-01-13/19:01:13.72         -0.095844971
2018-01-13/19:01:13.75          -0.14722286
2018-01-13/19:01:13.78         -0.081935400
2018-01-13/19:01:13.81          -0.16770314
2018-01-13/19:01:13.84         -0.058618105
2018-01-13/19:01:13.87         -0.059158343
2018-01-13/19:01:13.91         -0.076866043
2018-01-13/19:01:13.94         -0.075337859
2018-01-13/19:01:13.97          -0.11125278
2018-01-13/19:01:14.00          -0.11757892
2018-01-13/19:01:14.03          0.048345489
2018-01-13/19:01:14.06        -0.0028257964
2018-01-13/19:01:14.09         -0.066877579
2018-01-13/19:01:14.12         -0.074906418
2018-01-13/19:01:14.16          0.061877430
2018-01-13/19:01:14.19          0.041180372
2018-01-13/19:01:14.22          0.059995109
2018-01-13/19:01:14.25           0.11176090
2018-01-13/19:01:14.28           0.11042726
2018-01-13/19:01:14.31          0.065633478
2018-01-13/19:01:14.34          0.047299895
2018-01-13/19:01:14.37           0.15170795
2018-01-13/19:01:14.41          0.089913208
2018-01-13/19:01:14.44          0.063686425
2018-01-13/19:01:14.47         -0.048862305
2018-01-13/19:01:14.50         -0.026508654
2018-01-13/19:01:14.53          0.011522496
2018-01-13/19:01:14.56          0.030874326
2018-01-13/19:01:14.59          0.043915943
2018-01-13/19:01:14.62          0.024012682
2018-01-13/19:01:14.66          0.022705135
2018-01-13/19:01:14.69         0.0054706413
2018-01-13/19:01:14.72         -0.039432502
2018-01-13/19:01:14.75        -0.0055081535
2018-01-13/19:01:14.78         -0.022353099
2018-01-13/19:01:14.81         -0.010202030
2018-01-13/19:01:14.84        -0.0020572070
2018-01-13/19:01:14.87         -0.060077572
2018-01-13/19:01:14.91          0.023746899
2018-01-13/19:01:14.94         -0.067794342
2018-01-13/19:01:14.97          0.055090573
2018-01-13/19:01:15.00         -0.020792670
2018-01-13/19:01:15.03           0.11919493
2018-01-13/19:01:15.06          0.092136099
2018-01-13/19:01:15.09          0.023288984
2018-01-13/19:01:15.12          0.031313820
2018-01-13/19:01:15.16          0.071997241
2018-01-13/19:01:15.19         -0.044127628
2018-01-13/19:01:15.22          0.035442155
2018-01-13/19:01:15.25         -0.066074081
2018-01-13/19:01:15.28          0.034142448
2018-01-13/19:01:15.31         -0.067864535
2018-01-13/19:01:15.34       -0.00019139116
2018-01-13/19:01:15.37          0.010149256
2018-01-13/19:01:15.41         0.0094915372
2018-01-13/19:01:15.44         -0.050006027
2018-01-13/19:01:15.47          0.061866642
2018-01-13/19:01:15.50        -0.0063376507
2018-01-13/19:01:15.53         -0.032118932
2018-01-13/19:01:15.56         -0.095767571
2018-01-13/19:01:15.59         -0.013965849
2018-01-13/19:01:15.62         -0.077604279
2018-01-13/19:01:15.66          0.037203685
2018-01-13/19:01:15.69         -0.039050416
2018-01-13/19:01:15.72          0.068032459
2018-01-13/19:01:15.75         -0.018031495
2018-01-13/19:01:15.78         -0.027226468
2018-01-13/19:01:15.81          0.021717358
2018-01-13/19:01:15.84           0.11305319
2018-01-13/19:01:15.87          0.013077344
2018-01-13/19:01:15.91          0.083022597
2018-01-13/19:01:15.94        -0.0094740252
2018-01-13/19:01:15.97          0.097461189
2018-01-13/19:01:16.00          -0.11613835
2018-01-13/19:01:16.03         -0.060711825
2018-01-13/19:01:16.06         -0.069551113
2018-01-13/19:01:16.09        -0.0052750073
2018-01-13/19:01:16.12         -0.021777200
2018-01-13/19:01:16.16          0.079275241
2018-01-13/19:01:16.19          0.017797665
2018-01-13/19:01:16.22         -0.055019021
2018-01-13/19:01:16.25         -0.037024112
2018-01-13/19:01:16.28          0.019943915
2018-01-13/19:01:16.31         -0.034024134
2018-01-13/19:01:16.34          0.041294637
2018-01-13/19:01:16.37          0.043225241
2018-01-13/19:01:16.41         0.0066698692
2018-01-13/19:01:16.44         -0.071685944
2018-01-13/19:01:16.47         -0.047143234
2018-01-13/19:01:16.50        -0.0088672944
2018-01-13/19:01:16.53          -0.10321619
2018-01-13/19:01:16.56         -0.030408030
2018-01-13/19:01:16.59        -0.0032893985
2018-01-13/19:01:16.62         -0.038607117
2018-01-13/19:01:16.66         -0.063049474
2018-01-13/19:01:16.69         -0.049982098
2018-01-13/19:01:16.72         -0.066301920
2018-01-13/19:01:16.75         -0.043984594
2018-01-13/19:01:16.78         -0.033661594
2018-01-13/19:01:16.81        0.00079571649
2018-01-13/19:01:16.84         -0.061051322
2018-01-13/19:01:16.87         -0.017728951
2018-01-13/19:01:16.91        -0.0011327360
2018-01-13/19:01:16.94         -0.019715553
2018-01-13/19:01:16.97         -0.025826323
2018-01-13/19:01:17.00         -0.013503889
2018-01-13/19:01:17.03        -0.0017122008
2018-01-13/19:01:17.06         -0.091469909
2018-01-13/19:01:17.09         -0.062776789
2018-01-13/19:01:17.12          0.039923790
2018-01-13/19:01:17.16         -0.022959513
2018-01-13/19:01:17.19         -0.015590204
2018-01-13/19:01:17.22         0.0029036134
2018-01-13/19:01:17.25          0.026248884
2018-01-13/19:01:17.28          0.054574421
2018-01-13/19:01:17.31         -0.050323076
2018-01-13/19:01:17.34          0.028109399
2018-01-13/19:01:17.37          0.061835389
2018-01-13/19:01:17.41         -0.031037458
2018-01-13/19:01:17.44        -0.0088386743
2018-01-13/19:01:17.47          0.016166989
2018-01-13/19:01:17.50         -0.027657365
2018-01-13/19:01:17.53        -0.0047576009
2018-01-13/19:01:17.56         -0.049310312
2018-01-13/19:01:17.59          0.016652592
2018-01-13/19:01:17.62          0.037847091
2018-01-13/19:01:17.66         -0.024254168
2018-01-13/19:01:17.69          0.026914224
2018-01-13/19:01:17.72         0.0057885678
2018-01-13/19:01:17.75          0.011337659
2018-01-13/19:01:17.78          0.028625066
2018-01-13/19:01:17.81          0.026910832
2018-01-13/19:01:17.84          0.019038093
2018-01-13/19:01:17.87         -0.090721963
2018-01-13/19:01:17.91         -0.059743576
2018-01-13/19:01:17.94         0.0073224459
2018-01-13/19:01:17.97        0.00086060186
2018-01-13/19:01:18.00         0.0073006380
2018-01-13/19:01:18.03         0.0059279327
2018-01-13/19:01:18.06          0.050753761
2018-01-13/19:01:18.09         -0.041235662
2018-01-13/19:01:18.12         -0.026299594
2018-01-13/19:01:18.16          0.072413306
2018-01-13/19:01:18.19         -0.041461814
2018-01-13/19:01:18.22         -0.086334371
2018-01-13/19:01:18.25         -0.087750892
2018-01-13/19:01:18.28         -0.044443641
2018-01-13/19:01:18.31          -0.13670256
2018-01-13/19:01:18.34          -0.13614720
2018-01-13/19:01:18.37          -0.12496567
2018-01-13/19:01:18.41          -0.15456757
2018-01-13/19:01:18.44          -0.12473830
2018-01-13/19:01:18.47          0.010843482
2018-01-13/19:01:18.50         -0.052309906
2018-01-13/19:01:18.53         -0.061202350
2018-01-13/19:01:18.56         -0.088594611
2018-01-13/19:01:18.59         -0.057309101
2018-01-13/19:01:18.62          -0.16304429
2018-01-13/19:01:18.66          -0.10857014
2018-01-13/19:01:18.69         -0.077104393
2018-01-13/19:01:18.72         -0.063196501
2018-01-13/19:01:18.75          -0.13897055
2018-01-13/19:01:18.78         -0.067167397
2018-01-13/19:01:18.81         -0.025995610
2018-01-13/19:01:18.84         -0.059002758
2018-01-13/19:01:18.87         -0.044044776
2018-01-13/19:01:18.91         -0.036890766
2018-01-13/19:01:18.94         -0.053419949
2018-01-13/19:01:18.97          -0.10023191
2018-01-13/19:01:19.00         -0.034153330
2018-01-13/19:01:19.03         -0.040750871
2018-01-13/19:01:19.06         -0.088546858
2018-01-13/19:01:19.09         -0.040935160
2018-01-13/19:01:19.12        -0.0067754380
2018-01-13/19:01:19.16          -0.11638031
2018-01-13/19:01:19.19        -0.0018363260
2018-01-13/19:01:19.22         -0.031777722
2018-01-13/19:01:19.25          0.021649931
2018-01-13/19:01:19.28          -0.13437122
2018-01-13/19:01:19.31         -0.079441000
2018-01-13/19:01:19.34         0.0081987420
2018-01-13/19:01:19.37          -0.15003261
2018-01-13/19:01:19.41         -0.082315893
2018-01-13/19:01:19.44         -0.041819285
2018-01-13/19:01:19.47          -0.10687592
2018-01-13/19:01:19.50         -0.027758343
2018-01-13/19:01:19.53         -0.069579955
2018-01-13/19:01:19.56          0.044351347
2018-01-13/19:01:19.59         -0.016044030
2018-01-13/19:01:19.62         -0.033161351
2018-01-13/19:01:19.66         -0.014675653
2018-01-13/19:01:19.69         -0.065545877
2018-01-13/19:01:19.72         -0.064553799
2018-01-13/19:01:19.75        -0.0097889174
2018-01-13/19:01:19.78         -0.070281745
2018-01-13/19:01:19.81        -0.0020446875
2018-01-13/19:01:19.84          -0.10923221
2018-01-13/19:01:19.87         -0.053559802
2018-01-13/19:01:19.91         -0.045075544
2018-01-13/19:01:19.94         0.0023438433
2018-01-13/19:01:19.97         -0.033242448
2018-01-13/19:01:20.00          0.011219700
2018-01-13/19:01:20.03         -0.054789723
2018-01-13/19:01:20.06         -0.049561185
2018-01-13/19:01:20.09         -0.044601146
2018-01-13/19:01:20.12        -0.0097486854
2018-01-13/19:01:20.16          0.016957413
2018-01-13/19:01:20.19          -0.10243936
2018-01-13/19:01:20.22         -0.073159379
2018-01-13/19:01:20.25         -0.047720405
2018-01-13/19:01:20.28         -0.029075009
2018-01-13/19:01:20.31         -0.060545719
2018-01-13/19:01:20.34        -0.0045306250
2018-01-13/19:01:20.37         -0.047962682
2018-01-13/19:01:20.41          0.051074976
2018-01-13/19:01:20.44         -0.072496532
2018-01-13/19:01:20.47          0.015364990
2018-01-13/19:01:20.50         -0.013557564
2018-01-13/19:01:20.53         -0.084166395
2018-01-13/19:01:20.56         -0.073538765
2018-01-13/19:01:20.59         -0.027222699
2018-01-13/19:01:20.62         -0.051266173
2018-01-13/19:01:20.66         -0.074854233
2018-01-13/19:01:20.69          -0.11371058
2018-01-13/19:01:20.72         -0.056941333
2018-01-13/19:01:20.75         -0.061958874
2018-01-13/19:01:20.78         -0.073925201
2018-01-13/19:01:20.81         -0.053167972
2018-01-13/19:01:20.84         -0.030395229
2018-01-13/19:01:20.87         -0.070628372
2018-01-13/19:01:20.91         -0.075906292
2018-01-13/19:01:20.94         -0.036877784
2018-01-13/19:01:20.97         -0.048999820
2018-01-13/19:01:21.00         -0.059685191
2018-01-13/19:01:21.03         -0.071646083
2018-01-13/19:01:21.06         -0.070306681
2018-01-13/19:01:21.09        -0.0057086962
2018-01-13/19:01:21.12         -0.052012729
2018-01-13/19:01:21.16          0.016567255
2018-01-13/19:01:21.19          0.024100185
2018-01-13/19:01:21.22          0.079277811
2018-01-13/19:01:21.25         -0.027138448
2018-01-13/19:01:21.28          -0.11190217
2018-01-13/19:01:21.31          -0.10610080
2018-01-13/19:01:21.34         -0.017460373
2018-01-13/19:01:21.37         -0.057057037
2018-01-13/19:01:21.41         -0.049268760
2018-01-13/19:01:21.44         -0.052324527
2018-01-13/19:01:21.47         0.0071518042
2018-01-13/19:01:21.50         -0.061287919
2018-01-13/19:01:21.53         -0.034822498
2018-01-13/19:01:21.56          0.077792858
2018-01-13/19:01:21.59         0.0050883386
2018-01-13/19:01:21.62         0.0078535450
2018-01-13/19:01:21.66         -0.029970399
2018-01-13/19:01:21.69         -0.078210048
2018-01-13/19:01:21.72         -0.016442480
2018-01-13/19:01:21.75          -0.11619182
2018-01-13/19:01:21.78         -0.082781714
2018-01-13/19:01:21.81        -0.0096914191
2018-01-13/19:01:21.84         -0.017532817
2018-01-13/19:01:21.87          0.054404557
2018-01-13/19:01:21.91        -0.0044259396
2018-01-13/19:01:21.94          0.054685891
2018-01-13/19:01:21.97          0.033272524
2018-01-13/19:01:22.00         -0.033879460
2018-01-13/19:01:22.03          0.011125032
2018-01-13/19:01:22.06          0.017213553
2018-01-13/19:01:22.09         -0.090738687
2018-01-13/19:01:22.12          -0.10367585
2018-01-13/19:01:22.16         -0.084643476
2018-01-13/19:01:22.19         0.0047410825
2018-01-13/19:01:22.22        -0.0049856006
2018-01-13/19:01:22.25          0.044664152
2018-01-13/19:01:22.28          0.028249664
2018-01-13/19:01:22.31          0.019301256
2018-01-13/19:01:22.34         -0.017492010
2018-01-13/19:01:22.37          0.074049677
2018-01-13/19:01:22.41          0.062911943
2018-01-13/19:01:22.44         -0.015789830
2018-01-13/19:01:22.47         -0.094696244
2018-01-13/19:01:22.50         -0.064292119
2018-01-13/19:01:22.53         -0.031774922
2018-01-13/19:01:22.56         -0.085722298
2018-01-13/19:01:22.59          -0.10113176
2018-01-13/19:01:22.62         -0.072310753
2018-01-13/19:01:22.66         -0.092879672
2018-01-13/19:01:22.69         -0.093284884
2018-01-13/19:01:22.72          0.022339741
2018-01-13/19:01:22.75          0.013950919
2018-01-13/19:01:22.78         -0.056844322
2018-01-13/19:01:22.81          -0.11248607
2018-01-13/19:01:22.84         -0.031377445
2018-01-13/19:01:22.87          -0.10886348
2018-01-13/19:01:22.91         -0.060157550
2018-01-13/19:01:22.94         -0.030217212
2018-01-13/19:01:22.97          0.031308904
2018-01-13/19:01:23.00         -0.079351282
2018-01-13/19:01:23.03          -0.11804604
2018-01-13/19:01:23.06         -0.020354362
2018-01-13/19:01:23.09        -0.0097757300
2018-01-13/19:01:23.12         -0.098672685
2018-01-13/19:01:23.16        -0.0094990089
2018-01-13/19:01:23.19         -0.048778576
2018-01-13/19:01:23.22         -0.047777595
2018-01-13/19:01:23.25         -0.065387951
2018-01-13/19:01:23.28         -0.014638245
2018-01-13/19:01:23.31        0.00072116817
2018-01-13/19:01:23.34         -0.079402010
2018-01-13/19:01:23.37         -0.085859915
2018-01-13/19:01:23.41         -0.066384136
2018-01-13/19:01:23.44         -0.044810303
2018-01-13/19:01:23.47         -0.019854260
2018-01-13/19:01:23.50        -0.0021828162
2018-01-13/19:01:23.53         -0.044846252
2018-01-13/19:01:23.56          -0.13695620
2018-01-13/19:01:23.59         -0.095957485
2018-01-13/19:01:23.62         -0.044169741
2018-01-13/19:01:23.66         -0.044253595
2018-01-13/19:01:23.69         -0.031068443
2018-01-13/19:01:23.72         -0.089343095
2018-01-13/19:01:23.75         -0.062379194
2018-01-13/19:01:23.78          -0.10553602
2018-01-13/19:01:23.81         -0.084751222
2018-01-13/19:01:23.84          0.047621512
2018-01-13/19:01:23.87         -0.012974418
2018-01-13/19:01:23.91         -0.099424569
2018-01-13/19:01:23.94         -0.025064514
2018-01-13/19:01:23.97         -0.047397142
2018-01-13/19:01:24.00        -0.0067700717
2018-01-13/19:01:24.03         -0.086870386
2018-01-13/19:01:24.06         -0.020621534
2018-01-13/19:01:24.09        -0.0029910319
2018-01-13/19:01:24.12         -0.086961025
2018-01-13/19:01:24.16         -0.077532040
2018-01-13/19:01:24.19         0.0093013743
2018-01-13/19:01:24.22         -0.017848647
2018-01-13/19:01:24.25         -0.024083550
2018-01-13/19:01:24.28          0.012608193
2018-01-13/19:01:24.31          0.038359023
2018-01-13/19:01:24.34         -0.035104438
2018-01-13/19:01:24.37         -0.060785703
2018-01-13/19:01:24.41        -0.0069890891
2018-01-13/19:01:24.44         -0.037952109
2018-01-13/19:01:24.47         -0.050475669
2018-01-13/19:01:24.50         -0.056894469
2018-01-13/19:01:24.53         0.0058805942
2018-01-13/19:01:24.56          0.035366974
2018-01-13/19:01:24.59          0.040244843
2018-01-13/19:01:24.62          0.027547811
2018-01-13/19:01:24.66         0.0091833364
2018-01-13/19:01:24.69         -0.045929412
2018-01-13/19:01:24.72          0.043525247
2018-01-13/19:01:24.75          0.083981980
2018-01-13/19:01:24.78         -0.012907150
2018-01-13/19:01:24.81         0.0098295228
2018-01-13/19:01:24.84         -0.019599891
2018-01-13/19:01:24.87         -0.098482092
2018-01-13/19:01:24.91        -0.0078182467
2018-01-13/19:01:24.94         -0.029739146
2018-01-13/19:01:24.97          0.029300051
2018-01-13/19:01:25.00         -0.026411463
2018-01-13/19:01:25.03         -0.079674577
2018-01-13/19:01:25.06          0.025507771
2018-01-13/19:01:25.09          0.032337066
2018-01-13/19:01:25.12         -0.040962907
2018-01-13/19:01:25.16          0.061520920
2018-01-13/19:01:25.19         -0.082967712
2018-01-13/19:01:25.22          0.017959357
2018-01-13/19:01:25.25          -0.10706203
2018-01-13/19:01:25.28         -0.050118886
2018-01-13/19:01:25.31          0.019441601
2018-01-13/19:01:25.34          0.033242290
2018-01-13/19:01:25.37         -0.058350455
2018-01-13/19:01:25.41         -0.043730411
2018-01-13/19:01:25.44         -0.034992885
2018-01-13/19:01:25.47          0.047088063
2018-01-13/19:01:25.50         0.0074874329
2018-01-13/19:01:25.53          0.045129995
2018-01-13/19:01:25.56          0.043482164
2018-01-13/19:01:25.59         -0.032559006
2018-01-13/19:01:25.62         -0.046631095
2018-01-13/19:01:25.66          0.055541691
2018-01-13/19:01:25.69          0.038067891
2018-01-13/19:01:25.72        -0.0070942306
2018-01-13/19:01:25.75          0.012715542
2018-01-13/19:01:25.78         -0.018902173
2018-01-13/19:01:25.81          0.058884168
2018-01-13/19:01:25.84          0.010148253
2018-01-13/19:01:25.87        -0.0045719526
2018-01-13/19:01:25.91          0.017486983
2018-01-13/19:01:25.94         -0.024364180
2018-01-13/19:01:25.97          0.012230891
2018-01-13/19:01:26.00          -0.11917462
2018-01-13/19:01:26.03          -0.10338288
2018-01-13/19:01:26.06       -0.00085311626
2018-01-13/19:01:26.09         -0.056074307
2018-01-13/19:01:26.12          0.029707038
2018-01-13/19:01:26.16          0.062409315
2018-01-13/19:01:26.19         -0.013367145
2018-01-13/19:01:26.22         -0.049992360
2018-01-13/19:01:26.25         -0.037384071
2018-01-13/19:01:26.28          0.022205926
2018-01-13/19:01:26.31         -0.025550889
2018-01-13/19:01:26.34         -0.085540343
2018-01-13/19:01:26.37          0.017284364
2018-01-13/19:01:26.41         -0.029168049
2018-01-13/19:01:26.44         -0.049797598
2018-01-13/19:01:26.47          0.026416849
2018-01-13/19:01:26.50          0.022719443
2018-01-13/19:01:26.53         -0.033491620
2018-01-13/19:01:26.56          0.014782109
2018-01-13/19:01:26.59          0.033051343
2018-01-13/19:01:26.62          0.032426266
2018-01-13/19:01:26.66         -0.038238769
2018-01-13/19:01:26.69         -0.043962126
2018-01-13/19:01:26.72          0.043875879
2018-01-13/19:01:26.75         -0.038852688
2018-01-13/19:01:26.78         -0.019461358
2018-01-13/19:01:26.81          0.015995919
2018-01-13/19:01:26.84          0.020091079
2018-01-13/19:01:26.87         -0.020306553
2018-01-13/19:01:26.91        -0.0031012712
2018-01-13/19:01:26.94        -0.0086774563
2018-01-13/19:01:26.97         -0.019741142
2018-01-13/19:01:27.00         -0.045845975
2018-01-13/19:01:27.03         -0.025979577
2018-01-13/19:01:27.06         -0.026327076
2018-01-13/19:01:27.09         -0.022771310
2018-01-13/19:01:27.12         -0.070544205
2018-01-13/19:01:27.16         0.0034113937
2018-01-13/19:01:27.19          0.035137150
2018-01-13/19:01:27.22          0.060047391
2018-01-13/19:01:27.25          0.050395022
2018-01-13/19:01:27.28         -0.010019526
2018-01-13/19:01:27.31         -0.017063667
2018-01-13/19:01:27.34          0.026252099
2018-01-13/19:01:27.37         -0.039711124
2018-01-13/19:01:27.41          0.035025748
2018-01-13/19:01:27.44          0.022406886
2018-01-13/19:01:27.47         -0.073878570
2018-01-13/19:01:27.50         -0.030642562
2018-01-13/19:01:27.53         -0.062668799
2018-01-13/19:01:27.56         -0.058774080
2018-01-13/19:01:27.59         -0.040122604
2018-01-13/19:01:27.62          -0.10347882
2018-01-13/19:01:27.66        -0.0088143258
2018-01-13/19:01:27.69         -0.029052267
2018-01-13/19:01:27.72          0.020469853
2018-01-13/19:01:27.75         0.0018539590
2018-01-13/19:01:27.78         -0.078582330
2018-01-13/19:01:27.81         -0.036115494
2018-01-13/19:01:27.84         0.0086240642
2018-01-13/19:01:27.87         -0.040552790
2018-01-13/19:01:27.91          0.020367719
2018-01-13/19:01:27.94         -0.045406922
2018-01-13/19:01:27.97          0.010434170
2018-01-13/19:01:28.00         -0.064653242
2018-01-13/19:01:28.03        -0.0056545633
2018-01-13/19:01:28.06        0.00055559614
2018-01-13/19:01:28.09          0.071506568
2018-01-13/19:01:28.12         -0.041631811
2018-01-13/19:01:28.16          0.033543047
2018-01-13/19:01:28.19         -0.040097401
2018-01-13/19:01:28.22        -0.0022141795
2018-01-13/19:01:28.25         -0.016189797
2018-01-13/19:01:28.28         -0.051222111
2018-01-13/19:01:28.31         -0.055282708
2018-01-13/19:01:28.34       -0.00022101340
2018-01-13/19:01:28.37         -0.012692113
2018-01-13/19:01:28.41         -0.040139459
2018-01-13/19:01:28.44         -0.015269380
2018-01-13/19:01:28.47          0.025837809
2018-01-13/19:01:28.50          0.024054234
2018-01-13/19:01:28.53          0.022725750
2018-01-13/19:01:28.56         -0.052026411
2018-01-13/19:01:28.59         -0.095467243
2018-01-13/19:01:28.62          -0.10488873
2018-01-13/19:01:28.66          -0.20476958
2018-01-13/19:01:28.69         -0.029731758
2018-01-13/19:01:28.72         -0.041219581
2018-01-13/19:01:28.75         -0.044226179
2018-01-13/19:01:28.78         -0.032267430
2018-01-13/19:01:28.81         -0.065889498
2018-01-13/19:01:28.84           0.10912389
2018-01-13/19:01:28.87          0.086156161
2018-01-13/19:01:28.91          0.034903795
2018-01-13/19:01:28.94          0.034158378
2018-01-13/19:01:28.97         -0.050869895
2018-01-13/19:01:29.00         -0.098205683
2018-01-13/19:01:29.03          0.016935528
2018-01-13/19:01:29.06         -0.077866967
2018-01-13/19:01:29.09         -0.048940149
2018-01-13/19:01:29.12         -0.075837741
2018-01-13/19:01:29.16          0.027288838
2018-01-13/19:01:29.19         0.0013403481
2018-01-13/19:01:29.22          0.027696659
2018-01-13/19:01:29.25         -0.010413863
2018-01-13/19:01:29.28          0.011176122
2018-01-13/19:01:29.31         -0.086058049
2018-01-13/19:01:29.34          0.039937314
2018-01-13/19:01:29.37          0.028760256
2018-01-13/19:01:29.41         0.0013528009
2018-01-13/19:01:29.44          -0.20222280
2018-01-13/19:01:29.47          -0.13220619
2018-01-13/19:01:29.50         -0.049369091
2018-01-13/19:01:29.53          0.058496622
2018-01-13/19:01:29.56          0.051600651
2018-01-13/19:01:29.59          0.051111758
2018-01-13/19:01:29.62         -0.041984211
2018-01-13/19:01:29.66         -0.035033370
2018-01-13/19:01:29.69          -0.13000760
2018-01-13/19:01:29.72          0.045050799
2018-01-13/19:01:29.75         -0.037075029
2018-01-13/19:01:29.78         -0.068175567
2018-01-13/19:01:29.81         -0.069473041
2018-01-13/19:01:29.84         -0.064147414
2018-01-13/19:01:29.87         -0.055724009
2018-01-13/19:01:29.91         -0.010709573
2018-01-13/19:01:29.94         -0.049694712
2018-01-13/19:01:29.97          0.045397428
2018-01-13/19:01:30.00          0.014189221
2018-01-13/19:01:30.03          0.041815196
2018-01-13/19:01:30.06         -0.024083972
2018-01-13/19:01:30.09         -0.076754286
2018-01-13/19:01:30.12         -0.060163202
2018-01-13/19:01:30.16         -0.092113512
2018-01-13/19:01:30.19         -0.061875013
2018-01-13/19:01:30.22         -0.066348951
2018-01-13/19:01:30.25         -0.068390856
2018-01-13/19:01:30.28          -0.14035165
2018-01-13/19:01:30.31         -0.075315774
2018-01-13/19:01:30.34         -0.016164568
2018-01-13/19:01:30.37         -0.041728876
2018-01-13/19:01:30.41        -0.0072873242
2018-01-13/19:01:30.44        -0.0072997075
2018-01-13/19:01:30.47         -0.060474231
2018-01-13/19:01:30.50         -0.063355992
2018-01-13/19:01:30.53         -0.089638409
2018-01-13/19:01:30.56         -0.042595015
2018-01-13/19:01:30.59         -0.070954856
2018-01-13/19:01:30.62         -0.039982729
2018-01-13/19:01:30.66         -0.043489282
2018-01-13/19:01:30.69         -0.037611316
2018-01-13/19:01:30.72         -0.054405025
2018-01-13/19:01:30.75         -0.061532082
2018-01-13/19:01:30.78         -0.082330249
2018-01-13/19:01:30.81         -0.076983693
2018-01-13/19:01:30.84         -0.014391545
2018-01-13/19:01:30.87         -0.018992728
2018-01-13/19:01:30.91         -0.030021632
2018-01-13/19:01:30.94         -0.013813694
2018-01-13/19:01:30.97         -0.055454289
2018-01-13/19:01:31.00          0.033324340
2018-01-13/19:01:31.03         -0.023921772
2018-01-13/19:01:31.06         -0.046133720
2018-01-13/19:01:31.09          0.020042557
2018-01-13/19:01:31.12          0.027518092
2018-01-13/19:01:31.16          0.028416491
2018-01-13/19:01:31.19         -0.025378844
2018-01-13/19:01:31.22          0.023104265
2018-01-13/19:01:31.25         -0.021143546
2018-01-13/19:01:31.28          -0.13283106
2018-01-13/19:01:31.31         -0.016312217
2018-01-13/19:01:31.34          0.018835389
2018-01-13/19:01:31.37        -0.0090178322
2018-01-13/19:01:31.41         -0.012041318
2018-01-13/19:01:31.44         -0.021410755
2018-01-13/19:01:31.47         0.0092921549
2018-01-13/19:01:31.50         -0.011383426
2018-01-13/19:01:31.53         -0.035700053
2018-01-13/19:01:31.56        -0.0061063641
2018-01-13/19:01:31.59         -0.028855855
2018-01-13/19:01:31.62        -0.0089258261
2018-01-13/19:01:31.66         -0.055951027
2018-01-13/19:01:31.69         -0.026749641
2018-01-13/19:01:31.72        -0.0075573062
2018-01-13/19:01:31.75         -0.073541309
2018-01-13/19:01:31.78         -0.042278033
2018-01-13/19:01:31.81          0.041686215
2018-01-13/19:01:31.84         0.0075823022
2018-01-13/19:01:31.87          0.025034242
2018-01-13/19:01:31.91          0.020492075
2018-01-13/19:01:31.94          0.045057061
2018-01-13/19:01:31.97          0.025425220
2018-01-13/19:01:32.00         0.0051807214
2018-01-13/19:01:32.03          0.019609479
2018-01-13/19:01:32.06         -0.055737364
2018-01-13/19:01:32.09          -0.13097831
2018-01-13/19:01:32.12         0.0090168362
2018-01-13/19:01:32.16         -0.074228442
2018-01-13/19:01:32.19         -0.019665472
2018-01-13/19:01:32.22         -0.022744882
2018-01-13/19:01:32.25          0.026074037
2018-01-13/19:01:32.28          0.010513231
2018-01-13/19:01:32.31         -0.025731894
2018-01-13/19:01:32.34        -0.0031312962
2018-01-13/19:01:32.37          0.039839010
2018-01-13/19:01:32.41         -0.027403472
2018-01-13/19:01:32.44          0.094945652
2018-01-13/19:01:32.47          0.058546848
2018-01-13/19:01:32.50          0.018765817
2018-01-13/19:01:32.53          -0.12619747
2018-01-13/19:01:32.56        -0.0071962961
2018-01-13/19:01:32.59          0.084476356
2018-01-13/19:01:32.62       -0.00055343352
2018-01-13/19:01:32.66          0.014240160
2018-01-13/19:01:32.69         -0.014559696
2018-01-13/19:01:32.72         -0.072968020
2018-01-13/19:01:32.75         -0.096206446
2018-01-13/19:01:32.78         0.0016661841
2018-01-13/19:01:32.81           0.10358253
2018-01-13/19:01:32.84         -0.061898290
2018-01-13/19:01:32.87         -0.095717818
2018-01-13/19:01:32.91          0.012334362
2018-01-13/19:01:32.94         0.0039285109
2018-01-13/19:01:32.97          0.063732524
2018-01-13/19:01:33.00          0.018609087
2018-01-13/19:01:33.03          0.024285242
2018-01-13/19:01:33.06         -0.027363061
2018-01-13/19:01:33.09         -0.053766328
2018-01-13/19:01:33.12         -0.060094272
2018-01-13/19:01:33.16         -0.033355410
2018-01-13/19:01:33.19         -0.095622409
2018-01-13/19:01:33.22         -0.045776221
2018-01-13/19:01:33.25         -0.074262430
2018-01-13/19:01:33.28         -0.069741352
2018-01-13/19:01:33.31        -0.0091281035
2018-01-13/19:01:33.34         -0.043813054
2018-01-13/19:01:33.37          -0.10112789
2018-01-13/19:01:33.41         -0.014099363
2018-01-13/19:01:33.44         -0.046072137
2018-01-13/19:01:33.47         -0.022096523
2018-01-13/19:01:33.50         -0.063569975
2018-01-13/19:01:33.53         -0.065066215
2018-01-13/19:01:33.56         -0.029334569
2018-01-13/19:01:33.59         -0.057379333
2018-01-13/19:01:33.62         -0.053653488
2018-01-13/19:01:33.66         -0.050148938
2018-01-13/19:01:33.69         -0.051473136
2018-01-13/19:01:33.72         -0.032365727
2018-01-13/19:01:33.75         -0.024777643
2018-01-13/19:01:33.78         -0.014932017
2018-01-13/19:01:33.81         -0.075376418
2018-01-13/19:01:33.84         -0.046778310
2018-01-13/19:01:33.87         -0.064399799
2018-01-13/19:01:33.91         -0.092633795
2018-01-13/19:01:33.94         -0.043448081
2018-01-13/19:01:33.97         -0.059881228
2018-01-13/19:01:34.00         -0.055015384
2018-01-13/19:01:34.03         -0.054804615
2018-01-13/19:01:34.06         -0.081111747
2018-01-13/19:01:34.09          0.031258934
2018-01-13/19:01:34.12          0.016683246
2018-01-13/19:01:34.16         -0.077373951
2018-01-13/19:01:34.19          0.017080970
2018-01-13/19:01:34.22         -0.012834386
2018-01-13/19:01:34.25         -0.018738945
2018-01-13/19:01:34.28         -0.099818635
2018-01-13/19:01:34.31         -0.042800999
2018-01-13/19:01:34.34       -0.00024163512
2018-01-13/19:01:34.37         -0.033958053
2018-01-13/19:01:34.41         -0.049418463
2018-01-13/19:01:34.44         -0.043186837
2018-01-13/19:01:34.47         -0.059466237
2018-01-13/19:01:34.50         -0.017740123
2018-01-13/19:01:34.53         -0.017586452
2018-01-13/19:01:34.56          0.093818915
2018-01-13/19:01:34.59          0.014172039
2018-01-13/19:01:34.62         -0.028801486
2018-01-13/19:01:34.66         -0.043106064
2018-01-13/19:01:34.69         -0.098470504
2018-01-13/19:01:34.72          0.036743077
2018-01-13/19:01:34.75         -0.016072310
2018-01-13/19:01:34.78         -0.093614157
2018-01-13/19:01:34.81        -0.0011200372
2018-01-13/19:01:34.84        -0.0034197759
2018-01-13/19:01:34.87          0.017286402
2018-01-13/19:01:34.91         -0.013669295
2018-01-13/19:01:34.94         -0.027254083
2018-01-13/19:01:34.97         -0.023998722
2018-01-13/19:01:35.00         -0.041076764
2018-01-13/19:01:35.03         -0.022819951
2018-01-13/19:01:35.06          0.017924911
2018-01-13/19:01:35.09        -0.0052166692
2018-01-13/19:01:35.12         -0.028363435
2018-01-13/19:01:35.16         -0.019967097
2018-01-13/19:01:35.19         0.0022235844
2018-01-13/19:01:35.22         0.0078877893
2018-01-13/19:01:35.25          0.038169476
2018-01-13/19:01:35.28        -0.0049469173
2018-01-13/19:01:35.31         -0.027971662
2018-01-13/19:01:35.34          0.055702838
2018-01-13/19:01:35.37         -0.077542264
2018-01-13/19:01:35.41         -0.052521650
2018-01-13/19:01:35.44          0.031165598
2018-01-13/19:01:35.47          0.042611670
2018-01-13/19:01:35.50         -0.039391753
2018-01-13/19:01:35.53        -0.0077740886
2018-01-13/19:01:35.56         0.0092643162
2018-01-13/19:01:35.59        -0.0023846385
2018-01-13/19:01:35.62         -0.056816433
2018-01-13/19:01:35.66          0.042316777
2018-01-13/19:01:35.69          0.038183147
2018-01-13/19:01:35.72         -0.042981915
2018-01-13/19:01:35.75         -0.061493402
2018-01-13/19:01:35.78         -0.025093897
2018-01-13/19:01:35.81         -0.022145887
2018-01-13/19:01:35.84          0.011181554
2018-01-13/19:01:35.87          0.036758134
2018-01-13/19:01:35.91          0.037277523
2018-01-13/19:01:35.94          0.032035451
2018-01-13/19:01:35.97          0.040033721
2018-01-13/19:01:36.00          0.021613586
2018-01-13/19:01:36.03          0.016643732
2018-01-13/19:01:36.06         0.0025045552
2018-01-13/19:01:36.09          0.032597169
2018-01-13/19:01:36.12         -0.082137823
2018-01-13/19:01:36.16         -0.026109145
2018-01-13/19:01:36.19        -0.0010111190
2018-01-13/19:01:36.22         -0.024202715
2018-01-13/19:01:36.25          -0.11679092
2018-01-13/19:01:36.28         -0.076910201
2018-01-13/19:01:36.31         -0.030019893
2018-01-13/19:01:36.34          0.051833790
2018-01-13/19:01:36.37         -0.024479576
2018-01-13/19:01:36.41          0.010945776
2018-01-13/19:01:36.44         -0.031178245
2018-01-13/19:01:36.47         -0.087896888
2018-01-13/19:01:36.50         -0.010529837
2018-01-13/19:01:36.53          0.041871598
2018-01-13/19:01:36.56         -0.025554647
2018-01-13/19:01:36.59         -0.064982874
2018-01-13/19:01:36.62         -0.076577253
2018-01-13/19:01:36.66         -0.079287063
2018-01-13/19:01:36.69        -0.0048947665
2018-01-13/19:01:36.72          0.033381645
2018-01-13/19:01:36.75          0.037866259
2018-01-13/19:01:36.78         -0.014673244
2018-01-13/19:01:36.81         0.0044802400
2018-01-13/19:01:36.84         -0.022100563
2018-01-13/19:01:36.87         -0.016310779
2018-01-13/19:01:36.91         -0.073468397
2018-01-13/19:01:36.94         -0.010647025
2018-01-13/19:01:36.97         -0.030134603
2018-01-13/19:01:37.00         -0.070321128
2018-01-13/19:01:37.03         -0.056317126
2018-01-13/19:01:37.06         -0.070564339
2018-01-13/19:01:37.09         -0.067207113
2018-01-13/19:01:37.12        -0.0026549930
2018-01-13/19:01:37.16          0.038045225
2018-01-13/19:01:37.19        -0.0059669259
2018-01-13/19:01:37.22         -0.014128051
2018-01-13/19:01:37.25         -0.012059097
2018-01-13/19:01:37.28         -0.019960481
2018-01-13/19:01:37.31         -0.020387307
2018-01-13/19:01:37.34        -0.0032106139
2018-01-13/19:01:37.37         -0.041265921
2018-01-13/19:01:37.41         -0.058274936
2018-01-13/19:01:37.44         -0.089743757
2018-01-13/19:01:37.47        -0.0090444140
2018-01-13/19:01:37.50         0.0047704562
2018-01-13/19:01:37.53          0.036172850
2018-01-13/19:01:37.56       -0.00093350572
2018-01-13/19:01:37.59          0.024469486
2018-01-13/19:01:37.62         -0.047044050
2018-01-13/19:01:37.66         -0.034023278
2018-01-13/19:01:37.69         -0.031852875
2018-01-13/19:01:37.72         0.0096349882
2018-01-13/19:01:37.75         0.0027648286
2018-01-13/19:01:37.78         0.0087738995
2018-01-13/19:01:37.81         -0.020210705
2018-01-13/19:01:37.84          0.030578646
2018-01-13/19:01:37.87         -0.017834713
2018-01-13/19:01:37.91         0.0066014655
2018-01-13/19:01:37.94        -0.0027978862
2018-01-13/19:01:37.97         0.0074558224
2018-01-13/19:01:38.00         0.0017580615
2018-01-13/19:01:38.03         -0.052190692
2018-01-13/19:01:38.06         -0.074228423
2018-01-13/19:01:38.09         -0.072114384
2018-01-13/19:01:38.12         -0.082495505
2018-01-13/19:01:38.16         -0.048991876
2018-01-13/19:01:38.19         -0.023757248
2018-01-13/19:01:38.22          0.036036031
2018-01-13/19:01:38.25         -0.054982336
2018-01-13/19:01:38.28         -0.040033291
2018-01-13/19:01:38.31          0.053122910
2018-01-13/19:01:38.34          0.028818058
2018-01-13/19:01:38.37         -0.047219190
2018-01-13/19:01:38.41         -0.037864959
2018-01-13/19:01:38.44         -0.049595798
2018-01-13/19:01:38.47          0.012594423
2018-01-13/19:01:38.50         -0.047158152
2018-01-13/19:01:38.53          0.058699942
2018-01-13/19:01:38.56          0.020678753
2018-01-13/19:01:38.59          0.068881748
2018-01-13/19:01:38.62          0.071273573
2018-01-13/19:01:38.66           0.11729914
2018-01-13/19:01:38.69          0.015976559
2018-01-13/19:01:38.72          0.021901898
2018-01-13/19:01:38.75         -0.016071777
2018-01-13/19:01:38.78         0.0045889911
2018-01-13/19:01:38.81          0.024033793
2018-01-13/19:01:38.84          0.025173240
2018-01-13/19:01:38.87         -0.081717349
2018-01-13/19:01:38.91         -0.018457195
2018-01-13/19:01:38.94         -0.019564431
2018-01-13/19:01:38.97          0.035578600
2018-01-13/19:01:39.00          0.078768415
2018-01-13/19:01:39.03         -0.039160652
2018-01-13/19:01:39.06         0.0056918946
2018-01-13/19:01:39.09         -0.065640147
2018-01-13/19:01:39.12         -0.034510920
2018-01-13/19:01:39.16          0.034342955
2018-01-13/19:01:39.19         -0.094218156
2018-01-13/19:01:39.22         -0.082787597
2018-01-13/19:01:39.25         -0.017229263
2018-01-13/19:01:39.28         -0.092060199
2018-01-13/19:01:39.31          0.027460947
2018-01-13/19:01:39.34         -0.013871682
2018-01-13/19:01:39.37          0.068796427
2018-01-13/19:01:39.41         -0.015133970
2018-01-13/19:01:39.44         -0.023243598
2018-01-13/19:01:39.47          0.013660504
2018-01-13/19:01:39.50         -0.052026522
2018-01-13/19:01:39.53         -0.066769923
2018-01-13/19:01:39.56         -0.037857314
2018-01-13/19:01:39.59         -0.029932058
2018-01-13/19:01:39.62         -0.035860860
2018-01-13/19:01:39.66         -0.091856502
2018-01-13/19:01:39.69         -0.024414799
2018-01-13/19:01:39.72         0.0099350624
2018-01-13/19:01:39.75          0.010760844
2018-01-13/19:01:39.78         0.0063256734
2018-01-13/19:01:39.81         0.0085041173
2018-01-13/19:01:39.84         0.0049914804
2018-01-13/19:01:39.87         -0.047715830
2018-01-13/19:01:39.91         0.0026139136
2018-01-13/19:01:39.94          0.025515251
2018-01-13/19:01:39.97        -0.0019842866
2018-01-13/19:01:40.00          -0.10643290
2018-01-13/19:01:40.03         -0.031162020
2018-01-13/19:01:40.06          0.026958564
2018-01-13/19:01:40.09         -0.019732461
2018-01-13/19:01:40.12         -0.012091309
2018-01-13/19:01:40.16          0.016398777
2018-01-13/19:01:40.19        -0.0038452583
2018-01-13/19:01:40.22          0.013157622
2018-01-13/19:01:40.25         -0.085713957
2018-01-13/19:01:40.28          0.028917882
2018-01-13/19:01:40.31         -0.049131285
2018-01-13/19:01:40.34         -0.043449064
2018-01-13/19:01:40.37         -0.010517188
2018-01-13/19:01:40.41          0.022265816
2018-01-13/19:01:40.44          0.041566288
2018-01-13/19:01:40.47         -0.023197119
2018-01-13/19:01:40.50         -0.015254866
2018-01-13/19:01:40.53          0.052646533
2018-01-13/19:01:40.56         -0.056955937
2018-01-13/19:01:40.59        0.00037341986
2018-01-13/19:01:40.62         -0.054864003
2018-01-13/19:01:40.66         -0.043706099
2018-01-13/19:01:40.69         -0.096759299
2018-01-13/19:01:40.72          -0.12065436
2018-01-13/19:01:40.75         -0.062973963
2018-01-13/19:01:40.78         -0.091419653
2018-01-13/19:01:40.81         -0.068950576
2018-01-13/19:01:40.84         -0.068852109
2018-01-13/19:01:40.87         -0.061894182
2018-01-13/19:01:40.91         -0.091677226
2018-01-13/19:01:40.94         -0.088723272
2018-01-13/19:01:40.97         -0.026291208
2018-01-13/19:01:41.00         -0.015881039
2018-01-13/19:01:41.03        -0.0029669624
2018-01-13/19:01:41.06         -0.029939227
2018-01-13/19:01:41.09          0.045205053
2018-01-13/19:01:41.12          0.033640303
2018-01-13/19:01:41.16         -0.036720355
2018-01-13/19:01:41.19           0.10392902
2018-01-13/19:01:41.22          0.078215739
2018-01-13/19:01:41.25          0.037100897
2018-01-13/19:01:41.28          0.052324524
2018-01-13/19:01:41.31          0.015264865
2018-01-13/19:01:41.34         0.0099108658
2018-01-13/19:01:41.37          -0.10008480
2018-01-13/19:01:41.41         -0.060559098
2018-01-13/19:01:41.44         -0.018674621
2018-01-13/19:01:41.47         -0.023564547
2018-01-13/19:01:41.50          0.039111107
2018-01-13/19:01:41.53        -0.0031539984
2018-01-13/19:01:41.56         0.0085879649
2018-01-13/19:01:41.59        -0.0085945160
2018-01-13/19:01:41.62         -0.016772414
2018-01-13/19:01:41.66        -0.0077093532
2018-01-13/19:01:41.69          0.016007705
2018-01-13/19:01:41.72        -0.0032303028
2018-01-13/19:01:41.75         -0.012267774
2018-01-13/19:01:41.78         -0.090756766
2018-01-13/19:01:41.81         -0.020214770
2018-01-13/19:01:41.84         -0.072080654
2018-01-13/19:01:41.87         -0.044047527
2018-01-13/19:01:41.91          0.010177144
2018-01-13/19:01:41.94          0.042863312
2018-01-13/19:01:41.97          0.038215626
2018-01-13/19:01:42.00          0.034503721
2018-01-13/19:01:42.03         0.0036658409
2018-01-13/19:01:42.06          0.037505785
2018-01-13/19:01:42.09          0.017164937
2018-01-13/19:01:42.12          0.011533065
2018-01-13/19:01:42.16         -0.039877828
2018-01-13/19:01:42.19         -0.028880752
2018-01-13/19:01:42.22         -0.030128896
2018-01-13/19:01:42.25         -0.071788039
2018-01-13/19:01:42.28          0.011499484
2018-01-13/19:01:42.31         -0.027784225
2018-01-13/19:01:42.34          0.034144644
2018-01-13/19:01:42.37         0.0027433896
2018-01-13/19:01:42.41         -0.020496196
2018-01-13/19:01:42.44          0.014609261
2018-01-13/19:01:42.47          0.025180362
2018-01-13/19:01:42.50        -0.0018451848
2018-01-13/19:01:42.53         -0.032350961
2018-01-13/19:01:42.56         -0.076351100
2018-01-13/19:01:42.59          0.038426845
2018-01-13/19:01:42.62        -0.0086637078
2018-01-13/19:01:42.66         -0.015638643
2018-01-13/19:01:42.69         -0.036297584
2018-01-13/19:01:42.72         0.0082906119
2018-01-13/19:01:42.75         -0.015668647
2018-01-13/19:01:42.78         0.0057058819
2018-01-13/19:01:42.81          0.014298044
2018-01-13/19:01:42.84          0.013401969
2018-01-13/19:01:42.87         -0.052792145
2018-01-13/19:01:42.91          -0.11918157
2018-01-13/19:01:42.94         -0.047232089
2018-01-13/19:01:42.97          0.054517044
2018-01-13/19:01:43.00         -0.029392395
2018-01-13/19:01:43.03         -0.063359841
2018-01-13/19:01:43.06        -0.0016747721
2018-01-13/19:01:43.09          0.022250079
2018-01-13/19:01:43.12         -0.038391968
2018-01-13/19:01:43.16         -0.057550198
2018-01-13/19:01:43.19          0.023105769
2018-01-13/19:01:43.22         0.0075439004
2018-01-13/19:01:43.25          -0.11652838
2018-01-13/19:01:43.28         -0.099671819
2018-01-13/19:01:43.31         -0.065360964
2018-01-13/19:01:43.34          -0.13084832
2018-01-13/19:01:43.37         -0.064670903
2018-01-13/19:01:43.41       -0.00082174570
2018-01-13/19:01:43.44         -0.033582962
2018-01-13/19:01:43.47         -0.054345307
2018-01-13/19:01:43.50         -0.044297869
2018-01-13/19:01:43.53          0.024123098
2018-01-13/19:01:43.56         -0.037921691
2018-01-13/19:01:43.59          0.020382544
2018-01-13/19:01:43.62          0.015306962
2018-01-13/19:01:43.66         -0.044026326
2018-01-13/19:01:43.69         0.0041683065
2018-01-13/19:01:43.72          0.030256802
2018-01-13/19:01:43.75        -0.0011699418
2018-01-13/19:01:43.78         -0.090551187
2018-01-13/19:01:43.81         -0.076158493
2018-01-13/19:01:43.84          0.051111694
2018-01-13/19:01:43.87         -0.035747328
2018-01-13/19:01:43.91          0.015110043
2018-01-13/19:01:43.94        -0.0035978513
2018-01-13/19:01:43.97         -0.020079695
2018-01-13/19:01:44.00         -0.012868002
2018-01-13/19:01:44.03         -0.052847590
2018-01-13/19:01:44.06          0.017482678
2018-01-13/19:01:44.09        -0.0037181413
2018-01-13/19:01:44.12         -0.019649658
2018-01-13/19:01:44.16          0.020611496
2018-01-13/19:01:44.19        -0.0050714221
2018-01-13/19:01:44.22         0.0068824033
2018-01-13/19:01:44.25         -0.060736865
2018-01-13/19:01:44.28         -0.047260641
2018-01-13/19:01:44.31        -0.0019491512
2018-01-13/19:01:44.34         -0.085193517
2018-01-13/19:01:44.37         -0.023875834
2018-01-13/19:01:44.41         -0.068433401
2018-01-13/19:01:44.44         -0.083883784
2018-01-13/19:01:44.47         -0.039683263
2018-01-13/19:01:44.50          0.010337295
2018-01-13/19:01:44.53         0.0089768803
2018-01-13/19:01:44.56          0.013667089
2018-01-13/19:01:44.59         0.0049558690
2018-01-13/19:01:44.62          0.023376873
2018-01-13/19:01:44.66          0.015470082
2018-01-13/19:01:44.69          0.043260185
2018-01-13/19:01:44.72          0.047041684
2018-01-13/19:01:44.75         -0.045600322
2018-01-13/19:01:44.78         -0.032198987
2018-01-13/19:01:44.81         -0.039788209
2018-01-13/19:01:44.84         -0.018602327
2018-01-13/19:01:44.87         0.0054963733
2018-01-13/19:01:44.91          0.064079206
2018-01-13/19:01:44.94          0.011972416
2018-01-13/19:01:44.97        -0.0054720483
2018-01-13/19:01:45.00         -0.015137551
2018-01-13/19:01:45.03          0.065201393
2018-01-13/19:01:45.06         -0.058569670
2018-01-13/19:01:45.09        -0.0039635235
2018-01-13/19:01:45.12         -0.032334279
2018-01-13/19:01:45.16         -0.033279854
2018-01-13/19:01:45.19         -0.094496320
2018-01-13/19:01:45.22         -0.010893910
2018-01-13/19:01:45.25          0.032838517
2018-01-13/19:01:45.28        -0.0019746443
2018-01-13/19:01:45.31          0.034748618
2018-01-13/19:01:45.34           0.11757607
2018-01-13/19:01:45.37          0.043836015
2018-01-13/19:01:45.41          0.036952262
2018-01-13/19:01:45.44          0.037588089
2018-01-13/19:01:45.47           0.12837287
2018-01-13/19:01:45.50          0.038095506
2018-01-13/19:01:45.53          0.022346723
2018-01-13/19:01:45.56         0.0086497565
2018-01-13/19:01:45.59          0.020662901
2018-01-13/19:01:45.62         -0.015578757
2018-01-13/19:01:45.66          0.068985244
2018-01-13/19:01:45.69         -0.014874684
2018-01-13/19:01:45.72          0.015049613
2018-01-13/19:01:45.75         -0.030477710
2018-01-13/19:01:45.78          0.011707215
2018-01-13/19:01:45.81        -0.0022890384
2018-01-13/19:01:45.84          0.081389267
2018-01-13/19:01:45.87         -0.065081174
2018-01-13/19:01:45.91         -0.043256743
2018-01-13/19:01:45.94         -0.024780703
2018-01-13/19:01:45.97          0.048664211
2018-01-13/19:01:46.00          0.032241761
2018-01-13/19:01:46.03          0.028214630
2018-01-13/19:01:46.06         -0.019980729
2018-01-13/19:01:46.09         -0.018564619
2018-01-13/19:01:46.12        -0.0088316318
2018-01-13/19:01:46.16          0.018078777
2018-01-13/19:01:46.19        -0.0075484878
2018-01-13/19:01:46.22         -0.064545116
2018-01-13/19:01:46.25         0.0018586782
2018-01-13/19:01:46.28         0.0038298115
2018-01-13/19:01:46.31         -0.053574125
2018-01-13/19:01:46.34        -0.0018258309
2018-01-13/19:01:46.37         -0.031246989
2018-01-13/19:01:46.41         -0.015098338
2018-01-13/19:01:46.44         -0.058916273
2018-01-13/19:01:46.47          0.019418319
2018-01-13/19:01:46.50         -0.037515613
2018-01-13/19:01:46.53         -0.061506070
2018-01-13/19:01:46.56          -0.12215867
2018-01-13/19:01:46.59         0.0030873325
2018-01-13/19:01:46.62         -0.038797993
2018-01-13/19:01:46.66         -0.022778327
2018-01-13/19:01:46.69         -0.082890404
2018-01-13/19:01:46.72        -0.0034419365
2018-01-13/19:01:46.75         -0.028400656
2018-01-13/19:01:46.78          0.049767818
2018-01-13/19:01:46.81         -0.058389377
2018-01-13/19:01:46.84         -0.030676536
2018-01-13/19:01:46.87         -0.055938178
2018-01-13/19:01:46.91         0.0052156421
2018-01-13/19:01:46.94         -0.078942727
2018-01-13/19:01:46.97         -0.041844796
2018-01-13/19:01:47.00         -0.014254154
2018-01-13/19:01:47.03         -0.062545885
2018-01-13/19:01:47.06         -0.071473601
2018-01-13/19:01:47.09        -0.0074763773
2018-01-13/19:01:47.12          0.019731751
2018-01-13/19:01:47.16         -0.019403988
2018-01-13/19:01:47.19         -0.071694264
2018-01-13/19:01:47.22          0.023356799
2018-01-13/19:01:47.25         -0.019708794
2018-01-13/19:01:47.28         -0.043545192
2018-01-13/19:01:47.31        -0.0087138835
2018-01-13/19:01:47.34         -0.040155484
2018-01-13/19:01:47.37          0.021077756
2018-01-13/19:01:47.41         -0.021146571
2018-01-13/19:01:47.44          0.060423798
2018-01-13/19:01:47.47          0.017397402
2018-01-13/19:01:47.50         -0.030377131
2018-01-13/19:01:47.53          0.010617148
2018-01-13/19:01:47.56         -0.021540519
2018-01-13/19:01:47.59        0.00073610004
2018-01-13/19:01:47.62          0.027153063
2018-01-13/19:01:47.66         -0.030428244
2018-01-13/19:01:47.69         -0.047265768
2018-01-13/19:01:47.72         -0.083496986
2018-01-13/19:01:47.75         -0.030943835
2018-01-13/19:01:47.78        -0.0099141759
2018-01-13/19:01:47.81        -0.0015209014
2018-01-13/19:01:47.84          0.027495719
2018-01-13/19:01:47.87          0.010405486
2018-01-13/19:01:47.91          0.045958231
2018-01-13/19:01:47.94          0.048130007
2018-01-13/19:01:47.97          0.073355880
2018-01-13/19:01:48.00         -0.024790505
2018-01-13/19:01:48.03        -0.0064933766
2018-01-13/19:01:48.06          0.058491537
2018-01-13/19:01:48.09          0.033491609
2018-01-13/19:01:48.12          0.038186650
2018-01-13/19:01:48.16          0.037520912
2018-01-13/19:01:48.19         -0.028277811
2018-01-13/19:01:48.22          0.028249974
2018-01-13/19:01:48.25          0.022086526
2018-01-13/19:01:48.28           0.10840500
2018-01-13/19:01:48.31          0.045225356
2018-01-13/19:01:48.34        -0.0032097245
2018-01-13/19:01:48.37         -0.018093956
2018-01-13/19:01:48.41          0.013141318
2018-01-13/19:01:48.44         -0.030265243
2018-01-13/19:01:48.47         0.0029823983
2018-01-13/19:01:48.50         -0.027491739
2018-01-13/19:01:48.53         -0.045370058
2018-01-13/19:01:48.56         -0.071130505
2018-01-13/19:01:48.59         0.0045468816
2018-01-13/19:01:48.62          0.026887418
2018-01-13/19:01:48.66          0.044423703
2018-01-13/19:01:48.69         -0.022510116
2018-01-13/19:01:48.72          0.060919194
2018-01-13/19:01:48.75          0.017260061
2018-01-13/19:01:48.78         -0.024732181
2018-01-13/19:01:48.81          0.065630045
2018-01-13/19:01:48.84          0.015155837
2018-01-13/19:01:48.87         -0.054022763
2018-01-13/19:01:48.91         -0.035110931
2018-01-13/19:01:48.94       -0.00046932181
2018-01-13/19:01:48.97          0.017232851
2018-01-13/19:01:49.00          0.046452433
2018-01-13/19:01:49.03          0.024371352
2018-01-13/19:01:49.06         0.0037747308
2018-01-13/19:01:49.09          0.016464405
2018-01-13/19:01:49.12          0.044775780
2018-01-13/19:01:49.16          0.052044904
2018-01-13/19:01:49.19          0.036724503
2018-01-13/19:01:49.22          0.026794466
2018-01-13/19:01:49.25        -0.0071383194
2018-01-13/19:01:49.28         -0.058609314
2018-01-13/19:01:49.31          0.033449810
2018-01-13/19:01:49.34           0.13192196
2018-01-13/19:01:49.37         -0.023561764
2018-01-13/19:01:49.41          0.040014873
2018-01-13/19:01:49.44          0.090419708
2018-01-13/19:01:49.47          0.021651520
2018-01-13/19:01:49.50        -0.0020286914
2018-01-13/19:01:49.53          0.018803800
2018-01-13/19:01:49.56          0.059223427
2018-01-13/19:01:49.59         -0.052530766
2018-01-13/19:01:49.62         -0.049671234
2018-01-13/19:01:49.66         -0.030874617
2018-01-13/19:01:49.69         -0.071963796
2018-01-13/19:01:49.72         -0.049891753
2018-01-13/19:01:49.75         -0.015756459
2018-01-13/19:01:49.78          0.030624628
2018-01-13/19:01:49.81         -0.014707935
2018-01-13/19:01:49.84         -0.023542247
2018-01-13/19:01:49.87          0.020722746
2018-01-13/19:01:49.91         -0.071816061
2018-01-13/19:01:49.94         -0.011811985
2018-01-13/19:01:49.97         0.0092223732
2018-01-13/19:01:50.00        -0.0047644955
2018-01-13/19:01:50.03         -0.024058288
2018-01-13/19:01:50.06         -0.043646972
2018-01-13/19:01:50.09           0.11085515
2018-01-13/19:01:50.12          0.031296630
2018-01-13/19:01:50.16          0.013012767
2018-01-13/19:01:50.19          0.058738207
2018-01-13/19:01:50.22         -0.013811402
2018-01-13/19:01:50.25         -0.035350053
2018-01-13/19:01:50.28         -0.014372420
2018-01-13/19:01:50.31          0.019481810
2018-01-13/19:01:50.34          0.043735444
2018-01-13/19:01:50.37         -0.058214053
2018-01-13/19:01:50.41         -0.038192791
2018-01-13/19:01:50.44         -0.019902816
2018-01-13/19:01:50.47         0.0055703377
2018-01-13/19:01:50.50          0.034018435
2018-01-13/19:01:50.53          0.052667168
2018-01-13/19:01:50.56         0.0062310178
2018-01-13/19:01:50.59         -0.011047304
2018-01-13/19:01:50.62        -0.0058002783
2018-01-13/19:01:50.65         -0.038249901
2018-01-13/19:01:50.69         -0.094809005
2018-01-13/19:01:50.72         -0.026167919
2018-01-13/19:01:50.75         -0.050789724
2018-01-13/19:01:50.78          0.049931862
2018-01-13/19:01:50.81         -0.031965215
2018-01-13/19:01:50.84        -0.0025915659
2018-01-13/19:01:50.87          0.074610358
2018-01-13/19:01:50.90        -0.0085378224
2018-01-13/19:01:50.94          0.022780213
2018-01-13/19:01:50.97          0.042342459
2018-01-13/19:01:51.00          0.054606025
2018-01-13/19:01:51.03          0.034577247
2018-01-13/19:01:51.06         -0.039770441
2018-01-13/19:01:51.09          0.041768344
2018-01-13/19:01:51.12         -0.015246477
2018-01-13/19:01:51.15        -0.0020183873
2018-01-13/19:01:51.19         0.0076204469
2018-01-13/19:01:51.22         0.0037340052
2018-01-13/19:01:51.25          0.054733997
2018-01-13/19:01:51.28         0.0016275582
2018-01-13/19:01:51.31         -0.033972190
2018-01-13/19:01:51.34          0.066046818
2018-01-13/19:01:51.37          0.027747347
2018-01-13/19:01:51.40          0.087679505
2018-01-13/19:01:51.44         -0.029443544
2018-01-13/19:01:51.47         -0.042044057
2018-01-13/19:01:51.50         0.0018782132
2018-01-13/19:01:51.53          0.032216733
2018-01-13/19:01:51.56          0.066322544
2018-01-13/19:01:51.59          0.074132413
2018-01-13/19:01:51.62         -0.020448639
2018-01-13/19:01:51.65          0.034044707
2018-01-13/19:01:51.69        -0.0090648225
2018-01-13/19:01:51.72          0.017346384
2018-01-13/19:01:51.75          0.076598157
2018-01-13/19:01:51.78          0.024808387
2018-01-13/19:01:51.81         -0.055599899
2018-01-13/19:01:51.84         -0.022862312
2018-01-13/19:01:51.87         -0.019825581
2018-01-13/19:01:51.90          0.060721957
2018-01-13/19:01:51.94         -0.014512264
2018-01-13/19:01:51.97          0.037109267
2018-01-13/19:01:52.00          0.058187172
2018-01-13/19:01:52.03         -0.022448440
2018-01-13/19:01:52.06         -0.031206301
2018-01-13/19:01:52.09          0.030346840
2018-01-13/19:01:52.12         -0.014394970
2018-01-13/19:01:52.15          0.026054252
2018-01-13/19:01:52.19          0.012890719
2018-01-13/19:01:52.22          0.013487153
2018-01-13/19:01:52.25          0.038823823
2018-01-13/19:01:52.28         0.0029428051
2018-01-13/19:01:52.31         -0.026695996
2018-01-13/19:01:52.34          0.037486670
2018-01-13/19:01:52.37          0.056886293
2018-01-13/19:01:52.40          0.014120863
2018-01-13/19:01:52.44         0.0071805200
2018-01-13/19:01:52.47         -0.057327412
2018-01-13/19:01:52.50          0.019338088
2018-01-13/19:01:52.53         -0.053058529
2018-01-13/19:01:52.56         -0.026467545
2018-01-13/19:01:52.59          0.014312458
2018-01-13/19:01:52.62        -0.0045941536
2018-01-13/19:01:52.65        -0.0077158951
2018-01-13/19:01:52.69         -0.013095921
2018-01-13/19:01:52.72         0.0026794806
2018-01-13/19:01:52.75          0.047125560
2018-01-13/19:01:52.78          0.018021204
2018-01-13/19:01:52.81         -0.015377469
2018-01-13/19:01:52.84        -0.0072599427
2018-01-13/19:01:52.87         -0.023152680
2018-01-13/19:01:52.90          0.010001529
2018-01-13/19:01:52.94         -0.054678332
2018-01-13/19:01:52.97         0.0064202192
2018-01-13/19:01:53.00        0.00069632866
2018-01-13/19:01:53.03          0.044788882
2018-01-13/19:01:53.06         -0.014388151
2018-01-13/19:01:53.09         0.0035451456
2018-01-13/19:01:53.12        -0.0043695969
2018-01-13/19:01:53.15          0.030651760
2018-01-13/19:01:53.19        -0.0061542700
2018-01-13/19:01:53.22         -0.013590698
2018-01-13/19:01:53.25         -0.025907149
2018-01-13/19:01:53.28         -0.027156181
2018-01-13/19:01:53.31         -0.079793174
2018-01-13/19:01:53.34          0.073320530
2018-01-13/19:01:53.37          0.021976290
2018-01-13/19:01:53.40          0.070330876
2018-01-13/19:01:53.44         0.0070078937
2018-01-13/19:01:53.47          0.011793718
2018-01-13/19:01:53.50        -0.0099101447
2018-01-13/19:01:53.53          0.061369239
2018-01-13/19:01:53.56          0.072701008
2018-01-13/19:01:53.59        0.00085422268
2018-01-13/19:01:53.62          -0.11340625
2018-01-13/19:01:53.65        -0.0084649288
2018-01-13/19:01:53.69         -0.070639473
2018-01-13/19:01:53.72        -0.0030455163
2018-01-13/19:01:53.75         -0.013247654
2018-01-13/19:01:53.78           0.10216764
2018-01-13/19:01:53.81         -0.059141511
2018-01-13/19:01:53.84         -0.020849640
2018-01-13/19:01:53.87          0.075770635
2018-01-13/19:01:53.90          0.018196388
2018-01-13/19:01:53.94       -0.00040223120
2018-01-13/19:01:53.97         -0.054445217
2018-01-13/19:01:54.00         -0.027892759
2018-01-13/19:01:54.03          0.023278357
2018-01-13/19:01:54.06         -0.049601806
2018-01-13/19:01:54.09          0.035137496
2018-01-13/19:01:54.12         -0.010234233
2018-01-13/19:01:54.15        -0.0092488905
2018-01-13/19:01:54.19          0.051271266
2018-01-13/19:01:54.22        -0.0019728279
2018-01-13/19:01:54.25          0.086277108
2018-01-13/19:01:54.28          0.097139024
2018-01-13/19:01:54.31         -0.040691809
2018-01-13/19:01:54.34         -0.013351152
2018-01-13/19:01:54.37         -0.015893962
2018-01-13/19:01:54.40         0.0023497342
2018-01-13/19:01:54.44          0.026120440
2018-01-13/19:01:54.47         -0.052708311
2018-01-13/19:01:54.50          0.026472698
2018-01-13/19:01:54.53         0.0072108919
2018-01-13/19:01:54.56         -0.061792664
2018-01-13/19:01:54.59          0.055432467
2018-01-13/19:01:54.62          0.052845713
2018-01-13/19:01:54.65          0.034485878
2018-01-13/19:01:54.69       -0.00073683462
2018-01-13/19:01:54.72         -0.046940576
2018-01-13/19:01:54.75         -0.014371575
2018-01-13/19:01:54.78         -0.050870692
2018-01-13/19:01:54.81        -0.0042769242
2018-01-13/19:01:54.84          0.030687497
2018-01-13/19:01:54.87          0.033480264
2018-01-13/19:01:54.90          0.011924780
2018-01-13/19:01:54.94          0.029042176
2018-01-13/19:01:54.97          0.043287600
2018-01-13/19:01:55.00        -0.0048507916
2018-01-13/19:01:55.03          0.074905619
2018-01-13/19:01:55.06          0.089549700
2018-01-13/19:01:55.09          0.015717283
2018-01-13/19:01:55.12          0.011910847
2018-01-13/19:01:55.15          0.039265760
2018-01-13/19:01:55.19        -0.0034994892
2018-01-13/19:01:55.22          0.028478143
2018-01-13/19:01:55.25         -0.022523560
2018-01-13/19:01:55.28          0.063802586
2018-01-13/19:01:55.31         0.0085889909
2018-01-13/19:01:55.34         -0.082601481
2018-01-13/19:01:55.37          0.033145947
2018-01-13/19:01:55.40          0.050718030
2018-01-13/19:01:55.44         -0.013723255
2018-01-13/19:01:55.47         -0.020759885
2018-01-13/19:01:55.50         -0.025643728
2018-01-13/19:01:55.53        -0.0020731128
2018-01-13/19:01:55.56         -0.037460851
2018-01-13/19:01:55.59         -0.033266777
2018-01-13/19:01:55.62          0.079626246
2018-01-13/19:01:55.65        0.00028662084
2018-01-13/19:01:55.69         -0.025679399
2018-01-13/19:01:55.72         -0.030222857
2018-01-13/19:01:55.75         -0.025974785
2018-01-13/19:01:55.78         -0.023617819
2018-01-13/19:01:55.81         -0.010800488
2018-01-13/19:01:55.84         -0.012836653
2018-01-13/19:01:55.87        -0.0073810613
2018-01-13/19:01:55.90         -0.049422523
2018-01-13/19:01:55.94          0.015210816
2018-01-13/19:01:55.97        -0.0067524380
2018-01-13/19:01:56.00         0.0045575929
2018-01-13/19:01:56.03          0.047973573
2018-01-13/19:01:56.06          0.031688181
2018-01-13/19:01:56.09         -0.015548874
2018-01-13/19:01:56.12         -0.016197401
2018-01-13/19:01:56.15         -0.051682212
2018-01-13/19:01:56.19         -0.065871928
2018-01-13/19:01:56.22         -0.051671942
2018-01-13/19:01:56.25         -0.041589554
2018-01-13/19:01:56.28         -0.035628494
2018-01-13/19:01:56.31         -0.058920522
2018-01-13/19:01:56.34         -0.059312687
2018-01-13/19:01:56.37        -0.0098739893
2018-01-13/19:01:56.40          0.045485497
2018-01-13/19:01:56.44          0.028467070
2018-01-13/19:01:56.47          0.066859718
2018-01-13/19:01:56.50         -0.029423281
2018-01-13/19:01:56.53          0.013714858
2018-01-13/19:01:56.56          0.053155089
2018-01-13/19:01:56.59          0.038636390
2018-01-13/19:01:56.62          0.029604459
2018-01-13/19:01:56.65         -0.011123375
2018-01-13/19:01:56.69         -0.076231941
2018-01-13/19:01:56.72          0.037078030
2018-01-13/19:01:56.75          0.029514734
2018-01-13/19:01:56.78          0.057906276
2018-01-13/19:01:56.81         -0.035381475
2018-01-13/19:01:56.84         -0.064100464
2018-01-13/19:01:56.87         -0.064216735
2018-01-13/19:01:56.90         -0.038350525
2018-01-13/19:01:56.94       -0.00030951976
2018-01-13/19:01:56.97         -0.019443133
2018-01-13/19:01:57.00         -0.026013641
2018-01-13/19:01:57.03        -0.0091077866
2018-01-13/19:01:57.06         -0.055342302
2018-01-13/19:01:57.09           0.11072079
2018-01-13/19:01:57.12          0.041446929
2018-01-13/19:01:57.15           0.12939695
2018-01-13/19:01:57.19          0.058744247
2018-01-13/19:01:57.22          0.012154651
2018-01-13/19:01:57.25          0.085256487
2018-01-13/19:01:57.28          0.053133847
2018-01-13/19:01:57.31          0.031984512
2018-01-13/19:01:57.34          0.014809223
2018-01-13/19:01:57.37         -0.073752065
2018-01-13/19:01:57.40          0.012086355
2018-01-13/19:01:57.44          0.015737096
2018-01-13/19:01:57.47          0.015616921
2018-01-13/19:01:57.50          0.047736715
2018-01-13/19:01:57.53          0.024427057
2018-01-13/19:01:57.56          0.059763548
2018-01-13/19:01:57.59          0.036783278
2018-01-13/19:01:57.62          0.022980155
2018-01-13/19:01:57.65         -0.018488829
2018-01-13/19:01:57.69         -0.036415572
2018-01-13/19:01:57.72         -0.081454510
2018-01-13/19:01:57.75         -0.061794606
2018-01-13/19:01:57.78        -0.0092833224
2018-01-13/19:01:57.81         -0.021519749
2018-01-13/19:01:57.84         -0.079321671
2018-01-13/19:01:57.87        -0.0022597828
2018-01-13/19:01:57.90          0.080643310
2018-01-13/19:01:57.94          0.041156710
2018-01-13/19:01:57.97        -0.0066539585
2018-01-13/19:01:58.00          0.016452495
2018-01-13/19:01:58.03          0.093523939
2018-01-13/19:01:58.06         -0.011136574
2018-01-13/19:01:58.09          0.084726748
2018-01-13/19:01:58.12          0.050811446
2018-01-13/19:01:58.15          0.028904566
2018-01-13/19:01:58.19        -0.0051439526
2018-01-13/19:01:58.22          0.038344004
2018-01-13/19:01:58.25          0.079571942
2018-01-13/19:01:58.28          0.026714670
2018-01-13/19:01:58.31         -0.047240936
2018-01-13/19:01:58.34          0.046983165
2018-01-13/19:01:58.37         -0.041461920
2018-01-13/19:01:58.40          0.069189295
2018-01-13/19:01:58.44         -0.035628868
2018-01-13/19:01:58.47        -0.0040127119
2018-01-13/19:01:58.50          0.018795009
2018-01-13/19:01:58.53          0.050922443
2018-01-13/19:01:58.56         0.0032242362
2018-01-13/19:01:58.59          0.036404537
2018-01-13/19:01:58.62          0.053391408
2018-01-13/19:01:58.65          0.048827534
2018-01-13/19:01:58.69         -0.063297298
2018-01-13/19:01:58.72          0.064034051
2018-01-13/19:01:58.75        -0.0088456293
2018-01-13/19:01:58.78          0.019458943
2018-01-13/19:01:58.81         -0.057981950
2018-01-13/19:01:58.84          0.044067116
2018-01-13/19:01:58.87          0.029087192
2018-01-13/19:01:58.90         -0.030126864
2018-01-13/19:01:58.94         -0.031778952
2018-01-13/19:01:58.97          0.014904386
2018-01-13/19:01:59.00         -0.044256989
2018-01-13/19:01:59.03          0.033948708
2018-01-13/19:01:59.06         -0.061383251
2018-01-13/19:01:59.09          0.043827598
2018-01-13/19:01:59.12         -0.018169490
2018-01-13/19:01:59.15          0.019713931
2018-01-13/19:01:59.19          0.044423632
2018-01-13/19:01:59.22         0.0073581818
2018-01-13/19:01:59.25          0.066608689
2018-01-13/19:01:59.28          0.093169090
2018-01-13/19:01:59.31          0.017564322
2018-01-13/19:01:59.34          0.075271628
2018-01-13/19:01:59.37         0.0014445968
2018-01-13/19:01:59.40         0.0037933781
2018-01-13/19:01:59.44          0.043040916
2018-01-13/19:01:59.47          0.023666819
2018-01-13/19:01:59.50          0.067555086
2018-01-13/19:01:59.53         -0.026937305
2018-01-13/19:01:59.56         -0.011505822
2018-01-13/19:01:59.59       -0.00093975497
2018-01-13/19:01:59.62          0.040510374
2018-01-13/19:01:59.65           0.11490290
2018-01-13/19:01:59.69           0.10412194
2018-01-13/19:01:59.72          0.020453736
2018-01-13/19:01:59.75          0.038676930
2018-01-13/19:01:59.78         -0.028467305
2018-01-13/19:01:59.81          0.018381168
2018-01-13/19:01:59.84         -0.050483767
2018-01-13/19:01:59.87          0.018021807
2018-01-13/19:01:59.90         -0.013072230
2018-01-13/19:01:59.94         -0.053032273
2018-01-13/19:01:59.97         0.0078563993
2018-01-13/19:02:00.00          0.062046202
2018-01-13/19:02:00.03          0.068193519
2018-01-13/19:02:00.06          0.020475779
2018-01-13/19:02:00.09          0.065178921
2018-01-13/19:02:00.12          0.098773766
2018-01-13/19:02:00.15          0.046822987
2018-01-13/19:02:00.19          0.022406149
2018-01-13/19:02:00.22         0.0074292902
2018-01-13/19:02:00.25        -0.0050926915
2018-01-13/19:02:00.28          0.014971427
2018-01-13/19:02:00.31         -0.028449522
2018-01-13/19:02:00.34          0.098928898
2018-01-13/19:02:00.37          0.017367587
2018-01-13/19:02:00.40          0.056295614
2018-01-13/19:02:00.44          0.058121038
2018-01-13/19:02:00.47          0.066498338
2018-01-13/19:02:00.50         -0.018037462
2018-01-13/19:02:00.53          0.077505671
2018-01-13/19:02:00.56         0.0017364710
2018-01-13/19:02:00.59         0.0026296235
2018-01-13/19:02:00.62         -0.019298292
2018-01-13/19:02:00.65         -0.011543001
2018-01-13/19:02:00.69         -0.032513613
2018-01-13/19:02:00.72          0.025348649
2018-01-13/19:02:00.75          0.033767171
2018-01-13/19:02:00.78           0.13578427
2018-01-13/19:02:00.81          0.026134185
2018-01-13/19:02:00.84          0.038664239
2018-01-13/19:02:00.87          0.092370279
2018-01-13/19:02:00.90          0.069545300
2018-01-13/19:02:00.94         0.0086438620
2018-01-13/19:02:00.97          0.070440393
2018-01-13/19:02:01.00          0.029429151
2018-01-13/19:02:01.03          0.025838180
2018-01-13/19:02:01.06        0.00099306765
2018-01-13/19:02:01.09          0.036449009
2018-01-13/19:02:01.12          0.086763035
2018-01-13/19:02:01.15          0.032356570
2018-01-13/19:02:01.19          0.010625517
2018-01-13/19:02:01.22           0.10353609
2018-01-13/19:02:01.25        -0.0019385998
2018-01-13/19:02:01.28          0.013091155
2018-01-13/19:02:01.31          0.052533637
2018-01-13/19:02:01.34          0.091017351
2018-01-13/19:02:01.37         0.0020063660
2018-01-13/19:02:01.40        -0.0028787769
2018-01-13/19:02:01.44         0.0055626987
2018-01-13/19:02:01.47         0.0061952077
2018-01-13/19:02:01.50         0.0016712400
2018-01-13/19:02:01.53          0.030191937
2018-01-13/19:02:01.56          0.079874053
2018-01-13/19:02:01.59          0.037956052
2018-01-13/19:02:01.62         -0.022262180
2018-01-13/19:02:01.65          0.062798048
2018-01-13/19:02:01.69         -0.011097985
2018-01-13/19:02:01.72          0.029861239
2018-01-13/19:02:01.75          0.020980662
2018-01-13/19:02:01.78          0.020841828
2018-01-13/19:02:01.81         0.0094664574
2018-01-13/19:02:01.84        -0.0032667267
2018-01-13/19:02:01.87         -0.019676341
2018-01-13/19:02:01.90         -0.026589711
2018-01-13/19:02:01.94        -0.0035946121
2018-01-13/19:02:01.97         -0.023839866
2018-01-13/19:02:02.00        -0.0053958598
2018-01-13/19:02:02.03          0.018134665
2018-01-13/19:02:02.06          0.017204209
2018-01-13/19:02:02.09          0.045770212
2018-01-13/19:02:02.12         -0.011413354
2018-01-13/19:02:02.15          0.059847861
2018-01-13/19:02:02.19          0.056893492
2018-01-13/19:02:02.22          0.032739282
2018-01-13/19:02:02.25          0.052089459
2018-01-13/19:02:02.28          0.022937842
2018-01-13/19:02:02.31          0.020364877
2018-01-13/19:02:02.34          0.021258293
2018-01-13/19:02:02.37         -0.026729184
2018-01-13/19:02:02.40         0.0046031714
2018-01-13/19:02:02.44          0.019702003
2018-01-13/19:02:02.47         0.0037586148
2018-01-13/19:02:02.50        -0.0091191883
2018-01-13/19:02:02.53         -0.017793022
2018-01-13/19:02:02.56          0.013002015
2018-01-13/19:02:02.59          0.057581702
2018-01-13/19:02:02.62          0.047882127
2018-01-13/19:02:02.65          0.047575865
2018-01-13/19:02:02.69          0.013240080
2018-01-13/19:02:02.72         -0.012585888
2018-01-13/19:02:02.75         -0.041745211
2018-01-13/19:02:02.78         -0.033855715
2018-01-13/19:02:02.81          0.051531126
2018-01-13/19:02:02.84         -0.028425473
2018-01-13/19:02:02.87         -0.059673875
2018-01-13/19:02:02.90         -0.035539328
2018-01-13/19:02:02.94          0.010812080
2018-01-13/19:02:02.97          0.051773644
2018-01-13/19:02:03.00          0.026177421
2018-01-13/19:02:03.03           0.10151136
2018-01-13/19:02:03.06          0.041118757
2018-01-13/19:02:03.09         0.0073360271
2018-01-13/19:02:03.12          0.094368199
2018-01-13/19:02:03.15           0.10198208
2018-01-13/19:02:03.19          0.038420258
2018-01-13/19:02:03.22          0.030403597
2018-01-13/19:02:03.25          0.023185999
2018-01-13/19:02:03.28          0.060031306
2018-01-13/19:02:03.31          0.064506774
2018-01-13/19:02:03.34          0.092226354
2018-01-13/19:02:03.37         0.0074315775
2018-01-13/19:02:03.40          0.032117304
2018-01-13/19:02:03.44          0.028069325
2018-01-13/19:02:03.47          0.012092885
2018-01-13/19:02:03.50          0.044588388
2018-01-13/19:02:03.53          0.036775825
2018-01-13/19:02:03.56          0.022524142
2018-01-13/19:02:03.59          0.014500005
2018-01-13/19:02:03.62         -0.011608056
2018-01-13/19:02:03.65          0.094151057
2018-01-13/19:02:03.69          0.074675177
2018-01-13/19:02:03.72        -0.0097958341
2018-01-13/19:02:03.75           0.10374370
2018-01-13/19:02:03.78          0.060070191
2018-01-13/19:02:03.81         0.0090409734
2018-01-13/19:02:03.84          0.040772403
2018-01-13/19:02:03.87          0.066641403
2018-01-13/19:02:03.90          0.091099151
2018-01-13/19:02:03.94         -0.015334894
2018-01-13/19:02:03.97         -0.042969842
2018-01-13/19:02:04.00           0.11690383
2018-01-13/19:02:04.03          0.023735776
2018-01-13/19:02:04.06          0.026637819
2018-01-13/19:02:04.09           0.12306721
2018-01-13/19:02:04.12          0.047969023
2018-01-13/19:02:04.15          0.042779704
2018-01-13/19:02:04.19         0.0093659333
2018-01-13/19:02:04.22           0.13619705
2018-01-13/19:02:04.25          0.088574503
2018-01-13/19:02:04.28          0.012201950
2018-01-13/19:02:04.31          0.049929897
2018-01-13/19:02:04.34          0.053287919
2018-01-13/19:02:04.37          0.012263938
2018-01-13/19:02:04.40          0.043263897
2018-01-13/19:02:04.44         -0.041531971
2018-01-13/19:02:04.47          0.014964648
2018-01-13/19:02:04.50         -0.066627893
2018-01-13/19:02:04.53         -0.038098800
2018-01-13/19:02:04.56         -0.033418086
2018-01-13/19:02:04.59         0.0098520993
2018-01-13/19:02:04.62        -0.0079545087
2018-01-13/19:02:04.65         -0.033720038
2018-01-13/19:02:04.69        -0.0078098088
2018-01-13/19:02:04.72          0.077126043
2018-01-13/19:02:04.75         -0.023740895
2018-01-13/19:02:04.78         0.0064296177
2018-01-13/19:02:04.81          0.035573569
2018-01-13/19:02:04.84          0.042358476
2018-01-13/19:02:04.87        -0.0052680071
2018-01-13/19:02:04.90         0.0099825817
2018-01-13/19:02:04.94         -0.022374036
2018-01-13/19:02:04.97         -0.031052826
2018-01-13/19:02:05.00         -0.062141846
2018-01-13/19:02:05.03          0.082317283
2018-01-13/19:02:05.06          0.043072245
2018-01-13/19:02:05.09          0.015033792
2018-01-13/19:02:05.12          0.015805149
2018-01-13/19:02:05.15          0.063221570
2018-01-13/19:02:05.19          0.080446796
2018-01-13/19:02:05.22          0.091931624
2018-01-13/19:02:05.25         -0.021944457
2018-01-13/19:02:05.28        -0.0029892732
2018-01-13/19:02:05.31         -0.032714739
2018-01-13/19:02:05.34          0.012410935
2018-01-13/19:02:05.37          0.058140641
2018-01-13/19:02:05.40         0.0038342379
2018-01-13/19:02:05.44         -0.034435545
2018-01-13/19:02:05.47         -0.046434318
2018-01-13/19:02:05.50        -0.0075273262
2018-01-13/19:02:05.53          0.089869554
2018-01-13/19:02:05.56        6.5721984e-05
2018-01-13/19:02:05.59          0.024615637
2018-01-13/19:02:05.62         -0.023746932
2018-01-13/19:02:05.65         -0.041475089
2018-01-13/19:02:05.69          0.042964131
2018-01-13/19:02:05.72          0.025486634
2018-01-13/19:02:05.75          0.012734941
2018-01-13/19:02:05.78         -0.018289535
2018-01-13/19:02:05.81         -0.064293012
2018-01-13/19:02:05.84          0.094163651
2018-01-13/19:02:05.87          0.075109765
2018-01-13/19:02:05.90          0.082128882
2018-01-13/19:02:05.94          0.060889613
2018-01-13/19:02:05.97         -0.034728664
2018-01-13/19:02:06.00          0.047175143
2018-01-13/19:02:06.03          0.051938552
2018-01-13/19:02:06.06          0.058114013
2018-01-13/19:02:06.09          0.067535836
2018-01-13/19:02:06.12          0.037866602
2018-01-13/19:02:06.15          0.032168975
2018-01-13/19:02:06.19         0.0056223819
2018-01-13/19:02:06.22          0.049009740
2018-01-13/19:02:06.25           0.13415598
2018-01-13/19:02:06.28          0.027536097
2018-01-13/19:02:06.31          0.024095754
2018-01-13/19:02:06.34          0.055738079
2018-01-13/19:02:06.37          0.026420035
2018-01-13/19:02:06.40          0.016498811
2018-01-13/19:02:06.44          0.019857784
2018-01-13/19:02:06.47          0.080205452
2018-01-13/19:02:06.50          0.033741936
2018-01-13/19:02:06.53          0.039381977
2018-01-13/19:02:06.56          0.067734800
2018-01-13/19:02:06.59          0.044961993
2018-01-13/19:02:06.62          0.045442867
2018-01-13/19:02:06.65          0.077580151
2018-01-13/19:02:06.69          0.064424521
2018-01-13/19:02:06.72          0.031083550
2018-01-13/19:02:06.75          0.017130260
2018-01-13/19:02:06.78          0.029204147
2018-01-13/19:02:06.81        -0.0064558308
2018-01-13/19:02:06.84          0.027016195
2018-01-13/19:02:06.87          0.017787052
2018-01-13/19:02:06.90          0.013440100
2018-01-13/19:02:06.94         0.0060040770
2018-01-13/19:02:06.97          0.029864434
2018-01-13/19:02:07.00          0.013147421
2018-01-13/19:02:07.03          0.044451208
2018-01-13/19:02:07.06          0.016005810
2018-01-13/19:02:07.09          0.033262484
2018-01-13/19:02:07.12         0.0011216816
2018-01-13/19:02:07.15          0.078868689
2018-01-13/19:02:07.19        -0.0015448151
2018-01-13/19:02:07.22          0.061884957
2018-01-13/19:02:07.25          0.037639007
2018-01-13/19:02:07.28          0.036620878
2018-01-13/19:02:07.31          0.091627166
2018-01-13/19:02:07.34          0.056264964
2018-01-13/19:02:07.37          0.044088918
2018-01-13/19:02:07.40          0.010448226
2018-01-13/19:02:07.44         -0.044117135
2018-01-13/19:02:07.47          0.049512556
2018-01-13/19:02:07.50        -0.0087056349
2018-01-13/19:02:07.53        -0.0064483559
2018-01-13/19:02:07.56          0.036457761
2018-01-13/19:02:07.59         -0.014887688
2018-01-13/19:02:07.62          0.010247504
2018-01-13/19:02:07.65          0.027921959
2018-01-13/19:02:07.69          0.056103336
2018-01-13/19:02:07.72          0.015668416
2018-01-13/19:02:07.75          0.028750809
2018-01-13/19:02:07.78       -0.00050348471
2018-01-13/19:02:07.81         -0.011913135
2018-01-13/19:02:07.84        -0.0097891875
2018-01-13/19:02:07.87         -0.054018860
2018-01-13/19:02:07.90       -0.00023568632
2018-01-13/19:02:07.94         0.0021835274
2018-01-13/19:02:07.97         -0.047048356
2018-01-13/19:02:08.00          0.062200016
2018-01-13/19:02:08.03         -0.031887665
2018-01-13/19:02:08.06         0.0072601173
2018-01-13/19:02:08.09          0.083887902
2018-01-13/19:02:08.12          0.048307624
2018-01-13/19:02:08.15           0.11201924
2018-01-13/19:02:08.19         -0.013662096
2018-01-13/19:02:08.22         0.0045282233
2018-01-13/19:02:08.25          0.017310451
2018-01-13/19:02:08.28          0.033289271
2018-01-13/19:02:08.31          0.066184374
2018-01-13/19:02:08.34          0.074407495
2018-01-13/19:02:08.37         0.0037374555
2018-01-13/19:02:08.40          0.039131653
2018-01-13/19:02:08.44         0.0058975864
2018-01-13/19:02:08.47          0.056061939
2018-01-13/19:02:08.50         -0.018691745
2018-01-13/19:02:08.53          0.036762254
2018-01-13/19:02:08.56         -0.054970117
2018-01-13/19:02:08.59         0.0087744865
2018-01-13/19:02:08.62          0.045400281
2018-01-13/19:02:08.65          0.034367001
2018-01-13/19:02:08.69          0.063515893
2018-01-13/19:02:08.72         0.0062267948
2018-01-13/19:02:08.75          0.058176854
2018-01-13/19:02:08.78          0.081726770
2018-01-13/19:02:08.81         0.0015482684
2018-01-13/19:02:08.84          0.086753498
2018-01-13/19:02:08.87          0.061909332
2018-01-13/19:02:08.90          0.022149809
2018-01-13/19:02:08.94         -0.022931018
2018-01-13/19:02:08.97         -0.033936218
2018-01-13/19:02:09.00         0.0099585693
2018-01-13/19:02:09.03          0.021922003
2018-01-13/19:02:09.06          0.038884980
2018-01-13/19:02:09.09          0.084579141
2018-01-13/19:02:09.12          0.052900108
2018-01-13/19:02:09.15          0.047104738
2018-01-13/19:02:09.19          0.037272385
2018-01-13/19:02:09.22          0.043376017
2018-01-13/19:02:09.25          0.088298343
2018-01-13/19:02:09.28          0.031718745
2018-01-13/19:02:09.31         0.0077353698
2018-01-13/19:02:09.34          0.010212679
2018-01-13/19:02:09.37          0.054957479
2018-01-13/19:02:09.40          0.042741207
2018-01-13/19:02:09.44          0.034650465
2018-01-13/19:02:09.47          0.064076030
2018-01-13/19:02:09.50          0.089663656
2018-01-13/19:02:09.53          0.027292343
2018-01-13/19:02:09.56          0.042258091
2018-01-13/19:02:09.59          0.051845851
2018-01-13/19:02:09.62          0.032198184
2018-01-13/19:02:09.65          0.025604283
2018-01-13/19:02:09.69          0.020932186
2018-01-13/19:02:09.72          0.015616097
2018-01-13/19:02:09.75         -0.049643132
2018-01-13/19:02:09.78          0.047212480
2018-01-13/19:02:09.81         0.0027600594
2018-01-13/19:02:09.84          0.075003969
2018-01-13/19:02:09.87          0.028695285
2018-01-13/19:02:09.90          0.042764845
2018-01-13/19:02:09.94          0.019529052
2018-01-13/19:02:09.97         -0.018845900
2018-01-13/19:02:10.00          0.068447786
2018-01-13/19:02:10.03           0.12472840
2018-01-13/19:02:10.06         -0.012135355
2018-01-13/19:02:10.09          0.080326732
2018-01-13/19:02:10.12          0.048901985
2018-01-13/19:02:10.15          0.075386180
2018-01-13/19:02:10.19          0.064647561
2018-01-13/19:02:10.22           0.12346986
2018-01-13/19:02:10.25           0.11925560
2018-01-13/19:02:10.28          0.050984088
2018-01-13/19:02:10.31          0.024925461
2018-01-13/19:02:10.34          0.075673447
2018-01-13/19:02:10.37          0.034251561
2018-01-13/19:02:10.40          0.059090902
2018-01-13/19:02:10.44          0.037384689
2018-01-13/19:02:10.47          0.041784245
2018-01-13/19:02:10.50         -0.047239355
2018-01-13/19:02:10.53        -0.0012608683
2018-01-13/19:02:10.56        -0.0033090864
2018-01-13/19:02:10.59          0.020482339
2018-01-13/19:02:10.62          0.046014311
2018-01-13/19:02:10.65         -0.037023164
2018-01-13/19:02:10.69         -0.049731897
2018-01-13/19:02:10.72        -0.0073906553
2018-01-13/19:02:10.75         -0.080351164
2018-01-13/19:02:10.78         -0.011438661
2018-01-13/19:02:10.81          0.041395829
2018-01-13/19:02:10.84          0.020977806
2018-01-13/19:02:10.87         0.0074026887
2018-01-13/19:02:10.90         -0.014753898
2018-01-13/19:02:10.94          0.037849783
2018-01-13/19:02:10.97          0.020960748
2018-01-13/19:02:11.00         0.0081297179
2018-01-13/19:02:11.03          0.090660533
2018-01-13/19:02:11.06          0.039648232
2018-01-13/19:02:11.09          0.013040522
2018-01-13/19:02:11.12          0.027306129
2018-01-13/19:02:11.15          0.088936242
2018-01-13/19:02:11.19          0.073391745
2018-01-13/19:02:11.22          0.017098744
2018-01-13/19:02:11.25          0.047480195
2018-01-13/19:02:11.28          0.045926408
2018-01-13/19:02:11.31        -0.0043730862
2018-01-13/19:02:11.34          0.042079297
2018-01-13/19:02:11.37         -0.014391705
2018-01-13/19:02:11.40          0.051305274
2018-01-13/19:02:11.44         -0.071658777
2018-01-13/19:02:11.47         -0.045283158
2018-01-13/19:02:11.50          0.023276988
2018-01-13/19:02:11.53         -0.023480097
2018-01-13/19:02:11.56          0.017830098
2018-01-13/19:02:11.59          0.092364239
2018-01-13/19:02:11.62          0.096266591
2018-01-13/19:02:11.65          0.061725374
2018-01-13/19:02:11.69         -0.028721820
2018-01-13/19:02:11.72          0.087978415
2018-01-13/19:02:11.75          0.023170219
2018-01-13/19:02:11.78         -0.041351826
2018-01-13/19:02:11.81          0.024543481
2018-01-13/19:02:11.84        -0.0044838528
2018-01-13/19:02:11.87        -0.0072761906
2018-01-13/19:02:11.90         -0.018150561
2018-01-13/19:02:11.94          0.017544080
2018-01-13/19:02:11.97          0.047305479
2018-01-13/19:02:12.00          0.017618250
2018-01-13/19:02:12.03          0.026292088
2018-01-13/19:02:12.06           0.14123624
2018-01-13/19:02:12.09          0.033951341
2018-01-13/19:02:12.12          0.076065750
2018-01-13/19:02:12.15          0.095111080
2018-01-13/19:02:12.19          0.043439301
2018-01-13/19:02:12.22          0.053425164
2018-01-13/19:02:12.25          0.098798328
2018-01-13/19:02:12.28          0.033432636
2018-01-13/19:02:12.31          0.050120393
2018-01-13/19:02:12.34          0.027650236
2018-01-13/19:02:12.37           0.10553477
2018-01-13/19:02:12.40          0.018211248
2018-01-13/19:02:12.44          0.033030328
2018-01-13/19:02:12.47          0.056412000
2018-01-13/19:02:12.50          0.021721203
2018-01-13/19:02:12.53         -0.067533821
2018-01-13/19:02:12.56          0.043933690
2018-01-13/19:02:12.59          0.026406586
2018-01-13/19:02:12.62        -0.0016923866
2018-01-13/19:02:12.65          0.025176085
2018-01-13/19:02:12.69          0.070784016
2018-01-13/19:02:12.72          0.012370814
2018-01-13/19:02:12.75         -0.011202000
2018-01-13/19:02:12.78          0.037717408
2018-01-13/19:02:12.81          0.058857886
2018-01-13/19:02:12.84          0.028565093
2018-01-13/19:02:12.87          0.018381676
2018-01-13/19:02:12.90         0.0090412528
2018-01-13/19:02:12.94       -6.8343742e-05
2018-01-13/19:02:12.97        -0.0087311537
2018-01-13/19:02:13.00          0.064134803
2018-01-13/19:02:13.03          0.052566956
2018-01-13/19:02:13.06          0.064549922
2018-01-13/19:02:13.09          0.060343336
2018-01-13/19:02:13.12          0.017503066
2018-01-13/19:02:13.15          0.056062515
2018-01-13/19:02:13.19          0.046872360
2018-01-13/19:02:13.22          0.030331497
2018-01-13/19:02:13.25          0.051875033
2018-01-13/19:02:13.28         -0.076567006
2018-01-13/19:02:13.31          0.030003651
2018-01-13/19:02:13.34        -0.0096370024
2018-01-13/19:02:13.37          0.034537217
2018-01-13/19:02:13.40         -0.032435003
2018-01-13/19:02:13.44          0.015216681
2018-01-13/19:02:13.47          0.043214185
2018-01-13/19:02:13.50          0.014572446
2018-01-13/19:02:13.53         0.0080475699
2018-01-13/19:02:13.56          0.060992431
2018-01-13/19:02:13.59        -0.0030083979
2018-01-13/19:02:13.62        0.00048712850
2018-01-13/19:02:13.65          0.041679093
2018-01-13/19:02:13.69           0.11751643
2018-01-13/19:02:13.72          0.063114345
2018-01-13/19:02:13.75          0.017504923
2018-01-13/19:02:13.78          0.070554092
2018-01-13/19:02:13.81          0.039608181
2018-01-13/19:02:13.84          0.038562282
2018-01-13/19:02:13.87          0.014278720
2018-01-13/19:02:13.90        -0.0096893759
2018-01-13/19:02:13.94         -0.080396460
2018-01-13/19:02:13.97         -0.036893200
2018-01-13/19:02:14.00         -0.045787995
2018-01-13/19:02:14.03          0.062890071
2018-01-13/19:02:14.06         -0.039937679
2018-01-13/19:02:14.09        0.00019447393
2018-01-13/19:02:14.12          0.011468626
2018-01-13/19:02:14.15          0.047934743
2018-01-13/19:02:14.19          0.085938568
2018-01-13/19:02:14.22          0.019489824
2018-01-13/19:02:14.25         -0.042103317
2018-01-13/19:02:14.28        -0.0039866564
2018-01-13/19:02:14.31        -0.0087779005
2018-01-13/19:02:14.34          0.080400666
2018-01-13/19:02:14.37          0.027854204
2018-01-13/19:02:14.40         0.0036750239
2018-01-13/19:02:14.44        -0.0054724329
2018-01-13/19:02:14.47          0.024959337
2018-01-13/19:02:14.50          0.013444737
2018-01-13/19:02:14.53          0.070415385
2018-01-13/19:02:14.56          0.047067847
2018-01-13/19:02:14.59         0.0075039937
2018-01-13/19:02:14.62         -0.036166339
2018-01-13/19:02:14.65          0.040443202
2018-01-13/19:02:14.69          0.045906503
2018-01-13/19:02:14.72          0.054813427
2018-01-13/19:02:14.75        0.00055225358
2018-01-13/19:02:14.78          0.082128974
2018-01-13/19:02:14.81          0.074526806
2018-01-13/19:02:14.84          0.043899411
2018-01-13/19:02:14.87          0.043850247
2018-01-13/19:02:14.90          0.037339810
2018-01-13/19:02:14.94        -0.0061949644
2018-01-13/19:02:14.97          0.036842818
2018-01-13/19:02:15.00          0.010180790
2018-01-13/19:02:15.03          0.019789521
2018-01-13/19:02:15.06        -0.0098343132
2018-01-13/19:02:15.09          0.061793507
2018-01-13/19:02:15.12          0.038906164
2018-01-13/19:02:15.15          0.053596472
2018-01-13/19:02:15.19          0.068552726
2018-01-13/19:02:15.22          0.096278764
2018-01-13/19:02:15.25          0.028488682
2018-01-13/19:02:15.28          0.054075321
2018-01-13/19:02:15.31          0.066370066
2018-01-13/19:02:15.34          0.067798905
2018-01-13/19:02:15.37         -0.020252946
2018-01-13/19:02:15.40          0.032012462
2018-01-13/19:02:15.44       -0.00030225199
2018-01-13/19:02:15.47        -0.0017639209
2018-01-13/19:02:15.50          0.016339635
2018-01-13/19:02:15.53          0.027413518
2018-01-13/19:02:15.56          0.053533926
2018-01-13/19:02:15.59          0.037985994
2018-01-13/19:02:15.62          0.073924606
2018-01-13/19:02:15.65          0.038384137
2018-01-13/19:02:15.69          0.034191026
2018-01-13/19:02:15.72          0.039940284
2018-01-13/19:02:15.75          0.050705278
2018-01-13/19:02:15.78          0.012522315
2018-01-13/19:02:15.81         -0.028014753
2018-01-13/19:02:15.84         -0.027574799
2018-01-13/19:02:15.87         -0.016627615
2018-01-13/19:02:15.90        -0.0078217045
2018-01-13/19:02:15.94          0.075310309
2018-01-13/19:02:15.97          0.073426868
2018-01-13/19:02:16.00          0.062362772
2018-01-13/19:02:16.03          0.073346817
2018-01-13/19:02:16.06          0.026125167
2018-01-13/19:02:16.09           0.11201194
2018-01-13/19:02:16.12          0.079157860
2018-01-13/19:02:16.15          0.080635997
2018-01-13/19:02:16.19          0.034509615
2018-01-13/19:02:16.22        0.00078281016
2018-01-13/19:02:16.25          0.038204648
2018-01-13/19:02:16.28          0.055821727
2018-01-13/19:02:16.31          0.024172272
2018-01-13/19:02:16.34          0.063234301
2018-01-13/19:02:16.37        -0.0033242054
2018-01-13/19:02:16.40          0.010742907
2018-01-13/19:02:16.44         0.0043624644
2018-01-13/19:02:16.47          0.045813583
2018-01-13/19:02:16.50          0.024940704
2018-01-13/19:02:16.53          0.030653496
2018-01-13/19:02:16.56        -0.0083399877
2018-01-13/19:02:16.59          0.035404098
2018-01-13/19:02:16.62          0.035535588
2018-01-13/19:02:16.65          0.043731971
2018-01-13/19:02:16.69          0.024643995
2018-01-13/19:02:16.72          0.058299172
2018-01-13/19:02:16.75         -0.010177956
2018-01-13/19:02:16.78          0.019106618
2018-01-13/19:02:16.81         0.0048504874
2018-01-13/19:02:16.84          0.055998760
2018-01-13/19:02:16.87         -0.010257132
2018-01-13/19:02:16.90        -0.0030217094
2018-01-13/19:02:16.94          0.031313444
2018-01-13/19:02:16.97        -0.0037969635
2018-01-13/19:02:17.00          0.046041827
2018-01-13/19:02:17.03          0.079489840
2018-01-13/19:02:17.06          0.022315912
2018-01-13/19:02:17.09          0.015286236
2018-01-13/19:02:17.12        -0.0020815621
2018-01-13/19:02:17.15          0.073332904
2018-01-13/19:02:17.19        -0.0035537789
2018-01-13/19:02:17.22          0.014551658
2018-01-13/19:02:17.25          0.058802296
2018-01-13/19:02:17.28         0.0075956131
2018-01-13/19:02:17.31         0.0020656947
2018-01-13/19:02:17.34          0.085630538
2018-01-13/19:02:17.37          0.051552837
2018-01-13/19:02:17.40          0.023342659
2018-01-13/19:02:17.44         -0.029893923
2018-01-13/19:02:17.47          0.067018780
2018-01-13/19:02:17.50         -0.046780379
2018-01-13/19:02:17.53          0.012452366
2018-01-13/19:02:17.56        -0.0086844782
2018-01-13/19:02:17.59          0.031435640
2018-01-13/19:02:17.62         -0.038985134
2018-01-13/19:02:17.65         0.0095915246
2018-01-13/19:02:17.69         0.0089017455
2018-01-13/19:02:17.72          0.062417959
2018-01-13/19:02:17.75        -0.0055555676
2018-01-13/19:02:17.78          0.097639079
2018-01-13/19:02:17.81          0.010276312
2018-01-13/19:02:17.84         -0.050426621
2018-01-13/19:02:17.87        -0.0099130849
2018-01-13/19:02:17.90        -0.0048968525
2018-01-13/19:02:17.94         0.0052678590
2018-01-13/19:02:17.97          0.053441438
2018-01-13/19:02:18.00        -0.0017862534
2018-01-13/19:02:18.03          0.044065186
2018-01-13/19:02:18.06          0.029348176
2018-01-13/19:02:18.09          0.047438490
2018-01-13/19:02:18.12           0.11135282
2018-01-13/19:02:18.15          0.062075725
2018-01-13/19:02:18.19           0.11065240
2018-01-13/19:02:18.22          0.043039669
2018-01-13/19:02:18.25         0.0089138487
2018-01-13/19:02:18.28          0.037358000
2018-01-13/19:02:18.31         -0.014635284
2018-01-13/19:02:18.34          0.012885939
2018-01-13/19:02:18.37          0.062012625
2018-01-13/19:02:18.40          0.056585413
2018-01-13/19:02:18.44          0.081717213
2018-01-13/19:02:18.47          0.041525616
2018-01-13/19:02:18.50          0.050506680
2018-01-13/19:02:18.53          0.055802521
2018-01-13/19:02:18.56          0.056990994
2018-01-13/19:02:18.59          0.070494002
2018-01-13/19:02:18.62          0.051647183
2018-01-13/19:02:18.65        -0.0036870829
2018-01-13/19:02:18.69        -0.0016898474
2018-01-13/19:02:18.72         -0.019064479
2018-01-13/19:02:18.75         0.0097601769
2018-01-13/19:02:18.78          0.057377635
2018-01-13/19:02:18.81          0.031374229
2018-01-13/19:02:18.84         -0.011947658
2018-01-13/19:02:18.87          0.012527706
2018-01-13/19:02:18.90        -0.0098893052
2018-01-13/19:02:18.94        -0.0025304741
2018-01-13/19:02:18.97          0.015011895
2018-01-13/19:02:19.00          0.035683396
2018-01-13/19:02:19.03         -0.013782570
2018-01-13/19:02:19.06         0.0017300332
2018-01-13/19:02:19.09         -0.015048154
2018-01-13/19:02:19.12         0.0046290139
2018-01-13/19:02:19.15          0.010020322
2018-01-13/19:02:19.19          0.026118087
2018-01-13/19:02:19.22          0.056439689
2018-01-13/19:02:19.25          0.056343649
2018-01-13/19:02:19.28          0.049355988
2018-01-13/19:02:19.31          0.047889530
2018-01-13/19:02:19.34        -0.0077066531
2018-01-13/19:02:19.37          0.079998290
2018-01-13/19:02:19.40          0.088224443
2018-01-13/19:02:19.44          0.031104753
2018-01-13/19:02:19.47          0.036223513
2018-01-13/19:02:19.50         0.0017901111
2018-01-13/19:02:19.53         -0.034314333
2018-01-13/19:02:19.56          0.019180669
2018-01-13/19:02:19.59          0.018503991
2018-01-13/19:02:19.62         -0.028994404
2018-01-13/19:02:19.65          -0.11462826
2018-01-13/19:02:19.69         -0.021884446
2018-01-13/19:02:19.72          0.019923642
2018-01-13/19:02:19.75         0.0090003032
2018-01-13/19:02:19.78          0.040455395
2018-01-13/19:02:19.81          0.060520796
2018-01-13/19:02:19.84        -0.0061167465
2018-01-13/19:02:19.87        -0.0040360139
2018-01-13/19:02:19.90          0.048948718
2018-01-13/19:02:19.94          0.029036454
2018-01-13/19:02:19.97         -0.034007814
2018-01-13/19:02:20.00         0.0048736175
2018-01-13/19:02:20.03        0.00084036256
2018-01-13/19:02:20.06         -0.016262292
2018-01-13/19:02:20.09         -0.043915793
2018-01-13/19:02:20.12         0.0072142526
2018-01-13/19:02:20.15          0.043328069
2018-01-13/19:02:20.19          0.024866511
2018-01-13/19:02:20.22          0.085139734
2018-01-13/19:02:20.25          0.042436422
2018-01-13/19:02:20.28          0.027710606
2018-01-13/19:02:20.31          0.031358336
2018-01-13/19:02:20.34          0.013076418
2018-01-13/19:02:20.37          0.050671648
2018-01-13/19:02:20.40         -0.021343537
2018-01-13/19:02:20.44         -0.041537902
2018-01-13/19:02:20.47         0.0050204724
2018-01-13/19:02:20.50         -0.040188766
2018-01-13/19:02:20.53          0.018159659
2018-01-13/19:02:20.56          0.028800920
2018-01-13/19:02:20.59          0.046489174
2018-01-13/19:02:20.62          0.020152513
2018-01-13/19:02:20.65          0.050833562
2018-01-13/19:02:20.69          0.076511756
2018-01-13/19:02:20.72          0.083430914
2018-01-13/19:02:20.75          0.034084005
2018-01-13/19:02:20.78          0.057745311
2018-01-13/19:02:20.81          0.080083055
2018-01-13/19:02:20.84          0.027605976
2018-01-13/19:02:20.87          0.012286311
2018-01-13/19:02:20.90          0.074528495
2018-01-13/19:02:20.94          0.043996414
2018-01-13/19:02:20.97          0.016443969
2018-01-13/19:02:21.00         0.0044005777
2018-01-13/19:02:21.03          0.068359895
2018-01-13/19:02:21.06          0.063177832
2018-01-13/19:02:21.09         0.0094194192
2018-01-13/19:02:21.12          0.032147267
2018-01-13/19:02:21.15          0.047049295
2018-01-13/19:02:21.19          0.046911983
2018-01-13/19:02:21.22          0.045526582
2018-01-13/19:02:21.25          0.044397798
2018-01-13/19:02:21.28        -0.0048933802
2018-01-13/19:02:21.31         -0.012280456
2018-01-13/19:02:21.34          0.035309101
2018-01-13/19:02:21.37          0.013025608
2018-01-13/19:02:21.40          0.026188190
2018-01-13/19:02:21.44          0.010819833
2018-01-13/19:02:21.47          0.019489287
2018-01-13/19:02:21.50         0.0046682634
2018-01-13/19:02:21.53          0.020467186
2018-01-13/19:02:21.56          0.046386554
2018-01-13/19:02:21.59          0.034727146
2018-01-13/19:02:21.62         0.0056118681
2018-01-13/19:02:21.65          0.062954639
2018-01-13/19:02:21.69          0.027800812
2018-01-13/19:02:21.72          0.043729005
2018-01-13/19:02:21.75          0.016985026
2018-01-13/19:02:21.78          0.015417193
2018-01-13/19:02:21.81          0.012732731
2018-01-13/19:02:21.84          0.078796615
2018-01-13/19:02:21.87          0.036597575
2018-01-13/19:02:21.90         -0.024191620
2018-01-13/19:02:21.94          0.011169507
2018-01-13/19:02:21.97          0.047713764
2018-01-13/19:02:22.00          0.031873289
2018-01-13/19:02:22.03          0.017689594
2018-01-13/19:02:22.06         0.0092036274
2018-01-13/19:02:22.09          0.019860114
2018-01-13/19:02:22.12         -0.013036039
2018-01-13/19:02:22.15          0.030014038
2018-01-13/19:02:22.19          0.055627141
2018-01-13/19:02:22.22        -0.0068380307
2018-01-13/19:02:22.25        -0.0032117039
2018-01-13/19:02:22.28          0.041863549
2018-01-13/19:02:22.31          0.015287673
2018-01-13/19:02:22.34          0.039180703
2018-01-13/19:02:22.37          0.018608971
2018-01-13/19:02:22.40          0.011491397
2018-01-13/19:02:22.44        -0.0018188286
2018-01-13/19:02:22.47        -0.0028422073
2018-01-13/19:02:22.50         -0.016057042
2018-01-13/19:02:22.53         0.0051258653
2018-01-13/19:02:22.56         0.0012413562
2018-01-13/19:02:22.59          0.046793058
2018-01-13/19:02:22.62          0.012502321
2018-01-13/19:02:22.65          0.013129894
2018-01-13/19:02:22.69          0.023749291
2018-01-13/19:02:22.72         0.0041340766
2018-01-13/19:02:22.75          0.029248984
2018-01-13/19:02:22.78          0.019552656
2018-01-13/19:02:22.81          0.034821576
2018-01-13/19:02:22.84          0.017001779
2018-01-13/19:02:22.87        0.00094514254
2018-01-13/19:02:22.90         -0.018673597
2018-01-13/19:02:22.94        -0.0083197372
2018-01-13/19:02:22.97         0.0062047589
2018-01-13/19:02:23.00          0.073287794
2018-01-13/19:02:23.03         -0.014936021
2018-01-13/19:02:23.06          0.038435899
2018-01-13/19:02:23.09          0.025762624
2018-01-13/19:02:23.12          0.050015509
2018-01-13/19:02:23.15         0.0034483197
2018-01-13/19:02:23.19          0.022244274
2018-01-13/19:02:23.22          0.019858710
2018-01-13/19:02:23.25        -0.0079142476
2018-01-13/19:02:23.28         -0.023011414
2018-01-13/19:02:23.31           0.12673742
2018-01-13/19:02:23.34          0.032444176
2018-01-13/19:02:23.37         0.0030224673
2018-01-13/19:02:23.40         0.0090155698
2018-01-13/19:02:23.44          0.011748116
2018-01-13/19:02:23.47          0.019556526
2018-01-13/19:02:23.50          0.035084423
2018-01-13/19:02:23.53         0.0055557262
2018-01-13/19:02:23.56          0.047670962
2018-01-13/19:02:23.59        -0.0028275572
2018-01-13/19:02:23.62          0.070753401
2018-01-13/19:02:23.65         0.0058088115
2018-01-13/19:02:23.69         -0.029951410
2018-01-13/19:02:23.72          0.058893989
2018-01-13/19:02:23.75          0.032917501
2018-01-13/19:02:23.78          0.028227600
2018-01-13/19:02:23.81          0.045633076
2018-01-13/19:02:23.84          0.035844859
2018-01-13/19:02:23.87        -0.0088756877
2018-01-13/19:02:23.90         0.0095953351
2018-01-13/19:02:23.94          0.052093519
2018-01-13/19:02:23.97          0.051665336
2018-01-13/19:02:24.00          0.024251111
2018-01-13/19:02:24.03          0.050770260
2018-01-13/19:02:24.06          0.019841513
2018-01-13/19:02:24.09          0.075780178
2018-01-13/19:02:24.12          0.055006942
2018-01-13/19:02:24.15          0.047225028
2018-01-13/19:02:24.19         -0.023310550
2018-01-13/19:02:24.22          0.064047442
2018-01-13/19:02:24.25          0.050779502
2018-01-13/19:02:24.28          0.023578775
2018-01-13/19:02:24.31          0.050692997
2018-01-13/19:02:24.34          0.082131330
2018-01-13/19:02:24.37        4.7717149e-05
2018-01-13/19:02:24.40        -0.0039006442
2018-01-13/19:02:24.44          0.041691062
2018-01-13/19:02:24.47          0.089144321
2018-01-13/19:02:24.50          0.017836414
2018-01-13/19:02:24.53          0.021007094
2018-01-13/19:02:24.56         -0.019818712
2018-01-13/19:02:24.59         -0.022017311
2018-01-13/19:02:24.62         -0.024061253
2018-01-13/19:02:24.65          0.036739456
2018-01-13/19:02:24.69          0.023051590
2018-01-13/19:02:24.72          0.028480244
2018-01-13/19:02:24.75         -0.022628525
2018-01-13/19:02:24.78        -0.0050383112
2018-01-13/19:02:24.81         0.0036557972
2018-01-13/19:02:24.84          0.041244211
2018-01-13/19:02:24.87          0.013879694
2018-01-13/19:02:24.90          0.013356391
2018-01-13/19:02:24.94         -0.036806790
2018-01-13/19:02:24.97         0.0038180829
2018-01-13/19:02:25.00          0.016954308
2018-01-13/19:02:25.03          0.012123798
2018-01-13/19:02:25.06         -0.047542685
2018-01-13/19:02:25.09         0.0016952219
2018-01-13/19:02:25.12          0.022494886
2018-01-13/19:02:25.15          0.015114986
2018-01-13/19:02:25.19        0.00072408889
2018-01-13/19:02:25.22          0.055722812
2018-01-13/19:02:25.25        -0.0040075406
2018-01-13/19:02:25.28         -0.016210869
2018-01-13/19:02:25.31          0.016019125
2018-01-13/19:02:25.34          0.051675552
2018-01-13/19:02:25.37        -0.0055529475
2018-01-13/19:02:25.40        -0.0051623658
2018-01-13/19:02:25.44          0.015188646
2018-01-13/19:02:25.47         0.0075491750
2018-01-13/19:02:25.50         -0.039219092
2018-01-13/19:02:25.53        -0.0073815208
2018-01-13/19:02:25.56         -0.015174366
2018-01-13/19:02:25.59        -0.0074620483
2018-01-13/19:02:25.62         -0.016458681
2018-01-13/19:02:25.65         -0.030217174
2018-01-13/19:02:25.69         -0.035529583
2018-01-13/19:02:25.72         0.0031324316
2018-01-13/19:02:25.75        -0.0060113479
2018-01-13/19:02:25.78          0.044506502
2018-01-13/19:02:25.81          0.038950698
2018-01-13/19:02:25.84          0.060417558
2018-01-13/19:02:25.87          0.019609435
2018-01-13/19:02:25.90          0.039783401
2018-01-13/19:02:25.94          0.041525247
2018-01-13/19:02:25.97          0.052705192
2018-01-13/19:02:26.00         -0.013697881
2018-01-13/19:02:26.03          0.039571094
2018-01-13/19:02:26.06          0.012108507
2018-01-13/19:02:26.09          0.019081754
2018-01-13/19:02:26.12          0.019699860
2018-01-13/19:02:26.15         -0.034922485
2018-01-13/19:02:26.19         -0.028233344
2018-01-13/19:02:26.22          0.045361296
2018-01-13/19:02:26.25          0.013864675
2018-01-13/19:02:26.28          0.040691832
2018-01-13/19:02:26.31        -0.0054473259
2018-01-13/19:02:26.34         0.0041634491
2018-01-13/19:02:26.37          0.050867013
2018-01-13/19:02:26.40        -0.0087491763
2018-01-13/19:02:26.44          0.061336184
2018-01-13/19:02:26.47          0.067434117
2018-01-13/19:02:26.50         0.0083454044
2018-01-13/19:02:26.53          0.025138827
2018-01-13/19:02:26.56          0.035804987
2018-01-13/19:02:26.59          0.086954451
2018-01-13/19:02:26.62          0.095375699
2018-01-13/19:02:26.65         -0.032987983
2018-01-13/19:02:26.69         -0.022555005
2018-01-13/19:02:26.72          0.064705753
2018-01-13/19:02:26.75          0.040451787
2018-01-13/19:02:26.78         -0.024881424
2018-01-13/19:02:26.81         -0.022230678
2018-01-13/19:02:26.84         -0.032938789
2018-01-13/19:02:26.87         -0.042448791
2018-01-13/19:02:26.90         -0.048134774
2018-01-13/19:02:26.94          0.031875474
2018-01-13/19:02:26.97          0.060136222
2018-01-13/19:02:27.00         0.0017148455
2018-01-13/19:02:27.03          0.010996381
2018-01-13/19:02:27.06          0.034715397
2018-01-13/19:02:27.09          0.017093855
2018-01-13/19:02:27.12          0.048636023
2018-01-13/19:02:27.15         0.0062754952
2018-01-13/19:02:27.19          0.024122843
2018-01-13/19:02:27.22          0.037794123
2018-01-13/19:02:27.25         -0.020143450
2018-01-13/19:02:27.28          0.032973102
2018-01-13/19:02:27.31         -0.049239863
2018-01-13/19:02:27.34          0.022354771
2018-01-13/19:02:27.37          0.022556495
2018-01-13/19:02:27.40        -0.0082546676
2018-01-13/19:02:27.44         0.0017739360
2018-01-13/19:02:27.47         -0.022047949
2018-01-13/19:02:27.50        -0.0027975846
2018-01-13/19:02:27.53          0.050364489
2018-01-13/19:02:27.56         -0.027814638
2018-01-13/19:02:27.59          0.073794010
2018-01-13/19:02:27.62        -0.0056827037
2018-01-13/19:02:27.65         0.0059675903
2018-01-13/19:02:27.69         -0.016604754
2018-01-13/19:02:27.72         0.0098366391
2018-01-13/19:02:27.75        -0.0039636347
2018-01-13/19:02:27.78         -0.072566816
2018-01-13/19:02:27.81         -0.080930549
2018-01-13/19:02:27.84         -0.032942990
2018-01-13/19:02:27.87         -0.051229283
2018-01-13/19:02:27.90        -0.0077576380
2018-01-13/19:02:27.94         -0.011062449
2018-01-13/19:02:27.97         0.0069243890
2018-01-13/19:02:28.00         0.0097875219
2018-01-13/19:02:28.03          0.020671980
2018-01-13/19:02:28.06          0.034513034
2018-01-13/19:02:28.09          0.025099753
2018-01-13/19:02:28.12         -0.027108902
2018-01-13/19:02:28.15         -0.023497334
2018-01-13/19:02:28.19         -0.021574811
2018-01-13/19:02:28.22         -0.013951896
2018-01-13/19:02:28.25          0.031278911
2018-01-13/19:02:28.28         0.0032221615
2018-01-13/19:02:28.31          0.015264130
2018-01-13/19:02:28.34          0.030719633
2018-01-13/19:02:28.37          0.025149412
2018-01-13/19:02:28.40          0.037186823
2018-01-13/19:02:28.44         0.0090648563
2018-01-13/19:02:28.47         -0.032262433
2018-01-13/19:02:28.50        0.00061650127
2018-01-13/19:02:28.53         -0.020146534
2018-01-13/19:02:28.56         -0.046216609
2018-01-13/19:02:28.59          0.017885489
2018-01-13/19:02:28.62         0.0034798827
2018-01-13/19:02:28.65          0.038340441
2018-01-13/19:02:28.69         -0.010562472
2018-01-13/19:02:28.72          0.011251787
2018-01-13/19:02:28.75          0.044230038
2018-01-13/19:02:28.78         -0.026694498
2018-01-13/19:02:28.81         -0.042981864
2018-01-13/19:02:28.84         0.0049040487
2018-01-13/19:02:28.87         -0.069696697
2018-01-13/19:02:28.90         -0.057725972
2018-01-13/19:02:28.94         -0.066600754
2018-01-13/19:02:28.97         -0.024236125
2018-01-13/19:02:29.00       -0.00092998357
2018-01-13/19:02:29.03          0.023557526
2018-01-13/19:02:29.06          0.037781093
2018-01-13/19:02:29.09          0.088093970
2018-01-13/19:02:29.12          0.074573879
2018-01-13/19:02:29.15          0.055933718
2018-01-13/19:02:29.19          0.010122992
2018-01-13/19:02:29.22          0.023323705
2018-01-13/19:02:29.25         0.0088071889
2018-01-13/19:02:29.28       -0.00086451829
2018-01-13/19:02:29.31          0.012412865
2018-01-13/19:02:29.34          0.062780917
2018-01-13/19:02:29.37          0.048769988
2018-01-13/19:02:29.40          0.026319162
2018-01-13/19:02:29.44         0.0097205940
2018-01-13/19:02:29.47          0.062884460
2018-01-13/19:02:29.50          0.012691113
2018-01-13/19:02:29.53          0.032178917
2018-01-13/19:02:29.56          0.040494951
2018-01-13/19:02:29.59          0.022912844
2018-01-13/19:02:29.62         -0.019314176
2018-01-13/19:02:29.65         -0.049955517
2018-01-13/19:02:29.69         -0.053459274
2018-01-13/19:02:29.72          0.012786496
2018-01-13/19:02:29.75         -0.013401817
2018-01-13/19:02:29.78        -0.0019331095
2018-01-13/19:02:29.81        -0.0025089741
2018-01-13/19:02:29.84          0.014674026
2018-01-13/19:02:29.87          0.027440554
2018-01-13/19:02:29.90         -0.012157583
2018-01-13/19:02:29.94         0.0024143132
2018-01-13/19:02:29.97          0.037501108
2018-01-13/19:02:30.00          0.027296104
2018-01-13/19:02:30.03         0.0059574795
2018-01-13/19:02:30.06         -0.015783411
2018-01-13/19:02:30.09          0.074922174
2018-01-13/19:02:30.12         -0.073756304
2018-01-13/19:02:30.15         -0.052163927
2018-01-13/19:02:30.19          0.042574757
2018-01-13/19:02:30.22          0.034657988
2018-01-13/19:02:30.25         -0.013678052
2018-01-13/19:02:30.28         -0.030911186
2018-01-13/19:02:30.31        -0.0077264063
2018-01-13/19:02:30.34          0.031082517
2018-01-13/19:02:30.37        -0.0096293804
2018-01-13/19:02:30.40          0.070761655
2018-01-13/19:02:30.44          0.026211221
2018-01-13/19:02:30.47         -0.011406309
2018-01-13/19:02:30.50         -0.033505612
2018-01-13/19:02:30.53          0.013613910
2018-01-13/19:02:30.56         -0.034144058
2018-01-13/19:02:30.59         -0.011473162
2018-01-13/19:02:30.62         -0.047541527
2018-01-13/19:02:30.65         -0.045898593
2018-01-13/19:02:30.69         -0.028693545
2018-01-13/19:02:30.72          0.039444352
2018-01-13/19:02:30.75         -0.010539320
2018-01-13/19:02:30.78        -0.0027216927
2018-01-13/19:02:30.81         -0.017285340
2018-01-13/19:02:30.84          0.029024574
2018-01-13/19:02:30.87         -0.022296149
2018-01-13/19:02:30.90          0.010963695
2018-01-13/19:02:30.94         0.0077934321
2018-01-13/19:02:30.97          0.036678842
2018-01-13/19:02:31.00         -0.038591474
2018-01-13/19:02:31.03         0.0044447659
2018-01-13/19:02:31.06         -0.012539019
2018-01-13/19:02:31.09         0.0071154890
2018-01-13/19:02:31.12          0.036209066
2018-01-13/19:02:31.15          0.058546089
2018-01-13/19:02:31.19          0.019108551
2018-01-13/19:02:31.22       -8.5222315e-05
2018-01-13/19:02:31.25         -0.048522450
2018-01-13/19:02:31.28          0.017559310
2018-01-13/19:02:31.31         -0.015849949
2018-01-13/19:02:31.34          0.020066750
2018-01-13/19:02:31.37          0.026377324
2018-01-13/19:02:31.40         -0.022798132
2018-01-13/19:02:31.44         -0.049398083
2018-01-13/19:02:31.47         0.0010499902
2018-01-13/19:02:31.50         -0.020259398
2018-01-13/19:02:31.53          0.045693137
2018-01-13/19:02:31.56         -0.055030041
2018-01-13/19:02:31.59          0.017675326
2018-01-13/19:02:31.62        7.5794747e-05
2018-01-13/19:02:31.65         -0.040667338
2018-01-13/19:02:31.69         -0.030556485
2018-01-13/19:02:31.72          0.020459056
2018-01-13/19:02:31.75          0.060999380
2018-01-13/19:02:31.78          0.026969372
2018-01-13/19:02:31.81          0.016804050
2018-01-13/19:02:31.84          0.080470235
2018-01-13/19:02:31.87          0.019704446
2018-01-13/19:02:31.90          0.030530620
2018-01-13/19:02:31.94         0.0061046284
2018-01-13/19:02:31.97          0.035956894
2018-01-13/19:02:32.00         -0.011422160
2018-01-13/19:02:32.03         0.0026617748
2018-01-13/19:02:32.06          0.039476833
2018-01-13/19:02:32.09         -0.017538621
2018-01-13/19:02:32.12          0.032483325
2018-01-13/19:02:32.15          0.085745537
2018-01-13/19:02:32.19          0.026320039
2018-01-13/19:02:32.22          0.036003428
2018-01-13/19:02:32.25          0.033128276
2018-01-13/19:02:32.28          0.057114631
2018-01-13/19:02:32.31         -0.033947754
2018-01-13/19:02:32.34         -0.015663878
2018-01-13/19:02:32.37          0.016242885
2018-01-13/19:02:32.40        -0.0067656752
2018-01-13/19:02:32.44         -0.070343719
2018-01-13/19:02:32.47        -0.0018509450
2018-01-13/19:02:32.50          0.041983671
2018-01-13/19:02:32.53          0.017133876
2018-01-13/19:02:32.56          0.021361208
2018-01-13/19:02:32.59          0.042358017
2018-01-13/19:02:32.62          0.070390482
2018-01-13/19:02:32.65          0.024245709
2018-01-13/19:02:32.69        8.5761641e-06
2018-01-13/19:02:32.72          0.059687613
2018-01-13/19:02:32.75          0.037395923
2018-01-13/19:02:32.78          0.022034810
2018-01-13/19:02:32.81         -0.027142847
2018-01-13/19:02:32.84         -0.027901614
2018-01-13/19:02:32.87          0.029057543
2018-01-13/19:02:32.90        -0.0019586700
2018-01-13/19:02:32.94          0.026974049
2018-01-13/19:02:32.97          0.031958436
2018-01-13/19:02:33.00         -0.023748297
2018-01-13/19:02:33.03         -0.024337366
2018-01-13/19:02:33.06        -0.0064778169
2018-01-13/19:02:33.09          0.058452141
2018-01-13/19:02:33.12          0.029817267
2018-01-13/19:02:33.15         -0.019267491
2018-01-13/19:02:33.19         -0.017426207
2018-01-13/19:02:33.22          0.022880864
2018-01-13/19:02:33.25          0.017078502
2018-01-13/19:02:33.28          0.011476476
2018-01-13/19:02:33.31         -0.020266783
2018-01-13/19:02:33.34         -0.020794462
2018-01-13/19:02:33.37         -0.029438408
2018-01-13/19:02:33.40          0.012164164
2018-01-13/19:02:33.44         -0.021280832
2018-01-13/19:02:33.47          0.017891872
2018-01-13/19:02:33.50         -0.058870064
2018-01-13/19:02:33.53         -0.030925224
2018-01-13/19:02:33.56        0.00058907309
2018-01-13/19:02:33.59          0.067579760
2018-01-13/19:02:33.62        -0.0064187105
2018-01-13/19:02:33.65        -0.0079734493
2018-01-13/19:02:33.69          0.012262926
2018-01-13/19:02:33.72          0.048505804
2018-01-13/19:02:33.75         -0.018478295
2018-01-13/19:02:33.78          0.061576155
2018-01-13/19:02:33.81          0.012344241
2018-01-13/19:02:33.84          0.039072153
2018-01-13/19:02:33.87          0.017155927
2018-01-13/19:02:33.90          0.064084436
2018-01-13/19:02:33.94          0.031217299
2018-01-13/19:02:33.97          0.019661724
2018-01-13/19:02:34.00         0.0060581383
2018-01-13/19:02:34.03          0.010383510
2018-01-13/19:02:34.06         0.0096765241
2018-01-13/19:02:34.09         -0.011791206
2018-01-13/19:02:34.12         -0.039262655
2018-01-13/19:02:34.15         -0.043667168
2018-01-13/19:02:34.19          0.010011056
2018-01-13/19:02:34.22         0.0076646253
2018-01-13/19:02:34.25        -0.0037620313
2018-01-13/19:02:34.28         0.0025709824
2018-01-13/19:02:34.31         0.0059777717
2018-01-13/19:02:34.34         0.0049599169
2018-01-13/19:02:34.37          0.018804209
2018-01-13/19:02:34.40         -0.012949632
2018-01-13/19:02:34.44         -0.041871311
2018-01-13/19:02:34.47         -0.025078674
2018-01-13/19:02:34.50         0.0062339991
2018-01-13/19:02:34.53         -0.010371109
2018-01-13/19:02:34.56         -0.018255049
2018-01-13/19:02:34.59          0.045167270
2018-01-13/19:02:34.62          0.019623609
2018-01-13/19:02:34.65          0.029263533
2018-01-13/19:02:34.69          0.060639851
2018-01-13/19:02:34.72          0.083215241
2018-01-13/19:02:34.75        -0.0069640433
2018-01-13/19:02:34.78         0.0098494538
2018-01-13/19:02:34.81          0.042031426
2018-01-13/19:02:34.84          0.049812258
2018-01-13/19:02:34.87          0.022723493
2018-01-13/19:02:34.90          0.011406793
2018-01-13/19:02:34.94          0.028672161
2018-01-13/19:02:34.97          0.040901426
2018-01-13/19:02:35.00          0.040594156
2018-01-13/19:02:35.03          0.051582851
2018-01-13/19:02:35.06          0.046037434
2018-01-13/19:02:35.09          0.019306530
2018-01-13/19:02:35.12         -0.019201879
2018-01-13/19:02:35.15         0.0098002943
2018-01-13/19:02:35.19          0.044783392
2018-01-13/19:02:35.22          0.042801001
2018-01-13/19:02:35.25         -0.019127548
2018-01-13/19:02:35.28         -0.020443693
2018-01-13/19:02:35.31         0.0050052921
2018-01-13/19:02:35.34          0.040337261
2018-01-13/19:02:35.37          0.024529856
2018-01-13/19:02:35.40          0.072509054
2018-01-13/19:02:35.44         -0.013673153
2018-01-13/19:02:35.47         0.0035400997
2018-01-13/19:02:35.50         -0.041076424
2018-01-13/19:02:35.53         -0.011480294
2018-01-13/19:02:35.56          0.013665164
2018-01-13/19:02:35.59          0.017783971
2018-01-13/19:02:35.62         -0.025321863
2018-01-13/19:02:35.65         0.0036678132
2018-01-13/19:02:35.69         0.0039279004
2018-01-13/19:02:35.72          0.026853125
2018-01-13/19:02:35.75        -0.0016942411
2018-01-13/19:02:35.78        -0.0040046359
2018-01-13/19:02:35.81          0.022646454
2018-01-13/19:02:35.84         0.0082565596
2018-01-13/19:02:35.87         -0.024335368
2018-01-13/19:02:35.90         -0.011028865
2018-01-13/19:02:35.94         -0.032669049
2018-01-13/19:02:35.97         -0.032378685
2018-01-13/19:02:36.00          0.016904433
2018-01-13/19:02:36.03          0.010275159
2018-01-13/19:02:36.06         0.0081287527
2018-01-13/19:02:36.09        -0.0067589329
2018-01-13/19:02:36.12        -0.0085654474
2018-01-13/19:02:36.15          0.013275329
2018-01-13/19:02:36.19        -0.0093402941
2018-01-13/19:02:36.22          0.023327494
2018-01-13/19:02:36.25          0.020500256
2018-01-13/19:02:36.28         -0.031275773
2018-01-13/19:02:36.31         -0.036161209
2018-01-13/19:02:36.34          0.017663453
2018-01-13/19:02:36.37         0.0094957456
2018-01-13/19:02:36.40          0.021498240
2018-01-13/19:02:36.44        -0.0073535235
2018-01-13/19:02:36.47         -0.019926879
2018-01-13/19:02:36.50       -0.00086897734
2018-01-13/19:02:36.53         -0.010558311
2018-01-13/19:02:36.56         -0.024791890
2018-01-13/19:02:36.59          0.031219362
2018-01-13/19:02:36.62         -0.030013678
2018-01-13/19:02:36.65          0.032142889
2018-01-13/19:02:36.69         -0.020248586
2018-01-13/19:02:36.72          0.030491047
2018-01-13/19:02:36.75          0.027600230
2018-01-13/19:02:36.78          0.031886984
2018-01-13/19:02:36.81          0.013866795
2018-01-13/19:02:36.84          0.091564793
2018-01-13/19:02:36.87         -0.027559250
2018-01-13/19:02:36.90          0.042726454
2018-01-13/19:02:36.94         -0.055878983
2018-01-13/19:02:36.97          0.010582238
2018-01-13/19:02:37.00         0.0057008598
2018-01-13/19:02:37.03          0.049373628
2018-01-13/19:02:37.06          0.023487028
2018-01-13/19:02:37.09          0.031377881
2018-01-13/19:02:37.12         -0.018236313
2018-01-13/19:02:37.15          0.021258890
2018-01-13/19:02:37.19          0.026092794
2018-01-13/19:02:37.22          0.077530092
2018-01-13/19:02:37.25         -0.029451703
2018-01-13/19:02:37.28       -0.00096735926
2018-01-13/19:02:37.31         -0.018515986
2018-01-13/19:02:37.34         -0.030707880
2018-01-13/19:02:37.37          0.034348897
2018-01-13/19:02:37.40         0.0082659104
2018-01-13/19:02:37.44          0.049350886
2018-01-13/19:02:37.47         0.0050357086
2018-01-13/19:02:37.50          0.028960737
2018-01-13/19:02:37.53          0.083429034
2018-01-13/19:02:37.56          0.034813744
2018-01-13/19:02:37.59          0.022281790
2018-01-13/19:02:37.62          0.023930782
2018-01-13/19:02:37.65          0.036916753
2018-01-13/19:02:37.69          0.045235385
2018-01-13/19:02:37.72          0.027950678
2018-01-13/19:02:37.75          0.038603260
2018-01-13/19:02:37.78          0.010362620
2018-01-13/19:02:37.81          0.010473742
2018-01-13/19:02:37.84        -0.0038110188
2018-01-13/19:02:37.87          0.040478286
2018-01-13/19:02:37.90          0.022397493
2018-01-13/19:02:37.94         -0.047186192
2018-01-13/19:02:37.97         0.0067326626
2018-01-13/19:02:38.00        -0.0043728016
2018-01-13/19:02:38.03         -0.023281709
2018-01-13/19:02:38.06         -0.010182501
2018-01-13/19:02:38.09          0.012006397
2018-01-13/19:02:38.12          0.025244025
2018-01-13/19:02:38.15          0.047436686
2018-01-13/19:02:38.19          0.029822209
2018-01-13/19:02:38.22         -0.016402062
2018-01-13/19:02:38.25         -0.013719985
2018-01-13/19:02:38.28          0.019662226
2018-01-13/19:02:38.31          0.013987933
2018-01-13/19:02:38.34        -0.0052513307
2018-01-13/19:02:38.37          0.010479019
2018-01-13/19:02:38.40          0.019828684
2018-01-13/19:02:38.44         -0.056749254
2018-01-13/19:02:38.47          0.010822443
2018-01-13/19:02:38.50          0.046490111
2018-01-13/19:02:38.53         -0.029407125
2018-01-13/19:02:38.56         -0.072118920
2018-01-13/19:02:38.59         -0.015224432
2018-01-13/19:02:38.62          0.017326336
2018-01-13/19:02:38.65          0.017741638
2018-01-13/19:02:38.69         -0.011366211
2018-01-13/19:02:38.72        0.00047799915
2018-01-13/19:02:38.75         -0.038061381
2018-01-13/19:02:38.78          0.021919881
2018-01-13/19:02:38.81          0.059045707
2018-01-13/19:02:38.84          0.085397373
2018-01-13/19:02:38.87          0.044416188
2018-01-13/19:02:38.90          0.015797528
2018-01-13/19:02:38.94         -0.035016665
2018-01-13/19:02:38.97          0.026729072
2018-01-13/19:02:39.00          0.032612050
2018-01-13/19:02:39.03          0.041548254
2018-01-13/19:02:39.06        -0.0014475279
2018-01-13/19:02:39.09         -0.017679578
2018-01-13/19:02:39.12         -0.027817916
2018-01-13/19:02:39.15         -0.016796815
2018-01-13/19:02:39.19         -0.035347097
2018-01-13/19:02:39.22          0.010466608
2018-01-13/19:02:39.25         -0.025642067
2018-01-13/19:02:39.28         -0.043519997
2018-01-13/19:02:39.31         -0.038424852
2018-01-13/19:02:39.34         -0.010841920
2018-01-13/19:02:39.37         -0.024833460
2018-01-13/19:02:39.40         -0.032156135
2018-01-13/19:02:39.44        -0.0031475574
2018-01-13/19:02:39.47          0.018770764
2018-01-13/19:02:39.50          0.012167073
2018-01-13/19:02:39.53          0.021556640
2018-01-13/19:02:39.56          0.032937473
2018-01-13/19:02:39.59          0.058132356
2018-01-13/19:02:39.62          0.028788100
2018-01-13/19:02:39.65         0.0011193845
2018-01-13/19:02:39.69          0.048528958
2018-01-13/19:02:39.72          0.031692267
2018-01-13/19:02:39.75        0.00072930792
2018-01-13/19:02:39.78        -0.0069584201
2018-01-13/19:02:39.81          0.019847168
2018-01-13/19:02:39.84          0.027151762
2018-01-13/19:02:39.87         -0.010337837
2018-01-13/19:02:39.90         0.0093270752
2018-01-13/19:02:39.94          0.048922986
2018-01-13/19:02:39.97         -0.016302784
2018-01-13/19:02:40.00         0.0047734473
2018-01-13/19:02:40.03          0.023047911
2018-01-13/19:02:40.06          0.064409036
2018-01-13/19:02:40.09          0.019709752
2018-01-13/19:02:40.12          0.029175056
2018-01-13/19:02:40.15          0.071626424
2018-01-13/19:02:40.19          0.035279102
2018-01-13/19:02:40.22          0.059283632
2018-01-13/19:02:40.25          0.067825538
2018-01-13/19:02:40.28          0.027785759
2018-01-13/19:02:40.31          0.038966573
2018-01-13/19:02:40.34         -0.012195338
2018-01-13/19:02:40.37          0.030106818
2018-01-13/19:02:40.40          0.045628145
2018-01-13/19:02:40.44         -0.029962884
2018-01-13/19:02:40.47          0.027843380
2018-01-13/19:02:40.50          0.024738907
2018-01-13/19:02:40.53         -0.019118624
2018-01-13/19:02:40.56        -0.0062393777
2018-01-13/19:02:40.59          0.050036875
2018-01-13/19:02:40.62          0.014866594
2018-01-13/19:02:40.65          0.023959359
2018-01-13/19:02:40.69         -0.037934380
2018-01-13/19:02:40.72          0.023833018
2018-01-13/19:02:40.75          0.012243182
2018-01-13/19:02:40.78          0.025219561
2018-01-13/19:02:40.81          0.031408407
2018-01-13/19:02:40.84          0.030048547
2018-01-13/19:02:40.87         -0.021035333
2018-01-13/19:02:40.90          0.055698556
2018-01-13/19:02:40.94          0.016922475
2018-01-13/19:02:40.97          0.033000849
2018-01-13/19:02:41.00         -0.015251054
2018-01-13/19:02:41.03         -0.033974103
2018-01-13/19:02:41.06         -0.036791593
2018-01-13/19:02:41.09          0.011407796
2018-01-13/19:02:41.12         0.0030975926
2018-01-13/19:02:41.15         -0.013181740
2018-01-13/19:02:41.19         -0.029274308
2018-01-13/19:02:41.22        -0.0033107547
2018-01-13/19:02:41.25        -0.0028831144
2018-01-13/19:02:41.28          0.021038362
2018-01-13/19:02:41.31          0.024516703
2018-01-13/19:02:41.34         -0.010564213
2018-01-13/19:02:41.37        -0.0071553882
2018-01-13/19:02:41.40         -0.011224770
2018-01-13/19:02:41.44         0.0087613675
2018-01-13/19:02:41.47          0.019812010
2018-01-13/19:02:41.50         -0.026428909
2018-01-13/19:02:41.53          0.010721230
2018-01-13/19:02:41.56          0.021349548
2018-01-13/19:02:41.59         -0.016443001
2018-01-13/19:02:41.62         0.0043556319
2018-01-13/19:02:41.65         0.0055903120
2018-01-13/19:02:41.69         -0.011599756
2018-01-13/19:02:41.72          0.011405329
2018-01-13/19:02:41.75         -0.032302387
2018-01-13/19:02:41.78          0.014620445
2018-01-13/19:02:41.81       -0.00066816169
2018-01-13/19:02:41.84        -0.0049568350
2018-01-13/19:02:41.87          0.026414370
2018-01-13/19:02:41.90          0.014766426
2018-01-13/19:02:41.94         -0.016227525
2018-01-13/19:02:41.97          0.054103490
2018-01-13/19:02:42.00          0.023376454
2018-01-13/19:02:42.03          0.062198217
2018-01-13/19:02:42.06         -0.015826820
2018-01-13/19:02:42.09          0.024938463
2018-01-13/19:02:42.12         -0.034892722
2018-01-13/19:02:42.15         -0.040603342
2018-01-13/19:02:42.19        -0.0099279450
2018-01-13/19:02:42.22          0.060068150
2018-01-13/19:02:42.25          0.058417028
2018-01-13/19:02:42.28          0.037708312
2018-01-13/19:02:42.31         0.0010079632
2018-01-13/19:02:42.34          0.060153375
2018-01-13/19:02:42.37       -0.00081505455
2018-01-13/19:02:42.40          0.067900045
2018-01-13/19:02:42.44          0.029272501
2018-01-13/19:02:42.47          0.037231753
2018-01-13/19:02:42.50        -0.0062844930
2018-01-13/19:02:42.53         -0.018419012
2018-01-13/19:02:42.56         0.0018135648
2018-01-13/19:02:42.59          0.033192929
2018-01-13/19:02:42.62          0.042146281
2018-01-13/19:02:42.65          0.046843173
2018-01-13/19:02:42.69          0.011651106
2018-01-13/19:02:42.72          0.078777542
2018-01-13/19:02:42.75          0.017627452
2018-01-13/19:02:42.78          0.036795027
2018-01-13/19:02:42.81        -0.0058409452
2018-01-13/19:02:42.84         0.0047818983
2018-01-13/19:02:42.87         -0.013111490
2018-01-13/19:02:42.90         0.0025650680
2018-01-13/19:02:42.94         0.0011116730
2018-01-13/19:02:42.97          0.061736632
2018-01-13/19:02:43.00         -0.037734393
2018-01-13/19:02:43.03          0.027595693
2018-01-13/19:02:43.06       -0.00056186134
2018-01-13/19:02:43.09          0.035895333
2018-01-13/19:02:43.12         0.0029368972
2018-01-13/19:02:43.15          0.033410878
2018-01-13/19:02:43.19         0.0064718463
2018-01-13/19:02:43.22          0.028241010
2018-01-13/19:02:43.25         -0.014098174
2018-01-13/19:02:43.28        -0.0096422896
2018-01-13/19:02:43.31          0.013748218
2018-01-13/19:02:43.34          0.066741594
2018-01-13/19:02:43.37         -0.010242857
2018-01-13/19:02:43.40          0.062696069
2018-01-13/19:02:43.44          0.012153425
2018-01-13/19:02:43.47          0.044781654
2018-01-13/19:02:43.50        -0.0058338266
2018-01-13/19:02:43.53         -0.021637174
2018-01-13/19:02:43.56          0.053852563
2018-01-13/19:02:43.59        -0.0059445459
2018-01-13/19:02:43.62         -0.012114014
2018-01-13/19:02:43.65          0.056802895
2018-01-13/19:02:43.69         0.0042312232
2018-01-13/19:02:43.72          0.046016795
2018-01-13/19:02:43.75          0.021427840
2018-01-13/19:02:43.78          0.011390889
2018-01-13/19:02:43.81         0.0094317759
2018-01-13/19:02:43.84          0.013246260
2018-01-13/19:02:43.87         0.0091143686
2018-01-13/19:02:43.90        -0.0031713530
2018-01-13/19:02:43.94         -0.037509897
2018-01-13/19:02:43.97          0.020139453
2018-01-13/19:02:44.00         -0.012929599
2018-01-13/19:02:44.03         -0.022621795
2018-01-13/19:02:44.06         0.0017443272
2018-01-13/19:02:44.09          0.041151227
2018-01-13/19:02:44.12          0.011329502
2018-01-13/19:02:44.15       -0.00068910984
2018-01-13/19:02:44.19        0.00028638814
2018-01-13/19:02:44.22          0.033202528
2018-01-13/19:02:44.25         -0.020112665
2018-01-13/19:02:44.28         -0.013068147
2018-01-13/19:02:44.31        -0.0057005179
2018-01-13/19:02:44.34          0.019075042
2018-01-13/19:02:44.37         0.0011150828
2018-01-13/19:02:44.40        -0.0011023587
2018-01-13/19:02:44.44         -0.014837055
2018-01-13/19:02:44.47         0.0069536409
2018-01-13/19:02:44.50          0.011075593
2018-01-13/19:02:44.53          0.022789864
2018-01-13/19:02:44.56         0.0014634571
2018-01-13/19:02:44.59         0.0061203928
2018-01-13/19:02:44.62          0.010169513
2018-01-13/19:02:44.65         0.0031027493
2018-01-13/19:02:44.69          0.022375433
2018-01-13/19:02:44.72          0.080154713
2018-01-13/19:02:44.75          0.029770759
2018-01-13/19:02:44.78        -0.0033974606
2018-01-13/19:02:44.81        -0.0072803984
2018-01-13/19:02:44.84          0.078060776
2018-01-13/19:02:44.87          0.048650944
2018-01-13/19:02:44.90          0.042490245
2018-01-13/19:02:44.94          0.043585190
2018-01-13/19:02:44.97          0.077225008
2018-01-13/19:02:45.00        0.00083453420
2018-01-13/19:02:45.03          0.029827712
2018-01-13/19:02:45.06          0.053221160
2018-01-13/19:02:45.09          0.037110344
2018-01-13/19:02:45.12          0.029479921
2018-01-13/19:02:45.15          0.049387166
2018-01-13/19:02:45.19         0.0085559298
2018-01-13/19:02:45.22          0.027775889
2018-01-13/19:02:45.25         -0.024657223
2018-01-13/19:02:45.28          0.032127705
2018-01-13/19:02:45.31          0.054140957
2018-01-13/19:02:45.34          0.041350646
2018-01-13/19:02:45.37          0.067705083
2018-01-13/19:02:45.40          0.014795562
2018-01-13/19:02:45.44          0.033311154
2018-01-13/19:02:45.47          0.068843236
2018-01-13/19:02:45.50          0.061895314
2018-01-13/19:02:45.53          0.075146602
2018-01-13/19:02:45.56          0.031878535
2018-01-13/19:02:45.59         0.0032031765
2018-01-13/19:02:45.62          0.030063487
2018-01-13/19:02:45.65          0.025217195
2018-01-13/19:02:45.69          0.010095609
2018-01-13/19:02:45.72          0.026134623
2018-01-13/19:02:45.75          0.061170333
2018-01-13/19:02:45.78          0.016269231
2018-01-13/19:02:45.81        0.00042082821
2018-01-13/19:02:45.84          0.037852178
2018-01-13/19:02:45.87          0.071044804
2018-01-13/19:02:45.90          0.034361485
2018-01-13/19:02:45.94         0.0070441029
2018-01-13/19:02:45.97          0.065469482
2018-01-13/19:02:46.00          0.016294550
2018-01-13/19:02:46.03         -0.012522548
2018-01-13/19:02:46.06          0.032235290
2018-01-13/19:02:46.09          0.047430771
2018-01-13/19:02:46.12          0.040374680
2018-01-13/19:02:46.15          0.032589022
2018-01-13/19:02:46.19          0.033565983
2018-01-13/19:02:46.22          0.026064795
2018-01-13/19:02:46.25         0.0013375636
2018-01-13/19:02:46.28        -0.0044529650
2018-01-13/19:02:46.31         0.0054457968
2018-01-13/19:02:46.34        -0.0013877780
2018-01-13/19:02:46.37        -0.0098189326
2018-01-13/19:02:46.40        -0.0041570319
2018-01-13/19:02:46.44         -0.011866892
2018-01-13/19:02:46.47         0.0072953000
2018-01-13/19:02:46.50          0.023186197
2018-01-13/19:02:46.53          0.067041681
2018-01-13/19:02:46.56          0.013003945
2018-01-13/19:02:46.59          0.044364512
2018-01-13/19:02:46.62          0.014860897
2018-01-13/19:02:46.65        -0.0042491040
2018-01-13/19:02:46.69          0.016707521
2018-01-13/19:02:46.72         0.0013653433
2018-01-13/19:02:46.75          0.021540157
2018-01-13/19:02:46.78          0.051268568
2018-01-13/19:02:46.81         -0.024852926
2018-01-13/19:02:46.84          0.046973361
2018-01-13/19:02:46.87         0.0087852642
2018-01-13/19:02:46.90          0.020913266
2018-01-13/19:02:46.94          0.033936972
2018-01-13/19:02:46.97          0.047995602
2018-01-13/19:02:47.00         0.0049667802
2018-01-13/19:02:47.03          0.010691303
2018-01-13/19:02:47.06        -0.0052903247
2018-01-13/19:02:47.09        -0.0020587772
2018-01-13/19:02:47.12          0.012535481
2018-01-13/19:02:47.15          0.025517025
2018-01-13/19:02:47.19          0.021757925
2018-01-13/19:02:47.22          0.068119837
2018-01-13/19:02:47.25          0.016340927
2018-01-13/19:02:47.28          0.048258544
2018-01-13/19:02:47.31        -0.0084912820
2018-01-13/19:02:47.34          0.023225014
2018-01-13/19:02:47.37          0.066301780
2018-01-13/19:02:47.40          0.061605637
2018-01-13/19:02:47.44          0.033609910
2018-01-13/19:02:47.47          0.078442314
2018-01-13/19:02:47.50          0.051537229
2018-01-13/19:02:47.53          0.060223789
2018-01-13/19:02:47.56          0.040494085
2018-01-13/19:02:47.59          0.071955357
2018-01-13/19:02:47.62          0.056778528
2018-01-13/19:02:47.65          0.041025183
2018-01-13/19:02:47.69          0.020506195
2018-01-13/19:02:47.72          0.014898196
2018-01-13/19:02:47.75          0.017680867
2018-01-13/19:02:47.78          0.031112021
2018-01-13/19:02:47.81         -0.010097158
2018-01-13/19:02:47.84          0.020947880
2018-01-13/19:02:47.87          0.043105990
2018-01-13/19:02:47.90          0.041549590
2018-01-13/19:02:47.94          0.024430377
2018-01-13/19:02:47.97          0.043558453
2018-01-13/19:02:48.00          0.039481857
2018-01-13/19:02:48.03          0.017145010
2018-01-13/19:02:48.06          0.048081340
2018-01-13/19:02:48.09          0.062975983
2018-01-13/19:02:48.12          0.064184880
2018-01-13/19:02:48.15          0.046146723
2018-01-13/19:02:48.19          0.039087030
2018-01-13/19:02:48.22          0.059515953
2018-01-13/19:02:48.25          0.022138619
2018-01-13/19:02:48.28          0.060073919
2018-01-13/19:02:48.31          0.064500454
2018-01-13/19:02:48.34          0.040629210
2018-01-13/19:02:48.37          0.072202827
2018-01-13/19:02:48.40          0.025934508
2018-01-13/19:02:48.44          0.054976764
2018-01-13/19:02:48.47          0.056272507
2018-01-13/19:02:48.50         0.0045125544
2018-01-13/19:02:48.53         0.0089625565
2018-01-13/19:02:48.56         -0.012912099
2018-01-13/19:02:48.59         0.0030697800
2018-01-13/19:02:48.62         -0.037026011
2018-01-13/19:02:48.65        -0.0023453165
2018-01-13/19:02:48.69          0.018559696
2018-01-13/19:02:48.72         0.0048873709
2018-01-13/19:02:48.75        -0.0040133510
2018-01-13/19:02:48.78          0.034145838
2018-01-13/19:02:48.81          0.029731408
2018-01-13/19:02:48.84          0.047209025
2018-01-13/19:02:48.87          0.015760652
2018-01-13/19:02:48.90          0.040046078
2018-01-13/19:02:48.94         0.0026126617
2018-01-13/19:02:48.97          0.026658695
2018-01-13/19:02:49.00         -0.048439397
2018-01-13/19:02:49.03        -0.0085291090
2018-01-13/19:02:49.06         0.0025952371
2018-01-13/19:02:49.09          0.051969901
2018-01-13/19:02:49.12          0.040200810
2018-01-13/19:02:49.15          0.046253294
2018-01-13/19:02:49.19          0.018474048
2018-01-13/19:02:49.22          0.074599603
2018-01-13/19:02:49.25         0.0033869945
2018-01-13/19:02:49.28          0.044960265
2018-01-13/19:02:49.31         0.0070385737
2018-01-13/19:02:49.34          0.012260212
2018-01-13/19:02:49.37         -0.017304307
2018-01-13/19:02:49.40         0.0098391958
2018-01-13/19:02:49.44          0.014716928
2018-01-13/19:02:49.47          0.050980711
2018-01-13/19:02:49.50        -0.0093825215
2018-01-13/19:02:49.53          0.038256968
2018-01-13/19:02:49.56          0.078946986
2018-01-13/19:02:49.59          0.084465657
2018-01-13/19:02:49.62          0.030098376
2018-01-13/19:02:49.65          0.054898798
2018-01-13/19:02:49.69         -0.012706108
2018-01-13/19:02:49.72          0.033710075
2018-01-13/19:02:49.75         0.0021321203
2018-01-13/19:02:49.78          0.022775770
2018-01-13/19:02:49.81          0.052903616
2018-01-13/19:02:49.84          0.045813324
2018-01-13/19:02:49.87          0.021795010
2018-01-13/19:02:49.90          0.059253638
2018-01-13/19:02:49.94          0.021174584
2018-01-13/19:02:49.97          0.050973178
2018-01-13/19:02:50.00          0.021293005
2018-01-13/19:02:50.03          0.070351414
2018-01-13/19:02:50.06          0.040841294
2018-01-13/19:02:50.09          0.032314118
2018-01-13/19:02:50.12         0.0060677121
2018-01-13/19:02:50.15          0.023080656
2018-01-13/19:02:50.19          0.038111592
2018-01-13/19:02:50.22          0.063671216
2018-01-13/19:02:50.25          0.074671722
2018-01-13/19:02:50.28          0.055370049
2018-01-13/19:02:50.31        -0.0083260060
2018-01-13/19:02:50.34          0.035448430
2018-01-13/19:02:50.37          0.021802298
2018-01-13/19:02:50.40          0.031349338
2018-01-13/19:02:50.44          0.055929163
2018-01-13/19:02:50.47          0.089736921
2018-01-13/19:02:50.50          0.016819585
2018-01-13/19:02:50.53          0.042628425
2018-01-13/19:02:50.56          0.044215448
2018-01-13/19:02:50.59          0.096080974
2018-01-13/19:02:50.62          0.060366757
2018-01-13/19:02:50.65          0.034109173
2018-01-13/19:02:50.69          0.075048896
2018-01-13/19:02:50.72          0.058244750
2018-01-13/19:02:50.75         -0.027618763
2018-01-13/19:02:50.78          0.054420233
2018-01-13/19:02:50.81         -0.017476973
2018-01-13/19:02:50.84          0.038380459
2018-01-13/19:02:50.87          0.015065669
2018-01-13/19:02:50.90          0.042692642
2018-01-13/19:02:50.94          0.061902788
2018-01-13/19:02:50.97          0.017616082
2018-01-13/19:02:51.00          0.027795949
2018-01-13/19:02:51.03          0.055704411
2018-01-13/19:02:51.06         0.0055231602
2018-01-13/19:02:51.09           0.10084531
2018-01-13/19:02:51.12         -0.013446210
2018-01-13/19:02:51.15          0.022152528
2018-01-13/19:02:51.19          0.029287250
2018-01-13/19:02:51.22          0.058547635
2018-01-13/19:02:51.25          0.069032615
2018-01-13/19:02:51.28          0.028032169
2018-01-13/19:02:51.31         0.0061739511
2018-01-13/19:02:51.34          0.054781271
2018-01-13/19:02:51.37         0.0067854558
2018-01-13/19:02:51.40          0.059693258
2018-01-13/19:02:51.44          0.033334053
2018-01-13/19:02:51.47          0.031904143
2018-01-13/19:02:51.50          0.021375969
2018-01-13/19:02:51.53          0.018495741
2018-01-13/19:02:51.56          0.043707793
2018-01-13/19:02:51.59          0.046605556
2018-01-13/19:02:51.62          0.031373716
2018-01-13/19:02:51.65        -0.0040662810
2018-01-13/19:02:51.69         0.0052554817
2018-01-13/19:02:51.72        -0.0047939069
2018-01-13/19:02:51.75         -0.014814615
2018-01-13/19:02:51.78         0.0082885450
2018-01-13/19:02:51.81         0.0018294256
2018-01-13/19:02:51.84         0.0091170697
2018-01-13/19:02:51.87          0.026182791
2018-01-13/19:02:51.90         0.0099646411
2018-01-13/19:02:51.94          0.075437870
2018-01-13/19:02:51.97          0.073939722
2018-01-13/19:02:52.00          0.055646928
2018-01-13/19:02:52.03          0.055476465
2018-01-13/19:02:52.06          0.042257228
2018-01-13/19:02:52.09          0.066832032
2018-01-13/19:02:52.12          0.011467402
2018-01-13/19:02:52.15          0.067199508
2018-01-13/19:02:52.19          0.053418784
2018-01-13/19:02:52.22          0.032527150
2018-01-13/19:02:52.25          0.038138909
2018-01-13/19:02:52.28          0.069314107
2018-01-13/19:02:52.31          0.047743305
2018-01-13/19:02:52.34          0.068657740
2018-01-13/19:02:52.37         0.0022689646
2018-01-13/19:02:52.40          0.068176479
2018-01-13/19:02:52.44          0.020535083
2018-01-13/19:02:52.47          0.071127533
2018-01-13/19:02:52.50          0.051311582
2018-01-13/19:02:52.53          0.058173856
2018-01-13/19:02:52.56          0.035908380
2018-01-13/19:02:52.59          0.051535561
2018-01-13/19:02:52.62          0.046033635
2018-01-13/19:02:52.65          0.066766638
2018-01-13/19:02:52.69          0.029154027
2018-01-13/19:02:52.72          0.060081358
2018-01-13/19:02:52.75          0.036329775
2018-01-13/19:02:52.78          0.055858392
2018-01-13/19:02:52.81          0.055730904
2018-01-13/19:02:52.84          0.087219407
2018-01-13/19:02:52.87          0.073664383
2018-01-13/19:02:52.90          0.056653944
2018-01-13/19:02:52.94          0.054241871
2018-01-13/19:02:52.97          0.052515976
2018-01-13/19:02:53.00          0.055393283
2018-01-13/19:02:53.03          0.047032819
2018-01-13/19:02:53.06          0.031754665
2018-01-13/19:02:53.09        -0.0028816527
2018-01-13/19:02:53.12         0.0031191903
2018-01-13/19:02:53.15          0.027789212
2018-01-13/19:02:53.19          0.039635129
2018-01-13/19:02:53.22          0.042586862
2018-01-13/19:02:53.25          0.083544091
2018-01-13/19:02:53.28          0.053482870
2018-01-13/19:02:53.31          0.060130329
2018-01-13/19:02:53.34          0.085630608
2018-01-13/19:02:53.37          0.088781513
2018-01-13/19:02:53.40          0.082034236
2018-01-13/19:02:53.44          0.027716613
2018-01-13/19:02:53.47          0.032340946
2018-01-13/19:02:53.50          0.058719113
2018-01-13/19:02:53.53          0.047588380
2018-01-13/19:02:53.56          0.042500494
2018-01-13/19:02:53.59         0.0083213611
2018-01-13/19:02:53.62          0.023977083
2018-01-13/19:02:53.65          0.047216159
2018-01-13/19:02:53.69          0.043058507
2018-01-13/19:02:53.72          0.071439257
2018-01-13/19:02:53.75          0.038160852
2018-01-13/19:02:53.78          0.042445133
2018-01-13/19:02:53.81          0.025972092
2018-01-13/19:02:53.84          0.021945897
2018-01-13/19:02:53.87          0.053358331
2018-01-13/19:02:53.90          0.053449607
2018-01-13/19:02:53.94        -0.0014830124
2018-01-13/19:02:53.97          0.023236138
2018-01-13/19:02:54.00          0.033604701
2018-01-13/19:02:54.03          0.074790880
2018-01-13/19:02:54.06          0.028255527
2018-01-13/19:02:54.09          0.038392718
2018-01-13/19:02:54.12          0.064321500
2018-01-13/19:02:54.15          0.079596188
2018-01-13/19:02:54.19          0.047596252
2018-01-13/19:02:54.22          0.078708171
2018-01-13/19:02:54.25          0.044388346
2018-01-13/19:02:54.28          0.036405654
2018-01-13/19:02:54.31          0.054685902
2018-01-13/19:02:54.34          0.068435779
2018-01-13/19:02:54.37          0.054844102
2018-01-13/19:02:54.40        -0.0012745269
2018-01-13/19:02:54.44         0.0083842091
2018-01-13/19:02:54.47          0.032696691
2018-01-13/19:02:54.50          0.026135329
2018-01-13/19:02:54.53          0.052915338
2018-01-13/19:02:54.56          0.074128585
2018-01-13/19:02:54.59          0.039778853
2018-01-13/19:02:54.62          0.085207855
2018-01-13/19:02:54.65          0.029450658
2018-01-13/19:02:54.69          0.053522300
2018-01-13/19:02:54.72          0.080720238
2018-01-13/19:02:54.75          0.045152426
2018-01-13/19:02:54.78           0.10334575
2018-01-13/19:02:54.81          0.044169317
2018-01-13/19:02:54.84          0.066222039
2018-01-13/19:02:54.87          0.038042544
2018-01-13/19:02:54.90          0.022569515
2018-01-13/19:02:54.94           0.11486470
2018-01-13/19:02:54.97           0.10305667
2018-01-13/19:02:55.00          0.069804116
2018-01-13/19:02:55.03          0.066284749
2018-01-13/19:02:55.06          0.035573868
2018-01-13/19:02:55.09          0.032673713
2018-01-13/19:02:55.12          0.030356443
2018-01-13/19:02:55.15          0.083840321
2018-01-13/19:02:55.19          0.048849511
2018-01-13/19:02:55.22          0.016390442
2018-01-13/19:02:55.25          0.049272871
2018-01-13/19:02:55.28          0.034721389
2018-01-13/19:02:55.31          0.070171824
2018-01-13/19:02:55.34          0.042690142
2018-01-13/19:02:55.37          0.078934604
2018-01-13/19:02:55.40          0.067619099
2018-01-13/19:02:55.44          0.020543714
2018-01-13/19:02:55.47          0.041792410
2018-01-13/19:02:55.50          0.063867346
2018-01-13/19:02:55.53          0.044232813
2018-01-13/19:02:55.56          0.072689093
2018-01-13/19:02:55.59          0.068817560
2018-01-13/19:02:55.62          0.061842911
2018-01-13/19:02:55.65          0.088326353
2018-01-13/19:02:55.69          0.058074785
2018-01-13/19:02:55.72          0.083834975
2018-01-13/19:02:55.75          0.060427025
2018-01-13/19:02:55.78          0.041681687
2018-01-13/19:02:55.81          0.034335985
2018-01-13/19:02:55.84          0.043452648
2018-01-13/19:02:55.87          0.026453506
2018-01-13/19:02:55.90          0.050575006
2018-01-13/19:02:55.94          0.049745273
2018-01-13/19:02:55.97          0.072317882
2018-01-13/19:02:56.00          0.041722261
2018-01-13/19:02:56.03          0.059800688
2018-01-13/19:02:56.06          0.063840101
2018-01-13/19:02:56.09          0.061142141
2018-01-13/19:02:56.12          0.027180062
2018-01-13/19:02:56.15          0.043632915
2018-01-13/19:02:56.19          0.057460064
2018-01-13/19:02:56.22          0.052325188
2018-01-13/19:02:56.25          0.027279252
2018-01-13/19:02:56.28          0.045309475
2018-01-13/19:02:56.31          0.047495773
2018-01-13/19:02:56.34          0.030970434
2018-01-13/19:02:56.37          0.046594790
2018-01-13/19:02:56.40          0.069705919
2018-01-13/19:02:56.44          0.040309986
2018-01-13/19:02:56.47          0.059694056
2018-01-13/19:02:56.50          0.069719246
2018-01-13/19:02:56.53          0.059208548
2018-01-13/19:02:56.56          0.061940175
2018-01-13/19:02:56.59          0.061270133
2018-01-13/19:02:56.62          0.098271797
2018-01-13/19:02:56.65          0.081398520
2018-01-13/19:02:56.69          0.049638183
2018-01-13/19:02:56.72          0.085726888
2018-01-13/19:02:56.75          0.059249653
2018-01-13/19:02:56.78          0.024739365
2018-01-13/19:02:56.81          0.014239654
2018-01-13/19:02:56.84          0.063860605
2018-01-13/19:02:56.87          0.060747712
2018-01-13/19:02:56.90          0.015286653
2018-01-13/19:02:56.94          0.057282907
2018-01-13/19:02:56.97          0.074318984
2018-01-13/19:02:57.00          0.026476407
2018-01-13/19:02:57.03          0.043775908
2018-01-13/19:02:57.06          0.053156030
2018-01-13/19:02:57.09           0.12491947
2018-01-13/19:02:57.12          0.027227739
2018-01-13/19:02:57.15          0.040706965
2018-01-13/19:02:57.19          0.064681386
2018-01-13/19:02:57.22          0.052442002
2018-01-13/19:02:57.25          0.050912676
2018-01-13/19:02:57.28          0.062472973
2018-01-13/19:02:57.31          0.031972444
2018-01-13/19:02:57.34          0.050514218
2018-01-13/19:02:57.37         0.0021821858
2018-01-13/19:02:57.40          0.086478190
2018-01-13/19:02:57.44          0.056256625
2018-01-13/19:02:57.47          0.060218921
2018-01-13/19:02:57.50          0.026515097
2018-01-13/19:02:57.53          0.042377786
2018-01-13/19:02:57.56          0.057661234
2018-01-13/19:02:57.59          0.073908566
2018-01-13/19:02:57.62          0.069227241
2018-01-13/19:02:57.65          0.082757504
2018-01-13/19:02:57.69          0.033795173
2018-01-13/19:02:57.72          0.078759260
2018-01-13/19:02:57.75          0.063211140
2018-01-13/19:02:57.78           0.12258805
2018-01-13/19:02:57.81          0.060460762
2018-01-13/19:02:57.84          0.068483257
2018-01-13/19:02:57.87          0.047596218
2018-01-13/19:02:57.90          0.064842459
2018-01-13/19:02:57.94          0.073493236
2018-01-13/19:02:57.97          0.068318748
2018-01-13/19:02:58.00          0.035598392
2018-01-13/19:02:58.03          0.039762285
2018-01-13/19:02:58.06          0.029640413
2018-01-13/19:02:58.09          0.047143376
2018-01-13/19:02:58.12          0.056284334
2018-01-13/19:02:58.15           0.10683592
2018-01-13/19:02:58.19          0.057405577
2018-01-13/19:02:58.22          0.038605200
2018-01-13/19:02:58.25          0.038437048
2018-01-13/19:02:58.28          0.037131077
2018-01-13/19:02:58.31          0.056396685
2018-01-13/19:02:58.34          0.065911811
2018-01-13/19:02:58.37          0.053882435
2018-01-13/19:02:58.40          0.044344415
2018-01-13/19:02:58.44          0.026833356
2018-01-13/19:02:58.47          0.038806540
2018-01-13/19:02:58.50          0.027743999
2018-01-13/19:02:58.53          0.058420306
2018-01-13/19:02:58.56          0.070506154
2018-01-13/19:02:58.59          0.073195429
2018-01-13/19:02:58.62          0.014835346
2018-01-13/19:02:58.65          0.067187509
2018-01-13/19:02:58.69          0.099236694
2018-01-13/19:02:58.72          0.044186583
2018-01-13/19:02:58.75          0.089415901
2018-01-13/19:02:58.78           0.10232728
2018-01-13/19:02:58.81          0.036698292
2018-01-13/19:02:58.84          0.029952525
2018-01-13/19:02:58.87          0.057188069
2018-01-13/19:02:58.90          0.043200684
2018-01-13/19:02:58.94          0.051266633
2018-01-13/19:02:58.97          0.013087966
2018-01-13/19:02:59.00          0.073624174
2018-01-13/19:02:59.03          0.014973015
2018-01-13/19:02:59.06          0.029560471
2018-01-13/19:02:59.09          0.085548276
2018-01-13/19:02:59.12          0.095684564
2018-01-13/19:02:59.15          0.055423101
2018-01-13/19:02:59.19          0.079691203
2018-01-13/19:02:59.22          0.061176775
2018-01-13/19:02:59.25          0.036897314
2018-01-13/19:02:59.28          0.021476671
2018-01-13/19:02:59.31          0.050914487
2018-01-13/19:02:59.34          0.062791760
2018-01-13/19:02:59.37          0.037902706
2018-01-13/19:02:59.40          0.034687291
2018-01-13/19:02:59.44          0.026674134
2018-01-13/19:02:59.47          0.059392490
2018-01-13/19:02:59.50          0.040971267
2018-01-13/19:02:59.53          0.071185036
2018-01-13/19:02:59.56          0.043683595
2018-01-13/19:02:59.59          0.052992668
2018-01-13/19:02:59.62          0.043141560
2018-01-13/19:02:59.65          0.056444564
2018-01-13/19:02:59.69          0.024968539
2018-01-13/19:02:59.72          0.066849113
2018-01-13/19:02:59.75          0.046337538
2018-01-13/19:02:59.78          0.076562116
2018-01-13/19:02:59.81          0.038256619
2018-01-13/19:02:59.84          0.065630084
2018-01-13/19:02:59.87          0.062106821
2018-01-13/19:02:59.90          0.050994702
2018-01-13/19:02:59.94          0.031376720
2018-01-13/19:02:59.97          0.083127648
2018-01-13/19:03:00.00                 -NaN
2018-01-13/19:03:00.03                 -NaN
2018-01-13/19:03:00.06                 -NaN
2018-01-13/19:03:00.09                 -NaN
2018-01-13/19:03:00.12                 -NaN
2018-01-13/19:03:00.15                 -NaN
2018-01-13/19:03:00.19                 -NaN
2018-01-13/19:03:00.22                 -NaN
2018-01-13/19:03:00.25                 -NaN
2018-01-13/19:03:00.28                 -NaN
2018-01-13/19:03:00.31                 -NaN
2018-01-13/19:03:00.34                 -NaN
2018-01-13/19:03:00.37                 -NaN
2018-01-13/19:03:00.40                 -NaN
2018-01-13/19:03:00.44                 -NaN
2018-01-13/19:03:00.47                 -NaN
2018-01-13/19:03:00.50                 -NaN
2018-01-13/19:03:00.53                 -NaN
2018-01-13/19:03:00.56                 -NaN
2018-01-13/19:03:00.59                 -NaN
2018-01-13/19:03:00.62                 -NaN
2018-01-13/19:03:00.65                 -NaN
2018-01-13/19:03:00.69                 -NaN
2018-01-13/19:03:00.72                 -NaN
2018-01-13/19:03:00.75                 -NaN
2018-01-13/19:03:00.78                 -NaN
2018-01-13/19:03:00.81                 -NaN
2018-01-13/19:03:00.84                 -NaN
2018-01-13/19:03:00.87                 -NaN
2018-01-13/19:03:00.90                 -NaN
2018-01-13/19:03:00.94                 -NaN
2018-01-13/19:03:00.97                 -NaN
2018-01-13/19:03:01.00                 -NaN
2018-01-13/19:03:01.03                 -NaN
2018-01-13/19:03:01.06                 -NaN
2018-01-13/19:03:01.09                 -NaN
2018-01-13/19:03:01.12                 -NaN
2018-01-13/19:03:01.15                 -NaN
2018-01-13/19:03:01.19                 -NaN
2018-01-13/19:03:01.22                 -NaN
2018-01-13/19:03:01.25                 -NaN
2018-01-13/19:03:01.28                 -NaN
2018-01-13/19:03:01.31                 -NaN
2018-01-13/19:03:01.34                 -NaN
2018-01-13/19:03:01.37                 -NaN
2018-01-13/19:03:01.40                 -NaN
2018-01-13/19:03:01.44                 -NaN
2018-01-13/19:03:01.47                 -NaN
2018-01-13/19:03:01.50                 -NaN
2018-01-13/19:03:01.53                 -NaN
2018-01-13/19:03:01.56                 -NaN
2018-01-13/19:03:01.59                 -NaN
2018-01-13/19:03:01.62                 -NaN
2018-01-13/19:03:01.65                 -NaN
2018-01-13/19:03:01.69                 -NaN
2018-01-13/19:03:01.72                 -NaN
2018-01-13/19:03:01.75                 -NaN
2018-01-13/19:03:01.78                 -NaN
2018-01-13/19:03:01.81                 -NaN
2018-01-13/19:03:01.84                 -NaN
2018-01-13/19:03:01.87                 -NaN
2018-01-13/19:03:01.90                 -NaN
2018-01-13/19:03:01.94                 -NaN
2018-01-13/19:03:01.97                 -NaN
2018-01-13/19:03:02.00                 -NaN
2018-01-13/19:03:02.03                 -NaN
2018-01-13/19:03:02.06                 -NaN
2018-01-13/19:03:02.09                 -NaN
2018-01-13/19:03:02.12                 -NaN
2018-01-13/19:03:02.15                 -NaN
2018-01-13/19:03:02.19                 -NaN
2018-01-13/19:03:02.22                 -NaN
2018-01-13/19:03:02.25                 -NaN
2018-01-13/19:03:02.28                 -NaN
2018-01-13/19:03:02.31                 -NaN
2018-01-13/19:03:02.34                 -NaN
2018-01-13/19:03:02.37                 -NaN
2018-01-13/19:03:02.40                 -NaN
2018-01-13/19:03:02.44                 -NaN
2018-01-13/19:03:02.47                 -NaN
2018-01-13/19:03:02.50                 -NaN
2018-01-13/19:03:02.53                 -NaN
2018-01-13/19:03:02.56                 -NaN
2018-01-13/19:03:02.59                 -NaN
2018-01-13/19:03:02.62                 -NaN
2018-01-13/19:03:02.65                 -NaN
2018-01-13/19:03:02.69                 -NaN
2018-01-13/19:03:02.72                 -NaN
2018-01-13/19:03:02.75                 -NaN
2018-01-13/19:03:02.78                 -NaN
2018-01-13/19:03:02.81                 -NaN
2018-01-13/19:03:02.84                 -NaN
2018-01-13/19:03:02.87                 -NaN
2018-01-13/19:03:02.90                 -NaN
2018-01-13/19:03:02.94                 -NaN
2018-01-13/19:03:02.97                 -NaN
2018-01-13/19:03:03.00                 -NaN
2018-01-13/19:03:03.03                 -NaN
2018-01-13/19:03:03.06                 -NaN
2018-01-13/19:03:03.09                 -NaN
2018-01-13/19:03:03.12                 -NaN
2018-01-13/19:03:03.15                 -NaN
2018-01-13/19:03:03.19                 -NaN
2018-01-13/19:03:03.22                 -NaN
2018-01-13/19:03:03.25                 -NaN
2018-01-13/19:03:03.28                 -NaN
2018-01-13/19:03:03.31                 -NaN
2018-01-13/19:03:03.34                 -NaN
2018-01-13/19:03:03.37                 -NaN
2018-01-13/19:03:03.40                 -NaN
2018-01-13/19:03:03.44                 -NaN
2018-01-13/19:03:03.47                 -NaN
2018-01-13/19:03:03.50                 -NaN
2018-01-13/19:03:03.53                 -NaN
2018-01-13/19:03:03.56                 -NaN
2018-01-13/19:03:03.59                 -NaN
2018-01-13/19:03:03.62                 -NaN
2018-01-13/19:03:03.65                 -NaN
2018-01-13/19:03:03.69                 -NaN
2018-01-13/19:03:03.72                 -NaN
2018-01-13/19:03:03.75                 -NaN
2018-01-13/19:03:03.78                 -NaN
2018-01-13/19:03:03.81                 -NaN
2018-01-13/19:03:03.84                 -NaN
2018-01-13/19:03:03.87                 -NaN
2018-01-13/19:03:03.90                 -NaN
2018-01-13/19:03:03.94                 -NaN
2018-01-13/19:03:03.97                 -NaN
2018-01-13/19:03:04.00                 -NaN
2018-01-13/19:03:04.03                 -NaN
2018-01-13/19:03:04.06                 -NaN
2018-01-13/19:03:04.09                 -NaN
2018-01-13/19:03:04.12                 -NaN
2018-01-13/19:03:04.15                 -NaN
2018-01-13/19:03:04.19                 -NaN
2018-01-13/19:03:04.22                 -NaN
2018-01-13/19:03:04.25                 -NaN
2018-01-13/19:03:04.28                 -NaN
2018-01-13/19:03:04.31                 -NaN
2018-01-13/19:03:04.34                 -NaN
2018-01-13/19:03:04.37                 -NaN
2018-01-13/19:03:04.40                 -NaN
2018-01-13/19:03:04.44                 -NaN
2018-01-13/19:03:04.47                 -NaN
2018-01-13/19:03:04.50                 -NaN
2018-01-13/19:03:04.53                 -NaN
2018-01-13/19:03:04.56                 -NaN
2018-01-13/19:03:04.59                 -NaN
2018-01-13/19:03:04.62                 -NaN
2018-01-13/19:03:04.65                 -NaN
2018-01-13/19:03:04.69                 -NaN
2018-01-13/19:03:04.72                 -NaN
2018-01-13/19:03:04.75                 -NaN
2018-01-13/19:03:04.78                 -NaN
2018-01-13/19:03:04.81                 -NaN
2018-01-13/19:03:04.84                 -NaN
2018-01-13/19:03:04.87                 -NaN
2018-01-13/19:03:04.90                 -NaN
2018-01-13/19:03:04.94                 -NaN
2018-01-13/19:03:04.97                 -NaN
2018-01-13/19:03:05.00                 -NaN
2018-01-13/19:03:05.03                 -NaN
2018-01-13/19:03:05.06                 -NaN
2018-01-13/19:03:05.09                 -NaN
2018-01-13/19:03:05.12                 -NaN
2018-01-13/19:03:05.15                 -NaN
2018-01-13/19:03:05.19                 -NaN
2018-01-13/19:03:05.22                 -NaN
2018-01-13/19:03:05.25                 -NaN
2018-01-13/19:03:05.28                 -NaN
2018-01-13/19:03:05.31                 -NaN
2018-01-13/19:03:05.34                 -NaN
2018-01-13/19:03:05.37                 -NaN
2018-01-13/19:03:05.40                 -NaN
2018-01-13/19:03:05.44                 -NaN
2018-01-13/19:03:05.47                 -NaN
2018-01-13/19:03:05.50                 -NaN
2018-01-13/19:03:05.53                 -NaN
2018-01-13/19:03:05.56                 -NaN
2018-01-13/19:03:05.59                 -NaN
2018-01-13/19:03:05.62                 -NaN
2018-01-13/19:03:05.65                 -NaN
2018-01-13/19:03:05.69                 -NaN
2018-01-13/19:03:05.72                 -NaN
2018-01-13/19:03:05.75                 -NaN
2018-01-13/19:03:05.78                 -NaN
2018-01-13/19:03:05.81                 -NaN
2018-01-13/19:03:05.84                 -NaN
2018-01-13/19:03:05.87                 -NaN
2018-01-13/19:03:05.90                 -NaN
2018-01-13/19:03:05.94                 -NaN
2018-01-13/19:03:05.97                 -NaN
2018-01-13/19:03:06.00                 -NaN
2018-01-13/19:03:06.03                 -NaN
2018-01-13/19:03:06.06                 -NaN
2018-01-13/19:03:06.09                 -NaN
2018-01-13/19:03:06.12                 -NaN
2018-01-13/19:03:06.15                 -NaN
2018-01-13/19:03:06.19                 -NaN
2018-01-13/19:03:06.22                 -NaN
2018-01-13/19:03:06.25                 -NaN
2018-01-13/19:03:06.28                 -NaN
2018-01-13/19:03:06.31                 -NaN
2018-01-13/19:03:06.34                 -NaN
2018-01-13/19:03:06.37                 -NaN
2018-01-13/19:03:06.40                 -NaN
2018-01-13/19:03:06.44                 -NaN
2018-01-13/19:03:06.47                 -NaN
2018-01-13/19:03:06.50                 -NaN
2018-01-13/19:03:06.53                 -NaN
2018-01-13/19:03:06.56                 -NaN
2018-01-13/19:03:06.59                 -NaN
2018-01-13/19:03:06.62                 -NaN
2018-01-13/19:03:06.65                 -NaN
2018-01-13/19:03:06.69                 -NaN
2018-01-13/19:03:06.72                 -NaN
2018-01-13/19:03:06.75                 -NaN
2018-01-13/19:03:06.78                 -NaN
2018-01-13/19:03:06.81                 -NaN
2018-01-13/19:03:06.84                 -NaN
2018-01-13/19:03:06.87                 -NaN
2018-01-13/19:03:06.90                 -NaN
2018-01-13/19:03:06.94                 -NaN
2018-01-13/19:03:06.97                 -NaN
2018-01-13/19:03:07.00                 -NaN
2018-01-13/19:03:07.03                 -NaN
2018-01-13/19:03:07.06                 -NaN
2018-01-13/19:03:07.09                 -NaN
2018-01-13/19:03:07.12                 -NaN
2018-01-13/19:03:07.15                 -NaN
2018-01-13/19:03:07.19                 -NaN
2018-01-13/19:03:07.22                 -NaN
2018-01-13/19:03:07.25                 -NaN
2018-01-13/19:03:07.28                 -NaN
2018-01-13/19:03:07.31                 -NaN
2018-01-13/19:03:07.34                 -NaN
2018-01-13/19:03:07.37                 -NaN
2018-01-13/19:03:07.40                 -NaN
2018-01-13/19:03:07.44                 -NaN
2018-01-13/19:03:07.47                 -NaN
2018-01-13/19:03:07.50                 -NaN
2018-01-13/19:03:07.53                 -NaN
2018-01-13/19:03:07.56                 -NaN
2018-01-13/19:03:07.59                 -NaN
2018-01-13/19:03:07.62                 -NaN
2018-01-13/19:03:07.65                 -NaN
2018-01-13/19:03:07.69                 -NaN
2018-01-13/19:03:07.72                 -NaN
2018-01-13/19:03:07.75                 -NaN
2018-01-13/19:03:07.78                 -NaN
2018-01-13/19:03:07.81                 -NaN
2018-01-13/19:03:07.84                 -NaN
2018-01-13/19:03:07.87                 -NaN
2018-01-13/19:03:07.90                 -NaN
2018-01-13/19:03:07.94                 -NaN
2018-01-13/19:03:07.97                 -NaN
2018-01-13/19:03:08.00                 -NaN
2018-01-13/19:03:08.03                 -NaN
2018-01-13/19:03:08.06                 -NaN
2018-01-13/19:03:08.09                 -NaN
2018-01-13/19:03:08.12                 -NaN
2018-01-13/19:03:08.15                 -NaN
2018-01-13/19:03:08.19                 -NaN
2018-01-13/19:03:08.22                 -NaN
2018-01-13/19:03:08.25                 -NaN
2018-01-13/19:03:08.28                 -NaN
2018-01-13/19:03:08.31                 -NaN
2018-01-13/19:03:08.34                 -NaN
2018-01-13/19:03:08.37                 -NaN
2018-01-13/19:03:08.40                 -NaN
2018-01-13/19:03:08.44                 -NaN
2018-01-13/19:03:08.47                 -NaN
2018-01-13/19:03:08.50                 -NaN
2018-01-13/19:03:08.53                 -NaN
2018-01-13/19:03:08.56                 -NaN
2018-01-13/19:03:08.59                 -NaN
2018-01-13/19:03:08.62                 -NaN
2018-01-13/19:03:08.65                 -NaN
2018-01-13/19:03:08.69                 -NaN
2018-01-13/19:03:08.72                 -NaN
2018-01-13/19:03:08.75                 -NaN
2018-01-13/19:03:08.78                 -NaN
2018-01-13/19:03:08.81                 -NaN
2018-01-13/19:03:08.84                 -NaN
2018-01-13/19:03:08.87                 -NaN
2018-01-13/19:03:08.90                 -NaN
2018-01-13/19:03:08.94                 -NaN
2018-01-13/19:03:08.97                 -NaN
2018-01-13/19:03:09.00                 -NaN
2018-01-13/19:03:09.03                 -NaN
2018-01-13/19:03:09.06                 -NaN
2018-01-13/19:03:09.09                 -NaN
2018-01-13/19:03:09.12                 -NaN
2018-01-13/19:03:09.15                 -NaN
2018-01-13/19:03:09.19                 -NaN
2018-01-13/19:03:09.22                 -NaN
2018-01-13/19:03:09.25                 -NaN
2018-01-13/19:03:09.28                 -NaN
2018-01-13/19:03:09.31                 -NaN
2018-01-13/19:03:09.34                 -NaN
2018-01-13/19:03:09.37                 -NaN
2018-01-13/19:03:09.40                 -NaN
2018-01-13/19:03:09.44                 -NaN
2018-01-13/19:03:09.47                 -NaN
2018-01-13/19:03:09.50                 -NaN
2018-01-13/19:03:09.53                 -NaN
2018-01-13/19:03:09.56                 -NaN
2018-01-13/19:03:09.59                 -NaN
2018-01-13/19:03:09.62                 -NaN
2018-01-13/19:03:09.65                 -NaN
2018-01-13/19:03:09.69                 -NaN
2018-01-13/19:03:09.72                 -NaN
2018-01-13/19:03:09.75                 -NaN
2018-01-13/19:03:09.78                 -NaN
2018-01-13/19:03:09.81                 -NaN
2018-01-13/19:03:09.84                 -NaN
2018-01-13/19:03:09.87                 -NaN
2018-01-13/19:03:09.90                 -NaN
2018-01-13/19:03:09.94                 -NaN
2018-01-13/19:03:09.97                 -NaN
2018-01-13/19:03:10.00                 -NaN
2018-01-13/19:03:10.03                 -NaN
2018-01-13/19:03:10.06                 -NaN
2018-01-13/19:03:10.09                 -NaN
2018-01-13/19:03:10.12                 -NaN
2018-01-13/19:03:10.15                 -NaN
2018-01-13/19:03:10.19                 -NaN
2018-01-13/19:03:10.22                 -NaN
2018-01-13/19:03:10.25                 -NaN
2018-01-13/19:03:10.28                 -NaN
2018-01-13/19:03:10.31                 -NaN
2018-01-13/19:03:10.34                 -NaN
2018-01-13/19:03:10.37                 -NaN
2018-01-13/19:03:10.40                 -NaN
2018-01-13/19:03:10.44                 -NaN
2018-01-13/19:03:10.47                 -NaN
2018-01-13/19:03:10.50                 -NaN
2018-01-13/19:03:10.53                 -NaN
2018-01-13/19:03:10.56                 -NaN
2018-01-13/19:03:10.59                 -NaN
2018-01-13/19:03:10.62                 -NaN
2018-01-13/19:03:10.65                 -NaN
2018-01-13/19:03:10.69                 -NaN
2018-01-13/19:03:10.72                 -NaN
2018-01-13/19:03:10.75                 -NaN
2018-01-13/19:03:10.78                 -NaN
2018-01-13/19:03:10.81                 -NaN
2018-01-13/19:03:10.84                 -NaN
2018-01-13/19:03:10.87                 -NaN
2018-01-13/19:03:10.90                 -NaN
2018-01-13/19:03:10.94                 -NaN
2018-01-13/19:03:10.97                 -NaN
2018-01-13/19:03:11.00                 -NaN
2018-01-13/19:03:11.03                 -NaN
2018-01-13/19:03:11.06                 -NaN
2018-01-13/19:03:11.09                 -NaN
2018-01-13/19:03:11.12                 -NaN
2018-01-13/19:03:11.15                 -NaN
2018-01-13/19:03:11.19                 -NaN
2018-01-13/19:03:11.22                 -NaN
2018-01-13/19:03:11.25                 -NaN
2018-01-13/19:03:11.28                 -NaN
2018-01-13/19:03:11.31                 -NaN
2018-01-13/19:03:11.34                 -NaN
2018-01-13/19:03:11.37                 -NaN
2018-01-13/19:03:11.40                 -NaN
2018-01-13/19:03:11.44                 -NaN
2018-01-13/19:03:11.47                 -NaN
2018-01-13/19:03:11.50                 -NaN
2018-01-13/19:03:11.53                 -NaN
2018-01-13/19:03:11.56                 -NaN
2018-01-13/19:03:11.59                 -NaN
2018-01-13/19:03:11.62                 -NaN
2018-01-13/19:03:11.65                 -NaN
2018-01-13/19:03:11.69                 -NaN
2018-01-13/19:03:11.72                 -NaN
2018-01-13/19:03:11.75                 -NaN
2018-01-13/19:03:11.78                 -NaN
2018-01-13/19:03:11.81                 -NaN
2018-01-13/19:03:11.84                 -NaN
2018-01-13/19:03:11.87                 -NaN
2018-01-13/19:03:11.90                 -NaN
2018-01-13/19:03:11.94                 -NaN
2018-01-13/19:03:11.97                 -NaN
2018-01-13/19:03:12.00                 -NaN
2018-01-13/19:03:12.03                 -NaN
2018-01-13/19:03:12.06                 -NaN
2018-01-13/19:03:12.09                 -NaN
2018-01-13/19:03:12.12                 -NaN
2018-01-13/19:03:12.15                 -NaN
2018-01-13/19:03:12.19                 -NaN
2018-01-13/19:03:12.22                 -NaN
2018-01-13/19:03:12.25                 -NaN
2018-01-13/19:03:12.28                 -NaN
2018-01-13/19:03:12.31                 -NaN
2018-01-13/19:03:12.34                 -NaN
2018-01-13/19:03:12.37                 -NaN
2018-01-13/19:03:12.40                 -NaN
2018-01-13/19:03:12.44                 -NaN
2018-01-13/19:03:12.47                 -NaN
2018-01-13/19:03:12.50                 -NaN
2018-01-13/19:03:12.53                 -NaN
2018-01-13/19:03:12.56                 -NaN
2018-01-13/19:03:12.59                 -NaN
2018-01-13/19:03:12.62                 -NaN
2018-01-13/19:03:12.65                 -NaN
2018-01-13/19:03:12.69                 -NaN
2018-01-13/19:03:12.72                 -NaN
2018-01-13/19:03:12.75                 -NaN
2018-01-13/19:03:12.78                 -NaN
2018-01-13/19:03:12.81                 -NaN
2018-01-13/19:03:12.84                 -NaN
2018-01-13/19:03:12.87                 -NaN
2018-01-13/19:03:12.90                 -NaN
2018-01-13/19:03:12.94                 -NaN
2018-01-13/19:03:12.97                 -NaN
2018-01-13/19:03:13.00                 -NaN
2018-01-13/19:03:13.03                 -NaN
2018-01-13/19:03:13.06                 -NaN
2018-01-13/19:03:13.09                 -NaN
2018-01-13/19:03:13.12                 -NaN
2018-01-13/19:03:13.15                 -NaN
2018-01-13/19:03:13.19                 -NaN
2018-01-13/19:03:13.22                 -NaN
2018-01-13/19:03:13.25                 -NaN
2018-01-13/19:03:13.28                 -NaN
2018-01-13/19:03:13.31                 -NaN
2018-01-13/19:03:13.34                 -NaN
2018-01-13/19:03:13.37                 -NaN
2018-01-13/19:03:13.40                 -NaN
2018-01-13/19:03:13.44                 -NaN
2018-01-13/19:03:13.47                 -NaN
2018-01-13/19:03:13.50                 -NaN
2018-01-13/19:03:13.53                 -NaN
2018-01-13/19:03:13.56                 -NaN
2018-01-13/19:03:13.59                 -NaN
2018-01-13/19:03:13.62                 -NaN
2018-01-13/19:03:13.65                 -NaN
2018-01-13/19:03:13.69                 -NaN
2018-01-13/19:03:13.72                 -NaN
2018-01-13/19:03:13.75                 -NaN
2018-01-13/19:03:13.78                 -NaN
2018-01-13/19:03:13.81                 -NaN
2018-01-13/19:03:13.84                 -NaN
2018-01-13/19:03:13.87                 -NaN
2018-01-13/19:03:13.90                 -NaN
2018-01-13/19:03:13.94                 -NaN
2018-01-13/19:03:13.97                 -NaN
2018-01-13/19:03:14.00                 -NaN
2018-01-13/19:03:14.03                 -NaN
[truncated: 22,473 more chars]
