# Supplementary material for: Miniature Dungey-like cycle at Mars
Source: Nat Commun. 2026 Jul 23;17:6129. doi: 10.1038/s41467-026-75019-3 (PMC13396348; doi:10.1038/s41467-026-75019-3)
Supplement: Supplementary file 3 — Source data [file 41467_2026_75019_MOESM3_ESM.zip › data_files/Fig_maven_20190303_112600_B^r.txt]

Panel        1:  dBc
ytitle=B!Ur!N [nT]
B!Ur!N!Dr!N B!Ur!N!DNS!N B!Ur!N!DEW!N
2019-03-03/11:24:30.01                 NaN             NaN             NaN
2019-03-03/11:24:30.04                 NaN             NaN             NaN
2019-03-03/11:24:30.07                 NaN             NaN             NaN
2019-03-03/11:24:30.11                 NaN             NaN             NaN
2019-03-03/11:24:30.14                 NaN             NaN             NaN
2019-03-03/11:24:30.17                 NaN             NaN             NaN
2019-03-03/11:24:30.20                 NaN             NaN             NaN
2019-03-03/11:24:30.23                 NaN             NaN             NaN
2019-03-03/11:24:30.26                 NaN             NaN             NaN
2019-03-03/11:24:30.29                 NaN             NaN             NaN
2019-03-03/11:24:30.32                 NaN             NaN             NaN
2019-03-03/11:24:30.36                 NaN             NaN             NaN
2019-03-03/11:24:30.39                 NaN             NaN             NaN
2019-03-03/11:24:30.42                 NaN             NaN             NaN
2019-03-03/11:24:30.45                 NaN             NaN             NaN
2019-03-03/11:24:30.48                 NaN             NaN             NaN
2019-03-03/11:24:30.51                 NaN             NaN             NaN
2019-03-03/11:24:30.54                 NaN             NaN             NaN
2019-03-03/11:24:30.57                 NaN             NaN             NaN
2019-03-03/11:24:30.61                 NaN             NaN             NaN
2019-03-03/11:24:30.64                 NaN             NaN             NaN
2019-03-03/11:24:30.67                 NaN             NaN             NaN
2019-03-03/11:24:30.70                 NaN             NaN             NaN
2019-03-03/11:24:30.73                 NaN             NaN             NaN
2019-03-03/11:24:30.76                 NaN             NaN             NaN
2019-03-03/11:24:30.79                 NaN             NaN             NaN
2019-03-03/11:24:30.82                 NaN             NaN             NaN
2019-03-03/11:24:30.86                 NaN             NaN             NaN
2019-03-03/11:24:30.89                 NaN             NaN             NaN
2019-03-03/11:24:30.92                 NaN             NaN             NaN
2019-03-03/11:24:30.95                 NaN             NaN             NaN
2019-03-03/11:24:30.98                 NaN             NaN             NaN
2019-03-03/11:24:31.01                 NaN             NaN             NaN
2019-03-03/11:24:31.04                 NaN             NaN             NaN
2019-03-03/11:24:31.07                 NaN             NaN             NaN
2019-03-03/11:24:31.11                 NaN             NaN             NaN
2019-03-03/11:24:31.14                 NaN             NaN             NaN
2019-03-03/11:24:31.17                 NaN             NaN             NaN
2019-03-03/11:24:31.20                 NaN             NaN             NaN
2019-03-03/11:24:31.23                 NaN             NaN             NaN
2019-03-03/11:24:31.26                 NaN             NaN             NaN
2019-03-03/11:24:31.29                 NaN             NaN             NaN
2019-03-03/11:24:31.32                 NaN             NaN             NaN
2019-03-03/11:24:31.36                 NaN             NaN             NaN
2019-03-03/11:24:31.39                 NaN             NaN             NaN
2019-03-03/11:24:31.42                 NaN             NaN             NaN
2019-03-03/11:24:31.45                 NaN             NaN             NaN
2019-03-03/11:24:31.48                 NaN             NaN             NaN
2019-03-03/11:24:31.51                 NaN             NaN             NaN
2019-03-03/11:24:31.54                 NaN             NaN             NaN
2019-03-03/11:24:31.57                 NaN             NaN             NaN
2019-03-03/11:24:31.61                 NaN             NaN             NaN
2019-03-03/11:24:31.64                 NaN             NaN             NaN
2019-03-03/11:24:31.67                 NaN             NaN             NaN
2019-03-03/11:24:31.70                 NaN             NaN             NaN
2019-03-03/11:24:31.73                 NaN             NaN             NaN
2019-03-03/11:24:31.76                 NaN             NaN             NaN
2019-03-03/11:24:31.79                 NaN             NaN             NaN
2019-03-03/11:24:31.82                 NaN             NaN             NaN
2019-03-03/11:24:31.86                 NaN             NaN             NaN
2019-03-03/11:24:31.89                 NaN             NaN             NaN
2019-03-03/11:24:31.92                 NaN             NaN             NaN
2019-03-03/11:24:31.95                 NaN             NaN             NaN
2019-03-03/11:24:31.98                 NaN             NaN             NaN
2019-03-03/11:24:32.01                 NaN             NaN             NaN
2019-03-03/11:24:32.04                 NaN             NaN             NaN
2019-03-03/11:24:32.07                 NaN             NaN             NaN
2019-03-03/11:24:32.11                 NaN             NaN             NaN
2019-03-03/11:24:32.14                 NaN             NaN             NaN
2019-03-03/11:24:32.17                 NaN             NaN             NaN
2019-03-03/11:24:32.20                 NaN             NaN             NaN
2019-03-03/11:24:32.23                 NaN             NaN             NaN
2019-03-03/11:24:32.26                 NaN             NaN             NaN
2019-03-03/11:24:32.29                 NaN             NaN             NaN
2019-03-03/11:24:32.32                 NaN             NaN             NaN
2019-03-03/11:24:32.36                 NaN             NaN             NaN
2019-03-03/11:24:32.39                 NaN             NaN             NaN
2019-03-03/11:24:32.42                 NaN             NaN             NaN
2019-03-03/11:24:32.45                 NaN             NaN             NaN
2019-03-03/11:24:32.48                 NaN             NaN             NaN
2019-03-03/11:24:32.51                 NaN             NaN             NaN
2019-03-03/11:24:32.54                 NaN             NaN             NaN
2019-03-03/11:24:32.57                 NaN             NaN             NaN
2019-03-03/11:24:32.61                 NaN             NaN             NaN
2019-03-03/11:24:32.64                 NaN             NaN             NaN
2019-03-03/11:24:32.67                 NaN             NaN             NaN
2019-03-03/11:24:32.70                 NaN             NaN             NaN
2019-03-03/11:24:32.73                 NaN             NaN             NaN
2019-03-03/11:24:32.76                 NaN             NaN             NaN
2019-03-03/11:24:32.79                 NaN             NaN             NaN
2019-03-03/11:24:32.82                 NaN             NaN             NaN
2019-03-03/11:24:32.86                 NaN             NaN             NaN
2019-03-03/11:24:32.89                 NaN             NaN             NaN
2019-03-03/11:24:32.92                 NaN             NaN             NaN
2019-03-03/11:24:32.95                 NaN             NaN             NaN
2019-03-03/11:24:32.98                 NaN             NaN             NaN
2019-03-03/11:24:33.01                 NaN             NaN             NaN
2019-03-03/11:24:33.04                 NaN             NaN             NaN
2019-03-03/11:24:33.07                 NaN             NaN             NaN
2019-03-03/11:24:33.11                 NaN             NaN             NaN
2019-03-03/11:24:33.14                 NaN             NaN             NaN
2019-03-03/11:24:33.17                 NaN             NaN             NaN
2019-03-03/11:24:33.20                 NaN             NaN             NaN
2019-03-03/11:24:33.23                 NaN             NaN             NaN
2019-03-03/11:24:33.26                 NaN             NaN             NaN
2019-03-03/11:24:33.29                 NaN             NaN             NaN
2019-03-03/11:24:33.32                 NaN             NaN             NaN
2019-03-03/11:24:33.36                 NaN             NaN             NaN
2019-03-03/11:24:33.39                 NaN             NaN             NaN
2019-03-03/11:24:33.42                 NaN             NaN             NaN
2019-03-03/11:24:33.45                 NaN             NaN             NaN
2019-03-03/11:24:33.48                 NaN             NaN             NaN
2019-03-03/11:24:33.51                 NaN             NaN             NaN
2019-03-03/11:24:33.54                 NaN             NaN             NaN
2019-03-03/11:24:33.57                 NaN             NaN             NaN
2019-03-03/11:24:33.61                 NaN             NaN             NaN
2019-03-03/11:24:33.64                 NaN             NaN             NaN
2019-03-03/11:24:33.67                 NaN             NaN             NaN
2019-03-03/11:24:33.70                 NaN             NaN             NaN
2019-03-03/11:24:33.73                 NaN             NaN             NaN
2019-03-03/11:24:33.76                 NaN             NaN             NaN
2019-03-03/11:24:33.79                 NaN             NaN             NaN
2019-03-03/11:24:33.82                 NaN             NaN             NaN
2019-03-03/11:24:33.86                 NaN             NaN             NaN
2019-03-03/11:24:33.89                 NaN             NaN             NaN
2019-03-03/11:24:33.92                 NaN             NaN             NaN
2019-03-03/11:24:33.95                 NaN             NaN             NaN
2019-03-03/11:24:33.98                 NaN             NaN             NaN
2019-03-03/11:24:34.01                 NaN             NaN             NaN
2019-03-03/11:24:34.04                 NaN             NaN             NaN
2019-03-03/11:24:34.07                 NaN             NaN             NaN
2019-03-03/11:24:34.11                 NaN             NaN             NaN
2019-03-03/11:24:34.14                 NaN             NaN             NaN
2019-03-03/11:24:34.17                 NaN             NaN             NaN
2019-03-03/11:24:34.20                 NaN             NaN             NaN
2019-03-03/11:24:34.23                 NaN             NaN             NaN
2019-03-03/11:24:34.26                 NaN             NaN             NaN
2019-03-03/11:24:34.29                 NaN             NaN             NaN
2019-03-03/11:24:34.32                 NaN             NaN             NaN
2019-03-03/11:24:34.36                 NaN             NaN             NaN
2019-03-03/11:24:34.39                 NaN             NaN             NaN
2019-03-03/11:24:34.42                 NaN             NaN             NaN
2019-03-03/11:24:34.45                 NaN             NaN             NaN
2019-03-03/11:24:34.48                 NaN             NaN             NaN
2019-03-03/11:24:34.51                 NaN             NaN             NaN
2019-03-03/11:24:34.54                 NaN             NaN             NaN
2019-03-03/11:24:34.57                 NaN             NaN             NaN
2019-03-03/11:24:34.61                 NaN             NaN             NaN
2019-03-03/11:24:34.64                 NaN             NaN             NaN
2019-03-03/11:24:34.67                 NaN             NaN             NaN
2019-03-03/11:24:34.70                 NaN             NaN             NaN
2019-03-03/11:24:34.73                 NaN             NaN             NaN
2019-03-03/11:24:34.76                 NaN             NaN             NaN
2019-03-03/11:24:34.79                 NaN             NaN             NaN
2019-03-03/11:24:34.82                 NaN             NaN             NaN
2019-03-03/11:24:34.86                 NaN             NaN             NaN
2019-03-03/11:24:34.89                 NaN             NaN             NaN
2019-03-03/11:24:34.92                 NaN             NaN             NaN
2019-03-03/11:24:34.95                 NaN             NaN             NaN
2019-03-03/11:24:34.98                 NaN             NaN             NaN
2019-03-03/11:24:35.01                 NaN             NaN             NaN
2019-03-03/11:24:35.04                 NaN             NaN             NaN
2019-03-03/11:24:35.07                 NaN             NaN             NaN
2019-03-03/11:24:35.11                 NaN             NaN             NaN
2019-03-03/11:24:35.14                 NaN             NaN             NaN
2019-03-03/11:24:35.17                 NaN             NaN             NaN
2019-03-03/11:24:35.20                 NaN             NaN             NaN
2019-03-03/11:24:35.23                 NaN             NaN             NaN
2019-03-03/11:24:35.26                 NaN             NaN             NaN
2019-03-03/11:24:35.29                 NaN             NaN             NaN
2019-03-03/11:24:35.32                 NaN             NaN             NaN
2019-03-03/11:24:35.36                 NaN             NaN             NaN
2019-03-03/11:24:35.39                 NaN             NaN             NaN
2019-03-03/11:24:35.42                 NaN             NaN             NaN
2019-03-03/11:24:35.45                 NaN             NaN             NaN
2019-03-03/11:24:35.48                 NaN             NaN             NaN
2019-03-03/11:24:35.51                 NaN             NaN             NaN
2019-03-03/11:24:35.54                 NaN             NaN             NaN
2019-03-03/11:24:35.57                 NaN             NaN             NaN
2019-03-03/11:24:35.61                 NaN             NaN             NaN
2019-03-03/11:24:35.64                 NaN             NaN             NaN
2019-03-03/11:24:35.67                 NaN             NaN             NaN
2019-03-03/11:24:35.70                 NaN             NaN             NaN
2019-03-03/11:24:35.73                 NaN             NaN             NaN
2019-03-03/11:24:35.76                 NaN             NaN             NaN
2019-03-03/11:24:35.79                 NaN             NaN             NaN
2019-03-03/11:24:35.82                 NaN             NaN             NaN
2019-03-03/11:24:35.86                 NaN             NaN             NaN
2019-03-03/11:24:35.89                 NaN             NaN             NaN
2019-03-03/11:24:35.92                 NaN             NaN             NaN
2019-03-03/11:24:35.95                 NaN             NaN             NaN
2019-03-03/11:24:35.98                 NaN             NaN             NaN
2019-03-03/11:24:36.01                 NaN             NaN             NaN
2019-03-03/11:24:36.04                 NaN             NaN             NaN
2019-03-03/11:24:36.07                 NaN             NaN             NaN
2019-03-03/11:24:36.11                 NaN             NaN             NaN
2019-03-03/11:24:36.14                 NaN             NaN             NaN
2019-03-03/11:24:36.17                 NaN             NaN             NaN
2019-03-03/11:24:36.20                 NaN             NaN             NaN
2019-03-03/11:24:36.23                 NaN             NaN             NaN
2019-03-03/11:24:36.26                 NaN             NaN             NaN
2019-03-03/11:24:36.29                 NaN             NaN             NaN
2019-03-03/11:24:36.32                 NaN             NaN             NaN
2019-03-03/11:24:36.36                 NaN             NaN             NaN
2019-03-03/11:24:36.39                 NaN             NaN             NaN
2019-03-03/11:24:36.42                 NaN             NaN             NaN
2019-03-03/11:24:36.45                 NaN             NaN             NaN
2019-03-03/11:24:36.48                 NaN             NaN             NaN
2019-03-03/11:24:36.51                 NaN             NaN             NaN
2019-03-03/11:24:36.54                 NaN             NaN             NaN
2019-03-03/11:24:36.57                 NaN             NaN             NaN
2019-03-03/11:24:36.61                 NaN             NaN             NaN
2019-03-03/11:24:36.64                 NaN             NaN             NaN
2019-03-03/11:24:36.67                 NaN             NaN             NaN
2019-03-03/11:24:36.70                 NaN             NaN             NaN
2019-03-03/11:24:36.73                 NaN             NaN             NaN
2019-03-03/11:24:36.76                 NaN             NaN             NaN
2019-03-03/11:24:36.79                 NaN             NaN             NaN
2019-03-03/11:24:36.82                 NaN             NaN             NaN
2019-03-03/11:24:36.86                 NaN             NaN             NaN
2019-03-03/11:24:36.89                 NaN             NaN             NaN
2019-03-03/11:24:36.92                 NaN             NaN             NaN
2019-03-03/11:24:36.95                 NaN             NaN             NaN
2019-03-03/11:24:36.98                 NaN             NaN             NaN
2019-03-03/11:24:37.01                 NaN             NaN             NaN
2019-03-03/11:24:37.04                 NaN             NaN             NaN
2019-03-03/11:24:37.07                 NaN             NaN             NaN
2019-03-03/11:24:37.11                 NaN             NaN             NaN
2019-03-03/11:24:37.14                 NaN             NaN             NaN
2019-03-03/11:24:37.17                 NaN             NaN             NaN
2019-03-03/11:24:37.20                 NaN             NaN             NaN
2019-03-03/11:24:37.23                 NaN             NaN             NaN
2019-03-03/11:24:37.26                 NaN             NaN             NaN
2019-03-03/11:24:37.29                 NaN             NaN             NaN
2019-03-03/11:24:37.32                 NaN             NaN             NaN
2019-03-03/11:24:37.36                 NaN             NaN             NaN
2019-03-03/11:24:37.39                 NaN             NaN             NaN
2019-03-03/11:24:37.42                 NaN             NaN             NaN
2019-03-03/11:24:37.45                 NaN             NaN             NaN
2019-03-03/11:24:37.48                 NaN             NaN             NaN
2019-03-03/11:24:37.51                 NaN             NaN             NaN
2019-03-03/11:24:37.54                 NaN             NaN             NaN
2019-03-03/11:24:37.57                 NaN             NaN             NaN
2019-03-03/11:24:37.61                 NaN             NaN             NaN
2019-03-03/11:24:37.64                 NaN             NaN             NaN
2019-03-03/11:24:37.67                 NaN             NaN             NaN
2019-03-03/11:24:37.70                 NaN             NaN             NaN
2019-03-03/11:24:37.73                 NaN             NaN             NaN
2019-03-03/11:24:37.76                 NaN             NaN             NaN
2019-03-03/11:24:37.79                 NaN             NaN             NaN
2019-03-03/11:24:37.82                 NaN             NaN             NaN
2019-03-03/11:24:37.86                 NaN             NaN             NaN
2019-03-03/11:24:37.89                 NaN             NaN             NaN
2019-03-03/11:24:37.92                 NaN             NaN             NaN
2019-03-03/11:24:37.95                 NaN             NaN             NaN
2019-03-03/11:24:37.98                 NaN             NaN             NaN
2019-03-03/11:24:38.01                 NaN             NaN             NaN
2019-03-03/11:24:38.04                 NaN             NaN             NaN
2019-03-03/11:24:38.07                 NaN             NaN             NaN
2019-03-03/11:24:38.11                 NaN             NaN             NaN
2019-03-03/11:24:38.14                 NaN             NaN             NaN
2019-03-03/11:24:38.17                 NaN             NaN             NaN
2019-03-03/11:24:38.20                 NaN             NaN             NaN
2019-03-03/11:24:38.23                 NaN             NaN             NaN
2019-03-03/11:24:38.26                 NaN             NaN             NaN
2019-03-03/11:24:38.29                 NaN             NaN             NaN
2019-03-03/11:24:38.32                 NaN             NaN             NaN
2019-03-03/11:24:38.36                 NaN             NaN             NaN
2019-03-03/11:24:38.39                 NaN             NaN             NaN
2019-03-03/11:24:38.42                 NaN             NaN             NaN
2019-03-03/11:24:38.45                 NaN             NaN             NaN
2019-03-03/11:24:38.48                 NaN             NaN             NaN
2019-03-03/11:24:38.51                 NaN             NaN             NaN
2019-03-03/11:24:38.54                 NaN             NaN             NaN
2019-03-03/11:24:38.57                 NaN             NaN             NaN
2019-03-03/11:24:38.61                 NaN             NaN             NaN
2019-03-03/11:24:38.64                 NaN             NaN             NaN
2019-03-03/11:24:38.67                 NaN             NaN             NaN
2019-03-03/11:24:38.70                 NaN             NaN             NaN
2019-03-03/11:24:38.73                 NaN             NaN             NaN
2019-03-03/11:24:38.76                 NaN             NaN             NaN
2019-03-03/11:24:38.79                 NaN             NaN             NaN
2019-03-03/11:24:38.82                 NaN             NaN             NaN
2019-03-03/11:24:38.86                 NaN             NaN             NaN
2019-03-03/11:24:38.89                 NaN             NaN             NaN
2019-03-03/11:24:38.92                 NaN             NaN             NaN
2019-03-03/11:24:38.95                 NaN             NaN             NaN
2019-03-03/11:24:38.98                 NaN             NaN             NaN
2019-03-03/11:24:39.01                 NaN             NaN             NaN
2019-03-03/11:24:39.04                 NaN             NaN             NaN
2019-03-03/11:24:39.07                 NaN             NaN             NaN
2019-03-03/11:24:39.11                 NaN             NaN             NaN
2019-03-03/11:24:39.14                 NaN             NaN             NaN
2019-03-03/11:24:39.17                 NaN             NaN             NaN
2019-03-03/11:24:39.20                 NaN             NaN             NaN
2019-03-03/11:24:39.23                 NaN             NaN             NaN
2019-03-03/11:24:39.26                 NaN             NaN             NaN
2019-03-03/11:24:39.29                 NaN             NaN             NaN
2019-03-03/11:24:39.32                 NaN             NaN             NaN
2019-03-03/11:24:39.36                 NaN             NaN             NaN
2019-03-03/11:24:39.39                 NaN             NaN             NaN
2019-03-03/11:24:39.42                 NaN             NaN             NaN
2019-03-03/11:24:39.45                 NaN             NaN             NaN
2019-03-03/11:24:39.48                 NaN             NaN             NaN
2019-03-03/11:24:39.51                 NaN             NaN             NaN
2019-03-03/11:24:39.54                 NaN             NaN             NaN
2019-03-03/11:24:39.57                 NaN             NaN             NaN
2019-03-03/11:24:39.61                 NaN             NaN             NaN
2019-03-03/11:24:39.64                 NaN             NaN             NaN
2019-03-03/11:24:39.67                 NaN             NaN             NaN
2019-03-03/11:24:39.70                 NaN             NaN             NaN
2019-03-03/11:24:39.73                 NaN             NaN             NaN
2019-03-03/11:24:39.76                 NaN             NaN             NaN
2019-03-03/11:24:39.79                 NaN             NaN             NaN
2019-03-03/11:24:39.82                 NaN             NaN             NaN
2019-03-03/11:24:39.86                 NaN             NaN             NaN
2019-03-03/11:24:39.89                 NaN             NaN             NaN
2019-03-03/11:24:39.92                 NaN             NaN             NaN
2019-03-03/11:24:39.95                 NaN             NaN             NaN
2019-03-03/11:24:39.98                 NaN             NaN             NaN
2019-03-03/11:24:40.01                 NaN             NaN             NaN
2019-03-03/11:24:40.04                 NaN             NaN             NaN
2019-03-03/11:24:40.07                 NaN             NaN             NaN
2019-03-03/11:24:40.11                 NaN             NaN             NaN
2019-03-03/11:24:40.14                 NaN             NaN             NaN
2019-03-03/11:24:40.17                 NaN             NaN             NaN
2019-03-03/11:24:40.20                 NaN             NaN             NaN
2019-03-03/11:24:40.23                 NaN             NaN             NaN
2019-03-03/11:24:40.26                 NaN             NaN             NaN
2019-03-03/11:24:40.29                 NaN             NaN             NaN
2019-03-03/11:24:40.32                 NaN             NaN             NaN
2019-03-03/11:24:40.36                 NaN             NaN             NaN
2019-03-03/11:24:40.39                 NaN             NaN             NaN
2019-03-03/11:24:40.42                 NaN             NaN             NaN
2019-03-03/11:24:40.45                 NaN             NaN             NaN
2019-03-03/11:24:40.48                 NaN             NaN             NaN
2019-03-03/11:24:40.51                 NaN             NaN             NaN
2019-03-03/11:24:40.54                 NaN             NaN             NaN
2019-03-03/11:24:40.57                 NaN             NaN             NaN
2019-03-03/11:24:40.61                 NaN             NaN             NaN
2019-03-03/11:24:40.64                 NaN             NaN             NaN
2019-03-03/11:24:40.67                 NaN             NaN             NaN
2019-03-03/11:24:40.70                 NaN             NaN             NaN
2019-03-03/11:24:40.73                 NaN             NaN             NaN
2019-03-03/11:24:40.76                 NaN             NaN             NaN
2019-03-03/11:24:40.79                 NaN             NaN             NaN
2019-03-03/11:24:40.82                 NaN             NaN             NaN
2019-03-03/11:24:40.86                 NaN             NaN             NaN
2019-03-03/11:24:40.89                 NaN             NaN             NaN
2019-03-03/11:24:40.92                 NaN             NaN             NaN
2019-03-03/11:24:40.95                 NaN             NaN             NaN
2019-03-03/11:24:40.98                 NaN             NaN             NaN
2019-03-03/11:24:41.01                 NaN             NaN             NaN
2019-03-03/11:24:41.04                 NaN             NaN             NaN
2019-03-03/11:24:41.07                 NaN             NaN             NaN
2019-03-03/11:24:41.11                 NaN             NaN             NaN
2019-03-03/11:24:41.14                 NaN             NaN             NaN
2019-03-03/11:24:41.17                 NaN             NaN             NaN
2019-03-03/11:24:41.20                 NaN             NaN             NaN
2019-03-03/11:24:41.23                 NaN             NaN             NaN
2019-03-03/11:24:41.26                 NaN             NaN             NaN
2019-03-03/11:24:41.29                 NaN             NaN             NaN
2019-03-03/11:24:41.32                 NaN             NaN             NaN
2019-03-03/11:24:41.36                 NaN             NaN             NaN
2019-03-03/11:24:41.39                 NaN             NaN             NaN
2019-03-03/11:24:41.42                 NaN             NaN             NaN
2019-03-03/11:24:41.45                 NaN             NaN             NaN
2019-03-03/11:24:41.48                 NaN             NaN             NaN
2019-03-03/11:24:41.51                 NaN             NaN             NaN
2019-03-03/11:24:41.54                 NaN             NaN             NaN
2019-03-03/11:24:41.57                 NaN             NaN             NaN
2019-03-03/11:24:41.61                 NaN             NaN             NaN
2019-03-03/11:24:41.64                 NaN             NaN             NaN
2019-03-03/11:24:41.67                 NaN             NaN             NaN
2019-03-03/11:24:41.70                 NaN             NaN             NaN
2019-03-03/11:24:41.73                 NaN             NaN             NaN
2019-03-03/11:24:41.76                 NaN             NaN             NaN
2019-03-03/11:24:41.79                 NaN             NaN             NaN
2019-03-03/11:24:41.82                 NaN             NaN             NaN
2019-03-03/11:24:41.86                 NaN             NaN             NaN
2019-03-03/11:24:41.89                 NaN             NaN             NaN
2019-03-03/11:24:41.92                 NaN             NaN             NaN
2019-03-03/11:24:41.95                 NaN             NaN             NaN
2019-03-03/11:24:41.98                 NaN             NaN             NaN
2019-03-03/11:24:42.01                 NaN             NaN             NaN
2019-03-03/11:24:42.04                 NaN             NaN             NaN
2019-03-03/11:24:42.07                 NaN             NaN             NaN
2019-03-03/11:24:42.11                 NaN             NaN             NaN
2019-03-03/11:24:42.14                 NaN             NaN             NaN
2019-03-03/11:24:42.17                 NaN             NaN             NaN
2019-03-03/11:24:42.20                 NaN             NaN             NaN
2019-03-03/11:24:42.23                 NaN             NaN             NaN
2019-03-03/11:24:42.26                 NaN             NaN             NaN
2019-03-03/11:24:42.29                 NaN             NaN             NaN
2019-03-03/11:24:42.32                 NaN             NaN             NaN
2019-03-03/11:24:42.36                 NaN             NaN             NaN
2019-03-03/11:24:42.39                 NaN             NaN             NaN
2019-03-03/11:24:42.42                 NaN             NaN             NaN
2019-03-03/11:24:42.45                 NaN             NaN             NaN
2019-03-03/11:24:42.48                 NaN             NaN             NaN
2019-03-03/11:24:42.51                 NaN             NaN             NaN
2019-03-03/11:24:42.54                 NaN             NaN             NaN
2019-03-03/11:24:42.57                 NaN             NaN             NaN
2019-03-03/11:24:42.61                 NaN             NaN             NaN
2019-03-03/11:24:42.64                 NaN             NaN             NaN
2019-03-03/11:24:42.67                 NaN             NaN             NaN
2019-03-03/11:24:42.70                 NaN             NaN             NaN
2019-03-03/11:24:42.73                 NaN             NaN             NaN
2019-03-03/11:24:42.76                 NaN             NaN             NaN
2019-03-03/11:24:42.79                 NaN             NaN             NaN
2019-03-03/11:24:42.82                 NaN             NaN             NaN
2019-03-03/11:24:42.86                 NaN             NaN             NaN
2019-03-03/11:24:42.89                 NaN             NaN             NaN
2019-03-03/11:24:42.92                 NaN             NaN             NaN
2019-03-03/11:24:42.95                 NaN             NaN             NaN
2019-03-03/11:24:42.98                 NaN             NaN             NaN
2019-03-03/11:24:43.01                 NaN             NaN             NaN
2019-03-03/11:24:43.04                 NaN             NaN             NaN
2019-03-03/11:24:43.07                 NaN             NaN             NaN
2019-03-03/11:24:43.11                 NaN             NaN             NaN
2019-03-03/11:24:43.14                 NaN             NaN             NaN
2019-03-03/11:24:43.17                 NaN             NaN             NaN
2019-03-03/11:24:43.20                 NaN             NaN             NaN
2019-03-03/11:24:43.23                 NaN             NaN             NaN
2019-03-03/11:24:43.26                 NaN             NaN             NaN
2019-03-03/11:24:43.29                 NaN             NaN             NaN
2019-03-03/11:24:43.32                 NaN             NaN             NaN
2019-03-03/11:24:43.36                 NaN             NaN             NaN
2019-03-03/11:24:43.39                 NaN             NaN             NaN
2019-03-03/11:24:43.42                 NaN             NaN             NaN
2019-03-03/11:24:43.45                 NaN             NaN             NaN
2019-03-03/11:24:43.48                 NaN             NaN             NaN
2019-03-03/11:24:43.51                 NaN             NaN             NaN
2019-03-03/11:24:43.54                 NaN             NaN             NaN
2019-03-03/11:24:43.57                 NaN             NaN             NaN
2019-03-03/11:24:43.61                 NaN             NaN             NaN
2019-03-03/11:24:43.64                 NaN             NaN             NaN
2019-03-03/11:24:43.67                 NaN             NaN             NaN
2019-03-03/11:24:43.70                 NaN             NaN             NaN
2019-03-03/11:24:43.73                 NaN             NaN             NaN
2019-03-03/11:24:43.76                 NaN             NaN             NaN
2019-03-03/11:24:43.79                 NaN             NaN             NaN
2019-03-03/11:24:43.82                 NaN             NaN             NaN
2019-03-03/11:24:43.86                 NaN             NaN             NaN
2019-03-03/11:24:43.89                 NaN             NaN             NaN
2019-03-03/11:24:43.92                 NaN             NaN             NaN
2019-03-03/11:24:43.95                 NaN             NaN             NaN
2019-03-03/11:24:43.98                 NaN             NaN             NaN
2019-03-03/11:24:44.01                 NaN             NaN             NaN
2019-03-03/11:24:44.04                 NaN             NaN             NaN
2019-03-03/11:24:44.07                 NaN             NaN             NaN
2019-03-03/11:24:44.11                 NaN             NaN             NaN
2019-03-03/11:24:44.14                 NaN             NaN             NaN
2019-03-03/11:24:44.17                 NaN             NaN             NaN
2019-03-03/11:24:44.20                 NaN             NaN             NaN
2019-03-03/11:24:44.23                 NaN             NaN             NaN
2019-03-03/11:24:44.26                 NaN             NaN             NaN
2019-03-03/11:24:44.29                 NaN             NaN             NaN
2019-03-03/11:24:44.32                 NaN             NaN             NaN
2019-03-03/11:24:44.36                 NaN             NaN             NaN
2019-03-03/11:24:44.39                 NaN             NaN             NaN
2019-03-03/11:24:44.42                 NaN             NaN             NaN
2019-03-03/11:24:44.45                 NaN             NaN             NaN
2019-03-03/11:24:44.48                 NaN             NaN             NaN
2019-03-03/11:24:44.51                 NaN             NaN             NaN
2019-03-03/11:24:44.54                 NaN             NaN             NaN
2019-03-03/11:24:44.57                 NaN             NaN             NaN
2019-03-03/11:24:44.61                 NaN             NaN             NaN
2019-03-03/11:24:44.64                 NaN             NaN             NaN
2019-03-03/11:24:44.67                 NaN             NaN             NaN
2019-03-03/11:24:44.70                 NaN             NaN             NaN
2019-03-03/11:24:44.73                 NaN             NaN             NaN
2019-03-03/11:24:44.76                 NaN             NaN             NaN
2019-03-03/11:24:44.79                 NaN             NaN             NaN
2019-03-03/11:24:44.82                 NaN             NaN             NaN
2019-03-03/11:24:44.86                 NaN             NaN             NaN
2019-03-03/11:24:44.89                 NaN             NaN             NaN
2019-03-03/11:24:44.92                 NaN             NaN             NaN
2019-03-03/11:24:44.95                 NaN             NaN             NaN
2019-03-03/11:24:44.98                 NaN             NaN             NaN
2019-03-03/11:24:45.01                 NaN             NaN             NaN
2019-03-03/11:24:45.04                 NaN             NaN             NaN
2019-03-03/11:24:45.07                 NaN             NaN             NaN
2019-03-03/11:24:45.11                 NaN             NaN             NaN
2019-03-03/11:24:45.14                 NaN             NaN             NaN
2019-03-03/11:24:45.17                 NaN             NaN             NaN
2019-03-03/11:24:45.20                 NaN             NaN             NaN
2019-03-03/11:24:45.23                 NaN             NaN             NaN
2019-03-03/11:24:45.26                 NaN             NaN             NaN
2019-03-03/11:24:45.29                 NaN             NaN             NaN
2019-03-03/11:24:45.32                 NaN             NaN             NaN
2019-03-03/11:24:45.36                 NaN             NaN             NaN
2019-03-03/11:24:45.39                 NaN             NaN             NaN
2019-03-03/11:24:45.42                 NaN             NaN             NaN
2019-03-03/11:24:45.45                 NaN             NaN             NaN
2019-03-03/11:24:45.48                 NaN             NaN             NaN
2019-03-03/11:24:45.51                 NaN             NaN             NaN
2019-03-03/11:24:45.54                 NaN             NaN             NaN
2019-03-03/11:24:45.57                 NaN             NaN             NaN
2019-03-03/11:24:45.61                 NaN             NaN             NaN
2019-03-03/11:24:45.64                 NaN             NaN             NaN
2019-03-03/11:24:45.67                 NaN             NaN             NaN
2019-03-03/11:24:45.70                 NaN             NaN             NaN
2019-03-03/11:24:45.73                 NaN             NaN             NaN
2019-03-03/11:24:45.76                 NaN             NaN             NaN
2019-03-03/11:24:45.79                 NaN             NaN             NaN
2019-03-03/11:24:45.82                 NaN             NaN             NaN
2019-03-03/11:24:45.86                 NaN             NaN             NaN
2019-03-03/11:24:45.89                 NaN             NaN             NaN
2019-03-03/11:24:45.92                 NaN             NaN             NaN
2019-03-03/11:24:45.95                 NaN             NaN             NaN
2019-03-03/11:24:45.98                 NaN             NaN             NaN
2019-03-03/11:24:46.01                 NaN             NaN             NaN
2019-03-03/11:24:46.04                 NaN             NaN             NaN
2019-03-03/11:24:46.07                 NaN             NaN             NaN
2019-03-03/11:24:46.11                 NaN             NaN             NaN
2019-03-03/11:24:46.14                 NaN             NaN             NaN
2019-03-03/11:24:46.17                 NaN             NaN             NaN
2019-03-03/11:24:46.20                 NaN             NaN             NaN
2019-03-03/11:24:46.23                 NaN             NaN             NaN
2019-03-03/11:24:46.26                 NaN             NaN             NaN
2019-03-03/11:24:46.29                 NaN             NaN             NaN
2019-03-03/11:24:46.32                 NaN             NaN             NaN
2019-03-03/11:24:46.36                 NaN             NaN             NaN
2019-03-03/11:24:46.39                 NaN             NaN             NaN
2019-03-03/11:24:46.42                 NaN             NaN             NaN
2019-03-03/11:24:46.45                 NaN             NaN             NaN
2019-03-03/11:24:46.48                 NaN             NaN             NaN
2019-03-03/11:24:46.51                 NaN             NaN             NaN
2019-03-03/11:24:46.54                 NaN             NaN             NaN
2019-03-03/11:24:46.57                 NaN             NaN             NaN
2019-03-03/11:24:46.61                 NaN             NaN             NaN
2019-03-03/11:24:46.64                 NaN             NaN             NaN
2019-03-03/11:24:46.67                 NaN             NaN             NaN
2019-03-03/11:24:46.70                 NaN             NaN             NaN
2019-03-03/11:24:46.73                 NaN             NaN             NaN
2019-03-03/11:24:46.76                 NaN             NaN             NaN
2019-03-03/11:24:46.79                 NaN             NaN             NaN
2019-03-03/11:24:46.82                 NaN             NaN             NaN
2019-03-03/11:24:46.86                 NaN             NaN             NaN
2019-03-03/11:24:46.89                 NaN             NaN             NaN
2019-03-03/11:24:46.92                 NaN             NaN             NaN
2019-03-03/11:24:46.95                 NaN             NaN             NaN
2019-03-03/11:24:46.98                 NaN             NaN             NaN
2019-03-03/11:24:47.01                 NaN             NaN             NaN
2019-03-03/11:24:47.04                 NaN             NaN             NaN
2019-03-03/11:24:47.07                 NaN             NaN             NaN
2019-03-03/11:24:47.11                 NaN             NaN             NaN
2019-03-03/11:24:47.14                 NaN             NaN             NaN
2019-03-03/11:24:47.17                 NaN             NaN             NaN
2019-03-03/11:24:47.20                 NaN             NaN             NaN
2019-03-03/11:24:47.23                 NaN             NaN             NaN
2019-03-03/11:24:47.26                 NaN             NaN             NaN
2019-03-03/11:24:47.29                 NaN             NaN             NaN
2019-03-03/11:24:47.32                 NaN             NaN             NaN
2019-03-03/11:24:47.36                 NaN             NaN             NaN
2019-03-03/11:24:47.39                 NaN             NaN             NaN
2019-03-03/11:24:47.42                 NaN             NaN             NaN
2019-03-03/11:24:47.45                 NaN             NaN             NaN
2019-03-03/11:24:47.48                 NaN             NaN             NaN
2019-03-03/11:24:47.51                 NaN             NaN             NaN
2019-03-03/11:24:47.54                 NaN             NaN             NaN
2019-03-03/11:24:47.57                 NaN             NaN             NaN
2019-03-03/11:24:47.61                 NaN             NaN             NaN
2019-03-03/11:24:47.64                 NaN             NaN             NaN
2019-03-03/11:24:47.67                 NaN             NaN             NaN
2019-03-03/11:24:47.70                 NaN             NaN             NaN
2019-03-03/11:24:47.73                 NaN             NaN             NaN
2019-03-03/11:24:47.76                 NaN             NaN             NaN
2019-03-03/11:24:47.79                 NaN             NaN             NaN
2019-03-03/11:24:47.82                 NaN             NaN             NaN
2019-03-03/11:24:47.86                 NaN             NaN             NaN
2019-03-03/11:24:47.89                 NaN             NaN             NaN
2019-03-03/11:24:47.92                 NaN             NaN             NaN
2019-03-03/11:24:47.95                 NaN             NaN             NaN
2019-03-03/11:24:47.98                 NaN             NaN             NaN
2019-03-03/11:24:48.01                 NaN             NaN             NaN
2019-03-03/11:24:48.04                 NaN             NaN             NaN
2019-03-03/11:24:48.07                 NaN             NaN             NaN
2019-03-03/11:24:48.11                 NaN             NaN             NaN
2019-03-03/11:24:48.14                 NaN             NaN             NaN
2019-03-03/11:24:48.17                 NaN             NaN             NaN
2019-03-03/11:24:48.20                 NaN             NaN             NaN
2019-03-03/11:24:48.23                 NaN             NaN             NaN
2019-03-03/11:24:48.26                 NaN             NaN             NaN
2019-03-03/11:24:48.29                 NaN             NaN             NaN
2019-03-03/11:24:48.32                 NaN             NaN             NaN
2019-03-03/11:24:48.36                 NaN             NaN             NaN
2019-03-03/11:24:48.39                 NaN             NaN             NaN
2019-03-03/11:24:48.42                 NaN             NaN             NaN
2019-03-03/11:24:48.45                 NaN             NaN             NaN
2019-03-03/11:24:48.48                 NaN             NaN             NaN
2019-03-03/11:24:48.51                 NaN             NaN             NaN
2019-03-03/11:24:48.54                 NaN             NaN             NaN
2019-03-03/11:24:48.57                 NaN             NaN             NaN
2019-03-03/11:24:48.61                 NaN             NaN             NaN
2019-03-03/11:24:48.64                 NaN             NaN             NaN
2019-03-03/11:24:48.67                 NaN             NaN             NaN
2019-03-03/11:24:48.70                 NaN             NaN             NaN
2019-03-03/11:24:48.73                 NaN             NaN             NaN
2019-03-03/11:24:48.76                 NaN             NaN             NaN
2019-03-03/11:24:48.79                 NaN             NaN             NaN
2019-03-03/11:24:48.82                 NaN             NaN             NaN
2019-03-03/11:24:48.86                 NaN             NaN             NaN
2019-03-03/11:24:48.89                 NaN             NaN             NaN
2019-03-03/11:24:48.92                 NaN             NaN             NaN
2019-03-03/11:24:48.95                 NaN             NaN             NaN
2019-03-03/11:24:48.98                 NaN             NaN             NaN
2019-03-03/11:24:49.01                 NaN             NaN             NaN
2019-03-03/11:24:49.04                 NaN             NaN             NaN
2019-03-03/11:24:49.07                 NaN             NaN             NaN
2019-03-03/11:24:49.11                 NaN             NaN             NaN
2019-03-03/11:24:49.14                 NaN             NaN             NaN
2019-03-03/11:24:49.17                 NaN             NaN             NaN
2019-03-03/11:24:49.20                 NaN             NaN             NaN
2019-03-03/11:24:49.23                 NaN             NaN             NaN
2019-03-03/11:24:49.26                 NaN             NaN             NaN
2019-03-03/11:24:49.29                 NaN             NaN             NaN
2019-03-03/11:24:49.32                 NaN             NaN             NaN
2019-03-03/11:24:49.36                 NaN             NaN             NaN
2019-03-03/11:24:49.39                 NaN             NaN             NaN
2019-03-03/11:24:49.42                 NaN             NaN             NaN
2019-03-03/11:24:49.45                 NaN             NaN             NaN
2019-03-03/11:24:49.48                 NaN             NaN             NaN
2019-03-03/11:24:49.51                 NaN             NaN             NaN
2019-03-03/11:24:49.54                 NaN             NaN             NaN
2019-03-03/11:24:49.57                 NaN             NaN             NaN
2019-03-03/11:24:49.61                 NaN             NaN             NaN
2019-03-03/11:24:49.64                 NaN             NaN             NaN
2019-03-03/11:24:49.67                 NaN             NaN             NaN
2019-03-03/11:24:49.70                 NaN             NaN             NaN
2019-03-03/11:24:49.73                 NaN             NaN             NaN
2019-03-03/11:24:49.76                 NaN             NaN             NaN
2019-03-03/11:24:49.79                 NaN             NaN             NaN
2019-03-03/11:24:49.82                 NaN             NaN             NaN
2019-03-03/11:24:49.86                 NaN             NaN             NaN
2019-03-03/11:24:49.89                 NaN             NaN             NaN
2019-03-03/11:24:49.92                 NaN             NaN             NaN
2019-03-03/11:24:49.95                 NaN             NaN             NaN
2019-03-03/11:24:49.98                 NaN             NaN             NaN
2019-03-03/11:24:50.01                 NaN             NaN             NaN
2019-03-03/11:24:50.04                 NaN             NaN             NaN
2019-03-03/11:24:50.07                 NaN             NaN             NaN
2019-03-03/11:24:50.11                 NaN             NaN             NaN
2019-03-03/11:24:50.14                 NaN             NaN             NaN
2019-03-03/11:24:50.17                 NaN             NaN             NaN
2019-03-03/11:24:50.20                 NaN             NaN             NaN
2019-03-03/11:24:50.23                 NaN             NaN             NaN
2019-03-03/11:24:50.26                 NaN             NaN             NaN
2019-03-03/11:24:50.29                 NaN             NaN             NaN
2019-03-03/11:24:50.32                 NaN             NaN             NaN
2019-03-03/11:24:50.36                 NaN             NaN             NaN
2019-03-03/11:24:50.39                 NaN             NaN             NaN
2019-03-03/11:24:50.42                 NaN             NaN             NaN
2019-03-03/11:24:50.45                 NaN             NaN             NaN
2019-03-03/11:24:50.48                 NaN             NaN             NaN
2019-03-03/11:24:50.51                 NaN             NaN             NaN
2019-03-03/11:24:50.54                 NaN             NaN             NaN
2019-03-03/11:24:50.57                 NaN             NaN             NaN
2019-03-03/11:24:50.61                 NaN             NaN             NaN
2019-03-03/11:24:50.64                 NaN             NaN             NaN
2019-03-03/11:24:50.67                 NaN             NaN             NaN
2019-03-03/11:24:50.70                 NaN             NaN             NaN
2019-03-03/11:24:50.73                 NaN             NaN             NaN
2019-03-03/11:24:50.76                 NaN             NaN             NaN
2019-03-03/11:24:50.79                 NaN             NaN             NaN
2019-03-03/11:24:50.82                 NaN             NaN             NaN
2019-03-03/11:24:50.86                 NaN             NaN             NaN
2019-03-03/11:24:50.89                 NaN             NaN             NaN
2019-03-03/11:24:50.92                 NaN             NaN             NaN
2019-03-03/11:24:50.95                 NaN             NaN             NaN
2019-03-03/11:24:50.98                 NaN             NaN             NaN
2019-03-03/11:24:51.01                 NaN             NaN             NaN
2019-03-03/11:24:51.04                 NaN             NaN             NaN
2019-03-03/11:24:51.07                 NaN             NaN             NaN
2019-03-03/11:24:51.11                 NaN             NaN             NaN
2019-03-03/11:24:51.14                 NaN             NaN             NaN
2019-03-03/11:24:51.17                 NaN             NaN             NaN
2019-03-03/11:24:51.20                 NaN             NaN             NaN
2019-03-03/11:24:51.23                 NaN             NaN             NaN
2019-03-03/11:24:51.26                 NaN             NaN             NaN
2019-03-03/11:24:51.29                 NaN             NaN             NaN
2019-03-03/11:24:51.32                 NaN             NaN             NaN
2019-03-03/11:24:51.36                 NaN             NaN             NaN
2019-03-03/11:24:51.39                 NaN             NaN             NaN
2019-03-03/11:24:51.42                 NaN             NaN             NaN
2019-03-03/11:24:51.45                 NaN             NaN             NaN
2019-03-03/11:24:51.48                 NaN             NaN             NaN
2019-03-03/11:24:51.51                 NaN             NaN             NaN
2019-03-03/11:24:51.54                 NaN             NaN             NaN
2019-03-03/11:24:51.57                 NaN             NaN             NaN
2019-03-03/11:24:51.61                 NaN             NaN             NaN
2019-03-03/11:24:51.64                 NaN             NaN             NaN
2019-03-03/11:24:51.67                 NaN             NaN             NaN
2019-03-03/11:24:51.70                 NaN             NaN             NaN
2019-03-03/11:24:51.73                 NaN             NaN             NaN
2019-03-03/11:24:51.76                 NaN             NaN             NaN
2019-03-03/11:24:51.79                 NaN             NaN             NaN
2019-03-03/11:24:51.82                 NaN             NaN             NaN
2019-03-03/11:24:51.86                 NaN             NaN             NaN
2019-03-03/11:24:51.89                 NaN             NaN             NaN
2019-03-03/11:24:51.92                 NaN             NaN             NaN
2019-03-03/11:24:51.95                 NaN             NaN             NaN
2019-03-03/11:24:51.98                 NaN             NaN             NaN
2019-03-03/11:24:52.01                 NaN             NaN             NaN
2019-03-03/11:24:52.04                 NaN             NaN             NaN
2019-03-03/11:24:52.07                 NaN             NaN             NaN
2019-03-03/11:24:52.11                 NaN             NaN             NaN
2019-03-03/11:24:52.14                 NaN             NaN             NaN
2019-03-03/11:24:52.17                 NaN             NaN             NaN
2019-03-03/11:24:52.20                 NaN             NaN             NaN
2019-03-03/11:24:52.23                 NaN             NaN             NaN
2019-03-03/11:24:52.26                 NaN             NaN             NaN
2019-03-03/11:24:52.29                 NaN             NaN             NaN
2019-03-03/11:24:52.32                 NaN             NaN             NaN
2019-03-03/11:24:52.36                 NaN             NaN             NaN
2019-03-03/11:24:52.39                 NaN             NaN             NaN
2019-03-03/11:24:52.42                 NaN             NaN             NaN
2019-03-03/11:24:52.45                 NaN             NaN             NaN
2019-03-03/11:24:52.48                 NaN             NaN             NaN
2019-03-03/11:24:52.51                 NaN             NaN             NaN
2019-03-03/11:24:52.54                 NaN             NaN             NaN
2019-03-03/11:24:52.57                 NaN             NaN             NaN
2019-03-03/11:24:52.61                 NaN             NaN             NaN
2019-03-03/11:24:52.64                 NaN             NaN             NaN
2019-03-03/11:24:52.67                 NaN             NaN             NaN
2019-03-03/11:24:52.70                 NaN             NaN             NaN
2019-03-03/11:24:52.73                 NaN             NaN             NaN
2019-03-03/11:24:52.76                 NaN             NaN             NaN
2019-03-03/11:24:52.79                 NaN             NaN             NaN
2019-03-03/11:24:52.82                 NaN             NaN             NaN
2019-03-03/11:24:52.86                 NaN             NaN             NaN
2019-03-03/11:24:52.89                 NaN             NaN             NaN
2019-03-03/11:24:52.92                 NaN             NaN             NaN
2019-03-03/11:24:52.95                 NaN             NaN             NaN
2019-03-03/11:24:52.98                 NaN             NaN             NaN
2019-03-03/11:24:53.01                 NaN             NaN             NaN
2019-03-03/11:24:53.04                 NaN             NaN             NaN
2019-03-03/11:24:53.07                 NaN             NaN             NaN
2019-03-03/11:24:53.11                 NaN             NaN             NaN
2019-03-03/11:24:53.14                 NaN             NaN             NaN
2019-03-03/11:24:53.17                 NaN             NaN             NaN
2019-03-03/11:24:53.20                 NaN             NaN             NaN
2019-03-03/11:24:53.23                 NaN             NaN             NaN
2019-03-03/11:24:53.26                 NaN             NaN             NaN
2019-03-03/11:24:53.29                 NaN             NaN             NaN
2019-03-03/11:24:53.32                 NaN             NaN             NaN
2019-03-03/11:24:53.36                 NaN             NaN             NaN
2019-03-03/11:24:53.39                 NaN             NaN             NaN
2019-03-03/11:24:53.42                 NaN             NaN             NaN
2019-03-03/11:24:53.45                 NaN             NaN             NaN
2019-03-03/11:24:53.48                 NaN             NaN             NaN
2019-03-03/11:24:53.51                 NaN             NaN             NaN
2019-03-03/11:24:53.54                 NaN             NaN             NaN
2019-03-03/11:24:53.57                 NaN             NaN             NaN
2019-03-03/11:24:53.61                 NaN             NaN             NaN
2019-03-03/11:24:53.64                 NaN             NaN             NaN
2019-03-03/11:24:53.67                 NaN             NaN             NaN
2019-03-03/11:24:53.70                 NaN             NaN             NaN
2019-03-03/11:24:53.73                 NaN             NaN             NaN
2019-03-03/11:24:53.76                 NaN             NaN             NaN
2019-03-03/11:24:53.79                 NaN             NaN             NaN
2019-03-03/11:24:53.82                 NaN             NaN             NaN
2019-03-03/11:24:53.86                 NaN             NaN             NaN
2019-03-03/11:24:53.89                 NaN             NaN             NaN
2019-03-03/11:24:53.92                 NaN             NaN             NaN
2019-03-03/11:24:53.95                 NaN             NaN             NaN
2019-03-03/11:24:53.98                 NaN             NaN             NaN
2019-03-03/11:24:54.01                 NaN             NaN             NaN
2019-03-03/11:24:54.04                 NaN             NaN             NaN
2019-03-03/11:24:54.07                 NaN             NaN             NaN
2019-03-03/11:24:54.11                 NaN             NaN             NaN
2019-03-03/11:24:54.14                 NaN             NaN             NaN
2019-03-03/11:24:54.17                 NaN             NaN             NaN
2019-03-03/11:24:54.20                 NaN             NaN             NaN
2019-03-03/11:24:54.23                 NaN             NaN             NaN
2019-03-03/11:24:54.26                 NaN             NaN             NaN
2019-03-03/11:24:54.29                 NaN             NaN             NaN
2019-03-03/11:24:54.32                 NaN             NaN             NaN
2019-03-03/11:24:54.36                 NaN             NaN             NaN
2019-03-03/11:24:54.39                 NaN             NaN             NaN
2019-03-03/11:24:54.42                 NaN             NaN             NaN
2019-03-03/11:24:54.45                 NaN             NaN             NaN
2019-03-03/11:24:54.48                 NaN             NaN             NaN
2019-03-03/11:24:54.51                 NaN             NaN             NaN
2019-03-03/11:24:54.54                 NaN             NaN             NaN
2019-03-03/11:24:54.57                 NaN             NaN             NaN
2019-03-03/11:24:54.61                 NaN             NaN             NaN
2019-03-03/11:24:54.64                 NaN             NaN             NaN
2019-03-03/11:24:54.67                 NaN             NaN             NaN
2019-03-03/11:24:54.70                 NaN             NaN             NaN
2019-03-03/11:24:54.73                 NaN             NaN             NaN
2019-03-03/11:24:54.76                 NaN             NaN             NaN
2019-03-03/11:24:54.79                 NaN             NaN             NaN
2019-03-03/11:24:54.82                 NaN             NaN             NaN
2019-03-03/11:24:54.86                 NaN             NaN             NaN
2019-03-03/11:24:54.89                 NaN             NaN             NaN
2019-03-03/11:24:54.92                 NaN             NaN             NaN
2019-03-03/11:24:54.95                 NaN             NaN             NaN
2019-03-03/11:24:54.98                 NaN             NaN             NaN
2019-03-03/11:24:55.01                 NaN             NaN             NaN
2019-03-03/11:24:55.04                 NaN             NaN             NaN
2019-03-03/11:24:55.07                 NaN             NaN             NaN
2019-03-03/11:24:55.11                 NaN             NaN             NaN
2019-03-03/11:24:55.14                 NaN             NaN             NaN
2019-03-03/11:24:55.17                 NaN             NaN             NaN
2019-03-03/11:24:55.20                 NaN             NaN             NaN
2019-03-03/11:24:55.23                 NaN             NaN             NaN
2019-03-03/11:24:55.26                 NaN             NaN             NaN
2019-03-03/11:24:55.29                 NaN             NaN             NaN
2019-03-03/11:24:55.32                 NaN             NaN             NaN
2019-03-03/11:24:55.36                 NaN             NaN             NaN
2019-03-03/11:24:55.39                 NaN             NaN             NaN
2019-03-03/11:24:55.42                 NaN             NaN             NaN
2019-03-03/11:24:55.45                 NaN             NaN             NaN
2019-03-03/11:24:55.48                 NaN             NaN             NaN
2019-03-03/11:24:55.51                 NaN             NaN             NaN
2019-03-03/11:24:55.54                 NaN             NaN             NaN
2019-03-03/11:24:55.57                 NaN             NaN             NaN
2019-03-03/11:24:55.61                 NaN             NaN             NaN
2019-03-03/11:24:55.64                 NaN             NaN             NaN
2019-03-03/11:24:55.67                 NaN             NaN             NaN
2019-03-03/11:24:55.70                 NaN             NaN             NaN
2019-03-03/11:24:55.73                 NaN             NaN             NaN
2019-03-03/11:24:55.76                 NaN             NaN             NaN
2019-03-03/11:24:55.79                 NaN             NaN             NaN
2019-03-03/11:24:55.82                 NaN             NaN             NaN
2019-03-03/11:24:55.86                 NaN             NaN             NaN
2019-03-03/11:24:55.89                 NaN             NaN             NaN
2019-03-03/11:24:55.92                 NaN             NaN             NaN
2019-03-03/11:24:55.95                 NaN             NaN             NaN
2019-03-03/11:24:55.98                 NaN             NaN             NaN
2019-03-03/11:24:56.01                 NaN             NaN             NaN
2019-03-03/11:24:56.04                 NaN             NaN             NaN
2019-03-03/11:24:56.07                 NaN             NaN             NaN
2019-03-03/11:24:56.11                 NaN             NaN             NaN
2019-03-03/11:24:56.14                 NaN             NaN             NaN
2019-03-03/11:24:56.17                 NaN             NaN             NaN
2019-03-03/11:24:56.20                 NaN             NaN             NaN
2019-03-03/11:24:56.23                 NaN             NaN             NaN
2019-03-03/11:24:56.26                 NaN             NaN             NaN
2019-03-03/11:24:56.29                 NaN             NaN             NaN
2019-03-03/11:24:56.32                 NaN             NaN             NaN
2019-03-03/11:24:56.36                 NaN             NaN             NaN
2019-03-03/11:24:56.39                 NaN             NaN             NaN
2019-03-03/11:24:56.42                 NaN             NaN             NaN
2019-03-03/11:24:56.45                 NaN             NaN             NaN
2019-03-03/11:24:56.48                 NaN             NaN             NaN
2019-03-03/11:24:56.51                 NaN             NaN             NaN
2019-03-03/11:24:56.54                 NaN             NaN             NaN
2019-03-03/11:24:56.57                 NaN             NaN             NaN
2019-03-03/11:24:56.61                 NaN             NaN             NaN
2019-03-03/11:24:56.64                 NaN             NaN             NaN
2019-03-03/11:24:56.67                 NaN             NaN             NaN
2019-03-03/11:24:56.70                 NaN             NaN             NaN
2019-03-03/11:24:56.73                 NaN             NaN             NaN
2019-03-03/11:24:56.76                 NaN             NaN             NaN
2019-03-03/11:24:56.79                 NaN             NaN             NaN
2019-03-03/11:24:56.82                 NaN             NaN             NaN
2019-03-03/11:24:56.86                 NaN             NaN             NaN
2019-03-03/11:24:56.89                 NaN             NaN             NaN
2019-03-03/11:24:56.92                 NaN             NaN             NaN
2019-03-03/11:24:56.95                 NaN             NaN             NaN
2019-03-03/11:24:56.98                 NaN             NaN             NaN
2019-03-03/11:24:57.01                 NaN             NaN             NaN
2019-03-03/11:24:57.04                 NaN             NaN             NaN
2019-03-03/11:24:57.07                 NaN             NaN             NaN
2019-03-03/11:24:57.11                 NaN             NaN             NaN
2019-03-03/11:24:57.14                 NaN             NaN             NaN
2019-03-03/11:24:57.17                 NaN             NaN             NaN
2019-03-03/11:24:57.20                 NaN             NaN             NaN
2019-03-03/11:24:57.23                 NaN             NaN             NaN
2019-03-03/11:24:57.26                 NaN             NaN             NaN
2019-03-03/11:24:57.29                 NaN             NaN             NaN
2019-03-03/11:24:57.32                 NaN             NaN             NaN
2019-03-03/11:24:57.36                 NaN             NaN             NaN
2019-03-03/11:24:57.39                 NaN             NaN             NaN
2019-03-03/11:24:57.42                 NaN             NaN             NaN
2019-03-03/11:24:57.45                 NaN             NaN             NaN
2019-03-03/11:24:57.48                 NaN             NaN             NaN
2019-03-03/11:24:57.51                 NaN             NaN             NaN
2019-03-03/11:24:57.54                 NaN             NaN             NaN
2019-03-03/11:24:57.57                 NaN             NaN             NaN
2019-03-03/11:24:57.61                 NaN             NaN             NaN
2019-03-03/11:24:57.64                 NaN             NaN             NaN
2019-03-03/11:24:57.67                 NaN             NaN             NaN
2019-03-03/11:24:57.70                 NaN             NaN             NaN
2019-03-03/11:24:57.73                 NaN             NaN             NaN
2019-03-03/11:24:57.76                 NaN             NaN             NaN
2019-03-03/11:24:57.79                 NaN             NaN             NaN
2019-03-03/11:24:57.82                 NaN             NaN             NaN
2019-03-03/11:24:57.86                 NaN             NaN             NaN
2019-03-03/11:24:57.89                 NaN             NaN             NaN
2019-03-03/11:24:57.92                 NaN             NaN             NaN
2019-03-03/11:24:57.95                 NaN             NaN             NaN
2019-03-03/11:24:57.98                 NaN             NaN             NaN
2019-03-03/11:24:58.01                 NaN             NaN             NaN
2019-03-03/11:24:58.04                 NaN             NaN             NaN
2019-03-03/11:24:58.07                 NaN             NaN             NaN
2019-03-03/11:24:58.11                 NaN             NaN             NaN
2019-03-03/11:24:58.14                 NaN             NaN             NaN
2019-03-03/11:24:58.17                 NaN             NaN             NaN
2019-03-03/11:24:58.20                 NaN             NaN             NaN
2019-03-03/11:24:58.23                 NaN             NaN             NaN
2019-03-03/11:24:58.26                 NaN             NaN             NaN
2019-03-03/11:24:58.29                 NaN             NaN             NaN
2019-03-03/11:24:58.32                 NaN             NaN             NaN
2019-03-03/11:24:58.36                 NaN             NaN             NaN
2019-03-03/11:24:58.39                 NaN             NaN             NaN
2019-03-03/11:24:58.42                 NaN             NaN             NaN
2019-03-03/11:24:58.45                 NaN             NaN             NaN
2019-03-03/11:24:58.48                 NaN             NaN             NaN
2019-03-03/11:24:58.51                 NaN             NaN             NaN
2019-03-03/11:24:58.54                 NaN             NaN             NaN
2019-03-03/11:24:58.57                 NaN             NaN             NaN
2019-03-03/11:24:58.61                 NaN             NaN             NaN
2019-03-03/11:24:58.64                 NaN             NaN             NaN
2019-03-03/11:24:58.67                 NaN             NaN             NaN
2019-03-03/11:24:58.70                 NaN             NaN             NaN
2019-03-03/11:24:58.73                 NaN             NaN             NaN
2019-03-03/11:24:58.76                 NaN             NaN             NaN
2019-03-03/11:24:58.79                 NaN             NaN             NaN
2019-03-03/11:24:58.82                 NaN             NaN             NaN
2019-03-03/11:24:58.86                 NaN             NaN             NaN
2019-03-03/11:24:58.89                 NaN             NaN             NaN
2019-03-03/11:24:58.92                 NaN             NaN             NaN
2019-03-03/11:24:58.95                 NaN             NaN             NaN
2019-03-03/11:24:58.98                 NaN             NaN             NaN
2019-03-03/11:24:59.01                 NaN             NaN             NaN
2019-03-03/11:24:59.04                 NaN             NaN             NaN
2019-03-03/11:24:59.07                 NaN             NaN             NaN
2019-03-03/11:24:59.11                 NaN             NaN             NaN
2019-03-03/11:24:59.14                 NaN             NaN             NaN
2019-03-03/11:24:59.17                 NaN             NaN             NaN
2019-03-03/11:24:59.20                 NaN             NaN             NaN
2019-03-03/11:24:59.23                 NaN             NaN             NaN
2019-03-03/11:24:59.26                 NaN             NaN             NaN
2019-03-03/11:24:59.29                 NaN             NaN             NaN
2019-03-03/11:24:59.32                 NaN             NaN             NaN
2019-03-03/11:24:59.36                 NaN             NaN             NaN
2019-03-03/11:24:59.39                 NaN             NaN             NaN
2019-03-03/11:24:59.42                 NaN             NaN             NaN
2019-03-03/11:24:59.45                 NaN             NaN             NaN
2019-03-03/11:24:59.48                 NaN             NaN             NaN
2019-03-03/11:24:59.51                 NaN             NaN             NaN
2019-03-03/11:24:59.54                 NaN             NaN             NaN
2019-03-03/11:24:59.57                 NaN             NaN             NaN
2019-03-03/11:24:59.61                 NaN             NaN             NaN
2019-03-03/11:24:59.64                 NaN             NaN             NaN
2019-03-03/11:24:59.67                 NaN             NaN             NaN
2019-03-03/11:24:59.70                 NaN             NaN             NaN
2019-03-03/11:24:59.73                 NaN             NaN             NaN
2019-03-03/11:24:59.76                 NaN             NaN             NaN
2019-03-03/11:24:59.79                 NaN             NaN             NaN
2019-03-03/11:24:59.82                 NaN             NaN             NaN
2019-03-03/11:24:59.86                 NaN             NaN             NaN
2019-03-03/11:24:59.89                 NaN             NaN             NaN
2019-03-03/11:24:59.92                 NaN             NaN             NaN
2019-03-03/11:24:59.95                 NaN             NaN             NaN
2019-03-03/11:24:59.98                 NaN             NaN             NaN
2019-03-03/11:25:00.01           4.1914632    -0.055854732      -8.0887731
2019-03-03/11:25:00.04           4.1750939    -0.069191921      -8.0889900
2019-03-03/11:25:00.07           4.1708589    -0.078478188      -8.0932759
2019-03-03/11:25:00.11           4.1701820    -0.075721356      -8.0840777
2019-03-03/11:25:00.14           4.1632196    -0.085560505      -8.0736081
2019-03-03/11:25:00.17           4.1570880    -0.085741065      -8.0429480
2019-03-03/11:25:00.20           4.1472001    -0.094501682      -8.0095818
2019-03-03/11:25:00.23           4.1408017    -0.083234413      -7.9941064
2019-03-03/11:25:00.26           4.1294776    -0.080739149      -7.9880010
2019-03-03/11:25:00.29           4.1178951    -0.078942062      -7.9819274
2019-03-03/11:25:00.32           4.1037674    -0.062292588      -7.9774580
2019-03-03/11:25:00.36           4.0883499    -0.054779982      -7.9731837
2019-03-03/11:25:00.39           4.0878664    -0.051199508      -7.9818924
2019-03-03/11:25:00.42           4.0871104    -0.035267555      -7.9752728
2019-03-03/11:25:00.45           4.0823482    -0.039060521      -7.9801877
2019-03-03/11:25:00.48           4.0838070    -0.029781778      -7.9993394
2019-03-03/11:25:00.51           4.0820302    -0.033655806      -8.0111145
2019-03-03/11:25:00.54           4.0833086    -0.043499288      -8.0131313
2019-03-03/11:25:00.57           4.0855592    -0.050596204      -8.0174000
2019-03-03/11:25:00.61           4.1006032    -0.065137985      -8.0170188
2019-03-03/11:25:00.64           4.1190140    -0.072927644      -8.0040545
2019-03-03/11:25:00.67           4.1111490    -0.095672637      -7.9994452
2019-03-03/11:25:00.70           4.1021760     -0.11292278      -8.0044910
2019-03-03/11:25:00.73           4.0971527     -0.11929781      -8.0006050
2019-03-03/11:25:00.76           4.0942032     -0.12357377      -7.9920070
2019-03-03/11:25:00.79           4.0927514     -0.13207654      -7.9880766
2019-03-03/11:25:00.82           4.0908366     -0.13127485      -7.9735593
2019-03-03/11:25:00.86           4.0819096     -0.12829330      -7.9577667
2019-03-03/11:25:00.89           4.0727175     -0.11911974      -7.9425907
2019-03-03/11:25:00.92           4.0550883     -0.10958433      -7.9422663
2019-03-03/11:25:00.95           4.0529036    -0.095667814      -7.9458195
2019-03-03/11:25:00.98           4.0548161    -0.091612927      -7.9448368
2019-03-03/11:25:01.01           4.0639189    -0.081052042      -7.9404832
2019-03-03/11:25:01.04           4.0607874    -0.073598214      -7.9388809
2019-03-03/11:25:01.07           4.0627807    -0.063840761      -7.9333623
2019-03-03/11:25:01.11           4.0610820    -0.062944069      -7.9445954
2019-03-03/11:25:01.14           4.0651519    -0.062450689      -7.9525857
2019-03-03/11:25:01.17           4.0630054    -0.072591872      -7.9561129
2019-03-03/11:25:01.20           4.0657950    -0.087214227      -7.9596816
2019-03-03/11:25:01.23           4.0617088     -0.11069319      -7.9452539
2019-03-03/11:25:01.26           4.0653206     -0.10761804      -7.9311447
2019-03-03/11:25:01.29           4.0642746     -0.11540886      -7.9384366
2019-03-03/11:25:01.32           4.0727701     -0.12436530      -7.9348323
2019-03-03/11:25:01.36           4.0724389     -0.13478562      -7.9307929
2019-03-03/11:25:01.39           4.0761195     -0.13983751      -7.9227092
2019-03-03/11:25:01.42           4.0769481     -0.13960713      -7.9188824
2019-03-03/11:25:01.45           4.0779069     -0.13753005      -7.9204070
2019-03-03/11:25:01.48           4.0711984     -0.12682550      -7.9207517
2019-03-03/11:25:01.51           4.0700559     -0.10128298      -7.9218231
2019-03-03/11:25:01.54           4.0628330     -0.10095351      -7.9333679
2019-03-03/11:25:01.57           4.0520322    -0.087109684      -7.9267330
2019-03-03/11:25:01.61           4.0447416    -0.080891382      -7.9284050
2019-03-03/11:25:01.64           4.0425104    -0.080286703      -7.9247250
2019-03-03/11:25:01.67           4.0370966    -0.064363384      -7.9181636
2019-03-03/11:25:01.70           4.0329906    -0.062450585      -7.9094839
2019-03-03/11:25:01.73           4.0377708    -0.052453132      -7.8948077
2019-03-03/11:25:01.76           4.0475476    -0.051332607      -7.8869712
2019-03-03/11:25:01.79           4.0544154    -0.057706020      -7.8792668
2019-03-03/11:25:01.82           4.0573869    -0.058631252      -7.8529455
2019-03-03/11:25:01.86           4.0600443    -0.078459964      -7.8453623
2019-03-03/11:25:01.89           4.0642376    -0.076484019      -7.8203002
2019-03-03/11:25:01.92           4.0603905    -0.075915103      -7.8136812
2019-03-03/11:25:01.95           4.0581685    -0.081281419      -7.8053819
2019-03-03/11:25:01.98           4.0519820    -0.078304201      -7.8012200
2019-03-03/11:25:02.01           4.0340287    -0.092260794      -7.8112041
2019-03-03/11:25:02.04           4.0213587    -0.093502096      -7.8070053
2019-03-03/11:25:02.07           4.0007635    -0.085883757      -7.7976412
2019-03-03/11:25:02.11           3.9875052    -0.084336057      -7.8072471
2019-03-03/11:25:02.14           3.9802607    -0.070330333      -7.8022571
2019-03-03/11:25:02.17           3.9701839    -0.068609759      -7.8091889
2019-03-03/11:25:02.20           3.9634789    -0.062166962      -7.8056533
2019-03-03/11:25:02.23           3.9500969    -0.068056372      -7.8002966
2019-03-03/11:25:02.26           3.9370266    -0.083032555      -7.7980379
2019-03-03/11:25:02.29           3.9405158    -0.080838270      -7.7892617
2019-03-03/11:25:02.32           3.9401794    -0.089924932      -7.7909096
2019-03-03/11:25:02.36           3.9456211    -0.099234913      -7.7952627
2019-03-03/11:25:02.39           3.9524037    -0.095186220      -7.7832138
2019-03-03/11:25:02.42           3.9554421    -0.098988965      -7.7753537
2019-03-03/11:25:02.45           3.9548485     -0.11008224      -7.7691650
2019-03-03/11:25:02.48           3.9568514     -0.12436806      -7.7635488
2019-03-03/11:25:02.51           3.9595450     -0.12633822      -7.7665698
2019-03-03/11:25:02.54           3.9536825     -0.11899152      -7.7599240
2019-03-03/11:25:02.57           3.9498383     -0.12156227      -7.7513370
2019-03-03/11:25:02.61           3.9440382     -0.10815051      -7.7373029
2019-03-03/11:25:02.64           3.9395937     -0.11369047      -7.7269641
2019-03-03/11:25:02.67           3.9251075     -0.12360033      -7.7149294
2019-03-03/11:25:02.70           3.9102257     -0.12617750      -7.7089099
2019-03-03/11:25:02.73           3.8961174     -0.11859352      -7.6956907
2019-03-03/11:25:02.76           3.8928354     -0.11292330      -7.6865364
2019-03-03/11:25:02.79           3.8995006     -0.10942962      -7.6769905
2019-03-03/11:25:02.82           3.9054568     -0.11226179      -7.6634105
2019-03-03/11:25:02.86           3.9018037     -0.11027143      -7.6470201
2019-03-03/11:25:02.89           3.9046904     -0.11159648      -7.6355121
2019-03-03/11:25:02.92           3.9125879     -0.10559107      -7.6322126
2019-03-03/11:25:02.95           3.9215854    -0.097235980      -7.6326893
2019-03-03/11:25:02.98           3.9362328    -0.092623723      -7.6276316
2019-03-03/11:25:03.01           3.9490817    -0.092835038      -7.6373761
2019-03-03/11:25:03.04           3.9471576    -0.088029305      -7.6399968
2019-03-03/11:25:03.07           3.9369918    -0.081873724      -7.6379727
2019-03-03/11:25:03.11           3.9396135    -0.078687353      -7.6389649
2019-03-03/11:25:03.14           3.9327331    -0.084308487      -7.6480244
2019-03-03/11:25:03.17           3.9252332    -0.091719700      -7.6487439
2019-03-03/11:25:03.20           3.9120856     -0.10153253      -7.6444296
2019-03-03/11:25:03.23           3.9006934     -0.11655989      -7.6418590
2019-03-03/11:25:03.26           3.8905722     -0.12371070      -7.6312383
2019-03-03/11:25:03.29           3.8794386     -0.12922716      -7.6115705
2019-03-03/11:25:03.32           3.8723944     -0.13678199      -7.6007984
2019-03-03/11:25:03.36           3.8675551     -0.14354996      -7.5908549
2019-03-03/11:25:03.39           3.8649598     -0.14081291      -7.5732034
2019-03-03/11:25:03.42           3.8699822     -0.13284529      -7.5662615
2019-03-03/11:25:03.45           3.8707878     -0.13721254      -7.5613460
2019-03-03/11:25:03.48           3.8685351     -0.12291495      -7.5558651
2019-03-03/11:25:03.51           3.8747579     -0.10867209      -7.5559405
2019-03-03/11:25:03.54           3.8767925     -0.10997219      -7.5582346
2019-03-03/11:25:03.57           3.8832382     -0.10635910      -7.5679563
2019-03-03/11:25:03.61           3.8923452    -0.099869596      -7.5708652
2019-03-03/11:25:03.64           3.9029879     -0.10441475      -7.5754263
2019-03-03/11:25:03.67           3.9107344     -0.11257416      -7.5868413
2019-03-03/11:25:03.70           3.9151720     -0.12609539      -7.5898019
2019-03-03/11:25:03.73           3.9159699     -0.12599659      -7.5925601
2019-03-03/11:25:03.76           3.9214894     -0.14066174      -7.5875703
2019-03-03/11:25:03.79           3.9158086     -0.15502540      -7.5691701
2019-03-03/11:25:03.82           3.9129130     -0.15965387      -7.5579639
2019-03-03/11:25:03.86           3.9035283     -0.17037372      -7.5400120
2019-03-03/11:25:03.89           3.8945057     -0.18019148      -7.5244882
2019-03-03/11:25:03.92           3.8836901     -0.17706671      -7.5062058
2019-03-03/11:25:03.95           3.8740412     -0.17974278      -7.4977139
2019-03-03/11:25:03.98           3.8669231     -0.17746953      -7.4837785
2019-03-03/11:25:04.01           3.8642250     -0.18260887      -7.4720114
2019-03-03/11:25:04.04           3.8649336     -0.17750033      -7.4668032
2019-03-03/11:25:04.07           3.8740759     -0.17838733      -7.4804884
2019-03-03/11:25:04.11           3.8741936     -0.16828870      -7.4929354
2019-03-03/11:25:04.14           3.8814823     -0.16904371      -7.5082101
2019-03-03/11:25:04.17           3.8823787     -0.16467335      -7.5239762
2019-03-03/11:25:04.20           3.8866514     -0.17034050      -7.5417143
2019-03-03/11:25:04.23           3.8893707     -0.17068536      -7.5422335
2019-03-03/11:25:04.26           3.8882870     -0.16968855      -7.5513451
2019-03-03/11:25:04.29           3.8916516     -0.17090575      -7.5613560
2019-03-03/11:25:04.32           3.8978089     -0.18776428      -7.5727282
2019-03-03/11:25:04.36           3.8900798     -0.19032103      -7.5629572
2019-03-03/11:25:04.39           3.8894549     -0.20981170      -7.5633902
2019-03-03/11:25:04.42           3.8823118     -0.21066636      -7.5474913
2019-03-03/11:25:04.45           3.8839995     -0.23264745      -7.5309985
2019-03-03/11:25:04.48           3.8863982     -0.24886426      -7.5175854
2019-03-03/11:25:04.51           3.8916143     -0.26194923      -7.5143002
2019-03-03/11:25:04.54           3.8916727     -0.27353553      -7.5071879
2019-03-03/11:25:04.57           3.8817339     -0.27575869      -7.4984957
2019-03-03/11:25:04.61           3.8684201     -0.26905708      -7.4859137
2019-03-03/11:25:04.64           3.8585730     -0.26622542      -7.4823819
2019-03-03/11:25:04.67           3.8544742     -0.25925974      -7.4747850
2019-03-03/11:25:04.70           3.8564063     -0.26810529      -7.4853408
2019-03-03/11:25:04.73           3.8493122     -0.24449338      -7.4937801
2019-03-03/11:25:04.76           3.8390701     -0.23267192      -7.4991574
2019-03-03/11:25:04.79           3.8303550     -0.22515376      -7.5092133
2019-03-03/11:25:04.82           3.8287195     -0.21708578      -7.5073962
2019-03-03/11:25:04.86           3.8401286     -0.21223812      -7.5125857
2019-03-03/11:25:04.89           3.8411192     -0.21507849      -7.5123326
2019-03-03/11:25:04.92           3.8512965     -0.23085696      -7.5179058
2019-03-03/11:25:04.95           3.8528422     -0.24407905      -7.5142895
2019-03-03/11:25:04.98           3.8541247     -0.25038288      -7.5182175
2019-03-03/11:25:05.01           3.8610372     -0.27272024      -7.5113290
2019-03-03/11:25:05.04           3.8674603     -0.29244087      -7.5077164
2019-03-03/11:25:05.07           3.8719349     -0.31652143      -7.5014876
2019-03-03/11:25:05.11           3.8758228     -0.32028148      -7.5014693
2019-03-03/11:25:05.14           3.8697898     -0.33663498      -7.4962784
2019-03-03/11:25:05.17           3.8678045     -0.34343043      -7.5057081
2019-03-03/11:25:05.20           3.8686632     -0.33552015      -7.5130403
2019-03-03/11:25:05.23           3.8645102     -0.33420117      -7.5190450
2019-03-03/11:25:05.26           3.8697108     -0.32591314      -7.5201176
2019-03-03/11:25:05.29           3.8663724     -0.32087039      -7.5278087
2019-03-03/11:25:05.32           3.8567227     -0.30897357      -7.5353773
2019-03-03/11:25:05.36           3.8479016     -0.29170188      -7.5475324
2019-03-03/11:25:05.39           3.8479787     -0.29270264      -7.5603783
2019-03-03/11:25:05.42           3.8490091     -0.28716092      -7.5677678
2019-03-03/11:25:05.45           3.8494608     -0.29223056      -7.5658860
2019-03-03/11:25:05.48           3.8469897     -0.30217065      -7.5629689
2019-03-03/11:25:05.51           3.8637476     -0.30578026      -7.5696189
2019-03-03/11:25:05.54           3.8582926     -0.30910337      -7.5654385
2019-03-03/11:25:05.57           3.8660710     -0.32531813      -7.5738488
2019-03-03/11:25:05.61           3.8691175     -0.33525316      -7.5696416
2019-03-03/11:25:05.64           3.8666016     -0.34529370      -7.5607434
2019-03-03/11:25:05.67           3.8647782     -0.36279319      -7.5557701
2019-03-03/11:25:05.70           3.8664604     -0.37204154      -7.5485928
2019-03-03/11:25:05.73           3.8631441     -0.36364523      -7.5440488
2019-03-03/11:25:05.76           3.8589977     -0.36219048      -7.5464666
2019-03-03/11:25:05.79           3.8370520     -0.35943991      -7.5387545
2019-03-03/11:25:05.82           3.8278190     -0.36298260      -7.5462361
2019-03-03/11:25:05.86           3.8128848     -0.34206519      -7.5370114
2019-03-03/11:25:05.89           3.8094501     -0.33429678      -7.5434743
2019-03-03/11:25:05.92           3.8079404     -0.33483141      -7.5543470
2019-03-03/11:25:05.95           3.8041604     -0.32632327      -7.5612757
2019-03-03/11:25:05.98           3.7920025     -0.33029198      -7.5754067
2019-03-03/11:25:06.01           3.7971342     -0.33078670      -7.5828503
2019-03-03/11:25:06.04           3.8084063     -0.33412508      -7.5826085
2019-03-03/11:25:06.07           3.8270732     -0.34029970      -7.5891425
2019-03-03/11:25:06.11           3.8442484     -0.34316858      -7.5950449
2019-03-03/11:25:06.14           3.8655121     -0.35689179      -7.6088895
2019-03-03/11:25:06.17           3.8832747     -0.36415281      -7.5980824
2019-03-03/11:25:06.20           3.8938907     -0.36270742      -7.5950715
2019-03-03/11:25:06.23           3.9122907     -0.37140997      -7.5927892
2019-03-03/11:25:06.26           3.9277780     -0.37230398      -7.5876664
2019-03-03/11:25:06.29           3.9318862     -0.38950786      -7.5941312
2019-03-03/11:25:06.32           3.9320976     -0.38784361      -7.6050985
2019-03-03/11:25:06.36           3.9181590     -0.38194376      -7.6110453
2019-03-03/11:25:06.39           3.9000155     -0.38736860      -7.5969716
2019-03-03/11:25:06.42           3.8797843     -0.38073747      -7.5922287
2019-03-03/11:25:06.45           3.8616837     -0.37386063      -7.6053048
2019-03-03/11:25:06.48           3.8485879     -0.36815531      -7.6062302
2019-03-03/11:25:06.51           3.8271219     -0.36114419      -7.6144793
2019-03-03/11:25:06.54           3.8130468     -0.35151081      -7.6246799
2019-03-03/11:25:06.57           3.7937082     -0.34101939      -7.6420745
2019-03-03/11:25:06.61           3.7776885     -0.33963112      -7.6429144
2019-03-03/11:25:06.64           3.7770642     -0.33397608      -7.6416902
2019-03-03/11:25:06.67           3.7759024     -0.32884496      -7.6544867
2019-03-03/11:25:06.70           3.7793482     -0.34071058      -7.6591270
2019-03-03/11:25:06.73           3.7829206     -0.35075671      -7.6691323
2019-03-03/11:25:06.76           3.7883179     -0.36484170      -7.6792863
2019-03-03/11:25:06.79           3.7922203     -0.37237152      -7.6801384
2019-03-03/11:25:06.82           3.7995623     -0.37996709      -7.6823109
2019-03-03/11:25:06.86           3.8135990     -0.38412597      -7.6709615
2019-03-03/11:25:06.89           3.8279641     -0.38290509      -7.6697219
2019-03-03/11:25:06.92           3.8287390     -0.39711496      -7.6821124
2019-03-03/11:25:06.95           3.8363301     -0.39830181      -7.6998192
2019-03-03/11:25:06.98           3.8259468     -0.39120653      -7.7114623
2019-03-03/11:25:07.01           3.8279681     -0.38762136      -7.7166057
2019-03-03/11:25:07.04           3.8172378     -0.38227648      -7.7242344
2019-03-03/11:25:07.07           3.8166241     -0.38227121      -7.7426359
2019-03-03/11:25:07.11           3.7964761     -0.38009697      -7.7559310
2019-03-03/11:25:07.14           3.7827490     -0.37302202      -7.7680744
2019-03-03/11:25:07.17           3.7721208     -0.38344032      -7.7886233
2019-03-03/11:25:07.20           3.7710481     -0.37793241      -7.7897421
2019-03-03/11:25:07.23           3.7740540     -0.37893031      -7.7920402
2019-03-03/11:25:07.26           3.7806855     -0.37974020      -7.7946208
2019-03-03/11:25:07.29           3.7815238     -0.38799951      -7.8049437
2019-03-03/11:25:07.32           3.7887916     -0.38313570      -7.8141185
2019-03-03/11:25:07.36           3.7852933     -0.37091460      -7.8049455
2019-03-03/11:25:07.39           3.7939765     -0.37273432      -7.8029693
2019-03-03/11:25:07.42           3.7951280     -0.37900526      -7.8031634
2019-03-03/11:25:07.45           3.7916750     -0.37383153      -7.8018927
2019-03-03/11:25:07.48           3.7804777     -0.38038013      -7.8201853
2019-03-03/11:25:07.51           3.7672112     -0.38373235      -7.8229234
2019-03-03/11:25:07.54           3.7690721     -0.38314204      -7.8281371
2019-03-03/11:25:07.57           3.7613313     -0.37660327      -7.8324818
2019-03-03/11:25:07.61           3.7457955     -0.38193668      -7.8359641
2019-03-03/11:25:07.64           3.7392049     -0.39056681      -7.8481467
2019-03-03/11:25:07.67           3.7343655     -0.39287323      -7.8678339
2019-03-03/11:25:07.70           3.7373838     -0.39978632      -7.8799183
2019-03-03/11:25:07.73           3.7269007     -0.40723825      -7.8897398
2019-03-03/11:25:07.76           3.7346736     -0.40236454      -7.8838930
2019-03-03/11:25:07.79           3.7345966     -0.38299754      -7.8885429
2019-03-03/11:25:07.82           3.7215884     -0.37505408      -7.9010398
2019-03-03/11:25:07.86           3.7228546     -0.37674615      -7.9113918
2019-03-03/11:25:07.89           3.7317259     -0.36732763      -7.9131815
2019-03-03/11:25:07.92           3.7278762     -0.35485271      -7.9179464
2019-03-03/11:25:07.95           3.7260511     -0.33413976      -7.9141269
2019-03-03/11:25:07.98           3.7125460     -0.30754529      -7.9120456
2019-03-03/11:25:08.01           3.7117261     -0.29341477      -7.9124590
2019-03-03/11:25:08.04           3.6977516     -0.28949881      -7.9260891
2019-03-03/11:25:08.07           3.6938242     -0.30756347      -7.9395419
2019-03-03/11:25:08.11           3.6864050     -0.31905344      -7.9428018
2019-03-03/11:25:08.14           3.6747664     -0.31313010      -7.9377224
2019-03-03/11:25:08.17           3.6618954     -0.31519004      -7.9406830
2019-03-03/11:25:08.20           3.6528494     -0.32184928      -7.9437187
2019-03-03/11:25:08.23           3.6362582     -0.33786295      -7.9546855
2019-03-03/11:25:08.26           3.6244589     -0.34524354      -7.9623704
2019-03-03/11:25:08.29           3.6174048     -0.35516129      -7.9749566
2019-03-03/11:25:08.32           3.6098627     -0.35250870      -7.9623754
2019-03-03/11:25:08.36           3.5941993     -0.34112267      -7.9601458
2019-03-03/11:25:08.39           3.5927281     -0.33221318      -7.9622976
2019-03-03/11:25:08.42           3.5782201     -0.32888166      -7.9659752
2019-03-03/11:25:08.45           3.5742316     -0.31839136      -7.9706726
2019-03-03/11:25:08.48           3.5671890     -0.30959849      -7.9776266
2019-03-03/11:25:08.51           3.5718740     -0.30491674      -7.9822131
2019-03-03/11:25:08.54           3.5672192     -0.30613654      -7.9936375
2019-03-03/11:25:08.57           3.5638929     -0.28394292      -7.9916175
2019-03-03/11:25:08.61           3.5564338     -0.28323953      -8.0160317
2019-03-03/11:25:08.64           3.5497477     -0.28387100      -8.0275119
2019-03-03/11:25:08.67           3.5448808     -0.28969363      -8.0467059
2019-03-03/11:25:08.70           3.5340593     -0.28392318      -8.0605243
2019-03-03/11:25:08.73           3.5199812     -0.29053276      -8.0737609
2019-03-03/11:25:08.76           3.5163459     -0.28781038      -8.0858787
2019-03-03/11:25:08.79           3.5085802     -0.28422046      -8.0906929
2019-03-03/11:25:08.82           3.5073098     -0.28397790      -8.0859046
2019-03-03/11:25:08.86           3.4958243     -0.29821584      -8.0919822
2019-03-03/11:25:08.89           3.4893415     -0.29646395      -8.0918366
2019-03-03/11:25:08.92           3.4806766     -0.29059519      -8.0850915
2019-03-03/11:25:08.95           3.4644928     -0.28146145      -8.0700613
2019-03-03/11:25:08.98           3.4602439     -0.27569832      -8.0620977
2019-03-03/11:25:09.01           3.4604845     -0.26825270      -8.0561896
2019-03-03/11:25:09.04           3.4549121     -0.27126522      -8.0546510
2019-03-03/11:25:09.07           3.4505666     -0.27125421      -8.0603436
2019-03-03/11:25:09.11           3.4380289     -0.27028640      -8.0808542
2019-03-03/11:25:09.14           3.4260744     -0.25652604      -8.0905752
2019-03-03/11:25:09.17           3.4289991     -0.26008897      -8.0995931
2019-03-03/11:25:09.20           3.4216069     -0.25349950      -8.1219930
2019-03-03/11:25:09.23           3.4143479     -0.25063477      -8.1401228
2019-03-03/11:25:09.26           3.4178859     -0.26332450      -8.1586049
2019-03-03/11:25:09.29           3.4084813     -0.27273818      -8.1760822
2019-03-03/11:25:09.32           3.3990327     -0.27674562      -8.1827708
2019-03-03/11:25:09.36           3.3915425     -0.28359437      -8.1795573
2019-03-03/11:25:09.39           3.3961113     -0.29089709      -8.1667562
2019-03-03/11:25:09.42           3.3981764     -0.29663691      -8.1565073
2019-03-03/11:25:09.45           3.3829158     -0.29609425      -8.1477661
2019-03-03/11:25:09.48           3.3880355     -0.30179508      -8.1323707
2019-03-03/11:25:09.51           3.3885231     -0.30258139      -8.1183906
2019-03-03/11:25:09.54           3.3798823     -0.29971284      -8.1121579
2019-03-03/11:25:09.57           3.3811715     -0.29473547      -8.1072852
2019-03-03/11:25:09.61           3.3746032     -0.28571255      -8.1090521
2019-03-03/11:25:09.64           3.3703280     -0.28120215      -8.1189176
2019-03-03/11:25:09.67           3.3686814     -0.26838540      -8.1351563
2019-03-03/11:25:09.70           3.3628777     -0.26013878      -8.1488889
2019-03-03/11:25:09.73           3.3546095     -0.25075175      -8.1606857
2019-03-03/11:25:09.76           3.3385768     -0.25033979      -8.1728905
2019-03-03/11:25:09.79           3.3365112     -0.25060441      -8.1978948
2019-03-03/11:25:09.82           3.3231104     -0.24961770      -8.2029711
2019-03-03/11:25:09.86           3.3135337     -0.25213034      -8.2100481
2019-03-03/11:25:09.89           3.3116450     -0.26316414      -8.2147196
2019-03-03/11:25:09.92           3.3031238     -0.25959564      -8.2119102
2019-03-03/11:25:09.95           3.2995805     -0.27201034      -8.2092904
2019-03-03/11:25:09.98           3.2905194     -0.28718605      -8.2031271
2019-03-03/11:25:10.01           3.2965790     -0.29612826      -8.1977051
2019-03-03/11:25:10.04           3.2962204     -0.29590091      -8.1815667
2019-03-03/11:25:10.07           3.2966304     -0.30252916      -8.1667884
2019-03-03/11:25:10.11           3.3006021     -0.30576670      -8.1615922
2019-03-03/11:25:10.14           3.2915673     -0.30227611      -8.1516593
2019-03-03/11:25:10.17           3.2793687     -0.30399859      -8.1596674
2019-03-03/11:25:10.20           3.2675141     -0.29876635      -8.1662558
2019-03-03/11:25:10.23           3.2459420     -0.29268703      -8.1608328
2019-03-03/11:25:10.26           3.2471943     -0.27518777      -8.1595260
2019-03-03/11:25:10.29           3.2425680     -0.26536137      -8.1634885
2019-03-03/11:25:10.32           3.2497958     -0.26339545      -8.1847519
2019-03-03/11:25:10.36           3.2399613     -0.26203108      -8.1999474
2019-03-03/11:25:10.39           3.2366079     -0.24795839      -8.2095567
2019-03-03/11:25:10.42           3.2323022     -0.24770061      -8.2215458
2019-03-03/11:25:10.45           3.2481587     -0.23581835      -8.2153710
2019-03-03/11:25:10.48           3.2601567     -0.23970092      -8.2118107
2019-03-03/11:25:10.51           3.2625455     -0.24846740      -8.2229524
2019-03-03/11:25:10.54           3.2543839     -0.26673786      -8.2327256
2019-03-03/11:25:10.57           3.2533941     -0.27552427      -8.2281184
2019-03-03/11:25:10.61           3.2407296     -0.28504218      -8.2136832
2019-03-03/11:25:10.64           3.2335606     -0.28070937      -8.1981266
2019-03-03/11:25:10.67           3.2281995     -0.29922690      -8.1977931
2019-03-03/11:25:10.70           3.2274142     -0.29788687      -8.1950711
2019-03-03/11:25:10.73           3.1994640     -0.31369095      -8.1957323
2019-03-03/11:25:10.76           3.1912331     -0.31379415      -8.1929450
2019-03-03/11:25:10.79           3.1856818     -0.29020161      -8.1851791
2019-03-03/11:25:10.82           3.1895609     -0.28537458      -8.1919748
2019-03-03/11:25:10.86           3.1759062     -0.28162826      -8.2032184
2019-03-03/11:25:10.89           3.1720833     -0.27412026      -8.2127137
2019-03-03/11:25:10.92           3.1735452     -0.27743748      -8.2215968
2019-03-03/11:25:10.95           3.1765264     -0.26259615      -8.2303453
2019-03-03/11:25:10.98           3.1776505     -0.27618282      -8.2348538
2019-03-03/11:25:11.01           3.1920818     -0.26790167      -8.2363015
2019-03-03/11:25:11.04           3.1924680     -0.26925568      -8.2365049
2019-03-03/11:25:11.07           3.2010064     -0.27924268      -8.2467592
2019-03-03/11:25:11.11           3.1953644     -0.27952449      -8.2412257
2019-03-03/11:25:11.14           3.2027706     -0.28347746      -8.2381940
2019-03-03/11:25:11.17           3.2055418     -0.29541702      -8.2418764
2019-03-03/11:25:11.20           3.2097548     -0.29753371      -8.2489081
2019-03-03/11:25:11.23           3.2077362     -0.31035525      -8.2454157
2019-03-03/11:25:11.26           3.2067873     -0.30370142      -8.2516751
2019-03-03/11:25:11.29           3.1961543     -0.30729391      -8.2505865
2019-03-03/11:25:11.32           3.1942686     -0.31447855      -8.2592248
2019-03-03/11:25:11.36           3.1914535     -0.33092784      -8.2744294
2019-03-03/11:25:11.39           3.1911988     -0.34057482      -8.2835940
2019-03-03/11:25:11.42           3.1906769     -0.34792434      -8.2961627
2019-03-03/11:25:11.45           3.1862073     -0.35026671      -8.3071475
2019-03-03/11:25:11.48           3.1715033     -0.34349972      -8.3116532
2019-03-03/11:25:11.51           3.1693410     -0.34042398      -8.3097138
2019-03-03/11:25:11.54           3.1703515     -0.34337934      -8.2980255
2019-03-03/11:25:11.57           3.1821413     -0.33780255      -8.2942632
2019-03-03/11:25:11.61           3.1740625     -0.33367422      -8.2925954
2019-03-03/11:25:11.64           3.1706248     -0.32486544      -8.2784231
2019-03-03/11:25:11.67           3.1620327     -0.31360008      -8.2803559
2019-03-03/11:25:11.70           3.1496223     -0.30378481      -8.2716013
2019-03-03/11:25:11.73           3.1434940     -0.30081742      -8.2629158
2019-03-03/11:25:11.76           3.1434541     -0.31025690      -8.2565891
2019-03-03/11:25:11.79           3.1359182     -0.31374995      -8.2707692
2019-03-03/11:25:11.82           3.1342451     -0.31247670      -8.2783952
2019-03-03/11:25:11.86           3.1264981     -0.32444539      -8.2935670
2019-03-03/11:25:11.89           3.1241174     -0.32984314      -8.2926019
2019-03-03/11:25:11.92           3.1123856     -0.33576170      -8.2876927
2019-03-03/11:25:11.95           3.1122878     -0.34102524      -8.2721834
2019-03-03/11:25:11.98           3.1090432     -0.34917020      -8.2749359
2019-03-03/11:25:12.01           3.1080036     -0.35471188      -8.2817982
2019-03-03/11:25:12.04           3.1030260     -0.35278348      -8.2789434
2019-03-03/11:25:12.07           3.0909201     -0.35373414      -8.2636581
2019-03-03/11:25:12.11           3.0874261     -0.35566957      -8.2604467
2019-03-03/11:25:12.14           3.0816862     -0.34835632      -8.2498079
2019-03-03/11:25:12.17           3.0728051     -0.34961347      -8.2513189
2019-03-03/11:25:12.20           3.0831564     -0.33858665      -8.2586260
2019-03-03/11:25:12.23           3.0880719     -0.34230433      -8.2819983
2019-03-03/11:25:12.26           3.1013997     -0.33608649      -8.2898899
2019-03-03/11:25:12.29           3.1039106     -0.32874069      -8.2903336
2019-03-03/11:25:12.32           3.1113456     -0.32423839      -8.2936796
2019-03-03/11:25:12.36           3.1201424     -0.31825043      -8.3038492
2019-03-03/11:25:12.39           3.1173966     -0.30990250      -8.3079589
2019-03-03/11:25:12.42           3.1224163     -0.30861103      -8.3220751
2019-03-03/11:25:12.45           3.1343637     -0.29754110      -8.3178407
2019-03-03/11:25:12.48           3.1252933     -0.30565618      -8.3232397
2019-03-03/11:25:12.51           3.1187725     -0.30969927      -8.3177696
2019-03-03/11:25:12.54           3.1212502     -0.32604051      -8.3150642
2019-03-03/11:25:12.57           3.1224557     -0.33278745      -8.3068948
2019-03-03/11:25:12.61           3.1241691     -0.34007553      -8.3067029
2019-03-03/11:25:12.64           3.1282183     -0.35066231      -8.2985655
2019-03-03/11:25:12.67           3.1347663     -0.36913012      -8.3047346
2019-03-03/11:25:12.70           3.1287144     -0.37174733      -8.2942064
2019-03-03/11:25:12.73           3.1276192     -0.37935850      -8.3031404
2019-03-03/11:25:12.76           3.1379029     -0.38145911      -8.3016740
2019-03-03/11:25:12.79           3.1440722     -0.36847771      -8.2976129
2019-03-03/11:25:12.82           3.1367384     -0.34941510      -8.3028663
2019-03-03/11:25:12.86           3.1391667     -0.34877221      -8.3096539
2019-03-03/11:25:12.89           3.1349259     -0.33326976      -8.3198958
2019-03-03/11:25:12.92           3.1291152     -0.32571876      -8.3316961
2019-03-03/11:25:12.95           3.1286981     -0.32050131      -8.3358751
2019-03-03/11:25:12.98           3.1286615     -0.31816064      -8.3416913
2019-03-03/11:25:13.01           3.1266457     -0.31886546      -8.3471585
2019-03-03/11:25:13.04           3.1240457     -0.31832353      -8.3515685
2019-03-03/11:25:13.07           3.1270952     -0.32257928      -8.3484840
2019-03-03/11:25:13.11           3.1216982     -0.33554133      -8.3388387
2019-03-03/11:25:13.14           3.1159832     -0.32720100      -8.3379383
2019-03-03/11:25:13.17           3.1168297     -0.33717019      -8.3253137
2019-03-03/11:25:13.20           3.1320224     -0.34185883      -8.3186383
2019-03-03/11:25:13.23           3.1346914     -0.34269222      -8.3148734
2019-03-03/11:25:13.26           3.1421368     -0.34191410      -8.3157150
2019-03-03/11:25:13.29           3.1459959     -0.33320177      -8.3103587
2019-03-03/11:25:13.32           3.1434516     -0.32106982      -8.2966648
2019-03-03/11:25:13.36           3.1355484     -0.31370833      -8.2984574
2019-03-03/11:25:13.39           3.1326763     -0.30611031      -8.3069094
2019-03-03/11:25:13.42           3.1296054     -0.30554995      -8.3227829
2019-03-03/11:25:13.45           3.1283606     -0.30079147      -8.3388295
2019-03-03/11:25:13.48           3.1175643     -0.30429701      -8.3493373
2019-03-03/11:25:13.51           3.1080673     -0.29955864      -8.3542922
2019-03-03/11:25:13.54           3.0976134     -0.29829330      -8.3595328
2019-03-03/11:25:13.57           3.0945073     -0.29611586      -8.3578722
2019-03-03/11:25:13.61           3.0945340     -0.30918459      -8.3648677
2019-03-03/11:25:13.64           3.1000624     -0.31875548      -8.3728380
2019-03-03/11:25:13.67           3.1018787     -0.32326696      -8.3673051
2019-03-03/11:25:13.70           3.1088365     -0.32654391      -8.3559599
2019-03-03/11:25:13.73           3.1044126     -0.33734321      -8.3475997
2019-03-03/11:25:13.76           3.1048497     -0.33490447      -8.3461846
2019-03-03/11:25:13.79           3.1145207     -0.34015342      -8.3397877
2019-03-03/11:25:13.82           3.1211322     -0.34874912      -8.3327331
2019-03-03/11:25:13.86           3.1259458     -0.36151853      -8.3459314
2019-03-03/11:25:13.89           3.1227237     -0.36034782      -8.3567275
2019-03-03/11:25:13.92           3.1187586     -0.35691411      -8.3619988
2019-03-03/11:25:13.95           3.1259566     -0.35004591      -8.3729893
2019-03-03/11:25:13.98           3.1252117     -0.35407220      -8.3824900
2019-03-03/11:25:14.01           3.1242450     -0.34872065      -8.3858829
2019-03-03/11:25:14.04           3.1210011     -0.34510381      -8.3924676
2019-03-03/11:25:14.07           3.1140647     -0.34003182      -8.3956682
2019-03-03/11:25:14.11           3.1210075     -0.33734082      -8.4027798
2019-03-03/11:25:14.14           3.1083941     -0.33383345      -8.3983300
2019-03-03/11:25:14.17           3.1113931     -0.33270073      -8.3922722
2019-03-03/11:25:14.20           3.1220262     -0.33858647      -8.3901969
2019-03-03/11:25:14.23           3.1196994     -0.35427867      -8.3987832
2019-03-03/11:25:14.26           3.1196896     -0.34409104      -8.3918325
2019-03-03/11:25:14.29           3.1329351     -0.35590545      -8.4058906
2019-03-03/11:25:14.32           3.1381338     -0.35892701      -8.3919719
2019-03-03/11:25:14.36           3.1354161     -0.37008769      -8.4018209
2019-03-03/11:25:14.39           3.1217491     -0.38089733      -8.4131508
2019-03-03/11:25:14.42           3.1257057     -0.37539405      -8.4122818
2019-03-03/11:25:14.45           3.1267281     -0.37145947      -8.4161283
2019-03-03/11:25:14.48           3.1043161     -0.36901938      -8.4182555
2019-03-03/11:25:14.51           3.1034382     -0.35702057      -8.4192122
2019-03-03/11:25:14.54           3.0983755     -0.36689151      -8.4295981
2019-03-03/11:25:14.57           3.0822973     -0.35530663      -8.4214345
2019-03-03/11:25:14.61           3.0813592     -0.34968033      -8.4332541
2019-03-03/11:25:14.64           3.0759052     -0.33169180      -8.4231522
2019-03-03/11:25:14.67           3.0715886     -0.31655633      -8.4117004
2019-03-03/11:25:14.70           3.0704369     -0.32433763      -8.4157844
2019-03-03/11:25:14.73           3.0649919     -0.33023624      -8.4264612
2019-03-03/11:25:14.76           3.0767639     -0.32469688      -8.4221369
2019-03-03/11:25:14.79           3.0792681     -0.32901473      -8.4178704
2019-03-03/11:25:14.82           3.0912320     -0.33342094      -8.4225929
2019-03-03/11:25:14.86           3.1051514     -0.33623083      -8.4251347
2019-03-03/11:25:14.89           3.1110893     -0.34259116      -8.4351998
2019-03-03/11:25:14.92           3.1158634     -0.35926908      -8.4494179
2019-03-03/11:25:14.95           3.1266292     -0.36939234      -8.4624791
2019-03-03/11:25:14.98           3.1217451     -0.36422736      -8.4630458
2019-03-03/11:25:15.01           3.1235226     -0.36132474      -8.4602797
2019-03-03/11:25:15.04           3.1116086     -0.35784279      -8.4606650
2019-03-03/11:25:15.07           3.0985918     -0.35666273      -8.4572396
2019-03-03/11:25:15.11           3.0812537     -0.34867797      -8.4486794
2019-03-03/11:25:15.14           3.0614356     -0.34750117      -8.4405569
2019-03-03/11:25:15.17           3.0425173     -0.34508218      -8.4338652
2019-03-03/11:25:15.20           3.0375356     -0.32849494      -8.4217125
2019-03-03/11:25:15.23           3.0258355     -0.32255097      -8.4104686
2019-03-03/11:25:15.26           3.0198558     -0.31499498      -8.4012834
2019-03-03/11:25:15.29           3.0117145     -0.30899491      -8.3938346
2019-03-03/11:25:15.32           3.0225615     -0.32288464      -8.4104043
2019-03-03/11:25:15.36           3.0225212     -0.31625713      -8.4089781
2019-03-03/11:25:15.39           3.0270985     -0.31305280      -8.4009684
2019-03-03/11:25:15.42           3.0310923     -0.30255178      -8.3986282
2019-03-03/11:25:15.45           3.0391549     -0.29694234      -8.4003277
2019-03-03/11:25:15.48           3.0433061     -0.29397498      -8.4073504
2019-03-03/11:25:15.51           3.0437523     -0.29752221      -8.4133627
2019-03-03/11:25:15.54           3.0577451     -0.30136204      -8.4242361
2019-03-03/11:25:15.57           3.0584946     -0.31199325      -8.4261724
2019-03-03/11:25:15.61           3.0482647     -0.30826505      -8.4174293
2019-03-03/11:25:15.64           3.0506814     -0.30552524      -8.4130823
2019-03-03/11:25:15.67           3.0399300     -0.30373280      -8.4084062
2019-03-03/11:25:15.70           3.0374917     -0.31456231      -8.4129981
2019-03-03/11:25:15.73           3.0289968     -0.31716511      -8.4040022
2019-03-03/11:25:15.76           3.0231212     -0.33173779      -8.4004946
2019-03-03/11:25:15.79           3.0194277     -0.31615241      -8.3867396
2019-03-03/11:25:15.82           3.0138638     -0.31717854      -8.3730222
2019-03-03/11:25:15.86           3.0144169     -0.30987537      -8.3635351
2019-03-03/11:25:15.89           3.0181555     -0.30128241      -8.3533186
2019-03-03/11:25:15.92           3.0173304     -0.29358026      -8.3567788
2019-03-03/11:25:15.95           3.0229574     -0.29339297      -8.3653459
2019-03-03/11:25:15.98           3.0273215     -0.28359517      -8.3684825
2019-03-03/11:25:16.01           3.0290455     -0.27333299      -8.3701635
2019-03-03/11:25:16.04           3.0308236     -0.26164759      -8.3766275
2019-03-03/11:25:16.07           3.0395818     -0.26516369      -8.3836065
2019-03-03/11:25:16.11           3.0430671     -0.26459879      -8.4035871
2019-03-03/11:25:16.14           3.0466787     -0.26881802      -8.4173358
2019-03-03/11:25:16.17           3.0506929     -0.26949365      -8.4218495
2019-03-03/11:25:16.20           3.0428833     -0.27847889      -8.4229756
2019-03-03/11:25:16.23           3.0433685     -0.27670354      -8.4116514
2019-03-03/11:25:16.26           3.0356488     -0.27788466      -8.4083724
2019-03-03/11:25:16.29           3.0331881     -0.29385279      -8.4100312
2019-03-03/11:25:16.32           3.0274199     -0.29670912      -8.3987695
2019-03-03/11:25:16.36           3.0160010     -0.29751084      -8.3901754
2019-03-03/11:25:16.39           3.0115546     -0.29559684      -8.3711211
2019-03-03/11:25:16.42           3.0052016     -0.28887808      -8.3638025
2019-03-03/11:25:16.45           2.9986941     -0.28762524      -8.3668049
2019-03-03/11:25:16.48           3.0039520     -0.28227781      -8.3675010
2019-03-03/11:25:16.51           2.9898404     -0.27893403      -8.3782475
2019-03-03/11:25:16.54           2.9903615     -0.27129337      -8.3755127
2019-03-03/11:25:16.57           2.9990504     -0.26275699      -8.3833369
2019-03-03/11:25:16.61           2.9961981     -0.25147344      -8.3896051
2019-03-03/11:25:16.64           3.0023319     -0.24794502      -8.4028007
2019-03-03/11:25:16.67           3.0032541     -0.24649643      -8.4163090
2019-03-03/11:25:16.70           3.0082837     -0.24580887      -8.4247246
2019-03-03/11:25:16.73           3.0089036     -0.25265641      -8.4207993
2019-03-03/11:25:16.76           3.0141926     -0.26317013      -8.4138420
2019-03-03/11:25:16.79           3.0286185     -0.27160322      -8.4112346
2019-03-03/11:25:16.82           3.0367734     -0.29655927      -8.4098663
2019-03-03/11:25:16.86           3.0366373     -0.29982111      -8.3988112
2019-03-03/11:25:16.89           3.0490501     -0.31297542      -8.3946142
2019-03-03/11:25:16.92           3.0526626     -0.32166914      -8.3781117
2019-03-03/11:25:16.95           3.0543843     -0.33222434      -8.3673378
2019-03-03/11:25:16.98           3.0423840     -0.34792820      -8.3620067
2019-03-03/11:25:17.01           3.0448881     -0.34883376      -8.3675621
2019-03-03/11:25:17.04           3.0470693     -0.35036824      -8.3879914
2019-03-03/11:25:17.07           3.0453998     -0.35588370      -8.3949366
2019-03-03/11:25:17.11           3.0349655     -0.34243607      -8.3988434
2019-03-03/11:25:17.14           3.0283475     -0.33523162      -8.3998928
2019-03-03/11:25:17.17           3.0168467     -0.32257261      -8.4008405
2019-03-03/11:25:17.20           3.0124572     -0.31954975      -8.4144433
2019-03-03/11:25:17.23           3.0105268     -0.31877799      -8.4280369
2019-03-03/11:25:17.26           3.0165178     -0.30544102      -8.4256269
2019-03-03/11:25:17.29           3.0133715     -0.30499643      -8.4143178
2019-03-03/11:25:17.32           3.0023049     -0.30036210      -8.3912944
2019-03-03/11:25:17.36           3.0055873     -0.28993620      -8.3752164
2019-03-03/11:25:17.39           3.0183543     -0.29329389      -8.3643541
2019-03-03/11:25:17.42           3.0260458     -0.30790151      -8.3602413
2019-03-03/11:25:17.45           3.0312399     -0.32393792      -8.3514067
2019-03-03/11:25:17.48           3.0355498     -0.32888241      -8.3465257
2019-03-03/11:25:17.51           3.0331111     -0.33625012      -8.3366261
2019-03-03/11:25:17.54           3.0317853     -0.32942289      -8.3293612
2019-03-03/11:25:17.57           3.0324991     -0.31909779      -8.3273556
2019-03-03/11:25:17.61           3.0371537     -0.31325493      -8.3278750
2019-03-03/11:25:17.64           3.0331296     -0.31965503      -8.3314501
2019-03-03/11:25:17.67           3.0252001     -0.31571669      -8.3411017
2019-03-03/11:25:17.70           3.0063906     -0.30203004      -8.3359148
2019-03-03/11:25:17.73           3.0022071     -0.29216283      -8.3456323
2019-03-03/11:25:17.76           2.9988795     -0.28407785      -8.3474252
2019-03-03/11:25:17.79           3.0010852     -0.26953075      -8.3370823
2019-03-03/11:25:17.82           3.0117388     -0.26530029      -8.3219312
2019-03-03/11:25:17.86           3.0267052     -0.26517108      -8.3167327
2019-03-03/11:25:17.89           3.0419235     -0.26751317      -8.3116456
2019-03-03/11:25:17.92           3.0520049     -0.25757440      -8.3140931
2019-03-03/11:25:17.95           3.0710158     -0.26283397      -8.2915259
2019-03-03/11:25:17.98           3.0978985     -0.26725537      -8.2914331
2019-03-03/11:25:18.01           3.1111791     -0.26940324      -8.2773968
2019-03-03/11:25:18.04           3.1236249     -0.28091094      -8.2742192
2019-03-03/11:25:18.07           3.1364025     -0.28641486      -8.2697888
2019-03-03/11:25:18.11           3.1343730     -0.30322337      -8.2806287
2019-03-03/11:25:18.14           3.1282778     -0.31404634      -8.2893733
2019-03-03/11:25:18.17           3.1186356     -0.32175726      -8.2980630
2019-03-03/11:25:18.20           3.1185362     -0.33037739      -8.2979169
2019-03-03/11:25:18.23           3.1056837     -0.33327473      -8.3200354
2019-03-03/11:25:18.26           3.1035994     -0.33417732      -8.3180980
2019-03-03/11:25:18.29           3.1001832     -0.33501361      -8.3101757
2019-03-03/11:25:18.32           3.0986769     -0.32481901      -8.2981740
2019-03-03/11:25:18.36           3.0816085     -0.31797878      -8.3020687
2019-03-03/11:25:18.39           3.0817047     -0.30880044      -8.2970092
2019-03-03/11:25:18.42           3.0761752     -0.30095845      -8.2867494
2019-03-03/11:25:18.45           3.0798091     -0.28950069      -8.2689406
2019-03-03/11:25:18.48           3.0709644     -0.29009365      -8.2668133
2019-03-03/11:25:18.51           3.0780268     -0.27871885      -8.2503266
2019-03-03/11:25:18.54           3.0778024     -0.28430803      -8.2514331
2019-03-03/11:25:18.57           3.0761975     -0.28578160      -8.2574496
2019-03-03/11:25:18.61           3.0764232     -0.28632435      -8.2578452
2019-03-03/11:25:18.64           3.0871892     -0.28681439      -8.2467472
2019-03-03/11:25:18.67           3.0954342     -0.29903540      -8.2477529
2019-03-03/11:25:18.70           3.1109037     -0.31420618      -8.2550872
2019-03-03/11:25:18.73           3.1034166     -0.32591386      -8.2579184
2019-03-03/11:25:18.76           3.1092600     -0.32461917      -8.2419857
2019-03-03/11:25:18.79           3.0989575     -0.33076287      -8.2421133
2019-03-03/11:25:18.82           3.0936283     -0.32579183      -8.2330281
2019-03-03/11:25:18.86           3.1007177     -0.32922910      -8.2312150
2019-03-03/11:25:18.89           3.1031423     -0.33335486      -8.2246875
2019-03-03/11:25:18.92           3.0955197     -0.33217896      -8.2257993
2019-03-03/11:25:18.95           3.0899606     -0.33351255      -8.2215178
2019-03-03/11:25:18.98           3.0835265     -0.32973971      -8.2105480
2019-03-03/11:25:19.01           3.0961395     -0.32430396      -8.2089394
2019-03-03/11:25:19.04           3.1035529     -0.31479280      -8.2042743
2019-03-03/11:25:19.07           3.1144078     -0.31125111      -8.1923353
2019-03-03/11:25:19.11           3.1218256     -0.30653176      -8.1810061
2019-03-03/11:25:19.14           3.1237226     -0.30507586      -8.1651323
2019-03-03/11:25:19.17           3.1241564     -0.30210891      -8.1641259
2019-03-03/11:25:19.20           3.1328233     -0.30647480      -8.1591591
2019-03-03/11:25:19.23           3.1380480     -0.30477425      -8.1635198
2019-03-03/11:25:19.26           3.1370015     -0.29892983      -8.1630012
2019-03-03/11:25:19.29           3.1250194     -0.28972422      -8.1508346
2019-03-03/11:25:19.32           3.1267055     -0.29846150      -8.1533953
2019-03-03/11:25:19.36           3.1249502     -0.30438918      -8.1594704
2019-03-03/11:25:19.39           3.1185088     -0.30113831      -8.1578482
2019-03-03/11:25:19.42           3.1136471     -0.29077935      -8.1552203
2019-03-03/11:25:19.45           3.1124570     -0.28008330      -8.1405069
2019-03-03/11:25:19.48           3.1121631     -0.28653336      -8.1315796
2019-03-03/11:25:19.51           3.1094879     -0.27251270      -8.1162741
2019-03-03/11:25:19.54           3.1069427     -0.26227090      -8.0945999
2019-03-03/11:25:19.57           3.1102082     -0.26597542      -8.0943205
2019-03-03/11:25:19.61           3.0989702     -0.26081623      -8.0903409
2019-03-03/11:25:19.64           3.0962942     -0.24462148      -8.0789085
2019-03-03/11:25:19.67           3.0962415     -0.24603804      -8.0815924
2019-03-03/11:25:19.70           3.1034205     -0.24599472      -8.0779370
2019-03-03/11:25:19.73           3.1115966     -0.25257103      -8.0805354
2019-03-03/11:25:19.76           3.1142252     -0.24440177      -8.0901514
2019-03-03/11:25:19.79           3.1196062     -0.26186976      -8.1018156
2019-03-03/11:25:19.82           3.1314828     -0.27381771      -8.1214237
2019-03-03/11:25:19.86           3.1324285     -0.28610133      -8.1246572
2019-03-03/11:25:19.89           3.1426671     -0.28543485      -8.1168205
2019-03-03/11:25:19.92           3.1502549     -0.30485639      -8.1244794
2019-03-03/11:25:19.95           3.1611356     -0.31724375      -8.1252219
2019-03-03/11:25:19.98           3.1581597     -0.33110369      -8.1356950
2019-03-03/11:25:20.01           3.1569088     -0.34405709      -8.1444831
2019-03-03/11:25:20.04           3.1521394     -0.35589465      -8.1353309
2019-03-03/11:25:20.07           3.1516613     -0.35584458      -8.1254530
2019-03-03/11:25:20.11           3.1515595     -0.36356638      -8.1084677
2019-03-03/11:25:20.14           3.1650754     -0.36798237      -8.1010958
2019-03-03/11:25:20.17           3.1625220     -0.38403573      -8.1044876
2019-03-03/11:25:20.20           3.1549123     -0.37969387      -8.0947517
2019-03-03/11:25:20.23           3.1446079     -0.38049286      -8.0878941
2019-03-03/11:25:20.26           3.1469271     -0.37570496      -8.0766449
2019-03-03/11:25:20.29           3.1412416     -0.36766643      -8.0665527
2019-03-03/11:25:20.32           3.1646671     -0.36024070      -8.0780267
2019-03-03/11:25:20.36           3.1740789     -0.34390151      -8.0743229
2019-03-03/11:25:20.39           3.1714829     -0.33416685      -8.0844918
2019-03-03/11:25:20.42           3.1629714     -0.32596322      -8.0844926
2019-03-03/11:25:20.45           3.1619651     -0.31986867      -8.0763250
2019-03-03/11:25:20.48           3.1715475     -0.32866612      -8.0917678
2019-03-03/11:25:20.51           3.1792635     -0.32355412      -8.0981559
2019-03-03/11:25:20.54           3.1759352     -0.33002144      -8.1050802
2019-03-03/11:25:20.57           3.1801117     -0.34076470      -8.0999614
2019-03-03/11:25:20.61           3.1637923     -0.35082476      -8.0893547
2019-03-03/11:25:20.64           3.1574080     -0.36044141      -8.0772363
2019-03-03/11:25:20.67           3.1503809     -0.36532256      -8.0603520
2019-03-03/11:25:20.70           3.1578502     -0.36749928      -8.0491645
2019-03-03/11:25:20.73           3.1618826     -0.36903656      -8.0376192
2019-03-03/11:25:20.76           3.1578149     -0.37224533      -8.0180880
2019-03-03/11:25:20.79           3.1495376     -0.36694352      -7.9967795
2019-03-03/11:25:20.82           3.1603130     -0.36608328      -7.9902549
2019-03-03/11:25:20.86           3.1613819     -0.35555483      -7.9872310
2019-03-03/11:25:20.89           3.1774127     -0.34398095      -7.9734465
2019-03-03/11:25:20.92           3.1771377     -0.34711487      -7.9810284
2019-03-03/11:25:20.95           3.1893843     -0.34253526      -7.9876921
2019-03-03/11:25:20.98           3.1901203     -0.34950704      -8.0084365
2019-03-03/11:25:21.01           3.1985659     -0.35118170      -8.0225066
2019-03-03/11:25:21.04           3.1990231     -0.34011225      -8.0197928
2019-03-03/11:25:21.07           3.2011440     -0.34529701      -8.0193599
2019-03-03/11:25:21.11           3.1944192     -0.34636438      -8.0077098
2019-03-03/11:25:21.14           3.1960600     -0.35864974      -8.0061408
2019-03-03/11:25:21.17           3.1880784     -0.36554631      -8.0007240
2019-03-03/11:25:21.20           3.1830686     -0.36687471      -7.9790324
2019-03-03/11:25:21.23           3.1857873     -0.36635802      -7.9588592
2019-03-03/11:25:21.26           3.1856651     -0.35516699      -7.9263563
2019-03-03/11:25:21.29           3.1799937     -0.35174229      -7.8998976
2019-03-03/11:25:21.32           3.1873939     -0.36150459      -7.8854557
2019-03-03/11:25:21.36           3.1843439     -0.35364925      -7.8751716
2019-03-03/11:25:21.39           3.1843565     -0.34299803      -7.8645983
2019-03-03/11:25:21.42           3.1844488     -0.33391886      -7.8515229
2019-03-03/11:25:21.45           3.1801815     -0.33020695      -7.8524512
2019-03-03/11:25:21.48           3.1862093     -0.32016115      -7.8485777
2019-03-03/11:25:21.51           3.1748203     -0.31378711      -7.8467434
2019-03-03/11:25:21.54           3.1696348     -0.30230537      -7.8437741
2019-03-03/11:25:21.57           3.1773787     -0.28993469      -7.8551416
2019-03-03/11:25:21.61           3.1788608     -0.27665520      -7.8558158
2019-03-03/11:25:21.64           3.1896916     -0.28055879      -7.8533584
2019-03-03/11:25:21.67           3.1908991     -0.27852979      -7.8480248
2019-03-03/11:25:21.70           3.1949663     -0.27333796      -7.8404855
2019-03-03/11:25:21.73           3.2007299     -0.25744690      -7.8218917
2019-03-03/11:25:21.76           3.2027131     -0.25613924      -7.8101573
2019-03-03/11:25:21.79           3.2132470     -0.25818019      -7.8045479
2019-03-03/11:25:21.82           3.2238423     -0.27111090      -7.8020239
2019-03-03/11:25:21.86           3.2192032     -0.27532646      -7.7819112
2019-03-03/11:25:21.89           3.2142004     -0.28002798      -7.7747855
2019-03-03/11:25:21.92           3.2123412     -0.28133795      -7.7687522
2019-03-03/11:25:21.95           3.2105214     -0.27933731      -7.7706122
2019-03-03/11:25:21.98           3.1970421     -0.27792878      -7.7626198
2019-03-03/11:25:22.01           3.1898162     -0.28222903      -7.7630033
2019-03-03/11:25:22.04           3.1804768     -0.27515521      -7.7702909
2019-03-03/11:25:22.07           3.1653147     -0.27055369      -7.7696015
2019-03-03/11:25:22.11           3.1500164     -0.25998191      -7.7566808
2019-03-03/11:25:22.14           3.1404974     -0.25579901      -7.7562272
2019-03-03/11:25:22.17           3.1340879     -0.24266681      -7.7461426
2019-03-03/11:25:22.20           3.1284885     -0.23527311      -7.7413543
2019-03-03/11:25:22.23           3.1260932     -0.23970368      -7.7329779
2019-03-03/11:25:22.26           3.1271301     -0.24044681      -7.7327216
2019-03-03/11:25:22.29           3.1203609     -0.23428976      -7.7239753
2019-03-03/11:25:22.32           3.1211541     -0.23797185      -7.7139053
2019-03-03/11:25:22.36           3.1213248     -0.23628894      -7.7021177
2019-03-03/11:25:22.39           3.1335356     -0.24354050      -7.7105727
2019-03-03/11:25:22.42           3.1465270     -0.24163446      -7.7080092
2019-03-03/11:25:22.45           3.1475604     -0.24237952      -7.7077448
2019-03-03/11:25:22.48           3.1559611     -0.24934076      -7.7083992
2019-03-03/11:25:22.51           3.1626373     -0.24942790      -7.7103095
2019-03-03/11:25:22.54           3.1611541     -0.25513747      -7.7157867
2019-03-03/11:25:22.57           3.1644181     -0.27594907      -7.7203269
2019-03-03/11:25:22.61           3.1710934     -0.27711666      -7.7202899
2019-03-03/11:25:22.64           3.1669767     -0.28400066      -7.7170723
2019-03-03/11:25:22.67           3.1529579     -0.27583372      -7.7020955
2019-03-03/11:25:22.70           3.1388998     -0.28207521      -7.7023251
2019-03-03/11:25:22.73           3.1377107     -0.27694784      -7.6924171
2019-03-03/11:25:22.76           3.1246224     -0.27332542      -7.6871502
2019-03-03/11:25:22.79           3.1157586     -0.26727051      -7.6809769
2019-03-03/11:25:22.82           3.1215528     -0.25397692      -7.6703346
2019-03-03/11:25:22.86           3.1242823     -0.24401694      -7.6590032
2019-03-03/11:25:22.89           3.1240669     -0.23349628      -7.6562603
2019-03-03/11:25:22.92           3.1257531     -0.22750656      -7.6590217
2019-03-03/11:25:22.95           3.1266512     -0.22458996      -7.6630482
2019-03-03/11:25:22.98           3.1269203     -0.21183396      -7.6527009
2019-03-03/11:25:23.01           3.1309714     -0.21187726      -7.6546658
2019-03-03/11:25:23.04           3.1321374     -0.20678278      -7.6593929
2019-03-03/11:25:23.07           3.1384285     -0.20712920      -7.6666974
2019-03-03/11:25:23.11           3.1258306     -0.21375317      -7.6647675
2019-03-03/11:25:23.14           3.1166623     -0.21453820      -7.6748455
2019-03-03/11:25:23.17           3.1069246     -0.22784713      -7.6719935
2019-03-03/11:25:23.20           3.1111353     -0.23369770      -7.6721763
2019-03-03/11:25:23.23           3.1120310     -0.23987247      -7.6725372
2019-03-03/11:25:23.26           3.1172375     -0.25954038      -7.6867524
2019-03-03/11:25:23.29           3.1209870     -0.26468336      -7.6793628
2019-03-03/11:25:23.32           3.1262897     -0.26271106      -7.6726495
2019-03-03/11:25:23.36           3.1215368     -0.26506870      -7.6581658
2019-03-03/11:25:23.39           3.1286856     -0.26877953      -7.6546087
2019-03-03/11:25:23.42           3.1246915     -0.26265161      -7.6485663
2019-03-03/11:25:23.45           3.1319458     -0.24865810      -7.6377130
2019-03-03/11:25:23.48           3.1312293     -0.24174932      -7.6320599
2019-03-03/11:25:23.51           3.1403255     -0.23182173      -7.6272763
2019-03-03/11:25:23.54           3.1350929     -0.21550394      -7.6168378
2019-03-03/11:25:23.57           3.1400331     -0.22067824      -7.6318735
2019-03-03/11:25:23.61           3.1437467     -0.22823338      -7.6406053
2019-03-03/11:25:23.64           3.1529691     -0.22375278      -7.6490064
2019-03-03/11:25:23.67           3.1527748     -0.21792496      -7.6507451
2019-03-03/11:25:23.70           3.1672784     -0.21977121      -7.6626591
2019-03-03/11:25:23.73           3.1619056     -0.22410251      -7.6746741
2019-03-03/11:25:23.76           3.1657416     -0.23532188      -7.6790709
2019-03-03/11:25:23.79           3.1553789     -0.24883142      -7.6851812
2019-03-03/11:25:23.82           3.1527045     -0.25394688      -7.6836440
2019-03-03/11:25:23.86           3.1464680     -0.25799749      -7.6802383
2019-03-03/11:25:23.89           3.1439083     -0.25528460      -7.6743489
2019-03-03/11:25:23.92           3.1406516     -0.25980470      -7.6627560
2019-03-03/11:25:23.95           3.1414061     -0.25838211      -7.6537704
2019-03-03/11:25:23.98           3.1409414     -0.26867650      -7.6423865
2019-03-03/11:25:24.01           3.1466881     -0.27536344      -7.6354677
2019-03-03/11:25:24.04           3.1426406     -0.26412585      -7.6305783
2019-03-03/11:25:24.07           3.1406798     -0.26383842      -7.6236843
2019-03-03/11:25:24.11           3.1390773     -0.25279592      -7.6222613
2019-03-03/11:25:24.14           3.1286391     -0.23921248      -7.6067135
2019-03-03/11:25:24.17           3.1200499     -0.22851976      -7.5995770
2019-03-03/11:25:24.20           3.1119375     -0.21029272      -7.5941634
2019-03-03/11:25:24.23           3.1197789     -0.20051790      -7.5997927
2019-03-03/11:25:24.26           3.1208630     -0.18109018      -7.6013320
2019-03-03/11:25:24.29           3.1166856     -0.16672969      -7.5997794
2019-03-03/11:25:24.32           3.1181513     -0.16438766      -7.5980840
2019-03-03/11:25:24.36           3.1252522     -0.15259207      -7.5936884
2019-03-03/11:25:24.39           3.1291795     -0.16291881      -7.5939325
2019-03-03/11:25:24.42           3.1242697     -0.16036045      -7.5989162
2019-03-03/11:25:24.45           3.1291772     -0.17122866      -7.5956453
2019-03-03/11:25:24.48           3.1305292     -0.18874881      -7.5973302
2019-03-03/11:25:24.51           3.1189876     -0.18783566      -7.5798988
2019-03-03/11:25:24.54           3.1137183     -0.20034235      -7.5716291
2019-03-03/11:25:24.57           3.1139588     -0.20863568      -7.5694656
2019-03-03/11:25:24.61           3.1076872     -0.20866462      -7.5652568
2019-03-03/11:25:24.64           3.1059543     -0.20419423      -7.5496659
2019-03-03/11:25:24.67           3.0990740     -0.19929549      -7.5431759
2019-03-03/11:25:24.70           3.1018743     -0.18728414      -7.5424586
2019-03-03/11:25:24.73           3.1039372     -0.17216981      -7.5336669
2019-03-03/11:25:24.76           3.1061173     -0.14706603      -7.5244233
2019-03-03/11:25:24.79           3.1058604     -0.14170570      -7.5379995
2019-03-03/11:25:24.82           3.1027639     -0.11853671      -7.5310882
2019-03-03/11:25:24.86           3.0930481     -0.11200396      -7.5371987
2019-03-03/11:25:24.89           3.0862816     -0.11266740      -7.5434828
2019-03-03/11:25:24.92           3.0852950     -0.12181103      -7.5587284
2019-03-03/11:25:24.95           3.0914139     -0.12869746      -7.5646491
2019-03-03/11:25:24.98           3.0963131     -0.14675814      -7.5691361
2019-03-03/11:25:25.01           3.0950079     -0.16209271      -7.5747631
2019-03-03/11:25:25.04           3.0933301     -0.18482860      -7.5875783
2019-03-03/11:25:25.07           3.0995178     -0.20177791      -7.5903790
2019-03-03/11:25:25.11           3.0993232     -0.21142773      -7.5916757
2019-03-03/11:25:25.14           3.1117640     -0.21206729      -7.5740199
2019-03-03/11:25:25.17           3.1207494     -0.20207486      -7.5534735
2019-03-03/11:25:25.20           3.1227611     -0.20432511      -7.5468564
2019-03-03/11:25:25.23           3.1266084     -0.19358245      -7.5355887
2019-03-03/11:25:25.26           3.1253076     -0.19508426      -7.5310935
2019-03-03/11:25:25.29           3.1169880     -0.18165105      -7.5276774
2019-03-03/11:25:25.32           3.1140896     -0.17112989      -7.5152573
2019-03-03/11:25:25.36           3.1023575     -0.15932358      -7.5072000
2019-03-03/11:25:25.39           3.0974957     -0.15384090      -7.5115348
2019-03-03/11:25:25.42           3.0877127     -0.15415441      -7.5182570
2019-03-03/11:25:25.45           3.0789292     -0.16231088      -7.5288594
2019-03-03/11:25:25.48           3.0802015     -0.15500577      -7.5258330
2019-03-03/11:25:25.51           3.0812331     -0.15511203      -7.5256347
2019-03-03/11:25:25.54           3.0797894     -0.14061652      -7.5063895
2019-03-03/11:25:25.57           3.0862178     -0.13363622      -7.4946548
2019-03-03/11:25:25.61           3.0974326     -0.13577930      -7.4930458
2019-03-03/11:25:25.64           3.1055763     -0.13191120      -7.4868373
2019-03-03/11:25:25.67           3.1134620     -0.13137436      -7.4702338
2019-03-03/11:25:25.70           3.1189062     -0.13266239      -7.4668719
2019-03-03/11:25:25.73           3.1269247     -0.13502199      -7.4679066
2019-03-03/11:25:25.76           3.1286843     -0.13716821      -7.4777064
2019-03-03/11:25:25.79           3.1211005     -0.13276323      -7.4716446
2019-03-03/11:25:25.82           3.1288715     -0.14542936      -7.4910672
2019-03-03/11:25:25.86           3.1345583     -0.15369566      -7.5004396
2019-03-03/11:25:25.89           3.1262550     -0.15133623      -7.4975835
2019-03-03/11:25:25.92           3.1229649     -0.15326571      -7.4975564
2019-03-03/11:25:25.95           3.1138028     -0.15906875      -7.5055522
2019-03-03/11:25:25.98           3.1126134     -0.15939352      -7.5054465
2019-03-03/11:25:26.01           3.1106102     -0.15871209      -7.4998208
2019-03-03/11:25:26.04           3.1020598     -0.15661867      -7.4863572
2019-03-03/11:25:26.07           3.1041030     -0.15980303      -7.4931187
2019-03-03/11:25:26.11           3.1024626     -0.14601867      -7.4828877
2019-03-03/11:25:26.14           3.0999635     -0.14200863      -7.4805931
2019-03-03/11:25:26.17           3.0949606     -0.13507302      -7.4796863
2019-03-03/11:25:26.20           3.1043587     -0.13782300      -7.4785925
2019-03-03/11:25:26.23           3.1115446     -0.14078735      -7.4776120
2019-03-03/11:25:26.26           3.1179947     -0.13741480      -7.4743994
2019-03-03/11:25:26.29           3.1235396     -0.12982947      -7.4629810
2019-03-03/11:25:26.32           3.1233561     -0.12441542      -7.4649819
2019-03-03/11:25:26.36           3.1302902     -0.11878135      -7.4541768
2019-03-03/11:25:26.39           3.1385719     -0.13151805      -7.4560461
2019-03-03/11:25:26.42           3.1379734     -0.13832360      -7.4500270
2019-03-03/11:25:26.45           3.1431894     -0.14611687      -7.4453594
2019-03-03/11:25:26.48           3.1400593     -0.13994737      -7.4355167
2019-03-03/11:25:26.51           3.1316548     -0.14000608      -7.4202217
2019-03-03/11:25:26.54           3.1207464     -0.14380665      -7.4150633
2019-03-03/11:25:26.57           3.1133141     -0.14193939      -7.4215361
2019-03-03/11:25:26.61           3.1057643     -0.14822819      -7.4109320
2019-03-03/11:25:26.64           3.1037325     -0.14968436      -7.4078094
2019-03-03/11:25:26.67           3.0909836     -0.13951827      -7.3936503
2019-03-03/11:25:26.70           3.0907908     -0.13678675      -7.3907426
2019-03-03/11:25:26.73           3.0946469     -0.14006972      -7.3898799
2019-03-03/11:25:26.76           3.0965371     -0.14389152      -7.3931122
2019-03-03/11:25:26.79           3.1064782     -0.13609462      -7.4018191
2019-03-03/11:25:26.82           3.1195347     -0.12992714      -7.4020769
2019-03-03/11:25:26.86           3.1279302     -0.13589517      -7.3976029
2019-03-03/11:25:26.89           3.1431961     -0.13112204      -7.3948200
2019-03-03/11:25:26.92           3.1398885     -0.12998453      -7.3944976
2019-03-03/11:25:26.95           3.1414016     -0.12608020      -7.4048752
2019-03-03/11:25:26.98           3.1346927     -0.12840983      -7.4174099
2019-03-03/11:25:27.01           3.1340367     -0.12274513      -7.4193145
2019-03-03/11:25:27.04           3.1259399     -0.12650431      -7.4193642
2019-03-03/11:25:27.07           3.1228257     -0.12825083      -7.4102238
2019-03-03/11:25:27.11           3.1199523     -0.12764216      -7.4099325
2019-03-03/11:25:27.14           3.1199021     -0.13594486      -7.4044014
2019-03-03/11:25:27.17           3.1190500     -0.12895285      -7.3921851
2019-03-03/11:25:27.20           3.1228083     -0.13252760      -7.3827854
2019-03-03/11:25:27.23           3.1235043     -0.13115848      -7.3668546
2019-03-03/11:25:27.26           3.1389226     -0.13076045      -7.3527342
2019-03-03/11:25:27.29           3.1389285     -0.13054454      -7.3442548
2019-03-03/11:25:27.32           3.1469782     -0.12736799      -7.3438249
2019-03-03/11:25:27.36           3.1594409     -0.13096718      -7.3509354
2019-03-03/11:25:27.39           3.1657709     -0.13080632      -7.3547039
2019-03-03/11:25:27.42           3.1773063     -0.11546648      -7.3594606
2019-03-03/11:25:27.45           3.1870576     -0.12607476      -7.3869155
2019-03-03/11:25:27.48           3.1914171     -0.13419797      -7.4015792
2019-03-03/11:25:27.51           3.1978659     -0.14489133      -7.4087789
2019-03-03/11:25:27.54           3.1963855     -0.15308577      -7.4201360
2019-03-03/11:25:27.57           3.1997586     -0.16175002      -7.4363583
2019-03-03/11:25:27.61           3.1956520     -0.16750437      -7.4433601
2019-03-03/11:25:27.64           3.1900781     -0.17528621      -7.4400600
2019-03-03/11:25:27.67           3.1828317     -0.19893671      -7.4408861
2019-03-03/11:25:27.70           3.1701402     -0.20188581      -7.4387242
2019-03-03/11:25:27.73           3.1505872     -0.18912810      -7.4203026
2019-03-03/11:25:27.76           3.1472210     -0.18787937      -7.4120272
2019-03-03/11:25:27.79           3.1480689     -0.19015672      -7.4150401
2019-03-03/11:25:27.82           3.1407812     -0.18707374      -7.3994061
2019-03-03/11:25:27.86           3.1409671     -0.19518664      -7.3988109
2019-03-03/11:25:27.89           3.1492569     -0.18674731      -7.3916504
2019-03-03/11:25:27.92           3.1432327     -0.17249502      -7.4007759
2019-03-03/11:25:27.95           3.1410946     -0.14858680      -7.3939739
2019-03-03/11:25:27.98           3.1411565     -0.14423577      -7.3928612
2019-03-03/11:25:28.01           3.1429448     -0.14770453      -7.3974394
2019-03-03/11:25:28.04           3.1427582     -0.14105943      -7.4135074
2019-03-03/11:25:28.07           3.1456252     -0.13937898      -7.4128092
2019-03-03/11:25:28.11           3.1465296     -0.12781661      -7.4142845
2019-03-03/11:25:28.14           3.1410586     -0.11269680      -7.4074606
2019-03-03/11:25:28.17           3.1380554     -0.12309468      -7.4024705
2019-03-03/11:25:28.20           3.1369971     -0.13641808      -7.3846700
2019-03-03/11:25:28.23           3.1378979     -0.14277281      -7.3744555
2019-03-03/11:25:28.26           3.1390440     -0.15427354      -7.3594660
2019-03-03/11:25:28.29           3.1413063     -0.17422513      -7.3521389
2019-03-03/11:25:28.32           3.1332532     -0.17539934      -7.3302091
2019-03-03/11:25:28.36           3.1205254     -0.17799535      -7.3230061
2019-03-03/11:25:28.39           3.1193185     -0.18953229      -7.3270686
2019-03-03/11:25:28.42           3.1116526     -0.18238744      -7.3086591
2019-03-03/11:25:28.45           3.1016225     -0.17607599      -7.3054324
2019-03-03/11:25:28.48           3.1003064     -0.16580022      -7.3050945
2019-03-03/11:25:28.51           3.0971389     -0.16478802      -7.3161741
2019-03-03/11:25:28.54           3.0985398     -0.15577350      -7.3245970
2019-03-03/11:25:28.57           3.1054508     -0.13766623      -7.3250031
2019-03-03/11:25:28.61           3.1029045     -0.13321418      -7.3329008
2019-03-03/11:25:28.64           3.1036800     -0.12122921      -7.3328493
2019-03-03/11:25:28.67           3.1012898     -0.11402236      -7.3295444
2019-03-03/11:25:28.70           3.0997149     -0.12720586      -7.3445670
2019-03-03/11:25:28.73           3.1059999     -0.13499969      -7.3490228
2019-03-03/11:25:28.76           3.1040612     -0.15009501      -7.3536785
2019-03-03/11:25:28.79           3.1090264     -0.14858948      -7.3522304
2019-03-03/11:25:28.82           3.1252429     -0.16531224      -7.3590497
2019-03-03/11:25:28.86           3.1380232     -0.18245675      -7.3635625
2019-03-03/11:25:28.89           3.1623477     -0.19839717      -7.3560088
2019-03-03/11:25:28.92           3.1722116     -0.21183126      -7.3564169
2019-03-03/11:25:28.95           3.1840237     -0.21294737      -7.3508582
2019-03-03/11:25:28.98           3.1957065     -0.22191704      -7.3496028
2019-03-03/11:25:29.01           3.2031047     -0.21506244      -7.3473927
2019-03-03/11:25:29.04           3.2095975     -0.20118579      -7.3507856
2019-03-03/11:25:29.07           3.2027131     -0.20981841      -7.3533642
2019-03-03/11:25:29.11           3.1829559     -0.20179185      -7.3543962
2019-03-03/11:25:29.14           3.1686065     -0.18397397      -7.3487935
2019-03-03/11:25:29.17           3.1521505     -0.17428522      -7.3544686
2019-03-03/11:25:29.20           3.1503033     -0.16488110      -7.3585610
2019-03-03/11:25:29.23           3.1464843     -0.16858666      -7.3647723
2019-03-03/11:25:29.26           3.1447563     -0.16015113      -7.3693958
2019-03-03/11:25:29.29           3.1329675     -0.15838654      -7.3642145
2019-03-03/11:25:29.32           3.1408144     -0.16132107      -7.3598704
2019-03-03/11:25:29.36           3.1501389     -0.15876647      -7.3512506
2019-03-03/11:25:29.39           3.1601916     -0.16202235      -7.3458155
2019-03-03/11:25:29.42           3.1619949     -0.17525395      -7.3590022
2019-03-03/11:25:29.45           3.1762119     -0.18550253      -7.3561345
2019-03-03/11:25:29.48           3.1755903     -0.19860828      -7.3421532
2019-03-03/11:25:29.51           3.1772922     -0.20552695      -7.3412496
2019-03-03/11:25:29.54           3.1881980     -0.20807479      -7.3346327
2019-03-03/11:25:29.57           3.2005644     -0.21717072      -7.3412632
2019-03-03/11:25:29.61           3.1935495     -0.22537913      -7.3423259
2019-03-03/11:25:29.64           3.1975742     -0.23038198      -7.3467003
2019-03-03/11:25:29.67           3.1977911     -0.23369866      -7.3480950
2019-03-03/11:25:29.70           3.1926328     -0.23530535      -7.3328619
2019-03-03/11:25:29.73           3.1819431     -0.22890229      -7.3335077
2019-03-03/11:25:29.76           3.1816668     -0.23210012      -7.3444844
2019-03-03/11:25:29.79           3.1769775     -0.23250558      -7.3430049
2019-03-03/11:25:29.82           3.1762173     -0.23610187      -7.3440600
2019-03-03/11:25:29.86           3.1733690     -0.24088112      -7.3457583
2019-03-03/11:25:29.89           3.1848755     -0.24213739      -7.3505997
2019-03-03/11:25:29.92           3.1823938     -0.24126585      -7.3509480
2019-03-03/11:25:29.95           3.1882695     -0.23380031      -7.3497393
2019-03-03/11:25:29.98           3.2040553     -0.23715165      -7.3683903
2019-03-03/11:25:30.01           3.2154151     -0.24107661      -7.3748134
2019-03-03/11:25:30.04           3.2211817     -0.23404347      -7.3694927
2019-03-03/11:25:30.07           3.2313985     -0.21993112      -7.3737450
2019-03-03/11:25:30.11           3.2278631     -0.21204966      -7.3814007
2019-03-03/11:25:30.14           3.2341502     -0.20437681      -7.3841051
2019-03-03/11:25:30.17           3.2293589     -0.20122605      -7.3834323
2019-03-03/11:25:30.20           3.2301286     -0.19782320      -7.3796029
2019-03-03/11:25:30.23           3.2203247     -0.20552276      -7.3881779
2019-03-03/11:25:30.26           3.2141119     -0.20572769      -7.3723846
2019-03-03/11:25:30.29           3.2001112     -0.20988961      -7.3744405
2019-03-03/11:25:30.32           3.1963181     -0.22200284      -7.3828972
2019-03-03/11:25:30.36           3.1887355     -0.23696497      -7.3777112
2019-03-03/11:25:30.39           3.1977074     -0.25809125      -7.3784346
2019-03-03/11:25:30.42           3.1960894     -0.27185171      -7.3857404
2019-03-03/11:25:30.45           3.2027384     -0.28019531      -7.3870640
2019-03-03/11:25:30.48           3.2162531     -0.28610374      -7.3959234
2019-03-03/11:25:30.51           3.2252425     -0.28477814      -7.3957529
2019-03-03/11:25:30.54           3.2244898     -0.28393224      -7.4039268
2019-03-03/11:25:30.57           3.2393784     -0.27775194      -7.3973008
2019-03-03/11:25:30.61           3.2492296     -0.27651419      -7.3921053
2019-03-03/11:25:30.64           3.2601665     -0.27813425      -7.4024030
2019-03-03/11:25:30.67           3.2539006     -0.26740104      -7.4089557
2019-03-03/11:25:30.70           3.2620207     -0.26545971      -7.4147666
2019-03-03/11:25:30.73           3.2598380     -0.26316711      -7.4165811
2019-03-03/11:25:30.76           3.2557949     -0.27282599      -7.4249254
2019-03-03/11:25:30.79           3.2512425     -0.27003272      -7.4282149
2019-03-03/11:25:30.82           3.2542030     -0.27206565      -7.4349220
2019-03-03/11:25:30.86           3.2569071     -0.28312005      -7.4414969
2019-03-03/11:25:30.89           3.2585022     -0.28948708      -7.4568996
2019-03-03/11:25:30.92           3.2554172     -0.29375924      -7.4539135
2019-03-03/11:25:30.95           3.2536137     -0.29194383      -7.4407790
2019-03-03/11:25:30.98           3.2451952     -0.28247051      -7.4221888
2019-03-03/11:25:31.01           3.2413657     -0.28941867      -7.4278978
2019-03-03/11:25:31.04           3.2308077     -0.28603443      -7.4209580
2019-03-03/11:25:31.07           3.2335565     -0.28783111      -7.4201598
2019-03-03/11:25:31.11           3.2433105     -0.28306734      -7.4157783
2019-03-03/11:25:31.14           3.2413938     -0.27855849      -7.4229187
2019-03-03/11:25:31.17           3.2330690     -0.25676554      -7.4071836
2019-03-03/11:25:31.20           3.2414649     -0.24430916      -7.4125183
2019-03-03/11:25:31.23           3.2477576     -0.24186432      -7.4233194
2019-03-03/11:25:31.26           3.2611243     -0.25765719      -7.4504117
2019-03-03/11:25:31.29           3.2720213     -0.25239650      -7.4513000
2019-03-03/11:25:31.32           3.2780841     -0.24237795      -7.4503584
2019-03-03/11:25:31.36           3.2850992     -0.25267202      -7.4516473
2019-03-03/11:25:31.39           3.2805666     -0.26738650      -7.4591379
2019-03-03/11:25:31.42           3.2815030     -0.27457735      -7.4604838
2019-03-03/11:25:31.45           3.2905702     -0.29709396      -7.4785641
2019-03-03/11:25:31.48           3.2884764     -0.32716140      -7.4830333
2019-03-03/11:25:31.51           3.2829765     -0.33731694      -7.4804313
2019-03-03/11:25:31.54           3.2712964     -0.33669916      -7.4686332
2019-03-03/11:25:31.57           3.2703321     -0.34367630      -7.4731491
2019-03-03/11:25:31.61           3.2752329     -0.36132723      -7.4847607
2019-03-03/11:25:31.64           3.2706954     -0.37605001      -7.4922285
2019-03-03/11:25:31.67           3.2726043     -0.37684837      -7.5027217
2019-03-03/11:25:31.70           3.2714951     -0.38903028      -7.5163936
2019-03-03/11:25:31.73           3.2610789     -0.38509669      -7.5313945
2019-03-03/11:25:31.76           3.2555939     -0.36482222      -7.5425431
2019-03-03/11:25:31.79           3.2600730     -0.36778718      -7.5554765
2019-03-03/11:25:31.82           3.2564231     -0.35748246      -7.5619365
2019-03-03/11:25:31.86           3.2401229     -0.35649311      -7.5658779
2019-03-03/11:25:31.89           3.2375626     -0.36130024      -7.5653871
2019-03-03/11:25:31.92           3.2434164     -0.34896732      -7.5687026
2019-03-03/11:25:31.95           3.2462363     -0.35738657      -7.5790366
2019-03-03/11:25:31.98           3.2467804     -0.34227070      -7.5676783
2019-03-03/11:25:32.01           3.2534849     -0.35694749      -7.5651063
2019-03-03/11:25:32.04           3.2492429     -0.36203116      -7.5541187
2019-03-03/11:25:32.07           3.2487539     -0.37246160      -7.5581977
2019-03-03/11:25:32.11           3.2498568     -0.39144989      -7.5555528
2019-03-03/11:25:32.14           3.2659385     -0.40400929      -7.5519363
2019-03-03/11:25:32.17           3.2576523     -0.39827551      -7.5476911
2019-03-03/11:25:32.20           3.2527667     -0.40508475      -7.5383918
2019-03-03/11:25:32.23           3.2395623     -0.39895553      -7.5220341
2019-03-03/11:25:32.26           3.2421422     -0.40659911      -7.5258414
2019-03-03/11:25:32.29           3.2387900     -0.38559022      -7.5157952
2019-03-03/11:25:32.32           3.2414845     -0.38995219      -7.5279313
2019-03-03/11:25:32.36           3.2378529     -0.37570186      -7.5172640
2019-03-03/11:25:32.39           3.2431963     -0.35114059      -7.5047806
2019-03-03/11:25:32.42           3.2338199     -0.33614818      -7.4967342
2019-03-03/11:25:32.45           3.2426982     -0.32098132      -7.4918981
2019-03-03/11:25:32.48           3.2411296     -0.30747533      -7.4980799
2019-03-03/11:25:32.51           3.2435979     -0.30106640      -7.5043310
2019-03-03/11:25:32.54           3.2380166     -0.29176240      -7.4943209
2019-03-03/11:25:32.57           3.2464954     -0.29401810      -7.4926393
2019-03-03/11:25:32.61           3.2506973     -0.29202227      -7.4810444
2019-03-03/11:25:32.64           3.2602807     -0.29417289      -7.4793042
2019-03-03/11:25:32.67           3.2658203     -0.29713616      -7.4886269
2019-03-03/11:25:32.70           3.2828900     -0.29660128      -7.4854224
2019-03-03/11:25:32.73           3.2792145     -0.30002357      -7.4843638
2019-03-03/11:25:32.76           3.2814244     -0.30901554      -7.4787443
2019-03-03/11:25:32.79           3.2856408     -0.30821905      -7.4695586
2019-03-03/11:25:32.82           3.2888282     -0.30976083      -7.4750603
2019-03-03/11:25:32.86           3.2840659     -0.30445626      -7.4692424
2019-03-03/11:25:32.89           3.2821331     -0.29282828      -7.4650391
2019-03-03/11:25:32.92           3.2713588     -0.29314658      -7.4665655
2019-03-03/11:25:32.95           3.2605713     -0.29492227      -7.4607951
2019-03-03/11:25:32.98           3.2438703     -0.29625130      -7.4712220
2019-03-03/11:25:33.01           3.2385104     -0.30627942      -7.4789307
2019-03-03/11:25:33.04           3.2303902     -0.29834886      -7.4800136
2019-03-03/11:25:33.07           3.2339554     -0.28683867      -7.4710590
2019-03-03/11:25:33.11           3.2307504     -0.28330307      -7.4677002
2019-03-03/11:25:33.14           3.2294923     -0.28698224      -7.4669984
2019-03-03/11:25:33.17           3.2271361     -0.28523931      -7.4600611
2019-03-03/11:25:33.20           3.2397518     -0.28259932      -7.4584535
2019-03-03/11:25:33.23           3.2408182     -0.28756612      -7.4571813
2019-03-03/11:25:33.26           3.2430314     -0.27528064      -7.4452560
2019-03-03/11:25:33.29           3.2524539     -0.26574494      -7.4429199
2019-03-03/11:25:33.32           3.2584548     -0.25436692      -7.4378083
2019-03-03/11:25:33.36           3.2498105     -0.25798208      -7.4458961
2019-03-03/11:25:33.39           3.2522144     -0.26531473      -7.4446220
2019-03-03/11:25:33.42           3.2554621     -0.26913480      -7.4495336
2019-03-03/11:25:33.45           3.2586063     -0.27185654      -7.4495471
2019-03-03/11:25:33.48           3.2490190     -0.26205247      -7.4427435
2019-03-03/11:25:33.51           3.2434636     -0.25403962      -7.4457627
2019-03-03/11:25:33.54           3.2284368     -0.25576349      -7.4469923
2019-03-03/11:25:33.57           3.2171441     -0.24492483      -7.4307726
2019-03-03/11:25:33.61           3.2059266     -0.24955771      -7.4305431
2019-03-03/11:25:33.64           3.2164402     -0.25075399      -7.4246600
2019-03-03/11:25:33.67           3.2101469     -0.24129203      -7.4210683
2019-03-03/11:25:33.70           3.1967381     -0.23623715      -7.4180934
2019-03-03/11:25:33.73           3.1918022     -0.22423880      -7.4189376
2019-03-03/11:25:33.76           3.1890567     -0.22405407      -7.4186107
2019-03-03/11:25:33.79           3.2043540     -0.21955725      -7.4126658
2019-03-03/11:25:33.82           3.2258808     -0.22429429      -7.4188140
2019-03-03/11:25:33.86           3.2445704     -0.22634068      -7.4399351
2019-03-03/11:25:33.89           3.2594456     -0.24055896      -7.4512211
2019-03-03/11:25:33.92           3.2645259     -0.23861419      -7.4592884
2019-03-03/11:25:33.95           3.2736858     -0.23532739      -7.4572730
2019-03-03/11:25:33.98           3.2897070     -0.22963656      -7.4628032
2019-03-03/11:25:34.01           3.2972672     -0.24701618      -7.4670847
2019-03-03/11:25:34.04           3.3075300     -0.25579420      -7.4673235
2019-03-03/11:25:34.07           3.3069147     -0.26542473      -7.4662370
2019-03-03/11:25:34.11           3.3035115     -0.25945206      -7.4617351
2019-03-03/11:25:34.14           3.2912533     -0.26847127      -7.4527224
2019-03-03/11:25:34.17           3.2858854     -0.25503388      -7.4295091
2019-03-03/11:25:34.20           3.2716812     -0.25630432      -7.4188168
2019-03-03/11:25:34.23           3.2655665     -0.25815398      -7.4122370
2019-03-03/11:25:34.26           3.2560226     -0.26094582      -7.4023711
2019-03-03/11:25:34.29           3.2431391     -0.25479754      -7.3932221
2019-03-03/11:25:34.32           3.2428120     -0.24551414      -7.3894525
2019-03-03/11:25:34.36           3.2292282     -0.23537959      -7.3902714
2019-03-03/11:25:34.39           3.2260395     -0.23596503      -7.3994358
2019-03-03/11:25:34.42           3.2224668     -0.22809034      -7.4007319
2019-03-03/11:25:34.45           3.2216054     -0.22784612      -7.4132374
2019-03-03/11:25:34.48           3.2163505     -0.22024096      -7.4192179
2019-03-03/11:25:34.51           3.2135421     -0.21066070      -7.4329746
2019-03-03/11:25:34.54           3.2163020     -0.21631310      -7.4453921
2019-03-03/11:25:34.57           3.2267260     -0.22066548      -7.4515400
2019-03-03/11:25:34.61           3.2083121     -0.22944180      -7.4537478
2019-03-03/11:25:34.64           3.2076916     -0.23749999      -7.4555736
2019-03-03/11:25:34.67           3.2021274     -0.24910219      -7.4471892
2019-03-03/11:25:34.70           3.1926979     -0.25339666      -7.4368538
2019-03-03/11:25:34.73           3.1869393     -0.25817085      -7.4318340
2019-03-03/11:25:34.76           3.1927080     -0.26842097      -7.4234678
2019-03-03/11:25:34.79           3.1860366     -0.28012791      -7.4151320
2019-03-03/11:25:34.82           3.1794664     -0.27190816      -7.3967428
2019-03-03/11:25:34.86           3.1743550     -0.26172881      -7.3886664
2019-03-03/11:25:34.89           3.1767336     -0.24886509      -7.3791402
2019-03-03/11:25:34.92           3.1738982     -0.24009513      -7.3748688
2019-03-03/11:25:34.95           3.1691673     -0.22133629      -7.3684575
2019-03-03/11:25:34.98           3.1775164     -0.21591578      -7.3743357
2019-03-03/11:25:35.01           3.1692475     -0.19912308      -7.3716537
2019-03-03/11:25:35.04           3.1545029     -0.19084562      -7.3729539
2019-03-03/11:25:35.07           3.1605612     -0.18259888      -7.3813366
2019-03-03/11:25:35.11           3.1596052     -0.18250489      -7.3903419
2019-03-03/11:25:35.14           3.1550947     -0.18131391      -7.3974886
2019-03-03/11:25:35.17           3.1589237     -0.19522858      -7.4146010
2019-03-03/11:25:35.20           3.1604175     -0.20162853      -7.4157509
2019-03-03/11:25:35.23           3.1599140     -0.21903239      -7.4228577
2019-03-03/11:25:35.26           3.1603068     -0.23082970      -7.4142904
2019-03-03/11:25:35.29           3.1667288     -0.24336215      -7.4192831
2019-03-03/11:25:35.32           3.1779500     -0.24013921      -7.4101714
2019-03-03/11:25:35.36           3.1795924     -0.24765661      -7.3904452
2019-03-03/11:25:35.39           3.1862780     -0.24970257      -7.3702865
2019-03-03/11:25:35.42           3.1850245     -0.25056733      -7.3563182
2019-03-03/11:25:35.45           3.1796661     -0.24364174      -7.3578226
2019-03-03/11:25:35.48           3.1734494     -0.24457948      -7.3496849
2019-03-03/11:25:35.51           3.1688665     -0.22948350      -7.3379230
2019-03-03/11:25:35.54           3.1603424     -0.22333905      -7.3479445
2019-03-03/11:25:35.57           3.1554914     -0.21567929      -7.3389400
2019-03-03/11:25:35.61           3.1383378     -0.21229682      -7.3436157
2019-03-03/11:25:35.64           3.1285859     -0.19535621      -7.3434819
2019-03-03/11:25:35.67           3.1112263     -0.19270020      -7.3490618
2019-03-03/11:25:35.70           3.1065796     -0.19001768      -7.3566413
2019-03-03/11:25:35.73           3.1031039     -0.18063211      -7.3340654
2019-03-03/11:25:35.76           3.1033806     -0.17362157      -7.3367757
2019-03-03/11:25:35.79           3.1159681     -0.17543572      -7.3296247
2019-03-03/11:25:35.82           3.1241032     -0.17500661      -7.3207328
2019-03-03/11:25:35.86           3.1288977     -0.18638398      -7.3119068
2019-03-03/11:25:35.89           3.1353910     -0.20251485      -7.3056503
2019-03-03/11:25:35.92           3.1428716     -0.22750293      -7.3084926
2019-03-03/11:25:35.95           3.1531797     -0.23307019      -7.3091538
2019-03-03/11:25:35.98           3.1584743     -0.23737094      -7.3015465
2019-03-03/11:25:36.01           3.1652387     -0.25072231      -7.2951876
2019-03-03/11:25:36.04           3.1695726     -0.26039648      -7.2862224
2019-03-03/11:25:36.07           3.1638138     -0.27359960      -7.2849428
2019-03-03/11:25:36.11           3.1577219     -0.27292330      -7.2812144
2019-03-03/11:25:36.14           3.1463414     -0.27101834      -7.2856557
2019-03-03/11:25:36.17           3.1473543     -0.27467227      -7.2885756
2019-03-03/11:25:36.20           3.1378585     -0.26237815      -7.2836042
2019-03-03/11:25:36.23           3.1326309     -0.25754347      -7.2826626
2019-03-03/11:25:36.26           3.1357019     -0.26621230      -7.2877555
2019-03-03/11:25:36.29           3.1354845     -0.26372085      -7.2999690
2019-03-03/11:25:36.32           3.1371254     -0.26283844      -7.2948403
2019-03-03/11:25:36.36           3.1357194     -0.25430561      -7.2880997
2019-03-03/11:25:36.39           3.1460825     -0.25583604      -7.2741674
2019-03-03/11:25:36.42           3.1649208     -0.25468208      -7.2631022
2019-03-03/11:25:36.45           3.1689189     -0.24676666      -7.2516361
2019-03-03/11:25:36.48           3.1732453     -0.25062051      -7.2465254
2019-03-03/11:25:36.51           3.1786768     -0.25700916      -7.2364668
2019-03-03/11:25:36.54           3.1710317     -0.24847399      -7.2239187
2019-03-03/11:25:36.57           3.1726387     -0.26014501      -7.2167038
2019-03-03/11:25:36.61           3.1809871     -0.26687655      -7.2194521
2019-03-03/11:25:36.64           3.1856970     -0.26109960      -7.2179701
2019-03-03/11:25:36.67           3.1809367     -0.26228786      -7.2220300
2019-03-03/11:25:36.70           3.1737309     -0.26013958      -7.2212333
2019-03-03/11:25:36.73           3.1736313     -0.26336035      -7.2182841
2019-03-03/11:25:36.76           3.1677681     -0.26621691      -7.2126085
2019-03-03/11:25:36.79           3.1593689     -0.26017220      -7.2026563
2019-03-03/11:25:36.82           3.1633329     -0.26480461      -7.1891048
2019-03-03/11:25:36.86           3.1582528     -0.26053458      -7.1682159
2019-03-03/11:25:36.89           3.1510838     -0.25692063      -7.1489406
2019-03-03/11:25:36.92           3.1516112     -0.26460900      -7.1350330
2019-03-03/11:25:36.95           3.1552114     -0.26316165      -7.1257667
2019-03-03/11:25:36.98           3.1590529     -0.26524110      -7.1146166
2019-03-03/11:25:37.01           3.1679545     -0.25714282      -7.1019082
2019-03-03/11:25:37.04           3.1772991     -0.25204319      -7.0876819
2019-03-03/11:25:37.07           3.1915416     -0.25451044      -7.0820487
2019-03-03/11:25:37.11           3.2004957     -0.25681098      -7.0826329
2019-03-03/11:25:37.14           3.2103443     -0.24504056      -7.0832052
2019-03-03/11:25:37.17           3.2153423     -0.24227759      -7.0891656
2019-03-03/11:25:37.20           3.2156876     -0.24630585      -7.0931996
2019-03-03/11:25:37.23           3.1993467     -0.25621028      -7.0877675
2019-03-03/11:25:37.26           3.1868229     -0.25766650      -7.0853569
2019-03-03/11:25:37.29           3.1815672     -0.27583436      -7.0924894
2019-03-03/11:25:37.32           3.1730330     -0.29113945      -7.0988026
2019-03-03/11:25:37.36           3.1601993     -0.31047313      -7.1009743
2019-03-03/11:25:37.39           3.1460512     -0.31858087      -7.0983566
2019-03-03/11:25:37.42           3.1377833     -0.32550853      -7.0893262
2019-03-03/11:25:37.45           3.1253703     -0.33109881      -7.0815613
2019-03-03/11:25:37.48           3.1276721     -0.33508107      -7.0805073
2019-03-03/11:25:37.51           3.1432630     -0.32947108      -7.0730274
2019-03-03/11:25:37.54           3.1459161     -0.33174165      -7.0677962
2019-03-03/11:25:37.57           3.1417737     -0.32066412      -7.0560944
2019-03-03/11:25:37.61           3.1491544     -0.31190090      -7.0469051
2019-03-03/11:25:37.64           3.1624453     -0.29351096      -7.0401033
2019-03-03/11:25:37.67           3.1789780     -0.28631654      -7.0398656
2019-03-03/11:25:37.70           3.1834402     -0.29104664      -7.0581320
2019-03-03/11:25:37.73           3.1994619     -0.29239561      -7.0682666
2019-03-03/11:25:37.76           3.2038479     -0.29625325      -7.0646019
2019-03-03/11:25:37.79           3.2072094     -0.30383881      -7.0634768
2019-03-03/11:25:37.82           3.2205150     -0.31668870      -7.0646541
2019-03-03/11:25:37.86           3.2317285     -0.32966984      -7.0684220
2019-03-03/11:25:37.89           3.2322072     -0.33319094      -7.0544722
2019-03-03/11:25:37.92           3.2314210     -0.33638960      -7.0459266
2019-03-03/11:25:37.95           3.2262568     -0.33946499      -7.0317307
2019-03-03/11:25:37.98           3.2219255     -0.35303747      -7.0143452
2019-03-03/11:25:38.01           3.2117542     -0.35117602      -6.9887992
2019-03-03/11:25:38.04           3.1983423     -0.35681014      -6.9919205
2019-03-03/11:25:38.07           3.1911617     -0.35686226      -6.9877158
2019-03-03/11:25:38.11           3.1831490     -0.34905327      -6.9817979
2019-03-03/11:25:38.14           3.1777751     -0.33202073      -6.9570449
2019-03-03/11:25:38.17           3.1723188     -0.31130637      -6.9459992
2019-03-03/11:25:38.20           3.1673379     -0.30956785      -6.9446186
2019-03-03/11:25:38.23           3.1627023     -0.30600814      -6.9536152
2019-03-03/11:25:38.26           3.1701333     -0.29146225      -6.9567061
2019-03-03/11:25:38.29           3.1675047     -0.28883111      -6.9680110
2019-03-03/11:25:38.32           3.1670013     -0.26999967      -6.9549183
2019-03-03/11:25:38.36           3.1700855     -0.26780855      -6.9596107
2019-03-03/11:25:38.39           3.1651999     -0.26861245      -6.9558211
2019-03-03/11:25:38.42           3.1680508     -0.27642304      -6.9676962
2019-03-03/11:25:38.45           3.1765886     -0.29143372      -6.9816410
2019-03-03/11:25:38.48           3.1727789     -0.30205396      -6.9805941
2019-03-03/11:25:38.51           3.1740262     -0.31194652      -6.9703179
2019-03-03/11:25:38.54           3.1778477     -0.31367808      -6.9461024
2019-03-03/11:25:38.57           3.1948466     -0.31572153      -6.9303453
2019-03-03/11:25:38.61           3.2047086     -0.32336323      -6.9175900
2019-03-03/11:25:38.64           3.2089738     -0.32170085      -6.8998214
2019-03-03/11:25:38.67           3.2180908     -0.31150507      -6.8918820
2019-03-03/11:25:38.70           3.2162383     -0.29761463      -6.8864546
2019-03-03/11:25:38.73           3.2167949     -0.29590059      -6.8837834
2019-03-03/11:25:38.76           3.2234265     -0.27930604      -6.8743773
2019-03-03/11:25:38.79           3.2195636     -0.26240200      -6.8653413
2019-03-03/11:25:38.82           3.2112743     -0.25468975      -6.8758360
2019-03-03/11:25:38.86           3.2106025     -0.24790356      -6.8805233
2019-03-03/11:25:38.89           3.2077202     -0.24185144      -6.8843400
2019-03-03/11:25:38.92           3.2083499     -0.23278721      -6.8832964
2019-03-03/11:25:38.95           3.2172261     -0.23520956      -6.8828390
2019-03-03/11:25:38.98           3.2233852     -0.24701972      -6.8773304
2019-03-03/11:25:39.01           3.2420383     -0.25747845      -6.8687308
2019-03-03/11:25:39.04           3.2456060     -0.26089372      -6.8595370
2019-03-03/11:25:39.07           3.2593108     -0.27004969      -6.8541395
2019-03-03/11:25:39.11           3.2727037     -0.27372792      -6.8306622
2019-03-03/11:25:39.14           3.2698744     -0.27716508      -6.8183946
2019-03-03/11:25:39.17           3.2743063     -0.27800548      -6.8090683
2019-03-03/11:25:39.20           3.2784572     -0.28425824      -6.7970521
2019-03-03/11:25:39.23           3.2723062     -0.28537967      -6.7898387
2019-03-03/11:25:39.26           3.2678881     -0.28239668      -6.7804211
2019-03-03/11:25:39.29           3.2404264     -0.27469315      -6.7753085
2019-03-03/11:25:39.32           3.2348557     -0.27594885      -6.7795103
2019-03-03/11:25:39.36           3.2236361     -0.27465220      -6.7873795
2019-03-03/11:25:39.39           3.2070504     -0.26440755      -6.7942299
2019-03-03/11:25:39.42           3.1965031     -0.25437672      -6.7967007
2019-03-03/11:25:39.45           3.1967286     -0.25029256      -6.7929888
2019-03-03/11:25:39.48           3.1875995     -0.24938984      -6.7972806
2019-03-03/11:25:39.51           3.1843900     -0.24517123      -6.7922295
2019-03-03/11:25:39.54           3.1793302     -0.24926406      -6.7883992
2019-03-03/11:25:39.57           3.1932844     -0.24782377      -6.7861018
2019-03-03/11:25:39.61           3.2035663     -0.24535039      -6.7794653
2019-03-03/11:25:39.64           3.2080907     -0.24303007      -6.7691212
2019-03-03/11:25:39.67           3.2195564     -0.25285035      -6.7721445
2019-03-03/11:25:39.70           3.2318500     -0.26903259      -6.7704625
2019-03-03/11:25:39.73           3.2235847     -0.26923224      -6.7677641
2019-03-03/11:25:39.76           3.2197379     -0.26901516      -6.7648402
2019-03-03/11:25:39.79           3.2231138     -0.27717373      -6.7656958
2019-03-03/11:25:39.82           3.2326400     -0.27458004      -6.7665449
2019-03-03/11:25:39.86           3.2293062     -0.27148999      -6.7570366
2019-03-03/11:25:39.89           3.2139380     -0.26842433      -6.7525751
2019-03-03/11:25:39.92           3.2025182     -0.26675286      -6.7443655
2019-03-03/11:25:39.95           3.1805187     -0.26483756      -6.7392505
2019-03-03/11:25:39.98           3.1655860     -0.24800647      -6.7248835
2019-03-03/11:25:40.01           3.1614849     -0.24588071      -6.7109918
2019-03-03/11:25:40.04           3.1566455     -0.25249228      -6.7087642
2019-03-03/11:25:40.07           3.1555518     -0.24609900      -6.7065740
2019-03-03/11:25:40.11           3.1425398     -0.24227561      -6.7070117
2019-03-03/11:25:40.14           3.1511097     -0.23924301      -6.7129273
2019-03-03/11:25:40.17           3.1655288     -0.24955576      -6.7089072
2019-03-03/11:25:40.20           3.1821941     -0.25291671      -6.7081690
2019-03-03/11:25:40.23           3.2032069     -0.24811792      -6.6980226
2019-03-03/11:25:40.26           3.2163994     -0.25706946      -6.7065818
2019-03-03/11:25:40.29           3.2290815     -0.26362618      -6.7194563
2019-03-03/11:25:40.32           3.2425253     -0.24799679      -6.7123287
2019-03-03/11:25:40.36           3.2441721     -0.23591470      -6.7083574
2019-03-03/11:25:40.39           3.2540277     -0.23014616      -6.7002102
2019-03-03/11:25:40.42           3.2376863     -0.23497540      -6.6944997
2019-03-03/11:25:40.45           3.2304963     -0.22530173      -6.6880298
2019-03-03/11:25:40.48           3.2181806     -0.21124995      -6.6766920
2019-03-03/11:25:40.51           3.2107850     -0.21781985      -6.6801741
2019-03-03/11:25:40.54           3.1939699     -0.22189853      -6.6664897
2019-03-03/11:25:40.57           3.1782916     -0.21493441      -6.6639805
2019-03-03/11:25:40.61           3.1625714     -0.22208087      -6.6564216
2019-03-03/11:25:40.64           3.1513445     -0.23918242      -6.6529294
2019-03-03/11:25:40.67           3.1372532     -0.23755287      -6.6374458
2019-03-03/11:25:40.70           3.1304088     -0.22870655      -6.6364473
2019-03-03/11:25:40.73           3.1142154     -0.22986109      -6.6307123
2019-03-03/11:25:40.76           3.1101742     -0.22882197      -6.6263302
2019-03-03/11:25:40.79           3.1054257     -0.21299912      -6.6234128
2019-03-03/11:25:40.82           3.1150807     -0.19327034      -6.6153332
2019-03-03/11:25:40.86           3.1159705     -0.18684198      -6.6080649
2019-03-03/11:25:40.89           3.1245940     -0.17654096      -6.6062834
2019-03-03/11:25:40.92           3.1276947     -0.15834665      -6.6083926
2019-03-03/11:25:40.95           3.1316841     -0.15946925      -6.6265786
2019-03-03/11:25:40.98           3.1314212     -0.15992345      -6.6280215
2019-03-03/11:25:41.01           3.1332075     -0.15085033      -6.6346017
2019-03-03/11:25:41.04           3.1326995     -0.16443747      -6.6413866
2019-03-03/11:25:41.07           3.1279048     -0.17488336      -6.6245010
2019-03-03/11:25:41.11           3.1163111     -0.18808924      -6.6229487
2019-03-03/11:25:41.14           3.1221590     -0.19768406      -6.6194651
2019-03-03/11:25:41.17           3.1069798     -0.20449519      -6.6137856
2019-03-03/11:25:41.20           3.1029266     -0.20824802      -6.6021256
2019-03-03/11:25:41.23           3.1006103     -0.20894115      -6.5863092
2019-03-03/11:25:41.26           3.0950966     -0.21039690      -6.5721510
2019-03-03/11:25:41.29           3.0997521     -0.22473411      -6.5692226
2019-03-03/11:25:41.32           3.0992857     -0.21653418      -6.5624968
2019-03-03/11:25:41.36           3.0985959     -0.21358645      -6.5862896
2019-03-03/11:25:41.39           3.0988244     -0.20546998      -6.5934599
2019-03-03/11:25:41.42           3.0915201     -0.19370561      -6.6017587
2019-03-03/11:25:41.45           3.0954125     -0.18663211      -6.6132614
2019-03-03/11:25:41.48           3.0930343     -0.18991323      -6.6139175
2019-03-03/11:25:41.51           3.0868222     -0.19534307      -6.6232733
2019-03-03/11:25:41.54           3.0888973     -0.19858919      -6.6345472
2019-03-03/11:25:41.57           3.0779569     -0.19263799      -6.6378159
2019-03-03/11:25:41.61           3.0757416     -0.19063585      -6.6293429
2019-03-03/11:25:41.64           3.0664352     -0.19373644      -6.6034329
2019-03-03/11:25:41.67           3.0577979     -0.19059858      -6.5911293
2019-03-03/11:25:41.70           3.0537337     -0.20324363      -6.5627590
2019-03-03/11:25:41.73           3.0495483     -0.20968165      -6.5436665
2019-03-03/11:25:41.76           3.0453575     -0.21141033      -6.5333929
2019-03-03/11:25:41.79           3.0442666     -0.20247464      -6.5041346
2019-03-03/11:25:41.82           3.0438396     -0.19272646      -6.4789195
2019-03-03/11:25:41.86           3.0501083     -0.19011262      -6.4625481
2019-03-03/11:25:41.89           3.0510855     -0.18682622      -6.4533733
2019-03-03/11:25:41.92           3.0552721     -0.16234105      -6.4473038
2019-03-03/11:25:41.95           3.0676446     -0.15727941      -6.4460034
2019-03-03/11:25:41.98           3.0679078     -0.13820659      -6.4523279
2019-03-03/11:25:42.01           3.0791290     -0.12649526      -6.4539230
2019-03-03/11:25:42.04           3.0824551     -0.11453003      -6.4548154
2019-03-03/11:25:42.07           3.0838745     -0.10791860      -6.4630299
2019-03-03/11:25:42.11           3.0861155     -0.10761140      -6.4758634
2019-03-03/11:25:42.14           3.0934152     -0.10811754      -6.4765399
2019-03-03/11:25:42.17           3.0841843     -0.10115733      -6.4851317
2019-03-03/11:25:42.20           3.0870146     -0.11356886      -6.4858623
2019-03-03/11:25:42.23           3.0797890     -0.12542267      -6.4875412
2019-03-03/11:25:42.26           3.0851338     -0.14995823      -6.4934697
2019-03-03/11:25:42.29           3.0759093     -0.15136811      -6.4863730
2019-03-03/11:25:42.32           3.0652976     -0.15524940      -6.4800209
2019-03-03/11:25:42.36           3.0617353     -0.17024212      -6.4821133
2019-03-03/11:25:42.39           3.0564199     -0.17792972      -6.4626795
2019-03-03/11:25:42.42           3.0415542     -0.17941027      -6.4543496
2019-03-03/11:25:42.45           3.0375713     -0.18319315      -6.4466833
2019-03-03/11:25:42.48           3.0342939     -0.19230465      -6.4431130
2019-03-03/11:25:42.51           3.0352432     -0.18703715      -6.4394344
2019-03-03/11:25:42.54           3.0227973     -0.16787011      -6.4289070
2019-03-03/11:25:42.57           3.0113079     -0.16858205      -6.4334415
2019-03-03/11:25:42.61           3.0019119     -0.16968060      -6.4344034
2019-03-03/11:25:42.64           2.9924432     -0.15831198      -6.4350131
2019-03-03/11:25:42.67           2.9871550     -0.14652817      -6.4422691
2019-03-03/11:25:42.70           2.9820518     -0.14153521      -6.4513105
2019-03-03/11:25:42.73           2.9919044     -0.14477404      -6.4534134
2019-03-03/11:25:42.76           2.9933660     -0.13191748      -6.4519711
2019-03-03/11:25:42.79           2.9925044     -0.12964948      -6.4403703
2019-03-03/11:25:42.82           2.9995641     -0.13187899      -6.4331143
2019-03-03/11:25:42.86           3.0025369     -0.11923299      -6.4166740
2019-03-03/11:25:42.89           3.0144140     -0.11248313      -6.4109271
2019-03-03/11:25:42.92           3.0226237     -0.11133799      -6.3999197
2019-03-03/11:25:42.95           3.0352049     -0.11409496      -6.3904243
2019-03-03/11:25:42.98           3.0404521     -0.11266618      -6.3761748
2019-03-03/11:25:43.01           3.0279076     -0.11294498      -6.3743087
2019-03-03/11:25:43.04           3.0212603     -0.12077570      -6.3658448
2019-03-03/11:25:43.07           3.0143656     -0.12471609      -6.3698321
2019-03-03/11:25:43.11           3.0055458     -0.12349815      -6.3672945
2019-03-03/11:25:43.14           3.0131964     -0.13692474      -6.3763362
2019-03-03/11:25:43.17           3.0067126     -0.13737135      -6.3626781
2019-03-03/11:25:43.20           3.0044048     -0.13508184      -6.3583122
2019-03-03/11:25:43.23           2.9943597     -0.13351546      -6.3543243
2019-03-03/11:25:43.26           2.9989149     -0.13255669      -6.3506625
2019-03-03/11:25:43.29           3.0091698     -0.12145756      -6.3358965
2019-03-03/11:25:43.32           3.0108111     -0.11485217      -6.3292297
2019-03-03/11:25:43.36           3.0135556     -0.10918847      -6.3205457
2019-03-03/11:25:43.39           3.0147288     -0.10024766      -6.3088587
2019-03-03/11:25:43.42           3.0135914     -0.10547766      -6.3040283
2019-03-03/11:25:43.45           3.0251191     -0.10525933      -6.3045350
2019-03-03/11:25:43.48           3.0271068     -0.10158254      -6.2994192
2019-03-03/11:25:43.51           3.0306122     -0.10798056      -6.3059506
2019-03-03/11:25:43.54           3.0255701     -0.10551441      -6.3045673
2019-03-03/11:25:43.57           3.0190160     -0.11812724      -6.2992946
2019-03-03/11:25:43.61           3.0253113     -0.13023888      -6.3063432
2019-03-03/11:25:43.64           3.0220671     -0.13993498      -6.3058095
2019-03-03/11:25:43.67           3.0122624     -0.15578291      -6.3091218
2019-03-03/11:25:43.70           3.0015666     -0.15770692      -6.3082173
2019-03-03/11:25:43.73           2.9834903     -0.16640980      -6.3033658
2019-03-03/11:25:43.76           2.9658173     -0.16915452      -6.2953463
2019-03-03/11:25:43.79           2.9502450     -0.17004353      -6.2781093
2019-03-03/11:25:43.82           2.9491412     -0.16967456      -6.2722121
2019-03-03/11:25:43.86           2.9530416     -0.17012150      -6.2755559
2019-03-03/11:25:43.89           2.9508303     -0.16620986      -6.2765790
2019-03-03/11:25:43.92           2.9542695     -0.16051653      -6.2721984
2019-03-03/11:25:43.95           2.9719468     -0.15578688      -6.2702764
2019-03-03/11:25:43.98           2.9796182     -0.14212825      -6.2636025
2019-03-03/11:25:44.01           2.9947216     -0.13989920      -6.2644151
2019-03-03/11:25:44.04           3.0107207     -0.14645268      -6.2693527
2019-03-03/11:25:44.07           3.0210461     -0.14493320      -6.2744384
2019-03-03/11:25:44.11           3.0183495     -0.14973570      -6.2753269
2019-03-03/11:25:44.14           3.0162861     -0.14948808      -6.2760463
2019-03-03/11:25:44.17           3.0018679     -0.15864744      -6.2710133
2019-03-03/11:25:44.20           2.9858515     -0.15847622      -6.2604354
2019-03-03/11:25:44.23           2.9582608     -0.16171516      -6.2579493
2019-03-03/11:25:44.26           2.9414908     -0.16613878      -6.2460313
2019-03-03/11:25:44.29           2.9274747     -0.16933877      -6.2378237
2019-03-03/11:25:44.32           2.9203563     -0.17768526      -6.2330186
2019-03-03/11:25:44.36           2.9013125     -0.17036930      -6.2198890
2019-03-03/11:25:44.39           2.8929133     -0.16902285      -6.2074143
2019-03-03/11:25:44.42           2.8747704     -0.16987044      -6.1878776
2019-03-03/11:25:44.45           2.8761323     -0.15623387      -6.1701367
2019-03-03/11:25:44.48           2.8799417     -0.15996686      -6.1691647
2019-03-03/11:25:44.51           2.8985231     -0.15952522      -6.1584338
2019-03-03/11:25:44.54           2.8997376     -0.15724524      -6.1523387
2019-03-03/11:25:44.57           2.9040087     -0.14613426      -6.1434814
2019-03-03/11:25:44.61           2.9070518     -0.13258739      -6.1371024
2019-03-03/11:25:44.64           2.9197533     -0.12504738      -6.1339177
2019-03-03/11:25:44.67           2.9197421     -0.12085487      -6.1293103
2019-03-03/11:25:44.70           2.9310387     -0.11410551      -6.1416340
2019-03-03/11:25:44.73           2.9397290     -0.11925309      -6.1464290
2019-03-03/11:25:44.76           2.9519021     -0.11513868      -6.1488255
2019-03-03/11:25:44.79           2.9584583     -0.11505445      -6.1564551
2019-03-03/11:25:44.82           2.9722029     -0.13245480      -6.1727736
2019-03-03/11:25:44.86           2.9781552     -0.14591718      -6.1744229
2019-03-03/11:25:44.89           2.9846334     -0.15492032      -6.1724453
2019-03-03/11:25:44.92           2.9842740     -0.17020057      -6.1693504
2019-03-03/11:25:44.95           2.9893573     -0.17321161      -6.1503602
2019-03-03/11:25:44.98           2.9862452     -0.17720559      -6.1218196
2019-03-03/11:25:45.01           2.9757761     -0.17442731      -6.1074482
2019-03-03/11:25:45.04           2.9683043     -0.17192437      -6.0889218
2019-03-03/11:25:45.07           2.9599786     -0.16543300      -6.0689398
2019-03-03/11:25:45.11           2.9536853     -0.14945285      -6.0401542
2019-03-03/11:25:45.14           2.9519254     -0.14550763      -6.0353538
2019-03-03/11:25:45.17           2.9488669     -0.13738969      -6.0264191
2019-03-03/11:25:45.20           2.9514049     -0.12997329      -6.0248085
2019-03-03/11:25:45.23           2.9449815     -0.11615965      -6.0348934
2019-03-03/11:25:45.26           2.9394858     -0.11015682      -6.0491177
2019-03-03/11:25:45.29           2.9378118     -0.10751017      -6.0581680
2019-03-03/11:25:45.32           2.9381341     -0.11801854      -6.0685592
2019-03-03/11:25:45.36           2.9332783     -0.13249091      -6.0797879
2019-03-03/11:25:45.39           2.9416825     -0.14312958      -6.0952752
2019-03-03/11:25:45.42           2.9407636     -0.14005610      -6.0978014
2019-03-03/11:25:45.45           2.9317195     -0.13917800      -6.0983770
2019-03-03/11:25:45.48           2.9279147     -0.14992464      -6.0925362
2019-03-03/11:25:45.51           2.9339398     -0.15980751      -6.0837279
2019-03-03/11:25:45.54           2.9375614     -0.16406093      -6.0737838
2019-03-03/11:25:45.57           2.9343994     -0.17496046      -6.0579565
2019-03-03/11:25:45.61           2.9218092     -0.17712099      -6.0488116
2019-03-03/11:25:45.64           2.9148018     -0.17091418      -6.0327228
2019-03-03/11:25:45.67           2.8971352     -0.16686301      -6.0145895
2019-03-03/11:25:45.70           2.8800064     -0.16690036      -6.0080845
2019-03-03/11:25:45.73           2.8666015     -0.16118503      -5.9972784
2019-03-03/11:25:45.76           2.8578928     -0.15856305      -6.0082233
2019-03-03/11:25:45.79           2.8439343     -0.15712265      -6.0153566
2019-03-03/11:25:45.82           2.8388977     -0.14095938      -6.0128490
2019-03-03/11:25:45.86           2.8397267     -0.12253467      -6.0204575
2019-03-03/11:25:45.89           2.8459727     -0.11041659      -6.0125463
2019-03-03/11:25:45.92           2.8543446     -0.10680006      -6.0235541
2019-03-03/11:25:45.95           2.8644212     -0.10399415      -6.0306254
2019-03-03/11:25:45.98           2.8764803     -0.10630452      -6.0228047
2019-03-03/11:25:46.01           2.8923310     -0.12577962      -6.0292505
2019-03-03/11:25:46.04           2.9040369     -0.12660677      -6.0139835
2019-03-03/11:25:46.07           2.9240610     -0.13496563      -6.0021025
2019-03-03/11:25:46.11           2.9401153     -0.16173104      -6.0112681
2019-03-03/11:25:46.14           2.9575141     -0.17574005      -6.0036283
2019-03-03/11:25:46.17           2.9628670     -0.18485012      -6.0027923
2019-03-03/11:25:46.20           2.9638583     -0.19092470      -5.9947156
2019-03-03/11:25:46.23           2.9471107     -0.18824994      -5.9832612
2019-03-03/11:25:46.26           2.9432710     -0.17725490      -5.9774685
2019-03-03/11:25:46.29           2.9294815     -0.16537409      -5.9680301
2019-03-03/11:25:46.32           2.9109778     -0.16473161      -5.9626726
2019-03-03/11:25:46.36           2.8953169     -0.15467876      -5.9649141
2019-03-03/11:25:46.39           2.8711128     -0.14214547      -5.9570374
2019-03-03/11:25:46.42           2.8517225     -0.13551721      -5.9604274
2019-03-03/11:25:46.45           2.8394852     -0.12301981      -5.9689090
2019-03-03/11:25:46.48           2.8356298     -0.11046754      -5.9660530
2019-03-03/11:25:46.51           2.8479951     -0.11273063      -5.9697806
2019-03-03/11:25:46.54           2.8490146     -0.12115067      -5.9735865
2019-03-03/11:25:46.57           2.8530652     -0.11925040      -5.9751047
2019-03-03/11:25:46.61           2.8615358     -0.11745858      -5.9754254
2019-03-03/11:25:46.64           2.8686093     -0.12530829      -5.9745524
2019-03-03/11:25:46.67           2.8791744     -0.12415512      -5.9632403
2019-03-03/11:25:46.70           2.8879930     -0.12893167      -5.9582249
2019-03-03/11:25:46.73           2.8909392     -0.13336641      -5.9480009
2019-03-03/11:25:46.76           2.8862644     -0.13742142      -5.9425962
2019-03-03/11:25:46.79           2.8878019     -0.13930451      -5.9466949
2019-03-03/11:25:46.82           2.8875950     -0.15022916      -5.9511970
2019-03-03/11:25:46.86           2.8955338     -0.15550718      -5.9502075
2019-03-03/11:25:46.89           2.8907304     -0.15132102      -5.9580300
2019-03-03/11:25:46.92           2.8822645     -0.14425370      -5.9573923
2019-03-03/11:25:46.95           2.8788495     -0.15490643      -5.9655108
2019-03-03/11:25:46.98           2.8746890     -0.14878689      -5.9672816
2019-03-03/11:25:47.01           2.8783306     -0.14975841      -5.9704430
2019-03-03/11:25:47.04           2.8698033     -0.14545226      -5.9690357
2019-03-03/11:25:47.07           2.8744143     -0.13555191      -5.9565340
2019-03-03/11:25:47.11           2.8666357     -0.12015755      -5.9524267
2019-03-03/11:25:47.14           2.8560555     -0.11885611      -5.9557563
2019-03-03/11:25:47.17           2.8554317     -0.12572864      -5.9577325
2019-03-03/11:25:47.20           2.8580065     -0.12533473      -5.9540097
2019-03-03/11:25:47.23           2.8542449     -0.11653953      -5.9508707
2019-03-03/11:25:47.26           2.8608260     -0.11911482      -5.9549922
2019-03-03/11:25:47.29           2.8642798     -0.12057906      -5.9591323
2019-03-03/11:25:47.32           2.8838314     -0.13146211      -5.9613579
2019-03-03/11:25:47.36           2.8778478     -0.13802531      -5.9751081
2019-03-03/11:25:47.39           2.8842508     -0.14800918      -5.9843851
2019-03-03/11:25:47.42           2.8839816     -0.15679074      -5.9898629
2019-03-03/11:25:47.45           2.8830162     -0.15476316      -5.9852552
2019-03-03/11:25:47.48           2.8780203     -0.16128637      -5.9964618
2019-03-03/11:25:47.51           2.8759942     -0.16612557      -6.0030103
2019-03-03/11:25:47.54           2.8630594     -0.16795155      -5.9909864
2019-03-03/11:25:47.57           2.8520311     -0.16846094      -5.9814260
2019-03-03/11:25:47.61           2.8396608     -0.16193466      -5.9807146
2019-03-03/11:25:47.64           2.8355592     -0.15488534      -5.9671691
2019-03-03/11:25:47.67           2.8365201     -0.14525523      -5.9641780
2019-03-03/11:25:47.70           2.8416688     -0.13090126      -5.9480372
2019-03-03/11:25:47.73           2.8414055     -0.11699845      -5.9346465
2019-03-03/11:25:47.76           2.8491591     -0.11421415      -5.9271154
2019-03-03/11:25:47.79           2.8527913     -0.10829105      -5.9260711
2019-03-03/11:25:47.82           2.8572196    -0.098561107      -5.9324608
2019-03-03/11:25:47.86           2.8627544    -0.089247584      -5.9378088
2019-03-03/11:25:47.89           2.8689144    -0.094704079      -5.9509394
2019-03-03/11:25:47.92           2.8633339     -0.10182146      -5.9655476
2019-03-03/11:25:47.95           2.8543247     -0.10901848      -5.9619970
2019-03-03/11:25:47.98           2.8489731     -0.11521396      -5.9667139
2019-03-03/11:25:48.01           2.8508770     -0.13247095      -5.9774178
2019-03-03/11:25:48.04           2.8480099     -0.13190286      -5.9769618
2019-03-03/11:25:48.07           2.8508739     -0.13725112      -5.9739789
2019-03-03/11:25:48.11           2.8383866     -0.14811642      -5.9663574
2019-03-03/11:25:48.14           2.8288662     -0.15574260      -5.9570358
2019-03-03/11:25:48.17           2.8150874     -0.14823342      -5.9290582
2019-03-03/11:25:48.20           2.8127723     -0.16272452      -5.9170778
2019-03-03/11:25:48.23           2.8089962     -0.16610099      -5.9193431
2019-03-03/11:25:48.26           2.8001098     -0.16660694      -5.9138204
2019-03-03/11:25:48.29           2.7925379     -0.15823894      -5.9004787
2019-03-03/11:25:48.32           2.7822456     -0.16424359      -5.9016216
2019-03-03/11:25:48.36           2.7698756     -0.15264661      -5.8935037
2019-03-03/11:25:48.39           2.7772101     -0.14351197      -5.8954849
2019-03-03/11:25:48.42           2.7792750     -0.13340955      -5.9000814
2019-03-03/11:25:48.45           2.7824173     -0.12301693      -5.9101776
2019-03-03/11:25:48.48           2.7859763     -0.10872944      -5.9131891
2019-03-03/11:25:48.51           2.7885508     -0.10069895      -5.9069252
2019-03-03/11:25:48.54           2.7938232    -0.091386399      -5.9068783
2019-03-03/11:25:48.57           2.7921409    -0.092036306      -5.9114401
2019-03-03/11:25:48.61           2.7913344    -0.092699947      -5.9109782
2019-03-03/11:25:48.64           2.7986557     -0.10494663      -5.9178629
2019-03-03/11:25:48.67           2.7940810     -0.12149644      -5.9188217
2019-03-03/11:25:48.70           2.7928690     -0.13434115      -5.9096744
2019-03-03/11:25:48.73           2.7912404     -0.15056994      -5.9085827
2019-03-03/11:25:48.76           2.7926470     -0.15362130      -5.9030668
2019-03-03/11:25:48.79           2.7887870     -0.15829023      -5.8952495
2019-03-03/11:25:48.82           2.7905406     -0.16634260      -5.8873401
2019-03-03/11:25:48.86           2.7949830     -0.15414346      -5.8813364
2019-03-03/11:25:48.89           2.7963865     -0.15667917      -5.8767975
2019-03-03/11:25:48.92           2.7909542     -0.15392021      -5.8738511
2019-03-03/11:25:48.95           2.7929537     -0.13945631      -5.8679005
2019-03-03/11:25:48.98           2.7943476     -0.13475269      -5.8771248
2019-03-03/11:25:49.01           2.7902135     -0.13058868      -5.8792511
2019-03-03/11:25:49.04           2.7802071     -0.11755301      -5.8774616
2019-03-03/11:25:49.07           2.7841288     -0.10633230      -5.8647098
2019-03-03/11:25:49.11           2.7819145     -0.10176681      -5.8742807
2019-03-03/11:25:49.14           2.7916059     -0.11860040      -5.8812995
2019-03-03/11:25:49.17           2.7865174     -0.11947168      -5.8855633
2019-03-03/11:25:49.20           2.7906353     -0.12693400      -5.8876521
2019-03-03/11:25:49.23           2.7924681     -0.14298926      -5.8955136
2019-03-03/11:25:49.26           2.7873989     -0.15246828      -5.8886197
2019-03-03/11:25:49.29           2.7946941     -0.15934382      -5.8835017
2019-03-03/11:25:49.32           2.7955344     -0.18423014      -5.8771803
2019-03-03/11:25:49.36           2.7906080     -0.19784967      -5.8887899
2019-03-03/11:25:49.39           2.7825553     -0.20850030      -5.8875413
2019-03-03/11:25:49.42           2.7699025     -0.20525916      -5.8821259
2019-03-03/11:25:49.45           2.7777301     -0.20489567      -5.8838797
2019-03-03/11:25:49.48           2.7707286     -0.19987783      -5.8881989
2019-03-03/11:25:49.51           2.7625059     -0.19398459      -5.8920549
2019-03-03/11:25:49.54           2.7610142     -0.18863694      -5.8905522
2019-03-03/11:25:49.57           2.7539000     -0.18522543      -5.8894370
2019-03-03/11:25:49.61           2.7531783     -0.17252980      -5.8997618
2019-03-03/11:25:49.64           2.7524606     -0.16500019      -5.9002462
2019-03-03/11:25:49.67           2.7649871     -0.15539489      -5.8965077
2019-03-03/11:25:49.70           2.7768130     -0.15956887      -5.9031417
2019-03-03/11:25:49.73           2.7865795     -0.15336247      -5.8867529
2019-03-03/11:25:49.76           2.8027856     -0.15240944      -5.8781433
2019-03-03/11:25:49.79           2.8156596     -0.15245803      -5.8631520
2019-03-03/11:25:49.82           2.8223747     -0.15581759      -5.8580523
2019-03-03/11:25:49.86           2.8335049     -0.15463982      -5.8606106
2019-03-03/11:25:49.89           2.8372473     -0.16021149      -5.8591742
2019-03-03/11:25:49.92           2.8381166     -0.16811686      -5.8583309
2019-03-03/11:25:49.95           2.8328271     -0.18088582      -5.8644267
2019-03-03/11:25:49.98           2.8276117     -0.18681199      -5.8619091
2019-03-03/11:25:50.01           2.8132285     -0.19589335      -5.8649632
2019-03-03/11:25:50.04           2.7980216     -0.20260781      -5.8650223
2019-03-03/11:25:50.07           2.7844000     -0.20410205      -5.8654703
2019-03-03/11:25:50.11           2.7709290     -0.21388255      -5.8765384
2019-03-03/11:25:50.14           2.7597888     -0.22908651      -5.8791557
2019-03-03/11:25:50.17           2.7500696     -0.22747116      -5.8698164
2019-03-03/11:25:50.20           2.7436177     -0.22594481      -5.8624000
2019-03-03/11:25:50.23           2.7369383     -0.22091671      -5.8569057
2019-03-03/11:25:50.26           2.7291524     -0.21856795      -5.8465440
2019-03-03/11:25:50.29           2.7294996     -0.21495582      -5.8411681
2019-03-03/11:25:50.32           2.7406175     -0.20928096      -5.8353374
2019-03-03/11:25:50.36           2.7505213     -0.20376152      -5.8270753
2019-03-03/11:25:50.39           2.7634040     -0.19861594      -5.8102191
2019-03-03/11:25:50.42           2.7719106     -0.18935560      -5.7993645
2019-03-03/11:25:50.45           2.7908073     -0.19028456      -5.8032595
2019-03-03/11:25:50.48           2.8024261     -0.19738757      -5.8066217
2019-03-03/11:25:50.51           2.8167897     -0.20290300      -5.8003693
2019-03-03/11:25:50.54           2.8204944     -0.20682192      -5.8039382
2019-03-03/11:25:50.57           2.8233824     -0.21468857      -5.8101965
2019-03-03/11:25:50.61           2.8099998     -0.22125308      -5.8057271
2019-03-03/11:25:50.64           2.8079363     -0.23710351      -5.8098892
2019-03-03/11:25:50.67           2.8014979     -0.25141783      -5.8151294
2019-03-03/11:25:50.70           2.7938684     -0.25994867      -5.8104330
2019-03-03/11:25:50.73           2.7794941     -0.26914371      -5.8035696
2019-03-03/11:25:50.76           2.7739589     -0.27700870      -5.7972627
2019-03-03/11:25:50.79           2.7537239     -0.27142440      -5.7857915
2019-03-03/11:25:50.82           2.7437302     -0.26980502      -5.7745135
2019-03-03/11:25:50.86           2.7351819     -0.27050608      -5.7657025
2019-03-03/11:25:50.89           2.7360467     -0.27580432      -5.7580492
2019-03-03/11:25:50.92           2.7294141     -0.27142435      -5.7484629
2019-03-03/11:25:50.95           2.7302302     -0.25755641      -5.7533420
2019-03-03/11:25:50.98           2.7257525     -0.24976105      -5.7526193
2019-03-03/11:25:51.01           2.7389750     -0.24616516      -5.7567607
2019-03-03/11:25:51.04           2.7424490     -0.23113394      -5.7531689
2019-03-03/11:25:51.07           2.7583433     -0.22723197      -5.7572794
2019-03-03/11:25:51.11           2.7597519     -0.22418433      -5.7605698
2019-03-03/11:25:51.14           2.7552926     -0.21922558      -5.7616038
2019-03-03/11:25:51.17           2.7540402     -0.21052859      -5.7638315
2019-03-03/11:25:51.20           2.7510263     -0.20789211      -5.7673375
2019-03-03/11:25:51.23           2.7469957     -0.20777810      -5.7445747
2019-03-03/11:25:51.26           2.7483303     -0.21777379      -5.7446620
2019-03-03/11:25:51.29           2.7303136     -0.22987157      -5.7301790
2019-03-03/11:25:51.32           2.7242568     -0.24815180      -5.7233132
2019-03-03/11:25:51.36           2.7065755     -0.26306464      -5.7134278
2019-03-03/11:25:51.39           2.7091275     -0.27754555      -5.7070908
2019-03-03/11:25:51.42           2.7143936     -0.27550661      -5.6927518
2019-03-03/11:25:51.45           2.7143577     -0.27890356      -5.6768507
2019-03-03/11:25:51.48           2.7122536     -0.28616971      -5.6805198
2019-03-03/11:25:51.51           2.7093457     -0.28297425      -5.6874967
2019-03-03/11:25:51.54           2.7009951     -0.27406634      -5.6820880
2019-03-03/11:25:51.57           2.7123377     -0.26703269      -5.6908180
2019-03-03/11:25:51.61           2.7131945     -0.26333694      -5.7075591
2019-03-03/11:25:51.64           2.7227879     -0.26351369      -5.7125338
2019-03-03/11:25:51.67           2.7220899     -0.25612339      -5.7242122
2019-03-03/11:25:51.70           2.7255066     -0.26237112      -5.7285928
2019-03-03/11:25:51.73           2.7283511     -0.26063437      -5.7363198
2019-03-03/11:25:51.76           2.7342859     -0.26178631      -5.7330173
2019-03-03/11:25:51.79           2.7298545     -0.26840079      -5.7332047
2019-03-03/11:25:51.82           2.7337308     -0.28217515      -5.7327337
2019-03-03/11:25:51.86           2.7211813     -0.28066607      -5.7217566
2019-03-03/11:25:51.89           2.7147337     -0.28560839      -5.7091348
2019-03-03/11:25:51.92           2.6992447     -0.29375260      -5.7088533
2019-03-03/11:25:51.95           2.6965661     -0.30333684      -5.6961497
2019-03-03/11:25:51.98           2.6931987     -0.30549634      -5.6833276
2019-03-03/11:25:52.01           2.6887521     -0.31989362      -5.6883315
2019-03-03/11:25:52.04           2.6824315     -0.31678498      -5.6761831
2019-03-03/11:25:52.07           2.6899858     -0.31364059      -5.6759092
2019-03-03/11:25:52.11           2.6827103     -0.30789199      -5.6742648
2019-03-03/11:25:52.14           2.6879667     -0.31026782      -5.6856397
2019-03-03/11:25:52.17           2.6797643     -0.30309869      -5.6889011
2019-03-03/11:25:52.20           2.6932553     -0.28781168      -5.6960544
2019-03-03/11:25:52.23           2.6948434     -0.28446778      -5.7119410
2019-03-03/11:25:52.26           2.6930358     -0.28777437      -5.7375605
2019-03-03/11:25:52.29           2.6931063     -0.27798392      -5.7319121
2019-03-03/11:25:52.32           2.6960278     -0.28009803      -5.7418546
2019-03-03/11:25:52.36           2.6923202     -0.28693488      -5.7442257
2019-03-03/11:25:52.39           2.7099528     -0.29530209      -5.7461445
2019-03-03/11:25:52.42           2.7089811     -0.30798442      -5.7459360
2019-03-03/11:25:52.45           2.7249729     -0.32402634      -5.7455883
2019-03-03/11:25:52.48           2.7283534     -0.34034761      -5.7378595
2019-03-03/11:25:52.51           2.7296038     -0.34589873      -5.7295158
2019-03-03/11:25:52.54           2.7290240     -0.34887130      -5.7091917
2019-03-03/11:25:52.57           2.7343847     -0.36046105      -5.7052533
2019-03-03/11:25:52.61           2.7310679     -0.35707842      -5.6884813
2019-03-03/11:25:52.64           2.7340711     -0.35953424      -5.6760102
2019-03-03/11:25:52.67           2.7256270     -0.34887424      -5.6811472
2019-03-03/11:25:52.70           2.7283644     -0.33638958      -5.6683938
2019-03-03/11:25:52.73           2.7204701     -0.31585183      -5.6589523
2019-03-03/11:25:52.76           2.7138217     -0.30352267      -5.6600591
2019-03-03/11:25:52.79           2.7035641     -0.28797414      -5.6363190
2019-03-03/11:25:52.82           2.7169217     -0.27120934      -5.6438955
2019-03-03/11:25:52.86           2.7119451     -0.26419351      -5.6465186
2019-03-03/11:25:52.89           2.7116475     -0.26709301      -5.6580738
2019-03-03/11:25:52.92           2.7094048     -0.26283755      -5.6640331
2019-03-03/11:25:52.95           2.7096513     -0.26947447      -5.6562276
2019-03-03/11:25:52.98           2.7113096     -0.26699284      -5.6486793
2019-03-03/11:25:53.01           2.7225951     -0.27591570      -5.6509881
2019-03-03/11:25:53.04           2.7281454     -0.28151823      -5.6460718
2019-03-03/11:25:53.07           2.7459631     -0.28757363      -5.6645534
2019-03-03/11:25:53.11           2.7325010     -0.30430567      -5.6622645
2019-03-03/11:25:53.14           2.7354730     -0.30453341      -5.6614041
2019-03-03/11:25:53.17           2.7432010     -0.29952161      -5.6522097
2019-03-03/11:25:53.20           2.7524635     -0.29671897      -5.6485263
2019-03-03/11:25:53.23           2.7562890     -0.29063383      -5.6305980
2019-03-03/11:25:53.26           2.7537320     -0.28829017      -5.6359182
2019-03-03/11:25:53.29           2.7461075     -0.28670587      -5.6260001
2019-03-03/11:25:53.32           2.7474410     -0.29153298      -5.6287974
2019-03-03/11:25:53.36           2.7312908     -0.29414080      -5.6204049
2019-03-03/11:25:53.39           2.7333617     -0.28602608      -5.6164627
2019-03-03/11:25:53.42           2.7265294     -0.28925292      -5.6140658
2019-03-03/11:25:53.45           2.7208913     -0.29123578      -5.6166305
2019-03-03/11:25:53.48           2.7194495     -0.29342213      -5.6130369
2019-03-03/11:25:53.51           2.7212039     -0.29021668      -5.6166584
2019-03-03/11:25:53.54           2.7174605     -0.29118364      -5.6130805
2019-03-03/11:25:53.57           2.7186493     -0.28615833      -5.6082314
2019-03-03/11:25:53.61           2.7154149     -0.28307797      -5.6006343
2019-03-03/11:25:53.64           2.7390533     -0.28205690      -5.5903647
2019-03-03/11:25:53.67           2.7450550     -0.29159946      -5.5874900
2019-03-03/11:25:53.70           2.7530152     -0.29583248      -5.5899628
2019-03-03/11:25:53.73           2.7536627     -0.29837835      -5.5827852
2019-03-03/11:25:53.76           2.7491225     -0.30026813      -5.5852813
2019-03-03/11:25:53.79           2.7486275     -0.31463636      -5.6011912
2019-03-03/11:25:53.82           2.7476571     -0.32911712      -5.6077312
2019-03-03/11:25:53.86           2.7365076     -0.34049078      -5.6176612
2019-03-03/11:25:53.89           2.7327578     -0.35078477      -5.6207626
2019-03-03/11:25:53.92           2.7060169     -0.35327033      -5.6242016
2019-03-03/11:25:53.95           2.6962582     -0.35075453      -5.6193775
2019-03-03/11:25:53.98           2.6848239     -0.34394972      -5.6110692
2019-03-03/11:25:54.01           2.6744788     -0.34139922      -5.6113790
2019-03-03/11:25:54.04           2.6687432     -0.33958154      -5.6040864
2019-03-03/11:25:54.07           2.6624636     -0.33330210      -5.5938066
2019-03-03/11:25:54.11           2.6536273     -0.32018033      -5.5899831
2019-03-03/11:25:54.14           2.6579676     -0.31579946      -5.5882059
2019-03-03/11:25:54.17           2.6561583     -0.29359834      -5.5853313
2019-03-03/11:25:54.20           2.6677742     -0.28253664      -5.5850864
2019-03-03/11:25:54.23           2.6734315     -0.27437455      -5.5951108
2019-03-03/11:25:54.26           2.6859492     -0.27064618      -5.5999228
2019-03-03/11:25:54.29           2.6914927     -0.27456083      -5.6081129
2019-03-03/11:25:54.32           2.6933984     -0.27524823      -5.6164619
2019-03-03/11:25:54.36           2.6906313     -0.26805782      -5.6119382
2019-03-03/11:25:54.39           2.6981519     -0.26495307      -5.6045337
2019-03-03/11:25:54.42           2.6922703     -0.26419878      -5.5927399
2019-03-03/11:25:54.45           2.6893313     -0.27947596      -5.5886163
2019-03-03/11:25:54.48           2.6737787     -0.29142332      -5.5840090
2019-03-03/11:25:54.51           2.6591937     -0.29392154      -5.5707309
2019-03-03/11:25:54.54           2.6422581     -0.29571356      -5.5564947
2019-03-03/11:25:54.57           2.6360625     -0.29553241      -5.5368144
2019-03-03/11:25:54.61           2.6245636     -0.29730329      -5.5193970
2019-03-03/11:25:54.64           2.6092048     -0.29823303      -5.5165682
2019-03-03/11:25:54.67           2.5967999     -0.29804283      -5.5075562
2019-03-03/11:25:54.70           2.5980159     -0.29285414      -5.5128206
2019-03-03/11:25:54.73           2.5954586     -0.28404484      -5.5161995
2019-03-03/11:25:54.76           2.6040655     -0.27264929      -5.5245005
2019-03-03/11:25:54.79           2.6047120     -0.27254131      -5.5318065
2019-03-03/11:25:54.82           2.6024019     -0.27253203      -5.5472637
2019-03-03/11:25:54.86           2.5940199     -0.27547011      -5.5705064
2019-03-03/11:25:54.89           2.5957935     -0.27314170      -5.5822528
2019-03-03/11:25:54.92           2.6028700     -0.28294282      -5.5884377
2019-03-03/11:25:54.95           2.6148374     -0.29158368      -5.6058810
2019-03-03/11:25:54.98           2.6186191     -0.30110378      -5.6137563
2019-03-03/11:25:55.01           2.6255536     -0.31353225      -5.6057634
2019-03-03/11:25:55.04           2.6246752     -0.32858985      -5.6086814
2019-03-03/11:25:55.07           2.6280851     -0.35009305      -5.6180270
2019-03-03/11:25:55.11           2.6350204     -0.36948999      -5.6112549
2019-03-03/11:25:55.14           2.6417048     -0.37650344      -5.5993077
2019-03-03/11:25:55.17           2.6426949     -0.38790846      -5.6015720
2019-03-03/11:25:55.20           2.6417284     -0.38311221      -5.5922528
2019-03-03/11:25:55.23           2.6326893     -0.38017325      -5.5738766
2019-03-03/11:25:55.26           2.6226557     -0.37371068      -5.5649359
2019-03-03/11:25:55.29           2.6107623     -0.35591060      -5.5632975
2019-03-03/11:25:55.32           2.6084664     -0.34618996      -5.5589261
2019-03-03/11:25:55.36           2.6060346     -0.32711181      -5.5459445
2019-03-03/11:25:55.39           2.6063920     -0.31395236      -5.5573141
2019-03-03/11:25:55.42           2.6090957     -0.29732519      -5.5550366
2019-03-03/11:25:55.45           2.6104743     -0.29913879      -5.5591489
2019-03-03/11:25:55.48           2.6143975     -0.30215728      -5.5676442
2019-03-03/11:25:55.51           2.6126877     -0.30725519      -5.5709538
2019-03-03/11:25:55.54           2.6211922     -0.31396444      -5.5757802
2019-03-03/11:25:55.57           2.6296771     -0.33054939      -5.5837964
2019-03-03/11:25:55.61           2.6240850     -0.33513689      -5.5768209
2019-03-03/11:25:55.64           2.6366111     -0.33264346      -5.5649289
2019-03-03/11:25:55.67           2.6359876     -0.33745158      -5.5442956
2019-03-03/11:25:55.70           2.6345265     -0.34282567      -5.5296413
2019-03-03/11:25:55.73           2.6346481     -0.33620878      -5.4993268
2019-03-03/11:25:55.76           2.6402083     -0.33700096      -5.4753579
2019-03-03/11:25:55.79           2.6415619     -0.33197520      -5.4683965
2019-03-03/11:25:55.82           2.6347466     -0.31845170      -5.4476798
2019-03-03/11:25:55.86           2.6324462     -0.31334123      -5.4344108
2019-03-03/11:25:55.89           2.6407654     -0.30759203      -5.4345820
2019-03-03/11:25:55.92           2.6285316     -0.30920708      -5.4348043
2019-03-03/11:25:55.95           2.6251367     -0.28818558      -5.4302215
2019-03-03/11:25:55.98           2.6186304     -0.27623661      -5.4359309
2019-03-03/11:25:56.01           2.6144968     -0.26054777      -5.4460973
2019-03-03/11:25:56.04           2.6105823     -0.25381393      -5.4585114
2019-03-03/11:25:56.07           2.6081994     -0.24767984      -5.4568909
2019-03-03/11:25:56.11           2.6141452     -0.25460031      -5.4626126
2019-03-03/11:25:56.14           2.6137560     -0.24472833      -5.4608765
2019-03-03/11:25:56.17           2.6175915     -0.24905310      -5.4502246
2019-03-03/11:25:56.20           2.6181030     -0.25116778      -5.4466001
2019-03-03/11:25:56.23           2.6155529     -0.26592881      -5.4463405
2019-03-03/11:25:56.26           2.6243782     -0.27629431      -5.4350447
2019-03-03/11:25:56.29           2.6309018     -0.29273165      -5.4343896
2019-03-03/11:25:56.32           2.6260008     -0.29633265      -5.4315007
2019-03-03/11:25:56.36           2.6336053     -0.29968872      -5.4315651
2019-03-03/11:25:56.39           2.6291527     -0.29930251      -5.4196691
2019-03-03/11:25:56.42           2.6216085     -0.30168939      -5.4079551
2019-03-03/11:25:56.45           2.6074189     -0.30318996      -5.4014505
2019-03-03/11:25:56.48           2.5974348     -0.30177088      -5.3927645
2019-03-03/11:25:56.51           2.5957298     -0.29106939      -5.3880330
2019-03-03/11:25:56.54           2.5847427     -0.28562399      -5.3897686
2019-03-03/11:25:56.57           2.5792325     -0.26244345      -5.3780001
2019-03-03/11:25:56.61           2.5725368     -0.25489001      -5.3561293
2019-03-03/11:25:56.64           2.5540150     -0.25087182      -5.3373317
2019-03-03/11:25:56.67           2.5424468     -0.23949400      -5.3384968
2019-03-03/11:25:56.70           2.5378550     -0.24348633      -5.3420387
2019-03-03/11:25:56.73           2.5308336     -0.24567002      -5.3427164
2019-03-03/11:25:56.76           2.5348556     -0.24225768      -5.3517635
2019-03-03/11:25:56.79           2.5364599     -0.25159529      -5.3561459
2019-03-03/11:25:56.82           2.5355061     -0.25925359      -5.3590814
2019-03-03/11:25:56.86           2.5392292     -0.28039056      -5.3620593
2019-03-03/11:25:56.89           2.5451402     -0.28630416      -5.3696701
2019-03-03/11:25:56.92           2.5614334     -0.28838860      -5.3678025
2019-03-03/11:25:56.95           2.5737260     -0.28595095      -5.3630177
2019-03-03/11:25:56.98           2.5801629     -0.28051253      -5.3559985
2019-03-03/11:25:57.01           2.5899692     -0.27231696      -5.3489374
2019-03-03/11:25:57.04           2.5844026     -0.27504229      -5.3413709
2019-03-03/11:25:57.07           2.5754622     -0.27914275      -5.3339419
2019-03-03/11:25:57.11           2.5709085     -0.29121832      -5.3299505
2019-03-03/11:25:57.14           2.5587111     -0.29352652      -5.3246618
2019-03-03/11:25:57.17           2.5575527     -0.28593440      -5.3117710
2019-03-03/11:25:57.20           2.5487568     -0.30269748      -5.3309079
2019-03-03/11:25:57.23           2.5482028     -0.32139033      -5.3278556
2019-03-03/11:25:57.26           2.5488491     -0.32798783      -5.3260604
2019-03-03/11:25:57.29           2.5570243     -0.34184253      -5.3280268
2019-03-03/11:25:57.32           2.5737475     -0.34205014      -5.3273821
2019-03-03/11:25:57.36           2.5806919     -0.34357762      -5.3267330
2019-03-03/11:25:57.39           2.5870623     -0.33027573      -5.3184299
2019-03-03/11:25:57.42           2.5988654     -0.32439444      -5.3164653
2019-03-03/11:25:57.45           2.6055447     -0.33036484      -5.3288058
2019-03-03/11:25:57.48           2.6051887     -0.32966501      -5.3194994
2019-03-03/11:25:57.51           2.5990898     -0.33079222      -5.3273916
2019-03-03/11:25:57.54           2.5879157     -0.33889701      -5.3326338
2019-03-03/11:25:57.57           2.5836360     -0.34101268      -5.3329616
2019-03-03/11:25:57.61           2.5722403     -0.35276245      -5.3263220
2019-03-03/11:25:57.64           2.5749900     -0.36176001      -5.3170178
2019-03-03/11:25:57.67           2.5797425     -0.37647669      -5.3156651
2019-03-03/11:25:57.70           2.5745829     -0.38575484      -5.3071831
2019-03-03/11:25:57.73           2.5553347     -0.39620479      -5.3023627
2019-03-03/11:25:57.76           2.5603882     -0.39555430      -5.2893206
2019-03-03/11:25:57.79           2.5616916     -0.39915991      -5.2834730
2019-03-03/11:25:57.82           2.5793890     -0.39143595      -5.2712152
2019-03-03/11:25:57.86           2.5716051     -0.38089562      -5.2655601
2019-03-03/11:25:57.89           2.5754337     -0.37172249      -5.2668698
2019-03-03/11:25:57.92           2.5750467     -0.35295225      -5.2682212
2019-03-03/11:25:57.95           2.5758190     -0.33919446      -5.2640898
2019-03-03/11:25:57.98           2.5758881     -0.33071142      -5.2794993
2019-03-03/11:25:58.01           2.5903820     -0.32714748      -5.2775862
2019-03-03/11:25:58.04           2.5867250     -0.32419630      -5.2835866
2019-03-03/11:25:58.07           2.5903609     -0.31868298      -5.2877076
2019-03-03/11:25:58.11           2.5855989     -0.31838016      -5.2888242
2019-03-03/11:25:58.14           2.5910284     -0.33416363      -5.2857381
2019-03-03/11:25:58.17           2.5898037     -0.34061956      -5.2778371
2019-03-03/11:25:58.20           2.5858417     -0.36580381      -5.2752805
2019-03-03/11:25:58.23           2.5867187     -0.37947341      -5.2748510
2019-03-03/11:25:58.26           2.5881473     -0.39628040      -5.2560318
2019-03-03/11:25:58.29           2.5828193     -0.40404378      -5.2537964
2019-03-03/11:25:58.32           2.5865478     -0.40918526      -5.2396524
2019-03-03/11:25:58.36           2.5842923     -0.41086878      -5.2192835
2019-03-03/11:25:58.39           2.5839249     -0.41780120      -5.2053718
2019-03-03/11:25:58.42           2.5838547     -0.40222943      -5.1936067
2019-03-03/11:25:58.45           2.5795901     -0.38955866      -5.1865198
2019-03-03/11:25:58.48           2.5826185     -0.37706889      -5.1875856
2019-03-03/11:25:58.51           2.5737103     -0.36127982      -5.1781889
2019-03-03/11:25:58.54           2.5709911     -0.34528841      -5.1824403
2019-03-03/11:25:58.57           2.5699341     -0.33235723      -5.1727071
2019-03-03/11:25:58.61           2.5604695     -0.31394679      -5.1807017
2019-03-03/11:25:58.64           2.5566523     -0.30212866      -5.1770942
2019-03-03/11:25:58.67           2.5543871     -0.29719389      -5.1695324
2019-03-03/11:25:58.70           2.5509219     -0.30235099      -5.1691045
2019-03-03/11:25:58.73           2.5457051     -0.32204670      -5.1704734
2019-03-03/11:25:58.76           2.5409104     -0.32938437      -5.1567214
2019-03-03/11:25:58.79           2.5464045     -0.34360988      -5.1590266
2019-03-03/11:25:58.82           2.5432608     -0.34687932      -5.1451187
2019-03-03/11:25:58.86           2.5465450     -0.36283176      -5.1445542
2019-03-03/11:25:58.89           2.5481606     -0.37218324      -5.1205942
2019-03-03/11:25:58.92           2.5494567     -0.39182787      -5.1181797
2019-03-03/11:25:58.95           2.5567153     -0.40246411      -5.1218140
2019-03-03/11:25:58.98           2.5457257     -0.41127719      -5.1163076
2019-03-03/11:25:59.01           2.5506772     -0.40138035      -5.1000495
2019-03-03/11:25:59.04           2.5449872     -0.39149624      -5.0863903
2019-03-03/11:25:59.07           2.5370359     -0.38083550      -5.0792714
2019-03-03/11:25:59.11           2.5409711     -0.37297000      -5.0766535
2019-03-03/11:25:59.14           2.5480961     -0.35389553      -5.0682608
2019-03-03/11:25:59.17           2.5528064     -0.35138196      -5.0721389
2019-03-03/11:25:59.20           2.5576825     -0.34044236      -5.0773659
2019-03-03/11:25:59.23           2.5504350     -0.32113600      -5.0725829
2019-03-03/11:25:59.26           2.5586660     -0.30247034      -5.0631343
2019-03-03/11:25:59.29           2.5623834     -0.30104407      -5.0675494
2019-03-03/11:25:59.32           2.5721278     -0.29465632      -5.0726019
2019-03-03/11:25:59.36           2.5775017     -0.29117054      -5.0684496
2019-03-03/11:25:59.39           2.5814478     -0.29883116      -5.0600337
2019-03-03/11:25:59.42           2.5835260     -0.31804532      -5.0613055
2019-03-03/11:25:59.45           2.5909576     -0.32385779      -5.0651225
2019-03-03/11:25:59.48           2.5944496     -0.32504772      -5.0596129
2019-03-03/11:25:59.51           2.6050337     -0.33950286      -5.0609303
2019-03-03/11:25:59.54           2.6084250     -0.34963720      -5.0600198
2019-03-03/11:25:59.57           2.6065646     -0.35231626      -5.0622101
2019-03-03/11:25:59.61           2.6007688     -0.35037004      -5.0550791
2019-03-03/11:25:59.64           2.5966411     -0.36317048      -5.0555294
2019-03-03/11:25:59.67           2.5964829     -0.36757622      -5.0616560
2019-03-03/11:25:59.70           2.5847633     -0.35430599      -5.0506331
2019-03-03/11:25:59.73           2.5768679     -0.35941185      -5.0571106
2019-03-03/11:25:59.76           2.5757113     -0.35751481      -5.0537473
2019-03-03/11:25:59.79           2.5669168     -0.34787162      -5.0451478
2019-03-03/11:25:59.82           2.5712325     -0.34247170      -5.0519202
2019-03-03/11:25:59.86           2.5717262     -0.33647615      -5.0439473
2019-03-03/11:25:59.89           2.5785304     -0.34222742      -5.0532573
2019-03-03/11:25:59.92           2.5890857     -0.33632312      -5.0453318
2019-03-03/11:25:59.95           2.5878720     -0.33142611      -5.0523520
2019-03-03/11:25:59.98           2.6018624     -0.33845526      -5.0698102
2019-03-03/11:26:00.01           2.6112439     -0.33870058      -5.0676574
2019-03-03/11:26:00.04           2.6140768     -0.34657223      -5.0695211
2019-03-03/11:26:00.07           2.6132703     -0.35079631      -5.0789524
2019-03-03/11:26:00.11           2.6135574     -0.35743971      -5.0764356
2019-03-03/11:26:00.14           2.6135162     -0.37055860      -5.0784928
2019-03-03/11:26:00.17           2.6040723     -0.38057130      -5.0764531
2019-03-03/11:26:00.20           2.6006065     -0.38998387      -5.0910519
2019-03-03/11:26:00.23           2.6038776     -0.40382602      -5.0909909
2019-03-03/11:26:00.26           2.5933159     -0.40451531      -5.0829241
2019-03-03/11:26:00.29           2.5873893     -0.39481134      -5.0745232
2019-03-03/11:26:00.32           2.5814839     -0.39912516      -5.0702752
2019-03-03/11:26:00.36           2.5838541     -0.40459222      -5.0671802
2019-03-03/11:26:00.39           2.5866652     -0.40304635      -5.0629851
2019-03-03/11:26:00.42           2.5919994     -0.37829453      -5.0618660
2019-03-03/11:26:00.45           2.6007877     -0.37180111      -5.0583295
2019-03-03/11:26:00.48           2.5938599     -0.36166102      -5.0534578
2019-03-03/11:26:00.51           2.5815115     -0.34509635      -5.0402910
2019-03-03/11:26:00.54           2.5793402     -0.34440227      -5.0477606
2019-03-03/11:26:00.57           2.5757458     -0.34392610      -5.0547938
2019-03-03/11:26:00.61           2.5746782     -0.34262708      -5.0632000
2019-03-03/11:26:00.64           2.5753908     -0.35656078      -5.0806705
2019-03-03/11:26:00.67           2.5702350     -0.35810275      -5.0917793
2019-03-03/11:26:00.70           2.5656567     -0.38264080      -5.1016486
2019-03-03/11:26:00.73           2.5629391     -0.39994747      -5.1108496
2019-03-03/11:26:00.76           2.5596652     -0.40493876      -5.1074901
2019-03-03/11:26:00.79           2.5572799     -0.42570398      -5.1172140
2019-03-03/11:26:00.82           2.5575549     -0.43057055      -5.1007490
2019-03-03/11:26:00.86           2.5635704     -0.44965564      -5.1021162
2019-03-03/11:26:00.89           2.5678115     -0.45655200      -5.0884862
2019-03-03/11:26:00.92           2.5645271     -0.45313209      -5.0770529
2019-03-03/11:26:00.95           2.5638050     -0.46547024      -5.0731492
2019-03-03/11:26:00.98           2.5652765     -0.46308508      -5.0659937
2019-03-03/11:26:01.01           2.5729721     -0.44386668      -5.0515699
2019-03-03/11:26:01.04           2.5794333     -0.44818630      -5.0530516
2019-03-03/11:26:01.07           2.5894940     -0.43532930      -5.0526752
2019-03-03/11:26:01.11           2.5968279     -0.42896719      -5.0699067
2019-03-03/11:26:01.14           2.5963115     -0.41542285      -5.0759570
2019-03-03/11:26:01.17           2.5899366     -0.40631691      -5.0917649
2019-03-03/11:26:01.20           2.5918212     -0.40167992      -5.0918393
2019-03-03/11:26:01.23           2.5922978     -0.38857309      -5.0943600
2019-03-03/11:26:01.26           2.5983138     -0.38896551      -5.0938107
2019-03-03/11:26:01.29           2.5859761     -0.39244054      -5.1010687
2019-03-03/11:26:01.32           2.5929451     -0.38692192      -5.0919451
2019-03-03/11:26:01.36           2.5908966     -0.39955625      -5.0864155
2019-03-03/11:26:01.39           2.5881876     -0.40983511      -5.0709351
2019-03-03/11:26:01.42           2.5901183     -0.41966078      -5.0602129
2019-03-03/11:26:01.45           2.5936667     -0.42055070      -5.0368808
2019-03-03/11:26:01.48           2.5913893     -0.42817980      -5.0362656
2019-03-03/11:26:01.51           2.5925462     -0.44998262      -5.0341714
2019-03-03/11:26:01.54           2.5774467     -0.45634136      -5.0241566
2019-03-03/11:26:01.57           2.5856367     -0.45424648      -5.0105304
2019-03-03/11:26:01.61           2.5738495     -0.45575114      -5.0092662
2019-03-03/11:26:01.64           2.5696841     -0.44462894      -5.0040297
2019-03-03/11:26:01.67           2.5600997     -0.44087315      -5.0125471
2019-03-03/11:26:01.70           2.5385383     -0.42894807      -5.0026004
2019-03-03/11:26:01.73           2.5271795     -0.42679480      -5.0181799
2019-03-03/11:26:01.76           2.5185870     -0.40714329      -5.0060748
2019-03-03/11:26:01.79           2.5107703     -0.39286207      -5.0004602
2019-03-03/11:26:01.82           2.5088834     -0.38409041      -4.9996233
2019-03-03/11:26:01.86           2.5121220     -0.39813408      -5.0097628
2019-03-03/11:26:01.89           2.5205599     -0.40183042      -5.0071175
2019-03-03/11:26:01.92           2.5220324     -0.40468629      -5.0002949
2019-03-03/11:26:01.95           2.5204783     -0.40191163      -4.9950325
2019-03-03/11:26:01.98           2.5364303     -0.41187883      -4.9980937
2019-03-03/11:26:02.01           2.5447974     -0.40787764      -4.9791311
2019-03-03/11:26:02.04           2.5567790     -0.43048361      -4.9788629
2019-03-03/11:26:02.07           2.5599323     -0.42763161      -4.9662736
2019-03-03/11:26:02.11           2.5608496     -0.42881152      -4.9612764
2019-03-03/11:26:02.14           2.5522595     -0.41696191      -4.9446104
2019-03-03/11:26:02.17           2.5474228     -0.41464461      -4.9428052
2019-03-03/11:26:02.20           2.5441578     -0.41081168      -4.9384348
2019-03-03/11:26:02.23           2.5448459     -0.39957834      -4.9283211
2019-03-03/11:26:02.26           2.5467493     -0.39816225      -4.9257195
2019-03-03/11:26:02.29           2.5384780     -0.40509965      -4.9286314
2019-03-03/11:26:02.32           2.5253575     -0.38712857      -4.9319874
2019-03-03/11:26:02.36           2.5186310     -0.37599745      -4.9306449
2019-03-03/11:26:02.39           2.5177634     -0.37676465      -4.9366324
2019-03-03/11:26:02.42           2.5111436     -0.37605485      -4.9418597
2019-03-03/11:26:02.45           2.5018988     -0.37029843      -4.9327365
2019-03-03/11:26:02.48           2.4981554     -0.37934643      -4.9329688
2019-03-03/11:26:02.51           2.4993898     -0.39393623      -4.9335394
2019-03-03/11:26:02.54           2.4872449     -0.38782919      -4.9260148
2019-03-03/11:26:02.57           2.4878360     -0.39014483      -4.9210141
2019-03-03/11:26:02.61           2.4879612     -0.40736426      -4.9166804
2019-03-03/11:26:02.64           2.4925081     -0.43312046      -4.9192062
2019-03-03/11:26:02.67           2.4968315     -0.43449323      -4.9155074
2019-03-03/11:26:02.70           2.4950974     -0.43501392      -4.9120796
2019-03-03/11:26:02.73           2.4948821     -0.45416741      -4.9212025
2019-03-03/11:26:02.76           2.4969929     -0.45422347      -4.9205651
2019-03-03/11:26:02.79           2.4887116     -0.45375635      -4.9134151
2019-03-03/11:26:02.82           2.4760289     -0.45725908      -4.9090017
2019-03-03/11:26:02.86           2.4654212     -0.46291730      -4.9124639
2019-03-03/11:26:02.89           2.4599027     -0.46717891      -4.9077250
2019-03-03/11:26:02.92           2.4479737     -0.45208877      -4.8980895
2019-03-03/11:26:02.95           2.4493282     -0.46130675      -4.8965956
2019-03-03/11:26:02.98           2.4511083     -0.45099545      -4.8844184
2019-03-03/11:26:03.01           2.4576856     -0.44041766      -4.8746997
2019-03-03/11:26:03.04           2.4612439     -0.42925625      -4.8647679
2019-03-03/11:26:03.07           2.4694195     -0.42275831      -4.8591821
2019-03-03/11:26:03.11           2.4806072     -0.41986924      -4.8534749
2019-03-03/11:26:03.14           2.4883733     -0.40836798      -4.8383773
2019-03-03/11:26:03.17           2.4939248     -0.39352906      -4.8303087
2019-03-03/11:26:03.20           2.5009894     -0.39455242      -4.8347988
2019-03-03/11:26:03.23           2.4934959     -0.38185687      -4.8303117
2019-03-03/11:26:03.26           2.4976047     -0.40495877      -4.8391184
2019-03-03/11:26:03.29           2.4926467     -0.41289517      -4.8501562
2019-03-03/11:26:03.32           2.4839100     -0.42381013      -4.8559455
2019-03-03/11:26:03.36           2.4787399     -0.43331323      -4.8590517
2019-03-03/11:26:03.39           2.4709210     -0.44008584      -4.8582679
2019-03-03/11:26:03.42           2.4720519     -0.44352068      -4.8645169
2019-03-03/11:26:03.45           2.4668568     -0.44616904      -4.8660820
2019-03-03/11:26:03.48           2.4630225     -0.44017879      -4.8550423
2019-03-03/11:26:03.51           2.4697956     -0.45017052      -4.8496671
2019-03-03/11:26:03.54           2.4630897     -0.43796385      -4.8366966
2019-03-03/11:26:03.57           2.4680773     -0.42887466      -4.8148112
2019-03-03/11:26:03.61           2.4598256     -0.41333229      -4.7988899
2019-03-03/11:26:03.64           2.4523399     -0.40317057      -4.7894565
2019-03-03/11:26:03.67           2.4641964     -0.39222381      -4.7896098
2019-03-03/11:26:03.70           2.4592244     -0.38841562      -4.7841306
2019-03-03/11:26:03.73           2.4652191     -0.39000357      -4.7781960
2019-03-03/11:26:03.76           2.4620309     -0.39432325      -4.7861245
2019-03-03/11:26:03.79           2.4559663     -0.39192244      -4.7931120
2019-03-03/11:26:03.82           2.4588223     -0.40477526      -4.8048549
2019-03-03/11:26:03.86           2.4506560     -0.40406035      -4.8114511
2019-03-03/11:26:03.89           2.4614925     -0.42202918      -4.8313248
2019-03-03/11:26:03.92           2.4648225     -0.43926872      -4.8346034
2019-03-03/11:26:03.95           2.4703381     -0.45248211      -4.8303101
2019-03-03/11:26:03.98           2.4737837     -0.46479442      -4.8210967
2019-03-03/11:26:04.01           2.4794802     -0.47461734      -4.8119555
2019-03-03/11:26:04.04           2.4853554     -0.48851662      -4.8149403
2019-03-03/11:26:04.07           2.4826528     -0.49491440      -4.8023458
2019-03-03/11:26:04.11           2.4790351     -0.48631241      -4.7876235
2019-03-03/11:26:04.14           2.4790619     -0.49284306      -4.7743759
2019-03-03/11:26:04.17           2.4764438     -0.48870649      -4.7482047
2019-03-03/11:26:04.20           2.4730757     -0.47419790      -4.7374172
2019-03-03/11:26:04.23           2.4653664     -0.45596695      -4.7252547
2019-03-03/11:26:04.26           2.4713495     -0.44540614      -4.7294735
2019-03-03/11:26:04.29           2.4632796     -0.43353224      -4.7467234
2019-03-03/11:26:04.32           2.4592343     -0.42155227      -4.7409462
2019-03-03/11:26:04.36           2.4591260     -0.41650898      -4.7479561
2019-03-03/11:26:04.39           2.4622156     -0.42013685      -4.7593807
2019-03-03/11:26:04.42           2.4703890     -0.41731617      -4.7725093
2019-03-03/11:26:04.45           2.4707451     -0.42131451      -4.7835875
2019-03-03/11:26:04.48           2.4718405     -0.42811889      -4.7941287
2019-03-03/11:26:04.51           2.4713901     -0.44758547      -4.7949060
2019-03-03/11:26:04.54           2.4683960     -0.46479777      -4.7932829
2019-03-03/11:26:04.57           2.4703248     -0.46534619      -4.7714289
2019-03-03/11:26:04.61           2.4750848     -0.47595549      -4.7564725
2019-03-03/11:26:04.64           2.4841556     -0.48619627      -4.7388315
2019-03-03/11:26:04.67           2.4906839     -0.49166206      -4.7237439
2019-03-03/11:26:04.70           2.4848694     -0.49138513      -4.7051999
2019-03-03/11:26:04.73           2.4832200     -0.49409842      -4.6874598
2019-03-03/11:26:04.76           2.4875340     -0.49774555      -4.6764300
2019-03-03/11:26:04.79           2.4837697     -0.49256971      -4.6771137
2019-03-03/11:26:04.82           2.4739542     -0.48554240      -4.6825503
2019-03-03/11:26:04.86           2.4695179     -0.48289703      -4.6882576
2019-03-03/11:26:04.89           2.4618855     -0.47057257      -4.6915299
2019-03-03/11:26:04.92           2.4531475     -0.45834724      -4.6948519
2019-03-03/11:26:04.95           2.4548349     -0.44131055      -4.7026812
2019-03-03/11:26:04.98           2.4584673     -0.43993232      -4.7115228
2019-03-03/11:26:05.01           2.4635926     -0.43221298      -4.7109893
2019-03-03/11:26:05.04           2.4630501     -0.43469723      -4.7044893
2019-03-03/11:26:05.07           2.4581700     -0.43864521      -4.7106730
2019-03-03/11:26:05.11           2.4575203     -0.44316861      -4.6977289
2019-03-03/11:26:05.14           2.4575291     -0.45209573      -4.6907649
2019-03-03/11:26:05.17           2.4550981     -0.46920158      -4.6879582
2019-03-03/11:26:05.20           2.4474643     -0.47446318      -4.6798493
2019-03-03/11:26:05.23           2.4283508     -0.48562502      -4.6652885
2019-03-03/11:26:05.26           2.4194224     -0.48792317      -4.6462301
2019-03-03/11:26:05.29           2.4053792     -0.49151704      -4.6602326
2019-03-03/11:26:05.32           2.3984080     -0.48116428      -4.6728580
2019-03-03/11:26:05.36           2.3924535     -0.48362504      -4.6700838
2019-03-03/11:26:05.39           2.3888325     -0.47390127      -4.6685972
2019-03-03/11:26:05.42           2.3715013     -0.45989922      -4.6686694
2019-03-03/11:26:05.45           2.3626625     -0.44828518      -4.6669415
2019-03-03/11:26:05.48           2.3580253     -0.44708443      -4.6760161
2019-03-03/11:26:05.51           2.3651082     -0.45535109      -4.6786853
2019-03-03/11:26:05.54           2.3577110     -0.44841104      -4.6873314
2019-03-03/11:26:05.57           2.3550805     -0.43981879      -4.6684460
2019-03-03/11:26:05.61           2.3534389     -0.44443113      -4.6580363
2019-03-03/11:26:05.64           2.3547954     -0.43332037      -4.6458737
2019-03-03/11:26:05.67           2.3518225     -0.43102590      -4.6444142
2019-03-03/11:26:05.70           2.3580078     -0.44055732      -4.6372260
2019-03-03/11:26:05.73           2.3667509     -0.44320293      -4.6382769
2019-03-03/11:26:05.76           2.3799301     -0.43701228      -4.6311025
2019-03-03/11:26:05.79           2.3823896     -0.42379372      -4.6228482
2019-03-03/11:26:05.82           2.3936490     -0.43382407      -4.6283684
2019-03-03/11:26:05.86           2.3983845     -0.44724145      -4.6436026
2019-03-03/11:26:05.89           2.4010450     -0.44343954      -4.6463517
2019-03-03/11:26:05.92           2.4001604     -0.45093272      -4.6473561
2019-03-03/11:26:05.95           2.4005925     -0.45596960      -4.6453456
2019-03-03/11:26:05.98           2.3936299     -0.45650896      -4.6490451
2019-03-03/11:26:06.01           2.3861719     -0.45339009      -4.6434897
2019-03-03/11:26:06.04           2.3677315     -0.45891851      -4.6411365
2019-03-03/11:26:06.07           2.3454601     -0.46292016      -4.6449600
2019-03-03/11:26:06.11           2.3259401     -0.45014012      -4.6295768
2019-03-03/11:26:06.14           2.3171308     -0.44086994      -4.6222078
2019-03-03/11:26:06.17           2.3134044     -0.44164917      -4.6087259
2019-03-03/11:26:06.20           2.3160139     -0.43797486      -4.6099079
2019-03-03/11:26:06.23           2.3269745     -0.43290271      -4.6121469
2019-03-03/11:26:06.26           2.3369552     -0.42247506      -4.6029498
2019-03-03/11:26:06.29           2.3393031     -0.41321381      -4.5955846
2019-03-03/11:26:06.32           2.3475352     -0.40652207      -4.6039514
2019-03-03/11:26:06.36           2.3643462     -0.40492795      -4.6054609
2019-03-03/11:26:06.39           2.3793616     -0.41341257      -4.6220474
2019-03-03/11:26:06.42           2.3879933     -0.40906107      -4.6209052
2019-03-03/11:26:06.45           2.3959884     -0.40935522      -4.6352991
2019-03-03/11:26:06.48           2.3893552     -0.40934837      -4.6338600
2019-03-03/11:26:06.51           2.3832824     -0.40381301      -4.6308625
2019-03-03/11:26:06.54           2.3798421     -0.40897167      -4.6407585
2019-03-03/11:26:06.57           2.3778835     -0.41466786      -4.6466714
2019-03-03/11:26:06.61           2.3730301     -0.41554972      -4.6332190
2019-03-03/11:26:06.64           2.3712723     -0.41115158      -4.6245656
2019-03-03/11:26:06.67           2.3662007     -0.41156799      -4.6071337
2019-03-03/11:26:06.70           2.3600598     -0.41921452      -4.5903558
2019-03-03/11:26:06.73           2.3454854     -0.41348944      -4.5722982
2019-03-03/11:26:06.76           2.3482602     -0.41119610      -4.5609702
2019-03-03/11:26:06.79           2.3430738     -0.40510265      -4.5539403
2019-03-03/11:26:06.82           2.3366116     -0.39430702      -4.5415157
2019-03-03/11:26:06.86           2.3372782     -0.38968207      -4.5377200
2019-03-03/11:26:06.89           2.3409335     -0.38180459      -4.5322773
2019-03-03/11:26:06.92           2.3417012     -0.37214220      -4.5408778
2019-03-03/11:26:06.95           2.3426076     -0.36658470      -4.5585055
2019-03-03/11:26:06.98           2.3399485     -0.35522344      -4.5687307
2019-03-03/11:26:07.01           2.3435155     -0.36256656      -4.5760400
2019-03-03/11:26:07.04           2.3397779     -0.35882016      -4.5827595
2019-03-03/11:26:07.07           2.3294881     -0.37627378      -4.5909768
2019-03-03/11:26:07.11           2.3220757     -0.39430371      -4.5975096
2019-03-03/11:26:07.14           2.3153556     -0.39983695      -4.5939834
2019-03-03/11:26:07.17           2.3095095     -0.41376494      -4.5934682
2019-03-03/11:26:07.20           2.2997951     -0.43372453      -4.5842819
2019-03-03/11:26:07.23           2.2920055     -0.43893400      -4.5569418
2019-03-03/11:26:07.26           2.2890508     -0.44913093      -4.5533073
2019-03-03/11:26:07.29           2.2832513     -0.44314053      -4.5427262
2019-03-03/11:26:07.32           2.2766437     -0.45481919      -4.5443147
2019-03-03/11:26:07.36           2.2686579     -0.44006685      -4.5268201
2019-03-03/11:26:07.39           2.2644301     -0.42846851      -4.5121745
2019-03-03/11:26:07.42           2.2662713     -0.41780523      -4.5067252
2019-03-03/11:26:07.45           2.2644501     -0.40510864      -4.5134220
2019-03-03/11:26:07.48           2.2583298     -0.39064664      -4.5122682
2019-03-03/11:26:07.51           2.2535274     -0.37454844      -4.5190075
2019-03-03/11:26:07.54           2.2461943     -0.35869595      -4.5183934
2019-03-03/11:26:07.57           2.2388455     -0.35050177      -4.5174025
2019-03-03/11:26:07.61           2.2314056     -0.33717643      -4.5093464
2019-03-03/11:26:07.64           2.2349829     -0.34029711      -4.5158431
2019-03-03/11:26:07.67           2.2411223     -0.34123451      -4.5087859
2019-03-03/11:26:07.70           2.2361884     -0.35030220      -4.5028258
2019-03-03/11:26:07.73           2.2319437     -0.35418976      -4.4823100
2019-03-03/11:26:07.76           2.2271107     -0.36505050      -4.4852392
2019-03-03/11:26:07.79           2.2224974     -0.37888717      -4.4871804
2019-03-03/11:26:07.82           2.2100551     -0.38164779      -4.4755300
2019-03-03/11:26:07.86           2.2011465     -0.39040394      -4.4661838
2019-03-03/11:26:07.89           2.2038551     -0.39315796      -4.4538071
2019-03-03/11:26:07.92           2.2021419     -0.39429701      -4.4455893
2019-03-03/11:26:07.95           2.1916821     -0.38436376      -4.4536621
2019-03-03/11:26:07.98           2.1853180     -0.37740193      -4.4575288
2019-03-03/11:26:08.01           2.1779044     -0.37034171      -4.4576717
2019-03-03/11:26:08.04           2.1693086     -0.34423910      -4.4345428
2019-03-03/11:26:08.07           2.1648067     -0.33637003      -4.4338122
2019-03-03/11:26:08.11           2.1755065     -0.32696575      -4.4353210
2019-03-03/11:26:08.14           2.1819094     -0.30746757      -4.4354532
2019-03-03/11:26:08.17           2.1878588     -0.29549229      -4.4356493
2019-03-03/11:26:08.20           2.1936527     -0.27974323      -4.4309279
2019-03-03/11:26:08.23           2.2089729     -0.28740636      -4.4273462
2019-03-03/11:26:08.26           2.2229675     -0.29018784      -4.4287598
2019-03-03/11:26:08.29           2.2302255     -0.29557009      -4.4240092
2019-03-03/11:26:08.32           2.2381509     -0.32099821      -4.4363344
2019-03-03/11:26:08.36           2.2426531     -0.32464786      -4.4232251
2019-03-03/11:26:08.39           2.2447077     -0.33748513      -4.4122624
2019-03-03/11:26:08.42           2.2431189     -0.34665095      -4.4019341
2019-03-03/11:26:08.45           2.2395951     -0.35468086      -4.3917591
2019-03-03/11:26:08.48           2.2382128     -0.36131480      -4.3913539
2019-03-03/11:26:08.51           2.2396036     -0.36122257      -4.3912845
2019-03-03/11:26:08.54           2.2338177     -0.35978318      -4.3830596
2019-03-03/11:26:08.57           2.2300589     -0.35682639      -4.3897426
2019-03-03/11:26:08.61           2.2265241     -0.33325281      -4.3753259
2019-03-03/11:26:08.64           2.2282537     -0.32465312      -4.3746962
2019-03-03/11:26:08.67           2.2290646     -0.32408625      -4.3880788
2019-03-03/11:26:08.70           2.2282698     -0.32935014      -4.3951768
2019-03-03/11:26:08.73           2.2218802     -0.33540150      -4.4094048
2019-03-03/11:26:08.76           2.2144354     -0.32762196      -4.4017162
2019-03-03/11:26:08.79           2.2042394     -0.31760452      -4.3866703
2019-03-03/11:26:08.82           2.1998254     -0.31323825      -4.3814335
2019-03-03/11:26:08.86           2.1996668     -0.31430592      -4.3694949
2019-03-03/11:26:08.89           2.2012596     -0.31719464      -4.3684376
2019-03-03/11:26:08.92           2.1914690     -0.31809338      -4.3663666
2019-03-03/11:26:08.95           2.1906137     -0.30694595      -4.3539712
2019-03-03/11:26:08.98           2.2004036     -0.30414028      -4.3475490
2019-03-03/11:26:09.01           2.2068661     -0.29050414      -4.3319733
2019-03-03/11:26:09.04           2.2116998     -0.30868012      -4.3337284
2019-03-03/11:26:09.07           2.2129008     -0.31690165      -4.3411459
2019-03-03/11:26:09.11           2.2076934     -0.32449415      -4.3387966
2019-03-03/11:26:09.14           2.2011845     -0.31773667      -4.3354305
2019-03-03/11:26:09.17           2.2041507     -0.32910133      -4.3337417
2019-03-03/11:26:09.20           2.2077001     -0.33465393      -4.3236316
2019-03-03/11:26:09.23           2.2019293     -0.34878365      -4.3208417
2019-03-03/11:26:09.26           2.1894650     -0.34156570      -4.3097714
2019-03-03/11:26:09.29           2.1769740     -0.34181780      -4.3086887
2019-03-03/11:26:09.32           2.1668409     -0.32811227      -4.3050310
2019-03-03/11:26:09.36           2.1652180     -0.31995298      -4.2885109
2019-03-03/11:26:09.39           2.1623822     -0.30940354      -4.2745155
2019-03-03/11:26:09.42           2.1631872     -0.30102430      -4.2628627
2019-03-03/11:26:09.45           2.1596911     -0.28924092      -4.2539552
2019-03-03/11:26:09.48           2.1587114     -0.27900775      -4.2562926
2019-03-03/11:26:09.51           2.1631541     -0.26880424      -4.2549132
2019-03-03/11:26:09.54           2.1719636     -0.27515709      -4.2693461
2019-03-03/11:26:09.57           2.1825751     -0.27958632      -4.2698555
2019-03-03/11:26:09.61           2.1811098     -0.28885058      -4.2733056
2019-03-03/11:26:09.64           2.1799737     -0.30057786      -4.2792394
2019-03-03/11:26:09.67           2.1747601     -0.30568203      -4.2818333
2019-03-03/11:26:09.70           2.1723982     -0.32171083      -4.2943940
2019-03-03/11:26:09.73           2.1646248     -0.33601937      -4.2966426
2019-03-03/11:26:09.76           2.1679095     -0.35136325      -4.2944394
2019-03-03/11:26:09.79           2.1663368     -0.36364320      -4.2894445
2019-03-03/11:26:09.82           2.1621482     -0.37588256      -4.2677414
2019-03-03/11:26:09.86           2.1649179     -0.37681607      -4.2570319
2019-03-03/11:26:09.89           2.1708208     -0.37000856      -4.2312270
2019-03-03/11:26:09.92           2.1706485     -0.35474797      -4.2111147
2019-03-03/11:26:09.95           2.1818545     -0.35017437      -4.1921466
2019-03-03/11:26:09.98           2.1919637     -0.34200358      -4.1631707
2019-03-03/11:26:10.01           2.2035741     -0.33056207      -4.1437769
2019-03-03/11:26:10.04           2.2033464     -0.31845732      -4.1265580
2019-03-03/11:26:10.07           2.2019827     -0.30369129      -4.1074907
2019-03-03/11:26:10.11           2.1938993     -0.28477912      -4.1030107
2019-03-03/11:26:10.14           2.1913181     -0.27735833      -4.0993400
2019-03-03/11:26:10.17           2.1874937     -0.27752060      -4.1032179
2019-03-03/11:26:10.20           2.1874624     -0.28755273      -4.1165244
2019-03-03/11:26:10.23           2.1810584     -0.29142283      -4.1309651
2019-03-03/11:26:10.26           2.1706939     -0.29514903      -4.1316445
2019-03-03/11:26:10.29           2.1639700     -0.30155133      -4.1336674
2019-03-03/11:26:10.32           2.1583476     -0.29961950      -4.1197911
2019-03-03/11:26:10.36           2.1572536     -0.30802517      -4.1190854
2019-03-03/11:26:10.39           2.1632231     -0.32229965      -4.1151157
2019-03-03/11:26:10.42           2.1613699     -0.32578988      -4.1069589
2019-03-03/11:26:10.45           2.1690831     -0.32967041      -4.1059509
2019-03-03/11:26:10.48           2.1667993     -0.33420202      -4.0858744
2019-03-03/11:26:10.51           2.1719347     -0.33259953      -4.0689345
2019-03-03/11:26:10.54           2.1684323     -0.32725170      -4.0662761
2019-03-03/11:26:10.57           2.1562966     -0.31441514      -4.0531183
2019-03-03/11:26:10.61           2.1501911     -0.31976220      -4.0720008
2019-03-03/11:26:10.64           2.1458990     -0.31448350      -4.0768358
2019-03-03/11:26:10.67           2.1432767     -0.30207752      -4.0830579
2019-03-03/11:26:10.70           2.1354254     -0.29585100      -4.0781955
2019-03-03/11:26:10.73           2.1268477     -0.28646461      -4.0697636
2019-03-03/11:26:10.76           2.1245525     -0.28001869      -4.0715197
2019-03-03/11:26:10.79           2.1216090     -0.26914155      -4.0673153
2019-03-03/11:26:10.82           2.1266990     -0.25829432      -4.0613780
2019-03-03/11:26:10.86           2.1371816     -0.26719285      -4.0696052
2019-03-03/11:26:10.89           2.1448490     -0.26986264      -4.0510708
2019-03-03/11:26:10.92           2.1474450     -0.26698849      -4.0297458
2019-03-03/11:26:10.95           2.1567555     -0.26426104      -4.0017701
2019-03-03/11:26:10.98           2.1543256     -0.27379389      -3.9941386
2019-03-03/11:26:11.01           2.1573023     -0.28124743      -3.9805156
2019-03-03/11:26:11.04           2.1605039     -0.28351257      -3.9730081
2019-03-03/11:26:11.07           2.1571801     -0.29558052      -3.9699144
2019-03-03/11:26:11.11           2.1545737     -0.31331639      -3.9776342
2019-03-03/11:26:11.14           2.1507425     -0.30372692      -3.9604405
2019-03-03/11:26:11.17           2.1415908     -0.29011280      -3.9573840
2019-03-03/11:26:11.20           2.1330821     -0.28617596      -3.9698766
2019-03-03/11:26:11.23           2.1155940     -0.28476323      -3.9816550
2019-03-03/11:26:11.26           2.1096299     -0.27885671      -3.9849647
2019-03-03/11:26:11.29           2.1147238     -0.26899744      -3.9937584
2019-03-03/11:26:11.32           2.1163627     -0.27715609      -4.0098419
2019-03-03/11:26:11.36           2.1261763     -0.27985978      -4.0249462
2019-03-03/11:26:11.39           2.1316398     -0.27046871      -4.0153294
2019-03-03/11:26:11.42           2.1446433     -0.28785765      -4.0228916
2019-03-03/11:26:11.45           2.1601688     -0.28832146      -4.0139911
2019-03-03/11:26:11.48           2.1711372     -0.29491030      -3.9962361
2019-03-03/11:26:11.51           2.1807454     -0.30411638      -3.9934697
2019-03-03/11:26:11.54           2.1990908     -0.31056857      -3.9918078
2019-03-03/11:26:11.57           2.1943825     -0.30731192      -3.9872381
2019-03-03/11:26:11.61           2.1858192     -0.29266213      -3.9737249
2019-03-03/11:26:11.64           2.1740181     -0.29375631      -3.9569207
2019-03-03/11:26:11.67           2.1646041     -0.29814063      -3.9629050
2019-03-03/11:26:11.70           2.1515083     -0.29012640      -3.9546958
2019-03-03/11:26:11.73           2.1339231     -0.29172989      -3.9580339
2019-03-03/11:26:11.76           2.1245022     -0.29063621      -3.9749375
2019-03-03/11:26:11.79           2.1072684     -0.28522586      -3.9747527
2019-03-03/11:26:11.82           2.0892856     -0.28362674      -3.9697534
2019-03-03/11:26:11.86           2.0818699     -0.28983312      -3.9667022
2019-03-03/11:26:11.89           2.0774823     -0.28131024      -3.9599888
2019-03-03/11:26:11.92           2.0775125     -0.26941385      -3.9590423
2019-03-03/11:26:11.95           2.0798642     -0.27103612      -3.9531796
2019-03-03/11:26:11.98           2.0742194     -0.26612409      -3.9619456
2019-03-03/11:26:12.01           2.0794855     -0.27264189      -3.9615500
2019-03-03/11:26:12.04           2.0894738     -0.25863093      -3.9471455
2019-03-03/11:26:12.07           2.1050126     -0.26038946      -3.9475962
2019-03-03/11:26:12.11           2.1197089     -0.25595478      -3.9454505
2019-03-03/11:26:12.14           2.1281972     -0.25704755      -3.9435834
2019-03-03/11:26:12.17           2.1321529     -0.25803454      -3.9404178
2019-03-03/11:26:12.20           2.1267764     -0.26111697      -3.9452377
2019-03-03/11:26:12.23           2.1179151     -0.25374535      -3.9465637
2019-03-03/11:26:12.26           2.1123696     -0.24608565      -3.9477438
2019-03-03/11:26:12.29           2.1069263     -0.23991206      -3.9484183
2019-03-03/11:26:12.32           2.0937662     -0.25514435      -3.9555777
2019-03-03/11:26:12.36           2.0816885     -0.25402831      -3.9475919
2019-03-03/11:26:12.39           2.0690763     -0.24946082      -3.9341452
2019-03-03/11:26:12.42           2.0606371     -0.25102291      -3.9274951
2019-03-03/11:26:12.45           2.0496456     -0.24660181      -3.9210671
2019-03-03/11:26:12.48           2.0439908     -0.24542291      -3.9068304
2019-03-03/11:26:12.51           2.0445401     -0.24020804      -3.8893341
2019-03-03/11:26:12.54           2.0532632     -0.24026775      -3.8695134
2019-03-03/11:26:12.57           2.0487605     -0.24178232      -3.8722717
2019-03-03/11:26:12.61           2.0510539     -0.23643756      -3.8696176
2019-03-03/11:26:12.64           2.0527076     -0.22515827      -3.8639912
2019-03-03/11:26:12.67           2.0611671     -0.22128522      -3.8720193
2019-03-03/11:26:12.70           2.0662901     -0.21449557      -3.8818022
2019-03-03/11:26:12.73           2.0769629     -0.21341782      -3.8837745
2019-03-03/11:26:12.76           2.0835650     -0.20421488      -3.8853998
2019-03-03/11:26:12.79           2.0855610     -0.20940356      -3.9066526
2019-03-03/11:26:12.82           2.0851155     -0.21407638      -3.9196815
2019-03-03/11:26:12.86           2.0855540     -0.20588928      -3.9056570
2019-03-03/11:26:12.89           2.0816311     -0.20309353      -3.9092388
2019-03-03/11:26:12.92           2.0787737     -0.20869404      -3.9207519
2019-03-03/11:26:12.95           2.0620305     -0.20427553      -3.9105782
2019-03-03/11:26:12.98           2.0513032     -0.19954055      -3.8895787
2019-03-03/11:26:13.01           2.0487204     -0.20353473      -3.8779213
2019-03-03/11:26:13.04           2.0433904     -0.20664420      -3.8720288
2019-03-03/11:26:13.07           2.0461004     -0.20236871      -3.8569620
2019-03-03/11:26:13.11           2.0362740     -0.19190484      -3.8517242
2019-03-03/11:26:13.14           2.0407844     -0.19018037      -3.8508702
2019-03-03/11:26:13.17           2.0366259     -0.17421801      -3.8329469
2019-03-03/11:26:13.20           2.0355335     -0.17029719      -3.8329583
2019-03-03/11:26:13.23           2.0404564     -0.16557277      -3.8479921
2019-03-03/11:26:13.26           2.0493735     -0.15949108      -3.8548942
2019-03-03/11:26:13.29           2.0478690     -0.15930928      -3.8672225
2019-03-03/11:26:13.32           2.0444486     -0.15309910      -3.8698114
2019-03-03/11:26:13.36           2.0349137     -0.14312065      -3.8710219
2019-03-03/11:26:13.39           2.0403603     -0.15129972      -3.8726259
2019-03-03/11:26:13.42           2.0345321     -0.15796041      -3.8747022
2019-03-03/11:26:13.45           2.0353495     -0.17433200      -3.8786440
2019-03-03/11:26:13.48           2.0293497     -0.17151453      -3.8697688
2019-03-03/11:26:13.51           2.0340146     -0.18773018      -3.8629611
2019-03-03/11:26:13.54           2.0187000     -0.19170901      -3.8574753
2019-03-03/11:26:13.57           2.0139147     -0.19957453      -3.8521841
2019-03-03/11:26:13.61           2.0131940     -0.20925635      -3.8371346
2019-03-03/11:26:13.64           2.0152165     -0.21922412      -3.8334070
2019-03-03/11:26:13.67           2.0085338     -0.21996523      -3.8275448
2019-03-03/11:26:13.70           2.0076752     -0.21052789      -3.8185742
2019-03-03/11:26:13.73           2.0009206     -0.19830476      -3.8112012
2019-03-03/11:26:13.76           2.0086104     -0.19581811      -3.8087002
2019-03-03/11:26:13.79           2.0018528     -0.18210777      -3.8043072
2019-03-03/11:26:13.82           1.9985254     -0.17839084      -3.8044017
2019-03-03/11:26:13.86           1.9883401     -0.16050202      -3.8066122
2019-03-03/11:26:13.89           1.9904902     -0.15055015      -3.8202488
2019-03-03/11:26:13.92           1.9874347     -0.15050234      -3.8226821
2019-03-03/11:26:13.95           1.9917994     -0.15362868      -3.8324012
2019-03-03/11:26:13.98           1.9976995     -0.15529426      -3.8319658
2019-03-03/11:26:14.01           2.0083140     -0.16600909      -3.8385288
2019-03-03/11:26:14.04           2.0106978     -0.17081599      -3.8371603
2019-03-03/11:26:14.07           2.0108689     -0.17713343      -3.8310674
2019-03-03/11:26:14.11           2.0176799     -0.18354251      -3.8255325
2019-03-03/11:26:14.14           2.0219171     -0.19915292      -3.8196207
2019-03-03/11:26:14.17           2.0255525     -0.19734720      -3.8087342
2019-03-03/11:26:14.20           2.0268712     -0.19407762      -3.7966013
2019-03-03/11:26:14.23           2.0198539     -0.17770475      -3.7747023
2019-03-03/11:26:14.26           2.0115385     -0.17644835      -3.7702852
2019-03-03/11:26:14.29           1.9933080     -0.16755019      -3.7583161
2019-03-03/11:26:14.32           1.9795222     -0.17609680      -3.7607510
2019-03-03/11:26:14.36           1.9651426     -0.17037075      -3.7540898
2019-03-03/11:26:14.39           1.9573477     -0.16811041      -3.7640607
2019-03-03/11:26:14.42           1.9509143     -0.15774466      -3.7699841
2019-03-03/11:26:14.45           1.9360251     -0.16638784      -3.7724583
2019-03-03/11:26:14.48           1.9304886     -0.15890732      -3.7674052
2019-03-03/11:26:14.51           1.9341866     -0.16461534      -3.7689367
2019-03-03/11:26:14.54           1.9368833     -0.17240049      -3.7690182
2019-03-03/11:26:14.57           1.9527473     -0.17837728      -3.7652109
2019-03-03/11:26:14.61           1.9641687     -0.16740606      -3.7460027
2019-03-03/11:26:14.64           1.9906224     -0.17863468      -3.7465693
2019-03-03/11:26:14.67           2.0016377     -0.18468148      -3.7358504
2019-03-03/11:26:14.70           2.0168661     -0.18918910      -3.7201286
2019-03-03/11:26:14.73           2.0342382     -0.18021288      -3.7056451
2019-03-03/11:26:14.76           2.0353582     -0.19215146      -3.7127550
2019-03-03/11:26:14.79           2.0342001     -0.19329877      -3.7144810
2019-03-03/11:26:14.82           2.0269336     -0.19632834      -3.7240744
2019-03-03/11:26:14.86           2.0121802     -0.19119111      -3.7338308
2019-03-03/11:26:14.89           1.9972734     -0.19406741      -3.7500660
2019-03-03/11:26:14.92           1.9712928     -0.18237352      -3.7453703
2019-03-03/11:26:14.95           1.9571131     -0.17351155      -3.7477869
2019-03-03/11:26:14.98           1.9361932     -0.16638538      -3.7478536
2019-03-03/11:26:15.01           1.9177968     -0.16755225      -3.7569887
2019-03-03/11:26:15.04           1.9149962     -0.16123857      -3.7437549
2019-03-03/11:26:15.07           1.9133183     -0.16419110      -3.7371099
2019-03-03/11:26:15.11           1.9136194     -0.15511882      -3.7237445
2019-03-03/11:26:15.14           1.9250529     -0.16053770      -3.7064330
2019-03-03/11:26:15.17           1.9378447     -0.15784728      -3.6850763
2019-03-03/11:26:15.20           1.9451191     -0.16003684      -3.6805354
2019-03-03/11:26:15.23           1.9425936     -0.16867226      -3.6697778
2019-03-03/11:26:15.26           1.9534844     -0.16418710      -3.6599385
2019-03-03/11:26:15.29           1.9631189     -0.16979485      -3.6526437
2019-03-03/11:26:15.32           1.9720185     -0.17089898      -3.6624486
2019-03-03/11:26:15.36           1.9746462     -0.17964750      -3.6678793
2019-03-03/11:26:15.39           1.9744771     -0.17611723      -3.6585005
2019-03-03/11:26:15.42           1.9710851     -0.16940399      -3.6587059
2019-03-03/11:26:15.45           1.9631901     -0.17738904      -3.6533014
2019-03-03/11:26:15.48           1.9604431     -0.18157146      -3.6465167
2019-03-03/11:26:15.51           1.9686009     -0.19083802      -3.6497169
2019-03-03/11:26:15.54           1.9695959     -0.19919107      -3.6437726
2019-03-03/11:26:15.57           1.9749127     -0.19752632      -3.6273602
2019-03-03/11:26:15.61           1.9668513     -0.20862588      -3.6128419
2019-03-03/11:26:15.64           1.9663634     -0.20559746      -3.5950130
2019-03-03/11:26:15.67           1.9712501     -0.20713694      -3.5893965
2019-03-03/11:26:15.70           1.9756682     -0.20507479      -3.5789917
2019-03-03/11:26:15.73           1.9766994     -0.19897986      -3.5770183
2019-03-03/11:26:15.76           1.9791528     -0.19427601      -3.5794584
2019-03-03/11:26:15.79           1.9830203     -0.17542531      -3.5649283
2019-03-03/11:26:15.82           1.9833700     -0.16077829      -3.5631482
2019-03-03/11:26:15.86           1.9862417     -0.15756319      -3.5725321
2019-03-03/11:26:15.89           1.9929558     -0.14198940      -3.5658418
2019-03-03/11:26:15.92           1.9988782     -0.12799858      -3.5636605
2019-03-03/11:26:15.95           1.9998127     -0.13077958      -3.5668254
2019-03-03/11:26:15.98           1.9925851     -0.14287514      -3.5701664
2019-03-03/11:26:16.01           1.9951404     -0.15113816      -3.5678440
2019-03-03/11:26:16.04           1.9925509     -0.16174564      -3.5604492
2019-03-03/11:26:16.07           1.9887611     -0.16789246      -3.5602472
2019-03-03/11:26:16.11           1.9825977     -0.18878288      -3.5529993
2019-03-03/11:26:16.14           1.9659982     -0.19755888      -3.5347580
2019-03-03/11:26:16.17           1.9585615     -0.20755575      -3.5196098
2019-03-03/11:26:16.20           1.9491870     -0.20665423      -3.5072168
2019-03-03/11:26:16.23           1.9482758     -0.20965160      -3.5022425
2019-03-03/11:26:16.26           1.9605269     -0.20854150      -3.5001978
2019-03-03/11:26:16.29           1.9619755     -0.20036286      -3.4946338
2019-03-03/11:26:16.32           1.9662309     -0.18387790      -3.4931189
2019-03-03/11:26:16.36           1.9709506     -0.18442739      -3.4943828
2019-03-03/11:26:16.39           1.9781410     -0.17627277      -3.4925640
2019-03-03/11:26:16.42           1.9886480     -0.16585496      -3.4945862
2019-03-03/11:26:16.45           1.9954838     -0.15918774      -3.5078773
2019-03-03/11:26:16.48           1.9970475     -0.17151017      -3.5162288
2019-03-03/11:26:16.51           2.0033462     -0.16692055      -3.5124552
2019-03-03/11:26:16.54           1.9949539     -0.18059741      -3.5202299
2019-03-03/11:26:16.57           1.9885248     -0.18446875      -3.5151731
2019-03-03/11:26:16.61           1.9841364     -0.19775831      -3.5128295
2019-03-03/11:26:16.64           1.9838572     -0.20967590      -3.5048408
2019-03-03/11:26:16.67           1.9861011     -0.21992577      -3.5071916
2019-03-03/11:26:16.70           1.9798331     -0.23676990      -3.5060939
2019-03-03/11:26:16.73           1.9821316     -0.24196318      -3.4935271
2019-03-03/11:26:16.76           1.9875310     -0.24143334      -3.4868013
2019-03-03/11:26:16.79           1.9826088     -0.24878621      -3.4839840
2019-03-03/11:26:16.82           1.9846996     -0.22794173      -3.4666476
2019-03-03/11:26:16.86           1.9904113     -0.22396035      -3.4743319
2019-03-03/11:26:16.89           2.0012301     -0.21801441      -3.4748405
2019-03-03/11:26:16.92           1.9997172     -0.19915364      -3.4738896
2019-03-03/11:26:16.95           1.9931713     -0.19710357      -3.4782862
2019-03-03/11:26:16.98           1.9929201     -0.18519217      -3.4931897
2019-03-03/11:26:17.01           1.9921542     -0.17439299      -3.5123148
2019-03-03/11:26:17.04           1.9873767     -0.16981397      -3.5183526
2019-03-03/11:26:17.07           1.9851019     -0.16844770      -3.5254646
2019-03-03/11:26:17.11           1.9830138     -0.17962584      -3.5368404
2019-03-03/11:26:17.14           1.9830300     -0.17011107      -3.5342222
2019-03-03/11:26:17.17           1.9799959     -0.17632560      -3.5331987
2019-03-03/11:26:17.20           1.9745196     -0.18315034      -3.5269916
2019-03-03/11:26:17.23           1.9776517     -0.19779981      -3.5226982
2019-03-03/11:26:17.26           1.9856915     -0.21096959      -3.5052636
2019-03-03/11:26:17.29           1.9784035     -0.23646401      -3.4964093
2019-03-03/11:26:17.32           1.9700283     -0.24655117      -3.4942700
2019-03-03/11:26:17.36           1.9640507     -0.24997108      -3.4818944
2019-03-03/11:26:17.39           1.9639208     -0.25391685      -3.4747353
2019-03-03/11:26:17.42           1.9623675     -0.27598217      -3.4765625
2019-03-03/11:26:17.45           1.9449282     -0.28089683      -3.4817557
2019-03-03/11:26:17.48           1.9426837     -0.28009752      -3.4871267
2019-03-03/11:26:17.51           1.9374357     -0.26057160      -3.4856850
2019-03-03/11:26:17.54           1.9269136     -0.25005383      -3.4998701
2019-03-03/11:26:17.57           1.9251659     -0.23265501      -3.4989635
2019-03-03/11:26:17.61           1.9240803     -0.22324244      -3.4963376
2019-03-03/11:26:17.64           1.9213566     -0.22552911      -3.5106706
2019-03-03/11:26:17.67           1.9131034     -0.20926348      -3.5108430
2019-03-03/11:26:17.70           1.9183100     -0.19772905      -3.5041671
2019-03-03/11:26:17.73           1.9327589     -0.19947301      -3.5033581
2019-03-03/11:26:17.76           1.9352010     -0.19324312      -3.4985896
2019-03-03/11:26:17.79           1.9384315     -0.20544174      -3.5017117
2019-03-03/11:26:17.82           1.9478009     -0.20550273      -3.4908619
2019-03-03/11:26:17.86           1.9489779     -0.20986442      -3.4876204
2019-03-03/11:26:17.89           1.9594262     -0.21644819      -3.4879605
2019-03-03/11:26:17.92           1.9628128     -0.21865093      -3.4886051
2019-03-03/11:26:17.95           1.9703344     -0.23090049      -3.4887531
2019-03-03/11:26:17.98           1.9609707     -0.23672799      -3.4973856
2019-03-03/11:26:18.01           1.9587553     -0.22252145      -3.4960246
2019-03-03/11:26:18.04           1.9537969     -0.22199593      -3.4964243
2019-03-03/11:26:18.07           1.9568850     -0.21572412      -3.4897352
2019-03-03/11:26:18.11           1.9507144     -0.21282515      -3.4926777
2019-03-03/11:26:18.14           1.9552320     -0.21453813      -3.5016316
2019-03-03/11:26:18.17           1.9467391     -0.21182745      -3.5022017
2019-03-03/11:26:18.20           1.9502978     -0.20001405      -3.4915538
2019-03-03/11:26:18.23           1.9512349     -0.19495172      -3.4823015
2019-03-03/11:26:18.26           1.9523771     -0.18842311      -3.4810156
2019-03-03/11:26:18.29           1.9475191     -0.19284680      -3.4739994
2019-03-03/11:26:18.32           1.9472699     -0.20294584      -3.4878806
2019-03-03/11:26:18.36           1.9402449     -0.19163828      -3.4879764
2019-03-03/11:26:18.39           1.9461204     -0.18820568      -3.4870285
2019-03-03/11:26:18.42           1.9427895     -0.17796418      -3.4665895
2019-03-03/11:26:18.45           1.9441740     -0.17389667      -3.4685135
2019-03-03/11:26:18.48           1.9449401     -0.17391683      -3.4717400
2019-03-03/11:26:18.51           1.9328500     -0.17460018      -3.4864382
2019-03-03/11:26:18.54           1.9251478     -0.17228550      -3.4785732
2019-03-03/11:26:18.57           1.9271093     -0.18417701      -3.4883707
2019-03-03/11:26:18.61           1.9274085     -0.19566396      -3.4836082
2019-03-03/11:26:18.64           1.9214938     -0.21020272      -3.4840665
2019-03-03/11:26:18.67           1.9071054     -0.22092582      -3.4764245
2019-03-03/11:26:18.70           1.8972762     -0.22583583      -3.4852157
2019-03-03/11:26:18.73           1.8884149     -0.23362594      -3.4823174
2019-03-03/11:26:18.76           1.8780302     -0.23951544      -3.4735195
2019-03-03/11:26:18.79           1.8810277     -0.24871365      -3.4576886
2019-03-03/11:26:18.82           1.8889531     -0.24457435      -3.4558138
2019-03-03/11:26:18.86           1.8813131     -0.23373143      -3.4399774
2019-03-03/11:26:18.89           1.8881076     -0.20869885      -3.4245700
2019-03-03/11:26:18.92           1.8907285     -0.19308703      -3.4237348
2019-03-03/11:26:18.95           1.8921785     -0.17704980      -3.4246459
2019-03-03/11:26:18.98           1.9026503     -0.16324859      -3.4209963
2019-03-03/11:26:19.01           1.9162677     -0.15331249      -3.4228874
2019-03-03/11:26:19.04           1.9255177     -0.14680414      -3.4350744
2019-03-03/11:26:19.07           1.9418758     -0.13518395      -3.4442063
2019-03-03/11:26:19.11           1.9504472     -0.13864643      -3.4464451
2019-03-03/11:26:19.14           1.9660190     -0.12909326      -3.4558908
2019-03-03/11:26:19.17           1.9553091     -0.14020236      -3.4619016
2019-03-03/11:26:19.20           1.9607726     -0.15235263      -3.4555140
2019-03-03/11:26:19.23           1.9602712     -0.17560268      -3.4675284
2019-03-03/11:26:19.26           1.9573081     -0.18999421      -3.4652503
2019-03-03/11:26:19.29           1.9480412     -0.18937435      -3.4493541
2019-03-03/11:26:19.32           1.9318671     -0.20032076      -3.4349182
2019-03-03/11:26:19.36           1.9129499     -0.19663502      -3.4348522
2019-03-03/11:26:19.39           1.8920362     -0.20053420      -3.4249034
2019-03-03/11:26:19.42           1.8863429     -0.21311337      -3.4142936
2019-03-03/11:26:19.45           1.8942372     -0.20211357      -3.4063848
2019-03-03/11:26:19.48           1.8903883     -0.19265195      -3.4047120
2019-03-03/11:26:19.51           1.8966586     -0.17381836      -3.3971771
2019-03-03/11:26:19.54           1.8993387     -0.16083384      -3.3987288
2019-03-03/11:26:19.57           1.9019070     -0.14687858      -3.4029880
2019-03-03/11:26:19.61           1.9078384     -0.13969169      -3.4173129
2019-03-03/11:26:19.64           1.9075244     -0.13685688      -3.4065225
2019-03-03/11:26:19.67           1.9159427     -0.12588079      -3.4078270
2019-03-03/11:26:19.70           1.9145510     -0.12875543      -3.4166723
2019-03-03/11:26:19.73           1.9162189     -0.14181468      -3.4211673
2019-03-03/11:26:19.76           1.9242477     -0.15840659      -3.4373191
2019-03-03/11:26:19.79           1.9228036     -0.17471982      -3.4409315
2019-03-03/11:26:19.82           1.9160314     -0.19301662      -3.4499482
2019-03-03/11:26:19.86           1.9197452     -0.21737230      -3.4538192
2019-03-03/11:26:19.89           1.9217436     -0.21731356      -3.4394396
2019-03-03/11:26:19.92           1.9281006     -0.22295686      -3.4377905
2019-03-03/11:26:19.95           1.9297173     -0.22700615      -3.4360626
2019-03-03/11:26:19.98           1.9175363     -0.22425420      -3.4352107
2019-03-03/11:26:20.01           1.9105264     -0.22371556      -3.4378292
2019-03-03/11:26:20.04           1.8964857     -0.21430740      -3.4384558
2019-03-03/11:26:20.07           1.8918342     -0.19964796      -3.4384412
2019-03-03/11:26:20.11           1.8838109     -0.18716441      -3.4288825
2019-03-03/11:26:20.14           1.8808375     -0.17927385      -3.4240688
2019-03-03/11:26:20.17           1.8824888     -0.16955171      -3.4270270
2019-03-03/11:26:20.20           1.8792944     -0.16927389      -3.4328618
2019-03-03/11:26:20.23           1.8777725     -0.17379949      -3.4378813
2019-03-03/11:26:20.26           1.8890034     -0.17224058      -3.4399027
2019-03-03/11:26:20.29           1.8961857     -0.16647477      -3.4336517
2019-03-03/11:26:20.32           1.9047475     -0.17102859      -3.4170850
2019-03-03/11:26:20.36           1.9163987     -0.18031965      -3.4071083
2019-03-03/11:26:20.39           1.9367916     -0.18639209      -3.3992645
2019-03-03/11:26:20.42           1.9456371     -0.19650401      -3.4008350
2019-03-03/11:26:20.45           1.9547586     -0.21408001      -3.3981141
2019-03-03/11:26:20.48           1.9596259     -0.21193565      -3.3824908
2019-03-03/11:26:20.51           1.9617975     -0.21455297      -3.3729309
2019-03-03/11:26:20.54           1.9652407     -0.21100182      -3.3528964
2019-03-03/11:26:20.57           1.9633560     -0.21704743      -3.3506808
2019-03-03/11:26:20.61           1.9595063     -0.22028932      -3.3562847
2019-03-03/11:26:20.64           1.9453495     -0.21137376      -3.3534136
2019-03-03/11:26:20.67           1.9348627     -0.21468916      -3.3602890
2019-03-03/11:26:20.70           1.9298878     -0.20099649      -3.3508185
2019-03-03/11:26:20.73           1.9219454     -0.18804234      -3.3447210
2019-03-03/11:26:20.76           1.9273561     -0.19107032      -3.3588929
2019-03-03/11:26:20.79           1.9271359     -0.19750402      -3.3648285
2019-03-03/11:26:20.82           1.9280816     -0.20441144      -3.3754143
2019-03-03/11:26:20.86           1.9319744     -0.20945911      -3.3757131
2019-03-03/11:26:20.89           1.9445774     -0.20421230      -3.3647505
2019-03-03/11:26:20.92           1.9527949     -0.21280341      -3.3544108
2019-03-03/11:26:20.95           1.9543940     -0.21249741      -3.3416249
2019-03-03/11:26:20.98           1.9501619     -0.22377215      -3.3486984
2019-03-03/11:26:21.01           1.9452457     -0.22670897      -3.3465956
2019-03-03/11:26:21.04           1.9414899     -0.22998844      -3.3321791
2019-03-03/11:26:21.07           1.9441764     -0.22789479      -3.3281973
2019-03-03/11:26:21.11           1.9279329     -0.22530211      -3.3207870
2019-03-03/11:26:21.14           1.9220630     -0.22534509      -3.3159178
2019-03-03/11:26:21.17           1.8946541     -0.22073228      -3.3124583
2019-03-03/11:26:21.20           1.8901165     -0.21984062      -3.3202058
2019-03-03/11:26:21.23           1.8864619     -0.21871418      -3.3172319
2019-03-03/11:26:21.26           1.8726544     -0.22184501      -3.3027221
2019-03-03/11:26:21.29           1.8699424     -0.23112448      -3.3011484
2019-03-03/11:26:21.32           1.8529338     -0.23221255      -3.2999440
2019-03-03/11:26:21.36           1.8371868     -0.22308013      -3.2905345
2019-03-03/11:26:21.39           1.8469198     -0.22182609      -3.2874933
2019-03-03/11:26:21.42           1.8419576     -0.21586858      -3.2895548
2019-03-03/11:26:21.45           1.8539249     -0.21749165      -3.2861456
2019-03-03/11:26:21.48           1.8504501     -0.20734480      -3.2787185
2019-03-03/11:26:21.51           1.8488409     -0.21064991      -3.2890544
2019-03-03/11:26:21.54           1.8635789     -0.20004323      -3.2913152
2019-03-03/11:26:21.57           1.8769211     -0.18912959      -3.2928835
2019-03-03/11:26:21.61           1.8888662     -0.18769310      -3.2897492
2019-03-03/11:26:21.64           1.9019522     -0.19570621      -3.2949768
2019-03-03/11:26:21.67           1.9055639     -0.19851406      -3.2976369
2019-03-03/11:26:21.70           1.9080555     -0.19542777      -3.2906648
2019-03-03/11:26:21.73           1.9099438     -0.19825582      -3.2784779
2019-03-03/11:26:21.76           1.9227199     -0.20770786      -3.2732662
2019-03-03/11:26:21.79           1.9203910     -0.21338853      -3.2612382
2019-03-03/11:26:21.82           1.9116436     -0.21683639      -3.2661394
2019-03-03/11:26:21.86           1.9054057     -0.22540551      -3.2617158
2019-03-03/11:26:21.89           1.9000658     -0.23189545      -3.2562728
2019-03-03/11:26:21.92           1.8987324     -0.23306202      -3.2506909
2019-03-03/11:26:21.95           1.8954888     -0.23287399      -3.2339914
2019-03-03/11:26:21.98           1.9005202     -0.24298582      -3.2290951
2019-03-03/11:26:22.01           1.9060766     -0.23489682      -3.2374025
2019-03-03/11:26:22.04           1.8983621     -0.23644095      -3.2428930
2019-03-03/11:26:22.07           1.9106099     -0.22889883      -3.2433755
2019-03-03/11:26:22.11           1.9245717     -0.21702144      -3.2336178
2019-03-03/11:26:22.14           1.9269831     -0.21017110      -3.2312772
2019-03-03/11:26:22.17           1.9296029     -0.20432376      -3.2319045
2019-03-03/11:26:22.20           1.9355235     -0.19983705      -3.2351291
2019-03-03/11:26:22.23           1.9419729     -0.19524842      -3.2450498
2019-03-03/11:26:22.26           1.9378475     -0.18897393      -3.2454708
2019-03-03/11:26:22.29           1.9401269     -0.20511151      -3.2469996
2019-03-03/11:26:22.32           1.9506794     -0.20616130      -3.2430518
2019-03-03/11:26:22.36           1.9452465     -0.20338449      -3.2315799
2019-03-03/11:26:22.39           1.9501512     -0.22477987      -3.2319852
2019-03-03/11:26:22.42           1.9520766     -0.22496834      -3.2306387
2019-03-03/11:26:22.45           1.9583061     -0.22640712      -3.2293589
2019-03-03/11:26:22.48           1.9549802     -0.22343321      -3.2153188
2019-03-03/11:26:22.51           1.9480580     -0.22730906      -3.2083487
2019-03-03/11:26:22.54           1.9492916     -0.23303482      -3.2060042
2019-03-03/11:26:22.57           1.9485675     -0.23010112      -3.2075196
2019-03-03/11:26:22.61           1.9435427     -0.22787559      -3.2049805
2019-03-03/11:26:22.64           1.9501999     -0.22822603      -3.2099050
2019-03-03/11:26:22.67           1.9410243     -0.21686802      -3.2065959
2019-03-03/11:26:22.70           1.9416457     -0.22586974      -3.2164442
2019-03-03/11:26:22.73           1.9332959     -0.21903072      -3.2240171
2019-03-03/11:26:22.76           1.9397782     -0.22792863      -3.2343694
2019-03-03/11:26:22.79           1.9474352     -0.22573182      -3.2417514
2019-03-03/11:26:22.82           1.9634091     -0.22190971      -3.2440774
2019-03-03/11:26:22.86           1.9749742     -0.21829321      -3.2408644
2019-03-03/11:26:22.89           1.9876820     -0.22658025      -3.2410139
2019-03-03/11:26:22.92           1.9877323     -0.24096675      -3.2466224
2019-03-03/11:26:22.95           2.0079554     -0.24776677      -3.2492082
2019-03-03/11:26:22.98           2.0341152     -0.24982381      -3.2364044
2019-03-03/11:26:23.01           2.0557900     -0.26753845      -3.2348314
2019-03-03/11:26:23.04           2.0640396     -0.26747095      -3.2281094
2019-03-03/11:26:23.07           2.0689205     -0.27132514      -3.2202768
2019-03-03/11:26:23.11           2.0674207     -0.27408444      -3.2149377
2019-03-03/11:26:23.14           2.0621877     -0.27021515      -3.2137661
2019-03-03/11:26:23.17           2.0581299     -0.25867233      -3.2026446
2019-03-03/11:26:23.20           2.0558171     -0.24367670      -3.1942184
2019-03-03/11:26:23.23           2.0366806     -0.23447698      -3.1916562
2019-03-03/11:26:23.26           2.0076905     -0.22808861      -3.1879894
2019-03-03/11:26:23.29           1.9955032     -0.22033368      -3.1886055
2019-03-03/11:26:23.32           1.9895904     -0.21317058      -3.1852424
2019-03-03/11:26:23.36           1.9943316     -0.21753284      -3.1930394
2019-03-03/11:26:23.39           2.0019780     -0.21764220      -3.1987509
2019-03-03/11:26:23.42           2.0091117     -0.21523100      -3.1970419
2019-03-03/11:26:23.45           2.0172207     -0.22199495      -3.2079311
2019-03-03/11:26:23.48           2.0358293     -0.22165001      -3.2097151
2019-03-03/11:26:23.51           2.0575072     -0.24057903      -3.2197049
2019-03-03/11:26:23.54           2.0700927     -0.24333370      -3.2316595
2019-03-03/11:26:23.57           2.0807928     -0.24482737      -3.2350126
2019-03-03/11:26:23.61           2.0839336     -0.25436726      -3.2478137
2019-03-03/11:26:23.64           2.0820103     -0.25169764      -3.2434920
2019-03-03/11:26:23.67           2.0698471     -0.25644100      -3.2465073
2019-03-03/11:26:23.70           2.0598375     -0.26219641      -3.2531725
2019-03-03/11:26:23.73           2.0447651     -0.26972883      -3.2612612
2019-03-03/11:26:23.76           2.0289968     -0.28035064      -3.2733380
2019-03-03/11:26:23.79           2.0079507     -0.27530872      -3.2703136
2019-03-03/11:26:23.82           1.9979161     -0.27297909      -3.2655932
2019-03-03/11:26:23.86           1.9840269     -0.27283674      -3.2637377
2019-03-03/11:26:23.89           1.9825898     -0.26509717      -3.2544584
2019-03-03/11:26:23.92           1.9773429     -0.26369051      -3.2482775
2019-03-03/11:26:23.95           1.9839749     -0.25140549      -3.2349809
2019-03-03/11:26:23.98           1.9876848     -0.25269307      -3.2239374
2019-03-03/11:26:24.01           2.0042574     -0.24118523      -3.2151281
2019-03-03/11:26:24.04           2.0164072     -0.22218789      -3.2087004
2019-03-03/11:26:24.07           2.0338997     -0.20541820      -3.2003220
2019-03-03/11:26:24.11           2.0416569     -0.20025868      -3.1944782
2019-03-03/11:26:24.14           2.0570522     -0.19199121      -3.1908276
2019-03-03/11:26:24.17           2.0615146     -0.19471539      -3.1974966
2019-03-03/11:26:24.20           2.0610434     -0.19215208      -3.2121354
2019-03-03/11:26:24.23           2.0483993     -0.19178862      -3.2160436
2019-03-03/11:26:24.26           2.0393784     -0.19217665      -3.2252644
2019-03-03/11:26:24.29           2.0197353     -0.20898241      -3.2412737
2019-03-03/11:26:24.32           2.0056388     -0.23147065      -3.2533070
2019-03-03/11:26:24.36           1.9941262     -0.24350856      -3.2595639
2019-03-03/11:26:24.39           1.9956855     -0.25293390      -3.2633105
2019-03-03/11:26:24.42           1.9944201     -0.26146458      -3.2542478
2019-03-03/11:26:24.45           1.9936528     -0.26471644      -3.2494527
2019-03-03/11:26:24.48           1.9993102     -0.26562525      -3.2341905
2019-03-03/11:26:24.51           2.0091050     -0.26834821      -3.2346640
2019-03-03/11:26:24.54           2.0141389     -0.26036543      -3.2224777
2019-03-03/11:26:24.57           2.0195722     -0.25001599      -3.2060836
2019-03-03/11:26:24.61           2.0180728     -0.24504987      -3.1916552
2019-03-03/11:26:24.64           2.0233131     -0.23905666      -3.1804383
2019-03-03/11:26:24.67           2.0256410     -0.23341633      -3.1792840
2019-03-03/11:26:24.70           2.0291865     -0.22798877      -3.1887967
2019-03-03/11:26:24.73           2.0160976     -0.21019909      -3.1903567
2019-03-03/11:26:24.76           2.0035269     -0.19933067      -3.1903533
2019-03-03/11:26:24.79           2.0019609     -0.20518144      -3.2071796
2019-03-03/11:26:24.82           2.0057208     -0.20857448      -3.2036895
2019-03-03/11:26:24.86           2.0015108     -0.20448778      -3.2032922
2019-03-03/11:26:24.89           2.0039414     -0.20033325      -3.2016285
2019-03-03/11:26:24.92           1.9997588     -0.20629844      -3.2086162
2019-03-03/11:26:24.95           1.9944362     -0.20083723      -3.1921403
2019-03-03/11:26:24.98           1.9880217     -0.20328014      -3.1788570
2019-03-03/11:26:25.01           1.9995789     -0.21495893      -3.1649502
2019-03-03/11:26:25.04           2.0109817     -0.22980327      -3.1536640
2019-03-03/11:26:25.07           2.0113307     -0.21870383      -3.1254051
2019-03-03/11:26:25.11           2.0061070     -0.21659583      -3.1243767
2019-03-03/11:26:25.14           2.0076998     -0.20538426      -3.1176705
2019-03-03/11:26:25.17           2.0073588     -0.18485039      -3.1101257
2019-03-03/11:26:25.20           2.0079955     -0.16405978      -3.1092968
2019-03-03/11:26:25.23           2.0093921     -0.15506554      -3.1209951
2019-03-03/11:26:25.26           2.0147778     -0.13362363      -3.1192050
2019-03-03/11:26:25.29           2.0167575     -0.11957050      -3.1284441
2019-03-03/11:26:25.32           2.0076288    -0.098680620      -3.1349972
2019-03-03/11:26:25.36           2.0026050     -0.10521681      -3.1493446
2019-03-03/11:26:25.39           2.0108533     -0.11162012      -3.1611652
2019-03-03/11:26:25.42           2.0115479     -0.11499224      -3.1579015
2019-03-03/11:26:25.45           2.0188843     -0.13454166      -3.1570112
2019-03-03/11:26:25.48           2.0188028     -0.15494598      -3.1546421
2019-03-03/11:26:25.51           2.0189058     -0.16825870      -3.1438659
2019-03-03/11:26:25.54           2.0133958     -0.18914535      -3.1442009
2019-03-03/11:26:25.57           2.0065326     -0.20232365      -3.1364817
2019-03-03/11:26:25.61           2.0027177     -0.21805500      -3.1342971
2019-03-03/11:26:25.64           2.0143738     -0.22341361      -3.1221145
2019-03-03/11:26:25.67           2.0120321     -0.22194794      -3.1090664
2019-03-03/11:26:25.70           2.0121837     -0.22216147      -3.1086220
2019-03-03/11:26:25.73           2.0095471     -0.21948817      -3.1184739
2019-03-03/11:26:25.76           1.9992520     -0.21132395      -3.1157522
2019-03-03/11:26:25.79           1.9936669     -0.19522850      -3.1079341
2019-03-03/11:26:25.82           1.9859666     -0.19168980      -3.1143055
2019-03-03/11:26:25.86           1.9861381     -0.18523206      -3.1186043
2019-03-03/11:26:25.89           1.9965510     -0.16843505      -3.1215781
2019-03-03/11:26:25.92           1.9986060     -0.14924128      -3.1159615
2019-03-03/11:26:25.95           2.0031603     -0.13660062      -3.1129577
2019-03-03/11:26:25.98           2.0099772     -0.13446215      -3.1070073
2019-03-03/11:26:26.01           2.0165431     -0.13191573      -3.0833439
2019-03-03/11:26:26.04           2.0262002     -0.13840663      -3.0750422
2019-03-03/11:26:26.07           2.0322988     -0.15461138      -3.0795304
2019-03-03/11:26:26.11           2.0411595     -0.16612744      -3.0687311
2019-03-03/11:26:26.14           2.0391451     -0.17098481      -3.0509814
2019-03-03/11:26:26.17           2.0389780     -0.19325767      -3.0429600
2019-03-03/11:26:26.20           2.0275891     -0.21439350      -3.0461515
2019-03-03/11:26:26.23           2.0181597     -0.22661273      -3.0505444
2019-03-03/11:26:26.26           2.0100407     -0.23975705      -3.0578635
2019-03-03/11:26:26.29           2.0063468     -0.24815258      -3.0740043
2019-03-03/11:26:26.32           2.0012756     -0.25131587      -3.0771153
2019-03-03/11:26:26.36           1.9944593     -0.25338010      -3.0840022
2019-03-03/11:26:26.39           1.9994905     -0.24041449      -3.0835784
2019-03-03/11:26:26.42           2.0017376     -0.24762369      -3.0830974
2019-03-03/11:26:26.45           2.0049125     -0.24408513      -3.0829663
2019-03-03/11:26:26.48           2.0109678     -0.24252909      -3.0843948
2019-03-03/11:26:26.51           2.0193461     -0.24664927      -3.0762308
2019-03-03/11:26:26.54           2.0277180     -0.25077041      -3.0680626
2019-03-03/11:26:26.57           2.0373270     -0.25004606      -3.0557035
2019-03-03/11:26:26.61           2.0496926     -0.23878682      -3.0400462
2019-03-03/11:26:26.64           2.0630722     -0.23650493      -3.0312272
2019-03-03/11:26:26.67           2.0663928     -0.23503045      -3.0203195
2019-03-03/11:26:26.70           2.0755876     -0.23455413      -3.0253686
2019-03-03/11:26:26.73           2.0859599     -0.24219316      -3.0324883
2019-03-03/11:26:26.76           2.0959205     -0.25023188      -3.0286754
2019-03-03/11:26:26.79           2.1010388     -0.24979656      -3.0330867
2019-03-03/11:26:26.82           2.1111263     -0.24919112      -3.0331181
2019-03-03/11:26:26.86           2.1017603     -0.24993317      -3.0356247
2019-03-03/11:26:26.89           2.0933148     -0.25962845      -3.0424901
2019-03-03/11:26:26.92           2.0888880     -0.26595116      -3.0452426
2019-03-03/11:26:26.95           2.0703271     -0.27831317      -3.0552765
2019-03-03/11:26:26.98           2.0562333     -0.27984444      -3.0495142
2019-03-03/11:26:27.01           2.0537019     -0.27876583      -3.0459583
2019-03-03/11:26:27.04           2.0481362     -0.27313338      -3.0436990
2019-03-03/11:26:27.07           2.0357513     -0.27674523      -3.0305016
2019-03-03/11:26:27.11           2.0186117     -0.26948982      -3.0212716
2019-03-03/11:26:27.14           2.0171675     -0.26342218      -3.0113911
2019-03-03/11:26:27.17           2.0174432     -0.26323168      -3.0043724
2019-03-03/11:26:27.20           2.0190264     -0.25437982      -3.0036512
2019-03-03/11:26:27.23           2.0321688     -0.24959387      -2.9931663
2019-03-03/11:26:27.26           2.0362547     -0.23820794      -2.9930590
2019-03-03/11:26:27.29           2.0285814     -0.23521831      -2.9883764
2019-03-03/11:26:27.32           2.0313894     -0.23685295      -2.9964603
2019-03-03/11:26:27.36           2.0361893     -0.23097629      -3.0027371
2019-03-03/11:26:27.39           2.0441155     -0.22963517      -2.9939252
2019-03-03/11:26:27.42           2.0416982     -0.24187452      -3.0053013
2019-03-03/11:26:27.45           2.0461121     -0.24026987      -3.0043962
2019-03-03/11:26:27.48           2.0435984     -0.25880621      -3.0002976
2019-03-03/11:26:27.51           2.0491215     -0.26718629      -2.9949741
2019-03-03/11:26:27.54           2.0612879     -0.27890077      -2.9813935
2019-03-03/11:26:27.57           2.0671042     -0.27401461      -2.9665409
2019-03-03/11:26:27.61           2.0657722     -0.27332286      -2.9481544
2019-03-03/11:26:27.64           2.0648460     -0.27515289      -2.9347012
2019-03-03/11:26:27.67           2.0679492     -0.28027247      -2.9314971
2019-03-03/11:26:27.70           2.0789946     -0.27242873      -2.9139772
2019-03-03/11:26:27.73           2.0813868     -0.27107096      -2.9063929
2019-03-03/11:26:27.76           2.0911047     -0.25453714      -2.8901987
2019-03-03/11:26:27.79           2.0889604     -0.24721302      -2.8932956
2019-03-03/11:26:27.82           2.0886397     -0.23911752      -2.8991198
2019-03-03/11:26:27.86           2.0944480     -0.23751192      -2.8938865
2019-03-03/11:26:27.89           2.0963256     -0.22923978      -2.8878799
2019-03-03/11:26:27.92           2.1041384     -0.22012079      -2.8925823
2019-03-03/11:26:27.95           2.1062311     -0.21286604      -2.9012852
2019-03-03/11:26:27.98           2.1065174     -0.21936477      -2.9086265
2019-03-03/11:26:28.01           2.1100283     -0.22133873      -2.9085850
2019-03-03/11:26:28.04           2.1127416     -0.23400027      -2.9061162
2019-03-03/11:26:28.07           2.1162352     -0.23841638      -2.8965520
2019-03-03/11:26:28.11           2.1155312     -0.25375627      -2.8867349
2019-03-03/11:26:28.14           2.1116167     -0.26939522      -2.8795348
2019-03-03/11:26:28.17           2.1131348     -0.28261109      -2.8736358
2019-03-03/11:26:28.20           2.1128336     -0.29724871      -2.8591641
2019-03-03/11:26:28.23           2.1161676     -0.30727072      -2.8492549
2019-03-03/11:26:28.26           2.1248331     -0.31290457      -2.8421640
2019-03-03/11:26:28.29           2.1235437     -0.31839111      -2.8374710
2019-03-03/11:26:28.32           2.1160988     -0.31647470      -2.8458533
2019-03-03/11:26:28.36           2.1116823     -0.30542619      -2.8529035
2019-03-03/11:26:28.39           2.1093865     -0.29416697      -2.8573906
2019-03-03/11:26:28.42           2.1033601     -0.27629295      -2.8660757
2019-03-03/11:26:28.45           2.0896766     -0.26592899      -2.8753019
2019-03-03/11:26:28.48           2.0808321     -0.25476331      -2.8835231
2019-03-03/11:26:28.51           2.0709886     -0.25050638      -2.8802706
2019-03-03/11:26:28.54           2.0557992     -0.23620384      -2.8758368
2019-03-03/11:26:28.57           2.0569967     -0.23205519      -2.8818850
2019-03-03/11:26:28.61           2.0516637     -0.22126695      -2.8655649
2019-03-03/11:26:28.64           2.0601301     -0.22830896      -2.8504879
2019-03-03/11:26:28.67           2.0680860     -0.23656791      -2.8483400
2019-03-03/11:26:28.70           2.0753191     -0.24518479      -2.8395637
2019-03-03/11:26:28.73           2.0877026     -0.25647212      -2.8302356
2019-03-03/11:26:28.76           2.1092391     -0.26759157      -2.8270076
2019-03-03/11:26:28.79           2.1138628     -0.26508390      -2.8196309
2019-03-03/11:26:28.82           2.1204919     -0.27538008      -2.8203101
2019-03-03/11:26:28.86           2.1248226     -0.28190188      -2.8148417
2019-03-03/11:26:28.89           2.1369009     -0.29155534      -2.8294197
2019-03-03/11:26:28.92           2.1316661     -0.29319164      -2.8462731
2019-03-03/11:26:28.95           2.1262030     -0.28098486      -2.8422120
2019-03-03/11:26:28.98           2.1251888     -0.27455222      -2.8415749
2019-03-03/11:26:29.01           2.1302448     -0.25593654      -2.8360017
2019-03-03/11:26:29.04           2.1175273     -0.24298756      -2.8317056
2019-03-03/11:26:29.07           2.1260017     -0.24241426      -2.8426599
2019-03-03/11:26:29.11           2.1367227     -0.23147571      -2.8344153
2019-03-03/11:26:29.14           2.1362829     -0.22190903      -2.8231217
2019-03-03/11:26:29.17           2.1359458     -0.22390226      -2.8186612
2019-03-03/11:26:29.20           2.1364695     -0.21965961      -2.8056019
2019-03-03/11:26:29.23           2.1427813     -0.23117842      -2.8082280
2019-03-03/11:26:29.26           2.1518010     -0.22782400      -2.7974774
2019-03-03/11:26:29.29           2.1483569     -0.23692364      -2.7841081
2019-03-03/11:26:29.32           2.1577332     -0.24008949      -2.7820459
2019-03-03/11:26:29.36           2.1607114     -0.24132703      -2.7784482
2019-03-03/11:26:29.39           2.1497121     -0.24628253      -2.7803413
2019-03-03/11:26:29.42           2.1455462     -0.24880698      -2.7909406
2019-03-03/11:26:29.45           2.1433504     -0.24791292      -2.7868966
2019-03-03/11:26:29.48           2.1310395     -0.25193931      -2.7858680
2019-03-03/11:26:29.51           2.1218488     -0.25466769      -2.7817429
2019-03-03/11:26:29.54           2.1013907     -0.26349169      -2.7904429
2019-03-03/11:26:29.57           2.0959630     -0.25515303      -2.8050158
2019-03-03/11:26:29.61           2.0880788     -0.25881604      -2.8038140
2019-03-03/11:26:29.64           2.0701300     -0.25222768      -2.7951745
2019-03-03/11:26:29.67           2.0767287     -0.24610604      -2.7855445
2019-03-03/11:26:29.70           2.0890177     -0.24696277      -2.7774188
2019-03-03/11:26:29.73           2.0984229     -0.23413881      -2.7682481
2019-03-03/11:26:29.76           2.1184985     -0.22794803      -2.7610597
2019-03-03/11:26:29.79           2.1389663     -0.20937213      -2.7614577
2019-03-03/11:26:29.82           2.1660367     -0.20625339      -2.7686981
2019-03-03/11:26:29.86           2.1820919     -0.20586695      -2.7606164
2019-03-03/11:26:29.89           2.1965363     -0.20825383      -2.7625150
2019-03-03/11:26:29.92           2.2123947     -0.21547156      -2.7618171
2019-03-03/11:26:29.95           2.2134132     -0.22049655      -2.7705172
2019-03-03/11:26:29.98           2.2061185     -0.20418004      -2.7695292
2019-03-03/11:26:30.01           2.2002197     -0.21057593      -2.7693600
2019-03-03/11:26:30.04           2.1984851     -0.20488701      -2.7692790
2019-03-03/11:26:30.07           2.1796878     -0.20836660      -2.7556880
2019-03-03/11:26:30.11           2.1624682     -0.20927942      -2.7452147
2019-03-03/11:26:30.14           2.1561152     -0.21688377      -2.7416897
2019-03-03/11:26:30.17           2.1417050     -0.21157576      -2.7306863
2019-03-03/11:26:30.20           2.1391974     -0.21739917      -2.7293581
2019-03-03/11:26:30.23           2.1287072     -0.21489663      -2.7271289
2019-03-03/11:26:30.26           2.1299971     -0.22474199      -2.7148423
2019-03-03/11:26:30.29           2.1252339     -0.21321288      -2.7070317
2019-03-03/11:26:30.32           2.1222168     -0.21357960      -2.7043243
2019-03-03/11:26:30.36           2.1215746     -0.21596434      -2.7155949
2019-03-03/11:26:30.39           2.1319925     -0.19872533      -2.7087537
2019-03-03/11:26:30.42           2.1345619     -0.18734473      -2.7170845
2019-03-03/11:26:30.45           2.1430993     -0.18356850      -2.7333720
2019-03-03/11:26:30.48           2.1388277     -0.17267844      -2.7369967
2019-03-03/11:26:30.51           2.1426130     -0.16849148      -2.7327619
2019-03-03/11:26:30.54           2.1475025     -0.17236311      -2.7398265
2019-03-03/11:26:30.57           2.1477995     -0.17294741      -2.7360095
2019-03-03/11:26:30.61           2.1437371     -0.16936949      -2.7296020
2019-03-03/11:26:30.64           2.1513514     -0.16512558      -2.7093014
2019-03-03/11:26:30.67           2.1406569     -0.16451084      -2.6981515
2019-03-03/11:26:30.70           2.1354232     -0.17854103      -2.6958880
2019-03-03/11:26:30.73           2.1252359     -0.17814331      -2.6688015
2019-03-03/11:26:30.76           2.1305369     -0.17357034      -2.6471101
2019-03-03/11:26:30.79           2.1331190     -0.16564754      -2.6201003
2019-03-03/11:26:30.82           2.1230553     -0.15637029      -2.6004087
2019-03-03/11:26:30.86           2.1306674     -0.15979898      -2.5924540
2019-03-03/11:26:30.89           2.1401908     -0.17014275      -2.5903067
2019-03-03/11:26:30.92           2.1353242     -0.16675172      -2.5913946
2019-03-03/11:26:30.95           2.1367251     -0.17540863      -2.5988815
2019-03-03/11:26:30.98           2.1265270     -0.16680021      -2.5888065
2019-03-03/11:26:31.01           2.1300064     -0.17173839      -2.5985388
2019-03-03/11:26:31.04           2.1220884     -0.17545400      -2.6148204
2019-03-03/11:26:31.07           2.1175033     -0.18785744      -2.6272225
2019-03-03/11:26:31.11           2.1272926     -0.19108513      -2.6408136
2019-03-03/11:26:31.14           2.1230020     -0.19178018      -2.6420706
2019-03-03/11:26:31.17           2.1044313     -0.19755314      -2.6383675
2019-03-03/11:26:31.20           2.1025739     -0.20853761      -2.6377512
2019-03-03/11:26:31.23           2.1023210     -0.21883517      -2.6362459
2019-03-03/11:26:31.26           2.1103241     -0.22580483      -2.6245054
2019-03-03/11:26:31.29           2.1080706     -0.23253463      -2.6077088
2019-03-03/11:26:31.32           2.1042175     -0.23753898      -2.5968082
2019-03-03/11:26:31.36           2.0989470     -0.24221915      -2.5925953
2019-03-03/11:26:31.39           2.0903589     -0.24813968      -2.5865136
2019-03-03/11:26:31.42           2.0901229     -0.24593520      -2.5826876
2019-03-03/11:26:31.45           2.0972363     -0.23267090      -2.5765574
2019-03-03/11:26:31.48           2.0930687     -0.22331443      -2.5729815
2019-03-03/11:26:31.51           2.0901135     -0.21631194      -2.5668383
2019-03-03/11:26:31.54           2.0778975     -0.20073909      -2.5701279
2019-03-03/11:26:31.57           2.0770584     -0.18322452      -2.5693478
2019-03-03/11:26:31.61           2.0818462     -0.17414084      -2.5659103
2019-03-03/11:26:31.64           2.0896450     -0.15745297      -2.5699068
2019-03-03/11:26:31.67           2.0979551     -0.14960916      -2.5683042
2019-03-03/11:26:31.70           2.1019476     -0.15160322      -2.5646002
2019-03-03/11:26:31.73           2.1120720     -0.15498931      -2.5573120
2019-03-03/11:26:31.76           2.1260216     -0.16405267      -2.5502959
2019-03-03/11:26:31.79           2.1352386     -0.16856093      -2.5460143
2019-03-03/11:26:31.82           2.1441669     -0.18096800      -2.5325336
2019-03-03/11:26:31.86           2.1480518     -0.18695911      -2.5314322
2019-03-03/11:26:31.89           2.1566674     -0.19943981      -2.5235916
2019-03-03/11:26:31.92           2.1655885     -0.21635812      -2.5141929
2019-03-03/11:26:31.95           2.1619430     -0.22626224      -2.4982623
2019-03-03/11:26:31.98           2.1623007     -0.22812631      -2.5013381
2019-03-03/11:26:32.01           2.1590664     -0.23075651      -2.5081452
2019-03-03/11:26:32.04           2.1460699     -0.22746143      -2.5155173
2019-03-03/11:26:32.07           2.1417108     -0.24055643      -2.5251624
2019-03-03/11:26:32.11           2.1442049     -0.24704990      -2.5372614
2019-03-03/11:26:32.14           2.1521380     -0.25595267      -2.5406518
2019-03-03/11:26:32.17           2.1532306     -0.25475926      -2.5330006
2019-03-03/11:26:32.20           2.1467595     -0.24933153      -2.5275350
2019-03-03/11:26:32.23           2.1404006     -0.23588456      -2.5262980
2019-03-03/11:26:32.26           2.1332425     -0.23275334      -2.5115189
2019-03-03/11:26:32.29           2.1364362     -0.22797391      -2.5082765
2019-03-03/11:26:32.32           2.1485675     -0.23344657      -2.4994086
2019-03-03/11:26:32.36           2.1517657     -0.21185729      -2.4744913
2019-03-03/11:26:32.39           2.1611937     -0.20447672      -2.4650405
2019-03-03/11:26:32.42           2.1590507     -0.19398146      -2.4516161
2019-03-03/11:26:32.45           2.1693522     -0.19398641      -2.4647580
2019-03-03/11:26:32.48           2.1845008     -0.19487046      -2.4703898
2019-03-03/11:26:32.51           2.2078965     -0.21453721      -2.4764337
2019-03-03/11:26:32.54           2.2174096     -0.22689976      -2.4851204
2019-03-03/11:26:32.57           2.2169536     -0.23755420      -2.4861211
2019-03-03/11:26:32.61           2.2197316     -0.23937126      -2.4872616
2019-03-03/11:26:32.64           2.2230151     -0.24761812      -2.4878001
2019-03-03/11:26:32.67           2.2183528     -0.24248477      -2.4843612
2019-03-03/11:26:32.70           2.2157886     -0.24325855      -2.4806088
2019-03-03/11:26:32.73           2.1980596     -0.23737545      -2.4583079
2019-03-03/11:26:32.76           2.1879694     -0.23658580      -2.4495567
2019-03-03/11:26:32.79           2.1767768     -0.22530876      -2.4345291
2019-03-03/11:26:32.82           2.1775306     -0.22485360      -2.4326502
2019-03-03/11:26:32.86           2.1764952     -0.21090480      -2.4262066
2019-03-03/11:26:32.89           2.1767643     -0.21184648      -2.4219957
2019-03-03/11:26:32.92           2.1781313     -0.20740028      -2.4287559
2019-03-03/11:26:32.95           2.1823081     -0.20863687      -2.4252325
2019-03-03/11:26:32.98           2.1915142     -0.21369192      -2.4415011
2019-03-03/11:26:33.01           2.2044037     -0.21487449      -2.4567895
2019-03-03/11:26:33.04           2.2097677     -0.22535805      -2.4688560
2019-03-03/11:26:33.07           2.2111728     -0.23438338      -2.4844349
2019-03-03/11:26:33.11           2.2118166     -0.23262454      -2.4869122
2019-03-03/11:26:33.14           2.2256410     -0.24321566      -2.4867167
2019-03-03/11:26:33.17           2.2353398     -0.24225006      -2.4908321
2019-03-03/11:26:33.20           2.2362572     -0.25303696      -2.4900277
2019-03-03/11:26:33.23           2.2366013     -0.25935241      -2.4964278
2019-03-03/11:26:33.26           2.2381734     -0.26369890      -2.4809368
2019-03-03/11:26:33.29           2.2464852     -0.26609500      -2.4706853
2019-03-03/11:26:33.32           2.2463246     -0.25918815      -2.4503258
2019-03-03/11:26:33.36           2.2541508     -0.24698052      -2.4293835
2019-03-03/11:26:33.39           2.2612727     -0.23789224      -2.4124155
2019-03-03/11:26:33.42           2.2515861     -0.23874472      -2.4014513
2019-03-03/11:26:33.45           2.2478019     -0.23729396      -2.3911354
2019-03-03/11:26:33.48           2.2534139     -0.21949609      -2.3823151
2019-03-03/11:26:33.51           2.2612308     -0.21258174      -2.3787244
2019-03-03/11:26:33.54           2.2700462     -0.19977017      -2.3846286
2019-03-03/11:26:33.57           2.2598272     -0.18257795      -2.3852522
2019-03-03/11:26:33.61           2.2621927     -0.18048009      -2.4036948
2019-03-03/11:26:33.64           2.2593270     -0.18278883      -2.4217905
2019-03-03/11:26:33.67           2.2604913     -0.18459642      -2.4297839
2019-03-03/11:26:33.70           2.2726225     -0.18354408      -2.4388736
2019-03-03/11:26:33.73           2.2721526     -0.17365163      -2.4454763
2019-03-03/11:26:33.76           2.2769321     -0.19309706      -2.4520832
2019-03-03/11:26:33.79           2.2720708     -0.19566352      -2.4468831
2019-03-03/11:26:33.82           2.2641894     -0.20245616      -2.4412448
2019-03-03/11:26:33.86           2.2603010     -0.21396332      -2.4297672
2019-03-03/11:26:33.89           2.2632022     -0.21205148      -2.4039332
2019-03-03/11:26:33.92           2.2551232     -0.21925495      -2.3923289
2019-03-03/11:26:33.95           2.2499642     -0.22075595      -2.3816904
2019-03-03/11:26:33.98           2.2412521     -0.21468912      -2.3691679
2019-03-03/11:26:34.01           2.2392026     -0.21645631      -2.3619803
2019-03-03/11:26:34.04           2.2226078     -0.20580997      -2.3596053
2019-03-03/11:26:34.07           2.2171800     -0.19429823      -2.3592867
2019-03-03/11:26:34.11           2.2051528     -0.18912342      -2.3649680
2019-03-03/11:26:34.14           2.2077547     -0.18479052      -2.3841238
2019-03-03/11:26:34.17           2.1983012     -0.17474564      -2.3919039
2019-03-03/11:26:34.20           2.2054512     -0.16575363      -2.3940341
2019-03-03/11:26:34.23           2.1981599     -0.16465121      -2.3979710
2019-03-03/11:26:34.26           2.2006648     -0.17375268      -2.4149369
2019-03-03/11:26:34.29           2.1987704     -0.16781204      -2.4074320
2019-03-03/11:26:34.32           2.2098575     -0.17318620      -2.3942689
2019-03-03/11:26:34.36           2.2145407     -0.18160716      -2.3990817
2019-03-03/11:26:34.39           2.2232216     -0.18612622      -2.3830402
2019-03-03/11:26:34.42           2.2142924     -0.19068307      -2.3731678
2019-03-03/11:26:34.45           2.2197506     -0.19550998      -2.3597377
2019-03-03/11:26:34.48           2.2168995     -0.19789651      -2.3554880
2019-03-03/11:26:34.51           2.2252745     -0.19366037      -2.3500393
2019-03-03/11:26:34.54           2.2158606     -0.18216416      -2.3324700
2019-03-03/11:26:34.57           2.2158661     -0.19326384      -2.3380637
2019-03-03/11:26:34.61           2.2127252     -0.17678768      -2.3370953
2019-03-03/11:26:34.64           2.2119490     -0.17076249      -2.3295535
2019-03-03/11:26:34.67           2.2141748     -0.16629664      -2.3387792
2019-03-03/11:26:34.70           2.2347233     -0.16107646      -2.3328691
2019-03-03/11:26:34.73           2.2285473     -0.15701385      -2.3427847
2019-03-03/11:26:34.76           2.2297866     -0.14737332      -2.3372111
2019-03-03/11:26:34.79           2.2314236     -0.14268511      -2.3315471
2019-03-03/11:26:34.82           2.2350741     -0.13534224      -2.3258484
2019-03-03/11:26:34.86           2.2250007     -0.11882090      -2.3187035
2019-03-03/11:26:34.89           2.2222132     -0.11449417      -2.3132147
2019-03-03/11:26:34.92           2.2267593     -0.11709795      -2.3098190
2019-03-03/11:26:34.95           2.2283980     -0.11481708      -2.2991529
2019-03-03/11:26:34.98           2.2218131     -0.12216317      -2.3034462
2019-03-03/11:26:35.01           2.2383642     -0.11470194      -2.2948389
2019-03-03/11:26:35.04           2.2494445     -0.11006190      -2.2909500
2019-03-03/11:26:35.07           2.2591050     -0.11214816      -2.2939806
2019-03-03/11:26:35.11           2.2661792     -0.12108015      -2.2909037
2019-03-03/11:26:35.14           2.2737259     -0.12626552      -2.2904860
2019-03-03/11:26:35.17           2.2742080     -0.13667002      -2.2987166
2019-03-03/11:26:35.20           2.2695895     -0.13417731      -2.2884433
2019-03-03/11:26:35.23           2.2596516     -0.14046942      -2.2840733
2019-03-03/11:26:35.26           2.2512108     -0.13565834      -2.2665176
2019-03-03/11:26:35.29           2.2323737     -0.14692388      -2.2640410
2019-03-03/11:26:35.32           2.2232945     -0.15490614      -2.2612244
2019-03-03/11:26:35.36           2.2092254     -0.15492830      -2.2501322
2019-03-03/11:26:35.39           2.2094990     -0.15563764      -2.2450581
2019-03-03/11:26:35.42           2.2160338     -0.14218567      -2.2295151
2019-03-03/11:26:35.45           2.2273775     -0.14152002      -2.2250203
2019-03-03/11:26:35.48           2.2303962     -0.14231225      -2.2216919
2019-03-03/11:26:35.51           2.2410417     -0.13274084      -2.2178612
2019-03-03/11:26:35.54           2.2513849     -0.11777744      -2.2176136
2019-03-03/11:26:35.57           2.2673653     -0.10480349      -2.2146267
2019-03-03/11:26:35.61           2.2650625    -0.094576336      -2.2121878
2019-03-03/11:26:35.64           2.2687505    -0.090266710      -2.2194983
2019-03-03/11:26:35.67           2.2705411    -0.078060512      -2.2230319
2019-03-03/11:26:35.70           2.2708980    -0.089886836      -2.2257470
2019-03-03/11:26:35.73           2.2659940    -0.082082510      -2.2084552
2019-03-03/11:26:35.76           2.2668790    -0.075322127      -2.2059760
2019-03-03/11:26:35.79           2.2640493    -0.067235175      -2.1967026
2019-03-03/11:26:35.82           2.2597870    -0.079824216      -2.1936207
2019-03-03/11:26:35.86           2.2536425    -0.092297882      -2.1884924
2019-03-03/11:26:35.89           2.2579334    -0.099260108      -2.1876509
2019-03-03/11:26:35.92           2.2474588    -0.094719614      -2.1751449
2019-03-03/11:26:35.95           2.2382691     -0.10268103      -2.1698477
2019-03-03/11:26:35.98           2.2296448    -0.086363340      -2.1608100
2019-03-03/11:26:36.01           2.2223625    -0.074403016      -2.1394172
2019-03-03/11:26:36.04           2.2195959    -0.064474263      -2.1223466
2019-03-03/11:26:36.07           2.2156989    -0.060436887      -2.1216400
2019-03-03/11:26:36.11           2.2071193    -0.039936909      -2.1098155
2019-03-03/11:26:36.14           2.2073705    -0.019559431      -2.1062348
2019-03-03/11:26:36.17           2.2029835    -0.011971707      -2.1001504
2019-03-03/11:26:36.20           2.2161917    -0.013024395      -2.0982131
2019-03-03/11:26:36.23           2.2221886   -0.0020387273      -2.0971321
2019-03-03/11:26:36.26           2.2257194    -0.018448180      -2.1013136
2019-03-03/11:26:36.29           2.2326597    -0.026485080      -2.1249039
2019-03-03/11:26:36.32           2.2350877    -0.042985535      -2.1291421
2019-03-03/11:26:36.36           2.2317927    -0.068174277      -2.1293640
2019-03-03/11:26:36.39           2.2432841    -0.092185266      -2.1212038
2019-03-03/11:26:36.42           2.2410973     -0.11136247      -2.1156526
2019-03-03/11:26:36.45           2.2447583     -0.12009882      -2.1100435
2019-03-03/11:26:36.48           2.2392712     -0.13439666      -2.1050712
2019-03-03/11:26:36.51           2.2415326     -0.14597645      -2.0860450
2019-03-03/11:26:36.54           2.2434129     -0.13530381      -2.0748606
2019-03-03/11:26:36.57           2.2432848     -0.13255343      -2.0526869
2019-03-03/11:26:36.61           2.2345129     -0.12018388      -2.0472962
2019-03-03/11:26:36.64           2.2364105    -0.096522934      -2.0348361
2019-03-03/11:26:36.67           2.2302380    -0.076300115      -2.0375617
2019-03-03/11:26:36.70           2.2293854    -0.068540536      -2.0363888
2019-03-03/11:26:36.73           2.2229010    -0.066156515      -2.0406926
2019-03-03/11:26:36.76           2.2291785    -0.058549452      -2.0506793
2019-03-03/11:26:36.79           2.2326276    -0.053810156      -2.0681901
2019-03-03/11:26:36.82           2.2355687    -0.061376958      -2.0755734
2019-03-03/11:26:36.86           2.2453498    -0.076809309      -2.0883935
2019-03-03/11:26:36.89           2.2666906    -0.089939986      -2.0984437
2019-03-03/11:26:36.92           2.2814905     -0.10652134      -2.1052109
2019-03-03/11:26:36.95           2.3002265     -0.11775256      -2.1094291
2019-03-03/11:26:36.98           2.3097424     -0.12677500      -2.0994941
2019-03-03/11:26:37.01           2.3183490     -0.12581085      -2.0765213
2019-03-03/11:26:37.04           2.3124813     -0.12736598      -2.0556108
2019-03-03/11:26:37.07           2.3109635     -0.11649029      -2.0287764
2019-03-03/11:26:37.11           2.3075169     -0.11238321      -2.0142108
2019-03-03/11:26:37.14           2.2962321    -0.096651062      -2.0047488
2019-03-03/11:26:37.17           2.2811171    -0.089182731      -1.9942960
2019-03-03/11:26:37.20           2.2709465    -0.071922731      -1.9877875
2019-03-03/11:26:37.23           2.2591430    -0.068736092      -1.9859473
2019-03-03/11:26:37.26           2.2492682    -0.049207457      -1.9918878
2019-03-03/11:26:37.29           2.2380682    -0.039324644      -2.0011917
2019-03-03/11:26:37.32           2.2352363    -0.025645594      -2.0037616
2019-03-03/11:26:37.36           2.2313646    -0.030598061      -2.0168643
2019-03-03/11:26:37.39           2.2320335    -0.031160486      -2.0225227
2019-03-03/11:26:37.42           2.2334218    -0.030505736      -2.0202139
2019-03-03/11:26:37.45           2.2451894    -0.023402340      -2.0111429
2019-03-03/11:26:37.48           2.2475717    -0.025739062      -2.0180713
2019-03-03/11:26:37.51           2.2503679    -0.031343022      -2.0101297
2019-03-03/11:26:37.54           2.2646221    -0.038619090      -2.0066892
2019-03-03/11:26:37.57           2.2836007    -0.047099962      -2.0075193
2019-03-03/11:26:37.61           2.2945472    -0.050510899      -2.0026576
2019-03-03/11:26:37.64           2.2973710    -0.045993237      -1.9874370
2019-03-03/11:26:37.67           2.3080357    -0.039462514      -1.9774174
2019-03-03/11:26:37.70           2.3238195    -0.041480119      -1.9665526
2019-03-03/11:26:37.73           2.3222719    -0.052522878      -1.9690176
2019-03-03/11:26:37.76           2.3289076    -0.053216298      -1.9550560
2019-03-03/11:26:37.79           2.3268757    -0.049929886      -1.9564226
2019-03-03/11:26:37.82           2.3108808    -0.044541871      -1.9469360
2019-03-03/11:26:37.86           2.2945752    -0.041193158      -1.9437675
2019-03-03/11:26:37.89           2.2824900    -0.040099783      -1.9400248
2019-03-03/11:26:37.92           2.2786429    -0.042423335      -1.9403755
2019-03-03/11:26:37.95           2.2638258    -0.047116651      -1.9406183
2019-03-03/11:26:37.98           2.2434792    -0.040000110      -1.9565825
2019-03-03/11:26:38.01           2.2423967    -0.025633276      -1.9546772
2019-03-03/11:26:38.04           2.2438668    -0.016463165      -1.9560939
2019-03-03/11:26:38.07           2.2517877   -0.0090598548      -1.9472818
2019-03-03/11:26:38.11           2.2635874   -0.0096177031      -1.9549678
2019-03-03/11:26:38.14           2.2750236   -0.0029940790      -1.9489978
2019-03-03/11:26:38.17           2.2941767   -0.0053973538      -1.9510294
2019-03-03/11:26:38.20           2.3019926    0.0063408318      -1.9487954
2019-03-03/11:26:38.23           2.2981243     0.017128903      -1.9498703
2019-03-03/11:26:38.26           2.2969356    0.0026867208      -1.9490300
2019-03-03/11:26:38.29           2.2868900   -0.0086472445      -1.9565574
2019-03-03/11:26:38.32           2.2828958    -0.015365849      -1.9569806
2019-03-03/11:26:38.36           2.2718699    -0.015026432      -1.9532151
2019-03-03/11:26:38.39           2.2660828    -0.017708238      -1.9443479
2019-03-03/11:26:38.42           2.2602624    -0.028608743      -1.9467773
2019-03-03/11:26:38.45           2.2461297    -0.022577347      -1.9423681
2019-03-03/11:26:38.48           2.2431391    -0.026052393      -1.9367325
2019-03-03/11:26:38.51           2.2558681    -0.025659748      -1.9227145
2019-03-03/11:26:38.54           2.2767591    -0.016129824      -1.9080383
2019-03-03/11:26:38.57           2.2869040   0.00011715269      -1.8889282
2019-03-03/11:26:38.61           2.2879666     0.013981080      -1.8799537
2019-03-03/11:26:38.64           2.2921503     0.026517320      -1.8724421
2019-03-03/11:26:38.67           2.2936238     0.045302036      -1.8656447
2019-03-03/11:26:38.70           2.3009580     0.068320556      -1.8457595
2019-03-03/11:26:38.73           2.3043247     0.083268458      -1.8411851
2019-03-03/11:26:38.76           2.3127701     0.078803891      -1.8516000
2019-03-03/11:26:38.79           2.3165941     0.076460123      -1.8622361
2019-03-03/11:26:38.82           2.3095737     0.082787336      -1.8699724
2019-03-03/11:26:38.86           2.3102766     0.079384084      -1.8741262
2019-03-03/11:26:38.89           2.3107206     0.081697565      -1.8640942
2019-03-03/11:26:38.92           2.3065076     0.077910462      -1.8655725
2019-03-03/11:26:38.95           2.3047762     0.059739582      -1.8726592
2019-03-03/11:26:38.98           2.2946779     0.042794639      -1.8869377
2019-03-03/11:26:39.01           2.2924989     0.022282035      -1.8835794
2019-03-03/11:26:39.04           2.2785594     0.017575284      -1.8735301
2019-03-03/11:26:39.07           2.2705766     0.018967726      -1.8568974
2019-03-03/11:26:39.11           2.2518171     0.017147258      -1.8335433
2019-03-03/11:26:39.14           2.2417213     0.018793794      -1.8204827
2019-03-03/11:26:39.17           2.2377465     0.016317760      -1.8130808
2019-03-03/11:26:39.20           2.2525785     0.021545116      -1.8180228
2019-03-03/11:26:39.23           2.2586163     0.046520926      -1.7991855
2019-03-03/11:26:39.26           2.2659606     0.068910953      -1.7898218
2019-03-03/11:26:39.29           2.2737920     0.090116698      -1.7908676
2019-03-03/11:26:39.32           2.2841067     0.095507866      -1.7945089
2019-03-03/11:26:39.36           2.2876457     0.095722799      -1.8046688
2019-03-03/11:26:39.39           2.3100675     0.086112805      -1.8314390
2019-03-03/11:26:39.42           2.3168317     0.085486085      -1.8465567
2019-03-03/11:26:39.45           2.3143547     0.084335680      -1.8520789
2019-03-03/11:26:39.48           2.3009120     0.078157632      -1.8419002
2019-03-03/11:26:39.51           2.2996169     0.060717922      -1.8440919
2019-03-03/11:26:39.54           2.2993628     0.055928587      -1.8415097
2019-03-03/11:26:39.57           2.3031455     0.053107771      -1.8318424
2019-03-03/11:26:39.61           2.2974834     0.058158708      -1.8151102
2019-03-03/11:26:39.64           2.3066052     0.058255144      -1.8052917
2019-03-03/11:26:39.67           2.2998741     0.070766878      -1.7858814
2019-03-03/11:26:39.70           2.2998476     0.073628243      -1.7759777
2019-03-03/11:26:39.73           2.3064158     0.077091496      -1.7846115
2019-03-03/11:26:39.76           2.3103829     0.083700810      -1.7999915
2019-03-03/11:26:39.79           2.3062210     0.087973704      -1.8017191
2019-03-03/11:26:39.82           2.3085064     0.090963163      -1.7942217
2019-03-03/11:26:39.86           2.2951590     0.089972508      -1.7975826
2019-03-03/11:26:39.89           2.2921932     0.097140389      -1.8077782
2019-03-03/11:26:39.92           2.2790728      0.10360393      -1.8133831
2019-03-03/11:26:39.95           2.2714914      0.10717537      -1.8117548
2019-03-03/11:26:39.98           2.2677156      0.10811780      -1.8068274
2019-03-03/11:26:40.01           2.2675447     0.095028564      -1.7941635
2019-03-03/11:26:40.04           2.2732288     0.088128736      -1.7769284
2019-03-03/11:26:40.07           2.2867894     0.094796163      -1.7606411
2019-03-03/11:26:40.11           2.2881927     0.084597837      -1.7612960
2019-03-03/11:26:40.14           2.3000296     0.085611364      -1.7464609
2019-03-03/11:26:40.17           2.3091363     0.078931056      -1.7315803
2019-03-03/11:26:40.20           2.3194439     0.074670774      -1.7241572
2019-03-03/11:26:40.23           2.3171403     0.067730476      -1.7220241
2019-03-03/11:26:40.26           2.3236089     0.059501010      -1.7226242
2019-03-03/11:26:40.29           2.3191411     0.058572379      -1.7148330
2019-03-03/11:26:40.32           2.3064071     0.051888668      -1.7122220
2019-03-03/11:26:40.36           2.2922232     0.045739530      -1.7219921
2019-03-03/11:26:40.39           2.2852159     0.039876445      -1.7251386
2019-03-03/11:26:40.42           2.2722848     0.040906917      -1.7336225
2019-03-03/11:26:40.45           2.2648896     0.039997724      -1.7368806
2019-03-03/11:26:40.48           2.2460895     0.033111673      -1.7408469
2019-03-03/11:26:40.51           2.2481680     0.037995100      -1.7413647
2019-03-03/11:26:40.54           2.2430235     0.045492269      -1.7332648
2019-03-03/11:26:40.57           2.2490072     0.044637373      -1.7365081
2019-03-03/11:26:40.61           2.2450571     0.054697484      -1.7263076
2019-03-03/11:26:40.64           2.2448343     0.053740320      -1.7123862
2019-03-03/11:26:40.67           2.2537601     0.051440142      -1.7015655
2019-03-03/11:26:40.70           2.2660993     0.050780941      -1.6961193
2019-03-03/11:26:40.73           2.2693405     0.044274590      -1.6937762
2019-03-03/11:26:40.76           2.2829228     0.051890319      -1.6794930
2019-03-03/11:26:40.79           2.2957495     0.046226513      -1.6764208
2019-03-03/11:26:40.82           2.2996240     0.041808791      -1.6752124
2019-03-03/11:26:40.86           2.3022838     0.041776990      -1.6710352
2019-03-03/11:26:40.89           2.3110677     0.035086586      -1.6770541
2019-03-03/11:26:40.92           2.3142201     0.028479589      -1.6818044
2019-03-03/11:26:40.95           2.3085904     0.043347192      -1.6763773
2019-03-03/11:26:40.98           2.3006140     0.044290182      -1.6582181
2019-03-03/11:26:41.01           2.2852294     0.052866172      -1.6515494
2019-03-03/11:26:41.04           2.2757500     0.045380845      -1.6532818
2019-03-03/11:26:41.07           2.2665424     0.056176092      -1.6414410
2019-03-03/11:26:41.11           2.2620027     0.057119065      -1.6345790
2019-03-03/11:26:41.14           2.2446577     0.072249167      -1.6231491
2019-03-03/11:26:41.17           2.2368527     0.080130260      -1.6127037
2019-03-03/11:26:41.20           2.2348737     0.085449143      -1.6034806
2019-03-03/11:26:41.23           2.2298108     0.079820593      -1.5985241
2019-03-03/11:26:41.26           2.2271615     0.077032827      -1.6140481
2019-03-03/11:26:41.29           2.2405381     0.074436454      -1.6110583
2019-03-03/11:26:41.32           2.2469251     0.085929123      -1.6001726
2019-03-03/11:26:41.36           2.2402261     0.077914005      -1.6062022
2019-03-03/11:26:41.39           2.2523025     0.077699700      -1.6033294
2019-03-03/11:26:41.42           2.2619265     0.072967732      -1.6148904
2019-03-03/11:26:41.45           2.2660201     0.063992509      -1.6186222
2019-03-03/11:26:41.48           2.2591229     0.058448115      -1.6247207
2019-03-03/11:26:41.51           2.2636487     0.053713073      -1.6190737
2019-03-03/11:26:41.54           2.2651502     0.040959587      -1.6049274
2019-03-03/11:26:41.57           2.2676630     0.029769814      -1.5912714
2019-03-03/11:26:41.61           2.2615935     0.020186465      -1.5808491
2019-03-03/11:26:41.64           2.2585153     0.019225028      -1.5586674
2019-03-03/11:26:41.67           2.2470044     0.028925797      -1.5425050
2019-03-03/11:26:41.70           2.2417137     0.026835442      -1.5184023
2019-03-03/11:26:41.73           2.2390472     0.039227754      -1.4963650
2019-03-03/11:26:41.76           2.2429383     0.051635994      -1.4801625
2019-03-03/11:26:41.79           2.2352246     0.063718638      -1.4813167
2019-03-03/11:26:41.82           2.2311220     0.073536813      -1.4847714
2019-03-03/11:26:41.86           2.2177632     0.091019174      -1.4861370
2019-03-03/11:26:41.89           2.2266181     0.092374719      -1.4899180
2019-03-03/11:26:41.92           2.2337780      0.10296780      -1.4979350
2019-03-03/11:26:41.95           2.2360868      0.10421763      -1.5054527
2019-03-03/11:26:41.98           2.2388652      0.10435099      -1.5138049
2019-03-03/11:26:42.01           2.2417978     0.093243909      -1.5155526
2019-03-03/11:26:42.04           2.2478086     0.084462975      -1.5182077
2019-03-03/11:26:42.07           2.2571458     0.073571401      -1.5157186
2019-03-03/11:26:42.11           2.2614152     0.060110534      -1.5122584
2019-03-03/11:26:42.14           2.2725771     0.051971358      -1.5047845
2019-03-03/11:26:42.17           2.2658300     0.045849642      -1.5000299
2019-03-03/11:26:42.20           2.2710311     0.028751912      -1.4930940
2019-03-03/11:26:42.23           2.2764062     0.012526815      -1.4835606
2019-03-03/11:26:42.26           2.2784619     0.018729856      -1.4717567
2019-03-03/11:26:42.29           2.2917286     0.017931249      -1.4767811
2019-03-03/11:26:42.32           2.2896380     0.025522271      -1.4766039
2019-03-03/11:26:42.36           2.2871448     0.035245950      -1.4609477
2019-03-03/11:26:42.39           2.2953432     0.051243651      -1.4555716
2019-03-03/11:26:42.42           2.2921911     0.048541949      -1.4651636
2019-03-03/11:26:42.45           2.2978993     0.044643925      -1.4704104
2019-03-03/11:26:42.48           2.2899617     0.058144059      -1.4664848
2019-03-03/11:26:42.51           2.2802100     0.067907429      -1.4751081
2019-03-03/11:26:42.54           2.2822601     0.057544282      -1.4883273
2019-03-03/11:26:42.57           2.2746345     0.061365133      -1.4813281
2019-03-03/11:26:42.61           2.2756690     0.045673369      -1.4764496
2019-03-03/11:26:42.64           2.2724353     0.038277610      -1.4735238
2019-03-03/11:26:42.67           2.2652973     0.037568489      -1.4698955
2019-03-03/11:26:42.70           2.2788064     0.040157070      -1.4585814
2019-03-03/11:26:42.73           2.2787268     0.047098705      -1.4417947
2019-03-03/11:26:42.76           2.2885765     0.045120022      -1.4424639
2019-03-03/11:26:42.79           2.2943848     0.038783544      -1.4451890
2019-03-03/11:26:42.82           2.2930239     0.044285149      -1.4300396
2019-03-03/11:26:42.86           2.2885140     0.056090512      -1.4244788
2019-03-03/11:26:42.89           2.2835843     0.059341631      -1.4288207
2019-03-03/11:26:42.92           2.2863532     0.057322392      -1.4491707
2019-03-03/11:26:42.95           2.2914819     0.060831868      -1.4546294
2019-03-03/11:26:42.98           2.2712302     0.067994956      -1.4659968
2019-03-03/11:26:43.01           2.2649704     0.075870642      -1.4774226
2019-03-03/11:26:43.04           2.2614339     0.084384439      -1.4757979
2019-03-03/11:26:43.07           2.2607348     0.098164410      -1.4716889
2019-03-03/11:26:43.11           2.2583833      0.10952556      -1.4689669
2019-03-03/11:26:43.14           2.2668829      0.10890148      -1.4716605
2019-03-03/11:26:43.17           2.2769650      0.12845652      -1.4697488
2019-03-03/11:26:43.20           2.2837315      0.14348160      -1.4589144
2019-03-03/11:26:43.23           2.2866871      0.14476028      -1.4572565
2019-03-03/11:26:43.26           2.3019258      0.14460390      -1.4621788
2019-03-03/11:26:43.29           2.3143242      0.16096166      -1.4556290
2019-03-03/11:26:43.32           2.3267294      0.15459024      -1.4610202
2019-03-03/11:26:43.36           2.3383021      0.14746694      -1.4633207
2019-03-03/11:26:43.39           2.3431537      0.13895502      -1.4709407
2019-03-03/11:26:43.42           2.3391464      0.13210892      -1.4839133
2019-03-03/11:26:43.45           2.3368336      0.11176201      -1.4835957
2019-03-03/11:26:43.48           2.3331058      0.10046283      -1.4853994
2019-03-03/11:26:43.51           2.3262647     0.083605708      -1.4908050
2019-03-03/11:26:43.54           2.3181754     0.075502032      -1.4810309
2019-03-03/11:26:43.57           2.3178819     0.061118286      -1.4877376
2019-03-03/11:26:43.61           2.3070286     0.055715223      -1.4904479
2019-03-03/11:26:43.64           2.2958620     0.057395803      -1.4785248
2019-03-03/11:26:43.67           2.2946518     0.063177820      -1.4732745
2019-03-03/11:26:43.70           2.2950840     0.070879953      -1.4560682
2019-03-03/11:26:43.73           2.2914981     0.095247364      -1.4472212
2019-03-03/11:26:43.76           2.2959130      0.10472124      -1.4512922
2019-03-03/11:26:43.79           2.3097167      0.14088260      -1.4342046
2019-03-03/11:26:43.82           2.3165952      0.15773875      -1.4298912
2019-03-03/11:26:43.86           2.3091154      0.16227340      -1.4242476
2019-03-03/11:26:43.89           2.3132016      0.18306476      -1.4131702
2019-03-03/11:26:43.92           2.3124711      0.18667128      -1.4163262
2019-03-03/11:26:43.95           2.3122221      0.18668950      -1.4248588
2019-03-03/11:26:43.98           2.3076247      0.18959248      -1.4335021
2019-03-03/11:26:44.01           2.3129696      0.17401572      -1.4414256
2019-03-03/11:26:44.04           2.3051909      0.16281468      -1.4369733
2019-03-03/11:26:44.07           2.2970795      0.14162318      -1.4323156
2019-03-03/11:26:44.11           2.2841800      0.14078149      -1.4231946
2019-03-03/11:26:44.14           2.2797258      0.12794953      -1.4146060
2019-03-03/11:26:44.17           2.2702183      0.10967158      -1.4085819
2019-03-03/11:26:44.20           2.2700010     0.099662322      -1.3999022
2019-03-03/11:26:44.23           2.2703938     0.098917830      -1.3883052
2019-03-03/11:26:44.26           2.2765294     0.092432966      -1.3779798
2019-03-03/11:26:44.29           2.2725563      0.10063523      -1.3668814
2019-03-03/11:26:44.32           2.2734430      0.12101530      -1.3623412
2019-03-03/11:26:44.36           2.2681965      0.12934669      -1.3685935
2019-03-03/11:26:44.39           2.2720136      0.13503775      -1.3820282
2019-03-03/11:26:44.42           2.2843495      0.15653522      -1.3880333
2019-03-03/11:26:44.45           2.2991908      0.17378307      -1.3923574
2019-03-03/11:26:44.48           2.3006779      0.18446632      -1.4048800
2019-03-03/11:26:44.51           2.3031989      0.19064842      -1.4144046
2019-03-03/11:26:44.54           2.2951799      0.20252809      -1.4224733
2019-03-03/11:26:44.57           2.2929932      0.20616488      -1.4196893
2019-03-03/11:26:44.61           2.3009920      0.19827894      -1.4176295
2019-03-03/11:26:44.64           2.3070877      0.20436398      -1.4026515
2019-03-03/11:26:44.67           2.3072613      0.19033169      -1.3959015
2019-03-03/11:26:44.70           2.3063773      0.18826294      -1.3859838
2019-03-03/11:26:44.73           2.2961939      0.17878972      -1.3711587
2019-03-03/11:26:44.76           2.2993628      0.17634951      -1.3491437
2019-03-03/11:26:44.79           2.2972828      0.16999327      -1.3277410
2019-03-03/11:26:44.82           2.3070020      0.16766039      -1.3020023
2019-03-03/11:26:44.86           2.2949360      0.17225607      -1.2965311
2019-03-03/11:26:44.89           2.2804360      0.18661623      -1.2850334
2019-03-03/11:26:44.92           2.2671808      0.19268043      -1.2897165
2019-03-03/11:26:44.95           2.2691485      0.22098475      -1.2704519
2019-03-03/11:26:44.98           2.2616043      0.22964886      -1.2753554
2019-03-03/11:26:45.01           2.2641642      0.23612648      -1.2878317
2019-03-03/11:26:45.04           2.2660828      0.24776358      -1.2949217
2019-03-03/11:26:45.07           2.2741141      0.25287825      -1.3026255
2019-03-03/11:26:45.11           2.2706703      0.24154700      -1.3182236
2019-03-03/11:26:45.14           2.2965182      0.24043741      -1.3116772
2019-03-03/11:26:45.17           2.3071515      0.23604509      -1.3091168
2019-03-03/11:26:45.20           2.3175017      0.22993473      -1.2950841
2019-03-03/11:26:45.23           2.3284549      0.21028065      -1.2900412
2019-03-03/11:26:45.26           2.3354847      0.19965468      -1.2670730
2019-03-03/11:26:45.29           2.3352898      0.20018403      -1.2535896
2019-03-03/11:26:45.32           2.3315245      0.19276218      -1.2475165
2019-03-03/11:26:45.36           2.3213908      0.18497493      -1.2405528
2019-03-03/11:26:45.39           2.3156104      0.19812064      -1.2235882
2019-03-03/11:26:45.42           2.3006703      0.19460711      -1.2254884
2019-03-03/11:26:45.45           2.2953173      0.19305235      -1.2191142
2019-03-03/11:26:45.48           2.2918146      0.19239408      -1.2259954
2019-03-03/11:26:45.51           2.2844279      0.19385032      -1.2317070
2019-03-03/11:26:45.54           2.2772337      0.19519111      -1.2423872
2019-03-03/11:26:45.57           2.2801049      0.18969929      -1.2390949
2019-03-03/11:26:45.61           2.2796002      0.20158111      -1.2327321
2019-03-03/11:26:45.64           2.2857530      0.20940529      -1.2256521
2019-03-03/11:26:45.67           2.2900172      0.20382551      -1.2297740
2019-03-03/11:26:45.70           2.2966492      0.20758195      -1.2270602
2019-03-03/11:26:45.73           2.2963804      0.20392858      -1.2243136
2019-03-03/11:26:45.76           2.3050390      0.20797270      -1.2165626
2019-03-03/11:26:45.79           2.3128748      0.21080963      -1.2142868
2019-03-03/11:26:45.82           2.3233069      0.20886627      -1.2118002
2019-03-03/11:26:45.86           2.3309795      0.20381109      -1.2097200
2019-03-03/11:26:45.89           2.3381898      0.19966005      -1.2058185
2019-03-03/11:26:45.92           2.3398596      0.19695991      -1.2061403
2019-03-03/11:26:45.95           2.3460527      0.19454664      -1.2087858
2019-03-03/11:26:45.98           2.3446767      0.19315552      -1.2111248
2019-03-03/11:26:46.01           2.3580592      0.18703367      -1.2197935
2019-03-03/11:26:46.04           2.3659098      0.16751303      -1.2317657
2019-03-03/11:26:46.07           2.3643905      0.16347935      -1.2340165
2019-03-03/11:26:46.11           2.3576167      0.15863033      -1.2343308
2019-03-03/11:26:46.14           2.3516725      0.15377709      -1.2357389
2019-03-03/11:26:46.17           2.3489574      0.14924305      -1.2345475
2019-03-03/11:26:46.20           2.3475935      0.15484421      -1.2310588
2019-03-03/11:26:46.23           2.3482507      0.16525248      -1.2229999
2019-03-03/11:26:46.26           2.3574856      0.17531801      -1.2137452
2019-03-03/11:26:46.29           2.3621405      0.17539721      -1.2103946
2019-03-03/11:26:46.32           2.3563175      0.19276570      -1.2013886
2019-03-03/11:26:46.36           2.3676020      0.20070425      -1.2043124
2019-03-03/11:26:46.39           2.3846244      0.20208733      -1.2064938
2019-03-03/11:26:46.42           2.3965493      0.21013857      -1.2055463
2019-03-03/11:26:46.45           2.4031328      0.21339414      -1.2007120
2019-03-03/11:26:46.48           2.4104758      0.21361626      -1.2011200
2019-03-03/11:26:46.51           2.4156442      0.19750250      -1.2078176
2019-03-03/11:26:46.54           2.4111351      0.17948670      -1.2203101
2019-03-03/11:26:46.57           2.4016892      0.17542374      -1.2189010
2019-03-03/11:26:46.61           2.3888601      0.16167319      -1.2172608
2019-03-03/11:26:46.64           2.3721511      0.14680598      -1.2074152
2019-03-03/11:26:46.67           2.3634924      0.15653687      -1.1958709
2019-03-03/11:26:46.70           2.3568933      0.15680022      -1.1899891
2019-03-03/11:26:46.73           2.3505160      0.14745653      -1.1912008
2019-03-03/11:26:46.76           2.3450281      0.14450704      -1.1782409
2019-03-03/11:26:46.79           2.3417204      0.15573333      -1.1635521
2019-03-03/11:26:46.82           2.3424989      0.15684171      -1.1474702
2019-03-03/11:26:46.86           2.3391222      0.16240633      -1.1404799
2019-03-03/11:26:46.89           2.3612061      0.17062674      -1.1431671
2019-03-03/11:26:46.92           2.3744357      0.17721253      -1.1441617
2019-03-03/11:26:46.95           2.3800509      0.17054343      -1.1525874
2019-03-03/11:26:46.98           2.3778717      0.18225380      -1.1611314
2019-03-03/11:26:47.01           2.3775058      0.20801173      -1.1660001
2019-03-03/11:26:47.04           2.3824548      0.21307398      -1.1800266
2019-03-03/11:26:47.07           2.3826014      0.21520407      -1.1782499
2019-03-03/11:26:47.11           2.3764477      0.23219588      -1.1794298
2019-03-03/11:26:47.14           2.3850119      0.22885189      -1.1826809
2019-03-03/11:26:47.17           2.3746698      0.22080134      -1.1770908
2019-03-03/11:26:47.20           2.3766620      0.22569818      -1.1703670
2019-03-03/11:26:47.23           2.3718285      0.23182031      -1.1533625
2019-03-03/11:26:47.26           2.3818027      0.21942697      -1.1449367
2019-03-03/11:26:47.29           2.3967844      0.19948063      -1.1351545
2019-03-03/11:26:47.32           2.4016722      0.19376020      -1.1236265
2019-03-03/11:26:47.36           2.4004838      0.19113235      -1.1267026
2019-03-03/11:26:47.39           2.4159672      0.19552627      -1.1215089
2019-03-03/11:26:47.42           2.4044674      0.21397604      -1.1097275
2019-03-03/11:26:47.45           2.4115320      0.23042960      -1.1136126
2019-03-03/11:26:47.48           2.4038604      0.23786150      -1.1132245
2019-03-03/11:26:47.51           2.4125086      0.24703137      -1.1143884
2019-03-03/11:26:47.54           2.4046152      0.26602218      -1.1109520
2019-03-03/11:26:47.57           2.4020015      0.27868465      -1.1166110
2019-03-03/11:26:47.61           2.3913595      0.29584771      -1.1165841
2019-03-03/11:26:47.64           2.3925467      0.30187216      -1.1204477
2019-03-03/11:26:47.67           2.3874126      0.29036555      -1.1275999
2019-03-03/11:26:47.70           2.4011908      0.28073365      -1.1375667
2019-03-03/11:26:47.73           2.3940074      0.27655671      -1.1254484
2019-03-03/11:26:47.76           2.3952017      0.27881190      -1.1212694
2019-03-03/11:26:47.79           2.3883025      0.27094299      -1.1181405
2019-03-03/11:26:47.82           2.3941478      0.25800125      -1.1173901
2019-03-03/11:26:47.86           2.3902889      0.25360949      -1.1041557
2019-03-03/11:26:47.89           2.3982579      0.23996122      -1.0988354
2019-03-03/11:26:47.92           2.3873764      0.23602771      -1.0865112
2019-03-03/11:26:47.95           2.3824732      0.24010154      -1.0716778
2019-03-03/11:26:47.98           2.3715903      0.24296359      -1.0648667
2019-03-03/11:26:48.01           2.3719715      0.25647649      -1.0608980
2019-03-03/11:26:48.04           2.3694561      0.25462019      -1.0660044
2019-03-03/11:26:48.07           2.3624782      0.26736205      -1.0716489
2019-03-03/11:26:48.11           2.3474842      0.28030803      -1.0625376
2019-03-03/11:26:48.14           2.3445237      0.27510435      -1.0790173
2019-03-03/11:26:48.17           2.3304689      0.27928474      -1.0861976
2019-03-03/11:26:48.20           2.3426078      0.28860558      -1.0885363
2019-03-03/11:26:48.23           2.3468464      0.29440997      -1.1023794
2019-03-03/11:26:48.26           2.3572274      0.30690938      -1.0934171
2019-03-03/11:26:48.29           2.3557504      0.30192227      -1.0889289
2019-03-03/11:26:48.32           2.3598739      0.31083564      -1.0840800
2019-03-03/11:26:48.36           2.3656859      0.31584913      -1.0774334
2019-03-03/11:26:48.39           2.3800880      0.31228771      -1.0833105
2019-03-03/11:26:48.42           2.3806200      0.31784564      -1.0640771
2019-03-03/11:26:48.45           2.4025551      0.32478069      -1.0540323
2019-03-03/11:26:48.48           2.4085550      0.32825106      -1.0493430
2019-03-03/11:26:48.51           2.4134335      0.32630538      -1.0422231
2019-03-03/11:26:48.54           2.4164929      0.31462454      -1.0568188
2019-03-03/11:26:48.57           2.4245154      0.30844742      -1.0664046
2019-03-03/11:26:48.61           2.4313507      0.30192556      -1.0639598
2019-03-03/11:26:48.64           2.4467486      0.29424620      -1.0583294
2019-03-03/11:26:48.67           2.4414257      0.30751229      -1.0490525
2019-03-03/11:26:48.70           2.4390687      0.31480064      -1.0474757
2019-03-03/11:26:48.73           2.4283361      0.32076314      -1.0490301
2019-03-03/11:26:48.76           2.4287604      0.32173009      -1.0491838
2019-03-03/11:26:48.79           2.4231516      0.33752881      -1.0375132
2019-03-03/11:26:48.82           2.4192906      0.35616725      -1.0183894
2019-03-03/11:26:48.86           2.4218500      0.36174894      -1.0164564
2019-03-03/11:26:48.89           2.4226351      0.36706785      -1.0047777
2019-03-03/11:26:48.92           2.4144656      0.37598999      -1.0000003
2019-03-03/11:26:48.95           2.4219178      0.37345448      -1.0018027
2019-03-03/11:26:48.98           2.4289070      0.37843549     -0.99770920
2019-03-03/11:26:49.01           2.4355065      0.37369991     -0.99985036
2019-03-03/11:26:49.04           2.4340196      0.37247054     -0.99978751
2019-03-03/11:26:49.07           2.4375601      0.35015199      -1.0009805
2019-03-03/11:26:49.11           2.4278958      0.34693405      -1.0079953
2019-03-03/11:26:49.14           2.4298204      0.34776945      -1.0143311
2019-03-03/11:26:49.17           2.4197620      0.34236948      -1.0149886
2019-03-03/11:26:49.20           2.4145367      0.31976282      -1.0199899
2019-03-03/11:26:49.23           2.3991582      0.31201689      -1.0131770
2019-03-03/11:26:49.26           2.3860623      0.30287731      -1.0143515
2019-03-03/11:26:49.29           2.3785804      0.30012815     -0.99906620
2019-03-03/11:26:49.32           2.3707178      0.30514701     -0.98997032
2019-03-03/11:26:49.36           2.3647108      0.32054491     -0.98341606
2019-03-03/11:26:49.39           2.3776074      0.32644946     -0.96411651
2019-03-03/11:26:49.42           2.3689991      0.33433205     -0.94020517
2019-03-03/11:26:49.45           2.3737866      0.33715214     -0.93704869
2019-03-03/11:26:49.48           2.3779363      0.35084272     -0.93007662
2019-03-03/11:26:49.51           2.3932254      0.36335254     -0.92977060
2019-03-03/11:26:49.54           2.4011504      0.36749688     -0.92355325
2019-03-03/11:26:49.57           2.4048331      0.37210487     -0.92447615
2019-03-03/11:26:49.61           2.4104931      0.37067175     -0.92701230
2019-03-03/11:26:49.64           2.4192642      0.36718588     -0.92803210
2019-03-03/11:26:49.67           2.4196702      0.34915018     -0.94440673
2019-03-03/11:26:49.70           2.4279964      0.33761184     -0.94672889
2019-03-03/11:26:49.73           2.4294211      0.33100923     -0.94431998
2019-03-03/11:26:49.76           2.4267501      0.32833117     -0.93883618
2019-03-03/11:26:49.79           2.4235381      0.31860576     -0.93418473
2019-03-03/11:26:49.82           2.4289002      0.31351491     -0.92983187
2019-03-03/11:26:49.86           2.4318885      0.30988559     -0.91501678
2019-03-03/11:26:49.89           2.4368789      0.30693185     -0.90477101
2019-03-03/11:26:49.92           2.4403888      0.30697037     -0.89068304
2019-03-03/11:26:49.95           2.4418514      0.31414377     -0.86591985
2019-03-03/11:26:49.98           2.4307970      0.32313967     -0.85993408
2019-03-03/11:26:50.01           2.4332075      0.32913232     -0.85584372
2019-03-03/11:26:50.04           2.4327532      0.33140775     -0.85412538
2019-03-03/11:26:50.07           2.4344219      0.33485709     -0.85186418
2019-03-03/11:26:50.11           2.4392716      0.33643634     -0.86271076
2019-03-03/11:26:50.14           2.4345907      0.33219634     -0.88485975
2019-03-03/11:26:50.17           2.4317566      0.32698569     -0.89398414
2019-03-03/11:26:50.20           2.4323355      0.32383848     -0.90950723
2019-03-03/11:26:50.23           2.4408961      0.32025351     -0.91909549
2019-03-03/11:26:50.26           2.4552262      0.31587293     -0.91069835
2019-03-03/11:26:50.29           2.4606028      0.31743546     -0.91424040
2019-03-03/11:26:50.32           2.4727186      0.31522471     -0.91096563
2019-03-03/11:26:50.36           2.4818369      0.31071537     -0.90261469
2019-03-03/11:26:50.39           2.4831580      0.31067965     -0.88239746
2019-03-03/11:26:50.42           2.5038625      0.30700881     -0.86633484
2019-03-03/11:26:50.45           2.5236479      0.30124400     -0.85124759
2019-03-03/11:26:50.48           2.5245562      0.29646821     -0.83077034
2019-03-03/11:26:50.51           2.5266090      0.30240525     -0.81268947
2019-03-03/11:26:50.54           2.5196322      0.30221879     -0.80970520
2019-03-03/11:26:50.57           2.5144059      0.30206714     -0.79322795
2019-03-03/11:26:50.61           2.5069223      0.30001807     -0.79354172
2019-03-03/11:26:50.64           2.4992916      0.30638867     -0.78628945
2019-03-03/11:26:50.67           2.4924806      0.31819488     -0.78263931
2019-03-03/11:26:50.70           2.4754270      0.32990156     -0.77290316
2019-03-03/11:26:50.73           2.4560249      0.33649644     -0.77042468
2019-03-03/11:26:50.76           2.4495929      0.34522264     -0.77066395
2019-03-03/11:26:50.79           2.4409448      0.35564993     -0.77501507
2019-03-03/11:26:50.82           2.4484382      0.36722481     -0.76536496
2019-03-03/11:26:50.86           2.4591261      0.37036967     -0.75471634
2019-03-03/11:26:50.89           2.4698728      0.36825927     -0.74408001
2019-03-03/11:26:50.92           2.4839551      0.35614126     -0.74299661
2019-03-03/11:26:50.95           2.5059769      0.34448654     -0.74660648
2019-03-03/11:26:50.98           2.5207339      0.34406297     -0.74865265
2019-03-03/11:26:51.01           2.5321728      0.34096904     -0.75123229
2019-03-03/11:26:51.04           2.5401058      0.33884996     -0.74786378
2019-03-03/11:26:51.07           2.5503638      0.32422873     -0.75153244
2019-03-03/11:26:51.11           2.5477551      0.31249299     -0.76604358
2019-03-03/11:26:51.14           2.5380637      0.31127805     -0.77082923
2019-03-03/11:26:51.17           2.5282597      0.32272955     -0.76851040
2019-03-03/11:26:51.20           2.5233420      0.33836038     -0.75568325
2019-03-03/11:26:51.23           2.5054853      0.34059460     -0.74778519
2019-03-03/11:26:51.26           2.4967054      0.34564466     -0.72885333
2019-03-03/11:26:51.29           2.4963226      0.34987135     -0.72501123
2019-03-03/11:26:51.32           2.5010994      0.35994367     -0.72214086
2019-03-03/11:26:51.36           2.4984481      0.37523715     -0.69963365
2019-03-03/11:26:51.39           2.5137436      0.38563359     -0.67947574
2019-03-03/11:26:51.42           2.5307937      0.39703803     -0.67968074
2019-03-03/11:26:51.45           2.5434167      0.40669601     -0.67702217
2019-03-03/11:26:51.48           2.5399628      0.40631171     -0.69243044
2019-03-03/11:26:51.51           2.5491890      0.40692083     -0.70009593
2019-03-03/11:26:51.54           2.5515831      0.40996203     -0.70908351
2019-03-03/11:26:51.57           2.5557271      0.41398062     -0.70659345
2019-03-03/11:26:51.61           2.5576323      0.41041337     -0.70879024
2019-03-03/11:26:51.64           2.5546955      0.39934779     -0.72555114
2019-03-03/11:26:51.67           2.5416091      0.38999020     -0.74273784
2019-03-03/11:26:51.70           2.5255584      0.38662079     -0.75224742
2019-03-03/11:26:51.73           2.5114223      0.37434380     -0.75480767
2019-03-03/11:26:51.76           2.5054242      0.37679497     -0.74570280
2019-03-03/11:26:51.79           2.4961931      0.37938543     -0.74020498
2019-03-03/11:26:51.82           2.5017315      0.37859790     -0.73506312
2019-03-03/11:26:51.86           2.4928347      0.38095386     -0.72839320
2019-03-03/11:26:51.89           2.4856357      0.38525412     -0.72088689
2019-03-03/11:26:51.92           2.4900554      0.39604782     -0.70915440
2019-03-03/11:26:51.95           2.4898645      0.40476985     -0.68858346
2019-03-03/11:26:51.98           2.4882615      0.40572894     -0.66420455
2019-03-03/11:26:52.01           2.4922017      0.42483935     -0.65154737
2019-03-03/11:26:52.04           2.4941637      0.42931839     -0.64138422
2019-03-03/11:26:52.07           2.4915916      0.44706710     -0.62629387
2019-03-03/11:26:52.11           2.4825602      0.44874847     -0.63569164
2019-03-03/11:26:52.14           2.4848984      0.45388254     -0.63747905
2019-03-03/11:26:52.17           2.4898128      0.46730711     -0.63543122
2019-03-03/11:26:52.20           2.4898648      0.45833438     -0.63641444
2019-03-03/11:26:52.23           2.4907122      0.46085040     -0.64299150
2019-03-03/11:26:52.26           2.4945431      0.46205525     -0.64661343
2019-03-03/11:26:52.29           2.4907282      0.45558898     -0.63787057
2019-03-03/11:26:52.32           2.4921720      0.45302894     -0.62854710
2019-03-03/11:26:52.36           2.4892705      0.44023721     -0.62141059
2019-03-03/11:26:52.39           2.4961672      0.43396741     -0.60034196
2019-03-03/11:26:52.42           2.4928129      0.43461549     -0.58830951
2019-03-03/11:26:52.45           2.4807095      0.41957210     -0.57864566
2019-03-03/11:26:52.48           2.4743765      0.42480197     -0.57663390
2019-03-03/11:26:52.51           2.4713890      0.43310604     -0.55984016
2019-03-03/11:26:52.54           2.4642484      0.44039005     -0.54964164
2019-03-03/11:26:52.57           2.4671644      0.45023547     -0.54561238
2019-03-03/11:26:52.61           2.4607412      0.45693685     -0.54415619
2019-03-03/11:26:52.64           2.4625456      0.46949574     -0.54621879
2019-03-03/11:26:52.67           2.4538265      0.48638223     -0.54382496
2019-03-03/11:26:52.70           2.4507437      0.49988714     -0.53565720
2019-03-03/11:26:52.73           2.4507792      0.51190370     -0.53910006
2019-03-03/11:26:52.76           2.4485283      0.52570532     -0.52345294
2019-03-03/11:26:52.79           2.4489646      0.52671165     -0.52475468
2019-03-03/11:26:52.82           2.4582620      0.52699565     -0.52272493
2019-03-03/11:26:52.86           2.4680068      0.51663255     -0.53164486
2019-03-03/11:26:52.89           2.4805432      0.50462932     -0.53163396
2019-03-03/11:26:52.92           2.4955689      0.49958967     -0.52228335
2019-03-03/11:26:52.95           2.5071819      0.49483461     -0.51157729
2019-03-03/11:26:52.98           2.5123193      0.48193723     -0.51065298
2019-03-03/11:26:53.01           2.5187866      0.47183947     -0.49431137
2019-03-03/11:26:53.04           2.5170983      0.46212507     -0.49553095
2019-03-03/11:26:53.07           2.5220495      0.45431606     -0.49954457
2019-03-03/11:26:53.11           2.5156436      0.45186290     -0.49847879
2019-03-03/11:26:53.14           2.5029662      0.45103418     -0.49190372
2019-03-03/11:26:53.17           2.4963636      0.46374104     -0.49742723
2019-03-03/11:26:53.20           2.4750951      0.46621683     -0.50766965
2019-03-03/11:26:53.23           2.4582487      0.47175438     -0.51267096
2019-03-03/11:26:53.26           2.4524786      0.47401280     -0.51933684
2019-03-03/11:26:53.29           2.4499346      0.47706300     -0.52440896
2019-03-03/11:26:53.32           2.4575444      0.47606553     -0.52400774
2019-03-03/11:26:53.36           2.4540752      0.47600839     -0.51688800
2019-03-03/11:26:53.39           2.4576229      0.47298238     -0.52352995
2019-03-03/11:26:53.42           2.4577503      0.47911882     -0.51613946
2019-03-03/11:26:53.45           2.4676734      0.47168509     -0.50401437
2019-03-03/11:26:53.48           2.4871878      0.46054083     -0.49223848
2019-03-03/11:26:53.51           2.4990471      0.44880712     -0.49434909
2019-03-03/11:26:53.54           2.5097017      0.44827107     -0.48638408
2019-03-03/11:26:53.57           2.5197100      0.45430586     -0.47416206
2019-03-03/11:26:53.61           2.5204004      0.44638428     -0.47313389
2019-03-03/11:26:53.64           2.5291257      0.44126423     -0.46362255
2019-03-03/11:26:53.67           2.5344356      0.43502662     -0.44972921
2019-03-03/11:26:53.70           2.5444585      0.41863076     -0.45277863
2019-03-03/11:26:53.73           2.5432150      0.40705232     -0.45222309
2019-03-03/11:26:53.76           2.5434405      0.41543573     -0.45238592
2019-03-03/11:26:53.79           2.5496700      0.41641834     -0.44862943
2019-03-03/11:26:53.82           2.5478721      0.41888955     -0.44173571
2019-03-03/11:26:53.86           2.5370316      0.41560628     -0.43980005
2019-03-03/11:26:53.89           2.5439083      0.42825021     -0.41597770
2019-03-03/11:26:53.92           2.5443195      0.43601505     -0.42010901
2019-03-03/11:26:53.95           2.5542419      0.44397416     -0.40947351
2019-03-03/11:26:53.98           2.5580730      0.45607242     -0.38208861
2019-03-03/11:26:54.01           2.5716333      0.46456630     -0.37410282
2019-03-03/11:26:54.04           2.5756854      0.45536205     -0.36875159
2019-03-03/11:26:54.07           2.5788166      0.45201633     -0.34968203
2019-03-03/11:26:54.11           2.5875035      0.44193590     -0.33598404
2019-03-03/11:26:54.14           2.5984781      0.43348362     -0.33886826
2019-03-03/11:26:54.17           2.6065943      0.42347970     -0.35226439
2019-03-03/11:26:54.20           2.6125060      0.41520310     -0.33794235
2019-03-03/11:26:54.23           2.6038520      0.40627302     -0.34085868
2019-03-03/11:26:54.26           2.6066259      0.39383480     -0.35539257
2019-03-03/11:26:54.29           2.5962133      0.38454127     -0.35011517
2019-03-03/11:26:54.32           2.5893999      0.39445318     -0.32986180
2019-03-03/11:26:54.36           2.5826955      0.38871053     -0.33133381
2019-03-03/11:26:54.39           2.5777327      0.39345984     -0.32081996
2019-03-03/11:26:54.42           2.5811723      0.38989819     -0.30925531
2019-03-03/11:26:54.45           2.5683672      0.39505844     -0.29855367
2019-03-03/11:26:54.48           2.5603745      0.40245572     -0.29152545
2019-03-03/11:26:54.51           2.5658417      0.41415122     -0.27537777
2019-03-03/11:26:54.54           2.5570980      0.42273753     -0.26065701
2019-03-03/11:26:54.57           2.5496445      0.43312161     -0.25489867
2019-03-03/11:26:54.61           2.5524501      0.43548470     -0.25877887
2019-03-03/11:26:54.64           2.5554239      0.44392721     -0.26004659
2019-03-03/11:26:54.67           2.5583044      0.44261893     -0.26948525
2019-03-03/11:26:54.70           2.5551880      0.45573670     -0.26615064
2019-03-03/11:26:54.73           2.5602090      0.44797221     -0.27960445
2019-03-03/11:26:54.76           2.5599583      0.44346654     -0.28807644
2019-03-03/11:26:54.79           2.5574961      0.43693085     -0.29259221
2019-03-03/11:26:54.82           2.5603858      0.43235980     -0.29498151
2019-03-03/11:26:54.86           2.5665202      0.42188329     -0.30235129
2019-03-03/11:26:54.89           2.5681227      0.40522418     -0.30542288
2019-03-03/11:26:54.92           2.5742518      0.39585827     -0.29412336
2019-03-03/11:26:54.95           2.5857332      0.38892317     -0.28170893
2019-03-03/11:26:54.98           2.5843172      0.36979835     -0.27716655
2019-03-03/11:26:55.01           2.5848987      0.36292335     -0.26392741
2019-03-03/11:26:55.04           2.5887245      0.35848141     -0.24647218
2019-03-03/11:26:55.07           2.5912600      0.34521136     -0.23675945
2019-03-03/11:26:55.11           2.5869120      0.33937875     -0.22582478
2019-03-03/11:26:55.14           2.5950757      0.35028925     -0.20619649
2019-03-03/11:26:55.17           2.6023083      0.36375267     -0.19762547
2019-03-03/11:26:55.20           2.6063959      0.37913494     -0.19917961
2019-03-03/11:26:55.23           2.6001861      0.38869294     -0.20072553
2019-03-03/11:26:55.26           2.6096233      0.39434999     -0.20676275
2019-03-03/11:26:55.29           2.6138940      0.40585236     -0.20521102
2019-03-03/11:26:55.32           2.6086629      0.41157071     -0.20632047
2019-03-03/11:26:55.36           2.6068733      0.42378038     -0.21276338
2019-03-03/11:26:55.39           2.6150160      0.41920551     -0.22351478
2019-03-03/11:26:55.42           2.6142074      0.41263347     -0.22906462
2019-03-03/11:26:55.45           2.6075945      0.39185724     -0.22892197
2019-03-03/11:26:55.48           2.6019436      0.36501792     -0.23133682
2019-03-03/11:26:55.51           2.6014181      0.34234434     -0.24186207
2019-03-03/11:26:55.54           2.5997895      0.34156704     -0.23618769
2019-03-03/11:26:55.57           2.6033320      0.33214981     -0.23205126
2019-03-03/11:26:55.61           2.6135510      0.31693646     -0.23524490
2019-03-03/11:26:55.64           2.6146030      0.31129633     -0.23181979
2019-03-03/11:26:55.67           2.6092881      0.31289202     -0.22138845
2019-03-03/11:26:55.70           2.6159657      0.30898597     -0.22328616
2019-03-03/11:26:55.73           2.6149320      0.33232776     -0.21117679
2019-03-03/11:26:55.76           2.6094295      0.35319588     -0.20533608
2019-03-03/11:26:55.79           2.5994109      0.37148010     -0.19212019
2019-03-03/11:26:55.82           2.5975122      0.37510456     -0.18810904
2019-03-03/11:26:55.86           2.5894630      0.37857889     -0.18759650
2019-03-03/11:26:55.89           2.5887612      0.38220683     -0.18603450
2019-03-03/11:26:55.92           2.5934155      0.40134955     -0.17978615
2019-03-03/11:26:55.95           2.6084867      0.40824212     -0.19019009
2019-03-03/11:26:55.98           2.5982314      0.41015554     -0.18673656
2019-03-03/11:26:56.01           2.6104738      0.39834468     -0.19393264
2019-03-03/11:26:56.04           2.6195402      0.39488721     -0.18438348
2019-03-03/11:26:56.07           2.6397732      0.39312042     -0.17895815
2019-03-03/11:26:56.11           2.6452954      0.38930916     -0.18274202
2019-03-03/11:26:56.14           2.6514109      0.38111080     -0.17414538
2019-03-03/11:26:56.17           2.6608461      0.37595264     -0.17147700
2019-03-03/11:26:56.20           2.6758168      0.34504996     -0.17575429
2019-03-03/11:26:56.23           2.6723014      0.34026374     -0.17382122
2019-03-03/11:26:56.26           2.6837695      0.33775682     -0.17112165
2019-03-03/11:26:56.29           2.6837925      0.34122262     -0.17299605
2019-03-03/11:26:56.32           2.6881506      0.33527305     -0.18286071
2019-03-03/11:26:56.36           2.6785435      0.34029310     -0.18737353
2019-03-03/11:26:56.39           2.6776550      0.34964900     -0.17549690
2019-03-03/11:26:56.42           2.6814683      0.35910732     -0.17090926
2019-03-03/11:26:56.45           2.6757791      0.36092421     -0.16493998
2019-03-03/11:26:56.48           2.6641500      0.37406351     -0.16081568
2019-03-03/11:26:56.51           2.6650126      0.37831357     -0.15618264
2019-03-03/11:26:56.54           2.6689159      0.37506347     -0.15868767
2019-03-03/11:26:56.57           2.6700607      0.37396565     -0.15044498
2019-03-03/11:26:56.61           2.6667415      0.36716100     -0.14945081
2019-03-03/11:26:56.64           2.6724968      0.35360877     -0.15065048
2019-03-03/11:26:56.67           2.6786246      0.35050574     -0.15318760
2019-03-03/11:26:56.70           2.6834662      0.34932723     -0.15486338
2019-03-03/11:26:56.73           2.6801507      0.34667897     -0.16305975
2019-03-03/11:26:56.76           2.6756715      0.34001364     -0.17341330
2019-03-03/11:26:56.79           2.6683400      0.33743412     -0.17457237
2019-03-03/11:26:56.82           2.6572267      0.33870225     -0.17151980
2019-03-03/11:26:56.86           2.6392511      0.32024822     -0.17235201
2019-03-03/11:26:56.89           2.6281394      0.32337166     -0.17334354
2019-03-03/11:26:56.92           2.6205399      0.32009517     -0.16505149
2019-03-03/11:26:56.95           2.6185700      0.31530078     -0.15502047
2019-03-03/11:26:56.98           2.6066973      0.31368326     -0.14324154
2019-03-03/11:26:57.01           2.6172228      0.31156363     -0.13605619
2019-03-03/11:26:57.04           2.6204243      0.30415722     -0.12328121
2019-03-03/11:26:57.07           2.6321195      0.30283703     -0.11138851
2019-03-03/11:26:57.11           2.6289465      0.30095568     -0.10675054
2019-03-03/11:26:57.14           2.6455260      0.31451366     -0.10759055
2019-03-03/11:26:57.17           2.6544477      0.32230396     -0.10006725
2019-03-03/11:26:57.20           2.6561618      0.32810579     -0.10567459
2019-03-03/11:26:57.23           2.6552772      0.33372113     -0.11959076
2019-03-03/11:26:57.26           2.6548625      0.33927205     -0.12775124
2019-03-03/11:26:57.29           2.6526940      0.35084912     -0.13069125
2019-03-03/11:26:57.32           2.6516280      0.34896093     -0.13614135
2019-03-03/11:26:57.36           2.6480542      0.34402238     -0.14632292
2019-03-03/11:26:57.39           2.6468117      0.35305671     -0.13819554
2019-03-03/11:26:57.42           2.6373526      0.35391324     -0.13259539
2019-03-03/11:26:57.45           2.6392362      0.33857072     -0.12954732
2019-03-03/11:26:57.48           2.6385357      0.33056559     -0.11913206
2019-03-03/11:26:57.51           2.6334178      0.31364855     -0.10335921
2019-03-03/11:26:57.54           2.6370493      0.29319428     -0.10755414
2019-03-03/11:26:57.57           2.6307259      0.28090163    -0.099440715
2019-03-03/11:26:57.61           2.6273521      0.27960917    -0.090840555
2019-03-03/11:26:57.64           2.6338649      0.27242334    -0.077951723
2019-03-03/11:26:57.67           2.6470064      0.25867345    -0.081527708
2019-03-03/11:26:57.70           2.6570022      0.24543435    -0.092203076
2019-03-03/11:26:57.73           2.6532639      0.25233549    -0.090857451
2019-03-03/11:26:57.76           2.6486128      0.26535414    -0.089485078
2019-03-03/11:26:57.79           2.6525317      0.27360144     -0.10008883
2019-03-03/11:26:57.82           2.6573957      0.29008513    -0.091027035
2019-03-03/11:26:57.86           2.6623333      0.30290316    -0.095541864
2019-03-03/11:26:57.89           2.6687591      0.31767572    -0.095827613
2019-03-03/11:26:57.92           2.6544277      0.34093216    -0.094658749
2019-03-03/11:26:57.95           2.6426727      0.34399799    -0.091749460
2019-03-03/11:26:57.98           2.6288928      0.34559064    -0.078185028
2019-03-03/11:26:58.01           2.6325267      0.34630712    -0.085312773
2019-03-03/11:26:58.04           2.6415209      0.33301078    -0.078625088
2019-03-03/11:26:58.07           2.6457069      0.31355828    -0.080870040
2019-03-03/11:26:58.11           2.6397688      0.29924858    -0.077928992
2019-03-03/11:26:58.14           2.6407513      0.28561156    -0.064071834
2019-03-03/11:26:58.17           2.6358375      0.28022369    -0.058666450
2019-03-03/11:26:58.20           2.6449570      0.26593719    -0.052470515
2019-03-03/11:26:58.23           2.6367661      0.26651277    -0.047637805
2019-03-03/11:26:58.26           2.6457302      0.27197252    -0.047079155
2019-03-03/11:26:58.29           2.6482539      0.26891064    -0.034545182
2019-03-03/11:26:58.32           2.6450608      0.27393424    -0.035426458
2019-03-03/11:26:58.36           2.6441368      0.29054645    -0.015963251
2019-03-03/11:26:58.39           2.6508408      0.29872822    -0.019093475
2019-03-03/11:26:58.42           2.6567119      0.30519474    -0.026680178
2019-03-03/11:26:58.45           2.6634930      0.29556984    -0.025738338
2019-03-03/11:26:58.48           2.6634624      0.29411300    -0.025550094
2019-03-03/11:26:58.51           2.6797494      0.30056854    -0.012338354
2019-03-03/11:26:58.54           2.6876243      0.30039011   0.00029578480
2019-03-03/11:26:58.57           2.6963224      0.30515870     0.010317994
2019-03-03/11:26:58.61           2.7080544      0.29597996    0.0082329279
2019-03-03/11:26:58.64           2.7145954      0.28878338    0.0091329410
2019-03-03/11:26:58.67           2.7171523      0.27482148     0.010617755
2019-03-03/11:26:58.70           2.7124222      0.26462650     0.021175547
2019-03-03/11:26:58.73           2.7031054      0.26277340     0.031044565
2019-03-03/11:26:58.76           2.7073200      0.25824751     0.028300529
2019-03-03/11:26:58.79           2.7065455      0.24957998     0.017548952
2019-03-03/11:26:58.82           2.7078166      0.25432879     0.015380064
2019-03-03/11:26:58.86           2.7057842      0.24638333     0.021221385
2019-03-03/11:26:58.89           2.7041167      0.25624277     0.028722369
2019-03-03/11:26:58.92           2.6954276      0.25792953     0.031260790
2019-03-03/11:26:58.95           2.6957093      0.26866355     0.045263889
2019-03-03/11:26:58.98           2.6984854      0.27288379     0.046885466
2019-03-03/11:26:59.01           2.7188861      0.27763952     0.051658290
2019-03-03/11:26:59.04           2.7160464      0.27021863     0.055241604
2019-03-03/11:26:59.07           2.7185620      0.26568828     0.058920312
2019-03-03/11:26:59.11           2.7129165      0.25680471     0.064702340
2019-03-03/11:26:59.14           2.7203136      0.25404128     0.052066902
2019-03-03/11:26:59.17           2.7217336      0.24757711     0.059719708
2019-03-03/11:26:59.20           2.7315416      0.23880209     0.055299067
2019-03-03/11:26:59.23           2.7379064      0.23329925     0.061342521
2019-03-03/11:26:59.26           2.7436897      0.24172021     0.072088863
2019-03-03/11:26:59.29           2.7401270      0.23387539     0.065611590
2019-03-03/11:26:59.32           2.7539264      0.22768464     0.069642284
2019-03-03/11:26:59.36           2.7524625      0.22398738     0.072790936
2019-03-03/11:26:59.39           2.7598091      0.21482297     0.076652986
2019-03-03/11:26:59.42           2.7497298      0.21208830     0.087124121
2019-03-03/11:26:59.45           2.7507894      0.20532378     0.073752341
2019-03-03/11:26:59.48           2.7397485      0.20855457     0.081265492
2019-03-03/11:26:59.51           2.7202473      0.20365336     0.078526297
2019-03-03/11:26:59.54           2.7029644      0.19753103     0.078888423
2019-03-03/11:26:59.57           2.7026781      0.19663137     0.092622940
2019-03-03/11:26:59.61           2.6986673      0.20710841      0.10709894
2019-03-03/11:26:59.64           2.7012488      0.21287784      0.12020819
2019-03-03/11:26:59.67           2.6960729      0.22268334      0.12294813
2019-03-03/11:26:59.70           2.7059536      0.23637619      0.13356009
2019-03-03/11:26:59.73           2.7079392      0.24222759      0.14590615
2019-03-03/11:26:59.76           2.7206653      0.25087656      0.14931946
2019-03-03/11:26:59.79           2.7379144      0.25838815      0.15342941
2019-03-03/11:26:59.82           2.7534974      0.25922993      0.15571085
2019-03-03/11:26:59.86           2.7529919      0.27439910      0.15519998
2019-03-03/11:26:59.89           2.7511255      0.27458585      0.14741519
2019-03-03/11:26:59.92           2.7612571      0.27815478      0.13994456
2019-03-03/11:26:59.95           2.7727732      0.27601434      0.13719151
2019-03-03/11:26:59.98           2.7656834      0.26302783      0.12991886
2019-03-03/11:27:00.01           2.7686670      0.25884486      0.13320279
2019-03-03/11:27:00.04           2.7716163      0.25649884      0.14413671
2019-03-03/11:27:00.07           2.7737341      0.25012653      0.15567119
2019-03-03/11:27:00.11           2.7792321      0.23973813      0.15729787
2019-03-03/11:27:00.14           2.7893050      0.24225119      0.17776950
2019-03-03/11:27:00.17           2.7925480      0.24858841      0.19388958
2019-03-03/11:27:00.20           2.7927645      0.26059626      0.22115330
2019-03-03/11:27:00.23           2.7845643      0.27813433      0.23677138
2019-03-03/11:27:00.26           2.7934240      0.28941003      0.24050020
2019-03-03/11:27:00.29           2.7890134      0.31278801      0.24732061
2019-03-03/11:27:00.32           2.7980291      0.31172104      0.24053526
2019-03-03/11:27:00.36           2.7988296      0.32449126      0.23078406
2019-03-03/11:27:00.39           2.7907118      0.33901496      0.23479978
2019-03-03/11:27:00.42           2.7874305      0.32864169      0.21645521
2019-03-03/11:27:00.45           2.7917191      0.32039559      0.20029949
2019-03-03/11:27:00.48           2.7989229      0.29869531      0.17603255
2019-03-03/11:27:00.51           2.7991478      0.28285467      0.16495689
2019-03-03/11:27:00.54           2.7966242      0.26828164      0.16667299
2019-03-03/11:27:00.57           2.8027836      0.25407775      0.17465470
2019-03-03/11:27:00.61           2.7850492      0.25226425      0.18511606
2019-03-03/11:27:00.64           2.7788413      0.24285314      0.18551870
2019-03-03/11:27:00.67           2.7817943      0.23956522      0.19847533
2019-03-03/11:27:00.70           2.7827362      0.24580673      0.21699901
2019-03-03/11:27:00.73           2.7713787      0.24796843      0.22803858
2019-03-03/11:27:00.76           2.7543526      0.26946623      0.24986269
2019-03-03/11:27:00.79           2.7520557      0.28228814      0.25062014
2019-03-03/11:27:00.82           2.7447874      0.29990002      0.25600654
2019-03-03/11:27:00.86           2.7267814      0.30801861      0.25265766
2019-03-03/11:27:00.89           2.7277208      0.32255566      0.25296463
2019-03-03/11:27:00.92           2.7224271      0.35460681      0.26736313
2019-03-03/11:27:00.95           2.7176452      0.37350751      0.26232948
2019-03-03/11:27:00.98           2.7057158      0.37829020      0.25133984
2019-03-03/11:27:01.01           2.7086526      0.38917159      0.24717821
2019-03-03/11:27:01.04           2.7091365      0.38032593      0.23839964
2019-03-03/11:27:01.07           2.7192625      0.38012769      0.25553467
2019-03-03/11:27:01.11           2.7307037      0.38777353      0.26577821
2019-03-03/11:27:01.14           2.7495716      0.38029270      0.27103717
2019-03-03/11:27:01.17           2.7553285      0.37303228      0.26785492
2019-03-03/11:27:01.20           2.7668757      0.34730011      0.26601640
2019-03-03/11:27:01.23           2.7693249      0.33002254      0.26734182
2019-03-03/11:27:01.26           2.7819143      0.32031990      0.26548075
2019-03-03/11:27:01.29           2.7797532      0.30943139      0.27407727
2019-03-03/11:27:01.32           2.7853662      0.31498068      0.28038742
2019-03-03/11:27:01.36           2.7730528      0.30757127      0.26789933
2019-03-03/11:27:01.39           2.7642399      0.30217364      0.26312370
2019-03-03/11:27:01.42           2.7478822      0.30820458      0.25867279
2019-03-03/11:27:01.45           2.7368001      0.31260381      0.26690185
2019-03-03/11:27:01.48           2.7206634      0.31625951      0.27776225
2019-03-03/11:27:01.51           2.7177787      0.32033606      0.27484669
2019-03-03/11:27:01.54           2.7094741      0.33378543      0.27986409
2019-03-03/11:27:01.57           2.7129934      0.35171077      0.28813010
2019-03-03/11:27:01.61           2.7066165      0.34824187      0.28962478
2019-03-03/11:27:01.64           2.7057763      0.35127132      0.29476626
2019-03-03/11:27:01.67           2.7074256      0.34867880      0.30466736
2019-03-03/11:27:01.70           2.7195803      0.34307895      0.30708793
2019-03-03/11:27:01.73           2.7257445      0.33969956      0.30005902
2019-03-03/11:27:01.76           2.7462784      0.33130070      0.29142740
2019-03-03/11:27:01.79           2.7642351      0.32814619      0.28152152
2019-03-03/11:27:01.82           2.7716927      0.32661730      0.28212355
2019-03-03/11:27:01.86           2.7766384      0.31105948      0.27198332
2019-03-03/11:27:01.89           2.7878646      0.30887847      0.26129406
2019-03-03/11:27:01.92           2.7987095      0.29256429      0.26004295
2019-03-03/11:27:01.95           2.7982967      0.28250903      0.24821481
2019-03-03/11:27:01.98           2.7964501      0.27834408      0.24935997
2019-03-03/11:27:02.01           2.8016835      0.26759177      0.25152077
2019-03-03/11:27:02.04           2.7850345      0.26230631      0.24104051
2019-03-03/11:27:02.07           2.7695397      0.25869802      0.25939430
2019-03-03/11:27:02.11           2.7532384      0.25043354      0.26277612
2019-03-03/11:27:02.14           2.7449527      0.25666846      0.27705686
2019-03-03/11:27:02.17           2.7327774      0.25514442      0.29147845
2019-03-03/11:27:02.20           2.7284676      0.26996955      0.30112970
2019-03-03/11:27:02.23           2.7314058      0.28434080      0.31237329
2019-03-03/11:27:02.26           2.7276678      0.30391698      0.32785418
2019-03-03/11:27:02.29           2.7166249      0.31971887      0.33674426
2019-03-03/11:27:02.32           2.7237817      0.34121022      0.35553945
2019-03-03/11:27:02.36           2.7199856      0.35609931      0.36703823
2019-03-03/11:27:02.39           2.7237857      0.36792438      0.37412431
2019-03-03/11:27:02.42           2.7205481      0.37524918      0.36818373
2019-03-03/11:27:02.45           2.7279979      0.37432580      0.36092565
2019-03-03/11:27:02.48           2.7227693      0.36825552      0.36167432
2019-03-03/11:27:02.51           2.7157050      0.35417041      0.35087723
2019-03-03/11:27:02.54           2.7257391      0.34523718      0.35094989
2019-03-03/11:27:02.57           2.7390954      0.33562559      0.35315338
2019-03-03/11:27:02.61           2.7341420      0.32514773      0.35554799
2019-03-03/11:27:02.64           2.7378936      0.31076680      0.35558311
2019-03-03/11:27:02.67           2.7345524      0.30093257      0.35768667
2019-03-03/11:27:02.70           2.7464893      0.30055536      0.38238103
2019-03-03/11:27:02.73           2.7391764      0.30318566      0.39316626
2019-03-03/11:27:02.76           2.7408711      0.31015058      0.40777575
2019-03-03/11:27:02.79           2.7435295      0.32909490      0.43392595
2019-03-03/11:27:02.82           2.7346794      0.33469978      0.43327331
2019-03-03/11:27:02.86           2.7266847      0.35849315      0.45121785
2019-03-03/11:27:02.89           2.7346630      0.37595179      0.45471118
2019-03-03/11:27:02.92           2.7407800      0.39242774      0.44921508
2019-03-03/11:27:02.95           2.7582481      0.40256134      0.45181121
2019-03-03/11:27:02.98           2.7513486      0.39530984      0.43855801
2019-03-03/11:27:03.01           2.7588833      0.39521656      0.44350057
2019-03-03/11:27:03.04           2.7667272      0.39764505      0.44665578
2019-03-03/11:27:03.07           2.7727202      0.39587771      0.44790092
2019-03-03/11:27:03.11           2.7705913      0.38500875      0.46395112
2019-03-03/11:27:03.14           2.7822734      0.36761143      0.46296932
2019-03-03/11:27:03.17           2.7774672      0.35693996      0.47358926
2019-03-03/11:27:03.20           2.7810761      0.35196286      0.48678318
2019-03-03/11:27:03.23           2.7768227      0.34266989      0.49620604
2019-03-03/11:27:03.26           2.7763961      0.34413478      0.51597759
2019-03-03/11:27:03.29           2.7756041      0.35468167      0.52644341
2019-03-03/11:27:03.32           2.7734885      0.36049063      0.52010857
2019-03-03/11:27:03.36           2.7671360      0.36724764      0.52337221
2019-03-03/11:27:03.39           2.7747169      0.37818914      0.51569017
2019-03-03/11:27:03.42           2.7632051      0.38938651      0.51179098
2019-03-03/11:27:03.45           2.7695962      0.39895552      0.50957896
2019-03-03/11:27:03.48           2.7607634      0.41132597      0.50805316
2019-03-03/11:27:03.51           2.7608130      0.43001906      0.50875881
2019-03-03/11:27:03.54           2.7678310      0.43482237      0.49827474
2019-03-03/11:27:03.57           2.7722835      0.43844288      0.50067295
2019-03-03/11:27:03.61           2.7691807      0.44369174      0.51054144
2019-03-03/11:27:03.64           2.7747114      0.43521050      0.50744196
2019-03-03/11:27:03.67           2.7680937      0.43709305      0.51149032
2019-03-03/11:27:03.70           2.7796986      0.42112475      0.50986860
2019-03-03/11:27:03.73           2.7861375      0.40814574      0.50779073
2019-03-03/11:27:03.76           2.7927449      0.38479745      0.50526041
2019-03-03/11:27:03.79           2.7854326      0.37028131      0.49942235
2019-03-03/11:27:03.82           2.7753171      0.37346931      0.50527296
2019-03-03/11:27:03.86           2.7618586      0.37257852      0.50501810
2019-03-03/11:27:03.89           2.7554769      0.36199564      0.49607424
2019-03-03/11:27:03.92           2.7479345      0.36268481      0.49712117
2019-03-03/11:27:03.95           2.7400385      0.36786908      0.49898147
2019-03-03/11:27:03.98           2.7204615      0.38305844      0.51333099
2019-03-03/11:27:04.01           2.7057396      0.39346938      0.52456563
2019-03-03/11:27:04.04           2.6901442      0.41145138      0.52533665
2019-03-03/11:27:04.07           2.6915243      0.42294944      0.53291407
2019-03-03/11:27:04.11           2.6872930      0.43206900      0.53277196
2019-03-03/11:27:04.14           2.6943950      0.44287689      0.53758264
2019-03-03/11:27:04.17           2.7020215      0.46934125      0.55924250
2019-03-03/11:27:04.20           2.7089469      0.48445826      0.55989555
2019-03-03/11:27:04.23           2.7227179      0.48772548      0.56804813
2019-03-03/11:27:04.26           2.7378098      0.48710117      0.55911170
2019-03-03/11:27:04.29           2.7509069      0.49418876      0.55976359
2019-03-03/11:27:04.32           2.7620607      0.49670916      0.56200354
2019-03-03/11:27:04.36           2.7682681      0.49830538      0.56694120
2019-03-03/11:27:04.39           2.7799625      0.49431455      0.56743995
2019-03-03/11:27:04.42           2.7778766      0.48632682      0.55515447
2019-03-03/11:27:04.45           2.7697716      0.47216502      0.53641221
2019-03-03/11:27:04.48           2.7544595      0.46323272      0.54145838
2019-03-03/11:27:04.51           2.7429022      0.45707165      0.54219477
2019-03-03/11:27:04.54           2.7259321      0.46259402      0.54578481
2019-03-03/11:27:04.57           2.7111881      0.44518743      0.53288944
2019-03-03/11:27:04.61           2.7057571      0.43936642      0.53566950
2019-03-03/11:27:04.64           2.7009788      0.44303374      0.54572027
2019-03-03/11:27:04.67           2.6948239      0.45147736      0.55305212
2019-03-03/11:27:04.70           2.7042734      0.45501151      0.57156488
2019-03-03/11:27:04.73           2.7050933      0.46278656      0.59145925
2019-03-03/11:27:04.76           2.7108634      0.47331985      0.60459743
2019-03-03/11:27:04.79           2.7085645      0.48007505      0.60017422
2019-03-03/11:27:04.82           2.7193858      0.48478138      0.60822796
2019-03-03/11:27:04.86           2.7210441      0.50023885      0.61939261
2019-03-03/11:27:04.89           2.7259708      0.51131981      0.62301246
2019-03-03/11:27:04.92           2.7199530      0.51379386      0.60566437
2019-03-03/11:27:04.95           2.7199658      0.51831993      0.60387443
2019-03-03/11:27:04.98           2.7064262      0.52602909      0.58591676
2019-03-03/11:27:05.01           2.7079687      0.52170753      0.57492350
2019-03-03/11:27:05.04           2.7016222      0.51220295      0.55867559
2019-03-03/11:27:05.07           2.6993989      0.51375096      0.56205745
2019-03-03/11:27:05.11           2.6908441      0.51056547      0.55183523
2019-03-03/11:27:05.14           2.6908395      0.51089938      0.55832172
2019-03-03/11:27:05.17           2.6774572      0.51080994      0.56584410
2019-03-03/11:27:05.20           2.6737829      0.51035666      0.58417121
2019-03-03/11:27:05.23           2.6683846      0.50118568      0.59319234
2019-03-03/11:27:05.26           2.6657291      0.50090452      0.61403774
2019-03-03/11:27:05.29           2.6632859      0.51583119      0.62834721
2019-03-03/11:27:05.32           2.6748481      0.52045232      0.64652599
2019-03-03/11:27:05.36           2.6834392      0.53414508      0.65368739
2019-03-03/11:27:05.39           2.6937606      0.52978861      0.66171196
2019-03-03/11:27:05.42           2.7026993      0.53524392      0.65588052
2019-03-03/11:27:05.45           2.7126619      0.53858392      0.65762455
2019-03-03/11:27:05.48           2.7219170      0.53612370      0.64650329
2019-03-03/11:27:05.51           2.7343554      0.54300267      0.63276917
2019-03-03/11:27:05.54           2.7425895      0.53158918      0.61808318
2019-03-03/11:27:05.57           2.7566322      0.51618035      0.60524128
2019-03-03/11:27:05.61           2.7546433      0.51172003      0.60174570
2019-03-03/11:27:05.64           2.7527432      0.49747452      0.59674974
2019-03-03/11:27:05.67           2.7551398      0.49547214      0.60338158
2019-03-03/11:27:05.70           2.7488585      0.48943073      0.61184657
2019-03-03/11:27:05.73           2.7528614      0.47620644      0.61535024
2019-03-03/11:27:05.76           2.7477770      0.46877545      0.62440161
2019-03-03/11:27:05.79           2.7377353      0.46433013      0.64211730
2019-03-03/11:27:05.82           2.7375243      0.45400303      0.64497660
2019-03-03/11:27:05.86           2.7285061      0.46216662      0.65813838
2019-03-03/11:27:05.89           2.7282462      0.47098787      0.65378955
2019-03-03/11:27:05.92           2.7247568      0.47489512      0.65697374
2019-03-03/11:27:05.95           2.7215290      0.48080476      0.64764926
2019-03-03/11:27:05.98           2.7150814      0.48691862      0.65499519
2019-03-03/11:27:06.01           2.7066327      0.49176170      0.65585175
2019-03-03/11:27:06.04           2.7128717      0.49800360      0.66295468
2019-03-03/11:27:06.07           2.7148924      0.49464073      0.64987254
2019-03-03/11:27:06.11           2.7098327      0.51318311      0.65600242
2019-03-03/11:27:06.14           2.7151834      0.50548732      0.65314597
2019-03-03/11:27:06.17           2.7185428      0.50551339      0.65987315
2019-03-03/11:27:06.20           2.7284607      0.50520261      0.67132055
2019-03-03/11:27:06.23           2.7277935      0.50363147      0.69030337
2019-03-03/11:27:06.26           2.7509476      0.49711843      0.68553181
2019-03-03/11:27:06.29           2.7677169      0.48983028      0.67310197
2019-03-03/11:27:06.32           2.7792629      0.48672756      0.67475463
2019-03-03/11:27:06.36           2.7878043      0.48312422      0.68915522
2019-03-03/11:27:06.39           2.8079036      0.46783881      0.69505512
2019-03-03/11:27:06.42           2.8134210      0.45671615      0.69430942
2019-03-03/11:27:06.45           2.8227941      0.44023749      0.68992077
2019-03-03/11:27:06.48           2.8201192      0.42966001      0.68776382
2019-03-03/11:27:06.51           2.8171707      0.43335580      0.67419638
2019-03-03/11:27:06.54           2.7985508      0.42925646      0.68027940
2019-03-03/11:27:06.57           2.7879992      0.43305830      0.69479598
2019-03-03/11:27:06.61           2.7688481      0.43381856      0.69409549
2019-03-03/11:27:06.64           2.7627269      0.44160004      0.70064509
2019-03-03/11:27:06.67           2.7485883      0.45092880      0.71033310
2019-03-03/11:27:06.70           2.7504547      0.46442590      0.73285669
2019-03-03/11:27:06.73           2.7500141      0.47574124      0.75030356
2019-03-03/11:27:06.76           2.7658253      0.47541324      0.75195026
2019-03-03/11:27:06.79           2.7742063      0.47637729      0.77368172
2019-03-03/11:27:06.82           2.7896654      0.48054090      0.77612993
2019-03-03/11:27:06.86           2.7901995      0.48349026      0.78247557
2019-03-03/11:27:06.89           2.8096001      0.48173731      0.77981046
2019-03-03/11:27:06.92           2.8184480      0.47676997      0.76594817
2019-03-03/11:27:06.95           2.8309365      0.48121378      0.75632392
2019-03-03/11:27:06.98           2.8210954      0.48303742      0.74143347
2019-03-03/11:27:07.01           2.8177120      0.47158388      0.72677879
2019-03-03/11:27:07.04           2.8053015      0.47810027      0.72585456
2019-03-03/11:27:07.07           2.8045419      0.46387656      0.72166549
2019-03-03/11:27:07.11           2.7917379      0.46961666      0.72365688
2019-03-03/11:27:07.14           2.7982045      0.46246830      0.72142737
2019-03-03/11:27:07.17           2.7853158      0.45955080      0.72232627
2019-03-03/11:27:07.20           2.7912639      0.45617902      0.72787677
2019-03-03/11:27:07.23           2.7860910      0.44535396      0.73821705
2019-03-03/11:27:07.26           2.7911986      0.43932530      0.74133714
2019-03-03/11:27:07.29           2.7897648      0.45584043      0.75826694
2019-03-03/11:27:07.32           2.8029494      0.46000498      0.76473920
2019-03-03/11:27:07.36           2.8066046      0.47125421      0.76305031
2019-03-03/11:27:07.39           2.8150109      0.47959124      0.77016939
2019-03-03/11:27:07.42           2.8181053      0.49861472      0.77966515
2019-03-03/11:27:07.45           2.8293962      0.51223914      0.78915825
2019-03-03/11:27:07.48           2.8287178      0.52032300      0.79090276
2019-03-03/11:27:07.51           2.8322558      0.53703463      0.79203357
2019-03-03/11:27:07.54           2.8358309      0.54007848      0.78822463
2019-03-03/11:27:07.57           2.8451564      0.52920479      0.77570624
2019-03-03/11:27:07.61           2.8438488      0.52122453      0.76411115
2019-03-03/11:27:07.64           2.8511904      0.51899587      0.75913731
2019-03-03/11:27:07.67           2.8539650      0.50434417      0.75100577
2019-03-03/11:27:07.70           2.8537379      0.49588384      0.75297090
2019-03-03/11:27:07.73           2.8474899      0.48497315      0.76319889
2019-03-03/11:27:07.76           2.8455422      0.48258443      0.77033187
2019-03-03/11:27:07.79           2.8425758      0.47819349      0.77899642
2019-03-03/11:27:07.82           2.8455865      0.47143379      0.78049707
2019-03-03/11:27:07.86           2.8377587      0.48052246      0.79484306
2019-03-03/11:27:07.89           2.8374665      0.49984160      0.80563804
2019-03-03/11:27:07.92           2.8337952      0.50808413      0.80779370
2019-03-03/11:27:07.95           2.8266239      0.52084167      0.80466820
2019-03-03/11:27:07.98           2.8177170      0.52438560      0.79579229
2019-03-03/11:27:08.01           2.8216234      0.52278112      0.77859231
2019-03-03/11:27:08.04           2.8234789      0.52157572      0.77207946
2019-03-03/11:27:08.07           2.8189486      0.52095957      0.75486717
2019-03-03/11:27:08.11           2.8129247      0.52944198      0.75360218
2019-03-03/11:27:08.14           2.8149589      0.52849453      0.74110326
2019-03-03/11:27:08.17           2.8089313      0.51325702      0.73436455
2019-03-03/11:27:08.20           2.8224120      0.50224200      0.73560255
2019-03-03/11:27:08.23           2.8315489      0.48502269      0.73737741
2019-03-03/11:27:08.26           2.8404266      0.47707889      0.73634326
2019-03-03/11:27:08.29           2.8460431      0.48064689      0.74170386
2019-03-03/11:27:08.32           2.8428058      0.48221079      0.74982124
2019-03-03/11:27:08.36           2.8440026      0.47694646      0.76427856
2019-03-03/11:27:08.39           2.8479473      0.47294048      0.76988187
2019-03-03/11:27:08.42           2.8459171      0.47358474      0.77757662
2019-03-03/11:27:08.45           2.8419859      0.48414226      0.78728336
2019-03-03/11:27:08.48           2.8150138      0.49967576      0.79890287
2019-03-03/11:27:08.51           2.8051845      0.51704458      0.80312891
2019-03-03/11:27:08.54           2.7943332      0.53285708      0.80786519
2019-03-03/11:27:08.57           2.7945864      0.53715941      0.80497717
2019-03-03/11:27:08.61           2.7960219      0.53974379      0.79366630
2019-03-03/11:27:08.64           2.8002861      0.54028244      0.77810372
2019-03-03/11:27:08.67           2.8060629      0.55042094      0.76318887
2019-03-03/11:27:08.70           2.8047610      0.56056934      0.76045447
2019-03-03/11:27:08.73           2.8057872      0.55222865      0.75151360
2019-03-03/11:27:08.76           2.8178092      0.55194405      0.73920324
2019-03-03/11:27:08.79           2.8239434      0.55256165      0.73460954
2019-03-03/11:27:08.82           2.8348613      0.55037147      0.72631132
2019-03-03/11:27:08.86           2.8292151      0.55521250      0.72206741
2019-03-03/11:27:08.89           2.8273380      0.55601673      0.72364630
2019-03-03/11:27:08.92           2.8244428      0.55801047      0.71966514
2019-03-03/11:27:08.95           2.8187292      0.55962982      0.73500133
2019-03-03/11:27:08.98           2.8185975      0.53853329      0.72152878
2019-03-03/11:27:09.01           2.8168607      0.54632280      0.72471218
2019-03-03/11:27:09.04           2.8045163      0.54038059      0.72492621
2019-03-03/11:27:09.07           2.7994887      0.54323836      0.72055725
2019-03-03/11:27:09.11           2.7855535      0.53925103      0.72258493
2019-03-03/11:27:09.14           2.7744694      0.54367238      0.72988046
2019-03-03/11:27:09.17           2.7621902      0.55175846      0.73151420
2019-03-03/11:27:09.20           2.7544296      0.55733030      0.73689344
2019-03-03/11:27:09.23           2.7477553      0.54948357      0.72987930
2019-03-03/11:27:09.26           2.7455069      0.56958413      0.73934184
2019-03-03/11:27:09.29           2.7479200      0.56428217      0.73009194
2019-03-03/11:27:09.32           2.7551785      0.56519255      0.72971699
2019-03-03/11:27:09.36           2.7502003      0.56357013      0.72550048
2019-03-03/11:27:09.39           2.7520677      0.57709834      0.72592120
2019-03-03/11:27:09.42           2.7588281      0.57312682      0.71726812
2019-03-03/11:27:09.45           2.7654169      0.57026436      0.71154726
2019-03-03/11:27:09.48           2.7663974      0.57265492      0.72130167
2019-03-03/11:27:09.51           2.7551587      0.57682668      0.73457350
2019-03-03/11:27:09.54           2.7424911      0.57310891      0.74064838
2019-03-03/11:27:09.57           2.7372273      0.57489835      0.74675237
2019-03-03/11:27:09.61           2.7250955      0.57476155      0.75414974
2019-03-03/11:27:09.64           2.7242072      0.56375290      0.75693821
2019-03-03/11:27:09.67           2.7264939      0.54132896      0.75582035
2019-03-03/11:27:09.70           2.7219375      0.53321232      0.76233842
2019-03-03/11:27:09.73           2.7112725      0.52546932      0.77605316
2019-03-03/11:27:09.76           2.7075625      0.52091841      0.78294569
2019-03-03/11:27:09.79           2.7196165      0.51854206      0.77984092
2019-03-03/11:27:09.82           2.7296066      0.52674732      0.78269660
2019-03-03/11:27:09.86           2.7289729      0.53510982      0.79508846
2019-03-03/11:27:09.89           2.7325797      0.54070976      0.79433850
2019-03-03/11:27:09.92           2.7368616      0.54825726      0.80298426
2019-03-03/11:27:09.95           2.7362755      0.56326741      0.80766890
2019-03-03/11:27:09.98           2.7309471      0.57933652      0.81011269
2019-03-03/11:27:10.01           2.7388407      0.58125123      0.81105873
2019-03-03/11:27:10.04           2.7461775      0.58736792      0.80369157
2019-03-03/11:27:10.07           2.7461169      0.58661301      0.79933270
2019-03-03/11:27:10.11           2.7464012      0.57828129      0.79378528
2019-03-03/11:27:10.14           2.7559025      0.56916449      0.78809963
2019-03-03/11:27:10.17           2.7608894      0.55892109      0.78677600
2019-03-03/11:27:10.20           2.7611885      0.55048082      0.78869290
2019-03-03/11:27:10.23           2.7616610      0.53694420      0.78931255
2019-03-03/11:27:10.26           2.7647931      0.51886173      0.79419970
2019-03-03/11:27:10.29           2.7667910      0.51664448      0.79888493
2019-03-03/11:27:10.32           2.7661524      0.51432961      0.81691035
2019-03-03/11:27:10.36           2.7619218      0.51445584      0.82971493
2019-03-03/11:27:10.39           2.7577220      0.50443659      0.83697511
2019-03-03/11:27:10.42           2.7459224      0.50415116      0.85102920
2019-03-03/11:27:10.45           2.7414415      0.51174879      0.86251952
2019-03-03/11:27:10.48           2.7358463      0.51937057      0.86648825
2019-03-03/11:27:10.51           2.7352731      0.53516450      0.87677122
2019-03-03/11:27:10.54           2.7362401      0.54916083      0.87772285
2019-03-03/11:27:10.57           2.7406244      0.55784344      0.88846346
2019-03-03/11:27:10.61           2.7360700      0.55923265      0.87379913
2019-03-03/11:27:10.64           2.7343242      0.56818094      0.86639313
2019-03-03/11:27:10.67           2.7404222      0.57394761      0.86486069
2019-03-03/11:27:10.70           2.7593986      0.57477025      0.85501657
2019-03-03/11:27:10.73           2.7656054      0.56186447      0.84976291
2019-03-03/11:27:10.76           2.7686491      0.56117671      0.85385404
2019-03-03/11:27:10.79           2.7690677      0.55170840      0.85522929
2019-03-03/11:27:10.82           2.7730533      0.55039985      0.86633700
2019-03-03/11:27:10.86           2.7680832      0.55093134      0.86708857
2019-03-03/11:27:10.89           2.7736797      0.55594749      0.88345501
2019-03-03/11:27:10.92           2.7775157      0.54388680      0.88852591
2019-03-03/11:27:10.95           2.7766415      0.54776512      0.90072910
2019-03-03/11:27:10.98           2.7622300      0.53878219      0.90452262
2019-03-03/11:27:11.01           2.7586552      0.54754058      0.90887966
2019-03-03/11:27:11.04           2.7664036      0.54765906      0.91134389
2019-03-03/11:27:11.07           2.7773025      0.55049158      0.91380069
2019-03-03/11:27:11.11           2.7820116      0.56015159      0.91426941
2019-03-03/11:27:11.14           2.7896748      0.56354591      0.91210016
2019-03-03/11:27:11.17           2.7942734      0.56547936      0.90440273
2019-03-03/11:27:11.20           2.7940089      0.57123972      0.90084856
2019-03-03/11:27:11.23           2.7937911      0.57250354      0.89997220
2019-03-03/11:27:11.26           2.7949665      0.58524731      0.90561164
2019-03-03/11:27:11.29           2.8028087      0.58523896      0.90553646
2019-03-03/11:27:11.32           2.8096325      0.58550002      0.90192175
2019-03-03/11:27:11.36           2.8095073      0.58528563      0.90157099
2019-03-03/11:27:11.39           2.8150697      0.57380088      0.89390747
2019-03-03/11:27:11.42           2.8234501      0.55720460      0.87908630
2019-03-03/11:27:11.45           2.8260419      0.53825870      0.87660300
2019-03-03/11:27:11.48           2.8313905      0.52575954      0.87195832
2019-03-03/11:27:11.51           2.8448802      0.51325038      0.86260436
2019-03-03/11:27:11.54           2.8571809      0.50031425      0.85670828
2019-03-03/11:27:11.57           2.8572071      0.48932703      0.84682179
2019-03-03/11:27:11.61           2.8490215      0.46658116      0.83516172
2019-03-03/11:27:11.64           2.8344765      0.45703507      0.82470474
2019-03-03/11:27:11.67           2.8210447      0.44439444      0.82138015
2019-03-03/11:27:11.70           2.8045140      0.45629361      0.82536949
2019-03-03/11:27:11.73           2.7963819      0.46215861      0.81796358
2019-03-03/11:27:11.76           2.8001383      0.47098041      0.82177825
2019-03-03/11:27:11.79           2.7923037      0.48371918      0.83099554
2019-03-03/11:27:11.82           2.7831885      0.49930889      0.83904860
2019-03-03/11:27:11.86           2.7750525      0.51431880      0.84666628
2019-03-03/11:27:11.89           2.7716342      0.54105042      0.86090669
2019-03-03/11:27:11.92           2.7752136      0.56240125      0.87759935
2019-03-03/11:27:11.95           2.7908174      0.57658581      0.88256420
2019-03-03/11:27:11.98           2.7956653      0.57012910      0.88057264
2019-03-03/11:27:12.01           2.8035762      0.57912747      0.88292153
2019-03-03/11:27:12.04           2.7913812      0.58099050      0.88771665
2019-03-03/11:27:12.07           2.7895954      0.57207412      0.86943654
2019-03-03/11:27:12.11           2.7909674      0.56187660      0.85532767
2019-03-03/11:27:12.14           2.8025595      0.55796989      0.86117381
2019-03-03/11:27:12.17           2.8036818      0.54619422      0.86350982
2019-03-03/11:27:12.20           2.8113758      0.52629979      0.85248209
2019-03-03/11:27:12.23           2.8000594      0.51813514      0.84779831
2019-03-03/11:27:12.26           2.7917243      0.51054520      0.85809062
2019-03-03/11:27:12.29           2.7820280      0.50410318      0.87375860
2019-03-03/11:27:12.32           2.7821279      0.50266069      0.88556775
2019-03-03/11:27:12.36           2.7725123      0.50761710      0.90376871
2019-03-03/11:27:12.39           2.7645156      0.51012051      0.91612477
2019-03-03/11:27:12.42           2.7552492      0.50677483      0.91126581
2019-03-03/11:27:12.45           2.7504863      0.51641628      0.91097970
2019-03-03/11:27:12.48           2.7429114      0.52989298      0.91593349
2019-03-03/11:27:12.51           2.7428423      0.53545164      0.91746752
2019-03-03/11:27:12.54           2.7461636      0.55844539      0.91339174
2019-03-03/11:27:12.57           2.7523996      0.57124314      0.91084152
2019-03-03/11:27:12.61           2.7561725      0.57557836      0.89466252
2019-03-03/11:27:12.64           2.7675290      0.58104575      0.88761667
2019-03-03/11:27:12.67           2.7679886      0.57962654      0.88845160
2019-03-03/11:27:12.70           2.7754366      0.57598870      0.88464197
2019-03-03/11:27:12.73           2.7810245      0.56279559      0.88618202
2019-03-03/11:27:12.76           2.7801360      0.55019273      0.88445436
2019-03-03/11:27:12.79           2.7823861      0.55081261      0.89470220
2019-03-03/11:27:12.82           2.7852556      0.53066743      0.89690212
2019-03-03/11:27:12.86           2.7765338      0.51452804      0.89955603
2019-03-03/11:27:12.89           2.7768426      0.50516832      0.92359258
2019-03-03/11:27:12.92           2.7738242      0.49873501      0.94041822
2019-03-03/11:27:12.95           2.7707000      0.51287974      0.94938357
2019-03-03/11:27:12.98           2.7577005      0.52131016      0.96176785
2019-03-03/11:27:13.01           2.7541612      0.52321150      0.96619700
2019-03-03/11:27:13.04           2.7569358      0.53693537      0.97665373
2019-03-03/11:27:13.07           2.7563144      0.54001383      0.97749657
2019-03-03/11:27:13.11           2.7562555      0.54666110      0.98472670
2019-03-03/11:27:13.14           2.7593880      0.54627230      0.98036616
2019-03-03/11:27:13.17           2.7586746      0.55623965      0.96845740
2019-03-03/11:27:13.20           2.7603567      0.56117617      0.96281522
2019-03-03/11:27:13.23           2.7615947      0.55355073      0.96123610
2019-03-03/11:27:13.26           2.7621769      0.55569379      0.96164388
2019-03-03/11:27:13.29           2.7581612      0.55728532      0.96788840
2019-03-03/11:27:13.32           2.7575655      0.54531939      0.96687040
2019-03-03/11:27:13.36           2.7508871      0.53644982      0.97203183
2019-03-03/11:27:13.39           2.7470499      0.53511139      0.97939585
2019-03-03/11:27:13.42           2.7471324      0.53744559      0.99568856
2019-03-03/11:27:13.45           2.7421047      0.53568127       1.0065061
2019-03-03/11:27:13.48           2.7369625      0.53280182       1.0204047
2019-03-03/11:27:13.51           2.7371387      0.52540775       1.0201905
2019-03-03/11:27:13.54           2.7301567      0.51999419       1.0305912
2019-03-03/11:27:13.57           2.7340771      0.52100665       1.0341142
2019-03-03/11:27:13.61           2.7229721      0.52550355       1.0439847
2019-03-03/11:27:13.64           2.7130032      0.53129945       1.0532864
2019-03-03/11:27:13.67           2.7007298      0.54156281       1.0548450
2019-03-03/11:27:13.70           2.6898237      0.54887153       1.0550832
2019-03-03/11:27:13.73           2.6846340      0.55183621       1.0606768
2019-03-03/11:27:13.76           2.6816334      0.54592219       1.0488617
2019-03-03/11:27:13.79           2.6852251      0.54871676       1.0592341
2019-03-03/11:27:13.82           2.6926526      0.54838630       1.0609115
2019-03-03/11:27:13.85           2.6964127      0.56103444       1.0793102
2019-03-03/11:27:13.89           2.7109740      0.55297326       1.0811161
2019-03-03/11:27:13.92           2.7283794      0.55244331       1.0851200
2019-03-03/11:27:13.95           2.7394778      0.55610804       1.1031539
2019-03-03/11:27:13.98           2.7462260      0.56341307       1.1094284
2019-03-03/11:27:14.01           2.7505101      0.56652805       1.1207649
2019-03-03/11:27:14.04           2.7472879      0.57427193       1.1374173
2019-03-03/11:27:14.07           2.7474791      0.57026215       1.1427530
2019-03-03/11:27:14.10           2.7467304      0.56550115       1.1441057
2019-03-03/11:27:14.14           2.7396207      0.54588228       1.1315320
2019-03-03/11:27:14.17           2.7216615      0.54476175       1.1405833
2019-03-03/11:27:14.20           2.7170008      0.53270053       1.1411027
2019-03-03/11:27:14.23           2.7194179      0.51650160       1.1385496
2019-03-03/11:27:14.26           2.7207532      0.49578083       1.1436938
2019-03-03/11:27:14.29           2.7235156      0.47371848       1.1433843
2019-03-03/11:27:14.32           2.7269553      0.45769124       1.1433208
2019-03-03/11:27:14.35           2.7270709      0.45240451       1.1541102
2019-03-03/11:27:14.39           2.7278886      0.45413866       1.1607017
2019-03-03/11:27:14.42           2.7231410      0.45675144       1.1664834
2019-03-03/11:27:14.45           2.7375710      0.45664977       1.1710411
2019-03-03/11:27:14.48           2.7427997      0.45861169       1.1801678
2019-03-03/11:27:14.51           2.7479647      0.46301744       1.1842802
2019-03-03/11:27:14.54           2.7565130      0.47017763       1.1823323
2019-03-03/11:27:14.57           2.7715364      0.48209003       1.1764092
2019-03-03/11:27:14.60           2.7858019      0.48490593       1.1798171
2019-03-03/11:27:14.64           2.7929280      0.48377385       1.1692946
2019-03-03/11:27:14.67           2.7997004      0.48029340       1.1771953
2019-03-03/11:27:14.70           2.8113287      0.48620485       1.1868337
2019-03-03/11:27:14.73           2.8088176      0.47527615       1.1877765
2019-03-03/11:27:14.76           2.8091383      0.46982762       1.1911335
2019-03-03/11:27:14.79           2.8053510      0.45903423       1.1969944
2019-03-03/11:27:14.82           2.7973061      0.44680458       1.1997846
2019-03-03/11:27:14.85           2.7941221      0.43945382       1.2144630
2019-03-03/11:27:14.89           2.7803935      0.42622548       1.2216542
2019-03-03/11:27:14.92           2.7747317      0.43860206       1.2353652
2019-03-03/11:27:14.95           2.7764001      0.44425133       1.2436482
2019-03-03/11:27:14.98           2.7770531      0.44700558       1.2555035
2019-03-03/11:27:15.01           2.7808342      0.45266530       1.2573996
2019-03-03/11:27:15.04           2.7794533      0.46429861       1.2566470
2019-03-03/11:27:15.07           2.7862534      0.47186709       1.2528654
2019-03-03/11:27:15.10           2.7985979      0.47621709       1.2573750
2019-03-03/11:27:15.14           2.7957605      0.48051270       1.2485318
2019-03-03/11:27:15.17           2.8029036      0.49772025       1.2478099
2019-03-03/11:27:15.20           2.8096308      0.49216061       1.2406213
2019-03-03/11:27:15.23           2.8111580      0.48351224       1.2284186
2019-03-03/11:27:15.26           2.8113993      0.47649314       1.2181918
2019-03-03/11:27:15.29           2.8140440      0.47620475       1.2230732
2019-03-03/11:27:15.32           2.8233420      0.47278052       1.2362811
2019-03-03/11:27:15.35           2.8282955      0.46803172       1.2489035
2019-03-03/11:27:15.39           2.8271045      0.47056269       1.2635829
2019-03-03/11:27:15.42           2.8184308      0.46487047       1.2867341
2019-03-03/11:27:15.45           2.8172535      0.45312526       1.2974670
2019-03-03/11:27:15.48           2.8073850      0.45242203       1.3118854
2019-03-03/11:27:15.51           2.7977654      0.46114973       1.3329561
2019-03-03/11:27:15.54           2.7941966      0.47082037       1.3361654
2019-03-03/11:27:15.57           2.7866229      0.47691996       1.3329269
2019-03-03/11:27:15.60           2.7846738      0.48329663       1.3273723
2019-03-03/11:27:15.64           2.7833985      0.49494320       1.3241896
2019-03-03/11:27:15.67           2.7702869      0.50289991       1.3156893
2019-03-03/11:27:15.70           2.7840171      0.51149453       1.3025896
2019-03-03/11:27:15.73           2.7834404      0.52724828       1.3036104
2019-03-03/11:27:15.76           2.7877913      0.52637363       1.2912097
2019-03-03/11:27:15.79           2.7993971      0.51784770       1.2778004
2019-03-03/11:27:15.82           2.8099101      0.51572933       1.2854602
2019-03-03/11:27:15.85           2.8150542      0.52353105       1.2999549
2019-03-03/11:27:15.89           2.8127712      0.50173180       1.2977119
2019-03-03/11:27:15.92           2.8062428      0.49070854       1.3002080
2019-03-03/11:27:15.95           2.8113919      0.48571865       1.3078008
2019-03-03/11:27:15.98           2.8081914      0.47357594       1.3134406
2019-03-03/11:27:16.01           2.8134805      0.46414114       1.3187821
2019-03-03/11:27:16.04           2.8124745      0.46673051       1.3435293
2019-03-03/11:27:16.07           2.8111113      0.46958086       1.3428678
2019-03-03/11:27:16.10           2.7961196      0.47464956       1.3456211
2019-03-03/11:27:16.14           2.7867920      0.46862923       1.3362502
2019-03-03/11:27:16.17           2.7709460      0.48606950       1.3384134
2019-03-03/11:27:16.20           2.7665153      0.48654007       1.3342619
2019-03-03/11:27:16.23           2.7631124      0.48675161       1.3336385
2019-03-03/11:27:16.26           2.7527680      0.50431451       1.3395835
2019-03-03/11:27:16.29           2.7394853      0.51560283       1.3450875
2019-03-03/11:27:16.32           2.7381261      0.51933838       1.3423755
2019-03-03/11:27:16.35           2.7295365      0.52429309       1.3547918
2019-03-03/11:27:16.39           2.7362357      0.52380514       1.3551515
2019-03-03/11:27:16.42           2.7446852      0.52485602       1.3658248
2019-03-03/11:27:16.45           2.7659203      0.53561623       1.3734966
2019-03-03/11:27:16.48           2.7593748      0.54544588       1.3807692
2019-03-03/11:27:16.51           2.7658126      0.53789256       1.3694828
2019-03-03/11:27:16.54           2.7719594      0.53015059       1.3665253
2019-03-03/11:27:16.57           2.7803159      0.52706261       1.3534727
2019-03-03/11:27:16.60           2.7912306      0.51827568       1.3427530
[truncated: 464,133 more chars]
