# Supplementary material for: Miniature Dungey-like cycle at Mars
Source: Nat Commun. 2026 Jul 23;17:6129. doi: 10.1038/s41467-026-75019-3 (PMC13396348; doi:10.1038/s41467-026-75019-3)
Supplement: Supplementary file 3 — Source data [file 41467_2026_75019_MOESM3_ESM.zip › data_files/Fig_maven_20190227_120500_B_EW.txt]

Panel        1:  B_EW
ytitle=B!DEW!N [nT]

2019-02-27/12:03:30.00           26.104241             NaN
2019-02-27/12:03:30.03           26.130064             NaN
2019-02-27/12:03:30.06           26.136763             NaN
2019-02-27/12:03:30.09           26.138534             NaN
2019-02-27/12:03:30.12           26.065164             NaN
2019-02-27/12:03:30.15           26.056989             NaN
2019-02-27/12:03:30.19           26.047219             NaN
2019-02-27/12:03:30.22           26.041710             NaN
2019-02-27/12:03:30.25           26.030034             NaN
2019-02-27/12:03:30.28           26.038730             NaN
2019-02-27/12:03:30.31           26.050283             NaN
2019-02-27/12:03:30.34           26.039928             NaN
2019-02-27/12:03:30.37           26.054912             NaN
2019-02-27/12:03:30.40           26.064168             NaN
2019-02-27/12:03:30.44           26.075307             NaN
2019-02-27/12:03:30.47           26.085892             NaN
2019-02-27/12:03:30.50           26.095595             NaN
2019-02-27/12:03:30.53           26.110152             NaN
2019-02-27/12:03:30.56           26.112522             NaN
2019-02-27/12:03:30.59           26.113291             NaN
2019-02-27/12:03:30.62           26.138475             NaN
2019-02-27/12:03:30.65           26.149356             NaN
2019-02-27/12:03:30.69           26.168042             NaN
2019-02-27/12:03:30.72           26.181784             NaN
2019-02-27/12:03:30.75           26.187779             NaN
2019-02-27/12:03:30.78           26.195161             NaN
2019-02-27/12:03:30.81           26.202634             NaN
2019-02-27/12:03:30.84           26.214460             NaN
2019-02-27/12:03:30.87           26.234310             NaN
2019-02-27/12:03:30.90           26.251337             NaN
2019-02-27/12:03:30.94           26.263581             NaN
2019-02-27/12:03:30.97           26.285715             NaN
2019-02-27/12:03:31.00           26.295302             NaN
2019-02-27/12:03:31.03           26.306587             NaN
2019-02-27/12:03:31.06           26.306400             NaN
2019-02-27/12:03:31.09           26.319867             NaN
2019-02-27/12:03:31.12           26.313048             NaN
2019-02-27/12:03:31.15           26.316805             NaN
2019-02-27/12:03:31.19           26.316277             NaN
2019-02-27/12:03:31.22           26.313580             NaN
2019-02-27/12:03:31.25           26.307075             NaN
2019-02-27/12:03:31.28           26.309471             NaN
2019-02-27/12:03:31.31           26.313617             NaN
2019-02-27/12:03:31.34           26.326014             NaN
2019-02-27/12:03:31.37           26.321905             NaN
2019-02-27/12:03:31.40           26.332364             NaN
2019-02-27/12:03:31.44           26.333251             NaN
2019-02-27/12:03:31.47           26.318338             NaN
2019-02-27/12:03:31.50           26.321312             NaN
2019-02-27/12:03:31.53           26.321563             NaN
2019-02-27/12:03:31.56           26.324316             NaN
2019-02-27/12:03:31.59           26.333034             NaN
2019-02-27/12:03:31.62           26.323546             NaN
2019-02-27/12:03:31.65           26.327222             NaN
2019-02-27/12:03:31.69           26.325775             NaN
2019-02-27/12:03:31.72           26.327513             NaN
2019-02-27/12:03:31.75           26.341501             NaN
2019-02-27/12:03:31.78           26.341966             NaN
2019-02-27/12:03:31.81           26.342468             NaN
2019-02-27/12:03:31.84           26.338740             NaN
2019-02-27/12:03:31.87           26.325953             NaN
2019-02-27/12:03:31.90           26.328573             NaN
2019-02-27/12:03:31.94           26.326221             NaN
2019-02-27/12:03:31.97           26.325850             NaN
2019-02-27/12:03:32.00           26.332346             NaN
2019-02-27/12:03:32.03           26.339771             NaN
2019-02-27/12:03:32.06           26.333281             NaN
2019-02-27/12:03:32.09           26.332520             NaN
2019-02-27/12:03:32.12           26.327703             NaN
2019-02-27/12:03:32.15           26.324012             NaN
2019-02-27/12:03:32.19           26.315696             NaN
2019-02-27/12:03:32.22           26.304162             NaN
2019-02-27/12:03:32.25           26.300310             NaN
2019-02-27/12:03:32.28           26.288609             NaN
2019-02-27/12:03:32.31           26.272304             NaN
2019-02-27/12:03:32.34           26.261959             NaN
2019-02-27/12:03:32.37           26.252668             NaN
2019-02-27/12:03:32.40           26.249976             NaN
2019-02-27/12:03:32.44           26.256909             NaN
2019-02-27/12:03:32.47           26.259574             NaN
2019-02-27/12:03:32.50           26.262295             NaN
2019-02-27/12:03:32.53           26.264037             NaN
2019-02-27/12:03:32.56           26.265658             NaN
2019-02-27/12:03:32.59           26.263763             NaN
2019-02-27/12:03:32.62           26.268873             NaN
2019-02-27/12:03:32.65           26.265674             NaN
2019-02-27/12:03:32.69           26.265788             NaN
2019-02-27/12:03:32.72           26.263095             NaN
2019-02-27/12:03:32.75           26.271054             NaN
2019-02-27/12:03:32.78           26.282760             NaN
2019-02-27/12:03:32.81           26.282864             NaN
2019-02-27/12:03:32.84           26.277726             NaN
2019-02-27/12:03:32.87           26.290129             NaN
2019-02-27/12:03:32.90           26.298459             NaN
2019-02-27/12:03:32.94           26.309336             NaN
2019-02-27/12:03:32.97           26.312456             NaN
2019-02-27/12:03:33.00           26.316345             NaN
2019-02-27/12:03:33.03           26.316882             NaN
2019-02-27/12:03:33.06           26.317227             NaN
2019-02-27/12:03:33.09           26.331616             NaN
2019-02-27/12:03:33.12           26.340729             NaN
2019-02-27/12:03:33.15           26.346272             NaN
2019-02-27/12:03:33.19           26.368726             NaN
2019-02-27/12:03:33.22           26.379228             NaN
2019-02-27/12:03:33.25           26.399041             NaN
2019-02-27/12:03:33.28           26.417905             NaN
2019-02-27/12:03:33.31           26.423239             NaN
2019-02-27/12:03:33.34           26.423128             NaN
2019-02-27/12:03:33.37           26.422801             NaN
2019-02-27/12:03:33.40           26.433193             NaN
2019-02-27/12:03:33.44           26.437028             NaN
2019-02-27/12:03:33.47           26.432539             NaN
2019-02-27/12:03:33.50           26.432560             NaN
2019-02-27/12:03:33.53           26.424643             NaN
2019-02-27/12:03:33.56           26.421771             NaN
2019-02-27/12:03:33.59           26.433493             NaN
2019-02-27/12:03:33.62           26.444669             NaN
2019-02-27/12:03:33.65           26.447113             NaN
2019-02-27/12:03:33.69           26.443717             NaN
2019-02-27/12:03:33.72           26.447802             NaN
2019-02-27/12:03:33.75           26.445931             NaN
2019-02-27/12:03:33.78           26.448115             NaN
2019-02-27/12:03:33.81           26.456315             NaN
2019-02-27/12:03:33.84           26.462626             NaN
2019-02-27/12:03:33.87           26.470576             NaN
2019-02-27/12:03:33.90           26.475021             NaN
2019-02-27/12:03:33.94           26.468638             NaN
2019-02-27/12:03:33.97           26.467126             NaN
2019-02-27/12:03:34.00           26.467800             NaN
2019-02-27/12:03:34.03           26.471733             NaN
2019-02-27/12:03:34.06           26.478703             NaN
2019-02-27/12:03:34.09           26.486086             NaN
2019-02-27/12:03:34.12           26.493322             NaN
2019-02-27/12:03:34.15           26.492640             NaN
2019-02-27/12:03:34.19           26.486240             NaN
2019-02-27/12:03:34.22           26.492407             NaN
2019-02-27/12:03:34.25           26.500280             NaN
2019-02-27/12:03:34.28           26.508569             NaN
2019-02-27/12:03:34.31           26.508907             NaN
2019-02-27/12:03:34.34           26.515879             NaN
2019-02-27/12:03:34.37           26.510341             NaN
2019-02-27/12:03:34.40           26.510533             NaN
2019-02-27/12:03:34.44           26.517734             NaN
2019-02-27/12:03:34.47           26.534259             NaN
2019-02-27/12:03:34.50           26.554544             NaN
2019-02-27/12:03:34.53           26.560837             NaN
2019-02-27/12:03:34.56           26.567385             NaN
2019-02-27/12:03:34.59           26.568605             NaN
2019-02-27/12:03:34.62           26.574320             NaN
2019-02-27/12:03:34.65           26.577535             NaN
2019-02-27/12:03:34.69           26.575101             NaN
2019-02-27/12:03:34.72           26.563922             NaN
2019-02-27/12:03:34.75           26.559605             NaN
2019-02-27/12:03:34.78           26.563449             NaN
2019-02-27/12:03:34.81           26.570158             NaN
2019-02-27/12:03:34.84           26.570407             NaN
2019-02-27/12:03:34.87           26.584513             NaN
2019-02-27/12:03:34.90           26.572754             NaN
2019-02-27/12:03:34.94           26.576083             NaN
2019-02-27/12:03:34.97           26.576268             NaN
2019-02-27/12:03:35.00           26.583513             NaN
2019-02-27/12:03:35.03           26.584651             NaN
2019-02-27/12:03:35.06           26.578733             NaN
2019-02-27/12:03:35.09           26.581956             NaN
2019-02-27/12:03:35.12           26.567186             NaN
2019-02-27/12:03:35.15           26.565977             NaN
2019-02-27/12:03:35.19           26.577538             NaN
2019-02-27/12:03:35.22           26.589036             NaN
2019-02-27/12:03:35.25           26.597234             NaN
2019-02-27/12:03:35.28           26.613708             NaN
2019-02-27/12:03:35.31           26.626649             NaN
2019-02-27/12:03:35.34           26.636014             NaN
2019-02-27/12:03:35.37           26.636195             NaN
2019-02-27/12:03:35.40           26.647900             NaN
2019-02-27/12:03:35.44           26.643569             NaN
2019-02-27/12:03:35.47           26.656581             NaN
2019-02-27/12:03:35.50           26.660002             NaN
2019-02-27/12:03:35.53           26.664648             NaN
2019-02-27/12:03:35.56           26.663610             NaN
2019-02-27/12:03:35.59           26.654303             NaN
2019-02-27/12:03:35.62           26.642177             NaN
2019-02-27/12:03:35.65           26.642924             NaN
2019-02-27/12:03:35.69           26.656757             NaN
2019-02-27/12:03:35.72           26.678135             NaN
2019-02-27/12:03:35.75           26.678955             NaN
2019-02-27/12:03:35.78           26.679261             NaN
2019-02-27/12:03:35.81           26.668580             NaN
2019-02-27/12:03:35.84           26.667701             NaN
2019-02-27/12:03:35.87           26.679378             NaN
2019-02-27/12:03:35.90           26.698402             NaN
2019-02-27/12:03:35.94           26.719627             NaN
2019-02-27/12:03:35.97           26.728350             NaN
2019-02-27/12:03:36.00           26.726569             NaN
2019-02-27/12:03:36.03           26.736319             NaN
2019-02-27/12:03:36.06           26.734072             NaN
2019-02-27/12:03:36.09           26.745310             NaN
2019-02-27/12:03:36.12           26.746193             NaN
2019-02-27/12:03:36.15           26.751088             NaN
2019-02-27/12:03:36.19           26.756166             NaN
2019-02-27/12:03:36.22           26.755261             NaN
2019-02-27/12:03:36.25           26.750530             NaN
2019-02-27/12:03:36.28           26.748619             NaN
2019-02-27/12:03:36.31           26.746178             NaN
2019-02-27/12:03:36.34           26.770190             NaN
2019-02-27/12:03:36.37           26.789662             NaN
2019-02-27/12:03:36.40           26.800228             NaN
2019-02-27/12:03:36.44           26.797273             NaN
2019-02-27/12:03:36.47           26.799140             NaN
2019-02-27/12:03:36.50           26.798024             NaN
2019-02-27/12:03:36.53           26.797778             NaN
2019-02-27/12:03:36.56           26.798961             NaN
2019-02-27/12:03:36.59           26.807649             NaN
2019-02-27/12:03:36.62           26.792194             NaN
2019-02-27/12:03:36.65           26.794838             NaN
2019-02-27/12:03:36.69           26.804616             NaN
2019-02-27/12:03:36.72           26.819496             NaN
2019-02-27/12:03:36.75           26.823655             NaN
2019-02-27/12:03:36.78           26.827672             NaN
2019-02-27/12:03:36.81           26.838325             NaN
2019-02-27/12:03:36.84           26.850166             NaN
2019-02-27/12:03:36.87           26.843958             NaN
2019-02-27/12:03:36.90           26.867921             NaN
2019-02-27/12:03:36.94           26.870946             NaN
2019-02-27/12:03:36.97           26.872040             NaN
2019-02-27/12:03:37.00           26.880284             NaN
2019-02-27/12:03:37.03           26.880719             NaN
2019-02-27/12:03:37.06           26.883124             NaN
2019-02-27/12:03:37.09           26.887652             NaN
2019-02-27/12:03:37.12           26.886666             NaN
2019-02-27/12:03:37.15           26.891654             NaN
2019-02-27/12:03:37.19           26.898012             NaN
2019-02-27/12:03:37.22           26.899578             NaN
2019-02-27/12:03:37.25           26.893023             NaN
2019-02-27/12:03:37.28           26.883583             NaN
2019-02-27/12:03:37.31           26.884666             NaN
2019-02-27/12:03:37.34           26.887403             NaN
2019-02-27/12:03:37.37           26.895376             NaN
2019-02-27/12:03:37.40           26.903701             NaN
2019-02-27/12:03:37.44           26.913560             NaN
2019-02-27/12:03:37.47           26.901042             NaN
2019-02-27/12:03:37.50           26.903457             NaN
2019-02-27/12:03:37.53           26.915446             NaN
2019-02-27/12:03:37.56           26.932055             NaN
2019-02-27/12:03:37.59           26.942811             NaN
2019-02-27/12:03:37.62           26.953953             NaN
2019-02-27/12:03:37.65           26.947393             NaN
2019-02-27/12:03:37.69           26.935487             NaN
2019-02-27/12:03:37.72           26.929858             NaN
2019-02-27/12:03:37.75           26.921762             NaN
2019-02-27/12:03:37.78           26.924541             NaN
2019-02-27/12:03:37.81           26.933544             NaN
2019-02-27/12:03:37.84           26.938552             NaN
2019-02-27/12:03:37.87           26.947085             NaN
2019-02-27/12:03:37.90           26.948777             NaN
2019-02-27/12:03:37.94           26.954911             NaN
2019-02-27/12:03:37.97           26.970487             NaN
2019-02-27/12:03:38.00           26.972037             NaN
2019-02-27/12:03:38.03           26.987267             NaN
2019-02-27/12:03:38.06           26.985004             NaN
2019-02-27/12:03:38.09           26.986959             NaN
2019-02-27/12:03:38.12           26.991441             NaN
2019-02-27/12:03:38.15           26.991601             NaN
2019-02-27/12:03:38.19           26.996737             NaN
2019-02-27/12:03:38.22           26.999931             NaN
2019-02-27/12:03:38.25           27.007150             NaN
2019-02-27/12:03:38.28           27.019458             NaN
2019-02-27/12:03:38.31           27.030732             NaN
2019-02-27/12:03:38.34           27.044703             NaN
2019-02-27/12:03:38.37           27.058760             NaN
2019-02-27/12:03:38.40           27.060803             NaN
2019-02-27/12:03:38.44           27.068524             NaN
2019-02-27/12:03:38.47           27.072985             NaN
2019-02-27/12:03:38.50           27.088368             NaN
2019-02-27/12:03:38.53           27.093679             NaN
2019-02-27/12:03:38.56           27.091500             NaN
2019-02-27/12:03:38.59           27.089797             NaN
2019-02-27/12:03:38.62           27.092359             NaN
2019-02-27/12:03:38.65           27.088177             NaN
2019-02-27/12:03:38.69           27.085196             NaN
2019-02-27/12:03:38.72           27.086933             NaN
2019-02-27/12:03:38.75           27.096209             NaN
2019-02-27/12:03:38.78           27.092868             NaN
2019-02-27/12:03:38.81           27.096887             NaN
2019-02-27/12:03:38.84           27.100046             NaN
2019-02-27/12:03:38.87           27.102065             NaN
2019-02-27/12:03:38.90           27.110210             NaN
2019-02-27/12:03:38.94           27.111751             NaN
2019-02-27/12:03:38.97           27.127709             NaN
2019-02-27/12:03:39.00           27.145141             NaN
2019-02-27/12:03:39.03           27.151694             NaN
2019-02-27/12:03:39.06           27.174993             NaN
2019-02-27/12:03:39.09           27.184411             NaN
2019-02-27/12:03:39.12           27.201516             NaN
2019-02-27/12:03:39.15           27.211455             NaN
2019-02-27/12:03:39.19           27.212544             NaN
2019-02-27/12:03:39.22           27.223235             NaN
2019-02-27/12:03:39.25           27.228247             NaN
2019-02-27/12:03:39.28           27.218929             NaN
2019-02-27/12:03:39.31           27.222354             NaN
2019-02-27/12:03:39.34           27.203834             NaN
2019-02-27/12:03:39.37           27.204279             NaN
2019-02-27/12:03:39.40           27.201925             NaN
2019-02-27/12:03:39.44           27.196538             NaN
2019-02-27/12:03:39.47           27.196657             NaN
2019-02-27/12:03:39.50           27.195003             NaN
2019-02-27/12:03:39.53           27.197986             NaN
2019-02-27/12:03:39.56           27.213002             NaN
2019-02-27/12:03:39.59           27.214024             NaN
2019-02-27/12:03:39.62           27.223386             NaN
2019-02-27/12:03:39.65           27.223935             NaN
2019-02-27/12:03:39.69           27.228219             NaN
2019-02-27/12:03:39.72           27.237563             NaN
2019-02-27/12:03:39.75           27.248511             NaN
2019-02-27/12:03:39.78           27.253210             NaN
2019-02-27/12:03:39.81           27.246233             NaN
2019-02-27/12:03:39.84           27.229270             NaN
2019-02-27/12:03:39.87           27.213908             NaN
2019-02-27/12:03:39.90           27.217260             NaN
2019-02-27/12:03:39.94           27.219257             NaN
2019-02-27/12:03:39.97           27.221821             NaN
2019-02-27/12:03:40.00           27.220990             NaN
2019-02-27/12:03:40.03           27.220102             NaN
2019-02-27/12:03:40.06           27.216117             NaN
2019-02-27/12:03:40.09           27.224334             NaN
2019-02-27/12:03:40.12           27.242505             NaN
2019-02-27/12:03:40.15           27.270644             NaN
2019-02-27/12:03:40.19           27.286583             NaN
2019-02-27/12:03:40.22           27.299438             NaN
2019-02-27/12:03:40.25           27.306839             NaN
2019-02-27/12:03:40.28           27.311250             NaN
2019-02-27/12:03:40.31           27.323387             NaN
2019-02-27/12:03:40.34           27.336469             NaN
2019-02-27/12:03:40.37           27.335658             NaN
2019-02-27/12:03:40.40           27.329240             NaN
2019-02-27/12:03:40.44           27.327521             NaN
2019-02-27/12:03:40.47           27.326603             NaN
2019-02-27/12:03:40.50           27.326168             NaN
2019-02-27/12:03:40.53           27.332788             NaN
2019-02-27/12:03:40.56           27.354141             NaN
2019-02-27/12:03:40.59           27.344418             NaN
2019-02-27/12:03:40.62           27.330005             NaN
2019-02-27/12:03:40.65           27.339184             NaN
2019-02-27/12:03:40.69           27.343301             NaN
2019-02-27/12:03:40.72           27.352564             NaN
2019-02-27/12:03:40.75           27.355943             NaN
2019-02-27/12:03:40.78           27.361835             NaN
2019-02-27/12:03:40.81           27.364618             NaN
2019-02-27/12:03:40.84           27.354880             NaN
2019-02-27/12:03:40.87           27.365554             NaN
2019-02-27/12:03:40.90           27.383984             NaN
2019-02-27/12:03:40.94           27.385852             NaN
2019-02-27/12:03:40.97           27.401559             NaN
2019-02-27/12:03:41.00           27.391550             NaN
2019-02-27/12:03:41.03           27.384158             NaN
2019-02-27/12:03:41.06           27.381657             NaN
2019-02-27/12:03:41.09           27.373018             NaN
2019-02-27/12:03:41.12           27.383841             NaN
2019-02-27/12:03:41.15           27.386675             NaN
2019-02-27/12:03:41.19           27.389309             NaN
2019-02-27/12:03:41.22           27.389476             NaN
2019-02-27/12:03:41.25           27.390441             NaN
2019-02-27/12:03:41.28           27.401709             NaN
2019-02-27/12:03:41.31           27.404996             NaN
2019-02-27/12:03:41.34           27.405659             NaN
2019-02-27/12:03:41.37           27.417928             NaN
2019-02-27/12:03:41.40           27.413089             NaN
2019-02-27/12:03:41.44           27.410895             NaN
2019-02-27/12:03:41.47           27.417394             NaN
2019-02-27/12:03:41.50           27.421685             NaN
2019-02-27/12:03:41.53           27.409313             NaN
2019-02-27/12:03:41.56           27.407013             NaN
2019-02-27/12:03:41.59           27.406539             NaN
2019-02-27/12:03:41.62           27.396472             NaN
2019-02-27/12:03:41.65           27.392596             NaN
2019-02-27/12:03:41.69           27.406047             NaN
2019-02-27/12:03:41.72           27.404106             NaN
2019-02-27/12:03:41.75           27.404587             NaN
2019-02-27/12:03:41.78           27.405263             NaN
2019-02-27/12:03:41.81           27.412101             NaN
2019-02-27/12:03:41.84           27.402889             NaN
2019-02-27/12:03:41.87           27.403345             NaN
2019-02-27/12:03:41.90           27.409730             NaN
2019-02-27/12:03:41.94           27.411160             NaN
2019-02-27/12:03:41.97           27.406767             NaN
2019-02-27/12:03:42.00           27.418001             NaN
2019-02-27/12:03:42.03           27.415304             NaN
2019-02-27/12:03:42.06           27.411175             NaN
2019-02-27/12:03:42.09           27.416460             NaN
2019-02-27/12:03:42.12           27.425809             NaN
2019-02-27/12:03:42.15           27.436892             NaN
2019-02-27/12:03:42.19           27.445537             NaN
2019-02-27/12:03:42.22           27.450258             NaN
2019-02-27/12:03:42.25           27.443530             NaN
2019-02-27/12:03:42.28           27.445748             NaN
2019-02-27/12:03:42.31           27.441561             NaN
2019-02-27/12:03:42.34           27.447259             NaN
2019-02-27/12:03:42.37           27.442672             NaN
2019-02-27/12:03:42.40           27.462576             NaN
2019-02-27/12:03:42.44           27.477301             NaN
2019-02-27/12:03:42.47           27.499785             NaN
2019-02-27/12:03:42.50           27.517974             NaN
2019-02-27/12:03:42.53           27.543016             NaN
2019-02-27/12:03:42.56           27.554966             NaN
2019-02-27/12:03:42.59           27.575274             NaN
2019-02-27/12:03:42.62           27.590077             NaN
2019-02-27/12:03:42.65           27.616325             NaN
2019-02-27/12:03:42.69           27.617088             NaN
2019-02-27/12:03:42.72           27.613464             NaN
2019-02-27/12:03:42.75           27.601797             NaN
2019-02-27/12:03:42.78           27.590897             NaN
2019-02-27/12:03:42.81           27.575865             NaN
2019-02-27/12:03:42.84           27.568559             NaN
2019-02-27/12:03:42.87           27.568433             NaN
2019-02-27/12:03:42.90           27.567504             NaN
2019-02-27/12:03:42.94           27.577686             NaN
2019-02-27/12:03:42.97           27.586138             NaN
2019-02-27/12:03:43.00           27.601981             NaN
2019-02-27/12:03:43.03           27.611439             NaN
2019-02-27/12:03:43.06           27.625163             NaN
2019-02-27/12:03:43.09           27.643975             NaN
2019-02-27/12:03:43.12           27.649471             NaN
2019-02-27/12:03:43.15           27.660245             NaN
2019-02-27/12:03:43.19           27.659956             NaN
2019-02-27/12:03:43.22           27.653553             NaN
2019-02-27/12:03:43.25           27.656066             NaN
2019-02-27/12:03:43.28           27.658447             NaN
2019-02-27/12:03:43.31           27.668716             NaN
2019-02-27/12:03:43.34           27.667664             NaN
2019-02-27/12:03:43.37           27.666601             NaN
2019-02-27/12:03:43.40           27.673691             NaN
2019-02-27/12:03:43.44           27.676244             NaN
2019-02-27/12:03:43.47           27.695390             NaN
2019-02-27/12:03:43.50           27.703195             NaN
2019-02-27/12:03:43.53           27.697191             NaN
2019-02-27/12:03:43.56           27.691739             NaN
2019-02-27/12:03:43.59           27.695911             NaN
2019-02-27/12:03:43.62           27.700493             NaN
2019-02-27/12:03:43.65           27.699236             NaN
2019-02-27/12:03:43.69           27.712470             NaN
2019-02-27/12:03:43.72           27.720227             NaN
2019-02-27/12:03:43.75           27.719372             NaN
2019-02-27/12:03:43.78           27.703892             NaN
2019-02-27/12:03:43.81           27.698658             NaN
2019-02-27/12:03:43.84           27.703717             NaN
2019-02-27/12:03:43.87           27.695625             NaN
2019-02-27/12:03:43.90           27.700605             NaN
2019-02-27/12:03:43.94           27.710224             NaN
2019-02-27/12:03:43.97           27.708242             NaN
2019-02-27/12:03:44.00           27.703427             NaN
2019-02-27/12:03:44.03           27.690558             NaN
2019-02-27/12:03:44.06           27.696555             NaN
2019-02-27/12:03:44.09           27.707050             NaN
2019-02-27/12:03:44.12           27.702873             NaN
2019-02-27/12:03:44.15           27.710761             NaN
2019-02-27/12:03:44.19           27.710732             NaN
2019-02-27/12:03:44.22           27.718313             NaN
2019-02-27/12:03:44.25           27.713237             NaN
2019-02-27/12:03:44.28           27.705459             NaN
2019-02-27/12:03:44.31           27.706465             NaN
2019-02-27/12:03:44.34           27.700737             NaN
2019-02-27/12:03:44.37           27.691062             NaN
2019-02-27/12:03:44.40           27.685430             NaN
2019-02-27/12:03:44.44           27.675167             NaN
2019-02-27/12:03:44.47           27.670216             NaN
2019-02-27/12:03:44.50           27.660487             NaN
2019-02-27/12:03:44.53           27.658010             NaN
2019-02-27/12:03:44.56           27.651008             NaN
2019-02-27/12:03:44.59           27.654991             NaN
2019-02-27/12:03:44.62           27.658463             NaN
2019-02-27/12:03:44.65           27.659646             NaN
2019-02-27/12:03:44.69           27.672044             NaN
2019-02-27/12:03:44.72           27.678730             NaN
2019-02-27/12:03:44.75           27.688099             NaN
2019-02-27/12:03:44.78           27.682713             NaN
2019-02-27/12:03:44.81           27.689048             NaN
2019-02-27/12:03:44.84           27.694934             NaN
2019-02-27/12:03:44.87           27.708655             NaN
2019-02-27/12:03:44.90           27.712292             NaN
2019-02-27/12:03:44.94           27.724817             NaN
2019-02-27/12:03:44.97           27.724022             NaN
2019-02-27/12:03:45.00           27.726620             NaN
2019-02-27/12:03:45.03           27.725675             NaN
2019-02-27/12:03:45.06           27.736048             NaN
2019-02-27/12:03:45.09           27.730515             NaN
2019-02-27/12:03:45.12           27.736522             NaN
2019-02-27/12:03:45.15           27.733531             NaN
2019-02-27/12:03:45.19           27.747453             NaN
2019-02-27/12:03:45.22           27.765000             NaN
2019-02-27/12:03:45.25           27.780597             NaN
2019-02-27/12:03:45.28           27.795416             NaN
2019-02-27/12:03:45.31           27.802360             NaN
2019-02-27/12:03:45.34           27.800825             NaN
2019-02-27/12:03:45.37           27.808710             NaN
2019-02-27/12:03:45.40           27.817704             NaN
2019-02-27/12:03:45.44           27.832318             NaN
2019-02-27/12:03:45.47           27.845292             NaN
2019-02-27/12:03:45.50           27.850679             NaN
2019-02-27/12:03:45.53           27.850160             NaN
2019-02-27/12:03:45.56           27.855661             NaN
2019-02-27/12:03:45.59           27.854378             NaN
2019-02-27/12:03:45.62           27.865415             NaN
2019-02-27/12:03:45.65           27.878239             NaN
2019-02-27/12:03:45.69           27.887601             NaN
2019-02-27/12:03:45.72           27.889254             NaN
2019-02-27/12:03:45.75           27.882434             NaN
2019-02-27/12:03:45.78           27.887898             NaN
2019-02-27/12:03:45.81           27.891922             NaN
2019-02-27/12:03:45.84           27.888716             NaN
2019-02-27/12:03:45.87           27.891983             NaN
2019-02-27/12:03:45.90           27.894846             NaN
2019-02-27/12:03:45.94           27.887745             NaN
2019-02-27/12:03:45.97           27.884479             NaN
2019-02-27/12:03:46.00           27.880522             NaN
2019-02-27/12:03:46.03           27.888857             NaN
2019-02-27/12:03:46.06           27.888190             NaN
2019-02-27/12:03:46.09           27.888912             NaN
2019-02-27/12:03:46.12           27.902264             NaN
2019-02-27/12:03:46.15           27.921109             NaN
2019-02-27/12:03:46.19           27.926747             NaN
2019-02-27/12:03:46.22           27.939104             NaN
2019-02-27/12:03:46.25           27.953517             NaN
2019-02-27/12:03:46.28           27.964087             NaN
2019-02-27/12:03:46.31           27.964016             NaN
2019-02-27/12:03:46.34           27.951054             NaN
2019-02-27/12:03:46.37           27.934169             NaN
2019-02-27/12:03:46.40           27.920385             NaN
2019-02-27/12:03:46.44           27.904326             NaN
2019-02-27/12:03:46.47           27.897320             NaN
2019-02-27/12:03:46.50           27.908116             NaN
2019-02-27/12:03:46.53           27.912602             NaN
2019-02-27/12:03:46.56           27.913432             NaN
2019-02-27/12:03:46.59           27.907754             NaN
2019-02-27/12:03:46.62           27.914318             NaN
2019-02-27/12:03:46.65           27.925330             NaN
2019-02-27/12:03:46.69           27.936648             NaN
2019-02-27/12:03:46.72           27.942581             NaN
2019-02-27/12:03:46.75           27.959676             NaN
2019-02-27/12:03:46.78           27.950196             NaN
2019-02-27/12:03:46.81           27.946556             NaN
2019-02-27/12:03:46.84           27.951788             NaN
2019-02-27/12:03:46.87           27.953623             NaN
2019-02-27/12:03:46.90           27.953537             NaN
2019-02-27/12:03:46.94           27.969020             NaN
2019-02-27/12:03:46.97           27.960262             NaN
2019-02-27/12:03:47.00           27.964173             NaN
2019-02-27/12:03:47.03           27.955318             NaN
2019-02-27/12:03:47.06           27.954427             NaN
2019-02-27/12:03:47.09           27.953979             NaN
2019-02-27/12:03:47.12           27.949362             NaN
2019-02-27/12:03:47.15           27.951413             NaN
2019-02-27/12:03:47.19           27.949765             NaN
2019-02-27/12:03:47.22           27.939869             NaN
2019-02-27/12:03:47.25           27.943869             NaN
2019-02-27/12:03:47.28           27.941957             NaN
2019-02-27/12:03:47.31           27.940227             NaN
2019-02-27/12:03:47.34           27.934495             NaN
2019-02-27/12:03:47.37           27.926232             NaN
2019-02-27/12:03:47.40           27.921837             NaN
2019-02-27/12:03:47.44           27.916483             NaN
2019-02-27/12:03:47.47           27.928294             NaN
2019-02-27/12:03:47.50           27.942615             NaN
2019-02-27/12:03:47.53           27.945739             NaN
2019-02-27/12:03:47.56           27.948330             NaN
2019-02-27/12:03:47.59           27.945409             NaN
2019-02-27/12:03:47.62           27.956539             NaN
2019-02-27/12:03:47.65           27.973147             NaN
2019-02-27/12:03:47.69           27.974886             NaN
2019-02-27/12:03:47.72           27.981137             NaN
2019-02-27/12:03:47.75           27.979140             NaN
2019-02-27/12:03:47.78           27.975920             NaN
2019-02-27/12:03:47.81           27.980523             NaN
2019-02-27/12:03:47.84           28.007809             NaN
2019-02-27/12:03:47.87           28.018224             NaN
2019-02-27/12:03:47.90           28.019638             NaN
2019-02-27/12:03:47.94           28.022108             NaN
2019-02-27/12:03:47.97           28.042154             NaN
2019-02-27/12:03:48.00           28.060298             NaN
2019-02-27/12:03:48.03           28.067724             NaN
2019-02-27/12:03:48.06           28.077255             NaN
2019-02-27/12:03:48.09           28.085878             NaN
2019-02-27/12:03:48.12           28.082440             NaN
2019-02-27/12:03:48.15           28.091395             NaN
2019-02-27/12:03:48.19           28.096119             NaN
2019-02-27/12:03:48.22           28.096627             NaN
2019-02-27/12:03:48.25           28.085670             NaN
2019-02-27/12:03:48.28           28.082323             NaN
2019-02-27/12:03:48.31           28.077946             NaN
2019-02-27/12:03:48.34           28.072586             NaN
2019-02-27/12:03:48.37           28.071087             NaN
2019-02-27/12:03:48.40           28.059836             NaN
2019-02-27/12:03:48.44           28.061479             NaN
2019-02-27/12:03:48.47           28.068291             NaN
2019-02-27/12:03:48.50           28.065674             NaN
2019-02-27/12:03:48.53           28.075039             NaN
2019-02-27/12:03:48.56           28.082267             NaN
2019-02-27/12:03:48.59           28.088295             NaN
2019-02-27/12:03:48.62           28.087664             NaN
2019-02-27/12:03:48.65           28.085520             NaN
2019-02-27/12:03:48.69           28.096187             NaN
2019-02-27/12:03:48.72           28.085862             NaN
2019-02-27/12:03:48.75           28.082378             NaN
2019-02-27/12:03:48.78           28.092068             NaN
2019-02-27/12:03:48.81           28.098421             NaN
2019-02-27/12:03:48.84           28.101587             NaN
2019-02-27/12:03:48.87           28.115373             NaN
2019-02-27/12:03:48.90           28.128062             NaN
2019-02-27/12:03:48.94           28.133422             NaN
2019-02-27/12:03:48.97           28.137592             NaN
2019-02-27/12:03:49.00           28.146627             NaN
2019-02-27/12:03:49.03           28.151478             NaN
2019-02-27/12:03:49.06           28.141679             NaN
2019-02-27/12:03:49.09           28.134775             NaN
2019-02-27/12:03:49.12           28.156904             NaN
2019-02-27/12:03:49.15           28.162294             NaN
2019-02-27/12:03:49.19           28.163066             NaN
2019-02-27/12:03:49.22           28.171767             NaN
2019-02-27/12:03:49.25           28.159467             NaN
2019-02-27/12:03:49.28           28.156516             NaN
2019-02-27/12:03:49.31           28.150371             NaN
2019-02-27/12:03:49.34           28.160562             NaN
2019-02-27/12:03:49.37           28.159701             NaN
2019-02-27/12:03:49.40           28.134531             NaN
2019-02-27/12:03:49.44           28.125026             NaN
2019-02-27/12:03:49.47           28.132436             NaN
2019-02-27/12:03:49.50           28.138749             NaN
2019-02-27/12:03:49.53           28.148046             NaN
2019-02-27/12:03:49.56           28.165722             NaN
2019-02-27/12:03:49.59           28.175085             NaN
2019-02-27/12:03:49.62           28.183125             NaN
2019-02-27/12:03:49.65           28.194434             NaN
2019-02-27/12:03:49.69           28.209827             NaN
2019-02-27/12:03:49.72           28.211020             NaN
2019-02-27/12:03:49.75           28.199043             NaN
2019-02-27/12:03:49.78           28.188712             NaN
2019-02-27/12:03:49.81           28.184095             NaN
2019-02-27/12:03:49.84           28.186967             NaN
2019-02-27/12:03:49.87           28.187541             NaN
2019-02-27/12:03:49.90           28.185841             NaN
2019-02-27/12:03:49.94           28.174233             NaN
2019-02-27/12:03:49.97           28.168127             NaN
2019-02-27/12:03:50.00           28.161958             NaN
2019-02-27/12:03:50.03           28.172835             NaN
2019-02-27/12:03:50.06           28.174554             NaN
2019-02-27/12:03:50.09           28.179178             NaN
2019-02-27/12:03:50.12           28.175254             NaN
2019-02-27/12:03:50.15           28.177934             NaN
2019-02-27/12:03:50.19           28.178762             NaN
2019-02-27/12:03:50.22           28.197099             NaN
2019-02-27/12:03:50.25           28.200343             NaN
2019-02-27/12:03:50.28           28.213896             NaN
2019-02-27/12:03:50.31           28.208684             NaN
2019-02-27/12:03:50.34           28.209198             NaN
2019-02-27/12:03:50.37           28.213718             NaN
2019-02-27/12:03:50.40           28.214038             NaN
2019-02-27/12:03:50.44           28.210215             NaN
2019-02-27/12:03:50.47           28.219097             NaN
2019-02-27/12:03:50.50           28.222397             NaN
2019-02-27/12:03:50.53           28.232581             NaN
2019-02-27/12:03:50.56           28.230744             NaN
2019-02-27/12:03:50.59           28.231870             NaN
2019-02-27/12:03:50.62           28.228444             NaN
2019-02-27/12:03:50.65           28.221233             NaN
2019-02-27/12:03:50.69           28.216133             NaN
2019-02-27/12:03:50.72           28.227665             NaN
2019-02-27/12:03:50.75           28.223122             NaN
2019-02-27/12:03:50.78           28.211328             NaN
2019-02-27/12:03:50.81           28.209121             NaN
2019-02-27/12:03:50.84           28.216448             NaN
2019-02-27/12:03:50.87           28.225210             NaN
2019-02-27/12:03:50.90           28.242570             NaN
2019-02-27/12:03:50.94           28.256569             NaN
2019-02-27/12:03:50.97           28.262652             NaN
2019-02-27/12:03:51.00           28.257825             NaN
2019-02-27/12:03:51.03           28.253646             NaN
2019-02-27/12:03:51.06           28.260734             NaN
2019-02-27/12:03:51.09           28.259730             NaN
2019-02-27/12:03:51.12           28.263803             NaN
2019-02-27/12:03:51.15           28.270020             NaN
2019-02-27/12:03:51.19           28.265241             NaN
2019-02-27/12:03:51.22           28.269699             NaN
2019-02-27/12:03:51.25           28.269404             NaN
2019-02-27/12:03:51.28           28.272107             NaN
2019-02-27/12:03:51.31           28.285455             NaN
2019-02-27/12:03:51.34           28.295465             NaN
2019-02-27/12:03:51.37           28.295877             NaN
2019-02-27/12:03:51.40           28.279597             NaN
2019-02-27/12:03:51.44           28.264554             NaN
2019-02-27/12:03:51.47           28.265335             NaN
2019-02-27/12:03:51.50           28.262572             NaN
2019-02-27/12:03:51.53           28.270713             NaN
2019-02-27/12:03:51.56           28.276829             NaN
2019-02-27/12:03:51.59           28.274265             NaN
2019-02-27/12:03:51.62           28.269669             NaN
2019-02-27/12:03:51.65           28.255797             NaN
2019-02-27/12:03:51.69           28.257227             NaN
2019-02-27/12:03:51.72           28.250868             NaN
2019-02-27/12:03:51.75           28.244985             NaN
2019-02-27/12:03:51.78           28.247908             NaN
2019-02-27/12:03:51.81           28.252942             NaN
2019-02-27/12:03:51.84           28.262224             NaN
2019-02-27/12:03:51.87           28.252507             NaN
2019-02-27/12:03:51.90           28.244315             NaN
2019-02-27/12:03:51.94           28.255838             NaN
2019-02-27/12:03:51.97           28.264781             NaN
2019-02-27/12:03:52.00           28.274321             NaN
2019-02-27/12:03:52.03           28.285499             NaN
2019-02-27/12:03:52.06           28.273592             NaN
2019-02-27/12:03:52.09           28.261496             NaN
2019-02-27/12:03:52.12           28.251128             NaN
2019-02-27/12:03:52.15           28.260422             NaN
2019-02-27/12:03:52.19           28.262763             NaN
2019-02-27/12:03:52.22           28.265003             NaN
2019-02-27/12:03:52.25           28.268528             NaN
2019-02-27/12:03:52.28           28.271743             NaN
2019-02-27/12:03:52.31           28.279283             NaN
2019-02-27/12:03:52.34           28.290798             NaN
2019-02-27/12:03:52.37           28.304837             NaN
2019-02-27/12:03:52.40           28.298311             NaN
2019-02-27/12:03:52.44           28.293053             NaN
2019-02-27/12:03:52.47           28.284963             NaN
2019-02-27/12:03:52.50           28.279934             NaN
2019-02-27/12:03:52.53           28.276202             NaN
2019-02-27/12:03:52.56           28.276696             NaN
2019-02-27/12:03:52.59           28.265789             NaN
2019-02-27/12:03:52.62           28.258809             NaN
2019-02-27/12:03:52.65           28.263363             NaN
2019-02-27/12:03:52.69           28.264843             NaN
2019-02-27/12:03:52.72           28.267862             NaN
2019-02-27/12:03:52.75           28.278490             NaN
2019-02-27/12:03:52.78           28.279142             NaN
2019-02-27/12:03:52.81           28.276748             NaN
2019-02-27/12:03:52.84           28.277771             NaN
2019-02-27/12:03:52.87           28.278842             NaN
2019-02-27/12:03:52.90           28.284225             NaN
2019-02-27/12:03:52.94           28.276653             NaN
2019-02-27/12:03:52.97           28.293807             NaN
2019-02-27/12:03:53.00           28.299666             NaN
2019-02-27/12:03:53.03           28.309727             NaN
2019-02-27/12:03:53.06           28.314803             NaN
2019-02-27/12:03:53.09           28.312837             NaN
2019-02-27/12:03:53.12           28.318421             NaN
2019-02-27/12:03:53.15           28.322139             NaN
2019-02-27/12:03:53.19           28.326119             NaN
2019-02-27/12:03:53.22           28.331063             NaN
2019-02-27/12:03:53.25           28.333914             NaN
2019-02-27/12:03:53.28           28.344857             NaN
2019-02-27/12:03:53.31           28.343390             NaN
2019-02-27/12:03:53.34           28.344951             NaN
2019-02-27/12:03:53.37           28.353484             NaN
2019-02-27/12:03:53.40           28.345779             NaN
2019-02-27/12:03:53.44           28.337454             NaN
2019-02-27/12:03:53.47           28.330322             NaN
2019-02-27/12:03:53.50           28.317386             NaN
2019-02-27/12:03:53.53           28.308893             NaN
2019-02-27/12:03:53.56           28.299743             NaN
2019-02-27/12:03:53.59           28.300014             NaN
2019-02-27/12:03:53.62           28.302464             NaN
2019-02-27/12:03:53.65           28.313765             NaN
2019-02-27/12:03:53.69           28.334798             NaN
2019-02-27/12:03:53.72           28.356095             NaN
2019-02-27/12:03:53.75           28.377162             NaN
2019-02-27/12:03:53.78           28.402208             NaN
2019-02-27/12:03:53.81           28.419317             NaN
2019-02-27/12:03:53.84           28.422957             NaN
2019-02-27/12:03:53.87           28.421253             NaN
2019-02-27/12:03:53.90           28.427318             NaN
2019-02-27/12:03:53.94           28.423337             NaN
2019-02-27/12:03:53.97           28.411548             NaN
2019-02-27/12:03:54.00           28.408250             NaN
2019-02-27/12:03:54.03           28.414150             NaN
2019-02-27/12:03:54.06           28.404568             NaN
2019-02-27/12:03:54.09           28.404358             NaN
2019-02-27/12:03:54.12           28.412354             NaN
2019-02-27/12:03:54.15           28.417254             NaN
2019-02-27/12:03:54.19           28.409260             NaN
2019-02-27/12:03:54.22           28.412017             NaN
2019-02-27/12:03:54.25           28.412524             NaN
2019-02-27/12:03:54.28           28.412035             NaN
2019-02-27/12:03:54.31           28.407907             NaN
2019-02-27/12:03:54.34           28.410845             NaN
2019-02-27/12:03:54.37           28.407355             NaN
2019-02-27/12:03:54.40           28.404650             NaN
2019-02-27/12:03:54.44           28.408571             NaN
2019-02-27/12:03:54.47           28.413512             NaN
2019-02-27/12:03:54.50           28.401663             NaN
2019-02-27/12:03:54.53           28.412533             NaN
2019-02-27/12:03:54.56           28.422845             NaN
2019-02-27/12:03:54.59           28.424190             NaN
2019-02-27/12:03:54.62           28.436246             NaN
2019-02-27/12:03:54.65           28.437556             NaN
2019-02-27/12:03:54.69           28.437138             NaN
2019-02-27/12:03:54.72           28.440970             NaN
2019-02-27/12:03:54.75           28.450039             NaN
2019-02-27/12:03:54.78           28.465959             NaN
2019-02-27/12:03:54.81           28.462253             NaN
2019-02-27/12:03:54.84           28.449806             NaN
2019-02-27/12:03:54.87           28.439895             NaN
2019-02-27/12:03:54.90           28.429013             NaN
2019-02-27/12:03:54.94           28.425590             NaN
2019-02-27/12:03:54.97           28.418816             NaN
2019-02-27/12:03:55.00           28.405517             NaN
2019-02-27/12:03:55.03           28.398857             NaN
2019-02-27/12:03:55.06           28.396213             NaN
2019-02-27/12:03:55.09           28.401807             NaN
2019-02-27/12:03:55.12           28.409932             NaN
2019-02-27/12:03:55.15           28.415477             NaN
2019-02-27/12:03:55.19           28.410995             NaN
2019-02-27/12:03:55.22           28.403956             NaN
2019-02-27/12:03:55.25           28.412907             NaN
2019-02-27/12:03:55.28           28.424608             NaN
2019-02-27/12:03:55.31           28.433920             NaN
2019-02-27/12:03:55.34           28.442414             NaN
2019-02-27/12:03:55.37           28.438564             NaN
2019-02-27/12:03:55.40           28.445936             NaN
2019-02-27/12:03:55.44           28.457948             NaN
2019-02-27/12:03:55.47           28.471078             NaN
2019-02-27/12:03:55.50           28.489592             NaN
2019-02-27/12:03:55.53           28.505912             NaN
2019-02-27/12:03:55.56           28.518971             NaN
2019-02-27/12:03:55.59           28.524539             NaN
2019-02-27/12:03:55.62           28.524973             NaN
2019-02-27/12:03:55.65           28.534195             NaN
2019-02-27/12:03:55.69           28.528971             NaN
2019-02-27/12:03:55.72           28.521498             NaN
2019-02-27/12:03:55.75           28.525791             NaN
2019-02-27/12:03:55.78           28.523483             NaN
2019-02-27/12:03:55.81           28.509000             NaN
2019-02-27/12:03:55.84           28.501613             NaN
2019-02-27/12:03:55.87           28.508633             NaN
2019-02-27/12:03:55.90           28.516865             NaN
2019-02-27/12:03:55.94           28.532115             NaN
2019-02-27/12:03:55.97           28.533469             NaN
2019-02-27/12:03:56.00           28.528687             NaN
2019-02-27/12:03:56.03           28.526916             NaN
2019-02-27/12:03:56.06           28.526049             NaN
2019-02-27/12:03:56.09           28.533547             NaN
2019-02-27/12:03:56.12           28.538544             NaN
2019-02-27/12:03:56.15           28.532524             NaN
2019-02-27/12:03:56.19           28.529363             NaN
2019-02-27/12:03:56.22           28.526905             NaN
2019-02-27/12:03:56.25           28.535194             NaN
2019-02-27/12:03:56.28           28.557897             NaN
2019-02-27/12:03:56.31           28.569145             NaN
2019-02-27/12:03:56.34           28.567112             NaN
2019-02-27/12:03:56.37           28.575816             NaN
2019-02-27/12:03:56.40           28.571453             NaN
2019-02-27/12:03:56.44           28.558998             NaN
2019-02-27/12:03:56.47           28.548683             NaN
2019-02-27/12:03:56.50           28.524952             NaN
2019-02-27/12:03:56.53           28.519953             NaN
2019-02-27/12:03:56.56           28.507605             NaN
2019-02-27/12:03:56.59           28.498094             NaN
2019-02-27/12:03:56.62           28.505416             NaN
2019-02-27/12:03:56.65           28.504584             NaN
2019-02-27/12:03:56.69           28.514589             NaN
2019-02-27/12:03:56.72           28.538254             NaN
2019-02-27/12:03:56.75           28.546561             NaN
2019-02-27/12:03:56.78           28.564447             NaN
2019-02-27/12:03:56.81           28.565757             NaN
2019-02-27/12:03:56.84           28.559951             NaN
2019-02-27/12:03:56.87           28.565684             NaN
2019-02-27/12:03:56.90           28.571196             NaN
2019-02-27/12:03:56.94           28.565692             NaN
2019-02-27/12:03:56.97           28.581250             NaN
2019-02-27/12:03:57.00           28.592044             NaN
2019-02-27/12:03:57.03           28.614238             NaN
2019-02-27/12:03:57.06           28.628502             NaN
2019-02-27/12:03:57.09           28.647697             NaN
2019-02-27/12:03:57.12           28.669785             NaN
2019-02-27/12:03:57.15           28.688450             NaN
2019-02-27/12:03:57.19           28.686419             NaN
2019-02-27/12:03:57.22           28.690284             NaN
2019-02-27/12:03:57.25           28.679706             NaN
2019-02-27/12:03:57.28           28.679116             NaN
2019-02-27/12:03:57.31           28.666153             NaN
2019-02-27/12:03:57.34           28.663875             NaN
2019-02-27/12:03:57.37           28.659227             NaN
2019-02-27/12:03:57.40           28.670526             NaN
2019-02-27/12:03:57.44           28.668340             NaN
2019-02-27/12:03:57.47           28.688788             NaN
2019-02-27/12:03:57.50           28.698406             NaN
2019-02-27/12:03:57.53           28.709502             NaN
2019-02-27/12:03:57.56           28.710343             NaN
2019-02-27/12:03:57.59           28.714198             NaN
2019-02-27/12:03:57.62           28.706580             NaN
2019-02-27/12:03:57.65           28.713927             NaN
2019-02-27/12:03:57.69           28.705329             NaN
2019-02-27/12:03:57.72           28.700462             NaN
2019-02-27/12:03:57.75           28.699949             NaN
2019-02-27/12:03:57.78           28.720811             NaN
2019-02-27/12:03:57.81           28.735151             NaN
2019-02-27/12:03:57.84           28.737483             NaN
2019-02-27/12:03:57.87           28.748920             NaN
2019-02-27/12:03:57.90           28.763879             NaN
2019-02-27/12:03:57.94           28.773044             NaN
2019-02-27/12:03:57.97           28.774431             NaN
2019-02-27/12:03:58.00           28.769423             NaN
2019-02-27/12:03:58.03           28.767899             NaN
2019-02-27/12:03:58.06           28.758301             NaN
2019-02-27/12:03:58.09           28.752259             NaN
2019-02-27/12:03:58.12           28.758390             NaN
2019-02-27/12:03:58.15           28.762121             NaN
2019-02-27/12:03:58.19           28.756094             NaN
2019-02-27/12:03:58.22           28.743825             NaN
2019-02-27/12:03:58.25           28.739582             NaN
2019-02-27/12:03:58.28           28.744682             NaN
2019-02-27/12:03:58.31           28.739911             NaN
2019-02-27/12:03:58.34           28.730320             NaN
2019-02-27/12:03:58.37           28.716809             NaN
2019-02-27/12:03:58.40           28.710101             NaN
2019-02-27/12:03:58.44           28.702589             NaN
2019-02-27/12:03:58.47           28.703911             NaN
2019-02-27/12:03:58.50           28.716264             NaN
2019-02-27/12:03:58.53           28.727547             NaN
2019-02-27/12:03:58.56           28.727818             NaN
2019-02-27/12:03:58.59           28.727134             NaN
2019-02-27/12:03:58.62           28.741841             NaN
2019-02-27/12:03:58.65           28.754406             NaN
2019-02-27/12:03:58.69           28.752371             NaN
2019-02-27/12:03:58.72           28.749447             NaN
2019-02-27/12:03:58.75           28.762204             NaN
2019-02-27/12:03:58.78           28.756334             NaN
2019-02-27/12:03:58.81           28.756762             NaN
2019-02-27/12:03:58.84           28.764353             NaN
2019-02-27/12:03:58.87           28.766200             NaN
2019-02-27/12:03:58.90           28.757698             NaN
2019-02-27/12:03:58.94           28.751252             NaN
2019-02-27/12:03:58.97           28.753733             NaN
2019-02-27/12:03:59.00           28.761596             NaN
2019-02-27/12:03:59.03           28.749756             NaN
2019-02-27/12:03:59.06           28.746775             NaN
2019-02-27/12:03:59.09           28.735956             NaN
2019-02-27/12:03:59.12           28.723868             NaN
2019-02-27/12:03:59.15           28.715016             NaN
2019-02-27/12:03:59.19           28.719834             NaN
2019-02-27/12:03:59.22           28.720782             NaN
2019-02-27/12:03:59.25           28.720295             NaN
2019-02-27/12:03:59.28           28.715646             NaN
2019-02-27/12:03:59.31           28.725716             NaN
2019-02-27/12:03:59.34           28.727534             NaN
2019-02-27/12:03:59.37           28.727064             NaN
2019-02-27/12:03:59.40           28.741943             NaN
2019-02-27/12:03:59.44           28.757934             NaN
2019-02-27/12:03:59.47           28.763794             NaN
2019-02-27/12:03:59.50           28.765829             NaN
2019-02-27/12:03:59.53           28.776659             NaN
2019-02-27/12:03:59.56           28.797594             NaN
2019-02-27/12:03:59.59           28.805569             NaN
2019-02-27/12:03:59.62           28.821690             NaN
2019-02-27/12:03:59.65           28.838803             NaN
2019-02-27/12:03:59.69           28.851089             NaN
2019-02-27/12:03:59.72           28.852427             NaN
2019-02-27/12:03:59.75           28.849649             NaN
2019-02-27/12:03:59.78           28.854254             NaN
2019-02-27/12:03:59.81           28.853142             NaN
2019-02-27/12:03:59.84           28.852170             NaN
2019-02-27/12:03:59.87           28.855172             NaN
2019-02-27/12:03:59.90           28.848231             NaN
2019-02-27/12:03:59.94           28.843235             NaN
2019-02-27/12:03:59.97           28.838007             NaN
2019-02-27/12:04:00.00           28.841861       28.391555
2019-02-27/12:04:00.03           28.844637       28.393914
2019-02-27/12:04:00.06           28.863492       28.396272
2019-02-27/12:04:00.09           28.882039       28.398706
2019-02-27/12:04:00.12           28.884414       28.401065
2019-02-27/12:04:00.15           28.893894       28.403423
2019-02-27/12:04:00.19           28.906838       28.405782
2019-02-27/12:04:00.22           28.926249       28.408216
2019-02-27/12:04:00.25           28.936495       28.410575
2019-02-27/12:04:00.28           28.944352       28.412933
2019-02-27/12:04:00.31           28.950931       28.415291
2019-02-27/12:04:00.34           28.952565       28.417726
2019-02-27/12:04:00.37           28.940664       28.420084
2019-02-27/12:04:00.40           28.945200       28.422443
2019-02-27/12:04:00.44           28.932385       28.424801
2019-02-27/12:04:00.47           28.946107       28.427236
2019-02-27/12:04:00.50           28.947478       28.429594
2019-02-27/12:04:00.53           28.947874       28.431952
2019-02-27/12:04:00.56           28.952098       28.434311
2019-02-27/12:04:00.59           28.948251       28.436745
2019-02-27/12:04:00.62           28.939478       28.439104
2019-02-27/12:04:00.65           28.945059       28.441462
2019-02-27/12:04:00.69           28.936711       28.443820
2019-02-27/12:04:00.72           28.939906       28.446255
2019-02-27/12:04:00.75           28.917933       28.448613
2019-02-27/12:04:00.78           28.913821       28.450972
2019-02-27/12:04:00.81           28.910537       28.453330
2019-02-27/12:04:00.84           28.915347       28.455765
2019-02-27/12:04:00.87           28.922702       28.458123
2019-02-27/12:04:00.90           28.924896       28.460481
2019-02-27/12:04:00.94           28.925887       28.462840
2019-02-27/12:04:00.97           28.929477       28.465274
2019-02-27/12:04:01.00           28.936330       28.467623
2019-02-27/12:04:01.03           28.949555       28.469880
2019-02-27/12:04:01.06           28.951104       28.472137
2019-02-27/12:04:01.09           28.950840       28.474467
2019-02-27/12:04:01.12           28.936270       28.476724
2019-02-27/12:04:01.15           28.929395       28.478981
2019-02-27/12:04:01.19           28.936117       28.481238
2019-02-27/12:04:01.22           28.933633       28.483568
2019-02-27/12:04:01.25           28.927882       28.485825
2019-02-27/12:04:01.28           28.937777       28.488082
2019-02-27/12:04:01.31           28.939110       28.490339
2019-02-27/12:04:01.34           28.942544       28.492669
2019-02-27/12:04:01.37           28.955316       28.494926
2019-02-27/12:04:01.40           28.976353       28.497184
2019-02-27/12:04:01.44           28.981223       28.499441
2019-02-27/12:04:01.47           28.971265       28.501771
2019-02-27/12:04:01.50           28.966641       28.504028
2019-02-27/12:04:01.53           28.959165       28.506285
2019-02-27/12:04:01.56           28.941194       28.508542
2019-02-27/12:04:01.59           28.931626       28.510872
2019-02-27/12:04:01.62           28.928365       28.513129
2019-02-27/12:04:01.65           28.920445       28.515386
2019-02-27/12:04:01.69           28.910634       28.517643
2019-02-27/12:04:01.72           28.905113       28.519973
2019-02-27/12:04:01.75           28.901168       28.522230
2019-02-27/12:04:01.78           28.901540       28.524487
2019-02-27/12:04:01.81           28.918961       28.526744
2019-02-27/12:04:01.84           28.916380       28.529074
2019-02-27/12:04:01.87           28.910213       28.531331
2019-02-27/12:04:01.90           28.906764       28.533588
2019-02-27/12:04:01.94           28.890792       28.535845
2019-02-27/12:04:01.97           28.877076       28.538175
2019-02-27/12:04:02.00           28.882098       28.540423
2019-02-27/12:04:02.03           28.892746       28.542578
2019-02-27/12:04:02.06           28.890330       28.544734
2019-02-27/12:04:02.09           28.881382       28.546959
2019-02-27/12:04:02.12           28.896165       28.549115
2019-02-27/12:04:02.15           28.904222       28.551271
2019-02-27/12:04:02.19           28.913749       28.553426
2019-02-27/12:04:02.22           28.935877       28.555652
2019-02-27/12:04:02.25           28.964687       28.557807
2019-02-27/12:04:02.28           28.986491       28.559963
2019-02-27/12:04:02.31           28.987595       28.562119
2019-02-27/12:04:02.34           29.006873       28.564344
2019-02-27/12:04:02.37           29.015510       28.566500
2019-02-27/12:04:02.40           29.022239       28.568655
2019-02-27/12:04:02.44           29.031414       28.570811
2019-02-27/12:04:02.47           29.036695       28.573036
2019-02-27/12:04:02.50           29.039485       28.575192
2019-02-27/12:04:02.53           29.047182       28.577348
2019-02-27/12:04:02.56           29.048239       28.579503
2019-02-27/12:04:02.59           29.063081       28.581729
2019-02-27/12:04:02.62           29.071215       28.583884
2019-02-27/12:04:02.65           29.083360       28.586040
2019-02-27/12:04:02.69           29.083779       28.588196
2019-02-27/12:04:02.72           29.085734       28.590421
2019-02-27/12:04:02.75           29.091459       28.592577
2019-02-27/12:04:02.78           29.090916       28.594732
2019-02-27/12:04:02.81           29.078411       28.596888
2019-02-27/12:04:02.84           29.077435       28.599113
2019-02-27/12:04:02.87           29.075446       28.601269
2019-02-27/12:04:02.90           29.066686       28.603425
2019-02-27/12:04:02.94           29.070040       28.605580
2019-02-27/12:04:02.97           29.066559       28.607806
2019-02-27/12:04:03.00           29.069892       28.609951
2019-02-27/12:04:03.03           29.060311       28.612000
2019-02-27/12:04:03.06           29.064569       28.614048
2019-02-27/12:04:03.09           29.077863       28.616163
2019-02-27/12:04:03.12           29.081453       28.618211
2019-02-27/12:04:03.15           29.075302       28.620260
2019-02-27/12:04:03.19           29.089747       28.622308
2019-02-27/12:04:03.22           29.091233       28.624423
2019-02-27/12:04:03.25           29.109014       28.626472
2019-02-27/12:04:03.28           29.117487       28.628520
2019-02-27/12:04:03.31           29.126668       28.630569
2019-02-27/12:04:03.34           29.142157       28.632683
2019-02-27/12:04:03.37           29.154741       28.634732
2019-02-27/12:04:03.40           29.166815       28.636780
2019-02-27/12:04:03.44           29.187361       28.638829
2019-02-27/12:04:03.47           29.193790       28.640944
2019-02-27/12:04:03.50           29.204460       28.642992
2019-02-27/12:04:03.53           29.214120       28.645041
2019-02-27/12:04:03.56           29.218788       28.647089
2019-02-27/12:04:03.59           29.225856       28.649204
2019-02-27/12:04:03.62           29.217781       28.651252
2019-02-27/12:04:03.65           29.202863       28.653301
2019-02-27/12:04:03.69           29.189877       28.655349
2019-02-27/12:04:03.72           29.190341       28.657464
2019-02-27/12:04:03.75           29.196953       28.659513
2019-02-27/12:04:03.78           29.193018       28.661561
2019-02-27/12:04:03.81           29.198587       28.663610
2019-02-27/12:04:03.84           29.202686       28.665724
2019-02-27/12:04:03.87           29.196653       28.667773
2019-02-27/12:04:03.90           29.194311       28.669821
2019-02-27/12:04:03.94           29.187800       28.671870
2019-02-27/12:04:03.97           29.191429       28.673985
2019-02-27/12:04:04.00           29.186154       28.676023
2019-02-27/12:04:04.03           29.170636       28.677963
2019-02-27/12:04:04.06           29.171512       28.679904
2019-02-27/12:04:04.09           29.149631       28.681907
2019-02-27/12:04:04.12           29.138368       28.683848
2019-02-27/12:04:04.15           29.138708       28.685788
2019-02-27/12:04:04.19           29.151435       28.687729
2019-02-27/12:04:04.22           29.162385       28.689732
2019-02-27/12:04:04.25           29.156311       28.691673
2019-02-27/12:04:04.28           29.149447       28.693613
2019-02-27/12:04:04.31           29.147213       28.695554
2019-02-27/12:04:04.34           29.149111       28.697557
2019-02-27/12:04:04.37           29.163312       28.699498
2019-02-27/12:04:04.40           29.171749       28.701438
2019-02-27/12:04:04.44           29.180946       28.703379
2019-02-27/12:04:04.47           29.183446       28.705382
2019-02-27/12:04:04.50           29.183271       28.707323
2019-02-27/12:04:04.53           29.189970       28.709263
2019-02-27/12:04:04.56           29.200775       28.711204
2019-02-27/12:04:04.59           29.209989       28.713207
2019-02-27/12:04:04.62           29.201544       28.715147
2019-02-27/12:04:04.65           29.183821       28.717088
2019-02-27/12:04:04.69           29.190248       28.719029
2019-02-27/12:04:04.72           29.188006       28.721032
2019-02-27/12:04:04.75           29.184712       28.722972
2019-02-27/12:04:04.78           29.194280       28.724913
2019-02-27/12:04:04.81           29.196897       28.726854
2019-02-27/12:04:04.84           29.190006       28.728857
2019-02-27/12:04:04.87           29.191756       28.730797
2019-02-27/12:04:04.90           29.193359       28.732738
2019-02-27/12:04:04.94           29.202585       28.734679
2019-02-27/12:04:04.97           29.194829       28.736682
2019-02-27/12:04:05.00           29.194296       28.738611
2019-02-27/12:04:05.03           29.187363       28.740437
2019-02-27/12:04:05.06           29.180831       28.742262
2019-02-27/12:04:05.09           29.189334       28.744147
2019-02-27/12:04:05.12           29.206781       28.745972
2019-02-27/12:04:05.15           29.206264       28.747798
2019-02-27/12:04:05.19           29.217855       28.749624
2019-02-27/12:04:05.22           29.220249       28.751508
2019-02-27/12:04:05.25           29.219717       28.753334
2019-02-27/12:04:05.28           29.217930       28.755159
2019-02-27/12:04:05.31           29.223562       28.756985
2019-02-27/12:04:05.34           29.229078       28.758869
2019-02-27/12:04:05.37           29.227095       28.760695
2019-02-27/12:04:05.40           29.216483       28.762520
2019-02-27/12:04:05.44           29.217304       28.764346
2019-02-27/12:04:05.47           29.215374       28.766231
2019-02-27/12:04:05.50           29.218086       28.768056
2019-02-27/12:04:05.53           29.229181       28.769882
2019-02-27/12:04:05.56           29.248965       28.771707
2019-02-27/12:04:05.59           29.259792       28.773592
2019-02-27/12:04:05.62           29.260698       28.775417
2019-02-27/12:04:05.65           29.260514       28.777243
2019-02-27/12:04:05.69           29.270325       28.779069
2019-02-27/12:04:05.72           29.279624       28.780953
2019-02-27/12:04:05.75           29.291172       28.782779
2019-02-27/12:04:05.78           29.289341       28.784604
2019-02-27/12:04:05.81           29.276152       28.786430
2019-02-27/12:04:05.84           29.260424       28.788314
2019-02-27/12:04:05.87           29.250133       28.790140
2019-02-27/12:04:05.90           29.243168       28.791965
2019-02-27/12:04:05.94           29.241140       28.793791
2019-02-27/12:04:05.97           29.232707       28.795676
2019-02-27/12:04:06.00           29.220126       28.797490
2019-02-27/12:04:06.03           29.207006       28.799199
2019-02-27/12:04:06.06           29.215784       28.800909
2019-02-27/12:04:06.09           29.225718       28.802674
2019-02-27/12:04:06.12           29.228087       28.804384
2019-02-27/12:04:06.15           29.220495       28.806093
2019-02-27/12:04:06.19           29.221038       28.807803
2019-02-27/12:04:06.22           29.218462       28.809568
2019-02-27/12:04:06.25           29.224300       28.811277
2019-02-27/12:04:06.28           29.233843       28.812987
2019-02-27/12:04:06.31           29.246480       28.814696
2019-02-27/12:04:06.34           29.260297       28.816461
2019-02-27/12:04:06.37           29.269997       28.818171
2019-02-27/12:04:06.40           29.286480       28.819880
2019-02-27/12:04:06.44           29.301627       28.821590
2019-02-27/12:04:06.47           29.307032       28.823355
2019-02-27/12:04:06.50           29.317218       28.825064
2019-02-27/12:04:06.53           29.311513       28.826774
2019-02-27/12:04:06.56           29.313396       28.828484
2019-02-27/12:04:06.59           29.301414       28.830248
2019-02-27/12:04:06.62           29.282410       28.831958
2019-02-27/12:04:06.65           29.281483       28.833668
2019-02-27/12:04:06.69           29.273418       28.835377
2019-02-27/12:04:06.72           29.270666       28.837142
2019-02-27/12:04:06.75           29.275696       28.838852
2019-02-27/12:04:06.78           29.273729       28.840561
2019-02-27/12:04:06.81           29.278716       28.842271
2019-02-27/12:04:06.84           29.272636       28.844036
2019-02-27/12:04:06.87           29.275886       28.845745
2019-02-27/12:04:06.90           29.288889       28.847455
2019-02-27/12:04:06.94           29.280634       28.849165
2019-02-27/12:04:06.97           29.282713       28.850929
2019-02-27/12:04:07.00           29.281054       28.852627
2019-02-27/12:04:07.03           29.275613       28.854217
2019-02-27/12:04:07.06           29.276698       28.855807
2019-02-27/12:04:07.09           29.267085       28.857447
2019-02-27/12:04:07.12           29.260345       28.859037
2019-02-27/12:04:07.15           29.268559       28.860626
2019-02-27/12:04:07.19           29.259211       28.862216
2019-02-27/12:04:07.22           29.265948       28.863857
2019-02-27/12:04:07.25           29.260658       28.865446
2019-02-27/12:04:07.28           29.262124       28.867036
2019-02-27/12:04:07.31           29.263334       28.868625
2019-02-27/12:04:07.34           29.260345       28.870266
2019-02-27/12:04:07.37           29.267817       28.871856
2019-02-27/12:04:07.40           29.277327       28.873445
2019-02-27/12:04:07.44           29.259912       28.875035
2019-02-27/12:04:07.47           29.259252       28.876675
2019-02-27/12:04:07.50           29.243122       28.878265
2019-02-27/12:04:07.53           29.245783       28.879855
2019-02-27/12:04:07.56           29.246796       28.881444
2019-02-27/12:04:07.59           29.242814       28.883085
2019-02-27/12:04:07.62           29.243491       28.884674
2019-02-27/12:04:07.65           29.257562       28.886264
2019-02-27/12:04:07.69           29.261112       28.887853
2019-02-27/12:04:07.72           29.282238       28.889494
2019-02-27/12:04:07.75           29.282370       28.891084
2019-02-27/12:04:07.78           29.301165       28.892673
2019-02-27/12:04:07.81           29.312775       28.894263
2019-02-27/12:04:07.84           29.316249       28.895904
2019-02-27/12:04:07.87           29.326079       28.897493
2019-02-27/12:04:07.90           29.331396       28.899083
2019-02-27/12:04:07.94           29.321461       28.900672
2019-02-27/12:04:07.97           29.327207       28.902313
2019-02-27/12:04:08.00           29.335064       28.903890
2019-02-27/12:04:08.03           29.341870       28.905355
2019-02-27/12:04:08.06           29.343427       28.906819
2019-02-27/12:04:08.09           29.336090       28.908330
2019-02-27/12:04:08.12           29.339765       28.909794
2019-02-27/12:04:08.15           29.331748       28.911258
2019-02-27/12:04:08.19           29.330797       28.912722
2019-02-27/12:04:08.22           29.339681       28.914233
2019-02-27/12:04:08.25           29.343585       28.915698
2019-02-27/12:04:08.28           29.337749       28.917162
2019-02-27/12:04:08.31           29.346216       28.918626
2019-02-27/12:04:08.34           29.346805       28.920137
2019-02-27/12:04:08.37           29.333077       28.921601
2019-02-27/12:04:08.40           29.330106       28.923065
2019-02-27/12:04:08.44           29.339310       28.924529
2019-02-27/12:04:08.47           29.339267       28.926041
2019-02-27/12:04:08.50           29.337732       28.927505
2019-02-27/12:04:08.53           29.337586       28.928969
2019-02-27/12:04:08.56           29.344476       28.930433
2019-02-27/12:04:08.59           29.354226       28.931944
2019-02-27/12:04:08.62           29.357465       28.933408
2019-02-27/12:04:08.65           29.376120       28.934872
2019-02-27/12:04:08.69           29.382660       28.936336
2019-02-27/12:04:08.72           29.393768       28.937848
2019-02-27/12:04:08.75           29.400451       28.939312
2019-02-27/12:04:08.78           29.398348       28.940776
2019-02-27/12:04:08.81           29.397013       28.942240
2019-02-27/12:04:08.84           29.396424       28.943751
2019-02-27/12:04:08.87           29.385698       28.945215
2019-02-27/12:04:08.90           29.397147       28.946679
2019-02-27/12:04:08.94           29.398507       28.948143
2019-02-27/12:04:08.97           29.403892       28.949655
2019-02-27/12:04:09.00           29.402900       28.951106
2019-02-27/12:04:09.03           29.403205       28.952442
2019-02-27/12:04:09.06           29.416243       28.953778
2019-02-27/12:04:09.09           29.418321       28.955157
2019-02-27/12:04:09.12           29.425483       28.956493
2019-02-27/12:04:09.15           29.440455       28.957828
2019-02-27/12:04:09.19           29.428007       28.959164
2019-02-27/12:04:09.22           29.431846       28.960543
2019-02-27/12:04:09.25           29.427088       28.961879
2019-02-27/12:04:09.28           29.427399       28.963214
2019-02-27/12:04:09.31           29.427917       28.964550
2019-02-27/12:04:09.34           29.429837       28.965929
2019-02-27/12:04:09.37           29.433692       28.967265
2019-02-27/12:04:09.40           29.425017       28.968601
2019-02-27/12:04:09.44           29.406207       28.969936
2019-02-27/12:04:09.47           29.402800       28.971315
2019-02-27/12:04:09.50           29.395316       28.972651
2019-02-27/12:04:09.53           29.395870       28.973987
2019-02-27/12:04:09.56           29.391761       28.975322
2019-02-27/12:04:09.59           29.394117       28.976701
2019-02-27/12:04:09.62           29.379199       28.978037
2019-02-27/12:04:09.65           29.370802       28.979373
2019-02-27/12:04:09.69           29.361505       28.980708
2019-02-27/12:04:09.72           29.353096       28.982087
2019-02-27/12:04:09.75           29.355873       28.983423
2019-02-27/12:04:09.78           29.339998       28.984759
2019-02-27/12:04:09.81           29.331325       28.986095
2019-02-27/12:04:09.84           29.324706       28.987473
2019-02-27/12:04:09.87           29.312876       28.988809
2019-02-27/12:04:09.90           29.319153       28.990145
2019-02-27/12:04:09.94           29.329996       28.991481
2019-02-27/12:04:09.97           29.333342       28.992860
2019-02-27/12:04:10.00           29.340213       28.994182
2019-02-27/12:04:10.03           29.340680       28.995386
2019-02-27/12:04:10.06           29.348196       28.996589
2019-02-27/12:04:10.09           29.337014       28.997831
2019-02-27/12:04:10.12           29.330476       28.999034
2019-02-27/12:04:10.15           29.331662       29.000237
2019-02-27/12:04:10.19           29.311942       29.001440
2019-02-27/12:04:10.22           29.296259       29.002682
2019-02-27/12:04:10.25           29.292522       29.003885
2019-02-27/12:04:10.28           29.292380       29.005088
2019-02-27/12:04:10.31           29.288889       29.006291
2019-02-27/12:04:10.34           29.300269       29.007533
2019-02-27/12:04:10.37           29.314809       29.008736
2019-02-27/12:04:10.40           29.333896       29.009939
2019-02-27/12:04:10.44           29.343955       29.011142
2019-02-27/12:04:10.47           29.364234       29.012384
2019-02-27/12:04:10.50           29.378314       29.013587
2019-02-27/12:04:10.53           29.380533       29.014791
2019-02-27/12:04:10.56           29.376341       29.015994
2019-02-27/12:04:10.59           29.378342       29.017236
2019-02-27/12:04:10.62           29.380166       29.018439
2019-02-27/12:04:10.65           29.384940       29.019642
2019-02-27/12:04:10.69           29.374021       29.020845
2019-02-27/12:04:10.72           29.375009       29.022087
2019-02-27/12:04:10.75           29.370243       29.023290
2019-02-27/12:04:10.78           29.361795       29.024493
2019-02-27/12:04:10.81           29.359990       29.025696
2019-02-27/12:04:10.84           29.369624       29.026938
2019-02-27/12:04:10.87           29.365540       29.028141
2019-02-27/12:04:10.90           29.361167       29.029344
2019-02-27/12:04:10.94           29.366726       29.030547
2019-02-27/12:04:10.97           29.369879       29.031789
2019-02-27/12:04:11.00           29.373013       29.032979
2019-02-27/12:04:11.03           29.386679       29.034047
2019-02-27/12:04:11.06           29.394930       29.035115
2019-02-27/12:04:11.09           29.401117       29.036217
2019-02-27/12:04:11.12           29.399119       29.037284
2019-02-27/12:04:11.15           29.412676       29.038352
2019-02-27/12:04:11.19           29.411458       29.039419
2019-02-27/12:04:11.22           29.406375       29.040521
2019-02-27/12:04:11.25           29.408730       29.041589
2019-02-27/12:04:11.28           29.413953       29.042657
2019-02-27/12:04:11.31           29.417490       29.043724
2019-02-27/12:04:11.34           29.422446       29.044826
2019-02-27/12:04:11.37           29.438459       29.045894
2019-02-27/12:04:11.40           29.453932       29.046961
2019-02-27/12:04:11.44           29.450188       29.048029
2019-02-27/12:04:11.47           29.456416       29.049131
2019-02-27/12:04:11.50           29.460448       29.050199
2019-02-27/12:04:11.53           29.462940       29.051266
2019-02-27/12:04:11.56           29.457201       29.052334
2019-02-27/12:04:11.59           29.451179       29.053436
2019-02-27/12:04:11.62           29.453388       29.054503
2019-02-27/12:04:11.65           29.451010       29.055571
2019-02-27/12:04:11.69           29.448854       29.056639
2019-02-27/12:04:11.72           29.457211       29.057741
2019-02-27/12:04:11.75           29.472917       29.058808
2019-02-27/12:04:11.78           29.483025       29.059876
2019-02-27/12:04:11.81           29.486295       29.060943
2019-02-27/12:04:11.84           29.489091       29.062045
2019-02-27/12:04:11.87           29.482502       29.063113
2019-02-27/12:04:11.90           29.493666       29.064181
2019-02-27/12:04:11.94           29.497045       29.065248
2019-02-27/12:04:11.97           29.509268       29.066350
2019-02-27/12:04:12.00           29.514780       29.067404
2019-02-27/12:04:12.03           29.516683       29.068330
2019-02-27/12:04:12.06           29.523491       29.069256
2019-02-27/12:04:12.09           29.531445       29.070212
2019-02-27/12:04:12.12           29.523376       29.071138
2019-02-27/12:04:12.15           29.526084       29.072064
2019-02-27/12:04:12.19           29.505133       29.072991
2019-02-27/12:04:12.22           29.483442       29.073947
2019-02-27/12:04:12.25           29.467908       29.074873
2019-02-27/12:04:12.28           29.451536       29.075799
2019-02-27/12:04:12.31           29.447678       29.076725
2019-02-27/12:04:12.34           29.446686       29.077681
2019-02-27/12:04:12.37           29.449888       29.078607
2019-02-27/12:04:12.40           29.459904       29.079533
2019-02-27/12:04:12.44           29.460421       29.080459
2019-02-27/12:04:12.47           29.458509       29.081415
2019-02-27/12:04:12.50           29.464544       29.082341
2019-02-27/12:04:12.53           29.448125       29.083267
2019-02-27/12:04:12.56           29.437620       29.084193
2019-02-27/12:04:12.59           29.416128       29.085149
2019-02-27/12:04:12.62           29.396470       29.086075
2019-02-27/12:04:12.65           29.384774       29.087001
2019-02-27/12:04:12.69           29.387041       29.087927
2019-02-27/12:04:12.72           29.396000       29.088883
2019-02-27/12:04:12.75           29.400512       29.089810
2019-02-27/12:04:12.78           29.408316       29.090736
2019-02-27/12:04:12.81           29.419311       29.091662
2019-02-27/12:04:12.84           29.440638       29.092618
2019-02-27/12:04:12.87           29.453426       29.093544
2019-02-27/12:04:12.90           29.457368       29.094470
2019-02-27/12:04:12.94           29.467152       29.095396
2019-02-27/12:04:12.97           29.466548       29.096352
2019-02-27/12:04:13.00           29.463071       29.097264
2019-02-27/12:04:13.03           29.470256       29.098046
2019-02-27/12:04:13.06           29.468899       29.098827
2019-02-27/12:04:13.09           29.472747       29.099634
2019-02-27/12:04:13.12           29.466540       29.100415
2019-02-27/12:04:13.15           29.465017       29.101197
2019-02-27/12:04:13.19           29.462508       29.101978
2019-02-27/12:04:13.22           29.452501       29.102785
2019-02-27/12:04:13.25           29.453783       29.103567
2019-02-27/12:04:13.28           29.455061       29.104348
2019-02-27/12:04:13.31           29.447486       29.105130
2019-02-27/12:04:13.34           29.448995       29.105936
2019-02-27/12:04:13.37           29.446624       29.106718
2019-02-27/12:04:13.40           29.447345       29.107499
2019-02-27/12:04:13.44           29.452473       29.108281
2019-02-27/12:04:13.47           29.452403       29.109088
2019-02-27/12:04:13.50           29.451229       29.109869
2019-02-27/12:04:13.53           29.437300       29.110651
2019-02-27/12:04:13.56           29.430144       29.111432
2019-02-27/12:04:13.59           29.424132       29.112239
2019-02-27/12:04:13.62           29.412680       29.113021
2019-02-27/12:04:13.65           29.410749       29.113802
2019-02-27/12:04:13.69           29.406807       29.114584
2019-02-27/12:04:13.72           29.402024       29.115390
2019-02-27/12:04:13.75           29.406156       29.116172
2019-02-27/12:04:13.78           29.402557       29.116953
2019-02-27/12:04:13.81           29.402880       29.117735
2019-02-27/12:04:13.84           29.406612       29.118542
2019-02-27/12:04:13.87           29.401559       29.119323
2019-02-27/12:04:13.90           29.405618       29.120105
2019-02-27/12:04:13.94           29.397584       29.120886
2019-02-27/12:04:13.97           29.399769       29.121693
2019-02-27/12:04:14.00           29.395165       29.122460
2019-02-27/12:04:14.03           29.387120       29.123092
2019-02-27/12:04:14.06           29.385692       29.123723
2019-02-27/12:04:14.09           29.388890       29.124375
2019-02-27/12:04:14.12           29.378538       29.125007
2019-02-27/12:04:14.15           29.386673       29.125639
2019-02-27/12:04:14.19           29.390030       29.126271
2019-02-27/12:04:14.22           29.399365       29.126923
2019-02-27/12:04:14.25           29.400672       29.127554
2019-02-27/12:04:14.28           29.402987       29.128186
2019-02-27/12:04:14.31           29.398904       29.128818
2019-02-27/12:04:14.34           29.396894       29.129470
2019-02-27/12:04:14.37           29.403200       29.130102
2019-02-27/12:04:14.40           29.412305       29.130733
2019-02-27/12:04:14.44           29.415630       29.131365
2019-02-27/12:04:14.47           29.425059       29.132017
2019-02-27/12:04:14.50           29.426769       29.132649
2019-02-27/12:04:14.53           29.431260       29.133281
2019-02-27/12:04:14.56           29.433376       29.133913
2019-02-27/12:04:14.59           29.451567       29.134565
2019-02-27/12:04:14.62           29.468105       29.135196
2019-02-27/12:04:14.65           29.466462       29.135828
2019-02-27/12:04:14.69           29.464531       29.136460
2019-02-27/12:04:14.72           29.468118       29.137112
2019-02-27/12:04:14.75           29.465083       29.137744
2019-02-27/12:04:14.78           29.469492       29.138375
2019-02-27/12:04:14.81           29.471815       29.139007
2019-02-27/12:04:14.84           29.479181       29.139659
2019-02-27/12:04:14.87           29.491455       29.140291
2019-02-27/12:04:14.90           29.483257       29.140923
2019-02-27/12:04:14.94           29.482975       29.141554
2019-02-27/12:04:14.97           29.487398       29.142206
2019-02-27/12:04:15.00           29.469697       29.142823
2019-02-27/12:04:15.03           29.452144       29.143301
2019-02-27/12:04:15.06           29.448096       29.143779
2019-02-27/12:04:15.09           29.430277       29.144273
2019-02-27/12:04:15.12           29.422939       29.144751
2019-02-27/12:04:15.15           29.404248       29.145229
2019-02-27/12:04:15.19           29.404592       29.145707
2019-02-27/12:04:15.22           29.394958       29.146201
2019-02-27/12:04:15.25           29.395346       29.146679
2019-02-27/12:04:15.28           29.408985       29.147157
2019-02-27/12:04:15.31           29.423147       29.147635
2019-02-27/12:04:15.34           29.426281       29.148128
2019-02-27/12:04:15.37           29.440172       29.148606
2019-02-27/12:04:15.40           29.440269       29.149084
2019-02-27/12:04:15.44           29.447223       29.149562
2019-02-27/12:04:15.47           29.446579       29.150056
2019-02-27/12:04:15.50           29.457074       29.150534
2019-02-27/12:04:15.53           29.447630       29.151012
2019-02-27/12:04:15.56           29.444209       29.151490
2019-02-27/12:04:15.59           29.446335       29.151984
2019-02-27/12:04:15.62           29.438761       29.152462
2019-02-27/12:04:15.65           29.437451       29.152940
2019-02-27/12:04:15.69           29.427619       29.153418
2019-02-27/12:04:15.72           29.416301       29.153911
2019-02-27/12:04:15.75           29.403516       29.154389
2019-02-27/12:04:15.78           29.401643       29.154867
2019-02-27/12:04:15.81           29.407307       29.155345
2019-02-27/12:04:15.84           29.405839       29.155839
2019-02-27/12:04:15.87           29.411158       29.156317
2019-02-27/12:04:15.90           29.417306       29.156795
2019-02-27/12:04:15.94           29.415549       29.157273
2019-02-27/12:04:15.97           29.418590       29.157767
2019-02-27/12:04:16.00           29.424856       29.158229
2019-02-27/12:04:16.03           29.429513       29.158549
2019-02-27/12:04:16.06           29.421586       29.158869
2019-02-27/12:04:16.09           29.420466       29.159199
2019-02-27/12:04:16.12           29.409915       29.159519
2019-02-27/12:04:16.15           29.386494       29.159839
2019-02-27/12:04:16.19           29.375073       29.160158
2019-02-27/12:04:16.22           29.369131       29.160488
2019-02-27/12:04:16.25           29.369794       29.160808
2019-02-27/12:04:16.28           29.375526       29.161128
2019-02-27/12:04:16.31           29.381521       29.161448
2019-02-27/12:04:16.34           29.396813       29.161778
2019-02-27/12:04:16.37           29.402063       29.162098
2019-02-27/12:04:16.40           29.423850       29.162417
2019-02-27/12:04:16.44           29.438639       29.162737
2019-02-27/12:04:16.47           29.451548       29.163067
2019-02-27/12:04:16.50           29.457318       29.163387
2019-02-27/12:04:16.53           29.462945       29.163707
2019-02-27/12:04:16.56           29.464334       29.164027
2019-02-27/12:04:16.59           29.470341       29.164357
2019-02-27/12:04:16.62           29.477967       29.164676
2019-02-27/12:04:16.65           29.486669       29.164996
2019-02-27/12:04:16.69           29.483770       29.165316
2019-02-27/12:04:16.72           29.499298       29.165646
2019-02-27/12:04:16.75           29.514537       29.165966
2019-02-27/12:04:16.78           29.516011       29.166286
2019-02-27/12:04:16.81           29.524969       29.166605
2019-02-27/12:04:16.84           29.524016       29.166936
2019-02-27/12:04:16.87           29.521133       29.167255
2019-02-27/12:04:16.90           29.513239       29.167575
2019-02-27/12:04:16.94           29.518170       29.167895
2019-02-27/12:04:16.97           29.523377       29.168225
2019-02-27/12:04:17.00           29.518655       29.168529
2019-02-27/12:04:17.03           29.515318       29.168684
2019-02-27/12:04:17.06           29.532316       29.168839
2019-02-27/12:04:17.09           29.533071       29.168999
2019-02-27/12:04:17.12           29.536378       29.169154
2019-02-27/12:04:17.15           29.535063       29.169309
2019-02-27/12:04:17.19           29.535347       29.169464
2019-02-27/12:04:17.22           29.521400       29.169624
2019-02-27/12:04:17.25           29.520957       29.169779
2019-02-27/12:04:17.28           29.514505       29.169934
2019-02-27/12:04:17.31           29.504364       29.170089
2019-02-27/12:04:17.34           29.486197       29.170249
2019-02-27/12:04:17.37           29.485343       29.170404
2019-02-27/12:04:17.40           29.490258       29.170559
2019-02-27/12:04:17.44           29.500392       29.170714
2019-02-27/12:04:17.47           29.510660       29.170874
2019-02-27/12:04:17.50           29.523529       29.171029
2019-02-27/12:04:17.53           29.521117       29.171184
2019-02-27/12:04:17.56           29.524972       29.171339
2019-02-27/12:04:17.59           29.520737       29.171499
2019-02-27/12:04:17.62           29.518825       29.171654
2019-02-27/12:04:17.65           29.508752       29.171809
2019-02-27/12:04:17.69           29.489444       29.171964
2019-02-27/12:04:17.72           29.485159       29.172124
2019-02-27/12:04:17.75           29.469307       29.172279
2019-02-27/12:04:17.78           29.460036       29.172434
2019-02-27/12:04:17.81           29.453671       29.172589
2019-02-27/12:04:17.84           29.452504       29.172749
2019-02-27/12:04:17.87           29.461982       29.172904
2019-02-27/12:04:17.90           29.463147       29.173059
2019-02-27/12:04:17.94           29.460608       29.173214
2019-02-27/12:04:17.97           29.468077       29.173374
2019-02-27/12:04:18.00           29.456155       29.173513
2019-02-27/12:04:18.03           29.457894       29.173502
2019-02-27/12:04:18.06           29.456182       29.173491
2019-02-27/12:04:18.09           29.457991       29.173479
2019-02-27/12:04:18.12           29.457077       29.173467
2019-02-27/12:04:18.15           29.453864       29.173456
2019-02-27/12:04:18.19           29.473446       29.173445
2019-02-27/12:04:18.22           29.485383       29.173433
2019-02-27/12:04:18.25           29.490373       29.173421
2019-02-27/12:04:18.28           29.495585       29.173410
2019-02-27/12:04:18.31           29.493277       29.173399
2019-02-27/12:04:18.34           29.494995       29.173387
2019-02-27/12:04:18.37           29.498336       29.173375
2019-02-27/12:04:18.40           29.502520       29.173364
2019-02-27/12:04:18.44           29.495651       29.173353
2019-02-27/12:04:18.47           29.486164       29.173341
2019-02-27/12:04:18.50           29.487492       29.173329
2019-02-27/12:04:18.53           29.488275       29.173318
2019-02-27/12:04:18.56           29.502067       29.173307
2019-02-27/12:04:18.59           29.509029       29.173295
2019-02-27/12:04:18.62           29.510353       29.173283
2019-02-27/12:04:18.65           29.505083       29.173272
2019-02-27/12:04:18.69           29.494096       29.173261
2019-02-27/12:04:18.72           29.491012       29.173249
2019-02-27/12:04:18.75           29.474954       29.173237
2019-02-27/12:04:18.78           29.471966       29.173226
2019-02-27/12:04:18.81           29.464086       29.173215
2019-02-27/12:04:18.84           29.452668       29.173203
2019-02-27/12:04:18.87           29.443832       29.173191
2019-02-27/12:04:18.90           29.435981       29.173180
2019-02-27/12:04:18.94           29.434782       29.173169
2019-02-27/12:04:18.97           29.434205       29.173157
2019-02-27/12:04:19.00           29.439531       29.173129
2019-02-27/12:04:19.03           29.454123       29.172945
2019-02-27/12:04:19.06           29.456455       29.172762
2019-02-27/12:04:19.09           29.453663       29.172572
2019-02-27/12:04:19.12           29.454932       29.172388
2019-02-27/12:04:19.15           29.457773       29.172205
2019-02-27/12:04:19.19           29.455707       29.172021
2019-02-27/12:04:19.22           29.466535       29.171832
2019-02-27/12:04:19.25           29.469022       29.171648
2019-02-27/12:04:19.28           29.477676       29.171464
2019-02-27/12:04:19.31           29.460667       29.171281
2019-02-27/12:04:19.34           29.444783       29.171091
2019-02-27/12:04:19.37           29.441208       29.170907
2019-02-27/12:04:19.40           29.439383       29.170724
2019-02-27/12:04:19.44           29.428922       29.170540
2019-02-27/12:04:19.47           29.425411       29.170351
2019-02-27/12:04:19.50           29.410633       29.170167
2019-02-27/12:04:19.53           29.394592       29.169983
2019-02-27/12:04:19.56           29.375581       29.169800
2019-02-27/12:04:19.59           29.384903       29.169610
2019-02-27/12:04:19.62           29.395000       29.169427
2019-02-27/12:04:19.65           29.400225       29.169243
2019-02-27/12:04:19.69           29.405649       29.169059
2019-02-27/12:04:19.72           29.415726       29.168870
2019-02-27/12:04:19.75           29.420135       29.168686
2019-02-27/12:04:19.78           29.436953       29.168502
2019-02-27/12:04:19.81           29.458672       29.168319
2019-02-27/12:04:19.84           29.468311       29.168129
2019-02-27/12:04:19.87           29.472753       29.167946
2019-02-27/12:04:19.90           29.480295       29.167762
2019-02-27/12:04:19.94           29.475086       29.167578
2019-02-27/12:04:19.97           29.477617       29.167389
2019-02-27/12:04:20.00           29.477144       29.167188
2019-02-27/12:04:20.03           29.479408       29.166827
2019-02-27/12:04:20.06           29.471024       29.166466
2019-02-27/12:04:20.09           29.467394       29.166093
2019-02-27/12:04:20.12           29.471422       29.165732
2019-02-27/12:04:20.15           29.472179       29.165371
2019-02-27/12:04:20.19           29.474260       29.165010
2019-02-27/12:04:20.22           29.486698       29.164637
2019-02-27/12:04:20.25           29.486153       29.164276
2019-02-27/12:04:20.28           29.488287       29.163915
2019-02-27/12:04:20.31           29.490627       29.163554
2019-02-27/12:04:20.34           29.484372       29.163181
2019-02-27/12:04:20.37           29.480545       29.162820
2019-02-27/12:04:20.40           29.468703       29.162459
2019-02-27/12:04:20.44           29.472492       29.162098
2019-02-27/12:04:20.47           29.460268       29.161725
2019-02-27/12:04:20.50           29.445863       29.161364
2019-02-27/12:04:20.53           29.447657       29.161003
2019-02-27/12:04:20.56           29.456717       29.160642
2019-02-27/12:04:20.59           29.462603       29.160269
2019-02-27/12:04:20.62           29.478902       29.159908
2019-02-27/12:04:20.65           29.480791       29.159547
2019-02-27/12:04:20.69           29.490794       29.159186
2019-02-27/12:04:20.72           29.497520       29.158813
2019-02-27/12:04:20.75           29.498120       29.158452
2019-02-27/12:04:20.78           29.502735       29.158091
2019-02-27/12:04:20.81           29.500814       29.157730
2019-02-27/12:04:20.84           29.494620       29.157357
2019-02-27/12:04:20.87           29.488449       29.156996
2019-02-27/12:04:20.90           29.474694       29.156635
2019-02-27/12:04:20.94           29.463743       29.156273
2019-02-27/12:04:20.97           29.453644       29.155901
2019-02-27/12:04:21.00           29.437048       29.155522
2019-02-27/12:04:21.03           29.428706       29.154977
2019-02-27/12:04:21.06           29.412085       29.154431
2019-02-27/12:04:21.09           29.397031       29.153869
2019-02-27/12:04:21.12           29.379017       29.153323
2019-02-27/12:04:21.15           29.377697       29.152778
2019-02-27/12:04:21.19           29.376166       29.152233
2019-02-27/12:04:21.22           29.380309       29.151670
2019-02-27/12:04:21.25           29.385825       29.151125
2019-02-27/12:04:21.28           29.386589       29.150580
2019-02-27/12:04:21.31           29.399922       29.150035
2019-02-27/12:04:21.34           29.417842       29.149472
2019-02-27/12:04:21.37           29.423977       29.148927
2019-02-27/12:04:21.40           29.429304       29.148381
2019-02-27/12:04:21.44           29.424455       29.147836
2019-02-27/12:04:21.47           29.413377       29.147273
2019-02-27/12:04:21.50           29.405525       29.146728
2019-02-27/12:04:21.53           29.394900       29.146183
2019-02-27/12:04:21.56           29.377833       29.145638
2019-02-27/12:04:21.59           29.367342       29.145075
2019-02-27/12:04:21.62           29.358191       29.144530
2019-02-27/12:04:21.65           29.352445       29.143985
2019-02-27/12:04:21.69           29.361352       29.143439
2019-02-27/12:04:21.72           29.355551       29.142877
2019-02-27/12:04:21.75           29.368648       29.142332
2019-02-27/12:04:21.78           29.375519       29.141786
2019-02-27/12:04:21.81           29.382152       29.141241
2019-02-27/12:04:21.84           29.380145       29.140678
2019-02-27/12:04:21.87           29.380933       29.140133
2019-02-27/12:04:21.90           29.383115       29.139588
2019-02-27/12:04:21.94           29.382158       29.139043
2019-02-27/12:04:21.97           29.359456       29.138480
2019-02-27/12:04:22.00           29.355957       29.137917
2019-02-27/12:04:22.03           29.342481       29.137186
2019-02-27/12:04:22.06           29.336733       29.136455
2019-02-27/12:04:22.09           29.326878       29.135700
2019-02-27/12:04:22.12           29.340885       29.134969
2019-02-27/12:04:22.15           29.326737       29.134238
2019-02-27/12:04:22.19           29.314405       29.133507
2019-02-27/12:04:22.22           29.301850       29.132752
2019-02-27/12:04:22.25           29.303394       29.132021
2019-02-27/12:04:22.28           29.310385       29.131290
2019-02-27/12:04:22.31           29.304477       29.130559
2019-02-27/12:04:22.34           29.305989       29.129828
2019-02-27/12:04:22.37           29.306761       29.129073
2019-02-27/12:04:22.40           29.306757       29.128342
2019-02-27/12:04:22.44           29.323015       29.127611
2019-02-27/12:04:22.47           29.332589       29.126880
2019-02-27/12:04:22.50           29.345998       29.126125
2019-02-27/12:04:22.53           29.356713       29.125394
2019-02-27/12:04:22.56           29.350718       29.124663
2019-02-27/12:04:22.59           29.357490       29.123932
2019-02-27/12:04:22.62           29.367934       29.123178
2019-02-27/12:04:22.65           29.358922       29.122447
2019-02-27/12:04:22.69           29.348429       29.121715
2019-02-27/12:04:22.72           29.332762       29.120984
2019-02-27/12:04:22.75           29.315362       29.120230
2019-02-27/12:04:22.78           29.299853       29.119499
2019-02-27/12:04:22.81           29.291438       29.118768
2019-02-27/12:04:22.84           29.288032       29.118037
2019-02-27/12:04:22.87           29.287753       29.117282
2019-02-27/12:04:22.90           29.280600       29.116551
2019-02-27/12:04:22.94           29.293535       29.115820
2019-02-27/12:04:22.97           29.304769       29.115089
2019-02-27/12:04:23.00           29.318423       29.114315
2019-02-27/12:04:23.03           29.335885       29.113392
2019-02-27/12:04:23.06           29.361665       29.112468
2019-02-27/12:04:23.09           29.373225       29.111544
2019-02-27/12:04:23.12           29.386976       29.110591
2019-02-27/12:04:23.15           29.387763       29.109667
2019-02-27/12:04:23.19           29.377415       29.108744
2019-02-27/12:04:23.22           29.379623       29.107820
2019-02-27/12:04:23.25           29.380149       29.106866
2019-02-27/12:04:23.28           29.379759       29.105943
2019-02-27/12:04:23.31           29.383555       29.105019
2019-02-27/12:04:23.34           29.365664       29.104095
2019-02-27/12:04:23.37           29.349544       29.103142
2019-02-27/12:04:23.40           29.343314       29.102218
2019-02-27/12:04:23.44           29.342841       29.101294
2019-02-27/12:04:23.47           29.347041       29.100371
2019-02-27/12:04:23.50           29.342128       29.099417
2019-02-27/12:04:23.53           29.330136       29.098494
2019-02-27/12:04:23.56           29.311032       29.097570
2019-02-27/12:04:23.59           29.289847       29.096646
2019-02-27/12:04:23.62           29.292524       29.095693
2019-02-27/12:04:23.65           29.309123       29.094769
2019-02-27/12:04:23.69           29.311165       29.093845
2019-02-27/12:04:23.72           29.325698       29.092922
2019-02-27/12:04:23.75           29.329102       29.091968
2019-02-27/12:04:23.78           29.330501       29.091044
2019-02-27/12:04:23.81           29.339814       29.090121
2019-02-27/12:04:23.84           29.354639       29.089197
2019-02-27/12:04:23.87           29.364797       29.088243
2019-02-27/12:04:23.90           29.359084       29.087320
2019-02-27/12:04:23.94           29.333319       29.086396
2019-02-27/12:04:23.97           29.319302       29.085472
2019-02-27/12:04:24.00           29.304407       29.084500
2019-02-27/12:04:24.03           29.309820       29.083380
2019-02-27/12:04:24.06           29.315451       29.082259
2019-02-27/12:04:24.09           29.309986       29.081139
2019-02-27/12:04:24.12           29.314516       29.079983
2019-02-27/12:04:24.15           29.316453       29.078863
2019-02-27/12:04:24.19           29.320238       29.077742
2019-02-27/12:04:24.22           29.332531       29.076622
2019-02-27/12:04:24.25           29.338805       29.075466
2019-02-27/12:04:24.28           29.341191       29.074345
2019-02-27/12:04:24.31           29.333391       29.073225
2019-02-27/12:04:24.34           29.325447       29.072105
2019-02-27/12:04:24.37           29.324735       29.070949
2019-02-27/12:04:24.40           29.316492       29.069828
2019-02-27/12:04:24.44           29.318917       29.068708
2019-02-27/12:04:24.47           29.311487       29.067588
2019-02-27/12:04:24.50           29.316007       29.066431
2019-02-27/12:04:24.53           29.313816       29.065311
2019-02-27/12:04:24.56           29.313361       29.064191
2019-02-27/12:04:24.59           29.307758       29.063071
2019-02-27/12:04:24.62           29.299917       29.061914
2019-02-27/12:04:24.65           29.292915       29.060794
2019-02-27/12:04:24.69           29.277458       29.059674
2019-02-27/12:04:24.72           29.271443       29.058554
2019-02-27/12:04:24.75           29.263316       29.057397
2019-02-27/12:04:24.78           29.239961       29.056277
2019-02-27/12:04:24.81           29.224095       29.055157
2019-02-27/12:04:24.84           29.210819       29.054037
2019-02-27/12:04:24.87           29.197463       29.052880
2019-02-27/12:04:24.90           29.189167       29.051760
2019-02-27/12:04:24.94           29.190532       29.050640
2019-02-27/12:04:24.97           29.194790       29.049519
2019-02-27/12:04:25.00           29.185821       29.048343
2019-02-27/12:04:25.03           29.199526       29.047020
2019-02-27/12:04:25.06           29.209107       29.045697
2019-02-27/12:04:25.09           29.203898       29.044375
2019-02-27/12:04:25.12           29.200296       29.043009
2019-02-27/12:04:25.15           29.203096       29.041686
2019-02-27/12:04:25.19           29.191579       29.040363
2019-02-27/12:04:25.22           29.174283       29.039040
2019-02-27/12:04:25.25           29.172107       29.037674
2019-02-27/12:04:25.28           29.163933       29.036351
2019-02-27/12:04:25.31           29.145426       29.035028
2019-02-27/12:04:25.34           29.138942       29.033705
2019-02-27/12:04:25.37           29.142047       29.032340
2019-02-27/12:04:25.40           29.145195       29.031017
2019-02-27/12:04:25.44           29.143326       29.029694
2019-02-27/12:04:25.47           29.148328       29.028371
2019-02-27/12:04:25.50           29.163290       29.027005
2019-02-27/12:04:25.53           29.159729       29.025682
2019-02-27/12:04:25.56           29.171265       29.024359
2019-02-27/12:04:25.59           29.181386       29.023036
2019-02-27/12:04:25.62           29.173905       29.021670
2019-02-27/12:04:25.65           29.176922       29.020347
2019-02-27/12:04:25.69           29.159247       29.019024
2019-02-27/12:04:25.72           29.159696       29.017701
2019-02-27/12:04:25.75           29.165251       29.016336
2019-02-27/12:04:25.78           29.146908       29.015013
2019-02-27/12:04:25.81           29.147681       29.013690
2019-02-27/12:04:25.84           29.143183       29.012367
2019-02-27/12:04:25.87           29.130626       29.011001
2019-02-27/12:04:25.90           29.135997       29.009678
2019-02-27/12:04:25.94           29.142744       29.008355
2019-02-27/12:04:25.97           29.148168       29.007032
2019-02-27/12:04:26.00           29.143015       29.005646
2019-02-27/12:04:26.03           29.137782       29.004114
2019-02-27/12:04:26.06           29.146142       29.002581
2019-02-27/12:04:26.09           29.156547       29.001049
2019-02-27/12:04:26.12           29.160720       28.999467
2019-02-27/12:04:26.15           29.167354       28.997935
2019-02-27/12:04:26.19           29.181378       28.996402
2019-02-27/12:04:26.22           29.180218       28.994870
2019-02-27/12:04:26.25           29.194310       28.993288
2019-02-27/12:04:26.28           29.209589       28.991756
2019-02-27/12:04:26.31           29.227425       28.990223
2019-02-27/12:04:26.34           29.237753       28.988691
2019-02-27/12:04:26.37           29.234442       28.987109
2019-02-27/12:04:26.40           29.221138       28.985577
2019-02-27/12:04:26.44           29.211890       28.984044
2019-02-27/12:04:26.47           29.191211       28.982512
2019-02-27/12:04:26.50           29.180234       28.980930
2019-02-27/12:04:26.53           29.176174       28.979398
2019-02-27/12:04:26.56           29.161649       28.977865
2019-02-27/12:04:26.59           29.141152       28.976333
2019-02-27/12:04:26.62           29.118597       28.974751
2019-02-27/12:04:26.65           29.102800       28.973219
2019-02-27/12:04:26.69           29.114687       28.971686
2019-02-27/12:04:26.72           29.122799       28.970154
2019-02-27/12:04:26.75           29.139430       28.968572
2019-02-27/12:04:26.78           29.155920       28.967040
2019-02-27/12:04:26.81           29.164796       28.965507
2019-02-27/12:04:26.84           29.172384       28.963975
2019-02-27/12:04:26.87           29.183829       28.962393
2019-02-27/12:04:26.90           29.200842       28.960860
2019-02-27/12:04:26.94           29.212493       28.959328
2019-02-27/12:04:26.97           29.208804       28.957796
2019-02-27/12:04:27.00           29.212254       28.956193
2019-02-27/12:04:27.03           29.201476       28.954449
2019-02-27/12:04:27.06           29.185598       28.952705
2019-02-27/12:04:27.09           29.179435       28.950961
2019-02-27/12:04:27.12           29.175759       28.949160
2019-02-27/12:04:27.15           29.168120       28.947416
2019-02-27/12:04:27.19           29.160255       28.945672
2019-02-27/12:04:27.22           29.154775       28.943927
2019-02-27/12:04:27.25           29.149159       28.942127
2019-02-27/12:04:27.28           29.130506       28.940382
2019-02-27/12:04:27.31           29.120890       28.938638
2019-02-27/12:04:27.34           29.114786       28.936894
2019-02-27/12:04:27.37           29.105592       28.935093
2019-02-27/12:04:27.40           29.100518       28.933349
2019-02-27/12:04:27.44           29.091949       28.931605
2019-02-27/12:04:27.47           29.089517       28.929861
2019-02-27/12:04:27.50           29.085065       28.928060
2019-02-27/12:04:27.53           29.077278       28.926316
2019-02-27/12:04:27.56           29.083418       28.924572
2019-02-27/12:04:27.59           29.089727       28.922827
2019-02-27/12:04:27.62           29.085314       28.921027
2019-02-27/12:04:27.65           29.072645       28.919283
2019-02-27/12:04:27.69           29.065600       28.917538
2019-02-27/12:04:27.72           29.058971       28.915794
2019-02-27/12:04:27.75           29.047724       28.913994
2019-02-27/12:04:27.78           29.035569       28.912249
2019-02-27/12:04:27.81           29.029255       28.910505
2019-02-27/12:04:27.84           29.014659       28.908761
2019-02-27/12:04:27.87           28.997678       28.906960
2019-02-27/12:04:27.90           28.990070       28.905216
2019-02-27/12:04:27.94           28.994763       28.903472
2019-02-27/12:04:27.97           28.992486       28.901728
2019-02-27/12:04:28.00           29.000371       28.899906
2019-02-27/12:04:28.03           29.011619       28.897941
2019-02-27/12:04:28.06           29.017780       28.895977
2019-02-27/12:04:28.09           29.030118       28.894013
2019-02-27/12:04:28.12           29.046227       28.891985
2019-02-27/12:04:28.15           29.056200       28.890021
2019-02-27/12:04:28.19           29.059213       28.888056
2019-02-27/12:04:28.22           29.060180       28.886092
2019-02-27/12:04:28.25           29.063090       28.884064
2019-02-27/12:04:28.28           29.062916       28.882100
2019-02-27/12:04:28.31           29.050949       28.880136
2019-02-27/12:04:28.34           29.045844       28.878171
2019-02-27/12:04:28.37           29.037837       28.876144
2019-02-27/12:04:28.40           29.031206       28.874179
2019-02-27/12:04:28.44           29.027713       28.872215
2019-02-27/12:04:28.47           29.018775       28.870251
2019-02-27/12:04:28.50           29.010113       28.868223
2019-02-27/12:04:28.53           28.991665       28.866259
2019-02-27/12:04:28.56           28.986335       28.864294
2019-02-27/12:04:28.59           28.983222       28.862330
2019-02-27/12:04:28.62           28.975269       28.860302
2019-02-27/12:04:28.65           28.957882       28.858338
2019-02-27/12:04:28.69           28.941689       28.856374
2019-02-27/12:04:28.72           28.931228       28.854409
2019-02-27/12:04:28.75           28.946931       28.852382
2019-02-27/12:04:28.78           28.946632       28.850417
2019-02-27/12:04:28.81           28.950583       28.848453
2019-02-27/12:04:28.84           28.944224       28.846489
2019-02-27/12:04:28.87           28.942699       28.844461
2019-02-27/12:04:28.90           28.952731       28.842497
2019-02-27/12:04:28.94           28.953715       28.840532
2019-02-27/12:04:28.97           28.960559       28.838568
2019-02-27/12:04:29.00           28.975011       28.836519
2019-02-27/12:04:29.03           28.964772       28.834332
2019-02-27/12:04:29.06           28.960116       28.832145
2019-02-27/12:04:29.09           28.960193       28.829958
2019-02-27/12:04:29.12           28.954641       28.827701
2019-02-27/12:04:29.15           28.957726       28.825514
2019-02-27/12:04:29.19           28.943655       28.823327
2019-02-27/12:04:29.22           28.940023       28.821140
2019-02-27/12:04:29.25           28.936894       28.818882
2019-02-27/12:04:29.28           28.936013       28.816695
2019-02-27/12:04:29.31           28.941496       28.814508
2019-02-27/12:04:29.34           28.944058       28.812321
2019-02-27/12:04:29.37           28.944146       28.810064
2019-02-27/12:04:29.40           28.959885       28.807877
2019-02-27/12:04:29.44           28.960730       28.805690
2019-02-27/12:04:29.47           28.969525       28.803503
2019-02-27/12:04:29.50           28.989440       28.801246
2019-02-27/12:04:29.53           28.990712       28.799059
2019-02-27/12:04:29.56           28.979740       28.796872
2019-02-27/12:04:29.59           28.969167       28.794685
2019-02-27/12:04:29.62           28.972861       28.792427
2019-02-27/12:04:29.65           28.974669       28.790240
2019-02-27/12:04:29.69           28.964918       28.788053
2019-02-27/12:04:29.72           28.962763       28.785866
2019-02-27/12:04:29.75           28.959544       28.783609
2019-02-27/12:04:29.78           28.949728       28.781422
2019-02-27/12:04:29.81           28.941841       28.779235
2019-02-27/12:04:29.84           28.948659       28.777048
2019-02-27/12:04:29.87           28.944413       28.774791
2019-02-27/12:04:29.90           28.937054       28.772604
2019-02-27/12:04:29.94           28.926566       28.770417
2019-02-27/12:04:29.97           28.920313       28.768230
2019-02-27/12:04:30.00           28.914963       28.765950
2019-02-27/12:04:30.03           28.908972       28.763535
2019-02-27/12:04:30.06           28.896531       28.761120
2019-02-27/12:04:30.09           28.894395       28.758705
2019-02-27/12:04:30.12           28.881973       28.756212
2019-02-27/12:04:30.15           28.878985       28.753797
2019-02-27/12:04:30.19           28.877946       28.751382
2019-02-27/12:04:30.22           28.878108       28.748967
2019-02-27/12:04:30.25           28.870544       28.746474
2019-02-27/12:04:30.28           28.849692       28.744059
2019-02-27/12:04:30.31           28.843568       28.741644
2019-02-27/12:04:30.34           28.840544       28.739229
2019-02-27/12:04:30.37           28.838824       28.736736
2019-02-27/12:04:30.40           28.824299       28.734320
2019-02-27/12:04:30.44           28.809490       28.731905
2019-02-27/12:04:30.47           28.794538       28.729490
2019-02-27/12:04:30.50           28.784793       28.726997
2019-02-27/12:04:30.53           28.768425       28.724582
2019-02-27/12:04:30.56           28.755794       28.722167
2019-02-27/12:04:30.59           28.739966       28.719752
2019-02-27/12:04:30.62           28.730990       28.717259
2019-02-27/12:04:30.65           28.705601       28.714844
2019-02-27/12:04:30.69           28.691588       28.712429
2019-02-27/12:04:30.72           28.688324       28.710014
2019-02-27/12:04:30.75           28.674437       28.707521
2019-02-27/12:04:30.78           28.655454       28.705106
2019-02-27/12:04:30.81           28.650588       28.702691
2019-02-27/12:04:30.84           28.657755       28.700276
2019-02-27/12:04:30.87           28.658366       28.697783
2019-02-27/12:04:30.90           28.656432       28.695367
2019-02-27/12:04:30.94           28.659624       28.692952
2019-02-27/12:04:30.97           28.666697       28.690537
2019-02-27/12:04:31.00           28.660651       28.688022
2019-02-27/12:04:31.03           28.662470       28.685372
2019-02-27/12:04:31.06           28.680361       28.682722
2019-02-27/12:04:31.09           28.691230       28.680073
2019-02-27/12:04:31.12           28.690050       28.677337
2019-02-27/12:04:31.15           28.688458       28.674688
2019-02-27/12:04:31.19           28.687291       28.672038
2019-02-27/12:04:31.22           28.701041       28.669388
2019-02-27/12:04:31.25           28.698275       28.666653
2019-02-27/12:04:31.28           28.703661       28.664003
2019-02-27/12:04:31.31           28.698310       28.661354
2019-02-27/12:04:31.34           28.681371       28.658704
2019-02-27/12:04:31.37           28.668658       28.655969
2019-02-27/12:04:31.40           28.662845       28.653319
2019-02-27/12:04:31.44           28.674080       28.650670
2019-02-27/12:04:31.47           28.668678       28.648020
2019-02-27/12:04:31.50           28.659405       28.645285
2019-02-27/12:04:31.53           28.654977       28.642635
2019-02-27/12:04:31.56           28.653891       28.639985
2019-02-27/12:04:31.59           28.648396       28.637336
2019-02-27/12:04:31.62           28.654727       28.634600
2019-02-27/12:04:31.65           28.667098       28.631951
2019-02-27/12:04:31.69           28.673679       28.629301
2019-02-27/12:04:31.72           28.659877       28.626651
2019-02-27/12:04:31.75           28.671516       28.623916
2019-02-27/12:04:31.78           28.682416       28.621267
2019-02-27/12:04:31.81           28.694244       28.618617
2019-02-27/12:04:31.84           28.691683       28.615967
2019-02-27/12:04:31.87           28.697085       28.613232
2019-02-27/12:04:31.90           28.688287       28.610582
2019-02-27/12:04:31.94           28.672850       28.607933
2019-02-27/12:04:31.97           28.654602       28.605283
2019-02-27/12:04:32.00           28.652122       28.602524
2019-02-27/12:04:32.03           28.636991       28.599634
2019-02-27/12:04:32.06           28.620048       28.596743
2019-02-27/12:04:32.09           28.606976       28.593852
2019-02-27/12:04:32.12           28.605196       28.590868
2019-02-27/12:04:32.15           28.607045       28.587977
2019-02-27/12:04:32.19           28.612334       28.585086
2019-02-27/12:04:32.22           28.618576       28.582195
2019-02-27/12:04:32.25           28.624601       28.579211
2019-02-27/12:04:32.28           28.619897       28.576320
2019-02-27/12:04:32.31           28.627436       28.573430
2019-02-27/12:04:32.34           28.629691       28.570539
2019-02-27/12:04:32.37           28.635189       28.567555
2019-02-27/12:04:32.40           28.634206       28.564664
2019-02-27/12:04:32.44           28.640760       28.561773
2019-02-27/12:04:32.47           28.635652       28.558882
2019-02-27/12:04:32.50           28.628278       28.555898
2019-02-27/12:04:32.53           28.645192       28.553007
2019-02-27/12:04:32.56           28.651150       28.550116
2019-02-27/12:04:32.59           28.643478       28.547225
2019-02-27/12:04:32.62           28.640782       28.544241
2019-02-27/12:04:32.65           28.641719       28.541351
2019-02-27/12:04:32.69           28.641063       28.538460
2019-02-27/12:04:32.72           28.631569       28.535569
2019-02-27/12:04:32.75           28.632260       28.532585
2019-02-27/12:04:32.78           28.620280       28.529694
2019-02-27/12:04:32.81           28.594972       28.526803
2019-02-27/12:04:32.84           28.579226       28.523912
2019-02-27/12:04:32.87           28.561866       28.520928
2019-02-27/12:04:32.90           28.547810       28.518037
2019-02-27/12:04:32.94           28.531920       28.515146
2019-02-27/12:04:32.97           28.513486       28.512256
2019-02-27/12:04:33.00           28.497545       28.509248
2019-02-27/12:04:33.03           28.489539       28.506113
2019-02-27/12:04:33.06           28.492851       28.502977
2019-02-27/12:04:33.09           28.496418       28.499842
2019-02-27/12:04:33.12           28.497789       28.496606
2019-02-27/12:04:33.15           28.500950       28.493470
2019-02-27/12:04:33.19           28.501260       28.490335
2019-02-27/12:04:33.22           28.499200       28.487200
2019-02-27/12:04:33.25           28.501137       28.483963
2019-02-27/12:04:33.28           28.508946       28.480828
2019-02-27/12:04:33.31           28.505912       28.477692
2019-02-27/12:04:33.34           28.489962       28.474557
2019-02-27/12:04:33.37           28.475606       28.471321
2019-02-27/12:04:33.40           28.456329       28.468185
2019-02-27/12:04:33.44           28.442718       28.465050
2019-02-27/12:04:33.47           28.434772       28.461915
2019-02-27/12:04:33.50           28.415368       28.458678
2019-02-27/12:04:33.53           28.410927       28.455543
2019-02-27/12:04:33.56           28.394499       28.452408
2019-02-27/12:04:33.59           28.381515       28.449272
2019-02-27/12:04:33.62           28.379501       28.446036
2019-02-27/12:04:33.65           28.371777       28.442901
2019-02-27/12:04:33.69           28.370547       28.439765
2019-02-27/12:04:33.72           28.365605       28.436630
2019-02-27/12:04:33.75           28.352375       28.433394
2019-02-27/12:04:33.78           28.348564       28.430258
2019-02-27/12:04:33.81           28.326677       28.427123
2019-02-27/12:04:33.84           28.310787       28.423988
2019-02-27/12:04:33.87           28.307430       28.420751
2019-02-27/12:04:33.90           28.299345       28.417616
2019-02-27/12:04:33.94           28.293095       28.414481
2019-02-27/12:04:33.97           28.300557       28.411345
2019-02-27/12:04:34.00           28.310703       28.408084
2019-02-27/12:04:34.03           28.318093       28.404699
2019-02-27/12:04:34.06           28.324753       28.401313
2019-02-27/12:04:34.09           28.335438       28.397927
2019-02-27/12:04:34.12           28.347980       28.394432
2019-02-27/12:04:34.15           28.355821       28.391046
2019-02-27/12:04:34.19           28.368133       28.387660
2019-02-27/12:04:34.22           28.391520       28.384274
2019-02-27/12:04:34.25           28.396656       28.380779
2019-02-27/12:04:34.28           28.389665       28.377393
2019-02-27/12:04:34.31           28.389861       28.374007
2019-02-27/12:04:34.34           28.389314       28.370621
2019-02-27/12:04:34.37           28.387900       28.367126
2019-02-27/12:04:34.40           28.385236       28.363740
2019-02-27/12:04:34.44           28.374351       28.360354
2019-02-27/12:04:34.47           28.372619       28.356968
2019-02-27/12:04:34.50           28.369278       28.353473
2019-02-27/12:04:34.53           28.353821       28.350087
2019-02-27/12:04:34.56           28.337636       28.346701
2019-02-27/12:04:34.59           28.330752       28.343315
2019-02-27/12:04:34.62           28.328348       28.339820
2019-02-27/12:04:34.65           28.333412       28.336434
2019-02-27/12:04:34.69           28.334684       28.333048
2019-02-27/12:04:34.72           28.343921       28.329662
2019-02-27/12:04:34.75           28.349529       28.326167
2019-02-27/12:04:34.78           28.329494       28.322781
2019-02-27/12:04:34.81           28.332840       28.319395
2019-02-27/12:04:34.84           28.343713       28.316009
2019-02-27/12:04:34.87           28.350059       28.312514
2019-02-27/12:04:34.90           28.349034       28.309128
2019-02-27/12:04:34.94           28.346716       28.305742
2019-02-27/12:04:34.97           28.338193       28.302356
2019-02-27/12:04:35.00           28.328580       28.298836
2019-02-27/12:04:35.03           28.318307       28.295194
2019-02-27/12:04:35.06           28.321859       28.291552
2019-02-27/12:04:35.09           28.314699       28.287910
2019-02-27/12:04:35.12           28.313309       28.284150
2019-02-27/12:04:35.15           28.307319       28.280508
2019-02-27/12:04:35.19           28.309636       28.276866
2019-02-27/12:04:35.22           28.304831       28.273224
2019-02-27/12:04:35.25           28.307796       28.269464
2019-02-27/12:04:35.28           28.302357       28.265822
2019-02-27/12:04:35.31           28.297094       28.262180
2019-02-27/12:04:35.34           28.285371       28.258538
2019-02-27/12:04:35.37           28.282490       28.254778
2019-02-27/12:04:35.40           28.273774       28.251136
2019-02-27/12:04:35.44           28.260381       28.247494
2019-02-27/12:04:35.47           28.244388       28.243852
2019-02-27/12:04:35.50           28.230563       28.240093
2019-02-27/12:04:35.53           28.235924       28.236451
2019-02-27/12:04:35.56           28.227393       28.232808
2019-02-27/12:04:35.59           28.212272       28.229166
2019-02-27/12:04:35.62           28.206205       28.225407
2019-02-27/12:04:35.65           28.193934       28.221765
2019-02-27/12:04:35.69           28.191855       28.218122
2019-02-27/12:04:35.72           28.201818       28.214480
2019-02-27/12:04:35.75           28.198247       28.210721
2019-02-27/12:04:35.78           28.199945       28.207079
2019-02-27/12:04:35.81           28.176704       28.203437
2019-02-27/12:04:35.84           28.173954       28.199795
2019-02-27/12:04:35.87           28.169034       28.196035
2019-02-27/12:04:35.90           28.161805       28.192393
2019-02-27/12:04:35.94           28.154230       28.188751
2019-02-27/12:04:35.97           28.142885       28.185109
2019-02-27/12:04:36.00           28.120933       28.181324
2019-02-27/12:04:36.03           28.112198       28.177420
2019-02-27/12:04:36.06           28.088173       28.173517
2019-02-27/12:04:36.09           28.083160       28.169613
2019-02-27/12:04:36.12           28.073538       28.165584
2019-02-27/12:04:36.15           28.074894       28.161680
2019-02-27/12:04:36.19           28.071876       28.157777
2019-02-27/12:04:36.22           28.078264       28.153873
2019-02-27/12:04:36.25           28.075737       28.149844
2019-02-27/12:04:36.28           28.075038       28.145940
2019-02-27/12:04:36.31           28.067343       28.142037
2019-02-27/12:04:36.34           28.076482       28.138133
2019-02-27/12:04:36.37           28.066869       28.134104
2019-02-27/12:04:36.40           28.053012       28.130201
2019-02-27/12:04:36.44           28.042588       28.126297
2019-02-27/12:04:36.47           28.045129       28.122394
2019-02-27/12:04:36.50           28.035040       28.118364
2019-02-27/12:04:36.53           28.040485       28.114461
2019-02-27/12:04:36.56           28.045525       28.110557
2019-02-27/12:04:36.59           28.050567       28.106654
2019-02-27/12:04:36.62           28.046879       28.102624
2019-02-27/12:04:36.65           28.062794       28.098721
2019-02-27/12:04:36.69           28.072942       28.094817
2019-02-27/12:04:36.72           28.086290       28.090914
2019-02-27/12:04:36.75           28.084795       28.086884
2019-02-27/12:04:36.78           28.085281       28.082981
2019-02-27/12:04:36.81           28.070400       28.079077
2019-02-27/12:04:36.84           28.056266       28.075174
2019-02-27/12:04:36.87           28.055539       28.071144
2019-02-27/12:04:36.90           28.064632       28.067241
2019-02-27/12:04:36.94           28.052229       28.063337
2019-02-27/12:04:36.97           28.042123       28.059434
2019-02-27/12:04:37.00           28.024153       28.055379
2019-02-27/12:04:37.03           28.022460       28.051210
2019-02-27/12:04:37.06           28.016601       28.047041
2019-02-27/12:04:37.09           28.030642       28.042872
2019-02-27/12:04:37.12           28.028734       28.038569
2019-02-27/12:04:37.15           28.030600       28.034400
2019-02-27/12:04:37.19           28.026490       28.030231
2019-02-27/12:04:37.22           28.024404       28.026062
2019-02-27/12:04:37.25           28.024360       28.021759
2019-02-27/12:04:37.28           28.025734       28.017590
2019-02-27/12:04:37.31           28.017765       28.013421
2019-02-27/12:04:37.34           28.015298       28.009252
2019-02-27/12:04:37.37           27.993026       28.004948
2019-02-27/12:04:37.40           27.997923       28.000780
2019-02-27/12:04:37.44           27.982076       27.996611
2019-02-27/12:04:37.47           27.961924       27.992442
2019-02-27/12:04:37.50           27.957967       27.988138
2019-02-27/12:04:37.53           27.955101       27.983969
2019-02-27/12:04:37.56           27.955117       27.979800
2019-02-27/12:04:37.59           27.946579       27.975632
2019-02-27/12:04:37.62           27.940336       27.971328
2019-02-27/12:04:37.65           27.938846       27.967159
2019-02-27/12:04:37.69           27.934954       27.962990
2019-02-27/12:04:37.72           27.933767       27.958821
2019-02-27/12:04:37.75           27.930656       27.954518
2019-02-27/12:04:37.78           27.915038       27.950349
2019-02-27/12:04:37.81           27.912230       27.946180
2019-02-27/12:04:37.84           27.904143       27.942011
2019-02-27/12:04:37.87           27.896295       27.937708
2019-02-27/12:04:37.90           27.893822       27.933539
2019-02-27/12:04:37.94           27.878553       27.929370
2019-02-27/12:04:37.97           27.854767       27.925201
2019-02-27/12:04:38.00           27.850734       27.920871
2019-02-27/12:04:38.03           27.851938       27.916432
2019-02-27/12:04:38.06           27.849160       27.911992
2019-02-27/12:04:38.09           27.843612       27.907552
2019-02-27/12:04:38.12           27.840922       27.902969
2019-02-27/12:04:38.15           27.837916       27.898529
2019-02-27/12:04:38.19           27.837906       27.894089
2019-02-27/12:04:38.22           27.846310       27.889649
2019-02-27/12:04:38.25           27.857344       27.885066
2019-02-27/12:04:38.28           27.858361       27.880627
2019-02-27/12:04:38.31           27.866582       27.876187
2019-02-27/12:04:38.34           27.882084       27.871747
2019-02-27/12:04:38.37           27.885987       27.867164
2019-02-27/12:04:38.40           27.887701       27.862724
2019-02-27/12:04:38.44           27.899783       27.858284
2019-02-27/12:04:38.47           27.894503       27.853844
2019-02-27/12:04:38.50           27.901979       27.849261
2019-02-27/12:04:38.53           27.895329       27.844822
2019-02-27/12:04:38.56           27.887940       27.840382
2019-02-27/12:04:38.59           27.869958       27.835942
2019-02-27/12:04:38.62           27.839179       27.831359
2019-02-27/12:04:38.65           27.817809       27.826919
2019-02-27/12:04:38.69           27.801715       27.822479
2019-02-27/12:04:38.72           27.786930       27.818039
2019-02-27/12:04:38.75           27.773896       27.813456
2019-02-27/12:04:38.78           27.750681       27.809017
2019-02-27/12:04:38.81           27.734974       27.804577
2019-02-27/12:04:38.84           27.721870       27.800137
2019-02-27/12:04:38.87           27.717213       27.795554
2019-02-27/12:04:38.90           27.727146       27.791114
2019-02-27/12:04:38.94           27.727266       27.786674
2019-02-27/12:04:38.97           27.717189       27.782234
2019-02-27/12:04:39.00           27.710377       27.777624
2019-02-27/12:04:39.03           27.702265       27.772905
2019-02-27/12:04:39.06           27.694638       27.768185
2019-02-27/12:04:39.09           27.682857       27.763466
2019-02-27/12:04:39.12           27.674434       27.758594
2019-02-27/12:04:39.15           27.664810       27.753875
2019-02-27/12:04:39.19           27.644525       27.749155
2019-02-27/12:04:39.22           27.638156       27.744436
2019-02-27/12:04:39.25           27.642456       27.739564
2019-02-27/12:04:39.28           27.634547       27.734845
2019-02-27/12:04:39.31           27.628179       27.730125
2019-02-27/12:04:39.34           27.628395       27.725406
2019-02-27/12:04:39.37           27.634313       27.720534
2019-02-27/12:04:39.40           27.633375       27.715815
2019-02-27/12:04:39.44           27.620127       27.711095
2019-02-27/12:04:39.47           27.628327       27.706376
2019-02-27/12:04:39.50           27.616251       27.701504
2019-02-27/12:04:39.53           27.596711       27.696784
2019-02-27/12:04:39.56           27.587477       27.692065
2019-02-27/12:04:39.59           27.589380       27.687345
2019-02-27/12:04:39.62           27.574063       27.682474
2019-02-27/12:04:39.65           27.565480       27.677754
2019-02-27/12:04:39.69           27.556578       27.673035
2019-02-27/12:04:39.72           27.554220       27.668315
2019-02-27/12:04:39.75           27.533603       27.663444
2019-02-27/12:04:39.78           27.531377       27.658724
2019-02-27/12:04:39.81           27.517362       27.654005
2019-02-27/12:04:39.84           27.503390       27.649285
2019-02-27/12:04:39.87           27.495317       27.644414
2019-02-27/12:04:39.90           27.502481       27.639694
2019-02-27/12:04:39.94           27.518448       27.634975
2019-02-27/12:04:39.97           27.528853       27.630255
2019-02-27/12:04:40.00           27.544313       27.625356
2019-02-27/12:04:40.03           27.551877       27.620357
2019-02-27/12:04:40.06           27.562503       27.615358
2019-02-27/12:04:40.09           27.585102       27.610359
2019-02-27/12:04:40.12           27.595596       27.605198
2019-02-27/12:04:40.15           27.603588       27.600199
2019-02-27/12:04:40.19           27.608732       27.595200
2019-02-27/12:04:40.22           27.592907       27.590201
2019-02-27/12:04:40.25           27.579740       27.585040
2019-02-27/12:04:40.28           27.571615       27.580041
2019-02-27/12:04:40.31           27.571383       27.575042
2019-02-27/12:04:40.34           27.558282       27.570043
2019-02-27/12:04:40.37           27.546082       27.564882
2019-02-27/12:04:40.40           27.543066       27.559883
2019-02-27/12:04:40.44           27.539932       27.554884
2019-02-27/12:04:40.47           27.534383       27.549885
2019-02-27/12:04:40.50           27.525218       27.544724
2019-02-27/12:04:40.53           27.527769       27.539725
2019-02-27/12:04:40.56           27.519826       27.534726
2019-02-27/12:04:40.59           27.514723       27.529727
2019-02-27/12:04:40.62           27.516416       27.524567
2019-02-27/12:04:40.65           27.516806       27.519567
2019-02-27/12:04:40.69           27.509229       27.514568
2019-02-27/12:04:40.72           27.491013       27.509569
2019-02-27/12:04:40.75           27.470843       27.504409
2019-02-27/12:04:40.78           27.473386       27.499409
2019-02-27/12:04:40.81           27.457843       27.494410
2019-02-27/12:04:40.84           27.443163       27.489411
2019-02-27/12:04:40.87           27.433813       27.484251
2019-02-27/12:04:40.90           27.420818       27.479251
2019-02-27/12:04:40.94           27.412172       27.474252
2019-02-27/12:04:40.97           27.415660       27.469253
2019-02-27/12:04:41.00           27.415173       27.464065
2019-02-27/12:04:41.03           27.422444       27.458780
2019-02-27/12:04:41.06           27.416945       27.453494
2019-02-27/12:04:41.09           27.423351       27.448209
2019-02-27/12:04:41.12           27.431836       27.442753
2019-02-27/12:04:41.15           27.435744       27.437468
2019-02-27/12:04:41.19           27.450367       27.432182
2019-02-27/12:04:41.22           27.452679       27.426897
2019-02-27/12:04:41.25           27.447888       27.421441
2019-02-27/12:04:41.28           27.453070       27.416156
2019-02-27/12:04:41.31           27.457345       27.410871
2019-02-27/12:04:41.34           27.447307       27.405585
2019-02-27/12:04:41.37           27.439526       27.400130
2019-02-27/12:04:41.40           27.425280       27.394844
2019-02-27/12:04:41.44           27.413003       27.389559
2019-02-27/12:04:41.47           27.394464       27.384274
2019-02-27/12:04:41.50           27.374241       27.378818
2019-02-27/12:04:41.53           27.365005       27.373532
2019-02-27/12:04:41.56           27.339419       27.368247
2019-02-27/12:04:41.59           27.311523       27.362962
2019-02-27/12:04:41.62           27.295850       27.357506
2019-02-27/12:04:41.65           27.281290       27.352221
2019-02-27/12:04:41.69           27.268316       27.346935
2019-02-27/12:04:41.72           27.258455       27.341650
2019-02-27/12:04:41.75           27.246139       27.336194
2019-02-27/12:04:41.78           27.238645       27.330909
2019-02-27/12:04:41.81           27.223024       27.325624
2019-02-27/12:04:41.84           27.218910       27.320338
2019-02-27/12:04:41.87           27.216559       27.314882
2019-02-27/12:04:41.90           27.215032       27.309597
2019-02-27/12:04:41.94           27.207565       27.304312
2019-02-27/12:04:41.97           27.207669       27.299027
2019-02-27/12:04:42.00           27.204244       27.293542
2019-02-27/12:04:42.03           27.202542       27.287961
2019-02-27/12:04:42.06           27.202991       27.282379
2019-02-27/12:04:42.09           27.195372       27.276798
2019-02-27/12:04:42.12           27.197309       27.271036
2019-02-27/12:04:42.15           27.191799       27.265455
2019-02-27/12:04:42.19           27.189406       27.259873
2019-02-27/12:04:42.22           27.194706       27.254292
2019-02-27/12:04:42.25           27.198870       27.248530
2019-02-27/12:04:42.28           27.192566       27.242949
2019-02-27/12:04:42.31           27.185181       27.237367
2019-02-27/12:04:42.34           27.177581       27.231786
2019-02-27/12:04:42.37           27.188004       27.226024
2019-02-27/12:04:42.40           27.177391       27.220443
2019-02-27/12:04:42.44           27.165382       27.214861
2019-02-27/12:04:42.47           27.163898       27.209280
2019-02-27/12:04:42.50           27.156565       27.203518
2019-02-27/12:04:42.53           27.144873       27.197937
2019-02-27/12:04:42.56           27.136421       27.192355
2019-02-27/12:04:42.59           27.127162       27.186774
2019-02-27/12:04:42.62           27.118600       27.181012
2019-02-27/12:04:42.65           27.101058       27.175431
2019-02-27/12:04:42.69           27.091465       27.169849
2019-02-27/12:04:42.72           27.088513       27.164268
2019-02-27/12:04:42.75           27.074678       27.158506
2019-02-27/12:04:42.78           27.056158       27.152925
2019-02-27/12:04:42.81           27.041218       27.147343
2019-02-27/12:04:42.84           27.020071       27.141762
2019-02-27/12:04:42.87           27.006288       27.136000
2019-02-27/12:04:42.90           26.996234       27.130419
2019-02-27/12:04:42.94           26.988911       27.124837
2019-02-27/12:04:42.97           26.980843       27.119256
2019-02-27/12:04:43.00           26.984607       27.113466
2019-02-27/12:04:43.03           26.996571       27.107591
2019-02-27/12:04:43.06           26.994592       27.101716
2019-02-27/12:04:43.09           26.988927       27.095842
2019-02-27/12:04:43.12           27.002184       27.089777
2019-02-27/12:04:43.15           27.004708       27.083903
2019-02-27/12:04:43.19           27.005387       27.078028
2019-02-27/12:04:43.22           27.007340       27.072153
2019-02-27/12:04:43.25           27.012757       27.066089
2019-02-27/12:04:43.28           27.011639       27.060214
2019-02-27/12:04:43.31           26.991789       27.054339
2019-02-27/12:04:43.34           26.993532       27.048464
2019-02-27/12:04:43.37           26.993594       27.042400
2019-02-27/12:04:43.40           26.994579       27.036525
2019-02-27/12:04:43.44           27.001703       27.030650
2019-02-27/12:04:43.47           27.016066       27.024776
2019-02-27/12:04:43.50           27.018324       27.018711
2019-02-27/12:04:43.53           27.018510       27.012837
2019-02-27/12:04:43.56           27.024533       27.006962
2019-02-27/12:04:43.59           27.021222       27.001087
2019-02-27/12:04:43.62           27.014168       26.995023
2019-02-27/12:04:43.65           27.007063       26.989148
2019-02-27/12:04:43.69           26.995503       26.983273
2019-02-27/12:04:43.72           26.974997       26.977398
2019-02-27/12:04:43.75           26.956254       26.971334
2019-02-27/12:04:43.78           26.938208       26.965459
2019-02-27/12:04:43.81           26.918440       26.959584
2019-02-27/12:04:43.84           26.889025       26.953710
2019-02-27/12:04:43.87           26.875607       26.947645
2019-02-27/12:04:43.90           26.862991       26.941771
2019-02-27/12:04:43.94           26.849875       26.935896
2019-02-27/12:04:43.97           26.835602       26.930021
2019-02-27/12:04:44.00           26.823655       26.923928
2019-02-27/12:04:44.03           26.807359       26.917751
2019-02-27/12:04:44.06           26.807412       26.911574
2019-02-27/12:04:44.09           26.811693       26.905397
2019-02-27/12:04:44.12           26.815355       26.899021
2019-02-27/12:04:44.15           26.826550       26.892845
2019-02-27/12:04:44.19           26.826160       26.886668
2019-02-27/12:04:44.22           26.835465       26.880491
2019-02-27/12:04:44.25           26.827215       26.874115
2019-02-27/12:04:44.28           26.845170       26.867939
2019-02-27/12:04:44.31           26.849129       26.861762
2019-02-27/12:04:44.34           26.836431       26.855585
2019-02-27/12:04:44.37           26.830505       26.849209
2019-02-27/12:04:44.40           26.817379       26.843033
2019-02-27/12:04:44.44           26.811880       26.836856
2019-02-27/12:04:44.47           26.806918       26.830679
2019-02-27/12:04:44.50           26.807437       26.824303
2019-02-27/12:04:44.53           26.821970       26.818126
2019-02-27/12:04:44.56           26.807819       26.811950
2019-02-27/12:04:44.59           26.801889       26.805773
2019-02-27/12:04:44.62           26.808166       26.799397
2019-02-27/12:04:44.65           26.801698       26.793220
2019-02-27/12:04:44.69           26.801184       26.787044
2019-02-27/12:04:44.72           26.783734       26.780867
2019-02-27/12:04:44.75           26.775742       26.774491
2019-02-27/12:04:44.78           26.749800       26.768314
2019-02-27/12:04:44.81           26.727904       26.762138
2019-02-27/12:04:44.84           26.703888       26.755961
2019-02-27/12:04:44.87           26.688630       26.749585
2019-02-27/12:04:44.90           26.670923       26.743408
2019-02-27/12:04:44.94           26.662827       26.737231
2019-02-27/12:04:44.97           26.658129       26.731055
2019-02-27/12:04:45.00           26.654029       26.724649
2019-02-27/12:04:45.03           26.651491       26.718165
2019-02-27/12:04:45.06           26.657115       26.711680
2019-02-27/12:04:45.09           26.647341       26.705196
2019-02-27/12:04:45.12           26.647262       26.698502
2019-02-27/12:04:45.15           26.641323       26.692018
2019-02-27/12:04:45.19           26.622768       26.685533
2019-02-27/12:04:45.22           26.607996       26.679049
2019-02-27/12:04:45.25           26.585455       26.672355
2019-02-27/12:04:45.28           26.580193       26.665871
2019-02-27/12:04:45.31           26.570740       26.659387
2019-02-27/12:04:45.34           26.560963       26.652902
2019-02-27/12:04:45.37           26.565897       26.646209
2019-02-27/12:04:45.40           26.565295       26.639724
2019-02-27/12:04:45.44           26.569778       26.633240
2019-02-27/12:04:45.47           26.577521       26.626755
2019-02-27/12:04:45.50           26.575460       26.620062
2019-02-27/12:04:45.53           26.577802       26.613577
2019-02-27/12:04:45.56           26.555042       26.607093
2019-02-27/12:04:45.59           26.540438       26.600609
2019-02-27/12:04:45.62           26.528201       26.593915
2019-02-27/12:04:45.65           26.523040       26.587431
2019-02-27/12:04:45.69           26.513806       26.580946
2019-02-27/12:04:45.72           26.505209       26.574462
2019-02-27/12:04:45.75           26.488311       26.567768
2019-02-27/12:04:45.78           26.475066       26.561284
2019-02-27/12:04:45.81           26.468112       26.554799
2019-02-27/12:04:45.84           26.462397       26.548315
2019-02-27/12:04:45.87           26.463794       26.541622
2019-02-27/12:04:45.90           26.461335       26.535137
2019-02-27/12:04:45.94           26.446170       26.528653
2019-02-27/12:04:45.97           26.435631       26.522168
2019-02-27/12:04:46.00           26.423605       26.515445
2019-02-27/12:04:46.03           26.428499       26.508652
2019-02-27/12:04:46.06           26.442407       26.501859
2019-02-27/12:04:46.09           26.436768       26.495065
2019-02-27/12:04:46.12           26.447016       26.488053
2019-02-27/12:04:46.15           26.436994       26.481260
2019-02-27/12:04:46.19           26.435320       26.474467
2019-02-27/12:04:46.22           26.418400       26.467674
2019-02-27/12:04:46.25           26.413962       26.460661
2019-02-27/12:04:46.28           26.402572       26.453868
2019-02-27/12:04:46.31           26.388930       26.447075
2019-02-27/12:04:46.34           26.359934       26.440282
2019-02-27/12:04:46.37           26.344500       26.433270
2019-02-27/12:04:46.40           26.330322       26.426477
2019-02-27/12:04:46.44           26.327499       26.419684
2019-02-27/12:04:46.47           26.316248       26.412890
2019-02-27/12:04:46.50           26.316069       26.405878
2019-02-27/12:04:46.53           26.300179       26.399085
2019-02-27/12:04:46.56           26.301266       26.392292
2019-02-27/12:04:46.59           26.303145       26.385499
2019-02-27/12:04:46.62           26.297746       26.378486
2019-02-27/12:04:46.65           26.308071       26.371693
2019-02-27/12:04:46.69           26.309966       26.364900
2019-02-27/12:04:46.72           26.302686       26.358107
2019-02-27/12:04:46.75           26.296112       26.351095
2019-02-27/12:04:46.78           26.295893       26.344302
2019-02-27/12:04:46.81           26.303986       26.337508
2019-02-27/12:04:46.84           26.299521       26.330715
2019-02-27/12:04:46.87           26.292205       26.323703
2019-02-27/12:04:46.90           26.289422       26.316910
2019-02-27/12:04:46.94           26.269526       26.310117
2019-02-27/12:04:46.97           26.257042       26.303324
2019-02-27/12:04:47.00           26.245070       26.296281
2019-02-27/12:04:47.03           26.231790       26.289173
2019-02-27/12:04:47.06           26.226283       26.282064
2019-02-27/12:04:47.09           26.218356       26.274956
2019-02-27/12:04:47.12           26.207356       26.267618
2019-02-27/12:04:47.15           26.188222       26.260510
2019-02-27/12:04:47.19           26.187449       26.253402
2019-02-27/12:04:47.22           26.192098       26.246293
2019-02-27/12:04:47.25           26.189055       26.238956
2019-02-27/12:04:47.28           26.186989       26.231847
2019-02-27/12:04:47.31           26.174238       26.224739
2019-02-27/12:04:47.34           26.167821       26.217631
2019-02-27/12:04:47.37           26.155694       26.210293
2019-02-27/12:04:47.40           26.143170       26.203185
2019-02-27/12:04:47.44           26.143620       26.196076
2019-02-27/12:04:47.47           26.123946       26.188968
2019-02-27/12:04:47.50           26.100265       26.181630
2019-02-27/12:04:47.53           26.085897       26.174522
2019-02-27/12:04:47.56           26.067735       26.167414
2019-02-27/12:04:47.59           26.068643       26.160305
2019-02-27/12:04:47.62           26.051086       26.152968
2019-02-27/12:04:47.65           26.028415       26.145859
2019-02-27/12:04:47.69           26.015858       26.138751
2019-02-27/12:04:47.72           25.991151       26.131643
2019-02-27/12:04:47.75           25.978525       26.124305
2019-02-27/12:04:47.78           25.968494       26.117197
2019-02-27/12:04:47.81           25.961170       26.110088
2019-02-27/12:04:47.84           25.949654       26.102980
2019-02-27/12:04:47.87           25.929638       26.095643
2019-02-27/12:04:47.90           25.911743       26.088534
2019-02-27/12:04:47.94           25.912475       26.081426
2019-02-27/12:04:47.97           25.897078       26.074318
2019-02-27/12:04:48.00           25.896724       26.066949
2019-02-27/12:04:48.03           25.889910       26.059522
2019-02-27/12:04:48.06           25.882587       26.052096
2019-02-27/12:04:48.09           25.873824       26.044669
2019-02-27/12:04:48.12           25.864247       26.037003
2019-02-27/12:04:48.15           25.867473       26.029576
2019-02-27/12:04:48.19           25.877190       26.022149
2019-02-27/12:04:48.22           25.875502       26.014722
2019-02-27/12:04:48.25           25.884697       26.007056
2019-02-27/12:04:48.28           25.882473       25.999629
2019-02-27/12:04:48.31           25.879673       25.992202
2019-02-27/12:04:48.34           25.872022       25.984776
2019-02-27/12:04:48.37           25.855581       25.977109
2019-02-27/12:04:48.40           25.852890       25.969683
2019-02-27/12:04:48.44           25.834167       25.962256
2019-02-27/12:04:48.47           25.809247       25.954829
2019-02-27/12:04:48.50           25.795717       25.947163
2019-02-27/12:04:48.53           25.773895       25.939736
2019-02-27/12:04:48.56           25.761657       25.932309
2019-02-27/12:04:48.59           25.753463       25.924883
2019-02-27/12:04:48.62           25.754809       25.917216
2019-02-27/12:04:48.65           25.749853       25.909790
2019-02-27/12:04:48.69           25.744686       25.902363
2019-02-27/12:04:48.72           25.749037       25.894936
2019-02-27/12:04:48.75           25.746069       25.887270
2019-02-27/12:04:48.78           25.739117       25.879843
2019-02-27/12:04:48.81           25.739771       25.872416
2019-02-27/12:04:48.84           25.724381       25.864989
2019-02-27/12:04:48.87           25.710657       25.857323
2019-02-27/12:04:48.90           25.690536       25.849896
2019-02-27/12:04:48.94           25.678769       25.842470
2019-02-27/12:04:48.97           25.652152       25.835043
2019-02-27/12:04:49.00           25.619206       25.827345
2019-02-27/12:04:49.03           25.598331       25.819592
2019-02-27/12:04:49.06           25.572439       25.811839
2019-02-27/12:04:49.09           25.532127       25.804086
2019-02-27/12:04:49.12           25.518464       25.796083
2019-02-27/12:04:49.15           25.493025       25.788330
2019-02-27/12:04:49.19           25.469504       25.780577
2019-02-27/12:04:49.22           25.444551       25.772824
2019-02-27/12:04:49.25           25.433557       25.764821
2019-02-27/12:04:49.28           25.420391       25.757068
2019-02-27/12:04:49.31           25.393161       25.749315
2019-02-27/12:04:49.34           25.373260       25.741562
2019-02-27/12:04:49.37           25.365732       25.733559
2019-02-27/12:04:49.40           25.338290       25.725806
2019-02-27/12:04:49.44           25.324922       25.718053
2019-02-27/12:04:49.47           25.308977       25.710300
2019-02-27/12:04:49.50           25.289043       25.702297
2019-02-27/12:04:49.53           25.264046       25.694544
2019-02-27/12:04:49.56           25.236071       25.686791
2019-02-27/12:04:49.59           25.212450       25.679038
2019-02-27/12:04:49.62           25.185697       25.671035
2019-02-27/12:04:49.65           25.163543       25.663282
2019-02-27/12:04:49.69           25.156957       25.655529
2019-02-27/12:04:49.72           25.151510       25.647776
2019-02-27/12:04:49.75           25.160887       25.639773
2019-02-27/12:04:49.78           25.184405       25.632020
2019-02-27/12:04:49.81           25.218864       25.624267
2019-02-27/12:04:49.84           25.263159       25.616514
2019-02-27/12:04:49.87           25.320684       25.608511
2019-02-27/12:04:49.90           25.395657       25.600758
2019-02-27/12:04:49.94           25.458930       25.593005
2019-02-27/12:04:49.97           25.515422       25.585252
2019-02-27/12:04:50.00           25.579384       25.577218
2019-02-27/12:04:50.03           25.631960       25.569140
2019-02-27/12:04:50.06           25.682877       25.561063
2019-02-27/12:04:50.09           25.722956       25.552985
2019-02-27/12:04:50.12           25.760000       25.544647
2019-02-27/12:04:50.15           25.783923       25.536569
2019-02-27/12:04:50.19           25.796855       25.528492
2019-02-27/12:04:50.22           25.809766       25.520414
2019-02-27/12:04:50.25           25.814192       25.512076
2019-02-27/12:04:50.28           25.806551       25.503998
2019-02-27/12:04:50.31           25.810814       25.495920
2019-02-27/12:04:50.34           25.801895       25.487843
2019-02-27/12:04:50.37           25.792859       25.479505
2019-02-27/12:04:50.40           25.778515       25.471427
2019-02-27/12:04:50.44           25.780187       25.463349
2019-02-27/12:04:50.47           25.767000       25.455272
2019-02-27/12:04:50.50           25.770756       25.446933
2019-02-27/12:04:50.53           25.780153       25.438856
2019-02-27/12:04:50.56           25.795246       25.430778
2019-02-27/12:04:50.59           25.780432       25.422700
2019-02-27/12:04:50.62           25.774107       25.414362
2019-02-27/12:04:50.65           25.773417       25.406285
2019-02-27/12:04:50.69           25.780948       25.398207
2019-02-27/12:04:50.72           25.780780       25.390129
2019-02-27/12:04:50.75           25.787643       25.381791
2019-02-27/12:04:50.78           25.783661       25.373713
2019-02-27/12:04:50.81           25.778872       25.365636
2019-02-27/12:04:50.84           25.766196       25.357558
2019-02-27/12:04:50.87           25.771582       25.349220
2019-02-27/12:04:50.90           25.775188       25.341142
2019-02-27/12:04:50.94           25.762142       25.333065
2019-02-27/12:04:50.97           25.757611       25.324987
2019-02-27/12:04:51.00           25.757004       25.316617
2019-02-27/12:04:51.03           25.744582       25.308209
2019-02-27/12:04:51.06           25.741222       25.299802
2019-02-27/12:04:51.09           25.734038       25.291394
2019-02-27/12:04:51.12           25.716460       25.282715
2019-02-27/12:04:51.15           25.713589       25.274307
2019-02-27/12:04:51.19           25.704220       25.265900
2019-02-27/12:04:51.22           25.714113       25.257492
2019-02-27/12:04:51.25           25.712379       25.248813
2019-02-27/12:04:51.28           25.699226       25.240406
2019-02-27/12:04:51.31           25.695550       25.231998
2019-02-27/12:04:51.34           25.679730       25.223590
2019-02-27/12:04:51.37           25.670370       25.214911
2019-02-27/12:04:51.40           25.678799       25.206504
2019-02-27/12:04:51.44           25.668884       25.198096
2019-02-27/12:04:51.47           25.661141       25.189689
2019-02-27/12:04:51.50           25.640954       25.181010
2019-02-27/12:04:51.53           25.629323       25.172602
2019-02-27/12:04:51.56           25.616622       25.164194
2019-02-27/12:04:51.59           25.615482       25.155787
2019-02-27/12:04:51.62           25.613284       25.147108
2019-02-27/12:04:51.65           25.600978       25.138700
2019-02-27/12:04:51.69           25.598887       25.130293
2019-02-27/12:04:51.72           25.597712       25.121885
2019-02-27/12:04:51.75           25.592939       25.113206
2019-02-27/12:04:51.78           25.598169       25.104799
2019-02-27/12:04:51.81           25.590732       25.096391
2019-02-27/12:04:51.84           25.583591       25.087983
2019-02-27/12:04:51.87           25.567590       25.079304
2019-02-27/12:04:51.90           25.562262       25.070897
2019-02-27/12:04:51.94           25.559917       25.062489
2019-02-27/12:04:51.97           25.546702       25.054081
2019-02-27/12:04:52.00           25.527071       25.045370
2019-02-27/12:04:52.03           25.512253       25.036628
2019-02-27/12:04:52.06           25.489893       25.027886
2019-02-27/12:04:52.09           25.468730       25.019144
2019-02-27/12:04:52.12           25.465160       25.010119
2019-02-27/12:04:52.15           25.458025       25.001377
2019-02-27/12:04:52.19           25.447331       24.992635
2019-02-27/12:04:52.22           25.439984       24.983893
2019-02-27/12:04:52.25           25.430497       24.974869
2019-02-27/12:04:52.28           25.431411       24.966126
2019-02-27/12:04:52.31           25.436385       24.957384
2019-02-27/12:04:52.34           25.446012       24.948642
2019-02-27/12:04:52.37           25.469009       24.939618
2019-02-27/12:04:52.40           25.471870       24.930876
2019-02-27/12:04:52.44           25.475935       24.922133
2019-02-27/12:04:52.47           25.485324       24.913391
2019-02-27/12:04:52.50           25.498215       24.904367
2019-02-27/12:04:52.53           25.500729       24.895625
2019-02-27/12:04:52.56           25.499517       24.886883
2019-02-27/12:04:52.59           25.494024       24.878140
2019-02-27/12:04:52.62           25.495791       24.869116
2019-02-27/12:04:52.65           25.476554       24.860374
2019-02-27/12:04:52.69           25.467323       24.851632
2019-02-27/12:04:52.72           25.460998       24.842890
2019-02-27/12:04:52.75           25.442475       24.833865
2019-02-27/12:04:52.78           25.417328       24.825123
2019-02-27/12:04:52.81           25.417440       24.816381
2019-02-27/12:04:52.84           25.413988       24.807639
2019-02-27/12:04:52.87           25.402011       24.798615
2019-02-27/12:04:52.90           25.383059       24.789872
2019-02-27/12:04:52.94           25.377623       24.781130
2019-02-27/12:04:52.97           25.370191       24.772388
2019-02-27/12:04:53.00           25.364485       24.763331
2019-02-27/12:04:53.03           25.354834       24.754250
2019-02-27/12:04:53.06           25.356780       24.745169
2019-02-27/12:04:53.09           25.342020       24.736087
2019-02-27/12:04:53.12           25.334195       24.726713
2019-02-27/12:04:53.15           25.331189       24.717632
2019-02-27/12:04:53.19           25.337593       24.708551
2019-02-27/12:04:53.22           25.330052       24.699469
2019-02-27/12:04:53.25           25.320316       24.690095
2019-02-27/12:04:53.28           25.303307       24.681014
2019-02-27/12:04:53.31           25.300732       24.671933
2019-02-27/12:04:53.34           25.292121       24.662852
2019-02-27/12:04:53.37           25.282737       24.653477
2019-02-27/12:04:53.40           25.265574       24.644396
2019-02-27/12:04:53.44           25.250700       24.635315
2019-02-27/12:04:53.47           25.217142       24.626234
2019-02-27/12:04:53.50           25.202494       24.616860
2019-02-27/12:04:53.53           25.194520       24.607778
2019-02-27/12:04:53.56           25.179823       24.598697
2019-02-27/12:04:53.59           25.151116       24.589616
2019-02-27/12:04:53.62           25.128173       24.580242
2019-02-27/12:04:53.65           25.105275       24.571160
2019-02-27/12:04:53.69           25.088565       24.562079
2019-02-27/12:04:53.72           25.074412       24.552998
2019-02-27/12:04:53.75           25.072653       24.543624
2019-02-27/12:04:53.78           25.070604       24.534543
2019-02-27/12:04:53.81           25.063180       24.525461
2019-02-27/12:04:53.84           25.059621       24.516380
2019-02-27/12:04:53.87           25.060246       24.507006
2019-02-27/12:04:53.90           25.055011       24.497925
2019-02-27/12:04:53.94           25.059621       24.488843
2019-02-27/12:04:53.97           25.056091       24.479762
2019-02-27/12:04:54.00           25.042220       24.470355
2019-02-27/12:04:54.03           25.037865       24.460934
2019-02-27/12:04:54.06           25.014467       24.451514
2019-02-27/12:04:54.09           24.998662       24.442093
2019-02-27/12:04:54.12           24.994079       24.432368
2019-02-27/12:04:54.15           24.993471       24.422948
2019-02-27/12:04:54.19           24.993254       24.413527
2019-02-27/12:04:54.22           24.973190       24.404106
2019-02-27/12:04:54.25           24.964310       24.394382
2019-02-27/12:04:54.28           24.962774       24.384961
2019-02-27/12:04:54.31           24.950496       24.375540
2019-02-27/12:04:54.34           24.951010       24.366119
2019-02-27/12:04:54.37           24.938859       24.356699
2019-02-27/12:04:54.40           24.928728       24.346974
2019-02-27/12:04:54.44           24.911437       24.337553
2019-02-27/12:04:54.47           24.885663       24.328133
2019-02-27/12:04:54.50           24.871871       24.318712
2019-02-27/12:04:54.53           24.848221       24.308987
2019-02-27/12:04:54.56           24.837765       24.299567
2019-02-27/12:04:54.59           24.826351       24.290146
2019-02-27/12:04:54.62           24.818151       24.280725
2019-02-27/12:04:54.65           24.814315       24.271001
2019-02-27/12:04:54.69           24.814002       24.261580
2019-02-27/12:04:54.72           24.810077       24.252159
2019-02-27/12:04:54.75           24.819409       24.242738
2019-02-27/12:04:54.78           24.824778       24.233014
2019-02-27/12:04:54.81           24.830180       24.223593
2019-02-27/12:04:54.84           24.833633       24.214172
2019-02-27/12:04:54.87           24.836742       24.204752
2019-02-27/12:04:54.90           24.835162       24.195027
2019-02-27/12:04:54.94           24.837478       24.185606
2019-02-27/12:04:54.97           24.838189       24.176186
2019-02-27/12:04:55.00           24.845089       24.166743
2019-02-27/12:04:55.03           24.843429       24.156665
2019-02-27/12:04:55.06           24.846810       24.146902
2019-02-27/12:04:55.09           24.846657       24.137139
2019-02-27/12:04:55.12           24.843073       24.127376
2019-02-27/12:04:55.15           24.834831       24.117298
2019-02-27/12:04:55.19           24.827339       24.107535
2019-02-27/12:04:55.22           24.823842       24.097772
2019-02-27/12:04:55.25           24.800437       24.088008
2019-02-27/12:04:55.28           24.791013       24.077931
2019-02-27/12:04:55.31           24.771687       24.068167
2019-02-27/12:04:55.34           24.759511       24.058404
2019-02-27/12:04:55.37           24.752508       24.048641
2019-02-27/12:04:55.40           24.732603       24.038563
2019-02-27/12:04:55.44           24.727346       24.028800
2019-02-27/12:04:55.47           24.714842       24.019037
2019-02-27/12:04:55.50           24.695641       24.009274
2019-02-27/12:04:55.53           24.695278       23.999196
2019-02-27/12:04:55.56           24.689858       23.989433
2019-02-27/12:04:55.59           24.692949       23.979670
2019-02-27/12:04:55.62           24.688683       23.969907
2019-02-27/12:04:55.65           24.672665       23.959829
2019-02-27/12:04:55.69           24.671668       23.950066
2019-02-27/12:04:55.72           24.652309       23.940303
2019-02-27/12:04:55.75           24.647441       23.930540
2019-02-27/12:04:55.78           24.637928       23.920462
2019-02-27/12:04:55.81           24.625335       23.910699
2019-02-27/12:04:55.84           24.596373       23.900936
2019-02-27/12:04:55.87           24.574674       23.891173
2019-02-27/12:04:55.90           24.549251       23.881095
2019-02-27/12:04:55.94           24.530742       23.871332
2019-02-27/12:04:55.97           24.506558       23.861569
2019-02-27/12:04:56.00           24.486138       23.851784
2019-02-27/12:04:56.03           24.467430       23.841349
2019-02-27/12:04:56.06           24.452056       23.831241
2019-02-27/12:04:56.09           24.429685       23.821132
2019-02-27/12:04:56.12           24.413001       23.811024
2019-02-27/12:04:56.15           24.391998       23.800589
2019-02-27/12:04:56.19           24.369372       23.790481
2019-02-27/12:04:56.22           24.358852       23.780372
2019-02-27/12:04:56.25           24.338784       23.770264
2019-02-27/12:04:56.28           24.339509       23.759829
2019-02-27/12:04:56.31           24.325214       23.749721
2019-02-27/12:04:56.34           24.315856       23.739612
2019-02-27/12:04:56.37           24.316597       23.729504
2019-02-27/12:04:56.40           24.318973       23.719069
2019-02-27/12:04:56.44           24.318900       23.708961
2019-02-27/12:04:56.47           24.324969       23.698853
2019-02-27/12:04:56.50           24.325559       23.688744
2019-02-27/12:04:56.53           24.335243       23.678310
2019-02-27/12:04:56.56           24.324005       23.668201
2019-02-27/12:04:56.59           24.315606       23.658093
2019-02-27/12:04:56.62           24.307482       23.647984
2019-02-27/12:04:56.65           24.296717       23.637550
2019-02-27/12:04:56.69           24.281639       23.627441
2019-02-27/12:04:56.72           24.272438       23.617333
2019-02-27/12:04:56.75           24.266602       23.607224
2019-02-27/12:04:56.78           24.262181       23.596790
2019-02-27/12:04:56.81           24.251740       23.586681
2019-02-27/12:04:56.84           24.251169       23.576573
2019-02-27/12:04:56.87           24.238749       23.566464
2019-02-27/12:04:56.90           24.231994       23.556030
2019-02-27/12:04:56.94           24.220805       23.545921
2019-02-27/12:04:56.97           24.216787       23.535813
2019-02-27/12:04:57.00           24.204924       23.525682
2019-02-27/12:04:57.03           24.182572       23.514887
2019-02-27/12:04:57.06           24.163709       23.504428
2019-02-27/12:04:57.09           24.164482       23.493970
2019-02-27/12:04:57.12           24.143819       23.483512
2019-02-27/12:04:57.15           24.139586       23.472717
2019-02-27/12:04:57.19           24.135999       23.462259
2019-02-27/12:04:57.22           24.127685       23.451800
2019-02-27/12:04:57.25           24.122943       23.441342
2019-02-27/12:04:57.28           24.128775       23.430547
2019-02-27/12:04:57.31           24.131235       23.420089
2019-02-27/12:04:57.34           24.128919       23.409631
2019-02-27/12:04:57.37           24.117209       23.399172
2019-02-27/12:04:57.40           24.120003       23.388377
2019-02-27/12:04:57.44           24.126940       23.377919
2019-02-27/12:04:57.47           24.113509       23.367461
2019-02-27/12:04:57.50           24.112214       23.357003
2019-02-27/12:04:57.53           24.101265       23.346207
2019-02-27/12:04:57.56           24.087685       23.335749
2019-02-27/12:04:57.59           24.088362       23.325291
2019-02-27/12:04:57.62           24.094771       23.314833
2019-02-27/12:04:57.65           24.081591       23.304037
2019-02-27/12:04:57.69           24.072455       23.293579
2019-02-27/12:04:57.72           24.062790       23.283121
2019-02-27/12:04:57.75           24.061483       23.272663
2019-02-27/12:04:57.78           24.049136       23.261867
2019-02-27/12:04:57.81           24.034824       23.251409
2019-02-27/12:04:57.84           24.022629       23.240951
2019-02-27/12:04:57.87           23.996898       23.230493
2019-02-27/12:04:57.90           23.977933       23.219698
2019-02-27/12:04:57.94           23.966099       23.209239
2019-02-27/12:04:57.97           23.951573       23.198781
2019-02-27/12:04:58.00           23.924818       23.188301
2019-02-27/12:04:58.03           23.901548       23.177148
2019-02-27/12:04:58.06           23.883531       23.166344
2019-02-27/12:04:58.09           23.876389       23.155540
2019-02-27/12:04:58.12           23.870062       23.144735
2019-02-27/12:04:58.15           23.859817       23.133583
2019-02-27/12:04:58.19           23.838588       23.122778
2019-02-27/12:04:58.22           23.828933       23.111974
2019-02-27/12:04:58.25           23.821403       23.101170
2019-02-27/12:04:58.28           23.821676       23.090017
2019-02-27/12:04:58.31           23.812105       23.079213
2019-02-27/12:04:58.34           23.800279       23.068409
2019-02-27/12:04:58.37           23.785720       23.057604
2019-02-27/12:04:58.40           23.763044       23.046452
2019-02-27/12:04:58.44           23.756180       23.035647
2019-02-27/12:04:58.47           23.745613       23.024843
2019-02-27/12:04:58.50           23.732130       23.014039
2019-02-27/12:04:58.53           23.722416       23.002886
2019-02-27/12:04:58.56           23.698045       22.992082
2019-02-27/12:04:58.59           23.689911       22.981278
2019-02-27/12:04:58.62           23.669947       22.970473
2019-02-27/12:04:58.65           23.658005       22.959321
2019-02-27/12:04:58.69           23.644432       22.948516
2019-02-27/12:04:58.72           23.625353       22.937712
2019-02-27/12:04:58.75           23.606549       22.926908
2019-02-27/12:04:58.78           23.583897       22.915755
2019-02-27/12:04:58.81           23.557051       22.904951
2019-02-27/12:04:58.84           23.549401       22.894147
2019-02-27/12:04:58.87           23.537069       22.883342
2019-02-27/12:04:58.90           23.542480       22.872190
2019-02-27/12:04:58.94           23.532821       22.861385
2019-02-27/12:04:58.97           23.529283       22.850581
2019-02-27/12:04:59.00           23.526238       22.839754
2019-02-27/12:04:59.03           23.526172       22.828238
2019-02-27/12:04:59.06           23.531015       22.817082
2019-02-27/12:04:59.09           23.531577       22.805925
2019-02-27/12:04:59.12           23.532666       22.794769
2019-02-27/12:04:59.15           23.531469       22.783253
2019-02-27/12:04:59.19           23.509368       22.772097
2019-02-27/12:04:59.22           23.502065       22.760941
2019-02-27/12:04:59.25           23.485977       22.749784
2019-02-27/12:04:59.28           23.474386       22.738268
2019-02-27/12:04:59.31           23.454407       22.727112
2019-02-27/12:04:59.34           23.431562       22.715956
2019-02-27/12:04:59.37           23.418884       22.704799
2019-02-27/12:04:59.40           23.390960       22.693283
2019-02-27/12:04:59.44           23.372387       22.682127
2019-02-27/12:04:59.47           23.370120       22.670971
2019-02-27/12:04:59.50           23.347679       22.659814
2019-02-27/12:04:59.53           23.335177       22.648298
2019-02-27/12:04:59.56           23.314132       22.637142
2019-02-27/12:04:59.59           23.307565       22.625986
2019-02-27/12:04:59.62           23.301303       22.614830
2019-02-27/12:04:59.65           23.286388       22.603313
2019-02-27/12:04:59.69           23.272518       22.592157
2019-02-27/12:04:59.72           23.257395       22.581001
2019-02-27/12:04:59.75           23.236288       22.569845
2019-02-27/12:04:59.78           23.224798       22.558329
2019-02-27/12:04:59.81           23.212017       22.547172
2019-02-27/12:04:59.84           23.196743       22.536016
2019-02-27/12:04:59.87           23.182476       22.524860
2019-02-27/12:04:59.90           23.164329       22.513344
2019-02-27/12:04:59.94           23.147849       22.502187
2019-02-27/12:04:59.97           23.140256       22.491031
2019-02-27/12:05:00.00           23.126066       22.479852
2019-02-27/12:05:00.03           23.118397       22.467970
2019-02-27/12:05:00.06           23.110027       22.456459
2019-02-27/12:05:00.09           23.101301       22.444948
2019-02-27/12:05:00.12           23.102181       22.433437
2019-02-27/12:05:00.15           23.097224       22.421555
2019-02-27/12:05:00.19           23.094979       22.410044
2019-02-27/12:05:00.22           23.092979       22.398533
2019-02-27/12:05:00.25           23.088171       22.387022
2019-02-27/12:05:00.28           23.078619       22.375139
2019-02-27/12:05:00.31           23.076897       22.363628
2019-02-27/12:05:00.34           23.071058       22.352118
2019-02-27/12:05:00.37           23.059033       22.340607
2019-02-27/12:05:00.40           23.033315       22.328724
2019-02-27/12:05:00.44           23.021278       22.317213
2019-02-27/12:05:00.47           23.012888       22.305702
2019-02-27/12:05:00.50           23.005562       22.294191
2019-02-27/12:05:00.53           22.998503       22.282309
2019-02-27/12:05:00.56           22.996253       22.270798
2019-02-27/12:05:00.59           22.979473       22.259287
2019-02-27/12:05:00.62           22.972747       22.247776
2019-02-27/12:05:00.65           22.962893       22.235894
2019-02-27/12:05:00.69           22.965216       22.224383
2019-02-27/12:05:00.72           22.936888       22.212872
2019-02-27/12:05:00.75           22.929743       22.201361
2019-02-27/12:05:00.78           22.903131       22.189479
2019-02-27/12:05:00.81           22.879112       22.177968
2019-02-27/12:05:00.84           22.854170       22.166457
2019-02-27/12:05:00.87           22.841602       22.154946
2019-02-27/12:05:00.90           22.830590       22.143064
2019-02-27/12:05:00.94           22.826025       22.131553
2019-02-27/12:05:00.97           22.827358       22.120042
2019-02-27/12:05:01.00           22.848329       22.108508
2019-02-27/12:05:01.03           22.833745       22.096263
2019-02-27/12:05:01.06           22.822118       22.084401
2019-02-27/12:05:01.09           22.823865       22.072539
2019-02-27/12:05:01.12           22.817506       22.060676
2019-02-27/12:05:01.15           22.806055       22.048431
2019-02-27/12:05:01.19           22.786798       22.036569
2019-02-27/12:05:01.22           22.768947       22.024707
2019-02-27/12:05:01.25           22.746932       22.012844
2019-02-27/12:05:01.28           22.722429       22.000599
2019-02-27/12:05:01.31           22.716285       21.988737
2019-02-27/12:05:01.34           22.729488       21.976875
2019-02-27/12:05:01.37           22.720835       21.965012
2019-02-27/12:05:01.40           22.719524       21.952768
2019-02-27/12:05:01.44           22.716380       21.940905
2019-02-27/12:05:01.47           22.714219       21.929043
2019-02-27/12:05:01.50           22.717502       21.917181
2019-02-27/12:05:01.53           22.709519       21.904936
2019-02-27/12:05:01.56           22.693278       21.893073
2019-02-27/12:05:01.59           22.670751       21.881211
2019-02-27/12:05:01.62           22.646951       21.869349
2019-02-27/12:05:01.65           22.636775       21.857104
2019-02-27/12:05:01.69           22.614297       21.845242
2019-02-27/12:05:01.72           22.601112       21.833379
2019-02-27/12:05:01.75           22.583916       21.821517
2019-02-27/12:05:01.78           22.555573       21.809272
2019-02-27/12:05:01.81           22.531684       21.797410
2019-02-27/12:05:01.84           22.519473       21.785547
2019-02-27/12:05:01.87           22.504835       21.773685
2019-02-27/12:05:01.90           22.487870       21.761440
2019-02-27/12:05:01.94           22.463227       21.749578
2019-02-27/12:05:01.97           22.453171       21.737715
2019-02-27/12:05:02.00           22.430502       21.725830
2019-02-27/12:05:02.03           22.417274       21.713218
2019-02-27/12:05:02.06           22.405599       21.700999
2019-02-27/12:05:02.09           22.395480       21.688781
2019-02-27/12:05:02.12           22.383972       21.676563
2019-02-27/12:05:02.15           22.374224       21.663950
2019-02-27/12:05:02.19           22.363115       21.651732
2019-02-27/12:05:02.22           22.351895       21.639514
2019-02-27/12:05:02.25           22.335972       21.627295
2019-02-27/12:05:02.28           22.328914       21.614683
2019-02-27/12:05:02.31           22.320817       21.602465
2019-02-27/12:05:02.34           22.317568       21.590246
2019-02-27/12:05:02.37           22.318977       21.578028
2019-02-27/12:05:02.40           22.306588       21.565416
2019-02-27/12:05:02.44           22.296603       21.553197
2019-02-27/12:05:02.47           22.281565       21.540979
2019-02-27/12:05:02.50           22.279529       21.528761
2019-02-27/12:05:02.53           22.274623       21.516148
2019-02-27/12:05:02.56           22.264160       21.503930
2019-02-27/12:05:02.59           22.245352       21.491712
2019-02-27/12:05:02.62           22.224220       21.479493
2019-02-27/12:05:02.65           22.199931       21.466881
2019-02-27/12:05:02.69           22.189868       21.454663
2019-02-27/12:05:02.72           22.173189       21.442444
2019-02-27/12:05:02.75           22.154654       21.430226
2019-02-27/12:05:02.78           22.135887       21.417614
2019-02-27/12:05:02.81           22.111186       21.405395
2019-02-27/12:05:02.84           22.081529       21.393177
2019-02-27/12:05:02.87           22.062364       21.380959
2019-02-27/12:05:02.90           22.042457       21.368346
2019-02-27/12:05:02.94           22.020126       21.356128
2019-02-27/12:05:02.97           21.990994       21.343910
2019-02-27/12:05:03.00           21.984207       21.331668
2019-02-27/12:05:03.03           21.969991       21.318692
2019-02-27/12:05:03.06           21.944022       21.306122
2019-02-27/12:05:03.09           21.934004       21.293551
2019-02-27/12:05:03.12           21.940905       21.280980
2019-02-27/12:05:03.15           21.944204       21.268004
2019-02-27/12:05:03.19           21.949719       21.255433
2019-02-27/12:05:03.22           21.945222       21.242863
2019-02-27/12:05:03.25           21.940839       21.230292
2019-02-27/12:05:03.28           21.926204       21.217316
2019-02-27/12:05:03.31           21.936385       21.204745
2019-02-27/12:05:03.34           21.937671       21.192175
2019-02-27/12:05:03.37           21.933015       21.179604
2019-02-27/12:05:03.40           21.928269       21.166628
2019-02-27/12:05:03.44           21.918398       21.154057
2019-02-27/12:05:03.47           21.904065       21.141486
2019-02-27/12:05:03.50           21.901468       21.128916
2019-02-27/12:05:03.53           21.893784       21.115939
2019-02-27/12:05:03.56           21.886513       21.103369
2019-02-27/12:05:03.59           21.868786       21.090798
2019-02-27/12:05:03.62           21.859688       21.078227
2019-02-27/12:05:03.65           21.845546       21.065251
2019-02-27/12:05:03.69           21.828380       21.052680
2019-02-27/12:05:03.72           21.805937       21.040110
2019-02-27/12:05:03.75           21.793527       21.027539
2019-02-27/12:05:03.78           21.776138       21.014563
2019-02-27/12:05:03.81           21.749028       21.001992
2019-02-27/12:05:03.84           21.708458       20.989422
2019-02-27/12:05:03.87           21.676293       20.976851
2019-02-27/12:05:03.90           21.636254       20.963875
2019-02-27/12:05:03.94           21.603235       20.951304
2019-02-27/12:05:03.97           21.565119       20.938733
2019-02-27/12:05:04.00           21.543520       20.926140
2019-02-27/12:05:04.03           21.514173       20.912795
2019-02-27/12:05:04.06           21.483674       20.899867
2019-02-27/12:05:04.09           21.469695       20.886939
2019-02-27/12:05:04.12           21.459035       20.874011
2019-02-27/12:05:04.15           21.442126       20.860666
2019-02-27/12:05:04.19           21.424627       20.847738
2019-02-27/12:05:04.22           21.415797       20.834810
2019-02-27/12:05:04.25           21.408771       20.821882
2019-02-27/12:05:04.28           21.388778       20.808537
2019-02-27/12:05:04.31           21.376113       20.795609
2019-02-27/12:05:04.34           21.378707       20.782681
2019-02-27/12:05:04.37           21.382741       20.769753
2019-02-27/12:05:04.40           21.370791       20.756408
2019-02-27/12:05:04.44           21.358590       20.743480
2019-02-27/12:05:04.47           21.356858       20.730553
2019-02-27/12:05:04.50           21.347776       20.717625
2019-02-27/12:05:04.53           21.331358       20.704280
2019-02-27/12:05:04.56           21.319677       20.691352
2019-02-27/12:05:04.59           21.304442       20.678424
2019-02-27/12:05:04.62           21.284469       20.665496
2019-02-27/12:05:04.65           21.256938       20.652151
2019-02-27/12:05:04.69           21.250135       20.639223
2019-02-27/12:05:04.72           21.236493       20.626295
2019-02-27/12:05:04.75           21.213151       20.613367
2019-02-27/12:05:04.78           21.189327       20.600022
2019-02-27/12:05:04.81           21.168486       20.587094
2019-02-27/12:05:04.84           21.148819       20.574166
2019-02-27/12:05:04.87           21.135704       20.561238
2019-02-27/12:05:04.90           21.113679       20.547894
2019-02-27/12:05:04.94           21.091098       20.534966
2019-02-27/12:05:04.97           21.069795       20.522038
2019-02-27/12:05:05.00           21.054596       20.509087
2019-02-27/12:05:05.03           21.047239       20.495378
2019-02-27/12:05:05.06           21.042856       20.482097
2019-02-27/12:05:05.09           21.036235       20.468817
2019-02-27/12:05:05.12           21.029777       20.455536
2019-02-27/12:05:05.15           21.023697       20.441827
2019-02-27/12:05:05.19           21.019814       20.428546
2019-02-27/12:05:05.22           21.014251       20.415265
2019-02-27/12:05:05.25           21.002122       20.401985
2019-02-27/12:05:05.28           20.985757       20.388276
2019-02-27/12:05:05.31           20.973066       20.374995
2019-02-27/12:05:05.34           20.956099       20.361714
2019-02-27/12:05:05.37           20.938878       20.348433
2019-02-27/12:05:05.40           20.927862       20.334724
2019-02-27/12:05:05.44           20.911427       20.321444
2019-02-27/12:05:05.47           20.904513       20.308163
2019-02-27/12:05:05.50           20.889540       20.294882
2019-02-27/12:05:05.53           20.880496       20.281173
2019-02-27/12:05:05.56           20.870724       20.267893
2019-02-27/12:05:05.59           20.863047       20.254612
2019-02-27/12:05:05.62           20.859205       20.241331
2019-02-27/12:05:05.65           20.862577       20.227622
2019-02-27/12:05:05.69           20.853605       20.214341
2019-02-27/12:05:05.72           20.841370       20.201061
2019-02-27/12:05:05.75           20.814387       20.187780
2019-02-27/12:05:05.78           20.815555       20.174071
2019-02-27/12:05:05.81           20.807964       20.160790
2019-02-27/12:05:05.84           20.799275       20.147510
2019-02-27/12:05:05.87           20.777307       20.134229
2019-02-27/12:05:05.90           20.759151       20.120520
2019-02-27/12:05:05.94           20.737176       20.107239
2019-02-27/12:05:05.97           20.717352       20.093958
2019-02-27/12:05:06.00           20.702267       20.080655
2019-02-27/12:05:06.03           20.678152       20.066580
2019-02-27/12:05:06.06           20.643183       20.052945
2019-02-27/12:05:06.09           20.611357       20.039309
2019-02-27/12:05:06.12           20.600416       20.025674
2019-02-27/12:05:06.15           20.607998       20.011599
2019-02-27/12:05:06.19           20.599204       19.997964
2019-02-27/12:05:06.22           20.593924       19.984329
2019-02-27/12:05:06.25           20.581748       19.970693
2019-02-27/12:05:06.28           20.564836       19.956618
2019-02-27/12:05:06.31           20.558650       19.942983
2019-02-27/12:05:06.34           20.557656       19.929348
2019-02-27/12:05:06.37           20.558589       19.915712
2019-02-27/12:05:06.40           20.548816       19.901637
2019-02-27/12:05:06.44           20.522319       19.888002
2019-02-27/12:05:06.47           20.499255       19.874367
2019-02-27/12:05:06.50           20.467889       19.860732
2019-02-27/12:05:06.53           20.445485       19.846657
2019-02-27/12:05:06.56           20.426578       19.833021
2019-02-27/12:05:06.59           20.425291       19.819386
2019-02-27/12:05:06.62           20.418815       19.805751
2019-02-27/12:05:06.65           20.403387       19.791676
2019-02-27/12:05:06.69           20.385900       19.778041
2019-02-27/12:05:06.72           20.364843       19.764405
2019-02-27/12:05:06.75           20.354353       19.750770
2019-02-27/12:05:06.78           20.339004       19.736695
2019-02-27/12:05:06.81           20.335861       19.723060
2019-02-27/12:05:06.84           20.324763       19.709425
2019-02-27/12:05:06.87           20.302091       19.695789
2019-02-27/12:05:06.90           20.272335       19.681714
2019-02-27/12:05:06.94           20.240170       19.668079
2019-02-27/12:05:06.97           20.212027       19.654444
2019-02-27/12:05:07.00           20.209993       19.640786
2019-02-27/12:05:07.03           20.191646       19.626347
2019-02-27/12:05:07.06           20.187216       19.612360
2019-02-27/12:05:07.09           20.162241       19.598373
2019-02-27/12:05:07.12           20.152694       19.584386
2019-02-27/12:05:07.15           20.125846       19.569948
2019-02-27/12:05:07.19           20.106305       19.555960
2019-02-27/12:05:07.22           20.102166       19.541973
2019-02-27/12:05:07.25           20.102760       19.527986
2019-02-27/12:05:07.28           20.086442       19.513548
2019-02-27/12:05:07.31           20.078993       19.499560
2019-02-27/12:05:07.34           20.059008       19.485573
2019-02-27/12:05:07.37           20.048359       19.471586
2019-02-27/12:05:07.40           20.026268       19.457148
2019-02-27/12:05:07.44           20.026987       19.443160
2019-02-27/12:05:07.47           20.027872       19.429173
2019-02-27/12:05:07.50           20.021080       19.415186
2019-02-27/12:05:07.53           20.004059       19.400748
2019-02-27/12:05:07.56           19.980222       19.386761
2019-02-27/12:05:07.59           19.956116       19.372773
2019-02-27/12:05:07.62           19.937310       19.358786
2019-02-27/12:05:07.65           19.920676       19.344348
2019-02-27/12:05:07.69           19.909111       19.330361
2019-02-27/12:05:07.72           19.890915       19.316373
2019-02-27/12:05:07.75           19.864437       19.302386
2019-02-27/12:05:07.78           19.839274       19.287948
2019-02-27/12:05:07.81           19.814093       19.273961
2019-02-27/12:05:07.84           19.803461       19.259973
2019-02-27/12:05:07.87           19.797379       19.245986
2019-02-27/12:05:07.90           19.798506       19.231548
2019-02-27/12:05:07.94           19.791691       19.217561
2019-02-27/12:05:07.97           19.777125       19.203574
2019-02-27/12:05:08.00           19.762737       19.189564
2019-02-27/12:05:08.03           19.759115       19.174762
2019-02-27/12:05:08.06           19.767322       19.160423
2019-02-27/12:05:08.09           19.780021       19.146084
2019-02-27/12:05:08.12           19.774194       19.131745
2019-02-27/12:05:08.15           19.764241       19.116944
2019-02-27/12:05:08.19           19.748937       19.102605
2019-02-27/12:05:08.22           19.738803       19.088266
2019-02-27/12:05:08.25           19.726206       19.073927
2019-02-27/12:05:08.28           19.719147       19.059125
2019-02-27/12:05:08.31           19.699783       19.044786
2019-02-27/12:05:08.34           19.669797       19.030447
2019-02-27/12:05:08.37           19.640241       19.016108
2019-02-27/12:05:08.40           19.621500       19.001307
2019-02-27/12:05:08.44           19.592859       18.986968
2019-02-27/12:05:08.47           19.569865       18.972629
2019-02-27/12:05:08.50           19.551203       18.958290
2019-02-27/12:05:08.53           19.535654       18.943488
2019-02-27/12:05:08.56           19.511202       18.929149
2019-02-27/12:05:08.59           19.505672       18.914810
2019-02-27/12:05:08.62           19.500188       18.900471
2019-02-27/12:05:08.65           19.482937       18.885670
2019-02-27/12:05:08.69           19.462881       18.871331
2019-02-27/12:05:08.72           19.440936       18.856992
2019-02-27/12:05:08.75           19.419811       18.842653
2019-02-27/12:05:08.78           19.400152       18.827851
2019-02-27/12:05:08.81           19.388833       18.813512
2019-02-27/12:05:08.84           19.364739       18.799173
2019-02-27/12:05:08.87           19.338535       18.784834
2019-02-27/12:05:08.90           19.310422       18.770033
2019-02-27/12:05:08.94           19.282135       18.755694
2019-02-27/12:05:08.97           19.263048       18.741355
2019-02-27/12:05:09.00           19.268384       18.726993
2019-02-27/12:05:09.03           19.255043       18.711832
2019-02-27/12:05:09.06           19.232559       18.697144
2019-02-27/12:05:09.09           19.208042       18.682457
2019-02-27/12:05:09.12           19.205420       18.667769
2019-02-27/12:05:09.15           19.191002       18.652608
2019-02-27/12:05:09.19           19.180762       18.637920
2019-02-27/12:05:09.22           19.172965       18.623233
2019-02-27/12:05:09.25           19.157001       18.608545
2019-02-27/12:05:09.28           19.130265       18.593384
2019-02-27/12:05:09.31           19.129849       18.578696
2019-02-27/12:05:09.34           19.137500       18.564009
2019-02-27/12:05:09.37           19.140963       18.549321
2019-02-27/12:05:09.40           19.133301       18.534160
2019-02-27/12:05:09.44           19.123953       18.519472
2019-02-27/12:05:09.47           19.119573       18.504784
2019-02-27/12:05:09.50           19.122871       18.490097
2019-02-27/12:05:09.53           19.128235       18.474936
2019-02-27/12:05:09.56           19.131693       18.460248
2019-02-27/12:05:09.59           19.124580       18.445560
2019-02-27/12:05:09.62           19.102379       18.430873
2019-02-27/12:05:09.65           19.088315       18.415711
2019-02-27/12:05:09.69           19.071807       18.401024
2019-02-27/12:05:09.72           19.071908       18.386336
2019-02-27/12:05:09.75           19.053112       18.371649
2019-02-27/12:05:09.78           19.019792       18.356487
2019-02-27/12:05:09.81           18.983658       18.341800
2019-02-27/12:05:09.84           18.957910       18.327112
2019-02-27/12:05:09.87           18.938207       18.312424
2019-02-27/12:05:09.90           18.921861       18.297263
2019-02-27/12:05:09.94           18.902705       18.282575
2019-02-27/12:05:09.97           18.882806       18.267888
2019-02-27/12:05:10.00           18.857773       18.253178
2019-02-27/12:05:10.03           18.843760       18.237661
2019-02-27/12:05:10.06           18.842167       18.222628
2019-02-27/12:05:10.09           18.835291       18.207595
2019-02-27/12:05:10.12           18.826367       18.192563
2019-02-27/12:05:10.15           18.800381       18.177045
2019-02-27/12:05:10.19           18.785573       18.162013
2019-02-27/12:05:10.22           18.764563       18.146980
2019-02-27/12:05:10.25           18.738551       18.131947
2019-02-27/12:05:10.28           18.716462       18.116430
2019-02-27/12:05:10.31           18.687031       18.101397
2019-02-27/12:05:10.34           18.663168       18.086365
2019-02-27/12:05:10.37           18.639347       18.071332
2019-02-27/12:05:10.40           18.605755       18.055815
2019-02-27/12:05:10.44           18.583735       18.040782
2019-02-27/12:05:10.47           18.553337       18.025750
2019-02-27/12:05:10.50           18.527046       18.010717
2019-02-27/12:05:10.53           18.517354       17.995199
2019-02-27/12:05:10.56           18.500783       17.980167
2019-02-27/12:05:10.59           18.509332       17.965134
2019-02-27/12:05:10.62           18.510658       17.950102
2019-02-27/12:05:10.65           18.523107       17.934584
2019-02-27/12:05:10.69           18.533061       17.919552
2019-02-27/12:05:10.72           18.539488       17.904519
2019-02-27/12:05:10.75           18.553239       17.889486
2019-02-27/12:05:10.78           18.558536       17.873969
2019-02-27/12:05:10.81           18.544567       17.858936
2019-02-27/12:05:10.84           18.538114       17.843904
2019-02-27/12:05:10.87           18.517735       17.828871
2019-02-27/12:05:10.90           18.502709       17.813354
2019-02-27/12:05:10.94           18.478693       17.798321
2019-02-27/12:05:10.97           18.457883       17.783288
2019-02-27/12:05:11.00           18.436049       17.768233
2019-02-27/12:05:11.03           18.404309       17.752357
2019-02-27/12:05:11.06           18.373125       17.736977
2019-02-27/12:05:11.09           18.368607       17.721597
2019-02-27/12:05:11.12           18.350416       17.706217
2019-02-27/12:05:11.15           18.325730       17.690341
2019-02-27/12:05:11.19           18.296610       17.674961
2019-02-27/12:05:11.22           18.272449       17.659581
2019-02-27/12:05:11.25           18.255683       17.644201
2019-02-27/12:05:11.28           18.231392       17.628325
2019-02-27/12:05:11.31           18.219073       17.612945
2019-02-27/12:05:11.34           18.212719       17.597565
2019-02-27/12:05:11.37           18.194492       17.582185
2019-02-27/12:05:11.40           18.188150       17.566309
2019-02-27/12:05:11.44           18.181838       17.550929
2019-02-27/12:05:11.47           18.173414       17.535549
2019-02-27/12:05:11.50           18.152370       17.520169
2019-02-27/12:05:11.53           18.130879       17.504293
2019-02-27/12:05:11.56           18.120171       17.488912
2019-02-27/12:05:11.59           18.098579       17.473533
2019-02-27/12:05:11.62           18.083519       17.458152
2019-02-27/12:05:11.65           18.066680       17.442276
2019-02-27/12:05:11.69           18.049496       17.426896
2019-02-27/12:05:11.72           18.034959       17.411516
2019-02-27/12:05:11.75           18.023920       17.396136
2019-02-27/12:05:11.78           18.022603       17.380260
2019-02-27/12:05:11.81           18.018417       17.364880
2019-02-27/12:05:11.84           17.999877       17.349500
2019-02-27/12:05:11.87           17.987194       17.334120
2019-02-27/12:05:11.90           17.974461       17.318244
2019-02-27/12:05:11.94           17.960462       17.302864
2019-02-27/12:05:11.97           17.936492       17.287484
2019-02-27/12:05:12.00           17.908373       17.272082
2019-02-27/12:05:12.03           17.876341       17.255856
2019-02-27/12:05:12.06           17.839604       17.240137
2019-02-27/12:05:12.09           17.812812       17.224418
2019-02-27/12:05:12.12           17.792708       17.208699
2019-02-27/12:05:12.15           17.756638       17.192473
2019-02-27/12:05:12.19           17.722611       17.176754
2019-02-27/12:05:12.22           17.695989       17.161035
2019-02-27/12:05:12.25           17.674519       17.145316
2019-02-27/12:05:12.28           17.647582       17.129090
2019-02-27/12:05:12.31           17.628275       17.113371
2019-02-27/12:05:12.34           17.611921       17.097652
2019-02-27/12:05:12.37           17.582722       17.081933
2019-02-27/12:05:12.40           17.562106       17.065707
2019-02-27/12:05:12.44           17.562066       17.049988
2019-02-27/12:05:12.47           17.553301       17.034269
2019-02-27/12:05:12.50           17.532853       17.018550
2019-02-27/12:05:12.53           17.529641       17.002324
2019-02-27/12:05:12.56           17.521152       16.986605
2019-02-27/12:05:12.59           17.517422       16.970886
2019-02-27/12:05:12.62           17.518373       16.955167
2019-02-27/12:05:12.65           17.512734       16.938941
2019-02-27/12:05:12.69           17.506047       16.923222
2019-02-27/12:05:12.72           17.487057       16.907503
2019-02-27/12:05:12.75           17.467932       16.891784
2019-02-27/12:05:12.78           17.458698       16.875558
2019-02-27/12:05:12.81           17.421871       16.859839
2019-02-27/12:05:12.84           17.402354       16.844120
2019-02-27/12:05:12.87           17.378121       16.828401
2019-02-27/12:05:12.90           17.349369       16.812175
2019-02-27/12:05:12.94           17.339783       16.796456
2019-02-27/12:05:12.97           17.310249       16.780737
2019-02-27/12:05:13.00           17.295508       16.764996
2019-02-27/12:05:13.03           17.283447       16.748421
2019-02-27/12:05:13.06           17.256833       16.732364
2019-02-27/12:05:13.09           17.242746       16.716307
2019-02-27/12:05:13.12           17.228660       16.700250
2019-02-27/12:05:13.15           17.212570       16.683675
2019-02-27/12:05:13.19           17.198194       16.667618
2019-02-27/12:05:13.22           17.180464       16.651561
2019-02-27/12:05:13.25           17.172773       16.635504
2019-02-27/12:05:13.28           17.160103       16.618929
2019-02-27/12:05:13.31           17.137160       16.602872
2019-02-27/12:05:13.34           17.133032       16.586815
2019-02-27/12:05:13.37           17.126176       16.570757
2019-02-27/12:05:13.40           17.111942       16.554182
2019-02-27/12:05:13.44           17.086857       16.538125
2019-02-27/12:05:13.47           17.068518       16.522068
2019-02-27/12:05:13.50           17.040124       16.506011
2019-02-27/12:05:13.53           17.024437       16.489436
2019-02-27/12:05:13.56           17.006286       16.473379
2019-02-27/12:05:13.59           16.991385       16.457322
2019-02-27/12:05:13.62           16.973437       16.441265
2019-02-27/12:05:13.65           16.959830       16.424690
2019-02-27/12:05:13.69           16.946597       16.408633
2019-02-27/12:05:13.72           16.942013       16.392576
2019-02-27/12:05:13.75           16.937568       16.376518
2019-02-27/12:05:13.78           16.933057       16.359943
2019-02-27/12:05:13.81           16.922574       16.343886
2019-02-27/12:05:13.84           16.912689       16.327829
2019-02-27/12:05:13.87           16.904032       16.311772
2019-02-27/12:05:13.90           16.891747       16.295197
2019-02-27/12:05:13.94           16.872871       16.279140
2019-02-27/12:05:13.97           16.858908       16.263083
2019-02-27/12:05:14.00           16.851607       16.247004
2019-02-27/12:05:14.03           16.830971       16.230082
2019-02-27/12:05:14.06           16.805726       16.213689
2019-02-27/12:05:14.09           16.780708       16.197296
2019-02-27/12:05:14.12           16.763505       16.180903
2019-02-27/12:05:14.15           16.739025       16.163981
2019-02-27/12:05:14.19           16.717420       16.147587
2019-02-27/12:05:14.22           16.701647       16.131194
2019-02-27/12:05:14.25           16.675754       16.114801
2019-02-27/12:05:14.28           16.643716       16.097879
2019-02-27/12:05:14.31           16.629908       16.081486
2019-02-27/12:05:14.34           16.626655       16.065093
2019-02-27/12:05:14.37           16.618292       16.048699
2019-02-27/12:05:14.40           16.592848       16.031777
2019-02-27/12:05:14.44           16.587310       16.015384
2019-02-27/12:05:14.47           16.584064       15.998991
2019-02-27/12:05:14.50           16.564222       15.982598
2019-02-27/12:05:14.53           16.556483       15.965676
2019-02-27/12:05:14.56           16.553034       15.949283
2019-02-27/12:05:14.59           16.542842       15.932889
2019-02-27/12:05:14.62           16.525895       15.916496
2019-02-27/12:05:14.65           16.518011       15.899574
2019-02-27/12:05:14.69           16.506042       15.883181
2019-02-27/12:05:14.72           16.494715       15.866788
2019-02-27/12:05:14.75           16.475610       15.850395
2019-02-27/12:05:14.78           16.456945       15.833473
2019-02-27/12:05:14.81           16.438304       15.817079
2019-02-27/12:05:14.84           16.414244       15.800686
2019-02-27/12:05:14.87           16.388027       15.784293
2019-02-27/12:05:14.90           16.364554       15.767371
2019-02-27/12:05:14.94           16.339614       15.750978
2019-02-27/12:05:14.97           16.338315       15.734585
2019-02-27/12:05:15.00           16.322607       15.718170
2019-02-27/12:05:15.03           16.304581       15.700910
2019-02-27/12:05:15.06           16.292935       15.684190
2019-02-27/12:05:15.09           16.283216       15.667469
2019-02-27/12:05:15.12           16.270960       15.650748
2019-02-27/12:05:15.15           16.267344       15.633488
2019-02-27/12:05:15.19           16.263474       15.616767
2019-02-27/12:05:15.22           16.245780       15.600047
2019-02-27/12:05:15.25           16.226784       15.583326
2019-02-27/12:05:15.28           16.197159       15.566066
2019-02-27/12:05:15.31           16.181827       15.549345
2019-02-27/12:05:15.34           16.148944       15.532624
2019-02-27/12:05:15.37           16.123879       15.515904
2019-02-27/12:05:15.40           16.096808       15.498644
2019-02-27/12:05:15.44           16.055983       15.481923
2019-02-27/12:05:15.47           16.014543       15.465202
2019-02-27/12:05:15.50           15.988128       15.448481
2019-02-27/12:05:15.53           15.952382       15.431221
2019-02-27/12:05:15.56           15.930901       15.414501
2019-02-27/12:05:15.59           15.907961       15.397780
2019-02-27/12:05:15.62           15.900672       15.381059
2019-02-27/12:05:15.65           15.896667       15.363799
2019-02-27/12:05:15.69           15.884767       15.347078
2019-02-27/12:05:15.72           15.875219       15.330358
2019-02-27/12:05:15.75           15.871055       15.313637
2019-02-27/12:05:15.78           15.854516       15.296377
2019-02-27/12:05:15.81           15.840017       15.279656
2019-02-27/12:05:15.84           15.826725       15.262935
2019-02-27/12:05:15.87           15.810179       15.246215
2019-02-27/12:05:15.90           15.804510       15.228955
2019-02-27/12:05:15.94           15.786814       15.212234
2019-02-27/12:05:15.97           15.776937       15.195513
2019-02-27/12:05:16.00           15.769193       15.178771
2019-02-27/12:05:16.03           15.751815       15.161178
2019-02-27/12:05:16.06           15.745778       15.144135
2019-02-27/12:05:16.09           15.726031       15.127091
2019-02-27/12:05:16.12           15.707813       15.110048
2019-02-27/12:05:16.15           15.686754       15.092455
2019-02-27/12:05:16.19           15.663144       15.075411
2019-02-27/12:05:16.22           15.637353       15.058368
2019-02-27/12:05:16.25           15.612289       15.041324
2019-02-27/12:05:16.28           15.597925       15.023731
2019-02-27/12:05:16.31           15.583034       15.006687
2019-02-27/12:05:16.34           15.566379       14.989644
2019-02-27/12:05:16.37           15.560673       14.972601
2019-02-27/12:05:16.40           15.545916       14.955007
2019-02-27/12:05:16.44           15.521382       14.937964
2019-02-27/12:05:16.47           15.502399       14.920920
2019-02-27/12:05:16.50           15.479655       14.903877
2019-02-27/12:05:16.53           15.458526       14.886284
2019-02-27/12:05:16.56           15.433169       14.869240
2019-02-27/12:05:16.59           15.412223       14.852197
2019-02-27/12:05:16.62           15.388500       14.835153
2019-02-27/12:05:16.65           15.364496       14.817560
2019-02-27/12:05:16.69           15.345718       14.800517
2019-02-27/12:05:16.72           15.335244       14.783473
2019-02-27/12:05:16.75           15.319170       14.766430
2019-02-27/12:05:16.78           15.303344       14.748836
2019-02-27/12:05:16.81           15.288826       14.731793
2019-02-27/12:05:16.84           15.264007       14.714750
2019-02-27/12:05:16.87           15.247007       14.697706
2019-02-27/12:05:16.90           15.235810       14.680113
2019-02-27/12:05:16.94           15.219807       14.663069
2019-02-27/12:05:16.97           15.201425       14.646026
2019-02-27/12:05:17.00           15.194136       14.628962
2019-02-27/12:05:17.03           15.188391       14.611035
2019-02-27/12:05:17.06           15.187194       14.593669
2019-02-27/12:05:17.09           15.185108       14.576303
2019-02-27/12:05:17.12           15.185129       14.558937
2019-02-27/12:05:17.15           15.169995       14.541011
2019-02-27/12:05:17.19           15.153098       14.523645
2019-02-27/12:05:17.22           15.144682       14.506279
2019-02-27/12:05:17.25           15.127957       14.488913
2019-02-27/12:05:17.28           15.104768       14.470987
2019-02-27/12:05:17.31           15.076385       14.453621
2019-02-27/12:05:17.34           15.050866       14.436255
2019-02-27/12:05:17.37           15.033607       14.418889
2019-02-27/12:05:17.40           15.006970       14.400963
2019-02-27/12:05:17.44           14.993211       14.383597
2019-02-27/12:05:17.47           14.968296       14.366231
2019-02-27/12:05:17.50           14.939953       14.348865
2019-02-27/12:05:17.53           14.934005       14.330939
2019-02-27/12:05:17.56           14.915063       14.313573
2019-02-27/12:05:17.59           14.897732       14.296207
2019-02-27/12:05:17.62           14.880396       14.278841
2019-02-27/12:05:17.65           14.851795       14.260915
2019-02-27/12:05:17.69           14.825689       14.243549
2019-02-27/12:05:17.72           14.798984       14.226183
2019-02-27/12:05:17.75           14.775410       14.208817
2019-02-27/12:05:17.78           14.757427       14.190890
2019-02-27/12:05:17.81           14.729017       14.173524
2019-02-27/12:05:17.84           14.707082       14.156158
2019-02-27/12:05:17.87           14.683701       14.138792
2019-02-27/12:05:17.90           14.660636       14.120866
2019-02-27/12:05:17.94           14.641015       14.103500
2019-02-27/12:05:17.97           14.634336       14.086134
2019-02-27/12:05:18.00           14.623780       14.068748
2019-02-27/12:05:18.03           14.616848       14.050500
2019-02-27/12:05:18.06           14.606092       14.032822
2019-02-27/12:05:18.09           14.593022       14.015143
2019-02-27/12:05:18.12           14.588073       13.997465
2019-02-27/12:05:18.15           14.579416       13.979217
2019-02-27/12:05:18.19           14.561724       13.961539
2019-02-27/12:05:18.22           14.541410       13.943861
2019-02-27/12:05:18.25           14.517843       13.926182
2019-02-27/12:05:18.28           14.505041       13.907934
2019-02-27/12:05:18.31           14.483629       13.890256
2019-02-27/12:05:18.34           14.462096       13.872578
2019-02-27/12:05:18.37           14.447318       13.854900
2019-02-27/12:05:18.40           14.427552       13.836651
2019-02-27/12:05:18.44           14.420004       13.818973
2019-02-27/12:05:18.47           14.410449       13.801295
2019-02-27/12:05:18.50           14.399905       13.783617
2019-02-27/12:05:18.53           14.394417       13.765369
2019-02-27/12:05:18.56           14.374878       13.747690
2019-02-27/12:05:18.59           14.367584       13.730012
2019-02-27/12:05:18.62           14.360748       13.712334
2019-02-27/12:05:18.65           14.338579       13.694086
2019-02-27/12:05:18.69           14.312265       13.676408
2019-02-27/12:05:18.72           14.281112       13.658730
2019-02-27/12:05:18.75           14.254926       13.641051
2019-02-27/12:05:18.78           14.232099       13.622803
2019-02-27/12:05:18.81           14.216205       13.605125
2019-02-27/12:05:18.84           14.191816       13.587447
2019-02-27/12:05:18.87           14.155071       13.569769
2019-02-27/12:05:18.90           14.121773       13.551520
2019-02-27/12:05:18.94           14.101667       13.533842
2019-02-27/12:05:18.97           14.082229       13.516164
2019-02-27/12:05:19.00           14.063170       13.498466
2019-02-27/12:05:19.03           14.045464       13.479898
2019-02-27/12:05:19.06           14.021130       13.461909
2019-02-27/12:05:19.09           13.981670       13.443921
2019-02-27/12:05:19.12           13.961764       13.425933
2019-02-27/12:05:19.15           13.944085       13.407365
2019-02-27/12:05:19.19           13.921131       13.389377
2019-02-27/12:05:19.22           13.906095       13.371389
2019-02-27/12:05:19.25           13.892796       13.353400
2019-02-27/12:05:19.28           13.879698       13.334832
2019-02-27/12:05:19.31           13.862960       13.316844
2019-02-27/12:05:19.34           13.850263       13.298856
2019-02-27/12:05:19.37           13.841970       13.280868
2019-02-27/12:05:19.40           13.822549       13.262299
2019-02-27/12:05:19.44           13.815650       13.244311
2019-02-27/12:05:19.47           13.809688       13.226323
2019-02-27/12:05:19.50           13.784353       13.208335
2019-02-27/12:05:19.53           13.766506       13.189767
2019-02-27/12:05:19.56           13.738212       13.171778
2019-02-27/12:05:19.59           13.714428       13.153790
2019-02-27/12:05:19.62           13.698708       13.135802
2019-02-27/12:05:19.65           13.677432       13.117234
2019-02-27/12:05:19.69           13.664582       13.099246
2019-02-27/12:05:19.72           13.651099       13.081257
2019-02-27/12:05:19.75           13.637660       13.063269
2019-02-27/12:05:19.78           13.625637       13.044701
2019-02-27/12:05:19.81           13.608675       13.026713
2019-02-27/12:05:19.84           13.605332       13.008725
2019-02-27/12:05:19.87           13.605568       12.990737
2019-02-27/12:05:19.90           13.588211       12.972168
2019-02-27/12:05:19.94           13.578058       12.954180
2019-02-27/12:05:19.97           13.569372       12.936192
2019-02-27/12:05:20.00           13.555874       12.918184
2019-02-27/12:05:20.03           13.542758       12.899304
2019-02-27/12:05:20.06           13.540299       12.881013
2019-02-27/12:05:20.09           13.535456       12.862722
2019-02-27/12:05:20.12           13.526104       12.844432
2019-02-27/12:05:20.15           13.514264       12.825551
2019-02-27/12:05:20.19           13.511175       12.807261
2019-02-27/12:05:20.22           13.499753       12.788970
2019-02-27/12:05:20.25           13.474646       12.770679
2019-02-27/12:05:20.28           13.452105       12.751799
2019-02-27/12:05:20.31           13.423143       12.733508
2019-02-27/12:05:20.34           13.389536       12.715218
2019-02-27/12:05:20.37           13.354998       12.696927
2019-02-27/12:05:20.40           13.321107       12.678046
2019-02-27/12:05:20.44           13.289541       12.659756
2019-02-27/12:05:20.47           13.261538       12.641465
2019-02-27/12:05:20.50           13.241244       12.623175
2019-02-27/12:05:20.53           13.227979       12.604294
2019-02-27/12:05:20.56           13.215596       12.586003
2019-02-27/12:05:20.59           13.216140       12.567713
2019-02-27/12:05:20.62           13.220264       12.549422
2019-02-27/12:05:20.65           13.219268       12.530542
2019-02-27/12:05:20.69           13.210460       12.512251
2019-02-27/12:05:20.72           13.194514       12.493960
2019-02-27/12:05:20.75           13.183770       12.475670
2019-02-27/12:05:20.78           13.176835       12.456789
2019-02-27/12:05:20.81           13.171093       12.438498
2019-02-27/12:05:20.84           13.162032       12.420208
2019-02-27/12:05:20.87           13.137209       12.401917
2019-02-27/12:05:20.90           13.108312       12.383037
2019-02-27/12:05:20.94           13.080659       12.364746
2019-02-27/12:05:20.97           13.058837       12.346455
2019-02-27/12:05:21.00           13.040821       12.328146
2019-02-27/12:05:21.03           13.024590       12.308964
2019-02-27/12:05:21.06           12.995038       12.290381
2019-02-27/12:05:21.09           12.966612       12.271798
2019-02-27/12:05:21.12           12.947859       12.253216
2019-02-27/12:05:21.15           12.925957       12.234033
2019-02-27/12:05:21.19           12.912839       12.215451
2019-02-27/12:05:21.22           12.902484       12.196868
2019-02-27/12:05:21.25           12.901444       12.178285
2019-02-27/12:05:21.28           12.906524       12.159103
2019-02-27/12:05:21.31           12.896235       12.140520
2019-02-27/12:05:21.34           12.893297       12.121938
2019-02-27/12:05:21.37           12.889897       12.103355
2019-02-27/12:05:21.40           12.869591       12.084173
2019-02-27/12:05:21.44           12.857732       12.065590
2019-02-27/12:05:21.47           12.834225       12.047007
2019-02-27/12:05:21.50           12.817790       12.028424
2019-02-27/12:05:21.53           12.782366       12.009242
2019-02-27/12:05:21.56           12.746403       11.990659
2019-02-27/12:05:21.59           12.711058       11.972077
2019-02-27/12:05:21.62           12.677164       11.953494
2019-02-27/12:05:21.65           12.638358       11.934312
2019-02-27/12:05:21.69           12.609070       11.915729
2019-02-27/12:05:21.72           12.574431       11.897146
2019-02-27/12:05:21.75           12.550328       11.878564
2019-02-27/12:05:21.78           12.519949       11.859381
2019-02-27/12:05:21.81           12.492836       11.840799
2019-02-27/12:05:21.84           12.471592       11.822216
2019-02-27/12:05:21.87           12.455160       11.803633
2019-02-27/12:05:21.90           12.433507       11.784451
2019-02-27/12:05:21.94           12.415548       11.765868
2019-02-27/12:05:21.97           12.402656       11.747286
2019-02-27/12:05:22.00           12.406934       11.728684
2019-02-27/12:05:22.03           12.393575       11.709204
2019-02-27/12:05:22.06           12.377858       11.690333
2019-02-27/12:05:22.09           12.362875       11.671462
2019-02-27/12:05:22.12           12.339271       11.652590
2019-02-27/12:05:22.15           12.304096       11.633110
2019-02-27/12:05:22.19           12.280975       11.614239
2019-02-27/12:05:22.22           12.266789       11.595367
2019-02-27/12:05:22.25           12.240217       11.576496
2019-02-27/12:05:22.28           12.202689       11.557016
2019-02-27/12:05:22.31           12.169392       11.538145
2019-02-27/12:05:22.34           12.150024       11.519273
2019-02-27/12:05:22.37           12.125879       11.500402
2019-02-27/12:05:22.40           12.112307       11.480922
2019-02-27/12:05:22.44           12.108484       11.462051
2019-02-27/12:05:22.47           12.101333       11.443179
2019-02-27/12:05:22.50           12.085756       11.424308
2019-02-27/12:05:22.53           12.073178       11.404828
2019-02-27/12:05:22.56           12.062301       11.385957
2019-02-27/12:05:22.59           12.062803       11.367085
2019-02-27/12:05:22.62           12.057093       11.348214
2019-02-27/12:05:22.65           12.056959       11.328734
2019-02-27/12:05:22.69           12.029917       11.309863
2019-02-27/12:05:22.72           12.003526       11.290991
2019-02-27/12:05:22.75           11.974040       11.272120
2019-02-27/12:05:22.78           11.952103       11.252640
2019-02-27/12:05:22.81           11.935657       11.233768
2019-02-27/12:05:22.84           11.910626       11.214897
2019-02-27/12:05:22.87           11.880290       11.196026
2019-02-27/12:05:22.90           11.850271       11.176546
2019-02-27/12:05:22.94           11.822426       11.157674
2019-02-27/12:05:22.97           11.801104       11.138803
2019-02-27/12:05:23.00           11.783096       11.119914
2019-02-27/12:05:23.03           11.765125       11.100144
2019-02-27/12:05:23.06           11.741266       11.080993
2019-02-27/12:05:23.09           11.719696       11.061841
2019-02-27/12:05:23.12           11.698016       11.042689
2019-02-27/12:05:23.15           11.689301       11.022920
2019-02-27/12:05:23.19           11.668790       11.003768
2019-02-27/12:05:23.22           11.643110       10.984617
2019-02-27/12:05:23.25           11.635103       10.965465
2019-02-27/12:05:23.28           11.628470       10.945696
2019-02-27/12:05:23.31           11.609971       10.926544
2019-02-27/12:05:23.34           11.586342       10.907392
2019-02-27/12:05:23.37           11.557454       10.888241
2019-02-27/12:05:23.40           11.541914       10.868471
2019-02-27/12:05:23.44           11.518003       10.849320
2019-02-27/12:05:23.47           11.494262       10.830168
2019-02-27/12:05:23.50           11.473653       10.811016
2019-02-27/12:05:23.53           11.450771       10.791247
2019-02-27/12:05:23.56           11.423856       10.772095
2019-02-27/12:05:23.59           11.408684       10.752944
2019-02-27/12:05:23.62           11.395415       10.733792
2019-02-27/12:05:23.65           11.386374       10.714023
2019-02-27/12:05:23.69           11.370498       10.694871
2019-02-27/12:05:23.72           11.350079       10.675719
2019-02-27/12:05:23.75           11.334502       10.656568
2019-02-27/12:05:23.78           11.335746       10.636798
2019-02-27/12:05:23.81           11.319645       10.617647
2019-02-27/12:05:23.84           11.311149       10.598495
2019-02-27/12:05:23.87           11.305094       10.579343
2019-02-27/12:05:23.90           11.295100       10.559574
2019-02-27/12:05:23.94           11.277194       10.540422
2019-02-27/12:05:23.97           11.258769       10.521271
2019-02-27/12:05:24.00           11.248795       10.502102
2019-02-27/12:05:24.03           11.231221       10.482053
2019-02-27/12:05:24.06           11.205378       10.462631
2019-02-27/12:05:24.09           11.187127       10.443209
2019-02-27/12:05:24.12           11.161627       10.423787
2019-02-27/12:05:24.15           11.136122       10.403739
2019-02-27/12:05:24.19           11.120008       10.384317
2019-02-27/12:05:24.22           11.103752       10.364895
2019-02-27/12:05:24.25           11.083491       10.345473
2019-02-27/12:05:24.28           11.062269       10.325424
2019-02-27/12:05:24.31           11.045746       10.306002
2019-02-27/12:05:24.34           11.019985       10.286580
2019-02-27/12:05:24.37           10.986324       10.267158
2019-02-27/12:05:24.40           10.965356       10.247110
2019-02-27/12:05:24.44           10.940085       10.227688
2019-02-27/12:05:24.47           10.916683       10.208266
2019-02-27/12:05:24.50           10.881799       10.188844
2019-02-27/12:05:24.53           10.860788       10.168795
2019-02-27/12:05:24.56           10.839192       10.149373
2019-02-27/12:05:24.59           10.823428       10.129952
2019-02-27/12:05:24.62           10.802514       10.110529
2019-02-27/12:05:24.65           10.792258       10.090481
2019-02-27/12:05:24.69           10.782548       10.071059
2019-02-27/12:05:24.72           10.769315       10.051637
2019-02-27/12:05:24.75           10.734400       10.032215
2019-02-27/12:05:24.78           10.734325       10.012167
2019-02-27/12:05:24.81           10.719695       9.9927446
2019-02-27/12:05:24.84           10.700884       9.9733227
2019-02-27/12:05:24.87           10.680825       9.9539006
2019-02-27/12:05:24.90           10.668947       9.9338522
2019-02-27/12:05:24.94           10.663452       9.9144302
2019-02-27/12:05:24.97           10.630133       9.8950082
2019-02-27/12:05:25.00           10.612576       9.8755692
2019-02-27/12:05:25.03           10.611720       9.8552498
2019-02-27/12:05:25.06           10.592238       9.8355652
2019-02-27/12:05:25.09           10.576362       9.8158807
2019-02-27/12:05:25.12           10.555076       9.7961960
2019-02-27/12:05:25.15           10.539515       9.7758766
2019-02-27/12:05:25.19           10.516368       9.7561920
2019-02-27/12:05:25.22           10.488056       9.7365075
2019-02-27/12:05:25.25           10.474105       9.7168229
2019-02-27/12:05:25.28           10.448612       9.6965034
2019-02-27/12:05:25.31           10.418552       9.6768188
2019-02-27/12:05:25.34           10.395797       9.6571343
2019-02-27/12:05:25.37           10.363187       9.6374497
2019-02-27/12:05:25.40           10.345848       9.6171302
2019-02-27/12:05:25.44           10.319082       9.5974456
2019-02-27/12:05:25.47           10.293741       9.5777611
2019-02-27/12:05:25.50           10.264568       9.5580765
2019-02-27/12:05:25.53           10.237448       9.5377570
2019-02-27/12:05:25.56           10.221540       9.5180724
2019-02-27/12:05:25.59           10.192971       9.4983879
2019-02-27/12:05:25.62           10.155470       9.4787033
2019-02-27/12:05:25.65           10.138448       9.4583838
2019-02-27/12:05:25.69           10.113922       9.4386992
2019-02-27/12:05:25.72           10.091347       9.4190147
2019-02-27/12:05:25.75           10.067122       9.3993301
2019-02-27/12:05:25.78           10.049516       9.3790106
2019-02-27/12:05:25.81           10.038719       9.3593260
2019-02-27/12:05:25.84           10.022124       9.3396415
2019-02-27/12:05:25.87           10.018662       9.3199569
2019-02-27/12:05:25.90           10.013449       9.2996374
2019-02-27/12:05:25.94           10.011045       9.2799528
2019-02-27/12:05:25.97           9.9929644       9.2602683
2019-02-27/12:05:26.00           9.9805113       9.2405673
2019-02-27/12:05:26.03           9.9809244       9.2199858
2019-02-27/12:05:26.06           9.9719363       9.2000472
2019-02-27/12:05:26.09           9.9660941       9.1801088
2019-02-27/12:05:26.12           9.9485807       9.1601703
2019-02-27/12:05:26.15           9.9433064       9.1395887
2019-02-27/12:05:26.19           9.9248387       9.1196502
2019-02-27/12:05:26.22           9.9088161       9.0997118
2019-02-27/12:05:26.25           9.8916702       9.0797732
2019-02-27/12:05:26.28           9.8692328       9.0591917
2019-02-27/12:05:26.31           9.8510216       9.0392532
2019-02-27/12:05:26.34           9.8278867       9.0193148
2019-02-27/12:05:26.37           9.7950024       8.9993762
2019-02-27/12:05:26.40           9.7746536       8.9787947
2019-02-27/12:05:26.44           9.7413344       8.9588561
2019-02-27/12:05:26.47           9.7223369       8.9389177
2019-02-27/12:05:26.50           9.6974509       8.9189792
2019-02-27/12:05:26.53           9.6790897       8.8983977
2019-02-27/12:05:26.56           9.6675768       8.8784591
2019-02-27/12:05:26.59           9.6465118       8.8585207
2019-02-27/12:05:26.62           9.6342051       8.8385822
2019-02-27/12:05:26.65           9.6261348       8.8180006
2019-02-27/12:05:26.69           9.6029482       8.7980621
2019-02-27/12:05:26.72           9.5854836       8.7781237
2019-02-27/12:05:26.75           9.5660345       8.7581851
2019-02-27/12:05:26.78           9.5427255       8.7376036
2019-02-27/12:05:26.81           9.5124664       8.7176651
2019-02-27/12:05:26.84           9.4755149       8.6977267
2019-02-27/12:05:26.87           9.4448857       8.6777881
2019-02-27/12:05:26.90           9.4205751       8.6572066
2019-02-27/12:05:26.94           9.3869603       8.6372680
2019-02-27/12:05:26.97           9.3610205       8.6173296
2019-02-27/12:05:27.00           9.3353538       8.5973752
2019-02-27/12:05:27.03           9.2992436       8.5765392
2019-02-27/12:05:27.06           9.2738358       8.5563541
2019-02-27/12:05:27.09           9.2529957       8.5361692
2019-02-27/12:05:27.12           9.2490218       8.5159841
2019-02-27/12:05:27.15           9.2422168       8.4951481
2019-02-27/12:05:27.19           9.2171340       8.4749630
2019-02-27/12:05:27.22           9.1875917       8.4547781
2019-02-27/12:05:27.25           9.1784190       8.4345930
2019-02-27/12:05:27.28           9.1625278       8.4137570
2019-02-27/12:05:27.31           9.1557367       8.3935720
2019-02-27/12:05:27.34           9.1329508       8.3733870
2019-02-27/12:05:27.37           9.1177998       8.3532020
2019-02-27/12:05:27.40           9.1001658       8.3323660
2019-02-27/12:05:27.44           9.0787736       8.3121809
2019-02-27/12:05:27.47           9.0673575       8.2919960
2019-02-27/12:05:27.50           9.0618416       8.2718109
2019-02-27/12:05:27.53           9.0265504       8.2509749
2019-02-27/12:05:27.56           9.0065215       8.2307898
2019-02-27/12:05:27.59           8.9923427       8.2106049
2019-02-27/12:05:27.62           8.9687210       8.1904198
2019-02-27/12:05:27.65           8.9404357       8.1695838
2019-02-27/12:05:27.69           8.8998123       8.1493987
2019-02-27/12:05:27.72           8.8662315       8.1292138
2019-02-27/12:05:27.75           8.8365312       8.1090287
2019-02-27/12:05:27.78           8.8105632       8.0881927
2019-02-27/12:05:27.81           8.7922552       8.0680077
2019-02-27/12:05:27.84           8.7616754       8.0478227
2019-02-27/12:05:27.87           8.7293052       8.0276377
2019-02-27/12:05:27.90           8.7202566       8.0068017
2019-02-27/12:05:27.94           8.7184816       7.9866166
2019-02-27/12:05:27.97           8.7086018       7.9664317
2019-02-27/12:05:28.00           8.6961075       7.9462316
2019-02-27/12:05:28.03           8.6826799       7.9251556
2019-02-27/12:05:28.06           8.6641617       7.9047379
2019-02-27/12:05:28.09           8.6455426       7.8843205
2019-02-27/12:05:28.12           8.6341141       7.8639028
2019-02-27/12:05:28.15           8.6203058       7.8428268
2019-02-27/12:05:28.19           8.5943283       7.8224092
2019-02-27/12:05:28.22           8.5682254       7.8019917
2019-02-27/12:05:28.25           8.5478822       7.7815741
2019-02-27/12:05:28.28           8.5129918       7.7611566
2019-02-27/12:05:28.31           8.4720429       7.7400804
2019-02-27/12:05:28.34           8.4479042       7.7196629
2019-02-27/12:05:28.37           8.4244329       7.6992453
2019-02-27/12:05:28.40           8.3950591       7.6788279
2019-02-27/12:05:28.44           8.3654865       7.6577517
2019-02-27/12:05:28.47           8.3520402       7.6373342
2019-02-27/12:05:28.50           8.3337058       7.6169166
2019-02-27/12:05:28.53           8.3053541       7.5964991
2019-02-27/12:05:28.56           8.2996222       7.5754229
2019-02-27/12:05:28.59           8.3005368       7.5550054
2019-02-27/12:05:28.62           8.2927283       7.5345878
2019-02-27/12:05:28.65           8.2888888       7.5141703
2019-02-27/12:05:28.69           8.2839422       7.4930941
2019-02-27/12:05:28.72           8.2780814       7.4726767
2019-02-27/12:05:28.75           8.2596030       7.4522591
2019-02-27/12:05:28.78           8.2372219       7.4318416
2019-02-27/12:05:28.81           8.2294760       7.4107654
2019-02-27/12:05:28.84           8.1968439       7.3903479
2019-02-27/12:05:28.87           8.1687939       7.3699303
2019-02-27/12:05:28.90           8.1430832       7.3495128
2019-02-27/12:05:28.94           8.1144786       7.3284366
2019-02-27/12:05:28.97           8.0792609       7.3080192
2019-02-27/12:05:29.00           8.0522943       7.2875869
2019-02-27/12:05:29.03           8.0177369       7.2669430
2019-02-27/12:05:29.06           7.9900630       7.2456331
2019-02-27/12:05:29.09           7.9522089       7.2249892
2019-02-27/12:05:29.12           7.9494797       7.2043452
2019-02-27/12:05:29.15           7.9317661       7.1837013
2019-02-27/12:05:29.19           7.9184385       7.1623914
2019-02-27/12:05:29.22           7.8980727       7.1417475
2019-02-27/12:05:29.25           7.8798083       7.1211035
2019-02-27/12:05:29.28           7.8540070       7.1004596
2019-02-27/12:05:29.31           7.8427603       7.0791497
2019-02-27/12:05:29.34           7.8266519       7.0585058
2019-02-27/12:05:29.37           7.8111160       7.0378618
2019-02-27/12:05:29.40           7.7760255       7.0172179
2019-02-27/12:05:29.44           7.7531910       6.9959080
2019-02-27/12:05:29.47           7.7140790       6.9752641
2019-02-27/12:05:29.50           7.6835259       6.9546201
2019-02-27/12:05:29.53           7.6655648       6.9339762
2019-02-27/12:05:29.56           7.6345899       6.9126663
2019-02-27/12:05:29.59           7.6020056       6.8920224
2019-02-27/12:05:29.62           7.5788299       6.8713784
2019-02-27/12:05:29.65           7.5659152       6.8507345
2019-02-27/12:05:29.69           7.5481368       6.8294245
2019-02-27/12:05:29.72           7.5250997       6.8087807
2019-02-27/12:05:29.75           7.5163232       6.7881366
2019-02-27/12:05:29.78           7.5043655       6.7674928
2019-02-27/12:05:29.81           7.4804127       6.7461828
2019-02-27/12:05:29.84           7.4762048       6.7255390
2019-02-27/12:05:29.87           7.4785512       6.7048949
2019-02-27/12:05:29.90           7.4635478       6.6842510
2019-02-27/12:05:29.94           7.4467040       6.6629411
2019-02-27/12:05:29.97           7.4302375       6.6422972
2019-02-27/12:05:30.00           7.4221067       6.6216396
2019-02-27/12:05:30.03           7.3972372       6.6007844
2019-02-27/12:05:30.06           7.3937531       6.5792563
2019-02-27/12:05:30.09           7.3754645       6.5584011
2019-02-27/12:05:30.12           7.3572328       6.5375458
2019-02-27/12:05:30.15           7.3344179       6.5166906
2019-02-27/12:05:30.19           7.3270267       6.4951625
2019-02-27/12:05:30.22           7.3038298       6.4743073
2019-02-27/12:05:30.25           7.2799682       6.4534519
2019-02-27/12:05:30.28           7.2572685       6.4325967
2019-02-27/12:05:30.31           7.2336529       6.4110687
2019-02-27/12:05:30.34           7.1932579       6.3902135
2019-02-27/12:05:30.37           7.1714913       6.3693581
2019-02-27/12:05:30.40           7.1506078       6.3485029
2019-02-27/12:05:30.44           7.1198452       6.3269749
2019-02-27/12:05:30.47           7.0812809       6.3061197
2019-02-27/12:05:30.50           7.0628000       6.2852643
2019-02-27/12:05:30.53           7.0463787       6.2644091
2019-02-27/12:05:30.56           7.0205901       6.2428811
2019-02-27/12:05:30.59           6.9980364       6.2220259
2019-02-27/12:05:30.62           6.9708327       6.2011705
2019-02-27/12:05:30.65           6.9391484       6.1803153
2019-02-27/12:05:30.69           6.9044121       6.1587872
2019-02-27/12:05:30.72           6.8675774       6.1379320
2019-02-27/12:05:30.75           6.8404177       6.1170767
2019-02-27/12:05:30.78           6.8159663       6.0962215
2019-02-27/12:05:30.81           6.7927323       6.0746934
2019-02-27/12:05:30.84           6.7717408       6.0538382
2019-02-27/12:05:30.87           6.7398697       6.0329829
2019-02-27/12:05:30.90           6.7146446       6.0121277
2019-02-27/12:05:30.94           6.6911913       5.9905996
2019-02-27/12:05:30.97           6.6762184       5.9697444
2019-02-27/12:05:31.00           6.6681428       5.9488759
2019-02-27/12:05:31.03           6.6571888       5.9278163
2019-02-27/12:05:31.06           6.6255807       5.9060772
2019-02-27/12:05:31.09           6.6016476       5.8850177
2019-02-27/12:05:31.12           6.5679258       5.8639579
2019-02-27/12:05:31.15           6.5586422       5.8428984
2019-02-27/12:05:31.19           6.5386996       5.8211593
2019-02-27/12:05:31.22           6.5330787       5.8000997
2019-02-27/12:05:31.25           6.5059390       5.7790400
2019-02-27/12:05:31.28           6.4818606       5.7579804
2019-02-27/12:05:31.31           6.4583411       5.7362414
2019-02-27/12:05:31.34           6.4379250       5.7151818
2019-02-27/12:05:31.37           6.4221696       5.6941221
2019-02-27/12:05:31.40           6.4048647       5.6730625
2019-02-27/12:05:31.44           6.3939339       5.6513235
2019-02-27/12:05:31.47           6.3902526       5.6302639
2019-02-27/12:05:31.50           6.3599612       5.6092041
2019-02-27/12:05:31.53           6.3444736       5.5881446
2019-02-27/12:05:31.56           6.3128924       5.5664055
2019-02-27/12:05:31.59           6.2814245       5.5453459
2019-02-27/12:05:31.62           6.2567439       5.5242862
2019-02-27/12:05:31.65           6.2359110       5.5032266
2019-02-27/12:05:31.69           6.2252498       5.4814876
2019-02-27/12:05:31.72           6.1934944       5.4604280
2019-02-27/12:05:31.75           6.1678106       5.4393683
2019-02-27/12:05:31.78           6.1500073       5.4183087
2019-02-27/12:05:31.81           6.1284476       5.3965697
2019-02-27/12:05:31.84           6.1284356       5.3755101
2019-02-27/12:05:31.87           6.1217952       5.3544503
2019-02-27/12:05:31.90           6.1101315       5.3333908
2019-02-27/12:05:31.94           6.0908933       5.3116517
2019-02-27/12:05:31.97           6.0692190       5.2905922
2019-02-27/12:05:32.00           6.0492624       5.2695201
2019-02-27/12:05:32.03           6.0243787       5.2482690
2019-02-27/12:05:32.06           6.0043253       5.2263322
2019-02-27/12:05:32.09           5.9943860       5.2050811
2019-02-27/12:05:32.12           5.9826635       5.1838298
2019-02-27/12:05:32.15           5.9668128       5.1625787
2019-02-27/12:05:32.19           5.9564384       5.1406420
2019-02-27/12:05:32.22           5.9435666       5.1193909
2019-02-27/12:05:32.25           5.9148058       5.0981396
2019-02-27/12:05:32.28           5.9049024       5.0768885
2019-02-27/12:05:32.31           5.8929210       5.0549518
2019-02-27/12:05:32.34           5.8826552       5.0337007
2019-02-27/12:05:32.37           5.8620291       5.0124494
2019-02-27/12:05:32.40           5.8307161       4.9911983
2019-02-27/12:05:32.44           5.8057741       4.9692616
2019-02-27/12:05:32.47           5.7849598       4.9480104
2019-02-27/12:05:32.50           5.7648779       4.9267592
2019-02-27/12:05:32.53           5.7550853       4.9055081
2019-02-27/12:05:32.56           5.7280132       4.8835713
2019-02-27/12:05:32.59           5.7027855       4.8623202
2019-02-27/12:05:32.62           5.6783240       4.8410690
2019-02-27/12:05:32.65           5.6571893       4.8198179
2019-02-27/12:05:32.69           5.6359198       4.7978811
2019-02-27/12:05:32.72           5.6185103       4.7766300
2019-02-27/12:05:32.75           5.6017836       4.7553787
2019-02-27/12:05:32.78           5.5792342       4.7341276
2019-02-27/12:05:32.81           5.5558290       4.7121909
2019-02-27/12:05:32.84           5.5335533       4.6909398
2019-02-27/12:05:32.87           5.5132174       4.6696885
2019-02-27/12:05:32.90           5.4997169       4.6484374
2019-02-27/12:05:32.94           5.4767696       4.6265007
2019-02-27/12:05:32.97           5.4487671       4.6052496
2019-02-27/12:05:33.00           5.4154517       4.5839867
2019-02-27/12:05:33.03           5.3768819       4.5625550
2019-02-27/12:05:33.06           5.3401478       4.5404319
2019-02-27/12:05:33.09           5.3168473       4.5190002
2019-02-27/12:05:33.12           5.2926088       4.4975684
2019-02-27/12:05:33.15           5.2624488       4.4761368
2019-02-27/12:05:33.19           5.2278516       4.4540137
2019-02-27/12:05:33.22           5.1967410       4.4325820
2019-02-27/12:05:33.25           5.1782968       4.4111502
2019-02-27/12:05:33.28           5.1581914       4.3897186
2019-02-27/12:05:33.31           5.1453776       4.3675954
2019-02-27/12:05:33.34           5.1364257       4.3461638
2019-02-27/12:05:33.37           5.1167663       4.3247320
2019-02-27/12:05:33.40           5.1051736       4.3033003
2019-02-27/12:05:33.44           5.0973372       4.2811772
2019-02-27/12:05:33.47           5.0851613       4.2597456
2019-02-27/12:05:33.50           5.0702083       4.2383137
2019-02-27/12:05:33.53           5.0508118       4.2168821
2019-02-27/12:05:33.56           5.0284107       4.1947590
2019-02-27/12:05:33.59           5.0037436       4.1733273
2019-02-27/12:05:33.62           4.9824162       4.1518955
2019-02-27/12:05:33.65           4.9655157       4.1304639
2019-02-27/12:05:33.69           4.9272015       4.1083408
2019-02-27/12:05:33.72           4.8942427       4.0869091
2019-02-27/12:05:33.75           4.8655775       4.0654773
2019-02-27/12:05:33.78           4.8409913       4.0440456
2019-02-27/12:05:33.81           4.8177482       4.0219225
2019-02-27/12:05:33.84           4.8002006       4.0004909
2019-02-27/12:05:33.87           4.7821563       3.9790591
2019-02-27/12:05:33.90           4.7582343       3.9576274
2019-02-27/12:05:33.94           4.7309223       3.9355043
2019-02-27/12:05:33.97           4.7264197       3.9140727
2019-02-27/12:05:34.00           4.7122956       3.8926302
2019-02-27/12:05:34.03           4.6930379       3.8710335
2019-02-27/12:05:34.06           4.6836272       3.8487400
2019-02-27/12:05:34.09           4.6612709       3.8271432
2019-02-27/12:05:34.12           4.6490064       3.8055463
2019-02-27/12:05:34.15           4.6348485       3.7839496
2019-02-27/12:05:34.19           4.6147630       3.7616561
2019-02-27/12:05:34.22           4.5971971       3.7400594
2019-02-27/12:05:34.25           4.5799526       3.7184625
2019-02-27/12:05:34.28           4.5618514       3.6968657
2019-02-27/12:05:34.31           4.5474233       3.6745722
2019-02-27/12:05:34.34           4.5068107       3.6529755
2019-02-27/12:05:34.37           4.4794691       3.6313786
2019-02-27/12:05:34.40           4.4389233       3.6097819
2019-02-27/12:05:34.44           4.4033438       3.5874884
2019-02-27/12:05:34.47           4.3811601       3.5658916
2019-02-27/12:05:34.50           4.3553110       3.5442947
2019-02-27/12:05:34.53           4.3224180       3.5226980
2019-02-27/12:05:34.56           4.3049172       3.5004045
2019-02-27/12:05:34.59           4.2669867       3.4788078
2019-02-27/12:05:34.62           4.2564373       3.4572109
2019-02-27/12:05:34.65           4.2417346       3.4356142
2019-02-27/12:05:34.69           4.2490733       3.4133206
2019-02-27/12:05:34.72           4.2460894       3.3917239
2019-02-27/12:05:34.75           4.2275602       3.3701270
2019-02-27/12:05:34.78           4.2155625       3.3485303
2019-02-27/12:05:34.81           4.2026606       3.3262368
2019-02-27/12:05:34.84           4.1777068       3.3046400
2019-02-27/12:05:34.87           4.1719433       3.2830432
2019-02-27/12:05:34.90           4.1569388       3.2614464
2019-02-27/12:05:34.94           4.1384599       3.2391529
2019-02-27/12:05:34.97           4.0983730       3.2175562
2019-02-27/12:05:35.00           4.0711269       3.1959491
2019-02-27/12:05:35.03           4.0467723       3.1741947
2019-02-27/12:05:35.06           4.0187735       3.1517383
2019-02-27/12:05:35.09           3.9842326       3.1299839
2019-02-27/12:05:35.12           3.9612742       3.1082293
2019-02-27/12:05:35.15           3.9364532       3.0864748
2019-02-27/12:05:35.19           3.9098690       3.0640185
2019-02-27/12:05:35.22           3.8831949       3.0422640
2019-02-27/12:05:35.25           3.8686040       3.0205094
2019-02-27/12:05:35.28           3.8492900       2.9987549
2019-02-27/12:05:35.31           3.8347146       2.9762986
2019-02-27/12:05:35.34           3.8153316       2.9545442
2019-02-27/12:05:35.37           3.8076245       2.9327895
2019-02-27/12:05:35.40           3.7927920       2.9110351
2019-02-27/12:05:35.44           3.7690322       2.8885787
2019-02-27/12:05:35.47           3.7358636       2.8668243
2019-02-27/12:05:35.50           3.7200177       2.8450697
2019-02-27/12:05:35.53           3.6949567       2.8233152
2019-02-27/12:05:35.56           3.6616535       2.8008589
2019-02-27/12:05:35.59           3.6264560       2.7791044
2019-02-27/12:05:35.62           3.5989161       2.7573498
2019-02-27/12:05:35.65           3.5645246       2.7355954
2019-02-27/12:05:35.69           3.5247508       2.7131390
2019-02-27/12:05:35.72           3.4964336       2.6913846
2019-02-27/12:05:35.75           3.4815880       2.6696299
2019-02-27/12:05:35.78           3.4448096       2.6478755
2019-02-27/12:05:35.81           3.4064254       2.6254192
2019-02-27/12:05:35.84           3.3717947       2.6036647
2019-02-27/12:05:35.87           3.3362594       2.5819101
2019-02-27/12:05:35.90           3.3060297       2.5601556
2019-02-27/12:05:35.94           3.2819795       2.5376993
2019-02-27/12:05:35.97           3.2638441       2.5159448
2019-02-27/12:05:36.00           3.2434385       2.4941810
2019-02-27/12:05:36.03           3.2259834       2.4722842
2019-02-27/12:05:36.06           3.2029777       2.4496809
2019-02-27/12:05:36.09           3.1906754       2.4277841
2019-02-27/12:05:36.12           3.1901732       2.4058871
2019-02-27/12:05:36.15           3.1900592       2.3839903
2019-02-27/12:05:36.19           3.1798752       2.3613870
2019-02-27/12:05:36.22           3.1648887       2.3394901
2019-02-27/12:05:36.25           3.1479059       2.3175932
2019-02-27/12:05:36.28           3.1331730       2.2956963
2019-02-27/12:05:36.31           3.1109783       2.2730930
2019-02-27/12:05:36.34           3.0939181       2.2511962
2019-02-27/12:05:36.37           3.0598183       2.2292992
2019-02-27/12:05:36.40           3.0288702       2.2074024
2019-02-27/12:05:36.44           2.9966777       2.1847991
2019-02-27/12:05:36.47           2.9624807       2.1629023
2019-02-27/12:05:36.50           2.9438123       2.1410053
2019-02-27/12:05:36.53           2.9214580       2.1191084
2019-02-27/12:05:36.56           2.8877815       2.0965051
2019-02-27/12:05:36.59           2.8634592       2.0746083
2019-02-27/12:05:36.62           2.8417047       2.0527113
2019-02-27/12:05:36.65           2.8326111       2.0308145
2019-02-27/12:05:36.69           2.8066661       2.0082112
2019-02-27/12:05:36.72           2.7774949       1.9863144
2019-02-27/12:05:36.75           2.7693640       1.9644174
2019-02-27/12:05:36.78           2.7468507       1.9425206
2019-02-27/12:05:36.81           2.7107289       1.9199173
2019-02-27/12:05:36.84           2.6843002       1.8980204
2019-02-27/12:05:36.87           2.6517412       1.8761234
2019-02-27/12:05:36.90           2.6251090       1.8542266
2019-02-27/12:05:36.94           2.6017980       1.8316233
2019-02-27/12:05:36.97           2.5773191       1.8097265
2019-02-27/12:05:37.00           2.5605591       1.7878213
2019-02-27/12:05:37.03           2.5236546       1.7657968
2019-02-27/12:05:37.06           2.4936457       1.7430618
2019-02-27/12:05:37.09           2.4802375       1.7210374
2019-02-27/12:05:37.12           2.4610398       1.6990128
2019-02-27/12:05:37.15           2.4399353       1.6769884
2019-02-27/12:05:37.19           2.4186720       1.6542534
2019-02-27/12:05:37.22           2.3964418       1.6322290
2019-02-27/12:05:37.25           2.3742408       1.6102044
2019-02-27/12:05:37.28           2.3537975       1.5881800
2019-02-27/12:05:37.31           2.3450501       1.5654450
2019-02-27/12:05:37.34           2.3278359       1.5434205
2019-02-27/12:05:37.37           2.2996671       1.5213960
2019-02-27/12:05:37.40           2.2970368       1.4993715
2019-02-27/12:05:37.44           2.2872936       1.4766365
2019-02-27/12:05:37.47           2.2819759       1.4546121
2019-02-27/12:05:37.50           2.2685861       1.4325875
2019-02-27/12:05:37.53           2.2655353       1.4105631
2019-02-27/12:05:37.56           2.2626830       1.3878281
2019-02-27/12:05:37.59           2.2516158       1.3658037
2019-02-27/12:05:37.62           2.2340507       1.3437791
2019-02-27/12:05:37.65           2.2295183       1.3217547
2019-02-27/12:05:37.69           2.2067027       1.2990197
2019-02-27/12:05:37.72           2.1832214       1.2769952
2019-02-27/12:05:37.75           2.1544220       1.2549706
2019-02-27/12:05:37.78           2.1287655       1.2329462
2019-02-27/12:05:37.81           2.0901241       1.2102112
2019-02-27/12:05:37.84           2.0540208       1.1881868
2019-02-27/12:05:37.87           2.0188725       1.1661622
2019-02-27/12:05:37.90           1.9948295       1.1441378
2019-02-27/12:05:37.94           1.9660099       1.1214028
2019-02-27/12:05:37.97           1.9341244       1.0993784
2019-02-27/12:05:38.00           1.9208523       1.0773462
2019-02-27/12:05:38.03           1.8949867       1.0552048
2019-02-27/12:05:38.06           1.8717093       1.0323490
2019-02-27/12:05:38.09           1.8604845       1.0102076
2019-02-27/12:05:38.12           1.8353930      0.98806601
2019-02-27/12:05:38.15           1.8106583      0.96592459
2019-02-27/12:05:38.19           1.7847515      0.94306880
2019-02-27/12:05:38.22           1.7630246      0.92092738
2019-02-27/12:05:38.25           1.7380638      0.89878579
2019-02-27/12:05:38.28           1.7106686      0.87664437
2019-02-27/12:05:38.31           1.6929036      0.85378859
2019-02-27/12:05:38.34           1.6771108      0.83164717
2019-02-27/12:05:38.37           1.6551706      0.80950558
2019-02-27/12:05:38.40           1.6413934      0.78736415
2019-02-27/12:05:38.44           1.6289552      0.76450837
2019-02-27/12:05:38.47           1.6111304      0.74236695
2019-02-27/12:05:38.50           1.5820503      0.72022536
2019-02-27/12:05:38.53           1.5629538      0.69808394
2019-02-27/12:05:38.56           1.5435094      0.67522816
2019-02-27/12:05:38.59           1.5274342      0.65308674
2019-02-27/12:05:38.62           1.5078975      0.63094514
2019-02-27/12:05:38.65           1.4845855      0.60880372
2019-02-27/12:05:38.69           1.4549929      0.58594794
2019-02-27/12:05:38.72           1.4269601      0.56380652
2019-02-27/12:05:38.75           1.4095925      0.54166493
2019-02-27/12:05:38.78           1.3952014      0.51952351
2019-02-27/12:05:38.81           1.3743963      0.49666773
2019-02-27/12:05:38.84           1.3513973      0.47452630
2019-02-27/12:05:38.87           1.3257223      0.45238471
2019-02-27/12:05:38.90           1.2990508      0.43024329
2019-02-27/12:05:38.94           1.2825907      0.40738751
2019-02-27/12:05:38.97           1.2706649      0.38524609
2019-02-27/12:05:39.00           1.2546935      0.36309785
2019-02-27/12:05:39.03           1.2400661      0.34085338
2019-02-27/12:05:39.06           1.2187659      0.31789123
2019-02-27/12:05:39.09           1.2006400      0.29564676
2019-02-27/12:05:39.12           1.1737411      0.27340213
2019-02-27/12:05:39.15           1.1515768      0.25115766
2019-02-27/12:05:39.19           1.1313498      0.22819551
2019-02-27/12:05:39.22           1.1020834      0.20595104
2019-02-27/12:05:39.25           1.0650418      0.18370640
2019-02-27/12:05:39.28           1.0278024      0.16146194
2019-02-27/12:05:39.31          0.99591643      0.13849979
2019-02-27/12:05:39.34          0.96618240      0.11625532
2019-02-27/12:05:39.37          0.93239787     0.094010682
2019-02-27/12:05:39.40          0.91503157     0.071766215
2019-02-27/12:05:39.44          0.89512996     0.048804064
2019-02-27/12:05:39.47          0.87062638     0.026559597
2019-02-27/12:05:39.50          0.85749111    0.0043149591
2019-02-27/12:05:39.53          0.84486895    -0.017929508
2019-02-27/12:05:39.56          0.82022497    -0.040891659
2019-02-27/12:05:39.59          0.78619095    -0.063136126
2019-02-27/12:05:39.62          0.76880956    -0.085380763
2019-02-27/12:05:39.65          0.75959403     -0.10762523
2019-02-27/12:05:39.69          0.73204809     -0.13058738
2019-02-27/12:05:39.72          0.70791228     -0.15283185
2019-02-27/12:05:39.75          0.68007361     -0.17507649
2019-02-27/12:05:39.78          0.64535374     -0.19732095
2019-02-27/12:05:39.81          0.61492574     -0.22028310
2019-02-27/12:05:39.84          0.60684297     -0.24252757
2019-02-27/12:05:39.87          0.58631995     -0.26477221
2019-02-27/12:05:39.90          0.55843327     -0.28701668
2019-02-27/12:05:39.94          0.52556150     -0.30997883
2019-02-27/12:05:39.97          0.49347706     -0.33222329
2019-02-27/12:05:40.00          0.47091413     -0.35447346
2019-02-27/12:05:40.03          0.44953149     -0.37680360
2019-02-27/12:05:40.06          0.41795589     -0.39985419
2019-02-27/12:05:40.09          0.39917835     -0.42218434
2019-02-27/12:05:40.12          0.37700425     -0.44451465
2019-02-27/12:05:40.15          0.36583957     -0.46684479
2019-02-27/12:05:40.19          0.35470714     -0.48989539
2019-02-27/12:05:40.22          0.33335331     -0.51222553
2019-02-27/12:05:40.25          0.32679504     -0.53455584
2019-02-27/12:05:40.28          0.30514764     -0.55688599
2019-02-27/12:05:40.31          0.28574610     -0.57993658
2019-02-27/12:05:40.34          0.27419347     -0.60226672
2019-02-27/12:05:40.37          0.26373486     -0.62459704
2019-02-27/12:05:40.40          0.24499766     -0.64692718
2019-02-27/12:05:40.44          0.21980211     -0.66997777
2019-02-27/12:05:40.47          0.20625485     -0.69230792
2019-02-27/12:05:40.50          0.20237975     -0.71463823
2019-02-27/12:05:40.53          0.17988237     -0.73696837
2019-02-27/12:05:40.56          0.15449700     -0.76001897
2019-02-27/12:05:40.59          0.12633882     -0.78234911
2019-02-27/12:05:40.62          0.10336985     -0.80467942
2019-02-27/12:05:40.65         0.060966443     -0.82700957
2019-02-27/12:05:40.69         0.029638298     -0.85006016
2019-02-27/12:05:40.72      -0.00029527198     -0.87239030
2019-02-27/12:05:40.75        -0.042425130     -0.89472062
2019-02-27/12:05:40.78        -0.070798626     -0.91705076
2019-02-27/12:05:40.81        -0.098258915     -0.94010135
2019-02-27/12:05:40.84         -0.11600342     -0.96243149
2019-02-27/12:05:40.87         -0.13253156     -0.98476181
2019-02-27/12:05:40.90         -0.14940272      -1.0070920
2019-02-27/12:05:40.94         -0.14563977      -1.0301425
2019-02-27/12:05:40.97         -0.16147797      -1.0524727
2019-02-27/12:05:41.00         -0.17588721      -1.0748079
2019-02-27/12:05:41.03         -0.19777794      -1.0972136
2019-02-27/12:05:41.06         -0.21744215      -1.1203422
2019-02-27/12:05:41.09         -0.23842240      -1.1427478
2019-02-27/12:05:41.12         -0.25453460      -1.1651537
2019-02-27/12:05:41.15         -0.28194826      -1.1875594
2019-02-27/12:05:41.19         -0.30963318      -1.2106880
2019-02-27/12:05:41.22         -0.35231349      -1.2330937
2019-02-27/12:05:41.25         -0.38930824      -1.2554996
2019-02-27/12:05:41.28         -0.41217449      -1.2779052
2019-02-27/12:05:41.31         -0.43215821      -1.3010338
2019-02-27/12:05:41.34         -0.47422650      -1.3234395
2019-02-27/12:05:41.37         -0.49761064      -1.3458454
2019-02-27/12:05:41.40         -0.52711112      -1.3682511
2019-02-27/12:05:41.44         -0.54364632      -1.3913797
2019-02-27/12:05:41.47         -0.56389772      -1.4137854
2019-02-27/12:05:41.50         -0.57863047      -1.4361912
2019-02-27/12:05:41.53         -0.58219128      -1.4585969
2019-02-27/12:05:41.56         -0.59122415      -1.4817255
2019-02-27/12:05:41.59         -0.59997705      -1.5041312
2019-02-27/12:05:41.62         -0.60982305      -1.5265371
2019-02-27/12:05:41.65         -0.62910937      -1.5489428
2019-02-27/12:05:41.69         -0.64462883      -1.5720713
2019-02-27/12:05:41.72         -0.65847693      -1.5944770
2019-02-27/12:05:41.75         -0.67705868      -1.6168829
2019-02-27/12:05:41.78         -0.69679732      -1.6392886
2019-02-27/12:05:41.81         -0.72610547      -1.6624172
2019-02-27/12:05:41.84         -0.75855018      -1.6848229
2019-02-27/12:05:41.87         -0.79303049      -1.7072287
2019-02-27/12:05:41.90         -0.82491011      -1.7296344
2019-02-27/12:05:41.94         -0.84919673      -1.7527630
2019-02-27/12:05:41.97         -0.88794941      -1.7751687
2019-02-27/12:05:42.00         -0.92105976      -1.7975783
2019-02-27/12:05:42.03         -0.95040378      -1.8200421
2019-02-27/12:05:42.06         -0.98646731      -1.8432307
2019-02-27/12:05:42.09          -1.0071368      -1.8656945
2019-02-27/12:05:42.12          -1.0332266      -1.8881585
2019-02-27/12:05:42.15          -1.0486406      -1.9106223
2019-02-27/12:05:42.19          -1.0618104      -1.9338109
2019-02-27/12:05:42.22          -1.0838717      -1.9562747
2019-02-27/12:05:42.25          -1.0986882      -1.9787387
2019-02-27/12:05:42.28          -1.1265060      -2.0012025
2019-02-27/12:05:42.31          -1.1508383      -2.0243910
2019-02-27/12:05:42.34          -1.1730046      -2.0468548
2019-02-27/12:05:42.37          -1.2051431      -2.0693188
2019-02-27/12:05:42.40          -1.2329898      -2.0917826
2019-02-27/12:05:42.44          -1.2545034      -2.1149712
2019-02-27/12:05:42.47          -1.2842218      -2.1374350
2019-02-27/12:05:42.50          -1.3140291      -2.1598990
2019-02-27/12:05:42.53          -1.3514736      -2.1823628
2019-02-27/12:05:42.56          -1.3827565      -2.2055514
2019-02-27/12:05:42.59          -1.4103902      -2.2280152
2019-02-27/12:05:42.62          -1.4335987      -2.2504792
2019-02-27/12:05:42.65          -1.4582878      -2.2729430
2019-02-27/12:05:42.69          -1.4779621      -2.2961315
2019-02-27/12:05:42.72          -1.5084838      -2.3185954
2019-02-27/12:05:42.75          -1.5363404      -2.3410593
2019-02-27/12:05:42.78          -1.5558317      -2.3635231
2019-02-27/12:05:42.81          -1.5648811      -2.3867117
2019-02-27/12:05:42.84          -1.5718351      -2.4091755
2019-02-27/12:05:42.87          -1.5811129      -2.4316395
2019-02-27/12:05:42.90          -1.5980798      -2.4541033
2019-02-27/12:05:42.94          -1.6030133      -2.4772919
2019-02-27/12:05:42.97          -1.6145239      -2.4997557
2019-02-27/12:05:43.00          -1.6295080      -2.5222225
2019-02-27/12:05:43.03          -1.6421728      -2.5447299
2019-02-27/12:05:43.06          -1.6560089      -2.5679634
2019-02-27/12:05:43.09          -1.6623905      -2.5904708
2019-02-27/12:05:43.12          -1.6750700      -2.6129784
2019-02-27/12:05:43.15          -1.6875555      -2.6354858
2019-02-27/12:05:43.19          -1.7053534      -2.6587193
2019-02-27/12:05:43.22          -1.7225845      -2.6812267
2019-02-27/12:05:43.25          -1.7495967      -2.7037343
2019-02-27/12:05:43.28          -1.7751113      -2.7262416
2019-02-27/12:05:43.31          -1.7914703      -2.7494752
2019-02-27/12:05:43.34          -1.8210494      -2.7719826
2019-02-27/12:05:43.37          -1.8507113      -2.7944901
2019-02-27/12:05:43.40          -1.8843710      -2.8169975
2019-02-27/12:05:43.44          -1.9063232      -2.8402311
2019-02-27/12:05:43.47          -1.9186769      -2.8627385
2019-02-27/12:05:43.50          -1.9461783      -2.8852460
2019-02-27/12:05:43.53          -1.9664095      -2.9077534
2019-02-27/12:05:43.56          -1.9851143      -2.9309870
2019-02-27/12:05:43.59          -2.0054816      -2.9534944
2019-02-27/12:05:43.62          -2.0191355      -2.9760019
2019-02-27/12:05:43.65          -2.0435549      -2.9985093
2019-02-27/12:05:43.69          -2.0534501      -3.0217429
2019-02-27/12:05:43.72          -2.0756909      -3.0442502
2019-02-27/12:05:43.75          -2.1107732      -3.0667578
2019-02-27/12:05:43.78          -2.1396879      -3.0892652
2019-02-27/12:05:43.81          -2.1572688      -3.1124987
2019-02-27/12:05:43.84          -2.1789826      -3.1350061
2019-02-27/12:05:43.87          -2.2062956      -3.1575137
2019-02-27/12:05:43.90          -2.2378296      -3.1800211
2019-02-27/12:05:43.94          -2.2699048      -3.2032546
2019-02-27/12:05:43.97          -2.3001129      -3.2257620
2019-02-27/12:05:44.00          -2.3321984      -3.2482716
2019-02-27/12:05:44.03          -2.3399068      -3.2708099
2019-02-27/12:05:44.06          -2.3566140      -3.2940753
2019-02-27/12:05:44.09          -2.3832861      -3.3166136
2019-02-27/12:05:44.12          -2.4029645      -3.3391521
2019-02-27/12:05:44.15          -2.4228449      -3.3616904
2019-02-27/12:05:44.19          -2.4372743      -3.3849559
2019-02-27/12:05:44.22          -2.4449644      -3.4074942
2019-02-27/12:05:44.25          -2.4536933      -3.4300326
2019-02-27/12:05:44.28          -2.4729549      -3.4525709
2019-02-27/12:05:44.31          -2.5016538      -3.4758364
2019-02-27/12:05:44.34          -2.5188317      -3.4983747
2019-02-27/12:05:44.37          -2.5404088      -3.5209132
2019-02-27/12:05:44.40          -2.5534747      -3.5434515
2019-02-27/12:05:44.44          -2.5745017      -3.5667169
2019-02-27/12:05:44.47          -2.5935636      -3.5892552
2019-02-27/12:05:44.50          -2.6128450      -3.6117937
2019-02-27/12:05:44.53          -2.6419014      -3.6343320
2019-02-27/12:05:44.56          -2.6617381      -3.6575974
2019-02-27/12:05:44.59          -2.6788634      -3.6801357
2019-02-27/12:05:44.62          -2.7124678      -3.7026742
2019-02-27/12:05:44.65          -2.7343341      -3.7252125
2019-02-27/12:05:44.69          -2.7641339      -3.7484780
2019-02-27/12:05:44.72          -2.7885584      -3.7710163
2019-02-27/12:05:44.75          -2.8184579      -3.7935547
2019-02-27/12:05:44.78          -2.8504381      -3.8160930
2019-02-27/12:05:44.81          -2.8709725      -3.8393585
2019-02-27/12:05:44.84          -2.8974223      -3.8618968
2019-02-27/12:05:44.87          -2.9201449      -3.8844353
2019-02-27/12:05:44.90          -2.9437503      -3.9069736
2019-02-27/12:05:44.94          -2.9659931      -3.9302390
2019-02-27/12:05:44.97          -2.9955818      -3.9527773
2019-02-27/12:05:45.00          -3.0253428      -3.9753166
2019-02-27/12:05:45.03          -3.0467446      -3.9978665
2019-02-27/12:05:45.06          -3.0706838      -4.0211439
2019-02-27/12:05:45.09          -3.1039888      -4.0436938
2019-02-27/12:05:45.12          -3.1334002      -4.0662439
2019-02-27/12:05:45.15          -3.1676098      -4.0887938
2019-02-27/12:05:45.19          -3.1874528      -4.1120713
2019-02-27/12:05:45.22          -3.2179475      -4.1346212
2019-02-27/12:05:45.25          -3.2387199      -4.1571712
2019-02-27/12:05:45.28          -3.2626544      -4.1797211
2019-02-27/12:05:45.31          -3.2849626      -4.2029986
2019-02-27/12:05:45.34          -3.3036793      -4.2255485
2019-02-27/12:05:45.37          -3.3245305      -4.2480986
2019-02-27/12:05:45.40          -3.3392732      -4.2706485
2019-02-27/12:05:45.44          -3.3605737      -4.2939259
2019-02-27/12:05:45.47          -3.3869049      -4.3164758
2019-02-27/12:05:45.50          -3.4023937      -4.3390259
2019-02-27/12:05:45.53          -3.4239589      -4.3615758
2019-02-27/12:05:45.56          -3.4413850      -4.3848533
2019-02-27/12:05:45.59          -3.4577687      -4.4074032
2019-02-27/12:05:45.62          -3.4833182      -4.4299533
2019-02-27/12:05:45.65          -3.5071834      -4.4525032
2019-02-27/12:05:45.69          -3.5271001      -4.4757806
2019-02-27/12:05:45.72          -3.5432242      -4.4983305
2019-02-27/12:05:45.75          -3.5663569      -4.5208806
2019-02-27/12:05:45.78          -3.5933352      -4.5434305
2019-02-27/12:05:45.81          -3.6215207      -4.5667080
2019-02-27/12:05:45.84          -3.6413546      -4.5892579
2019-02-27/12:05:45.87          -3.6730648      -4.6118080
2019-02-27/12:05:45.90          -3.6949893      -4.6343579
2019-02-27/12:05:45.94          -3.7124222      -4.6576353
2019-02-27/12:05:45.97          -3.7370969      -4.6801852
2019-02-27/12:05:46.00          -3.7717537      -4.7027352
2019-02-27/12:05:46.03          -3.7977627      -4.7252838
2019-02-27/12:05:46.06          -3.8243566      -4.7485598
2019-02-27/12:05:46.09          -3.8570489      -4.7711084
2019-02-27/12:05:46.12          -3.8884223      -4.7936571
2019-02-27/12:05:46.15          -3.9091626      -4.8162056
2019-02-27/12:05:46.19          -3.9366904      -4.8394817
2019-02-27/12:05:46.22          -3.9654233      -4.8620302
2019-02-27/12:05:46.25          -3.9870690      -4.8845789
2019-02-27/12:05:46.28          -4.0068323      -4.9071275
2019-02-27/12:05:46.31          -4.0189487      -4.9304035
2019-02-27/12:05:46.34          -4.0223630      -4.9529521
2019-02-27/12:05:46.37          -4.0346033      -4.9755008
2019-02-27/12:05:46.40          -4.0472219      -4.9980494
2019-02-27/12:05:46.44          -4.0621228      -5.0213254
2019-02-27/12:05:46.47          -4.0721227      -5.0438740
2019-02-27/12:05:46.50          -4.0878419      -5.0664227
2019-02-27/12:05:46.53          -4.1022486      -5.0889712
2019-02-27/12:05:46.56          -4.1148932      -5.1122473
2019-02-27/12:05:46.59          -4.1316587      -5.1347958
2019-02-27/12:05:46.62          -4.1632859      -5.1573445
2019-02-27/12:05:46.65          -4.1741461      -5.1798931
2019-02-27/12:05:46.69          -4.1852646      -5.2031691
2019-02-27/12:05:46.72          -4.2007478      -5.2257177
2019-02-27/12:05:46.75          -4.2371281      -5.2482664
2019-02-27/12:05:46.78          -4.2634264      -5.2708150
2019-02-27/12:05:46.81          -4.2975257      -5.2940910
2019-02-27/12:05:46.84          -4.3244901      -5.3166396
2019-02-27/12:05:46.87          -4.3411872      -5.3391883
2019-02-27/12:05:46.90          -4.3578709      -5.3617368
2019-02-27/12:05:46.94          -4.3833258      -5.3850129
2019-02-27/12:05:46.97          -4.4107483      -5.4075614
2019-02-27/12:05:47.00          -4.4402694      -5.4301090
2019-02-27/12:05:47.03          -4.4542710      -5.4526396
2019-02-27/12:05:47.06          -4.4677400      -5.4758971
2019-02-27/12:05:47.09          -4.4814728      -5.4984277
2019-02-27/12:05:47.12          -4.4956221      -5.5209584
2019-02-27/12:05:47.15          -4.5244060      -5.5434890
2019-02-27/12:05:47.19          -4.5482187      -5.5667465
2019-02-27/12:05:47.22          -4.5620797      -5.5892771
2019-02-27/12:05:47.25          -4.5831943      -5.6118079
2019-02-27/12:05:47.28          -4.6079756      -5.6343385
2019-02-27/12:05:47.31          -4.6255746      -5.6575960
2019-02-27/12:05:47.34          -4.6579470      -5.6801266
2019-02-27/12:05:47.37          -4.6905640      -5.7026574
2019-02-27/12:05:47.40          -4.7156808      -5.7251879
2019-02-27/12:05:47.44          -4.7382086      -5.7484455
2019-02-27/12:05:47.47          -4.7691479      -5.7709760
2019-02-27/12:05:47.50          -4.8010118      -5.7935068
2019-02-27/12:05:47.53          -4.8309771      -5.8160374
2019-02-27/12:05:47.56          -4.8539161      -5.8392949
2019-02-27/12:05:47.59          -4.8825349      -5.8618255
2019-02-27/12:05:47.62          -4.8917330      -5.8843563
2019-02-27/12:05:47.65          -4.9031691      -5.9068869
2019-02-27/12:05:47.69          -4.9295429      -5.9301444
2019-02-27/12:05:47.72          -4.9460640      -5.9526750
2019-02-27/12:05:47.75          -4.9693634      -5.9752057
2019-02-27/12:05:47.78          -4.9951029      -5.9977363
2019-02-27/12:05:47.81          -5.0128563      -6.0209938
2019-02-27/12:05:47.84          -5.0361360      -6.0435244
2019-02-27/12:05:47.87          -5.0579344      -6.0660552
2019-02-27/12:05:47.90          -5.0833547      -6.0885858
2019-02-27/12:05:47.94          -5.1229350      -6.1118433
2019-02-27/12:05:47.97          -5.1429548      -6.1343739
2019-02-27/12:05:48.00          -5.1720373      -6.1569024
2019-02-27/12:05:48.03          -5.2037607      -6.1793989
2019-02-27/12:05:48.06          -5.2278325      -6.2026211
2019-02-27/12:05:48.09          -5.2619706      -6.2251175
2019-02-27/12:05:48.12          -5.2901104      -6.2476141
2019-02-27/12:05:48.15          -5.3232336      -6.2701106
2019-02-27/12:05:48.19          -5.3574713      -6.2933328
2019-02-27/12:05:48.22          -5.3699214      -6.3158292
2019-02-27/12:05:48.25          -5.3953132      -6.3383259
2019-02-27/12:05:48.28          -5.4179809      -6.3608223
2019-02-27/12:05:48.31          -5.4263374      -6.3840445
2019-02-27/12:05:48.34          -5.4399446      -6.4065410
2019-02-27/12:05:48.37          -5.4593094      -6.4290376
2019-02-27/12:05:48.40          -5.4775846      -6.4515340
2019-02-27/12:05:48.44          -5.4881019      -6.4747562
2019-02-27/12:05:48.47          -5.5106952      -6.4972527
2019-02-27/12:05:48.50          -5.5292029      -6.5197493
2019-02-27/12:05:48.53          -5.5543176      -6.5422457
2019-02-27/12:05:48.56          -5.5862140      -6.5654680
2019-02-27/12:05:48.59          -5.6033849      -6.5879644
2019-02-27/12:05:48.62          -5.6398021      -6.6104610
2019-02-27/12:05:48.65          -5.6608785      -6.6329574
2019-02-27/12:05:48.69          -5.6781112      -6.6561797
2019-02-27/12:05:48.72          -5.7157361      -6.6786761
2019-02-27/12:05:48.75          -5.7440636      -6.7011727
2019-02-27/12:05:48.78          -5.7792671      -6.7236691
2019-02-27/12:05:48.81          -5.8109201      -6.7468914
2019-02-27/12:05:48.84          -5.8374843      -6.7693878
2019-02-27/12:05:48.87          -5.8833995      -6.7918844
2019-02-27/12:05:48.90          -5.9150885      -6.8143809
2019-02-27/12:05:48.94          -5.9349700      -6.8376031
2019-02-27/12:05:48.97          -5.9663601      -6.8600995
2019-02-27/12:05:49.00          -5.9707944      -6.8825930
2019-02-27/12:05:49.03          -5.9773316      -6.9050409
2019-02-27/12:05:49.06          -5.9818402      -6.9282131
2019-02-27/12:05:49.09          -5.9882929      -6.9506611
2019-02-27/12:05:49.12          -5.9954666      -6.9731092
2019-02-27/12:05:49.15          -5.9897383      -6.9955571
2019-02-27/12:05:49.19          -5.9929640      -7.0187293
2019-02-27/12:05:49.22          -6.0119746      -7.0411772
2019-02-27/12:05:49.25          -6.0198329      -7.0636253
2019-02-27/12:05:49.28          -6.0438473      -7.0860732
2019-02-27/12:05:49.31          -6.0737248      -7.1092454
2019-02-27/12:05:49.34          -6.1113938      -7.1316933
2019-02-27/12:05:49.37          -6.1316947      -7.1541414
2019-02-27/12:05:49.40          -6.1518793      -7.1765894
2019-02-27/12:05:49.44          -6.1940249      -7.1997616
2019-02-27/12:05:49.47          -6.2149665      -7.2222095
2019-02-27/12:05:49.50          -6.2370705      -7.2446576
2019-02-27/12:05:49.53          -6.2655154      -7.2671055
2019-02-27/12:05:49.56          -6.2819261      -7.2902777
2019-02-27/12:05:49.59          -6.2979249      -7.3127256
2019-02-27/12:05:49.62          -6.3093920      -7.3351737
2019-02-27/12:05:49.65          -6.3316547      -7.3576217
2019-02-27/12:05:49.69          -6.3531065      -7.3807938
2019-02-27/12:05:49.72          -6.3586924      -7.4032418
2019-02-27/12:05:49.75          -6.3718229      -7.4256899
2019-02-27/12:05:49.78          -6.3791853      -7.4481378
2019-02-27/12:05:49.81          -6.3966252      -7.4713100
2019-02-27/12:05:49.84          -6.4196142      -7.4937579
2019-02-27/12:05:49.87          -6.4370303      -7.5162060
2019-02-27/12:05:49.90          -6.4611247      -7.5386539
2019-02-27/12:05:49.94          -6.4827482      -7.5618261
2019-02-27/12:05:49.97          -6.5162093      -7.5842741
2019-02-27/12:05:50.00          -6.5549897      -7.6067177
2019-02-27/12:05:50.03          -6.6011684      -7.6290968
2019-02-27/12:05:50.06          -6.6415145      -7.6521978
2019-02-27/12:05:50.09          -6.6759037      -7.6745769
2019-02-27/12:05:50.12          -6.7169132      -7.6969561
2019-02-27/12:05:50.15          -6.7488668      -7.7193351
2019-02-27/12:05:50.19          -6.7707453      -7.7424362
2019-02-27/12:05:50.22          -6.8063744      -7.7648152
2019-02-27/12:05:50.25          -6.8228488      -7.7871944
2019-02-27/12:05:50.28          -6.8386209      -7.8095735
2019-02-27/12:05:50.31          -6.8380113      -7.8326745
2019-02-27/12:05:50.34          -6.8586676      -7.8550536
2019-02-27/12:05:50.37          -6.8732624      -7.8774328
2019-02-27/12:05:50.40          -6.8786809      -7.8998118
2019-02-27/12:05:50.44          -6.8964998      -7.9229129
2019-02-27/12:05:50.47          -6.9162358      -7.9452920
2019-02-27/12:05:50.50          -6.9220894      -7.9676712
2019-02-27/12:05:50.53          -6.9438107      -7.9900502
2019-02-27/12:05:50.56          -6.9657096      -8.0131513
2019-02-27/12:05:50.59          -6.9998967      -8.0355303
2019-02-27/12:05:50.62          -7.0312900      -8.0579095
2019-02-27/12:05:50.65          -7.0550745      -8.0802886
2019-02-27/12:05:50.69          -7.0855724      -8.1033896
2019-02-27/12:05:50.72          -7.1190330      -8.1257687
2019-02-27/12:05:50.75          -7.1477903      -8.1481479
2019-02-27/12:05:50.78          -7.1737219      -8.1705269
2019-02-27/12:05:50.81          -7.2115536      -8.1936280
2019-02-27/12:05:50.84          -7.2421814      -8.2160070
2019-02-27/12:05:50.87          -7.2731202      -8.2383863
2019-02-27/12:05:50.90          -7.2926967      -8.2607653
2019-02-27/12:05:50.94          -7.3164446      -8.2838664
2019-02-27/12:05:50.97          -7.3378180      -8.3062454
2019-02-27/12:05:51.00          -7.3559131      -8.3286194
2019-02-27/12:05:51.03          -7.3867487      -8.3509169
2019-02-27/12:05:51.06          -7.4183360      -8.3739339
2019-02-27/12:05:51.09          -7.4328692      -8.3962314
2019-02-27/12:05:51.12          -7.4424142      -8.4185292
2019-02-27/12:05:51.15          -7.4641832      -8.4408267
2019-02-27/12:05:51.19          -7.4856543      -8.4638437
2019-02-27/12:05:51.22          -7.5167288      -8.4861413
2019-02-27/12:05:51.25          -7.5538619      -8.5084390
2019-02-27/12:05:51.28          -7.5820124      -8.5307365
2019-02-27/12:05:51.31          -7.6039436      -8.5537535
2019-02-27/12:05:51.34          -7.6316417      -8.5760511
2019-02-27/12:05:51.37          -7.6695978      -8.5983488
2019-02-27/12:05:51.40          -7.7091389      -8.6206464
2019-02-27/12:05:51.44          -7.7406478      -8.6436633
2019-02-27/12:05:51.47          -7.7740565      -8.6659609
2019-02-27/12:05:51.50          -7.8102543      -8.6882586
2019-02-27/12:05:51.53          -7.8304227      -8.7105562
2019-02-27/12:05:51.56          -7.8519356      -8.7335731
2019-02-27/12:05:51.59          -7.8812657      -8.7558707
2019-02-27/12:05:51.62          -7.9107028      -8.7781684
2019-02-27/12:05:51.65          -7.9233002      -8.8004660
2019-02-27/12:05:51.69          -7.9398753      -8.8234829
2019-02-27/12:05:51.72          -7.9599142      -8.8457805
2019-02-27/12:05:51.75          -7.9719873      -8.8680782
2019-02-27/12:05:51.78          -7.9856474      -8.8903758
2019-02-27/12:05:51.81          -7.9998759      -8.9133928
2019-02-27/12:05:51.84          -8.0159710      -8.9356903
2019-02-27/12:05:51.87          -8.0226337      -8.9579880
2019-02-27/12:05:51.90          -8.0312742      -8.9802856
2019-02-27/12:05:51.94          -8.0468504      -9.0033026
2019-02-27/12:05:51.97          -8.0676674      -9.0256001
2019-02-27/12:05:52.00          -8.0830434      -9.0478915
2019-02-27/12:05:52.03          -8.0948077      -9.0700898
2019-02-27/12:05:52.06          -8.1037012      -9.0930044
2019-02-27/12:05:52.09          -8.1301779      -9.1152028
2019-02-27/12:05:52.12          -8.1475283      -9.1374013
2019-02-27/12:05:52.15          -8.1792701      -9.1595997
2019-02-27/12:05:52.19          -8.2028190      -9.1825143
2019-02-27/12:05:52.22          -8.2247756      -9.2047127
2019-02-27/12:05:52.25          -8.2353887      -9.2269112
2019-02-27/12:05:52.28          -8.2459292      -9.2491096
2019-02-27/12:05:52.31          -8.2747610      -9.2720242
2019-02-27/12:05:52.34          -8.2969554      -9.2942225
2019-02-27/12:05:52.37          -8.3129512      -9.3164211
2019-02-27/12:05:52.40          -8.3420553      -9.3386195
2019-02-27/12:05:52.44          -8.3493067      -9.3615341
2019-02-27/12:05:52.47          -8.3660509      -9.3837324
2019-02-27/12:05:52.50          -8.3764545      -9.4059310
2019-02-27/12:05:52.53          -8.4056549      -9.4281294
2019-02-27/12:05:52.56          -8.4276371      -9.4510439
2019-02-27/12:05:52.59          -8.4486223      -9.4732423
2019-02-27/12:05:52.62          -8.4794435      -9.4954409
2019-02-27/12:05:52.65          -8.5019277      -9.5176392
2019-02-27/12:05:52.69          -8.5217600      -9.5405538
2019-02-27/12:05:52.72          -8.5558829      -9.5627522
2019-02-27/12:05:52.75          -8.5762119      -9.5849507
2019-02-27/12:05:52.78          -8.6126391      -9.6071491
2019-02-27/12:05:52.81          -8.6395562      -9.6300637
2019-02-27/12:05:52.84          -8.6737182      -9.6522621
2019-02-27/12:05:52.87          -8.6930489      -9.6744606
2019-02-27/12:05:52.90          -8.7052747      -9.6966590
2019-02-27/12:05:52.94          -8.7274339      -9.7195736
2019-02-27/12:05:52.97          -8.7520719      -9.7417720
2019-02-27/12:05:53.00          -8.7687441      -9.7639628
2019-02-27/12:05:53.03          -8.7920901      -9.7860423
2019-02-27/12:05:53.06          -8.8014759      -9.8088341
2019-02-27/12:05:53.09          -8.8137038      -9.8309135
2019-02-27/12:05:53.12          -8.8277516      -9.8529932
2019-02-27/12:05:53.15          -8.8495208      -9.8750726
2019-02-27/12:05:53.19          -8.8732190      -9.8978644
2019-02-27/12:05:53.22          -8.8878097      -9.9199439
2019-02-27/12:05:53.25          -8.9016297      -9.9420235
2019-02-27/12:05:53.28          -8.9151467      -9.9641030
2019-02-27/12:05:53.31          -8.9426173      -9.9868948
2019-02-27/12:05:53.34          -8.9692208      -10.008974
2019-02-27/12:05:53.37          -8.9883415      -10.031054
2019-02-27/12:05:53.40          -9.0078968      -10.053133
2019-02-27/12:05:53.44          -9.0335456      -10.075925
2019-02-27/12:05:53.47          -9.0539129      -10.098005
2019-02-27/12:05:53.50          -9.0753541      -10.120084
2019-02-27/12:05:53.53          -9.1015614      -10.142164
2019-02-27/12:05:53.56          -9.1316984      -10.164955
2019-02-27/12:05:53.59          -9.1535407      -10.187035
2019-02-27/12:05:53.62          -9.1824992      -10.209115
2019-02-27/12:05:53.65          -9.2259122      -10.231194
2019-02-27/12:05:53.69          -9.2475553      -10.253986
2019-02-27/12:05:53.72          -9.2724105      -10.276065
2019-02-27/12:05:53.75          -9.2965652      -10.298145
2019-02-27/12:05:53.78          -9.3225994      -10.320224
2019-02-27/12:05:53.81          -9.3393084      -10.343016
2019-02-27/12:05:53.84          -9.3550905      -10.365096
2019-02-27/12:05:53.87          -9.3657671      -10.387175
2019-02-27/12:05:53.90          -9.3800039      -10.409255
2019-02-27/12:05:53.94          -9.3793440      -10.432046
2019-02-27/12:05:53.97          -9.4052451      -10.454126
2019-02-27/12:05:54.00          -9.4175871      -10.476197
2019-02-27/12:05:54.03          -9.4390225      -10.498147
2019-02-27/12:05:54.06          -9.4608023      -10.520805
2019-02-27/12:05:54.09          -9.4947421      -10.542755
2019-02-27/12:05:54.12          -9.5282802      -10.564704
2019-02-27/12:05:54.15          -9.5666135      -10.586654
2019-02-27/12:05:54.19          -9.5989034      -10.609312
2019-02-27/12:05:54.22          -9.6387876      -10.631262
2019-02-27/12:05:54.25          -9.6635826      -10.653212
2019-02-27/12:05:54.28          -9.6976272      -10.675162
2019-02-27/12:05:54.31          -9.7330912      -10.697819
2019-02-27/12:05:54.34          -9.7683865      -10.719769
2019-02-27/12:05:54.37          -9.7861115      -10.741719
2019-02-27/12:05:54.40          -9.8039768      -10.763669
2019-02-27/12:05:54.44          -9.8194161      -10.786327
2019-02-27/12:05:54.47          -9.8324213      -10.808277
2019-02-27/12:05:54.50          -9.8438401      -10.830226
2019-02-27/12:05:54.53          -9.8511346      -10.852176
2019-02-27/12:05:54.56          -9.8588927      -10.874834
2019-02-27/12:05:54.59          -9.8608777      -10.896784
2019-02-27/12:05:54.62          -9.8687649      -10.918734
2019-02-27/12:05:54.65          -9.8828804      -10.940684
2019-02-27/12:05:54.69          -9.8980173      -10.963341
2019-02-27/12:05:54.72          -9.9158025      -10.985291
2019-02-27/12:05:54.75          -9.9431371      -11.007241
2019-02-27/12:05:54.78          -9.9645132      -11.029191
2019-02-27/12:05:54.81          -9.9957379      -11.051849
2019-02-27/12:05:54.84          -10.026722      -11.073798
2019-02-27/12:05:54.87          -10.054516      -11.095748
2019-02-27/12:05:54.90          -10.079834      -11.117698
2019-02-27/12:05:54.94          -10.100736      -11.140356
2019-02-27/12:05:54.97          -10.121640      -11.162306
2019-02-27/12:05:55.00          -10.144974      -11.184246
2019-02-27/12:05:55.03          -10.177360      -11.206041
2019-02-27/12:05:55.06          -10.207011      -11.228539
2019-02-27/12:05:55.09          -10.231550      -11.250334
2019-02-27/12:05:55.12          -10.252732      -11.272129
2019-02-27/12:05:55.15          -10.262784      -11.293924
2019-02-27/12:05:55.19          -10.278516      -11.316422
2019-02-27/12:05:55.22          -10.305175      -11.338216
2019-02-27/12:05:55.25          -10.324098      -11.360012
2019-02-27/12:05:55.28          -10.339004      -11.381806
2019-02-27/12:05:55.31          -10.335401      -11.404305
2019-02-27/12:05:55.34          -10.351296      -11.426099
2019-02-27/12:05:55.37          -10.365175      -11.447894
2019-02-27/12:05:55.40          -10.384102      -11.469689
2019-02-27/12:05:55.44          -10.409959      -11.492187
2019-02-27/12:05:55.47          -10.430676      -11.513982
2019-02-27/12:05:55.50          -10.448750      -11.535777
2019-02-27/12:05:55.53          -10.483530      -11.557572
2019-02-27/12:05:55.56          -10.515819      -11.580070
2019-02-27/12:05:55.59          -10.541184      -11.601865
2019-02-27/12:05:55.62          -10.555702      -11.623660
2019-02-27/12:05:55.65          -10.585545      -11.645455
2019-02-27/12:05:55.69          -10.605361      -11.667953
2019-02-27/12:05:55.72          -10.629849      -11.689748
2019-02-27/12:05:55.75          -10.655691      -11.711543
2019-02-27/12:05:55.78          -10.674720      -11.733338
2019-02-27/12:05:55.81          -10.689160      -11.755836
2019-02-27/12:05:55.84          -10.705017      -11.777631
2019-02-27/12:05:55.87          -10.734546      -11.799426
2019-02-27/12:05:55.90          -10.751288      -11.821221
2019-02-27/12:05:55.94          -10.762815      -11.843719
2019-02-27/12:05:55.97          -10.776368      -11.865514
2019-02-27/12:05:56.00          -10.800539      -11.887298
2019-02-27/12:05:56.03          -10.817895      -11.908928
2019-02-27/12:05:56.06          -10.828929      -11.931256
2019-02-27/12:05:56.09          -10.848062      -11.952886
2019-02-27/12:05:56.12          -10.870971      -11.974516
2019-02-27/12:05:56.15          -10.881993      -11.996146
2019-02-27/12:05:56.19          -10.910891      -12.018474
2019-02-27/12:05:56.22          -10.937230      -12.040104
2019-02-27/12:05:56.25          -10.971241      -12.061734
2019-02-27/12:05:56.28          -10.995222      -12.083364
2019-02-27/12:05:56.31          -11.020945      -12.105692
2019-02-27/12:05:56.34          -11.054418      -12.127322
2019-02-27/12:05:56.37          -11.081247      -12.148952
2019-02-27/12:05:56.40          -11.099868      -12.170582
2019-02-27/12:05:56.44          -11.121403      -12.192910
2019-02-27/12:05:56.47          -11.135649      -12.214540
2019-02-27/12:05:56.50          -11.155632      -12.236170
2019-02-27/12:05:56.53          -11.174083      -12.257800
2019-02-27/12:05:56.56          -11.183656      -12.280128
2019-02-27/12:05:56.59          -11.195634      -12.301757
2019-02-27/12:05:56.62          -11.210151      -12.323388
2019-02-27/12:05:56.65          -11.219788      -12.345018
2019-02-27/12:05:56.69          -11.241350      -12.367345
2019-02-27/12:05:56.72          -11.270409      -12.388975
2019-02-27/12:05:56.75          -11.307681      -12.410605
2019-02-27/12:05:56.78          -11.338940      -12.432235
2019-02-27/12:05:56.81          -11.373663      -12.454563
2019-02-27/12:05:56.84          -11.412003      -12.476193
2019-02-27/12:05:56.87          -11.442913      -12.497823
2019-02-27/12:05:56.90          -11.485456      -12.519453
2019-02-27/12:05:56.94          -11.534132      -12.541781
2019-02-27/12:05:56.97          -11.565391      -12.563411
2019-02-27/12:05:57.00          -11.595045      -12.585029
2019-02-27/12:05:57.03          -11.622221      -12.606471
2019-02-27/12:05:57.06          -11.638585      -12.628605
2019-02-27/12:05:57.09          -11.646044      -12.650047
2019-02-27/12:05:57.12          -11.651254      -12.671489
2019-02-27/12:05:57.15          -11.665973      -12.692931
2019-02-27/12:05:57.19          -11.677020      -12.715065
2019-02-27/12:05:57.22          -11.671957      -12.736507
2019-02-27/12:05:57.25          -11.671974      -12.757949
2019-02-27/12:05:57.28          -11.673052      -12.779391
2019-02-27/12:05:57.31          -11.679094      -12.801525
2019-02-27/12:05:57.34          -11.697600      -12.822967
2019-02-27/12:05:57.37          -11.712210      -12.844409
2019-02-27/12:05:57.40          -11.741063      -12.865851
2019-02-27/12:05:57.44          -11.762638      -12.887985
2019-02-27/12:05:57.47          -11.774718      -12.909427
2019-02-27/12:05:57.50          -11.809414      -12.930869
2019-02-27/12:05:57.53          -11.850014      -12.952311
2019-02-27/12:05:57.56          -11.886298      -12.974445
2019-02-27/12:05:57.59          -11.925116      -12.995887
2019-02-27/12:05:57.62          -11.959620      -13.017329
2019-02-27/12:05:57.65          -11.999683      -13.038771
2019-02-27/12:05:57.69          -12.035243      -13.060905
2019-02-27/12:05:57.72          -12.067274      -13.082347
2019-02-27/12:05:57.75          -12.100183      -13.103789
2019-02-27/12:05:57.78          -12.123108      -13.125231
2019-02-27/12:05:57.81          -12.129913      -13.147365
2019-02-27/12:05:57.84          -12.152088      -13.168807
2019-02-27/12:05:57.87          -12.154236      -13.190249
2019-02-27/12:05:57.90          -12.156507      -13.211691
2019-02-27/12:05:57.94          -12.158594      -13.233825
2019-02-27/12:05:57.97          -12.171025      -13.255267
2019-02-27/12:05:58.00          -12.190358      -13.276697
2019-02-27/12:05:58.03          -12.217731      -13.297940
2019-02-27/12:05:58.06          -12.227381      -13.319868
2019-02-27/12:05:58.09          -12.254048      -13.341111
2019-02-27/12:05:58.12          -12.258734      -13.362355
2019-02-27/12:05:58.15          -12.281503      -13.383598
2019-02-27/12:05:58.19          -12.310987      -13.405526
2019-02-27/12:05:58.22          -12.348094      -13.426769
2019-02-27/12:05:58.25          -12.373205      -13.448013
2019-02-27/12:05:58.28          -12.397203      -13.469256
2019-02-27/12:05:58.31          -12.409675      -13.491184
2019-02-27/12:05:58.34          -12.431247      -13.512427
2019-02-27/12:05:58.37          -12.457420      -13.533671
2019-02-27/12:05:58.40          -12.490272      -13.554914
2019-02-27/12:05:58.44          -12.514077      -13.576842
2019-02-27/12:05:58.47          -12.527620      -13.598085
2019-02-27/12:05:58.50          -12.532603      -13.619329
2019-02-27/12:05:58.53          -12.532933      -13.640572
2019-02-27/12:05:58.56          -12.535431      -13.662500
2019-02-27/12:05:58.59          -12.546861      -13.683744
2019-02-27/12:05:58.62          -12.558886      -13.704987
2019-02-27/12:05:58.65          -12.561215      -13.726230
2019-02-27/12:05:58.69          -12.580084      -13.748158
2019-02-27/12:05:58.72          -12.595122      -13.769402
2019-02-27/12:05:58.75          -12.614456      -13.790645
2019-02-27/12:05:58.78          -12.634216      -13.811888
2019-02-27/12:05:58.81          -12.662104      -13.833816
2019-02-27/12:05:58.84          -12.688002      -13.855060
2019-02-27/12:05:58.87          -12.714418      -13.876303
2019-02-27/12:05:58.90          -12.745149      -13.897546
2019-02-27/12:05:58.94          -12.781602      -13.919474
2019-02-27/12:05:58.97          -12.803705      -13.940718
2019-02-27/12:05:59.00          -12.827579      -13.961946
2019-02-27/12:05:59.03          -12.859914      -13.982967
2019-02-27/12:05:59.06          -12.886369      -14.004666
2019-02-27/12:05:59.09          -12.909904      -14.025686
2019-02-27/12:05:59.12          -12.931482      -14.046707
2019-02-27/12:05:59.15          -12.955305      -14.067727
2019-02-27/12:05:59.19          -12.973575      -14.089426
2019-02-27/12:05:59.22          -12.996816      -14.110447
2019-02-27/12:05:59.25          -13.021888      -14.131467
2019-02-27/12:05:59.28          -13.045849      -14.152488
2019-02-27/12:05:59.31          -13.062311      -14.174187
2019-02-27/12:05:59.34          -13.092956      -14.195207
2019-02-27/12:05:59.37          -13.117314      -14.216228
2019-02-27/12:05:59.40          -13.144351      -14.237248
2019-02-27/12:05:59.44          -13.169615      -14.258947
2019-02-27/12:05:59.47          -13.198183      -14.279967
2019-02-27/12:05:59.50          -13.225500      -14.300988
2019-02-27/12:05:59.53          -13.242305      -14.322009
2019-02-27/12:05:59.56          -13.270315      -14.343707
2019-02-27/12:05:59.59          -13.299269      -14.364728
2019-02-27/12:05:59.62          -13.320894      -14.385749
2019-02-27/12:05:59.65          -13.338713      -14.406769
2019-02-27/12:05:59.69          -13.357690      -14.428468
2019-02-27/12:05:59.72          -13.380742      -14.449488
2019-02-27/12:05:59.75          -13.400015      -14.470509
2019-02-27/12:05:59.78          -13.405089      -14.491529
2019-02-27/12:05:59.81          -13.429117      -14.513228
2019-02-27/12:05:59.84          -13.434203      -14.534249
2019-02-27/12:05:59.87          -13.441067      -14.555269
2019-02-27/12:05:59.90          -13.447470      -14.576290
2019-02-27/12:05:59.94          -13.471330      -14.597989
2019-02-27/12:05:59.97          -13.487208      -14.619009
2019-02-27/12:06:00.00          -13.506334      -14.640015
2019-02-27/12:06:00.03          -13.526829      -14.660801
2019-02-27/12:06:00.06          -13.563294      -14.682257
2019-02-27/12:06:00.09          -13.584426      -14.703044
2019-02-27/12:06:00.12          -13.605848      -14.723830
2019-02-27/12:06:00.15          -13.626730      -14.744616
2019-02-27/12:06:00.19          -13.648911      -14.766073
2019-02-27/12:06:00.22          -13.663076      -14.786859
2019-02-27/12:06:00.25          -13.693552      -14.807645
2019-02-27/12:06:00.28          -13.727560      -14.828431
2019-02-27/12:06:00.31          -13.749590      -14.849888
2019-02-27/12:06:00.34          -13.767504      -14.870674
2019-02-27/12:06:00.37          -13.788012      -14.891460
2019-02-27/12:06:00.40          -13.817261      -14.912246
2019-02-27/12:06:00.44          -13.849478      -14.933703
2019-02-27/12:06:00.47          -13.875615      -14.954489
2019-02-27/12:06:00.50          -13.899492      -14.975275
2019-02-27/12:06:00.53          -13.919382      -14.996061
2019-02-27/12:06:00.56          -13.915129      -15.017518
2019-02-27/12:06:00.59          -13.926878      -15.038304
2019-02-27/12:06:00.62          -13.942629      -15.059090
2019-02-27/12:06:00.65          -13.952998      -15.079876
2019-02-27/12:06:00.69          -13.971498      -15.101333
2019-02-27/12:06:00.72          -13.980668      -15.122119
2019-02-27/12:06:00.75          -13.988001      -15.142905
2019-02-27/12:06:00.78          -14.014406      -15.163691
2019-02-27/12:06:00.81          -14.030225      -15.185148
2019-02-27/12:06:00.84          -14.054196      -15.205934
2019-02-27/12:06:00.87          -14.076454      -15.226720
2019-02-27/12:06:00.90          -14.095115      -15.247506
2019-02-27/12:06:00.94          -14.113069      -15.268963
2019-02-27/12:06:00.97          -14.133898      -15.289749
2019-02-27/12:06:01.00          -14.162010      -15.310519
2019-02-27/12:06:01.03          -14.193894      -15.331046
2019-02-27/12:06:01.06          -14.209029      -15.352235
2019-02-27/12:06:01.09          -14.225644      -15.372762
2019-02-27/12:06:01.12          -14.244198      -15.393290
2019-02-27/12:06:01.15          -14.262472      -15.413817
2019-02-27/12:06:01.19          -14.274629      -15.435006
2019-02-27/12:06:01.22          -14.298026      -15.455534
2019-02-27/12:06:01.25          -14.304097      -15.476061
2019-02-27/12:06:01.28          -14.319064      -15.496588
2019-02-27/12:06:01.31          -14.334700      -15.517778
2019-02-27/12:06:01.34          -14.350009      -15.538305
2019-02-27/12:06:01.37          -14.367086      -15.558832
2019-02-27/12:06:01.40          -14.386425      -15.579359
2019-02-27/12:06:01.44          -14.409223      -15.600549
2019-02-27/12:06:01.47          -14.431144      -15.621076
2019-02-27/12:06:01.50          -14.452854      -15.641603
2019-02-27/12:06:01.53          -14.484828      -15.662130
2019-02-27/12:06:01.56          -14.515679      -15.683320
2019-02-27/12:06:01.59          -14.550373      -15.703847
2019-02-27/12:06:01.62          -14.573346      -15.724374
2019-02-27/12:06:01.65          -14.606230      -15.744902
2019-02-27/12:06:01.69          -14.643649      -15.766091
2019-02-27/12:06:01.72          -14.673431      -15.786618
2019-02-27/12:06:01.75          -14.700393      -15.807146
2019-02-27/12:06:01.78          -14.725124      -15.827673
2019-02-27/12:06:01.81          -14.747098      -15.848862
2019-02-27/12:06:01.84          -14.751219      -15.869389
2019-02-27/12:06:01.87          -14.749270      -15.889917
2019-02-27/12:06:01.90          -14.755883      -15.910444
2019-02-27/12:06:01.94          -14.756990      -15.931633
2019-02-27/12:06:01.97          -14.751425      -15.952161
2019-02-27/12:06:02.00          -14.757378      -15.972671
2019-02-27/12:06:02.03          -14.758890      -15.992928
2019-02-27/12:06:02.06          -14.768908      -16.013840
2019-02-27/12:06:02.09          -14.775265      -16.034098
2019-02-27/12:06:02.12          -14.789959      -16.054356
2019-02-27/12:06:02.15          -14.825574      -16.074614
2019-02-27/12:06:02.19          -14.857143      -16.095525
2019-02-27/12:06:02.22          -14.890400      -16.115783
2019-02-27/12:06:02.25          -14.932247      -16.136041
2019-02-27/12:06:02.28          -14.964970      -16.156299
2019-02-27/12:06:02.31          -15.007220      -16.176557
2019-02-27/12:06:02.34          -15.038699      -16.197468
2019-02-27/12:06:02.37          -15.075739      -16.217726
2019-02-27/12:06:02.40          -15.114596      -16.237984
2019-02-27/12:06:02.43          -15.136243      -16.258242
2019-02-27/12:06:02.47          -15.165770      -16.279153
2019-02-27/12:06:02.50          -15.183634      -16.299411
2019-02-27/12:06:02.53          -15.192609      -16.319669
2019-02-27/12:06:02.56          -15.196464      -16.339927
2019-02-27/12:06:02.59          -15.214506      -16.360839
2019-02-27/12:06:02.62          -15.232122      -16.381097
2019-02-27/12:06:02.65          -15.241563      -16.401355
2019-02-27/12:06:02.68          -15.245214      -16.421612
2019-02-27/12:06:02.72          -15.256024      -16.442524
2019-02-27/12:06:02.75          -15.280297      -16.462782
2019-02-27/12:06:02.78          -15.301567      -16.483040
2019-02-27/12:06:02.81          -15.333543      -16.503298
2019-02-27/12:06:02.84          -15.369600      -16.524209
2019-02-27/12:06:02.87          -15.395144      -16.544467
2019-02-27/12:06:02.90          -15.428048      -16.564725
2019-02-27/12:06:02.93          -15.459642      -16.584983
2019-02-27/12:06:02.97          -15.496601      -16.605894
2019-02-27/12:06:03.00          -15.533167      -16.626134
2019-02-27/12:06:03.03          -15.549888      -16.646101
2019-02-27/12:06:03.06          -15.571409      -16.666068
2019-02-27/12:06:03.09          -15.589545      -16.686680
2019-02-27/12:06:03.12          -15.611424      -16.706647
2019-02-27/12:06:03.15          -15.620069      -16.726614
2019-02-27/12:06:03.18          -15.626141      -16.746582
2019-02-27/12:06:03.22          -15.647559      -16.767193
2019-02-27/12:06:03.25          -15.671783      -16.787161
2019-02-27/12:06:03.28          -15.676219      -16.807128
2019-02-27/12:06:03.31          -15.694612      -16.827095
2019-02-27/12:06:03.34          -15.706901      -16.847707
2019-02-27/12:06:03.37          -15.717185      -16.867674
2019-02-27/12:06:03.40          -15.727939      -16.887642
2019-02-27/12:06:03.43          -15.754273      -16.907609
2019-02-27/12:06:03.47          -15.779674      -16.928220
2019-02-27/12:06:03.50          -15.798122      -16.948188
2019-02-27/12:06:03.53          -15.811289      -16.968155
2019-02-27/12:06:03.56          -15.830267      -16.988122
2019-02-27/12:06:03.59          -15.843546      -17.008734
2019-02-27/12:06:03.62          -15.865469      -17.028701
2019-02-27/12:06:03.65          -15.889444      -17.048669
2019-02-27/12:06:03.68          -15.916467      -17.068636
2019-02-27/12:06:03.72          -15.933030      -17.089248
2019-02-27/12:06:03.75          -15.955502      -17.109215
2019-02-27/12:06:03.78          -15.972921      -17.129182
2019-02-27/12:06:03.81          -15.990080      -17.149150
2019-02-27/12:06:03.84          -16.011029      -17.169761
2019-02-27/12:06:03.87          -16.019553      -17.189729
2019-02-27/12:06:03.90          -16.039940      -17.209696
2019-02-27/12:06:03.93          -16.048628      -17.229663
2019-02-27/12:06:03.97          -16.053098      -17.250275
2019-02-27/12:06:04.00          -16.063192      -17.270222
2019-02-27/12:06:04.03          -16.070453      -17.289883
2019-02-27/12:06:04.06          -16.082022      -17.309543
2019-02-27/12:06:04.09          -16.103423      -17.329838
2019-02-27/12:06:04.12          -16.131051      -17.349499
2019-02-27/12:06:04.15          -16.171803      -17.369159
2019-02-27/12:06:04.18          -16.213759      -17.388820
2019-02-27/12:06:04.22          -16.248439      -17.409115
2019-02-27/12:06:04.25          -16.288097      -17.428775
2019-02-27/12:06:04.28          -16.334774      -17.448436
2019-02-27/12:06:04.31          -16.374270      -17.468096
2019-02-27/12:06:04.34          -16.411229      -17.488391
2019-02-27/12:06:04.37          -16.439220      -17.508052
2019-02-27/12:06:04.40          -16.471780      -17.527712
2019-02-27/12:06:04.43          -16.484456      -17.547373
2019-02-27/12:06:04.47          -16.503931      -17.567668
2019-02-27/12:06:04.50          -16.527993      -17.587328
2019-02-27/12:06:04.53          -16.549537      -17.606989
2019-02-27/12:06:04.56          -16.566301      -17.626649
2019-02-27/12:06:04.59          -16.581673      -17.646944
2019-02-27/12:06:04.62          -16.592797      -17.666605
2019-02-27/12:06:04.65          -16.594414      -17.686265
2019-02-27/12:06:04.68          -16.595804      -17.705926
2019-02-27/12:06:04.72          -16.617204      -17.726221
2019-02-27/12:06:04.75          -16.626676      -17.745881
2019-02-27/12:06:04.78          -16.641221      -17.765542
2019-02-27/12:06:04.81          -16.663111      -17.785202
2019-02-27/12:06:04.84          -16.677868      -17.805497
2019-02-27/12:06:04.87          -16.694090      -17.825158
2019-02-27/12:06:04.90          -16.721282      -17.844818
2019-02-27/12:06:04.93          -16.757712      -17.864479
2019-02-27/12:06:04.97          -16.789096      -17.884774
2019-02-27/12:06:05.00          -16.813422      -17.904413
2019-02-27/12:06:05.03          -16.836739      -17.923747
2019-02-27/12:06:05.06          -16.854093      -17.943081
2019-02-27/12:06:05.09          -16.866410      -17.963039
2019-02-27/12:06:05.12          -16.884441      -17.982373
2019-02-27/12:06:05.15          -16.910627      -18.001707
2019-02-27/12:06:05.18          -16.919094      -18.021041
2019-02-27/12:06:05.22          -16.927816      -18.040998
2019-02-27/12:06:05.25          -16.942022      -18.060333
2019-02-27/12:06:05.28          -16.958168      -18.079666
2019-02-27/12:06:05.31          -16.977535      -18.099000
2019-02-27/12:06:05.34          -16.997945      -18.118958
2019-02-27/12:06:05.37          -17.011842      -18.138292
2019-02-27/12:06:05.40          -17.031808      -18.157626
2019-02-27/12:06:05.43          -17.041494      -18.176960
2019-02-27/12:06:05.47          -17.074319      -18.196918
2019-02-27/12:06:05.50          -17.102897      -18.216252
2019-02-27/12:06:05.53          -17.131088      -18.235586
2019-02-27/12:06:05.56          -17.165275      -18.254919
2019-02-27/12:06:05.59          -17.187702      -18.274877
2019-02-27/12:06:05.62          -17.219718      -18.294211
2019-02-27/12:06:05.65          -17.246154      -18.313545
2019-02-27/12:06:05.68          -17.265166      -18.332879
2019-02-27/12:06:05.72          -17.283973      -18.352837
2019-02-27/12:06:05.75          -17.296102      -18.372171
2019-02-27/12:06:05.78          -17.320348      -18.391505
2019-02-27/12:06:05.81          -17.335367      -18.410839
2019-02-27/12:06:05.84          -17.343407      -18.430796
2019-02-27/12:06:05.87          -17.352776      -18.450130
2019-02-27/12:06:05.90          -17.361122      -18.469464
2019-02-27/12:06:05.93          -17.369604      -18.488798
2019-02-27/12:06:05.97          -17.376823      -18.508756
2019-02-27/12:06:06.00          -17.387277      -18.528068
2019-02-27/12:06:06.03          -17.394002      -18.547062
2019-02-27/12:06:06.06          -17.398502      -18.566056
2019-02-27/12:06:06.09          -17.405055      -18.585662
2019-02-27/12:06:06.12          -17.409876      -18.604656
2019-02-27/12:06:06.15          -17.413804      -18.623650
2019-02-27/12:06:06.18          -17.427057      -18.642644
2019-02-27/12:06:06.22          -17.447290      -18.662251
2019-02-27/12:06:06.25          -17.466555      -18.681245
2019-02-27/12:06:06.28          -17.484499      -18.700239
2019-02-27/12:06:06.31          -17.513901      -18.719233
2019-02-27/12:06:06.34          -17.539929      -18.738839
2019-02-27/12:06:06.37          -17.563725      -18.757833
2019-02-27/12:06:06.40          -17.596177      -18.776827
2019-02-27/12:06:06.43          -17.618992      -18.795821
2019-02-27/12:06:06.47          -17.638824      -18.815428
2019-02-27/12:06:06.50          -17.661423      -18.834422
2019-02-27/12:06:06.53          -17.683855      -18.853416
2019-02-27/12:06:06.56          -17.706568      -18.872410
2019-02-27/12:06:06.59          -17.717452      -18.892016
2019-02-27/12:06:06.62          -17.726753      -18.911011
2019-02-27/12:06:06.65          -17.737437      -18.930004
2019-02-27/12:06:06.68          -17.747525      -18.948998
2019-02-27/12:06:06.72          -17.778945      -18.968605
2019-02-27/12:06:06.75          -17.803506      -18.987599
2019-02-27/12:06:06.78          -17.818408      -19.006593
2019-02-27/12:06:06.81          -17.840697      -19.025587
2019-02-27/12:06:06.84          -17.870499      -19.045193
2019-02-27/12:06:06.87          -17.900211      -19.064188
2019-02-27/12:06:06.90          -17.937215      -19.083181
2019-02-27/12:06:06.93          -17.964151      -19.102175
2019-02-27/12:06:06.97          -17.989480      -19.121782
2019-02-27/12:06:07.00          -18.005245      -19.140753
2019-02-27/12:06:07.03          -18.027520      -19.159387
2019-02-27/12:06:07.06          -18.050058      -19.178021
2019-02-27/12:06:07.09          -18.066624      -19.197256
2019-02-27/12:06:07.12          -18.085952      -19.215890
2019-02-27/12:06:07.15          -18.094040      -19.234524
2019-02-27/12:06:07.18          -18.100674      -19.253158
2019-02-27/12:06:07.22          -18.120172      -19.272393
2019-02-27/12:06:07.25          -18.129699      -19.291027
2019-02-27/12:06:07.28          -18.135919      -19.309661
2019-02-27/12:06:07.31          -18.141094      -19.328295
2019-02-27/12:06:07.34          -18.157133      -19.347530
2019-02-27/12:06:07.37          -18.173788      -19.366164
2019-02-27/12:06:07.40          -18.184682      -19.384798
2019-02-27/12:06:07.43          -18.208063      -19.403432
2019-02-27/12:06:07.47          -18.226674      -19.422667
2019-02-27/12:06:07.50          -18.236622      -19.441301
2019-02-27/12:06:07.53          -18.250654      -19.459935
2019-02-27/12:06:07.56          -18.284022      -19.478569
2019-02-27/12:06:07.59          -18.315802      -19.497804
2019-02-27/12:06:07.62          -18.339535      -19.516439
2019-02-27/12:06:07.65          -18.367984      -19.535073
2019-02-27/12:06:07.68          -18.396178      -19.553706
2019-02-27/12:06:07.72          -18.423268      -19.572942
2019-02-27/12:06:07.75          -18.443956      -19.591576
2019-02-27/12:06:07.78          -18.481577      -19.610210
2019-02-27/12:06:07.81          -18.522674      -19.628844
2019-02-27/12:06:07.84          -18.555080      -19.648079
2019-02-27/12:06:07.87          -18.573194      -19.666713
2019-02-27/12:06:07.90          -18.590811      -19.685347
2019-02-27/12:06:07.93          -18.602370      -19.703981
2019-02-27/12:06:07.97          -18.614412      -19.723216
2019-02-27/12:06:08.00          -18.631302      -19.741826
2019-02-27/12:06:08.03          -18.662154      -19.760083
2019-02-27/12:06:08.06          -18.686701      -19.778339
2019-02-27/12:06:08.09          -18.703998      -19.797185
2019-02-27/12:06:08.12          -18.712067      -19.815442
2019-02-27/12:06:08.15          -18.726959      -19.833699
2019-02-27/12:06:08.18          -18.748500      -19.851956
2019-02-27/12:06:08.22          -18.773746      -19.870802
2019-02-27/12:06:08.25          -18.792934      -19.889059
2019-02-27/12:06:08.28          -18.806077      -19.907316
2019-02-27/12:06:08.31          -18.809943      -19.925573
2019-02-27/12:06:08.34          -18.819430      -19.944419
2019-02-27/12:06:08.37          -18.832400      -19.962676
2019-02-27/12:06:08.40          -18.850330      -19.980933
2019-02-27/12:06:08.43          -18.875185      -19.999190
2019-02-27/12:06:08.47          -18.894755      -20.018036
2019-02-27/12:06:08.50          -18.907258      -20.036293
2019-02-27/12:06:08.53          -18.923436      -20.054550
2019-02-27/12:06:08.56          -18.944421      -20.072807
2019-02-27/12:06:08.59          -18.964306      -20.091653
2019-02-27/12:06:08.62          -18.978836      -20.109910
2019-02-27/12:06:08.65          -18.989391      -20.128167
2019-02-27/12:06:08.68          -19.001142      -20.146423
2019-02-27/12:06:08.72          -19.008504      -20.165269
2019-02-27/12:06:08.75          -19.014455      -20.183526
2019-02-27/12:06:08.78          -19.022664      -20.201783
2019-02-27/12:06:08.81          -19.032140      -20.220040
2019-02-27/12:06:08.84          -19.044367      -20.238886
2019-02-27/12:06:08.87          -19.058915      -20.257143
2019-02-27/12:06:08.90          -19.066371      -20.275400
2019-02-27/12:06:08.93          -19.091785      -20.293657
2019-02-27/12:06:08.97          -19.111571      -20.312503
2019-02-27/12:06:09.00          -19.126958      -20.330735
2019-02-27/12:06:09.03          -19.159592      -20.348596
2019-02-27/12:06:09.06          -19.187860      -20.366458
2019-02-27/12:06:09.09          -19.218114      -20.384896
2019-02-27/12:06:09.12          -19.237879      -20.402758
2019-02-27/12:06:09.15          -19.263191      -20.420620
2019-02-27/12:06:09.18          -19.294492      -20.438481
2019-02-27/12:06:09.22          -19.308817      -20.456919
2019-02-27/12:06:09.25          -19.326099      -20.474781
2019-02-27/12:06:09.28          -19.346293      -20.492643
2019-02-27/12:06:09.31          -19.360948      -20.510505
2019-02-27/12:06:09.34          -19.384214      -20.528943
2019-02-27/12:06:09.37          -19.404515      -20.546804
2019-02-27/12:06:09.40          -19.420662      -20.564666
2019-02-27/12:06:09.43          -19.429424      -20.582528
2019-02-27/12:06:09.47          -19.439431      -20.600966
2019-02-27/12:06:09.50          -19.445660      -20.618828
2019-02-27/12:06:09.53          -19.465843      -20.636690
2019-02-27/12:06:09.56          -19.485669      -20.654551
2019-02-27/12:06:09.59          -19.503245      -20.672989
2019-02-27/12:06:09.62          -19.522278      -20.690851
2019-02-27/12:06:09.65          -19.539832      -20.708713
2019-02-27/12:06:09.68          -19.571382      -20.726575
2019-02-27/12:06:09.72          -19.599376      -20.745013
2019-02-27/12:06:09.75          -19.631431      -20.762874
2019-02-27/12:06:09.78          -19.669520      -20.780736
2019-02-27/12:06:09.81          -19.693101      -20.798598
2019-02-27/12:06:09.84          -19.713966      -20.817036
2019-02-27/12:06:09.87          -19.741676      -20.834898
2019-02-27/12:06:09.90          -19.757018      -20.852759
2019-02-27/12:06:09.93          -19.771229      -20.870621
2019-02-27/12:06:09.97          -19.780170      -20.889059
2019-02-27/12:06:10.00          -19.791214      -20.906894
2019-02-27/12:06:10.03          -19.793195      -20.924344
2019-02-27/12:06:10.06          -19.799136      -20.941793
2019-02-27/12:06:10.09          -19.816284      -20.959806
2019-02-27/12:06:10.12          -19.825721      -20.977255
2019-02-27/12:06:10.15          -19.826664      -20.994705
2019-02-27/12:06:10.18          -19.839444      -21.012154
2019-02-27/12:06:10.22          -19.855044      -21.030166
2019-02-27/12:06:10.25          -19.873595      -21.047616
2019-02-27/12:06:10.28          -19.896489      -21.065065
2019-02-27/12:06:10.31          -19.923875      -21.082515
2019-02-27/12:06:10.34          -19.949219      -21.100527
2019-02-27/12:06:10.37          -19.964805      -21.117977
2019-02-27/12:06:10.40          -19.992277      -21.135426
2019-02-27/12:06:10.43          -20.033473      -21.152876
2019-02-27/12:06:10.47          -20.064844      -21.170888
2019-02-27/12:06:10.50          -20.096424      -21.188337
2019-02-27/12:06:10.53          -20.119692      -21.205787
2019-02-27/12:06:10.56          -20.147872      -21.223236
2019-02-27/12:06:10.59          -20.168827      -21.241249
2019-02-27/12:06:10.62          -20.189789      -21.258698
2019-02-27/12:06:10.65          -20.203691      -21.276148
2019-02-27/12:06:10.68          -20.210721      -21.293597
2019-02-27/12:06:10.72          -20.216111      -21.311609
2019-02-27/12:06:10.75          -20.226639      -21.329059
2019-02-27/12:06:10.78          -20.231844      -21.346508
2019-02-27/12:06:10.81          -20.244492      -21.363958
2019-02-27/12:06:10.84          -20.246964      -21.381970
2019-02-27/12:06:10.87          -20.260022      -21.399420
2019-02-27/12:06:10.90          -20.278093      -21.416869
2019-02-27/12:06:10.93          -20.300773      -21.434319
2019-02-27/12:06:10.97          -20.323125      -21.452331
2019-02-27/12:06:11.00          -20.335396      -21.469753
2019-02-27/12:06:11.03          -20.357013      -21.486777
2019-02-27/12:06:11.06          -20.386125      -21.503800
2019-02-27/12:06:11.09          -20.415641      -21.521373
2019-02-27/12:06:11.12          -20.450040      -21.538397
2019-02-27/12:06:11.15          -20.463943      -21.555420
2019-02-27/12:06:11.18          -20.482182      -21.572444
2019-02-27/12:06:11.22          -20.495237      -21.590017
2019-02-27/12:06:11.25          -20.518460      -21.607040
2019-02-27/12:06:11.28          -20.535175      -21.624064
2019-02-27/12:06:11.31          -20.550827      -21.641087
2019-02-27/12:06:11.34          -20.564300      -21.658660
2019-02-27/12:06:11.37          -20.575407      -21.675684
2019-02-27/12:06:11.40          -20.580794      -21.692708
2019-02-27/12:06:11.43          -20.593164      -21.709731
2019-02-27/12:06:11.47          -20.606018      -21.727304
2019-02-27/12:06:11.50          -20.626213      -21.744328
2019-02-27/12:06:11.53          -20.636928      -21.761351
2019-02-27/12:06:11.56          -20.661376      -21.778375
2019-02-27/12:06:11.59          -20.682230      -21.795948
2019-02-27/12:06:11.62          -20.700525      -21.812971
2019-02-27/12:06:11.65          -20.728412      -21.829995
2019-02-27/12:06:11.68          -20.752458      -21.847018
2019-02-27/12:06:11.72          -20.789358      -21.864591
2019-02-27/12:06:11.75          -20.821443      -21.881615
2019-02-27/12:06:11.78          -20.850449      -21.898639
2019-02-27/12:06:11.81          -20.884439      -21.915662
2019-02-27/12:06:11.84          -20.902270      -21.933235
2019-02-27/12:06:11.87          -20.928380      -21.950259
2019-02-27/12:06:11.90          -20.947466      -21.967282
2019-02-27/12:06:11.93          -20.952759      -21.984306
2019-02-27/12:06:11.97          -20.965992      -22.001879
2019-02-27/12:06:12.00          -20.973780      -22.018873
2019-02-27/12:06:12.03          -20.979279      -22.035449
2019-02-27/12:06:12.06          -20.987341      -22.052025
2019-02-27/12:06:12.09          -20.995459      -22.069136
2019-02-27/12:06:12.12          -21.011947      -22.085712
2019-02-27/12:06:12.15          -21.005059      -22.102288
2019-02-27/12:06:12.18          -21.015248      -22.118864
2019-02-27/12:06:12.22          -21.030186      -22.135975
2019-02-27/12:06:12.25          -21.034996      -22.152551
2019-02-27/12:06:12.28          -21.044007      -22.169127
2019-02-27/12:06:12.31          -21.056978      -22.185703
2019-02-27/12:06:12.34          -21.067434      -22.202814
2019-02-27/12:06:12.37          -21.083879      -22.219390
2019-02-27/12:06:12.40          -21.093736      -22.235966
2019-02-27/12:06:12.43          -21.113153      -22.252542
2019-02-27/12:06:12.47          -21.131903      -22.269653
2019-02-27/12:06:12.50          -21.147573      -22.286229
2019-02-27/12:06:12.53          -21.171709      -22.302805
2019-02-27/12:06:12.56          -21.191549      -22.319381
2019-02-27/12:06:12.59          -21.200297      -22.336492
2019-02-27/12:06:12.62          -21.211506      -22.353068
2019-02-27/12:06:12.65          -21.218623      -22.369644
2019-02-27/12:06:12.68          -21.225550      -22.386220
2019-02-27/12:06:12.72          -21.238342      -22.403331
2019-02-27/12:06:12.75          -21.248074      -22.419907
2019-02-27/12:06:12.78          -21.260913      -22.436483
2019-02-27/12:06:12.81          -21.275919      -22.453059
2019-02-27/12:06:12.84          -21.288863      -22.470170
2019-02-27/12:06:12.87          -21.310047      -22.486746
2019-02-27/12:06:12.90          -21.332655      -22.503322
2019-02-27/12:06:12.93          -21.355955      -22.519898
2019-02-27/12:06:12.97          -21.393755      -22.537008
2019-02-27/12:06:13.00          -21.416304      -22.553555
2019-02-27/12:06:13.03          -21.435097      -22.569670
2019-02-27/12:06:13.06          -21.457046      -22.585784
2019-02-27/12:06:13.09          -21.480267      -22.602419
2019-02-27/12:06:13.12          -21.509376      -22.618534
2019-02-27/12:06:13.15          -21.529492      -22.634649
2019-02-27/12:06:13.18          -21.544865      -22.650763
2019-02-27/12:06:13.22          -21.564320      -22.667398
2019-02-27/12:06:13.25          -21.569156      -22.683513
2019-02-27/12:06:13.28          -21.582150      -22.699628
2019-02-27/12:06:13.31          -21.596478      -22.715742
2019-02-27/12:06:13.34          -21.614917      -22.732377
2019-02-27/12:06:13.37          -21.621510      -22.748492
2019-02-27/12:06:13.40          -21.635023      -22.764607
2019-02-27/12:06:13.43          -21.647578      -22.780721
2019-02-27/12:06:13.47          -21.671159      -22.797356
2019-02-27/12:06:13.50          -21.682846      -22.813471
2019-02-27/12:06:13.53          -21.703651      -22.829586
2019-02-27/12:06:13.56          -21.723213      -22.845700
2019-02-27/12:06:13.59          -21.754912      -22.862335
2019-02-27/12:06:13.62          -21.778683      -22.878450
2019-02-27/12:06:13.65          -21.806744      -22.894565
2019-02-27/12:06:13.68          -21.822708      -22.910679
2019-02-27/12:06:13.72          -21.839637      -22.927314
2019-02-27/12:06:13.75          -21.857270      -22.943429
2019-02-27/12:06:13.78          -21.881725      -22.959544
2019-02-27/12:06:13.81          -21.904439      -22.975658
2019-02-27/12:06:13.84          -21.922033      -22.992293
2019-02-27/12:06:13.87          -21.928956      -23.008408
2019-02-27/12:06:13.90          -21.940812      -23.024523
2019-02-27/12:06:13.93          -21.953742      -23.040637
2019-02-27/12:06:13.97          -21.968357      -23.057272
2019-02-27/12:06:14.00          -21.992647      -23.073356
2019-02-27/12:06:14.03          -22.006265      -23.088993
2019-02-27/12:06:14.06          -22.014208      -23.104630
2019-02-27/12:06:14.09          -22.016084      -23.120771
2019-02-27/12:06:14.12          -22.033392      -23.136408
2019-02-27/12:06:14.15          -22.051705      -23.152045
2019-02-27/12:06:14.18          -22.069882      -23.167682
2019-02-27/12:06:14.22          -22.089653      -23.183824
2019-02-27/12:06:14.25          -22.114644      -23.199461
2019-02-27/12:06:14.28          -22.134760      -23.215098
2019-02-27/12:06:14.31          -22.153883      -23.230734
2019-02-27/12:06:14.34          -22.188242      -23.246876
2019-02-27/12:06:14.37          -22.225869      -23.262513
2019-02-27/12:06:14.40          -22.256070      -23.278150
2019-02-27/12:06:14.43          -22.283922      -23.293787
2019-02-27/12:06:14.47          -22.293324      -23.309928
2019-02-27/12:06:14.50          -22.306834      -23.325565
2019-02-27/12:06:14.53          -22.321234      -23.341202
2019-02-27/12:06:14.56          -22.336351      -23.356839
2019-02-27/12:06:14.59          -22.343552      -23.372980
2019-02-27/12:06:14.62          -22.343339      -23.388617
2019-02-27/12:06:14.65          -22.343927      -23.404254
2019-02-27/12:06:14.68          -22.341792      -23.419891
2019-02-27/12:06:14.72          -22.338022      -23.436033
2019-02-27/12:06:14.75          -22.350193      -23.451670
2019-02-27/12:06:14.78          -22.366024      -23.467306
2019-02-27/12:06:14.81          -22.373902      -23.482943
2019-02-27/12:06:14.84          -22.385543      -23.499085
2019-02-27/12:06:14.87          -22.401331      -23.514722
2019-02-27/12:06:14.90          -22.418353      -23.530359
2019-02-27/12:06:14.93          -22.438951      -23.545996
2019-02-27/12:06:14.97          -22.465299      -23.562137
2019-02-27/12:06:15.00          -22.489892      -23.577742
2019-02-27/12:06:15.03          -22.510557      -23.592880
2019-02-27/12:06:15.06          -22.521006      -23.608018
2019-02-27/12:06:15.09          -22.535202      -23.623645
2019-02-27/12:06:15.12          -22.555839      -23.638783
2019-02-27/12:06:15.15          -22.568891      -23.653922
2019-02-27/12:06:15.18          -22.586607      -23.669060
2019-02-27/12:06:15.22          -22.605062      -23.684686
2019-02-27/12:06:15.25          -22.608433      -23.699825
2019-02-27/12:06:15.28          -22.617013      -23.714963
2019-02-27/12:06:15.31          -22.621364      -23.730101
2019-02-27/12:06:15.34          -22.636271      -23.745728
2019-02-27/12:06:15.37          -22.642847      -23.760866
2019-02-27/12:06:15.40          -22.657119      -23.776005
2019-02-27/12:06:15.43          -22.675751      -23.791143
2019-02-27/12:06:15.47          -22.686350      -23.806769
2019-02-27/12:06:15.50          -22.687415      -23.821908
2019-02-27/12:06:15.53          -22.700846      -23.837046
2019-02-27/12:06:15.56          -22.719920      -23.852184
2019-02-27/12:06:15.59          -22.747463      -23.867811
2019-02-27/12:06:15.62          -22.762911      -23.882949
2019-02-27/12:06:15.65          -22.792513      -23.898088
2019-02-27/12:06:15.68          -22.798437      -23.913226
2019-02-27/12:06:15.72          -22.815247      -23.928852
2019-02-27/12:06:15.75          -22.830212      -23.943991
2019-02-27/12:06:15.78          -22.854893      -23.959129
2019-02-27/12:06:15.81          -22.874031      -23.974267
2019-02-27/12:06:15.84          -22.874713      -23.989894
2019-02-27/12:06:15.87          -22.882984      -24.005032
2019-02-27/12:06:15.90          -22.890246      -24.020170
2019-02-27/12:06:15.93          -22.885749      -24.035309
2019-02-27/12:06:15.97          -22.900534      -24.050935
2019-02-27/12:06:16.00          -22.909434      -24.066041
2019-02-27/12:06:16.03          -22.920345      -24.080672
2019-02-27/12:06:16.06          -22.927542      -24.095302
2019-02-27/12:06:16.09          -22.936704      -24.110405
2019-02-27/12:06:16.12          -22.961029      -24.125035
2019-02-27/12:06:16.15          -22.973975      -24.139666
2019-02-27/12:06:16.18          -22.988293      -24.154297
2019-02-27/12:06:16.22          -23.016572      -24.169399
2019-02-27/12:06:16.25          -23.026004      -24.184030
2019-02-27/12:06:16.28          -23.043154      -24.198660
2019-02-27/12:06:16.31          -23.055983      -24.213291
2019-02-27/12:06:16.34          -23.067769      -24.228394
2019-02-27/12:06:16.37          -23.087777      -24.243024
2019-02-27/12:06:16.40          -23.100096      -24.257655
2019-02-27/12:06:16.43          -23.116860      -24.272286
2019-02-27/12:06:16.47          -23.136175      -24.287388
2019-02-27/12:06:16.50          -23.139775      -24.302019
2019-02-27/12:06:16.53          -23.153205      -24.316649
2019-02-27/12:06:16.56          -23.155489      -24.331280
2019-02-27/12:06:16.59          -23.171727      -24.346383
2019-02-27/12:06:16.62          -23.180298      -24.361013
2019-02-27/12:06:16.65          -23.188796      -24.375644
2019-02-27/12:06:16.68          -23.211078      -24.390274
2019-02-27/12:06:16.72          -23.220734      -24.405377
2019-02-27/12:06:16.75          -23.226615      -24.420008
2019-02-27/12:06:16.78          -23.244524      -24.434638
2019-02-27/12:06:16.81          -23.258875      -24.449269
2019-02-27/12:06:16.84          -23.278467      -24.464372
2019-02-27/12:06:16.87          -23.297726      -24.479002
2019-02-27/12:06:16.90          -23.319752      -24.493633
2019-02-27/12:06:16.93          -23.340345      -24.508263
2019-02-27/12:06:16.97          -23.350558      -24.523366
2019-02-27/12:06:17.00          -23.371354      -24.537963
2019-02-27/12:06:17.03          -23.408599      -24.552066
2019-02-27/12:06:17.06          -23.437664      -24.566169
2019-02-27/12:06:17.09          -23.460528      -24.580726
2019-02-27/12:06:17.12          -23.488018      -24.594829
2019-02-27/12:06:17.15          -23.511491      -24.608932
2019-02-27/12:06:17.18          -23.534115      -24.623035
2019-02-27/12:06:17.22          -23.561206      -24.637593
2019-02-27/12:06:17.25          -23.579132      -24.651696
2019-02-27/12:06:17.28          -23.590651      -24.665799
2019-02-27/12:06:17.31          -23.591239      -24.679902
2019-02-27/12:06:17.34          -23.595572      -24.694460
2019-02-27/12:06:17.37          -23.606134      -24.708563
2019-02-27/12:06:17.40          -23.615570      -24.722666
2019-02-27/12:06:17.43          -23.619016      -24.736769
2019-02-27/12:06:17.47          -23.625356      -24.751327
2019-02-27/12:06:17.50          -23.631648      -24.765430
2019-02-27/12:06:17.53          -23.641822      -24.779533
2019-02-27/12:06:17.56          -23.657580      -24.793636
2019-02-27/12:06:17.59          -23.677351      -24.808194
2019-02-27/12:06:17.62          -23.693718      -24.822297
2019-02-27/12:06:17.65          -23.708123      -24.836400
2019-02-27/12:06:17.68          -23.730400      -24.850502
2019-02-27/12:06:17.72          -23.754017      -24.865060
2019-02-27/12:06:17.75          -23.780028      -24.879163
2019-02-27/12:06:17.78          -23.795773      -24.893266
2019-02-27/12:06:17.81          -23.816116      -24.907369
2019-02-27/12:06:17.84          -23.840003      -24.921927
2019-02-27/12:06:17.87          -23.849739      -24.936030
2019-02-27/12:06:17.90          -23.863336      -24.950133
2019-02-27/12:06:17.93          -23.878079      -24.964236
2019-02-27/12:06:17.97          -23.876185      -24.978794
2019-02-27/12:06:18.00          -23.881778      -24.992862
2019-02-27/12:06:18.03          -23.877426      -25.006420
2019-02-27/12:06:18.06          -23.877686      -25.019978
2019-02-27/12:06:18.09          -23.882578      -25.033973
2019-02-27/12:06:18.12          -23.884102      -25.047531
2019-02-27/12:06:18.15          -23.889607      -25.061089
2019-02-27/12:06:18.18          -23.895934      -25.074647
2019-02-27/12:06:18.22          -23.899237      -25.088642
2019-02-27/12:06:18.25          -23.914656      -25.102200
2019-02-27/12:06:18.28          -23.919704      -25.115758
2019-02-27/12:06:18.31          -23.942376      -25.129316
2019-02-27/12:06:18.34          -23.965036      -25.143311
2019-02-27/12:06:18.37          -23.975766      -25.156869
2019-02-27/12:06:18.40          -23.981485      -25.170427
2019-02-27/12:06:18.43          -24.004629      -25.183985
2019-02-27/12:06:18.47          -24.022675      -25.197980
2019-02-27/12:06:18.50          -24.040902      -25.211538
2019-02-27/12:06:18.53          -24.058644      -25.225096
2019-02-27/12:06:18.56          -24.073958      -25.238654
2019-02-27/12:06:18.59          -24.091656      -25.252649
2019-02-27/12:06:18.62          -24.099519      -25.266207
2019-02-27/12:06:18.65          -24.126439      -25.279765
2019-02-27/12:06:18.68          -24.147964      -25.293323
2019-02-27/12:06:18.72          -24.157356      -25.307318
2019-02-27/12:06:18.75          -24.161212      -25.320876
2019-02-27/12:06:18.78          -24.175055      -25.334434
2019-02-27/12:06:18.81          -24.181702      -25.347992
2019-02-27/12:06:18.84          -24.192248      -25.361987
2019-02-27/12:06:18.87          -24.197677      -25.375545
2019-02-27/12:06:18.90          -24.207567      -25.389103
2019-02-27/12:06:18.93          -24.211062      -25.402661
2019-02-27/12:06:18.97          -24.221667      -25.416656
2019-02-27/12:06:19.00          -24.240142      -25.430178
2019-02-27/12:06:19.03          -24.274147      -25.443181
2019-02-27/12:06:19.06          -24.294946      -25.456183
2019-02-27/12:06:19.09          -24.321160      -25.469605
2019-02-27/12:06:19.12          -24.348817      -25.482608
2019-02-27/12:06:19.15          -24.373336      -25.495610
2019-02-27/12:06:19.18          -24.399028      -25.508612
2019-02-27/12:06:19.22          -24.424824      -25.522034
2019-02-27/12:06:19.25          -24.445035      -25.535037
2019-02-27/12:06:19.28          -24.454882      -25.548039
2019-02-27/12:06:19.31          -24.463873      -25.561042
2019-02-27/12:06:19.34          -24.476205      -25.574464
2019-02-27/12:06:19.37          -24.490398      -25.587466
2019-02-27/12:06:19.40          -24.493263      -25.600469
2019-02-27/12:06:19.43          -24.492439      -25.613471
2019-02-27/12:06:19.47          -24.493341      -25.626893
2019-02-27/12:06:19.50          -24.488143      -25.639896
2019-02-27/12:06:19.53          -24.496447      -25.652898
2019-02-27/12:06:19.56          -24.510213      -25.665901
2019-02-27/12:06:19.59          -24.527457      -25.679322
2019-02-27/12:06:19.62          -24.554466      -25.692325
2019-02-27/12:06:19.65          -24.574144      -25.705327
2019-02-27/12:06:19.68          -24.605868      -25.718330
2019-02-27/12:06:19.72          -24.635186      -25.731752
2019-02-27/12:06:19.75          -24.669638      -25.744754
2019-02-27/12:06:19.78          -24.699537      -25.757757
2019-02-27/12:06:19.81          -24.726008      -25.770759
2019-02-27/12:06:19.84          -24.745995      -25.784181
2019-02-27/12:06:19.87          -24.756915      -25.797184
2019-02-27/12:06:19.90          -24.758460      -25.810186
2019-02-27/12:06:19.93          -24.762477      -25.823189
2019-02-27/12:06:19.97          -24.755146      -25.836611
2019-02-27/12:06:20.00          -24.760689      -25.849576
2019-02-27/12:06:20.03          -24.754246      -25.862003
2019-02-27/12:06:20.06          -24.763561      -25.874429
2019-02-27/12:06:20.09          -24.761204      -25.887257
2019-02-27/12:06:20.12          -24.770813      -25.899683
2019-02-27/12:06:20.15          -24.783603      -25.912110
2019-02-27/12:06:20.18          -24.792027      -25.924537
2019-02-27/12:06:20.22          -24.811931      -25.937364
2019-02-27/12:06:20.25          -24.840512      -25.949791
2019-02-27/12:06:20.28          -24.863102      -25.962218
2019-02-27/12:06:20.31          -24.902566      -25.974644
2019-02-27/12:06:20.34          -24.921469      -25.987472
2019-02-27/12:06:20.37          -24.959489      -25.999899
2019-02-27/12:06:20.40          -24.982552      -26.012325
2019-02-27/12:06:20.43          -24.996189      -26.024752
2019-02-27/12:06:20.47          -25.018438      -26.037579
2019-02-27/12:06:20.50          -25.031760      -26.050006
2019-02-27/12:06:20.53          -25.041783      -26.062433
2019-02-27/12:06:20.56          -25.042795      -26.074859
2019-02-27/12:06:20.59          -25.039365      -26.087687
2019-02-27/12:06:20.62          -25.049111      -26.100114
2019-02-27/12:06:20.65          -25.042286      -26.112540
2019-02-27/12:06:20.68          -25.049132      -26.124967
2019-02-27/12:06:20.72          -25.059670      -26.137794
2019-02-27/12:06:20.75          -25.074709      -26.150221
2019-02-27/12:06:20.78          -25.075510      -26.162648
2019-02-27/12:06:20.81          -25.080452      -26.175074
2019-02-27/12:06:20.84          -25.093217      -26.187902
2019-02-27/12:06:20.87          -25.100802      -26.200329
2019-02-27/12:06:20.90          -25.106962      -26.212755
2019-02-27/12:06:20.93          -25.115502      -26.225182
2019-02-27/12:06:20.97          -25.116163      -26.238010
2019-02-27/12:06:21.00          -25.120006      -26.250398
2019-02-27/12:06:21.03          -25.105728      -26.262238
2019-02-27/12:06:21.06          -25.121147      -26.274077
2019-02-27/12:06:21.09          -25.128858      -26.286298
2019-02-27/12:06:21.12          -25.131899      -26.298138
2019-02-27/12:06:21.15          -25.136987      -26.309977
2019-02-27/12:06:21.18          -25.130401      -26.321817
2019-02-27/12:06:21.22          -25.135910      -26.334038
2019-02-27/12:06:21.25          -25.134369      -26.345877
2019-02-27/12:06:21.28          -25.138039      -26.357717
2019-02-27/12:06:21.31          -25.158035      -26.369556
2019-02-27/12:06:21.34          -25.153792      -26.381777
2019-02-27/12:06:21.37          -25.154725      -26.393617
2019-02-27/12:06:21.40          -25.156064      -26.405456
2019-02-27/12:06:21.43          -25.157200      -26.417295
2019-02-27/12:06:21.47          -25.180942      -26.429517
2019-02-27/12:06:21.50          -25.201096      -26.441356
2019-02-27/12:06:21.53          -25.229663      -26.453196
2019-02-27/12:06:21.56          -25.248214      -26.465035
2019-02-27/12:06:21.59          -25.262053      -26.477256
2019-02-27/12:06:21.62          -25.284876      -26.489096
2019-02-27/12:06:21.65          -25.306305      -26.500935
2019-02-27/12:06:21.68          -25.334623      -26.512774
2019-02-27/12:06:21.72          -25.363554      -26.524996
2019-02-27/12:06:21.75          -25.379436      -26.536835
2019-02-27/12:06:21.78          -25.385467      -26.548674
2019-02-27/12:06:21.81          -25.392866      -26.560514
2019-02-27/12:06:21.84          -25.405778      -26.572735
2019-02-27/12:06:21.87          -25.414042      -26.584575
2019-02-27/12:06:21.90          -25.424978      -26.596414
2019-02-27/12:06:21.93          -25.438222      -26.608253
2019-02-27/12:06:21.97          -25.455211      -26.620475
2019-02-27/12:06:22.00          -25.457266      -26.632275
2019-02-27/12:06:22.03          -25.464328      -26.643511
2019-02-27/12:06:22.06          -25.489794      -26.654748
2019-02-27/12:06:22.09          -25.507467      -26.666346
2019-02-27/12:06:22.12          -25.513263      -26.677583
2019-02-27/12:06:22.15          -25.540693      -26.688819
2019-02-27/12:06:22.18          -25.559927      -26.700055
2019-02-27/12:06:22.22          -25.576527      -26.711654
2019-02-27/12:06:22.25          -25.584439      -26.722891
2019-02-27/12:06:22.28          -25.599331      -26.734127
2019-02-27/12:06:22.31          -25.610737      -26.745363
2019-02-27/12:06:22.34          -25.602769      -26.756962
2019-02-27/12:06:22.37          -25.612024      -26.768198
2019-02-27/12:06:22.40          -25.627624      -26.779435
2019-02-27/12:06:22.43          -25.623011      -26.790671
2019-02-27/12:06:22.47          -25.626441      -26.802270
2019-02-27/12:06:22.50          -25.630149      -26.813506
2019-02-27/12:06:22.53          -25.635106      -26.824743
2019-02-27/12:06:22.56          -25.649541      -26.835979
2019-02-27/12:06:22.59          -25.658342      -26.847578
2019-02-27/12:06:22.62          -25.666432      -26.858814
2019-02-27/12:06:22.65          -25.673453      -26.870050
2019-02-27/12:06:22.68          -25.680643      -26.881287
2019-02-27/12:06:22.72          -25.700264      -26.892885
2019-02-27/12:06:22.75          -25.710638      -26.904122
2019-02-27/12:06:22.78          -25.732347      -26.915358
2019-02-27/12:06:22.81          -25.755329      -26.926594
2019-02-27/12:06:22.84          -25.768786      -26.938193
2019-02-27/12:06:22.87          -25.795677      -26.949430
2019-02-27/12:06:22.90          -25.821409      -26.960666
2019-02-27/12:06:22.93          -25.845521      -26.971902
2019-02-27/12:06:22.97          -25.874294      -26.983501
2019-02-27/12:06:23.00          -25.893524      -26.994698
2019-02-27/12:06:23.03          -25.914415      -27.005317
2019-02-27/12:06:23.06          -25.935908      -27.015936
2019-02-27/12:06:23.09          -25.947642      -27.026899
2019-02-27/12:06:23.12          -25.966477      -27.037518
2019-02-27/12:06:23.15          -25.968251      -27.048138
2019-02-27/12:06:23.18          -25.976855      -27.058757
2019-02-27/12:06:23.22          -25.978017      -27.069719
2019-02-27/12:06:23.25          -25.977514      -27.080339
2019-02-27/12:06:23.28          -25.972094      -27.090958
2019-02-27/12:06:23.31          -25.961363      -27.101577
2019-02-27/12:06:23.34          -25.952434      -27.112539
2019-02-27/12:06:23.37          -25.940066      -27.123159
2019-02-27/12:06:23.40          -25.933208      -27.133778
2019-02-27/12:06:23.43          -25.930946      -27.144398
2019-02-27/12:06:23.47          -25.929538      -27.155360
2019-02-27/12:06:23.50          -25.929866      -27.165979
2019-02-27/12:06:23.53          -25.924470      -27.176599
2019-02-27/12:06:23.56          -25.918738      -27.187218
2019-02-27/12:06:23.59          -25.933639      -27.198180
2019-02-27/12:06:23.62          -25.936205      -27.208800
2019-02-27/12:06:23.65          -25.953149      -27.219419
2019-02-27/12:06:23.68          -25.954209      -27.230039
2019-02-27/12:06:23.72          -25.958514      -27.241001
2019-02-27/12:06:23.75          -25.964879      -27.251620
2019-02-27/12:06:23.78          -25.972527      -27.262240
2019-02-27/12:06:23.81          -25.983837      -27.272859
2019-02-27/12:06:23.84          -25.998455      -27.283821
2019-02-27/12:06:23.87          -26.004902      -27.294441
2019-02-27/12:06:23.90          -26.022826      -27.305060
2019-02-27/12:06:23.93          -26.023485      -27.315680
2019-02-27/12:06:23.97          -26.035372      -27.326642
2019-02-27/12:06:24.00          -26.057832      -27.337221
2019-02-27/12:06:24.03          -26.074307      -27.347210
2019-02-27/12:06:24.06          -26.089345      -27.357199
2019-02-27/12:06:24.09          -26.111241      -27.367511
2019-02-27/12:06:24.12          -26.123968      -27.377500
2019-02-27/12:06:24.15          -26.135982      -27.387490
2019-02-27/12:06:24.18          -26.144573      -27.397479
2019-02-27/12:06:24.22          -26.169251      -27.407791
2019-02-27/12:06:24.25          -26.185955      -27.417780
2019-02-27/12:06:24.28          -26.187799      -27.427769
2019-02-27/12:06:24.31          -26.205034      -27.437759
2019-02-27/12:06:24.34          -26.217764      -27.448070
2019-02-27/12:06:24.37          -26.214713      -27.458060
2019-02-27/12:06:24.40          -26.226387      -27.468049
2019-02-27/12:06:24.43          -26.230729      -27.478038
2019-02-27/12:06:24.47          -26.238160      -27.488350
2019-02-27/12:06:24.50          -26.241964      -27.498339
2019-02-27/12:06:24.53          -26.255659      -27.508329
2019-02-27/12:06:24.56          -26.275779      -27.518318
2019-02-27/12:06:24.59          -26.279189      -27.528630
2019-02-27/12:06:24.62          -26.294186      -27.538619
2019-02-27/12:06:24.65          -26.304952      -27.548608
2019-02-27/12:06:24.68          -26.317768      -27.558598
2019-02-27/12:06:24.72          -26.330024      -27.568909
2019-02-27/12:06:24.75          -26.334444      -27.578899
2019-02-27/12:06:24.78          -26.340665      -27.588888
2019-02-27/12:06:24.81          -26.337803      -27.598878
2019-02-27/12:06:24.84          -26.338523      -27.609189
2019-02-27/12:06:24.87          -26.346599      -27.619179
2019-02-27/12:06:24.90          -26.349610      -27.629168
2019-02-27/12:06:24.93          -26.358108      -27.639157
2019-02-27/12:06:24.97          -26.368217      -27.649469
2019-02-27/12:06:25.00          -26.381837      -27.659417
2019-02-27/12:06:25.03          -26.399509      -27.668763
2019-02-27/12:06:25.06          -26.416751      -27.678109
2019-02-27/12:06:25.09          -26.452983      -27.687756
2019-02-27/12:06:25.12          -26.474359      -27.697102
2019-02-27/12:06:25.15          -26.484497      -27.706448
2019-02-27/12:06:25.18          -26.494685      -27.715794
2019-02-27/12:06:25.22          -26.512648      -27.725441
2019-02-27/12:06:25.25          -26.526535      -27.734787
2019-02-27/12:06:25.28          -26.544740      -27.744133
2019-02-27/12:06:25.31          -26.549031      -27.753479
2019-02-27/12:06:25.34          -26.556652      -27.763127
2019-02-27/12:06:25.37          -26.552989      -27.772473
2019-02-27/12:06:25.40          -26.551036      -27.781819
2019-02-27/12:06:25.43          -26.567350      -27.791165
2019-02-27/12:06:25.47          -26.579279      -27.800812
2019-02-27/12:06:25.50          -26.592460      -27.810158
2019-02-27/12:06:25.53          -26.608525      -27.819504
2019-02-27/12:06:25.56          -26.611919      -27.828850
2019-02-27/12:06:25.59          -26.632182      -27.838498
2019-02-27/12:06:25.62          -26.644798      -27.847844
2019-02-27/12:06:25.65          -26.656632      -27.857190
2019-02-27/12:06:25.68          -26.680762      -27.866535
2019-02-27/12:06:25.72          -26.687447      -27.876183
2019-02-27/12:06:25.75          -26.698681      -27.885529
2019-02-27/12:06:25.78          -26.712190      -27.894875
2019-02-27/12:06:25.81          -26.717494      -27.904221
2019-02-27/12:06:25.84          -26.726235      -27.913868
2019-02-27/12:06:25.87          -26.735624      -27.923214
2019-02-27/12:06:25.90          -26.745331      -27.932560
2019-02-27/12:06:25.93          -26.751235      -27.941906
2019-02-27/12:06:25.97          -26.750770      -27.951554
2019-02-27/12:06:26.00          -26.754147      -27.960858
2019-02-27/12:06:26.03          -26.751287      -27.969550
2019-02-27/12:06:26.06          -26.735505      -27.978243
2019-02-27/12:06:26.09          -26.731102      -27.987216
2019-02-27/12:06:26.12          -26.730736      -27.995908
2019-02-27/12:06:26.15          -26.717193      -28.004601
2019-02-27/12:06:26.18          -26.716899      -28.013294
2019-02-27/12:06:26.22          -26.717020      -28.022267
2019-02-27/12:06:26.25          -26.726576      -28.030959
2019-02-27/12:06:26.28          -26.739355      -28.039652
2019-02-27/12:06:26.31          -26.754942      -28.048345
2019-02-27/12:06:26.34          -26.778660      -28.057318
2019-02-27/12:06:26.37          -26.794815      -28.066010
2019-02-27/12:06:26.40          -26.810536      -28.074703
2019-02-27/12:06:26.43          -26.839683      -28.083395
2019-02-27/12:06:26.47          -26.850422      -28.092368
2019-02-27/12:06:26.50          -26.861409      -28.101061
2019-02-27/12:06:26.53          -26.868450      -28.109754
2019-02-27/12:06:26.56          -26.884796      -28.118446
2019-02-27/12:06:26.59          -26.892805      -28.127419
2019-02-27/12:06:26.62          -26.903669      -28.136112
2019-02-27/12:06:26.65          -26.914225      -28.144805
2019-02-27/12:06:26.68          -26.930026      -28.153497
2019-02-27/12:06:26.72          -26.927915      -28.162470
2019-02-27/12:06:26.75          -26.934725      -28.171163
2019-02-27/12:06:26.78          -26.949432      -28.179856
2019-02-27/12:06:26.81          -26.960535      -28.188548
2019-02-27/12:06:26.84          -26.962479      -28.197521
2019-02-27/12:06:26.87          -26.971369      -28.206214
2019-02-27/12:06:26.90          -26.987421      -28.214906
2019-02-27/12:06:26.93          -27.000349      -28.223599
2019-02-27/12:06:26.97          -27.003402      -28.232572
2019-02-27/12:06:27.00          -27.030794      -28.241221
2019-02-27/12:06:27.03          -27.050918      -28.249243
2019-02-27/12:06:27.06          -27.075131      -28.257264
2019-02-27/12:06:27.09          -27.088933      -28.265545
2019-02-27/12:06:27.12          -27.099802      -28.273566
2019-02-27/12:06:27.15          -27.114383      -28.281588
2019-02-27/12:06:27.18          -27.119507      -28.289609
2019-02-27/12:06:27.22          -27.128082      -28.297889
2019-02-27/12:06:27.25          -27.138216      -28.305911
2019-02-27/12:06:27.28          -27.135901      -28.313933
2019-02-27/12:06:27.31          -27.125554      -28.321954
2019-02-27/12:06:27.34          -27.108370      -28.330234
2019-02-27/12:06:27.37          -27.101395      -28.338256
2019-02-27/12:06:27.40          -27.105964      -28.346277
2019-02-27/12:06:27.43          -27.102384      -28.354299
2019-02-27/12:06:27.47          -27.100427      -28.362579
2019-02-27/12:06:27.50          -27.095192      -28.370601
2019-02-27/12:06:27.53          -27.101697      -28.378622
2019-02-27/12:06:27.56          -27.106615      -28.386644
2019-02-27/12:06:27.59          -27.116621      -28.394924
2019-02-27/12:06:27.62          -27.128659      -28.402945
2019-02-27/12:06:27.65          -27.148138      -28.410967
2019-02-27/12:06:27.68          -27.161447      -28.418988
2019-02-27/12:06:27.72          -27.185030      -28.427269
2019-02-27/12:06:27.75          -27.205469      -28.435290
2019-02-27/12:06:27.78          -27.226547      -28.443312
2019-02-27/12:06:27.81          -27.238945      -28.451333
2019-02-27/12:06:27.84          -27.246921      -28.459613
2019-02-27/12:06:27.87          -27.265462      -28.467635
2019-02-27/12:06:27.90          -27.276349      -28.475657
2019-02-27/12:06:27.93          -27.276450      -28.483678
2019-02-27/12:06:27.97          -27.281772      -28.491958
2019-02-27/12:06:28.00          -27.279259      -28.499936
2019-02-27/12:06:28.03          -27.280556      -28.507279
2019-02-27/12:06:28.06          -27.284068      -28.514622
2019-02-27/12:06:28.09          -27.297463      -28.522202
2019-02-27/12:06:28.12          -27.306986      -28.529545
2019-02-27/12:06:28.15          -27.325347      -28.536888
2019-02-27/12:06:28.18          -27.345329      -28.544231
2019-02-27/12:06:28.22          -27.365421      -28.551811
2019-02-27/12:06:28.25          -27.384862      -28.559154
2019-02-27/12:06:28.28          -27.404943      -28.566497
2019-02-27/12:06:28.31          -27.424914      -28.573840
2019-02-27/12:06:28.34          -27.450337      -28.581419
2019-02-27/12:06:28.37          -27.461211      -28.588762
2019-02-27/12:06:28.40          -27.477685      -28.596105
2019-02-27/12:06:28.43          -27.483798      -28.603448
2019-02-27/12:06:28.47          -27.486621      -28.611028
2019-02-27/12:06:28.50          -27.494508      -28.618371
2019-02-27/12:06:28.53          -27.491789      -28.625714
2019-02-27/12:06:28.56          -27.492079      -28.633057
2019-02-27/12:06:28.59          -27.488243      -28.640637
2019-02-27/12:06:28.62          -27.484507      -28.647980
2019-02-27/12:06:28.65          -27.480123      -28.655323
2019-02-27/12:06:28.68          -27.478323      -28.662666
2019-02-27/12:06:28.72          -27.474898      -28.670246
2019-02-27/12:06:28.75          -27.479290      -28.677589
2019-02-27/12:06:28.78          -27.478325      -28.684932
2019-02-27/12:06:28.81          -27.483675      -28.692275
2019-02-27/12:06:28.84          -27.497901      -28.699855
2019-02-27/12:06:28.87          -27.510382      -28.707198
2019-02-27/12:06:28.90          -27.509909      -28.714541
2019-02-27/12:06:28.93          -27.517845      -28.721884
2019-02-27/12:06:28.97          -27.529705      -28.729463
2019-02-27/12:06:29.00          -27.540027      -28.736762
2019-02-27/12:06:29.03          -27.552501      -28.743413
2019-02-27/12:06:29.06          -27.574239      -28.750065
2019-02-27/12:06:29.09          -27.586130      -28.756931
2019-02-27/12:06:29.12          -27.579752      -28.763583
2019-02-27/12:06:29.15          -27.596689      -28.770235
2019-02-27/12:06:29.18          -27.615284      -28.776887
2019-02-27/12:06:29.22          -27.624741      -28.783753
2019-02-27/12:06:29.25          -27.624698      -28.790405
2019-02-27/12:06:29.28          -27.628570      -28.797056
2019-02-27/12:06:29.31          -27.633968      -28.803708
2019-02-27/12:06:29.34          -27.634398      -28.810574
2019-02-27/12:06:29.37          -27.644077      -28.817226
2019-02-27/12:06:29.40          -27.661413      -28.823878
2019-02-27/12:06:29.43          -27.656786      -28.830529
2019-02-27/12:06:29.47          -27.657372      -28.837396
2019-02-27/12:06:29.50          -27.668141      -28.844047
2019-02-27/12:06:29.53          -27.679054      -28.850699
2019-02-27/12:06:29.56          -27.689437      -28.857351
2019-02-27/12:06:29.59          -27.696391      -28.864217
2019-02-27/12:06:29.62          -27.707467      -28.870869
2019-02-27/12:06:29.65          -27.711217      -28.877520
2019-02-27/12:06:29.68          -27.714951      -28.884172
2019-02-27/12:06:29.72          -27.714523      -28.891038
2019-02-27/12:06:29.75          -27.721107      -28.897690
2019-02-27/12:06:29.78          -27.719426      -28.904342
2019-02-27/12:06:29.81          -27.723314      -28.910993
2019-02-27/12:06:29.84          -27.729336      -28.917860
2019-02-27/12:06:29.87          -27.725158      -28.924511
2019-02-27/12:06:29.90          -27.706781      -28.931163
2019-02-27/12:06:29.93          -27.706523      -28.937815
2019-02-27/12:06:29.97          -27.691247      -28.944681
2019-02-27/12:06:30.00          -27.689571      -28.951288
2019-02-27/12:06:30.03          -27.690564      -28.957242
2019-02-27/12:06:30.06          -27.692347      -28.963196
2019-02-27/12:06:30.09          -27.694133      -28.969342
2019-02-27/12:06:30.12          -27.703414      -28.975296
2019-02-27/12:06:30.15          -27.712900      -28.981250
2019-02-27/12:06:30.18          -27.727080      -28.987204
2019-02-27/12:06:30.22          -27.727805      -28.993350
2019-02-27/12:06:30.25          -27.744674      -28.999304
2019-02-27/12:06:30.28          -27.761583      -29.005258
2019-02-27/12:06:30.31          -27.773914      -29.011212
2019-02-27/12:06:30.34          -27.792783      -29.017358
2019-02-27/12:06:30.37          -27.809835      -29.023312
2019-02-27/12:06:30.40          -27.812133      -29.029266
2019-02-27/12:06:30.43          -27.824002      -29.035220
2019-02-27/12:06:30.47          -27.838533      -29.041366
2019-02-27/12:06:30.50          -27.858287      -29.047321
2019-02-27/12:06:30.53          -27.878538      -29.053275
2019-02-27/12:06:30.56          -27.890813      -29.059229
2019-02-27/12:06:30.59          -27.894763      -29.065375
2019-02-27/12:06:30.62          -27.902383      -29.071329
2019-02-27/12:06:30.65          -27.904116      -29.077283
2019-02-27/12:06:30.68          -27.920553      -29.083237
2019-02-27/12:06:30.72          -27.922502      -29.089383
2019-02-27/12:06:30.75          -27.922358      -29.095337
2019-02-27/12:06:30.78          -27.924048      -29.101291
2019-02-27/12:06:30.81          -27.925251      -29.107245
2019-02-27/12:06:30.84          -27.928962      -29.113391
2019-02-27/12:06:30.87          -27.944930      -29.119345
2019-02-27/12:06:30.90          -27.953518      -29.125299
2019-02-27/12:06:30.93          -27.972810      -29.131253
2019-02-27/12:06:30.97          -27.979083      -29.137399
2019-02-27/12:06:31.00          -27.990876      -29.143307
2019-02-27/12:06:31.03          -28.003832      -29.148548
2019-02-27/12:06:31.06          -28.016094      -29.153788
2019-02-27/12:06:31.09          -28.024122      -29.159198
2019-02-27/12:06:31.12          -28.027960      -29.164438
2019-02-27/12:06:31.15          -28.025233      -29.169679
2019-02-27/12:06:31.18          -28.035051      -29.174919
2019-02-27/12:06:31.22          -28.031783      -29.180329
2019-02-27/12:06:31.25          -28.029783      -29.185569
2019-02-27/12:06:31.28          -28.032292      -29.190810
2019-02-27/12:06:31.31          -28.036226      -29.196050
2019-02-27/12:06:31.34          -28.036262      -29.201460
2019-02-27/12:06:31.37          -28.049065      -29.206700
2019-02-27/12:06:31.40          -28.063547      -29.211941
2019-02-27/12:06:31.43          -28.075158      -29.217181
2019-02-27/12:06:31.47          -28.075967      -29.222591
2019-02-27/12:06:31.50          -28.086231      -29.227831
2019-02-27/12:06:31.53          -28.099820      -29.233072
2019-02-27/12:06:31.56          -28.109403      -29.238312
2019-02-27/12:06:31.59          -28.129366      -29.243722
2019-02-27/12:06:31.62          -28.145794      -29.248962
2019-02-27/12:06:31.65          -28.157564      -29.254203
2019-02-27/12:06:31.68          -28.165414      -29.259443
2019-02-27/12:06:31.72          -28.176706      -29.264853
2019-02-27/12:06:31.75          -28.180616      -29.270093
2019-02-27/12:06:31.78          -28.185837      -29.275334
2019-02-27/12:06:31.81          -28.189233      -29.280574
2019-02-27/12:06:31.84          -28.202010      -29.285984
2019-02-27/12:06:31.87          -28.201084      -29.291224
2019-02-27/12:06:31.90          -28.209278      -29.296465
2019-02-27/12:06:31.93          -28.211283      -29.301705
2019-02-27/12:06:31.97          -28.221356      -29.307115
2019-02-27/12:06:32.00          -28.214948      -29.312309
2019-02-27/12:06:32.03          -28.209303      -29.316831
2019-02-27/12:06:32.06          -28.207637      -29.321353
2019-02-27/12:06:32.09          -28.211062      -29.326020
2019-02-27/12:06:32.12          -28.211295      -29.330542
2019-02-27/12:06:32.15          -28.211514      -29.335064
2019-02-27/12:06:32.18          -28.200570      -29.339586
2019-02-27/12:06:32.22          -28.185866      -29.344254
2019-02-27/12:06:32.25          -28.175463      -29.348775
2019-02-27/12:06:32.28          -28.171909      -29.353297
2019-02-27/12:06:32.31          -28.186880      -29.357819
2019-02-27/12:06:32.34          -28.197057      -29.362487
2019-02-27/12:06:32.37          -28.197553      -29.367009
2019-02-27/12:06:32.40          -28.195741      -29.371530
2019-02-27/12:06:32.43          -28.196921      -29.376052
2019-02-27/12:06:32.47          -28.209147      -29.380720
2019-02-27/12:06:32.50          -28.230761      -29.385242
2019-02-27/12:06:32.53          -28.247379      -29.389764
2019-02-27/12:06:32.56          -28.258811      -29.394286
2019-02-27/12:06:32.59          -28.266098      -29.398953
2019-02-27/12:06:32.62          -28.270425      -29.403475
2019-02-27/12:06:32.65          -28.284955      -29.407997
2019-02-27/12:06:32.68          -28.302230      -29.412519
2019-02-27/12:06:32.72          -28.323145      -29.417187
2019-02-27/12:06:32.75          -28.327902      -29.421708
2019-02-27/12:06:32.78          -28.330158      -29.426230
2019-02-27/12:06:32.81          -28.337008      -29.430752
2019-02-27/12:06:32.84          -28.350130      -29.435420
2019-02-27/12:06:32.87          -28.354389      -29.439942
2019-02-27/12:06:32.90          -28.368002      -29.444464
2019-02-27/12:06:32.93          -28.374145      -29.448985
2019-02-27/12:06:32.97          -28.378747      -29.453653
2019-02-27/12:06:33.00          -28.384527      -29.458128
2019-02-27/12:06:33.03          -28.393429      -29.461927
2019-02-27/12:06:33.06          -28.396771      -29.465726
2019-02-27/12:06:33.09          -28.400177      -29.469647
2019-02-27/12:06:33.12          -28.413641      -29.473446
2019-02-27/12:06:33.15          -28.430188      -29.477245
2019-02-27/12:06:33.18          -28.429762      -29.481044
2019-02-27/12:06:33.22          -28.440026      -29.484965
2019-02-27/12:06:33.25          -28.440261      -29.488764
2019-02-27/12:06:33.28          -28.438467      -29.492563
2019-02-27/12:06:33.31          -28.435394      -29.496362
2019-02-27/12:06:33.34          -28.438000      -29.500283
2019-02-27/12:06:33.37          -28.439389      -29.504082
2019-02-27/12:06:33.40          -28.431025      -29.507881
2019-02-27/12:06:33.43          -28.425584      -29.511679
2019-02-27/12:06:33.47          -28.426110      -29.515601
2019-02-27/12:06:33.50          -28.427834      -29.519400
2019-02-27/12:06:33.53          -28.441293      -29.523198
2019-02-27/12:06:33.56          -28.448502      -29.526997
2019-02-27/12:06:33.59          -28.465844      -29.530919
2019-02-27/12:06:33.62          -28.479824      -29.534717
2019-02-27/12:06:33.65          -28.496714      -29.538516
2019-02-27/12:06:33.68          -28.517190      -29.542315
2019-02-27/12:06:33.72          -28.528945      -29.546236
2019-02-27/12:06:33.75          -28.549096      -29.550035
2019-02-27/12:06:33.78          -28.557561      -29.553834
2019-02-27/12:06:33.81          -28.565640      -29.557633
2019-02-27/12:06:33.84          -28.576418      -29.561554
2019-02-27/12:06:33.87          -28.579584      -29.565353
2019-02-27/12:06:33.90          -28.588566      -29.569152
2019-02-27/12:06:33.93          -28.595327      -29.572951
2019-02-27/12:06:33.97          -28.590880      -29.576872
2019-02-27/12:06:34.00          -28.603702      -29.580623
2019-02-27/12:06:34.03          -28.602355      -29.583685
2019-02-27/12:06:34.06          -28.602111      -29.586747
2019-02-27/12:06:34.09          -28.604415      -29.589908
2019-02-27/12:06:34.12          -28.606946      -29.592970
2019-02-27/12:06:34.15          -28.621637      -29.596031
2019-02-27/12:06:34.18          -28.631624      -29.599093
2019-02-27/12:06:34.22          -28.642410      -29.602254
2019-02-27/12:06:34.25          -28.655889      -29.605316
2019-02-27/12:06:34.28          -28.658811      -29.608378
2019-02-27/12:06:34.31          -28.658666      -29.611439
2019-02-27/12:06:34.34          -28.659893      -29.614501
2019-02-27/12:06:34.37          -28.665341      -29.617662
2019-02-27/12:06:34.40          -28.670954      -29.620724
2019-02-27/12:06:34.43          -28.663367      -29.623786
2019-02-27/12:06:34.47          -28.649685      -29.626847
2019-02-27/12:06:34.50          -28.633341      -29.630008
2019-02-27/12:06:34.53          -28.631295      -29.633070
2019-02-27/12:06:34.56          -28.622226      -29.636132
2019-02-27/12:06:34.59          -28.625989      -29.639194
2019-02-27/12:06:34.62          -28.631348      -29.642354
2019-02-27/12:06:34.65          -28.617837      -29.645416
2019-02-27/12:06:34.68          -28.604807      -29.648478
2019-02-27/12:06:34.72          -28.597794      -29.651540
2019-02-27/12:06:34.75          -28.590313      -29.654700
2019-02-27/12:06:34.78          -28.587561      -29.657762
2019-02-27/12:06:34.81          -28.576061      -29.660824
2019-02-27/12:06:34.84          -28.570494      -29.663886
2019-02-27/12:06:34.87          -28.561533      -29.667046
2019-02-27/12:06:34.90          -28.555027      -29.670108
2019-02-27/12:06:34.93          -28.566149      -29.673170
2019-02-27/12:06:34.97          -28.576279      -29.676232
2019-02-27/12:06:35.00          -28.584926      -29.679345
2019-02-27/12:06:35.03          -28.608379      -29.681669
2019-02-27/12:06:35.06          -28.616123      -29.683992
2019-02-27/12:06:35.09          -28.626253      -29.686316
2019-02-27/12:06:35.12          -28.633954      -29.688715
2019-02-27/12:06:35.15          -28.642902      -29.691038
2019-02-27/12:06:35.18          -28.646243      -29.693362
2019-02-27/12:06:35.22          -28.648014      -29.695686
2019-02-27/12:06:35.25          -28.650373      -29.698084
2019-02-27/12:06:35.28          -28.650769      -29.700408
2019-02-27/12:06:35.31          -28.652722      -29.702732
2019-02-27/12:06:35.34          -28.649791      -29.705055
2019-02-27/12:06:35.37          -28.655860      -29.707454
2019-02-27/12:06:35.40          -28.658737      -29.709778
2019-02-27/12:06:35.43          -28.654795      -29.712101
2019-02-27/12:06:35.47          -28.647136      -29.714425
2019-02-27/12:06:35.50          -28.646063      -29.716824
2019-02-27/12:06:35.53          -28.648687      -29.719148
2019-02-27/12:06:35.56          -28.652304      -29.721471
2019-02-27/12:06:35.59          -28.644502      -29.723795
2019-02-27/12:06:35.62          -28.652443      -29.726194
2019-02-27/12:06:35.65          -28.657785      -29.728517
2019-02-27/12:06:35.68          -28.664987      -29.730841
2019-02-27/12:06:35.72          -28.669842      -29.733165
2019-02-27/12:06:35.75          -28.688910      -29.735563
2019-02-27/12:06:35.78          -28.697641      -29.737887
2019-02-27/12:06:35.81          -28.696635      -29.740211
2019-02-27/12:06:35.84          -28.691709      -29.742534
2019-02-27/12:06:35.87          -28.692509      -29.744933
2019-02-27/12:06:35.90          -28.685262      -29.747257
2019-02-27/12:06:35.93          -28.678215      -29.749580
2019-02-27/12:06:35.97          -28.670944      -29.751904
2019-02-27/12:06:36.00          -28.672997      -29.754254
2019-02-27/12:06:36.03          -28.670437      -29.755827
2019-02-27/12:06:36.06          -28.667610      -29.757399
2019-02-27/12:06:36.09          -28.657144      -29.758972
2019-02-27/12:06:36.12          -28.662525      -29.760595
2019-02-27/12:06:36.15          -28.672494      -29.762167
2019-02-27/12:06:36.18          -28.679935      -29.763740
2019-02-27/12:06:36.22          -28.686907      -29.765312
2019-02-27/12:06:36.25          -28.695367      -29.766936
2019-02-27/12:06:36.28          -28.704055      -29.768508
2019-02-27/12:06:36.31          -28.703274      -29.770081
2019-02-27/12:06:36.34          -28.706387      -29.771653
2019-02-27/12:06:36.37          -28.731889      -29.773276
2019-02-27/12:06:36.40          -28.739224      -29.774849
2019-02-27/12:06:36.43          -28.738208      -29.776421
2019-02-27/12:06:36.47          -28.744877      -29.777994
2019-02-27/12:06:36.50          -28.742671      -29.779617
2019-02-27/12:06:36.53          -28.741611      -29.781190
2019-02-27/12:06:36.56          -28.746972      -29.782762
2019-02-27/12:06:36.59          -28.756599      -29.784334
2019-02-27/12:06:36.62          -28.752940      -29.785958
2019-02-27/12:06:36.65          -28.742343      -29.787530
2019-02-27/12:06:36.68          -28.742606      -29.789103
2019-02-27/12:06:36.72          -28.751080      -29.790675
2019-02-27/12:06:36.75          -28.748373      -29.792298
2019-02-27/12:06:36.78          -28.757545      -29.793871
2019-02-27/12:06:36.81          -28.759978      -29.795443
2019-02-27/12:06:36.84          -28.753513      -29.797016
2019-02-27/12:06:36.87          -28.752106      -29.798639
2019-02-27/12:06:36.90          -28.768798      -29.800212
2019-02-27/12:06:36.93          -28.779718      -29.801784
2019-02-27/12:06:36.97          -28.783903      -29.803357
2019-02-27/12:06:37.00          -28.767259      -29.804932
2019-02-27/12:06:37.03          -28.764702      -29.805756
2019-02-27/12:06:37.06          -28.755231      -29.806579
2019-02-27/12:06:37.09          -28.751163      -29.807403
2019-02-27/12:06:37.12          -28.753046      -29.808254
2019-02-27/12:06:37.15          -28.743282      -29.809078
2019-02-27/12:06:37.18          -28.722266      -29.809902
2019-02-27/12:06:37.22          -28.709280      -29.810726
2019-02-27/12:06:37.25          -28.688835      -29.811576
2019-02-27/12:06:37.28          -28.681335      -29.812400
2019-02-27/12:06:37.31          -28.673932      -29.813224
2019-02-27/12:06:37.34          -28.673320      -29.814048
2019-02-27/12:06:37.37          -28.672147      -29.814899
2019-02-27/12:06:37.40          -28.662968      -29.815723
2019-02-27/12:06:37.43          -28.665043      -29.816547
2019-02-27/12:06:37.47          -28.658598      -29.817371
2019-02-27/12:06:37.50          -28.651961      -29.818221
2019-02-27/12:06:37.53          -28.660067      -29.819045
2019-02-27/12:06:37.56          -28.678184      -29.819869
2019-02-27/12:06:37.59          -28.684166      -29.820693
2019-02-27/12:06:37.62          -28.677631      -29.821544
2019-02-27/12:06:37.65          -28.684578      -29.822368
2019-02-27/12:06:37.68          -28.692154      -29.823192
2019-02-27/12:06:37.72          -28.697934      -29.824016
2019-02-27/12:06:37.75          -28.701542      -29.824866
2019-02-27/12:06:37.78          -28.704928      -29.825690
2019-02-27/12:06:37.81          -28.706685      -29.826514
2019-02-27/12:06:37.84          -28.703015      -29.827338
2019-02-27/12:06:37.87          -28.711931      -29.828189
2019-02-27/12:06:37.90          -28.711213      -29.829013
2019-02-27/12:06:37.93          -28.691300      -29.829837
2019-02-27/12:06:37.97          -28.682684      -29.830661
2019-02-27/12:06:38.00          -28.679517      -29.831463
2019-02-27/12:06:38.03          -28.685016      -29.831535
2019-02-27/12:06:38.06          -28.683819      -29.831607
2019-02-27/12:06:38.09          -28.682801      -29.831679
2019-02-27/12:06:38.12          -28.681991      -29.831754
2019-02-27/12:06:38.15          -28.667666      -29.831826
2019-02-27/12:06:38.18          -28.680731      -29.831899
2019-02-27/12:06:38.22          -28.695973      -29.831971
2019-02-27/12:06:38.25          -28.706586      -29.832045
2019-02-27/12:06:38.28          -28.717041      -29.832118
2019-02-27/12:06:38.31          -28.727520      -29.832190
2019-02-27/12:06:38.34          -28.727626      -29.832262
2019-02-27/12:06:38.37          -28.734988      -29.832337
2019-02-27/12:06:38.40          -28.737320      -29.832409
2019-02-27/12:06:38.43          -28.740709      -29.832481
2019-02-27/12:06:38.47          -28.736517      -29.832553
2019-02-27/12:06:38.50          -28.737904      -29.832628
2019-02-27/12:06:38.53          -28.736443      -29.832700
2019-02-27/12:06:38.56          -28.724578      -29.832772
2019-02-27/12:06:38.59          -28.735779      -29.832845
2019-02-27/12:06:38.62          -28.756600      -29.832919
2019-02-27/12:06:38.65          -28.770834      -29.832991
2019-02-27/12:06:38.68          -28.783272      -29.833064
2019-02-27/12:06:38.72          -28.805419      -29.833136
2019-02-27/12:06:38.75          -28.822515      -29.833211
2019-02-27/12:06:38.78          -28.839856      -29.833283
2019-02-27/12:06:38.81          -28.869297      -29.833355
2019-02-27/12:06:38.84          -28.898570      -29.833427
2019-02-27/12:06:38.87          -28.906500      -29.833502
2019-02-27/12:06:38.90          -28.919315      -29.833574
2019-02-27/12:06:38.93          -28.925446      -29.833646
2019-02-27/12:06:38.97          -28.934547      -29.833719
2019-02-27/12:06:39.00          -28.943174      -29.833744
2019-02-27/12:06:39.03          -28.950764      -29.833057
2019-02-27/12:06:39.06          -28.955253      -29.832370
2019-02-27/12:06:39.09          -28.947074      -29.831683
2019-02-27/12:06:39.12          -28.944885      -29.830974
2019-02-27/12:06:39.15          -28.939735      -29.830287
2019-02-27/12:06:39.18          -28.934458      -29.829601
2019-02-27/12:06:39.22          -28.934689      -29.828914
2019-02-27/12:06:39.25          -28.929014      -29.828205
2019-02-27/12:06:39.28          -28.923911      -29.827518
2019-02-27/12:06:39.31          -28.922063      -29.826831
2019-02-27/12:06:39.34          -28.930064      -29.826144
2019-02-27/12:06:39.37          -28.936141      -29.825435
2019-02-27/12:06:39.40          -28.937503      -29.824748
2019-02-27/12:06:39.43          -28.950505      -29.824061
2019-02-27/12:06:39.47          -28.957998      -29.823374
2019-02-27/12:06:39.50          -28.965035      -29.822665
2019-02-27/12:06:39.53          -28.977393      -29.821978
2019-02-27/12:06:39.56          -28.981789      -29.821291
2019-02-27/12:06:39.59          -28.979423      -29.820604
2019-02-27/12:06:39.62          -28.978016      -29.819895
2019-02-27/12:06:39.65          -28.972060      -29.819209
2019-02-27/12:06:39.68          -28.970751      -29.818522
2019-02-27/12:06:39.72          -28.971191      -29.817835
2019-02-27/12:06:39.75          -28.965063      -29.817126
2019-02-27/12:06:39.78          -28.967280      -29.816439
2019-02-27/12:06:39.81          -28.961163      -29.815752
2019-02-27/12:06:39.84          -28.964589      -29.815065
2019-02-27/12:06:39.87          -28.968936      -29.814356
2019-02-27/12:06:39.90          -28.967586      -29.813669
2019-02-27/12:06:39.93          -28.978525      -29.812982
2019-02-27/12:06:39.97          -28.981999      -29.812295
2019-02-27/12:06:40.00          -28.978940      -29.811537
2019-02-27/12:06:40.03          -28.977422      -29.810093
2019-02-27/12:06:40.06          -28.975997      -29.808649
2019-02-27/12:06:40.09          -28.986730      -29.807205
2019-02-27/12:06:40.12          -28.992669      -29.805715
2019-02-27/12:06:40.15          -28.990533      -29.804271
2019-02-27/12:06:40.18          -28.992567      -29.802827
2019-02-27/12:06:40.22          -28.992509      -29.801383
2019-02-27/12:06:40.25          -28.996149      -29.799892
2019-02-27/12:06:40.28          -28.997451      -29.798448
2019-02-27/12:06:40.31          -29.017181      -29.797004
2019-02-27/12:06:40.34          -29.026440      -29.795560
2019-02-27/12:06:40.37          -29.029292      -29.794069
2019-02-27/12:06:40.40          -29.028416      -29.792625
2019-02-27/12:06:40.43          -29.048654      -29.791181
2019-02-27/12:06:40.47          -29.059918      -29.789737
2019-02-27/12:06:40.50          -29.070169      -29.788247
2019-02-27/12:06:40.53          -29.071528      -29.786803
2019-02-27/12:06:40.56          -29.075680      -29.785359
2019-02-27/12:06:40.59          -29.070015      -29.783915
2019-02-27/12:06:40.62          -29.067857      -29.782424
2019-02-27/12:06:40.65          -29.062978      -29.780980
2019-02-27/12:06:40.68          -29.054753      -29.779536
2019-02-27/12:06:40.72          -29.031428      -29.778092
2019-02-27/12:06:40.75          -29.016753      -29.776602
2019-02-27/12:06:40.78          -29.013986      -29.775158
2019-02-27/12:06:40.81          -29.021738      -29.773714
2019-02-27/12:06:40.84          -29.030969      -29.772270
2019-02-27/12:06:40.87          -29.038395      -29.770779
2019-02-27/12:06:40.90          -29.043768      -29.769335
2019-02-27/12:06:40.93          -29.046711      -29.767891
2019-02-27/12:06:40.97          -29.064247      -29.766447
2019-02-27/12:06:41.00          -29.094969      -29.764907
2019-02-27/12:06:41.03          -29.111382      -29.762702
2019-02-27/12:06:41.06          -29.120164      -29.760497
2019-02-27/12:06:41.09          -29.127099      -29.758292
2019-02-27/12:06:41.12          -29.127980      -29.756016
2019-02-27/12:06:41.15          -29.142997      -29.753811
2019-02-27/12:06:41.18          -29.155960      -29.751606
2019-02-27/12:06:41.22          -29.180334      -29.749401
2019-02-27/12:06:41.25          -29.204600      -29.747125
2019-02-27/12:06:41.28          -29.227806      -29.744920
2019-02-27/12:06:41.31          -29.249195      -29.742715
2019-02-27/12:06:41.34          -29.264146      -29.740510
2019-02-27/12:06:41.37          -29.287963      -29.738234
2019-02-27/12:06:41.40          -29.307712      -29.736029
2019-02-27/12:06:41.43          -29.311505      -29.733823
2019-02-27/12:06:41.47          -29.321725      -29.731618
2019-02-27/12:06:41.50          -29.342064      -29.729342
2019-02-27/12:06:41.53          -29.355303      -29.727137
2019-02-27/12:06:41.56          -29.357143      -29.724932
2019-02-27/12:06:41.59          -29.376231      -29.722727
2019-02-27/12:06:41.62          -29.389069      -29.720451
2019-02-27/12:06:41.65          -29.396858      -29.718246
2019-02-27/12:06:41.68          -29.411831      -29.716041
2019-02-27/12:06:41.72          -29.440675      -29.713836
2019-02-27/12:06:41.75          -29.461382      -29.711560
2019-02-27/12:06:41.78          -29.472231      -29.709355
2019-02-27/12:06:41.81          -29.479219      -29.707150
2019-02-27/12:06:41.84          -29.495603      -29.704945
2019-02-27/12:06:41.87          -29.496988      -29.702669
2019-02-27/12:06:41.90          -29.512492      -29.700464
2019-02-27/12:06:41.93          -29.534437      -29.698259
2019-02-27/12:06:41.97          -29.537590      -29.696054
2019-02-27/12:06:42.00          -29.538905      -29.693729
2019-02-27/12:06:42.03          -29.551440      -29.690769
2019-02-27/12:06:42.06          -29.554263      -29.687809
2019-02-27/12:06:42.09          -29.564361      -29.684849
2019-02-27/12:06:42.12          -29.571156      -29.681794
2019-02-27/12:06:42.15          -29.586412      -29.678834
2019-02-27/12:06:42.18          -29.587596      -29.675874
2019-02-27/12:06:42.22          -29.578781      -29.672914
2019-02-27/12:06:42.25          -29.588719      -29.669859
2019-02-27/12:06:42.28          -29.595947      -29.666899
2019-02-27/12:06:42.31          -29.600336      -29.663939
2019-02-27/12:06:42.34          -29.615024      -29.660979
2019-02-27/12:06:42.37          -29.617647      -29.657924
2019-02-27/12:06:42.40          -29.626448      -29.654964
2019-02-27/12:06:42.43          -29.637632      -29.652004
2019-02-27/12:06:42.47          -29.652247      -29.649044
2019-02-27/12:06:42.50          -29.665237      -29.645989
2019-02-27/12:06:42.53          -29.684978      -29.643029
2019-02-27/12:06:42.56          -29.691296      -29.640069
2019-02-27/12:06:42.59          -29.695224      -29.637109
2019-02-27/12:06:42.62          -29.690335      -29.634054
2019-02-27/12:06:42.65          -29.691503      -29.631094
2019-02-27/12:06:42.68          -29.688288      -29.628134
2019-02-27/12:06:42.72          -29.684185      -29.625174
2019-02-27/12:06:42.75          -29.691327      -29.622119
2019-02-27/12:06:42.78          -29.698634      -29.619159
2019-02-27/12:06:42.81          -29.694712      -29.616199
2019-02-27/12:06:42.84          -29.698189      -29.613239
2019-02-27/12:06:42.87          -29.694001      -29.610184
2019-02-27/12:06:42.90          -29.696571      -29.607224
2019-02-27/12:06:42.93          -29.709568      -29.604264
2019-02-27/12:06:42.97          -29.712117      -29.601304
2019-02-27/12:06:43.00          -29.715473      -29.598200
2019-02-27/12:06:43.03          -29.712769      -29.594483
2019-02-27/12:06:43.06          -29.714056      -29.590767
2019-02-27/12:06:43.09          -29.714663      -29.587050
2019-02-27/12:06:43.12          -29.717907      -29.583214
2019-02-27/12:06:43.15          -29.721760      -29.579497
2019-02-27/12:06:43.18          -29.720889      -29.575781
2019-02-27/12:06:43.22          -29.711583      -29.572064
2019-02-27/12:06:43.25          -29.705095      -29.568228
2019-02-27/12:06:43.28          -29.698349      -29.564512
2019-02-27/12:06:43.31          -29.686656      -29.560795
2019-02-27/12:06:43.34          -29.675549      -29.557079
2019-02-27/12:06:43.37          -29.665654      -29.553242
2019-02-27/12:06:43.40          -29.656165      -29.549526
2019-02-27/12:06:43.43          -29.645083      -29.545809
2019-02-27/12:06:43.47          -29.652686      -29.542093
2019-02-27/12:06:43.50          -29.653472      -29.538256
2019-02-27/12:06:43.53          -29.658592      -29.534540
2019-02-27/12:06:43.56          -29.658124      -29.530823
2019-02-27/12:06:43.59          -29.669609      -29.527107
2019-02-27/12:06:43.62          -29.681826      -29.523271
2019-02-27/12:06:43.65          -29.693458      -29.519554
2019-02-27/12:06:43.68          -29.703119      -29.515838
2019-02-27/12:06:43.72          -29.713784      -29.512121
2019-02-27/12:06:43.75          -29.708453      -29.508285
2019-02-27/12:06:43.78          -29.719531      -29.504568
2019-02-27/12:06:43.81          -29.721989      -29.500852
2019-02-27/12:06:43.84          -29.731520      -29.497135
2019-02-27/12:06:43.87          -29.733288      -29.493299
2019-02-27/12:06:43.90          -29.731814      -29.489582
2019-02-27/12:06:43.93          -29.728532      -29.485866
2019-02-27/12:06:43.97          -29.727688      -29.482149
2019-02-27/12:06:44.00          -29.729818      -29.478264
2019-02-27/12:06:44.03          -29.730763      -29.473793
2019-02-27/12:06:44.06          -29.724382      -29.469321
2019-02-27/12:06:44.09          -29.724162      -29.464850
2019-02-27/12:06:44.12          -29.731970      -29.460234
2019-02-27/12:06:44.15          -29.729473      -29.455763
2019-02-27/12:06:44.18          -29.727601      -29.451291
2019-02-27/12:06:44.22          -29.737224      -29.446820
2019-02-27/12:06:44.25          -29.736724      -29.442204
2019-02-27/12:06:44.28          -29.736650      -29.437733
2019-02-27/12:06:44.31          -29.737206      -29.433261
2019-02-27/12:06:44.34          -29.733231      -29.428790
2019-02-27/12:06:44.37          -29.731691      -29.424174
2019-02-27/12:06:44.40          -29.716427      -29.419703
2019-02-27/12:06:44.43          -29.702295      -29.415231
2019-02-27/12:06:44.47          -29.687221      -29.410760
2019-02-27/12:06:44.50          -29.667225      -29.406144
2019-02-27/12:06:44.53          -29.650085      -29.401673
2019-02-27/12:06:44.56          -29.626118      -29.397201
2019-02-27/12:06:44.59          -29.607904      -29.392730
2019-02-27/12:06:44.62          -29.589667      -29.388114
2019-02-27/12:06:44.65          -29.569560      -29.383643
2019-02-27/12:06:44.68          -29.550847      -29.379171
2019-02-27/12:06:44.72          -29.544287      -29.374700
2019-02-27/12:06:44.75          -29.529527      -29.370084
2019-02-27/12:06:44.78          -29.509153      -29.365613
2019-02-27/12:06:44.81          -29.509617      -29.361141
2019-02-27/12:06:44.84          -29.516106      -29.356670
2019-02-27/12:06:44.87          -29.513599      -29.352054
2019-02-27/12:06:44.90          -29.524996      -29.347583
2019-02-27/12:06:44.93          -29.518858      -29.343111
2019-02-27/12:06:44.97          -29.507239      -29.338640
2019-02-27/12:06:45.00          -29.489464      -29.333976
2019-02-27/12:06:45.03          -29.483257      -29.328758
2019-02-27/12:06:45.06          -29.478174      -29.323540
2019-02-27/12:06:45.09          -29.444965      -29.318322
2019-02-27/12:06:45.12          -29.422010      -29.312935
2019-02-27/12:06:45.15          -29.395428      -29.307717
2019-02-27/12:06:45.18          -29.357598      -29.302499
2019-02-27/12:06:45.22          -29.333140      -29.297281
2019-02-27/12:06:45.25          -29.318922      -29.291895
2019-02-27/12:06:45.28          -29.311296      -29.286676
2019-02-27/12:06:45.31          -29.281986      -29.281458
2019-02-27/12:06:45.34          -29.257982      -29.276240
2019-02-27/12:06:45.37          -29.245262      -29.270854
2019-02-27/12:06:45.40          -29.227215      -29.265636
2019-02-27/12:06:45.43          -29.215389      -29.260418
2019-02-27/12:06:45.47          -29.200159      -29.255200
2019-02-27/12:06:45.50          -29.184244      -29.249813
2019-02-27/12:06:45.53          -29.165678      -29.244595
2019-02-27/12:06:45.56          -29.137521      -29.239377
2019-02-27/12:06:45.59          -29.126888      -29.234159
2019-02-27/12:06:45.62          -29.111857      -29.228773
2019-02-27/12:06:45.65          -29.092333      -29.223555
2019-02-27/12:06:45.68          -29.065752      -29.218336
2019-02-27/12:06:45.72          -29.026440      -29.213118
2019-02-27/12:06:45.75          -28.991959      -29.207732
2019-02-27/12:06:45.78          -28.972921      -29.202514
2019-02-27/12:06:45.81          -28.944807      -29.197296
2019-02-27/12:06:45.84          -28.918798      -29.192078
2019-02-27/12:06:45.87          -28.894479      -29.186691
2019-02-27/12:06:45.90          -28.860889      -29.181473
2019-02-27/12:06:45.93          -28.826733      -29.176255
2019-02-27/12:06:45.97          -28.809434      -29.171037
2019-02-27/12:06:46.00          -28.800670      -29.165603
2019-02-27/12:06:46.03          -28.786265      -29.159644
2019-02-27/12:06:46.06          -28.764912      -29.153685
2019-02-27/12:06:46.09          -28.752512      -29.147725
2019-02-27/12:06:46.12          -28.742483      -29.141574
2019-02-27/12:06:46.15          -28.735466      -29.135615
2019-02-27/12:06:46.18          -28.733677      -29.129656
2019-02-27/12:06:46.22          -28.733637      -29.123697
2019-02-27/12:06:46.25          -28.718950      -29.117545
2019-02-27/12:06:46.28          -28.713707      -29.111586
2019-02-27/12:06:46.31          -28.703805      -29.105627
2019-02-27/12:06:46.34          -28.700767      -29.099668
2019-02-27/12:06:46.37          -28.696197      -29.093516
2019-02-27/12:06:46.40          -28.681855      -29.087557
2019-02-27/12:06:46.43          -28.671922      -29.081598
2019-02-27/12:06:46.47          -28.662121      -29.075639
2019-02-27/12:06:46.50          -28.656130      -29.069487
2019-02-27/12:06:46.53          -28.649461      -29.063528
2019-02-27/12:06:46.56          -28.642849      -29.057569
2019-02-27/12:06:46.59          -28.643061      -29.051610
2019-02-27/12:06:46.62          -28.634695      -29.045459
2019-02-27/12:06:46.65          -28.629522      -29.039499
2019-02-27/12:06:46.68          -28.629722      -29.033540
2019-02-27/12:06:46.72          -28.619614      -29.027581
2019-02-27/12:06:46.75          -28.606943      -29.021430
2019-02-27/12:06:46.78          -28.594503      -29.015471
2019-02-27/12:06:46.81          -28.585965      -29.009511
2019-02-27/12:06:46.84          -28.572327      -29.003552
2019-02-27/12:06:46.87          -28.560090      -28.997401
2019-02-27/12:06:46.90          -28.550001      -28.991442
2019-02-27/12:06:46.93          -28.534492      -28.985483
2019-02-27/12:06:46.97          -28.520149      -28.979523
2019-02-27/12:06:47.00          -28.516694      -28.973324
2019-02-27/12:06:47.03          -28.514169      -28.966628
2019-02-27/12:06:47.06          -28.524110      -28.959931
2019-02-27/12:06:47.09          -28.516219      -28.953234
2019-02-27/12:06:47.12          -28.508660      -28.946322
2019-02-27/12:06:47.15          -28.504067      -28.939625
2019-02-27/12:06:47.18          -28.496813      -28.932928
2019-02-27/12:06:47.22          -28.496981      -28.926231
2019-02-27/12:06:47.25          -28.500739      -28.919319
2019-02-27/12:06:47.28          -28.487305      -28.912622
2019-02-27/12:06:47.31          -28.484224      -28.905925
2019-02-27/12:06:47.34          -28.470526      -28.899229
2019-02-27/12:06:47.37          -28.477799      -28.892316
2019-02-27/12:06:47.40          -28.499031      -28.885619
2019-02-27/12:06:47.43          -28.518383      -28.878923
2019-02-27/12:06:47.47          -28.537437      -28.872226
2019-02-27/12:06:47.50          -28.557462      -28.865313
2019-02-27/12:06:47.53          -28.566351      -28.858616
2019-02-27/12:06:47.56          -28.582789      -28.851920
2019-02-27/12:06:47.59          -28.602932      -28.845223
2019-02-27/12:06:47.62          -28.625349      -28.838310
2019-02-27/12:06:47.65          -28.634578      -28.831614
2019-02-27/12:06:47.68          -28.628127      -28.824917
2019-02-27/12:06:47.72          -28.620517      -28.818220
2019-02-27/12:06:47.75          -28.612032      -28.811307
2019-02-27/12:06:47.78          -28.601213      -28.804611
2019-02-27/12:06:47.81          -28.599886      -28.797914
2019-02-27/12:06:47.84          -28.604330      -28.791217
2019-02-27/12:06:47.87          -28.595716      -28.784305
2019-02-27/12:06:47.90          -28.586788      -28.777608
2019-02-27/12:06:47.93          -28.584644      -28.770911
2019-02-27/12:06:47.97          -28.580753      -28.764215
2019-02-27/12:06:48.00          -28.578123      -28.757255
2019-02-27/12:06:48.03          -28.581956      -28.749831
2019-02-27/12:06:48.06          -28.585199      -28.742407
2019-02-27/12:06:48.09          -28.586842      -28.734984
2019-02-27/12:06:48.12          -28.581587      -28.727320
2019-02-27/12:06:48.15          -28.582432      -28.719897
2019-02-27/12:06:48.18          -28.586464      -28.712473
2019-02-27/12:06:48.22          -28.584834      -28.705049
2019-02-27/12:06:48.25          -28.594774      -28.697386
2019-02-27/12:06:48.28          -28.606156      -28.689962
2019-02-27/12:06:48.31          -28.613655      -28.682538
2019-02-27/12:06:48.34          -28.613572      -28.675114
2019-02-27/12:06:48.37          -28.617025      -28.667451
2019-02-27/12:06:48.40          -28.628295      -28.660027
2019-02-27/12:06:48.43          -28.630777      -28.652604
2019-02-27/12:06:48.47          -28.636466      -28.645180
2019-02-27/12:06:48.50          -28.653626      -28.637517
2019-02-27/12:06:48.53          -28.659485      -28.630093
2019-02-27/12:06:48.56          -28.669314      -28.622669
2019-02-27/12:06:48.59          -28.679243      -28.615245
2019-02-27/12:06:48.62          -28.695862      -28.607582
2019-02-27/12:06:48.65          -28.716624      -28.600158
2019-02-27/12:06:48.68          -28.729513      -28.592735
2019-02-27/12:06:48.72          -28.754258      -28.585311
2019-02-27/12:06:48.75          -28.765085      -28.577647
2019-02-27/12:06:48.78          -28.777482      -28.570224
2019-02-27/12:06:48.81          -28.808727      -28.562800
2019-02-27/12:06:48.84          -28.816751      -28.555376
2019-02-27/12:06:48.87          -28.828365      -28.547713
2019-02-27/12:06:48.90          -28.834685      -28.540289
2019-02-27/12:06:48.93          -28.847902      -28.532865
2019-02-27/12:06:48.97          -28.847950      -28.525442
2019-02-27/12:06:49.00          -28.852416      -28.517732
2019-02-27/12:06:49.03          -28.852497      -28.509593
2019-02-27/12:06:49.06          -28.843870      -28.501454
2019-02-27/12:06:49.09          -28.819563      -28.493315
2019-02-27/12:06:49.12          -28.820273      -28.484914
2019-02-27/12:06:49.15          -28.819108      -28.476775
2019-02-27/12:06:49.18          -28.819483      -28.468636
2019-02-27/12:06:49.22          -28.803295      -28.460497
2019-02-27/12:06:49.25          -28.794665      -28.452095
2019-02-27/12:06:49.28          -28.777622      -28.443956
2019-02-27/12:06:49.31          -28.763874      -28.435817
2019-02-27/12:06:49.34          -28.770558      -28.427678
2019-02-27/12:06:49.37          -28.763028      -28.419277
2019-02-27/12:06:49.40          -28.750496      -28.411138
2019-02-27/12:06:49.43          -28.726243      -28.402999
2019-02-27/12:06:49.47          -28.704970      -28.394860
2019-02-27/12:06:49.50          -28.679471      -28.386458
2019-02-27/12:06:49.53          -28.669451      -28.378319
2019-02-27/12:06:49.56          -28.657942      -28.370181
2019-02-27/12:06:49.59          -28.648084      -28.362042
2019-02-27/12:06:49.62          -28.615666      -28.353640
2019-02-27/12:06:49.65          -28.601349      -28.345501
2019-02-27/12:06:49.68          -28.577841      -28.337362
2019-02-27/12:06:49.72          -28.559098      -28.329223
2019-02-27/12:06:49.75          -28.533609      -28.320822
2019-02-27/12:06:49.78          -28.504973      -28.312683
2019-02-27/12:06:49.81          -28.454710      -28.304544
2019-02-27/12:06:49.84          -28.404362      -28.296405
2019-02-27/12:06:49.87          -28.351261      -28.288003
2019-02-27/12:06:49.90          -28.299704      -28.279864
2019-02-27/12:06:49.93          -28.240338      -28.271725
2019-02-27/12:06:49.97          -28.169990      -28.263586
2019-02-27/12:06:50.00          -28.107317      -28.255139
2019-02-27/12:06:50.03          -28.047744      -28.246293
2019-02-27/12:06:50.06          -27.989812      -28.237446
2019-02-27/12:06:50.09          -27.947729      -28.228600
2019-02-27/12:06:50.12          -27.903847      -28.219468
2019-02-27/12:06:50.15          -27.873212      -28.210622
2019-02-27/12:06:50.18          -27.851135      -28.201775
2019-02-27/12:06:50.22          -27.826143      -28.192929
2019-02-27/12:06:50.25          -27.825672      -28.183797
2019-02-27/12:06:50.28          -27.823716      -28.174951
2019-02-27/12:06:50.31          -27.814023      -28.166104
2019-02-27/12:06:50.34          -27.813489      -28.157258
2019-02-27/12:06:50.37          -27.814169      -28.148126
2019-02-27/12:06:50.40          -27.815054      -28.139280
2019-02-27/12:06:50.43          -27.808446      -28.130433
2019-02-27/12:06:50.47          -27.807882      -28.121587
2019-02-27/12:06:50.50          -27.809647      -28.112455
2019-02-27/12:06:50.53          -27.809746      -28.103609
2019-02-27/12:06:50.56          -27.809158      -28.094762
2019-02-27/12:06:50.59          -27.833940      -28.085916
2019-02-27/12:06:50.62          -27.861233      -28.076784
2019-02-27/12:06:50.65          -27.888766      -28.067938
2019-02-27/12:06:50.68          -27.922823      -28.059091
2019-02-27/12:06:50.72          -27.948549      -28.050245
2019-02-27/12:06:50.75          -27.973898      -28.041113
2019-02-27/12:06:50.78          -28.001103      -28.032267
2019-02-27/12:06:50.81          -28.024681      -28.023420
2019-02-27/12:06:50.84          -28.048324      -28.014574
2019-02-27/12:06:50.87          -28.054939      -28.005442
2019-02-27/12:06:50.90          -28.055459      -27.996596
2019-02-27/12:06:50.93          -28.045838      -27.987749
2019-02-27/12:06:50.97          -28.038359      -27.978903
2019-02-27/12:06:51.00          -28.031701      -27.969727
2019-02-27/12:06:51.03          -28.010571      -27.960187
2019-02-27/12:06:51.06          -27.985601      -27.950647
2019-02-27/12:06:51.09          -27.956412      -27.941107
2019-02-27/12:06:51.12          -27.921545      -27.931260
2019-02-27/12:06:51.15          -27.882623      -27.921720
2019-02-27/12:06:51.18          -27.848364      -27.912180
2019-02-27/12:06:51.22          -27.824246      -27.902640
2019-02-27/12:06:51.25          -27.784547      -27.892793
2019-02-27/12:06:51.28          -27.748932      -27.883253
2019-02-27/12:06:51.31          -27.723212      -27.873713
2019-02-27/12:06:51.34          -27.697313      -27.864173
2019-02-27/12:06:51.37          -27.669843      -27.854326
2019-02-27/12:06:51.40          -27.648840      -27.844786
2019-02-27/12:06:51.43          -27.632909      -27.835246
2019-02-27/12:06:51.47          -27.619126      -27.825706
2019-02-27/12:06:51.50          -27.604619      -27.815859
2019-02-27/12:06:51.53          -27.597725      -27.806319
2019-02-27/12:06:51.56          -27.581637      -27.796779
2019-02-27/12:06:51.59          -27.564156      -27.787240
2019-02-27/12:06:51.62          -27.548596      -27.777392
2019-02-27/12:06:51.65          -27.540429      -27.767852
2019-02-27/12:06:51.68          -27.523989      -27.758313
2019-02-27/12:06:51.72          -27.501530      -27.748773
2019-02-27/12:06:51.75          -27.473625      -27.738925
2019-02-27/12:06:51.78          -27.439327      -27.729385
2019-02-27/12:06:51.81          -27.406330      -27.719846
2019-02-27/12:06:51.84          -27.384623      -27.710306
2019-02-27/12:06:51.87          -27.360571      -27.700458
2019-02-27/12:06:51.90          -27.327864      -27.690918
2019-02-27/12:06:51.93          -27.286502      -27.681379
2019-02-27/12:06:51.97          -27.269613      -27.671839
2019-02-27/12:06:52.00          -27.257804      -27.661948
2019-02-27/12:06:52.03          -27.250463      -27.651730
2019-02-27/12:06:52.06          -27.240337      -27.641512
2019-02-27/12:06:52.09          -27.234514      -27.631294
2019-02-27/12:06:52.12          -27.233753      -27.620746
2019-02-27/12:06:52.15          -27.223010      -27.610528
2019-02-27/12:06:52.18          -27.229379      -27.600310
2019-02-27/12:06:52.22          -27.245031      -27.590092
2019-02-27/12:06:52.25          -27.242751      -27.579545
2019-02-27/12:06:52.28          -27.238159      -27.569327
2019-02-27/12:06:52.31          -27.233797      -27.559109
2019-02-27/12:06:52.34          -27.241503      -27.548891
2019-02-27/12:06:52.37          -27.241699      -27.538343
2019-02-27/12:06:52.40          -27.241319      -27.528125
2019-02-27/12:06:52.43          -27.239370      -27.517907
2019-02-27/12:06:52.47          -27.233349      -27.507689
2019-02-27/12:06:52.50          -27.221203      -27.497142
2019-02-27/12:06:52.53          -27.210951      -27.486924
2019-02-27/12:06:52.56          -27.198444      -27.476706
2019-02-27/12:06:52.59          -27.189826      -27.466488
2019-02-27/12:06:52.62          -27.168157      -27.455940
2019-02-27/12:06:52.65          -27.157927      -27.445723
2019-02-27/12:06:52.68          -27.147263      -27.435505
2019-02-27/12:06:52.72          -27.152342      -27.425287
2019-02-27/12:06:52.75          -27.161027      -27.414739
2019-02-27/12:06:52.78          -27.171320      -27.404521
2019-02-27/12:06:52.81          -27.188249      -27.394303
2019-02-27/12:06:52.84          -27.204432      -27.384085
2019-02-27/12:06:52.87          -27.208596      -27.373538
2019-02-27/12:06:52.90          -27.222468      -27.363320
2019-02-27/12:06:52.93          -27.221269      -27.353102
2019-02-27/12:06:52.97          -27.208876      -27.342884
2019-02-27/12:06:53.00          -27.196592      -27.332293
2019-02-27/12:06:53.03          -27.185749      -27.321410
2019-02-27/12:06:53.06          -27.174143      -27.310526
2019-02-27/12:06:53.09          -27.151431      -27.299643
2019-02-27/12:06:53.12          -27.128520      -27.288408
2019-02-27/12:06:53.15          -27.109982      -27.277525
2019-02-27/12:06:53.18          -27.089028      -27.266641
2019-02-27/12:06:53.22          -27.077835      -27.255757
2019-02-27/12:06:53.25          -27.068290      -27.244523
2019-02-27/12:06:53.28          -27.056268      -27.233639
2019-02-27/12:06:53.31          -27.033113      -27.222756
2019-02-27/12:06:53.34          -27.025843      -27.211872
2019-02-27/12:06:53.37          -27.001006      -27.200638
2019-02-27/12:06:53.40          -26.980106      -27.189754
2019-02-27/12:06:53.43          -26.978872      -27.178871
2019-02-27/12:06:53.47          -26.974081      -27.167987
2019-02-27/12:06:53.50          -26.961273      -27.156752
2019-02-27/12:06:53.53          -26.949338      -27.145869
2019-02-27/12:06:53.56          -26.933477      -27.134985
2019-02-27/12:06:53.59          -26.911517      -27.124102
2019-02-27/12:06:53.62          -26.890566      -27.112867
2019-02-27/12:06:53.65          -26.871064      -27.101984
2019-02-27/12:06:53.68          -26.846622      -27.091100
2019-02-27/12:06:53.72          -26.811960      -27.080217
2019-02-27/12:06:53.75          -26.777038      -27.068982
2019-02-27/12:06:53.78          -26.735970      -27.058098
2019-02-27/12:06:53.81          -26.707310      -27.047215
2019-02-27/12:06:53.84          -26.666326      -27.036331
2019-02-27/12:06:53.87          -26.637885      -27.025097
2019-02-27/12:06:53.90          -26.598680      -27.014213
2019-02-27/12:06:53.93          -26.571806      -27.003330
2019-02-27/12:06:53.97          -26.553053      -26.992446
2019-02-27/12:06:54.00          -26.527581      -26.981170
2019-02-27/12:06:54.03          -26.498877      -26.969640
2019-02-27/12:06:54.06          -26.478902      -26.958110
2019-02-27/12:06:54.09          -26.449942      -26.946580
2019-02-27/12:06:54.12          -26.430754      -26.934678
2019-02-27/12:06:54.15          -26.408375      -26.923148
2019-02-27/12:06:54.18          -26.379026      -26.911618
2019-02-27/12:06:54.22          -26.358009      -26.900088
2019-02-27/12:06:54.25          -26.329636      -26.888186
2019-02-27/12:06:54.28          -26.291602      -26.876656
2019-02-27/12:06:54.31          -26.254299      -26.865126
2019-02-27/12:06:54.34          -26.218397      -26.853596
2019-02-27/12:06:54.37          -26.189208      -26.841694
2019-02-27/12:06:54.40          -26.149554      -26.830165
2019-02-27/12:06:54.43          -26.117946      -26.818635
2019-02-27/12:06:54.47          -26.085736      -26.807105
2019-02-27/12:06:54.50          -26.044562      -26.795203
2019-02-27/12:06:54.53          -26.003372      -26.783673
2019-02-27/12:06:54.56          -25.986375      -26.772143
2019-02-27/12:06:54.59          -25.965812      -26.760613
2019-02-27/12:06:54.62          -25.949284      -26.748711
2019-02-27/12:06:54.65          -25.914372      -26.737181
2019-02-27/12:06:54.68          -25.890455      -26.725651
2019-02-27/12:06:54.72          -25.858141      -26.714121
2019-02-27/12:06:54.75          -25.826997      -26.702219
2019-02-27/12:06:54.78          -25.792471      -26.690689
2019-02-27/12:06:54.81          -25.756140      -26.679159
2019-02-27/12:06:54.84          -25.700333      -26.667629
2019-02-27/12:06:54.87          -25.638179      -26.655727
2019-02-27/12:06:54.90          -25.568635      -26.644198
2019-02-27/12:06:54.93          -25.501082      -26.632668
2019-02-27/12:06:54.97          -25.435897      -26.621138
2019-02-27/12:06:55.00          -25.364070      -26.609195
2019-02-27/12:06:55.03          -25.291838      -26.597037
2019-02-27/12:06:55.06          -25.217302      -26.584878
2019-02-27/12:06:55.09          -25.141351      -26.572719
2019-02-27/12:06:55.12          -25.069612      -26.560168
2019-02-27/12:06:55.15          -25.008037      -26.548010
2019-02-27/12:06:55.18          -24.939636      -26.535851
2019-02-27/12:06:55.22          -24.878524      -26.523693
2019-02-27/12:06:55.25          -24.822436      -26.511142
2019-02-27/12:06:55.28          -24.768002      -26.498983
2019-02-27/12:06:55.31          -24.712804      -26.486824
2019-02-27/12:06:55.34          -24.671827      -26.474666
2019-02-27/12:06:55.37          -24.627260      -26.462115
2019-02-27/12:06:55.40          -24.586132      -26.449956
2019-02-27/12:06:55.43          -24.548770      -26.437798
2019-02-27/12:06:55.47          -24.527953      -26.425639
2019-02-27/12:06:55.50          -24.506777      -26.413088
2019-02-27/12:06:55.53          -24.463379      -26.400930
2019-02-27/12:06:55.56          -24.434729      -26.388771
2019-02-27/12:06:55.59          -24.410209      -26.376612
2019-02-27/12:06:55.62          -24.379713      -26.364061
2019-02-27/12:06:55.65          -24.358273      -26.351903
2019-02-27/12:06:55.68          -24.326606      -26.339744
2019-02-27/12:06:55.72          -24.289430      -26.327586
2019-02-27/12:06:55.75          -24.250794      -26.315035
2019-02-27/12:06:55.78          -24.212784      -26.302876
2019-02-27/12:06:55.81          -24.190761      -26.290717
2019-02-27/12:06:55.84          -24.157227      -26.278559
2019-02-27/12:06:55.87          -24.114955      -26.266008
2019-02-27/12:06:55.90          -24.073630      -26.253849
2019-02-27/12:06:55.93          -24.049165      -26.241691
2019-02-27/12:06:55.97          -24.035454      -26.229532
2019-02-27/12:06:56.00          -24.022068      -26.216942
2019-02-27/12:06:56.03          -24.009518      -26.204176
2019-02-27/12:06:56.06          -23.995200      -26.191410
2019-02-27/12:06:56.09          -23.984781      -26.178645
2019-02-27/12:06:56.12          -23.983319      -26.165467
2019-02-27/12:06:56.15          -23.989319      -26.152701
2019-02-27/12:06:56.18          -23.989622      -26.139935
2019-02-27/12:06:56.22          -23.977584      -26.127169
2019-02-27/12:06:56.25          -23.971304      -26.113992
2019-02-27/12:06:56.28          -23.960322      -26.101226
2019-02-27/12:06:56.31          -23.953697      -26.088460
2019-02-27/12:06:56.34          -23.954691      -26.075694
2019-02-27/12:06:56.37          -23.945999      -26.062517
2019-02-27/12:06:56.40          -23.924859      -26.049751
2019-02-27/12:06:56.43          -23.900685      -26.036985
2019-02-27/12:06:56.47          -23.878168      -26.024219
2019-02-27/12:06:56.50          -23.860523      -26.011042
2019-02-27/12:06:56.53          -23.838681      -25.998276
2019-02-27/12:06:56.56          -23.829620      -25.985510
2019-02-27/12:06:56.59          -23.810111      -25.972744
2019-02-27/12:06:56.62          -23.798772      -25.959566
2019-02-27/12:06:56.65          -23.795799      -25.946801
2019-02-27/12:06:56.68          -23.794164      -25.934035
2019-02-27/12:06:56.72          -23.796388      -25.921269
2019-02-27/12:06:56.75          -23.804368      -25.908091
2019-02-27/12:06:56.78          -23.810308      -25.895325
2019-02-27/12:06:56.81          -23.801321      -25.882560
2019-02-27/12:06:56.84          -23.781908      -25.869794
2019-02-27/12:06:56.87          -23.765436      -25.856616
2019-02-27/12:06:56.90          -23.739935      -25.843850
2019-02-27/12:06:56.93          -23.700934      -25.831085
2019-02-27/12:06:56.97          -23.661841      -25.818319
2019-02-27/12:06:57.00          -23.611891      -25.805103
2019-02-27/12:06:57.03          -23.558825      -25.791746
2019-02-27/12:06:57.06          -23.498098      -25.778390
2019-02-27/12:06:57.09          -23.440358      -25.765034
2019-02-27/12:06:57.12          -23.388259      -25.751246
2019-02-27/12:06:57.15          -23.327184      -25.737890
2019-02-27/12:06:57.18          -23.261021      -25.724534
2019-02-27/12:06:57.22          -23.202092      -25.711177
2019-02-27/12:06:57.25          -23.138482      -25.697390
2019-02-27/12:06:57.28          -23.071040      -25.684033
2019-02-27/12:06:57.31          -23.004357      -25.670677
2019-02-27/12:06:57.34          -22.927408      -25.657320
2019-02-27/12:06:57.37          -22.856010      -25.643533
2019-02-27/12:06:57.40          -22.770777      -25.630177
2019-02-27/12:06:57.43          -22.681577      -25.616820
2019-02-27/12:06:57.47          -22.588927      -25.603464
2019-02-27/12:06:57.50          -22.490856      -25.589676
2019-02-27/12:06:57.53          -22.387826      -25.576320
2019-02-27/12:06:57.56          -22.290854      -25.562964
2019-02-27/12:06:57.59          -22.175358      -25.549607
2019-02-27/12:06:57.62          -22.067144      -25.535820
2019-02-27/12:06:57.65          -21.950383      -25.522463
2019-02-27/12:06:57.68          -21.839517      -25.509107
2019-02-27/12:06:57.72          -21.732061      -25.495751
2019-02-27/12:06:57.75          -21.616554      -25.481963
2019-02-27/12:06:57.78          -21.510749      -25.468607
2019-02-27/12:06:57.81          -21.420745      -25.455251
2019-02-27/12:06:57.84          -21.335917      -25.441894
2019-02-27/12:06:57.87          -21.261676      -25.428107
2019-02-27/12:06:57.90          -21.196705      -25.414750
2019-02-27/12:06:57.93          -21.132476      -25.401394
2019-02-27/12:06:57.97          -21.075924      -25.388037
2019-02-27/12:06:58.00          -21.025190      -25.374214
2019-02-27/12:06:58.03          -20.993295      -25.360293
2019-02-27/12:06:58.06          -20.951424      -25.346373
2019-02-27/12:06:58.09          -20.900943      -25.332453
2019-02-27/12:06:58.12          -20.858423      -25.318083
2019-02-27/12:06:58.15          -20.811496      -25.304163
2019-02-27/12:06:58.18          -20.753657      -25.290242
2019-02-27/12:06:58.22          -20.694918      -25.276322
2019-02-27/12:06:58.25          -20.623019      -25.261953
2019-02-27/12:06:58.28          -20.550081      -25.248032
2019-02-27/12:06:58.31          -20.470090      -25.234112
2019-02-27/12:06:58.34          -20.389500      -25.220191
2019-02-27/12:06:58.37          -20.305025      -25.205822
2019-02-27/12:06:58.40          -20.210477      -25.191902
2019-02-27/12:06:58.43          -20.126488      -25.177981
2019-02-27/12:06:58.47          -20.044734      -25.164061
2019-02-27/12:06:58.50          -19.950652      -25.149691
2019-02-27/12:06:58.53          -19.864192      -25.135771
2019-02-27/12:06:58.56          -19.760847      -25.121851
2019-02-27/12:06:58.59          -19.662399      -25.107930
2019-02-27/12:06:58.62          -19.558156      -25.093561
2019-02-27/12:06:58.65          -19.449553      -25.079640
2019-02-27/12:06:58.68          -19.333288      -25.065720
2019-02-27/12:06:58.72          -19.197136      -25.051800
2019-02-27/12:06:58.75          -19.067918      -25.037430
2019-02-27/12:06:58.78          -18.933207      -25.023510
2019-02-27/12:06:58.81          -18.791499      -25.009590
2019-02-27/12:06:58.84          -18.659068      -24.995669
2019-02-27/12:06:58.87          -18.504093      -24.981300
2019-02-27/12:06:58.90          -18.363465      -24.967379
2019-02-27/12:06:58.93          -18.220276      -24.953459
2019-02-27/12:06:58.97          -18.073484      -24.939539
2019-02-27/12:06:59.00          -17.928764      -24.925134
2019-02-27/12:06:59.03          -17.762546      -24.910672
2019-02-27/12:06:59.06          -17.609908      -24.896211
2019-02-27/12:06:59.09          -17.457496      -24.881749
2019-02-27/12:06:59.12          -17.282934      -24.866820
2019-02-27/12:06:59.15          -17.109185      -24.852359
2019-02-27/12:06:59.18          -16.915762      -24.837897
2019-02-27/12:06:59.22          -16.726089      -24.823435
2019-02-27/12:06:59.25          -16.525962      -24.808507
2019-02-27/12:06:59.28          -16.327903      -24.794045
2019-02-27/12:06:59.31          -16.130433      -24.779583
2019-02-27/12:06:59.34          -15.921694      -24.765121
2019-02-27/12:06:59.37          -15.699099      -24.750193
2019-02-27/12:06:59.40          -15.481658      -24.735731
2019-02-27/12:06:59.43          -15.248275      -24.721269
2019-02-27/12:06:59.47          -15.024261      -24.706807
2019-02-27/12:06:59.50          -14.804594      -24.691879
2019-02-27/12:06:59.53          -14.607453      -24.677417
2019-02-27/12:06:59.56          -14.426063      -24.662956
2019-02-27/12:06:59.59          -14.253800      -24.648494
2019-02-27/12:06:59.62          -14.103625      -24.633565
2019-02-27/12:06:59.65          -13.975398      -24.619104
2019-02-27/12:06:59.68          -13.865565      -24.604642
2019-02-27/12:06:59.72          -13.786754      -24.590180
2019-02-27/12:06:59.75          -13.701978      -24.575252
2019-02-27/12:06:59.78          -13.624727      -24.560790
2019-02-27/12:06:59.81          -13.542340      -24.546328
2019-02-27/12:06:59.84          -13.452411      -24.531866
2019-02-27/12:06:59.87          -13.369653      -24.516938
2019-02-27/12:06:59.90          -13.285634      -24.502476
2019-02-27/12:06:59.93          -13.205217      -24.488014
2019-02-27/12:06:59.97          -13.131371      -24.473552
2019-02-27/12:07:00.00          -13.048214      -24.458591
2019-02-27/12:07:00.03          -12.981666      -24.443612
2019-02-27/12:07:00.06          -12.924614      -24.428634
2019-02-27/12:07:00.09          -12.861486      -24.413655
2019-02-27/12:07:00.12          -12.807514      -24.398193
2019-02-27/12:07:00.15          -12.748057      -24.383215
2019-02-27/12:07:00.18          -12.682029      -24.368236
2019-02-27/12:07:00.22          -12.626903      -24.353257
2019-02-27/12:07:00.25          -12.564626      -24.337796
2019-02-27/12:07:00.28          -12.502938      -24.322817
2019-02-27/12:07:00.31          -12.432575      -24.307839
2019-02-27/12:07:00.34          -12.355865      -24.292860
2019-02-27/12:07:00.37          -12.295803      -24.277398
2019-02-27/12:07:00.40          -12.231602      -24.262420
2019-02-27/12:07:00.43          -12.168671      -24.247441
2019-02-27/12:07:00.47          -12.108105      -24.232462
2019-02-27/12:07:00.50          -12.042812      -24.217001
2019-02-27/12:07:00.53          -11.981927      -24.202022
2019-02-27/12:07:00.56          -11.941600      -24.187044
2019-02-27/12:07:00.59          -11.906462      -24.172065
2019-02-27/12:07:00.62          -11.873248      -24.156603
2019-02-27/12:07:00.65          -11.836597      -24.141625
2019-02-27/12:07:00.68          -11.800565      -24.126646
2019-02-27/12:07:00.72          -11.769043      -24.111667
2019-02-27/12:07:00.75          -11.745409      -24.096206
2019-02-27/12:07:00.78          -11.721239      -24.081227
2019-02-27/12:07:00.81          -11.689997      -24.066248
2019-02-27/12:07:00.84          -11.654826      -24.051270
2019-02-27/12:07:00.87          -11.622970      -24.035808
2019-02-27/12:07:00.90          -11.586723      -24.020829
2019-02-27/12:07:00.93          -11.545184      -24.005851
2019-02-27/12:07:00.97          -11.520322      -23.990872
2019-02-27/12:07:01.00          -11.500095      -23.975379
2019-02-27/12:07:01.03          -11.471167      -23.959910
2019-02-27/12:07:01.06          -11.445386      -23.944441
2019-02-27/12:07:01.09          -11.428390      -23.928971
2019-02-27/12:07:01.12          -11.411399      -23.913003
2019-02-27/12:07:01.15          -11.393471      -23.897534
2019-02-27/12:07:01.18          -11.372599      -23.882065
2019-02-27/12:07:01.22          -11.359669      -23.866596
2019-02-27/12:07:01.25          -11.342371      -23.850628
2019-02-27/12:07:01.28          -11.319736      -23.835159
2019-02-27/12:07:01.31          -11.314893      -23.819690
2019-02-27/12:07:01.34          -11.306517      -23.804220
2019-02-27/12:07:01.37          -11.302163      -23.788252
2019-02-27/12:07:01.40          -11.294607      -23.772783
2019-02-27/12:07:01.43          -11.286163      -23.757314
2019-02-27/12:07:01.47          -11.293341      -23.741845
2019-02-27/12:07:01.50          -11.302000      -23.725877
2019-02-27/12:07:01.53          -11.300215      -23.710408
2019-02-27/12:07:01.56          -11.306593      -23.694939
2019-02-27/12:07:01.59          -11.302780      -23.679469
2019-02-27/12:07:01.62          -11.293867      -23.663501
2019-02-27/12:07:01.65          -11.290005      -23.648032
2019-02-27/12:07:01.68          -11.282721      -23.632563
2019-02-27/12:07:01.72          -11.292107      -23.617094
2019-02-27/12:07:01.75          -11.284221      -23.601126
2019-02-27/12:07:01.78          -11.283992      -23.585657
[truncated: 279,870 more chars]
