# Supplementary material for: Miniature Dungey-like cycle at Mars
Source: Nat Commun. 2026 Jul 23;17:6129. doi: 10.1038/s41467-026-75019-3 (PMC13396348; doi:10.1038/s41467-026-75019-3)
Supplement: Supplementary file 3 — Source data [file 41467_2026_75019_MOESM3_ESM.zip › data_files/Fig_maven_20190310_182200_j_ste_unc.txt]

Panel        1:  junc_se
ytitle=j//_STE uncertainty [uA/m^2]
2019-03-10/18:20:31.90        0.00108786
2019-03-10/18:20:33.90        0.00193030
2019-03-10/18:20:35.90       0.000115152
2019-03-10/18:20:37.90        0.00175901
2019-03-10/18:20:39.90       0.000870814
2019-03-10/18:20:41.89       0.000399088
2019-03-10/18:20:43.89        0.00110698
2019-03-10/18:20:45.89       0.000869755
2019-03-10/18:20:47.89       0.000796130
2019-03-10/18:20:49.89        0.00162705
2019-03-10/18:20:51.89        0.00109986
2019-03-10/18:20:53.89        0.00181029
2019-03-10/18:20:55.89        0.00192192
2019-03-10/18:20:57.89       0.000406919
2019-03-10/18:20:59.89       0.000858735
2019-03-10/18:21:01.89       0.000776927
2019-03-10/18:21:03.89        0.00195619
2019-03-10/18:21:05.89       0.000287535
2019-03-10/18:21:07.89       0.000613030
2019-03-10/18:21:09.89        0.00110956
2019-03-10/18:21:11.89        0.00149484
2019-03-10/18:21:13.89       0.000314656
2019-03-10/18:21:15.89        0.00188138
2019-03-10/18:21:17.89        0.00179351
2019-03-10/18:21:19.89        0.00212737
2019-03-10/18:21:21.89        0.00147684
2019-03-10/18:21:23.89        0.00116428
2019-03-10/18:21:25.89       0.000374172
2019-03-10/18:21:27.89        0.00142871
2019-03-10/18:21:29.89        0.00124758
2019-03-10/18:21:31.89       0.000647335
2019-03-10/18:21:33.89        0.00170677
2019-03-10/18:21:35.89       0.000902003
2019-03-10/18:21:37.89        0.00547126
2019-03-10/18:21:39.89        0.00768681
2019-03-10/18:21:41.89        0.00546428
2019-03-10/18:21:43.89        0.00703881
2019-03-10/18:21:45.89        0.00650750
2019-03-10/18:21:47.89        0.00584510
2019-03-10/18:21:49.89        0.00514047
2019-03-10/18:21:51.89        0.00483876
2019-03-10/18:21:53.89        0.00361679
2019-03-10/18:21:55.89        0.00431945
2019-03-10/18:21:57.89        0.00357174
2019-03-10/18:21:59.89        0.00477700
2019-03-10/18:22:01.89        0.00450429
2019-03-10/18:22:03.89        0.00536864
2019-03-10/18:22:05.89        0.00404012
2019-03-10/18:22:07.89        0.00449558
2019-03-10/18:22:09.89        0.00964846
2019-03-10/18:22:11.89        0.00911349
2019-03-10/18:22:13.89         0.0100280
2019-03-10/18:22:15.89         0.0105261
2019-03-10/18:22:17.89        0.00843125
2019-03-10/18:22:19.89        0.00764124
2019-03-10/18:22:21.89        0.00874566
2019-03-10/18:22:23.89        0.00746670
2019-03-10/18:22:25.89        0.00701944
2019-03-10/18:22:27.89        0.00802522
2019-03-10/18:22:29.89        0.00704755
2019-03-10/18:22:31.89        0.00417131
2019-03-10/18:22:33.89        0.00478847
2019-03-10/18:22:35.89        0.00495167
2019-03-10/18:22:37.89        0.00411247
2019-03-10/18:22:39.89        0.00728072
2019-03-10/18:22:41.89        0.00707156
2019-03-10/18:22:43.89        0.00665682
2019-03-10/18:22:45.89        0.00683137
2019-03-10/18:22:47.89        0.00744305
2019-03-10/18:22:49.89        0.00550315
2019-03-10/18:22:51.89        0.00678808
2019-03-10/18:22:53.89        0.00534914
2019-03-10/18:22:55.89        0.00667499
2019-03-10/18:22:57.89        0.00588326
2019-03-10/18:22:59.89        0.00515648
2019-03-10/18:23:01.89        0.00518236
2019-03-10/18:23:03.89        0.00421496
2019-03-10/18:23:05.89        0.00428092
2019-03-10/18:23:07.89        0.00273448
2019-03-10/18:23:09.89        0.00422160
2019-03-10/18:23:11.89        0.00380054
2019-03-10/18:23:13.89        0.00382147
2019-03-10/18:23:15.89        0.00336672
2019-03-10/18:23:17.89       0.000994756
2019-03-10/18:23:19.89        0.00466835
2019-03-10/18:23:21.89        0.00390191
2019-03-10/18:23:23.89        0.00573086
2019-03-10/18:23:25.89        0.00691460
2019-03-10/18:23:27.89        0.00820509
2019-03-10/18:23:29.89        0.00737902
2019-03-10/18:23:31.89        0.00665928
2019-03-10/18:23:33.89         0.0130280
2019-03-10/18:23:35.89         0.0254600
2019-03-10/18:23:37.89         0.0292669
2019-03-10/18:23:39.89         0.0981011
2019-03-10/18:23:41.89          0.162617
2019-03-10/18:23:43.89          0.478963
2019-03-10/18:23:45.89        0.00793379
2019-03-10/18:23:47.89        0.00193820
2019-03-10/18:23:49.89       0.000500172
2019-03-10/18:23:51.89        0.00171176
2019-03-10/18:23:53.89        0.00245549
2019-03-10/18:23:55.89        0.00261455
2019-03-10/18:23:57.89        0.00243437
2019-03-10/18:23:59.89        0.00351181
2019-03-10/18:24:01.89        0.00368063
2019-03-10/18:24:03.89        0.00563275
2019-03-10/18:24:05.89        0.00582263
2019-03-10/18:24:07.89        0.00270147
2019-03-10/18:24:09.89        0.00399321
2019-03-10/18:24:11.89        0.00363997
2019-03-10/18:24:13.89        0.00337887
2019-03-10/18:24:15.89        0.00223206
2019-03-10/18:24:17.89        0.00268387
2019-03-10/18:24:19.89        0.00230152
2019-03-10/18:24:21.89        0.00351611
2019-03-10/18:24:23.89        0.00321464
2019-03-10/18:24:25.89        0.00336537
2019-03-10/18:24:27.89        0.00388815
2019-03-10/18:24:29.89        0.00471811
2019-03-10/18:24:31.89        0.00317912
2019-03-10/18:24:33.89        0.00409798
2019-03-10/18:24:35.89        0.00322984
2019-03-10/18:24:37.89        0.00358499
2019-03-10/18:24:39.89        0.00275529
2019-03-10/18:24:41.89        0.00387700
2019-03-10/18:24:43.89        0.00283128
2019-03-10/18:24:45.89        0.00369930
2019-03-10/18:24:47.89        0.00313189
2019-03-10/18:24:49.89        0.00270036
2019-03-10/18:24:51.89        0.00166936
2019-03-10/18:24:53.89        0.00157250
2019-03-10/18:24:55.89        0.00160384
2019-03-10/18:24:57.89       0.000818803
2019-03-10/18:24:59.89        0.00112040
2019-03-10/18:25:01.89       0.000843885
2019-03-10/18:25:03.89       0.000220185
2019-03-10/18:25:05.89       0.000361586
2019-03-10/18:25:07.89       0.000105709
2019-03-10/18:25:09.89       0.000127330
2019-03-10/18:25:11.89       4.55137e-05
2019-03-10/18:25:13.89       7.76108e-06
2019-03-10/18:25:15.89       3.49268e-05
2019-03-10/18:25:17.89       2.50711e-05
2019-03-10/18:25:19.89       2.37086e-05
2019-03-10/18:25:21.89       0.000106690
2019-03-10/18:25:23.89       3.30477e-05
2019-03-10/18:25:25.89       1.29916e-05
2019-03-10/18:25:27.89       5.15781e-05
2019-03-10/18:25:29.89       5.96148e-06
2019-03-10/18:25:31.89       6.33085e-05
2019-03-10/18:25:33.89       4.56294e-05
2019-03-10/18:25:35.89       1.26374e-05
2019-03-10/18:25:37.89       4.65317e-05
2019-03-10/18:25:39.89       3.03551e-05
2019-03-10/18:25:41.89       1.30212e-05
2019-03-10/18:25:43.89       2.87541e-05
2019-03-10/18:25:45.89       4.13896e-05
2019-03-10/18:25:47.89       1.98331e-05
2019-03-10/18:25:49.89       8.89947e-05
2019-03-10/18:25:51.89       3.43416e-05
2019-03-10/18:25:53.89       6.24859e-06
2019-03-10/18:25:55.89       8.08825e-05
2019-03-10/18:25:57.89       7.82010e-06
2019-03-10/18:25:59.89       1.71230e-05
2019-03-10/18:26:01.89       5.09588e-05
2019-03-10/18:26:03.89       7.93961e-05
2019-03-10/18:26:05.89       4.12897e-05
2019-03-10/18:26:07.89       3.72187e-05
2019-03-10/18:26:09.89       1.41408e-05
2019-03-10/18:26:11.89       2.93128e-05
2019-03-10/18:26:13.89       1.08492e-05
2019-03-10/18:26:15.89       1.89802e-05
2019-03-10/18:26:17.89       6.12375e-05
2019-03-10/18:26:19.89       3.34694e-05
2019-03-10/18:26:21.89       4.37583e-05
2019-03-10/18:26:23.89       2.71079e-06
2019-03-10/18:26:25.89       1.76837e-05
2019-03-10/18:26:27.89       2.78083e-05
2019-03-10/18:26:29.89       1.21177e-05
                               
