# Supplementary material for: Miniature Dungey-like cycle at Mars
Source: Nat Commun. 2026 Jul 23;17:6129. doi: 10.1038/s41467-026-75019-3 (PMC13396348; doi:10.1038/s41467-026-75019-3)
Supplement: Supplementary file 3 — Source data [file 41467_2026_75019_MOESM3_ESM.zip › data_files/Fig_maven_20190227_120500_mvn_sta_ca_Anode.txt]

Panel        1:  mvn_sta_ca_A
ytitle=STA ca!CPhi [deg]
ztitle=Energy Flux
Time               Y=      -157.500     -135.000     -112.500     -90.0000     -67.5000     -45.0000     -22.5000      0.00000      22.5000      45.0000      67.5000      90.0000      112.500      135.000      157.500      180.000
2019-02-27/12:04:04.28          0.00000      7099.99      6527.79      12177.4      78675.3      305852.  2.41660e+06  5.50162e+06  2.70617e+06      239719.      27354.9      53293.6      8024.63      0.00000      0.00000      5510.54
2019-02-27/12:04:08.28          0.00000      6616.10      27866.0      25917.5      36136.0      294572.  2.20612e+06  5.32759e+06  2.56058e+06      228845.      47452.7      0.00000      0.00000      0.00000      0.00000      0.00000
2019-02-27/12:04:12.28          0.00000      0.00000      0.00000      4541.61      45436.2      291833.  2.26563e+06  5.58704e+06  2.32490e+06      234712.      20040.0      0.00000      12947.7      4986.27      0.00000      7422.88
2019-02-27/12:04:16.28          0.00000      0.00000      5622.36      17593.0      45826.4      216726.  2.10714e+06  5.02909e+06  2.85490e+06      181393.      36494.5      16149.2      0.00000      0.00000      0.00000      0.00000
2019-02-27/12:04:20.28          0.00000      0.00000      5784.76      14332.1      105270.      323054.  2.41785e+06  5.59566e+06  3.01464e+06      165426.      35823.9      0.00000      7464.20      0.00000      0.00000      7225.73
2019-02-27/12:04:24.28          0.00000      10296.7      5643.89      0.00000      79481.9      312916.  2.33791e+06  6.09795e+06  2.80638e+06      218810.      14825.8      0.00000      8430.62      0.00000      6998.92      5702.12
2019-02-27/12:04:28.28          0.00000      11035.3      4539.18      9084.55      65966.6      323606.  2.62804e+06  5.77660e+06  2.86552e+06      270757.      32971.9      16915.9      8798.45      0.00000      6818.79      0.00000
2019-02-27/12:04:32.28          0.00000      6702.69      5784.68      18252.9      60491.2      327963.  2.66846e+06  5.78849e+06  3.22714e+06      208174.      41203.2      35322.8      0.00000      0.00000      0.00000      0.00000
2019-02-27/12:04:36.28          0.00000      4904.38      0.00000      18013.4      53955.6      365132.  2.76760e+06  6.33151e+06  2.59455e+06      166903.      6328.24      13798.7      13410.7      0.00000      0.00000      0.00000
2019-02-27/12:04:40.28          0.00000      0.00000      0.00000      4714.35      80371.4      351632.  3.12255e+06  6.26724e+06  2.69634e+06      191948.      0.00000      17958.9      12861.4      5254.53      5978.71      0.00000
2019-02-27/12:04:44.28          5278.16      0.00000      0.00000      6339.35      62040.2      333024.  2.68780e+06  5.94547e+06  2.78706e+06      209475.      22595.7      0.00000      14733.6      4702.96      0.00000      0.00000
2019-02-27/12:04:48.28          0.00000      5034.24      4674.45      4651.60      92585.2      629897.  4.81236e+06  8.75758e+06  3.96915e+06      331263.      46350.7      31799.4      7271.95      0.00000      0.00000      0.00000
2019-02-27/12:04:52.28          0.00000      0.00000      5003.45      6415.76      61285.8      324301.  1.83664e+06  4.29906e+06  1.87873e+06      149606.      36646.7      0.00000      11560.6      0.00000      0.00000      0.00000
2019-02-27/12:04:56.28          6496.36      6786.00      10573.0      24104.3      77605.3      189038.  1.45137e+06  3.35488e+06  1.61753e+06      154085.      8756.12      19988.8      0.00000      0.00000      0.00000      0.00000
2019-02-27/12:05:00.28          0.00000      0.00000      0.00000      5906.64      36181.8      277137.  1.55666e+06  3.16126e+06  1.39223e+06      156528.      20880.3      31754.1      0.00000      0.00000      0.00000      0.00000
2019-02-27/12:05:04.28          0.00000      7077.15      4834.32      0.00000      88537.0      305280.  1.49240e+06  3.07649e+06  1.03917e+06      118897.      18650.6      0.00000      7520.84      0.00000      0.00000      0.00000
2019-02-27/12:05:08.28          0.00000      0.00000      0.00000      16861.5      39776.9      290900.  1.31613e+06  2.55060e+06      875469.      125795.      6031.85      14383.7      13349.7      0.00000      0.00000      0.00000
2019-02-27/12:05:12.28          0.00000      0.00000      0.00000      4473.20      70934.0      239803.  1.01470e+06  2.23140e+06      758800.      86062.6      26194.9      0.00000      0.00000      0.00000      6556.96      0.00000
2019-02-27/12:05:16.28          0.00000      0.00000      5306.01      14917.9      50276.3      216741.      982396.  2.02013e+06      721178.      89792.2      0.00000      0.00000      6062.58      0.00000      0.00000      0.00000
2019-02-27/12:05:20.28          0.00000      0.00000      0.00000      10542.7      62405.9      201498.  1.02250e+06  1.78954e+06      612387.      60993.6      6165.26      14701.8      6165.26      6037.99      0.00000      0.00000
2019-02-27/12:05:24.28          0.00000      4433.22      0.00000      10073.4      63073.9      246408.      718932.  1.69857e+06      543178.      41836.3      20184.9      0.00000      8381.85      0.00000      0.00000      0.00000
2019-02-27/12:05:28.28          0.00000      6108.48      4924.12      28210.8      80345.7      237716.      737249.  1.48944e+06      560020.      46413.3      32994.9      15151.1      13299.1      0.00000      0.00000      0.00000
2019-02-27/12:05:32.28          0.00000      0.00000      0.00000      14179.5      26769.8      216367.      811436.  1.48868e+06      465750.      84622.5      11412.2      0.00000      0.00000      0.00000      7773.46      0.00000
2019-02-27/12:05:36.28          0.00000      0.00000      4694.69      0.00000      68448.5      170186.      741919.  1.56549e+06      436773.      128295.      12173.9      0.00000      0.00000      0.00000      0.00000      4712.97
2019-02-27/12:05:40.28          0.00000      4729.62      0.00000      17908.9      37811.5      234361.      693358.  1.47346e+06      493874.      108471.      18833.3      19273.7      7283.81      0.00000      0.00000      0.00000
2019-02-27/12:05:44.28          0.00000      0.00000      9717.83      9404.83      43395.6      261018.      748864.  1.39039e+06      447804.      135632.      0.00000      0.00000      0.00000      0.00000      0.00000      6814.97
2019-02-27/12:05:48.28          0.00000      10920.6      8465.34      0.00000      39310.1      233401.      681072.  1.40744e+06      511623.      98221.2      18942.2      15749.4      0.00000      0.00000      0.00000      0.00000
2019-02-27/12:05:52.28          0.00000      0.00000      4856.62      0.00000      44412.6      230074.      806099.  1.38480e+06      462539.      46699.3      23099.3      0.00000      0.00000      0.00000      0.00000      0.00000
2019-02-27/12:05:56.28          0.00000      0.00000      5577.16      6751.08      47130.6      286112.      888428.  1.61858e+06      562288.      71985.8      15907.4      0.00000      0.00000      0.00000      6835.64      0.00000
2019-02-27/12:06:00.28          0.00000      0.00000      0.00000      14557.8      74555.1      232532.      933855.  1.67233e+06      627690.      91727.2      0.00000      0.00000      0.00000      0.00000      0.00000      0.00000
2019-02-27/12:06:04.28          0.00000      0.00000      4635.75      18441.6      54190.0      268900.      988014.  1.92751e+06      711213.      117869.      7240.99      0.00000      9061.46      0.00000      0.00000      4962.62
2019-02-27/12:06:08.28          6945.82      10341.2      4668.24      9657.02      102436.      412950.  1.84277e+06  3.35420e+06  1.21237e+06      120701.      36543.8      34747.0      0.00000      0.00000      0.00000      0.00000
2019-02-27/12:06:12.28          0.00000      0.00000      11287.2      10759.6      116256.      531317.  2.00824e+06  3.86627e+06  1.56940e+06      153963.      47976.4      46010.9      5564.01      0.00000      0.00000      0.00000
2019-02-27/12:06:16.28          0.00000      0.00000      4440.54      33104.9      154446.      541197.  2.64422e+06  5.03161e+06  1.97031e+06      179752.      32456.6      27298.1      13855.5      0.00000      0.00000      0.00000
2019-02-27/12:06:20.28          0.00000      7303.26      26288.3      6983.56      189530.      577778.  3.19487e+06  6.61678e+06  2.87340e+06      242975.      42661.1      21487.9      0.00000      0.00000      0.00000      0.00000
2019-02-27/12:06:24.28          5340.94      0.00000      4940.30      36031.2      157031.      787785.  4.22109e+06  8.74791e+06  3.64823e+06      375985.      59754.4      90496.9      29805.2      0.00000      0.00000      0.00000
2019-02-27/12:06:28.28          0.00000      5374.70      0.00000      24775.4      210532.      766065.  5.65403e+06  1.15976e+07  5.30967e+06      346015.      66386.7      32315.8      6143.84      0.00000      5758.88      0.00000
2019-02-27/12:06:32.28          0.00000      0.00000      4927.60      10186.4      147168.      886345.  6.82148e+06  1.60805e+07  8.70530e+06      553014.      46199.2      90907.1      0.00000      0.00000      0.00000      0.00000
2019-02-27/12:06:36.28          0.00000      7030.14      11077.7      22233.4      180102.      838324.  9.47616e+06  2.23337e+07  1.30462e+07      698647.      15521.0      34085.3      14293.8      0.00000      0.00000      0.00000
2019-02-27/12:06:40.28          0.00000      6521.70      5030.45      22647.3      192129.      830391.  1.07422e+07  2.78360e+07  1.63219e+07  1.24454e+06      63539.8      52647.5      9226.38      0.00000      0.00000      0.00000
2019-02-27/12:06:44.28          0.00000      0.00000      16190.2      43084.4      150645.      790513.  1.16234e+07  3.02757e+07  1.61731e+07  1.29144e+06      60079.5      37517.1      26007.8      8700.41      0.00000      0.00000
2019-02-27/12:06:48.28          7839.78      11764.4      28872.4      24160.3      240758.  1.35947e+06  1.60343e+07  4.35429e+07  2.72429e+07  2.62366e+06      156413.      57970.2      8153.04      12527.5      0.00000      0.00000
2019-02-27/12:06:52.28          5794.77      39069.3      46689.3      22797.1      495703.  4.49522e+06  4.22803e+07  4.34906e+07  1.33705e+07  1.12418e+06      80575.4      0.00000      35009.8      6278.57      6997.92      0.00000
2019-02-27/12:06:56.28          90949.2      0.00000      0.00000      7913.96  1.75962e+06  9.13813e+06  5.90494e+06      724158.      99622.2      45706.2      106646.      0.00000      0.00000      0.00000      0.00000      60904.6
2019-02-27/12:07:00.28          5564.51      22672.9      63616.0      58703.5      756276.  2.81530e+06  3.45154e+06  1.53266e+06      0.00000      5639.22      0.00000      0.00000      23624.2      0.00000      5639.22      0.00000
2019-02-27/12:07:04.28          0.00000      5865.63      67634.1      0.00000      492292.  1.43164e+06  1.20130e+06      63830.1      0.00000      0.00000      0.00000      0.00000      0.00000      0.00000      0.00000      0.00000
2019-02-27/12:07:08.28          0.00000      57220.3      5383.67      295391.  2.86182e+06  8.34224e+06      676310.      32415.9      21999.0      80279.2      0.00000      0.00000      0.00000      0.00000      0.00000      0.00000
2019-02-27/12:07:12.28          0.00000      0.00000      0.00000      114616.      127700.      506223.  2.74905e+06  1.38086e+06      59283.3      0.00000      0.00000      0.00000      0.00000      0.00000      0.00000      57307.8
2019-02-27/12:07:16.28          0.00000      0.00000      5185.86      0.00000      0.00000      171412.      676838.  2.25216e+06      107829.      0.00000      0.00000      0.00000      0.00000      0.00000      0.00000      0.00000
2019-02-27/12:07:20.28          55836.3      0.00000      0.00000      0.00000      0.00000      181521.  3.03451e+06  1.02623e+07  1.16369e+06      0.00000      0.00000      0.00000      0.00000      0.00000      0.00000      0.00000
2019-02-27/12:07:24.28          0.00000      0.00000      0.00000      0.00000      55484.7      110969.  3.11101e+06  1.34510e+07      806171.      112276.      0.00000      0.00000      0.00000      0.00000      0.00000      0.00000
2019-02-27/12:07:28.28          0.00000      0.00000      0.00000      0.00000      0.00000      55746.0      970320.  4.53530e+06      343107.      0.00000      0.00000      19074.3      0.00000      0.00000      0.00000      0.00000
2019-02-27/12:07:32.28          0.00000      0.00000      0.00000      0.00000      0.00000      0.00000  1.33190e+06  4.80176e+06      173140.      0.00000      55515.0      0.00000      0.00000      0.00000      0.00000      0.00000
2019-02-27/12:07:36.28          0.00000      0.00000      0.00000      0.00000      0.00000      226174.  2.83267e+06  9.23082e+06      606057.      53328.6      0.00000      0.00000      0.00000      0.00000      5538.12      0.00000
2019-02-27/12:07:40.28          0.00000      0.00000      0.00000      0.00000      0.00000      55852.8      920501.  2.03698e+06      114977.      0.00000      0.00000      0.00000      0.00000      0.00000      0.00000      0.00000
2019-02-27/12:07:44.28          0.00000      0.00000      0.00000      0.00000      0.00000      0.00000      634932.      758814.      172861.      0.00000      0.00000      0.00000      0.00000      0.00000      0.00000      0.00000
2019-02-27/12:07:48.28          0.00000      0.00000      0.00000      55040.2      0.00000      365077.      644462.  3.47903e+06      114482.      0.00000      0.00000      0.00000      0.00000      0.00000      0.00000      0.00000
2019-02-27/12:07:52.28          0.00000      0.00000      0.00000      0.00000      0.00000      60040.6      486611.      662276.      0.00000      58335.6      0.00000      0.00000      0.00000      0.00000      0.00000      0.00000
2019-02-27/12:07:56.28          0.00000      0.00000      0.00000      0.00000      0.00000      110877.      465317.      585843.      171899.      0.00000      0.00000      0.00000      0.00000      0.00000      0.00000      0.00000
2019-02-27/12:08:00.28          0.00000      0.00000      0.00000      0.00000      0.00000      68513.3      425211.  1.46855e+06      61650.3      58997.9      0.00000      0.00000      0.00000      0.00000      0.00000      0.00000
2019-02-27/12:08:04.28          0.00000      0.00000      0.00000      0.00000      0.00000      0.00000  1.12925e+06  2.49717e+06      56431.6      0.00000      0.00000      0.00000      0.00000      0.00000      0.00000      0.00000
2019-02-27/12:08:08.28          0.00000      0.00000      0.00000      0.00000      0.00000      112534.  2.61264e+06  5.28472e+06      58308.5      58308.5      0.00000      0.00000      0.00000      0.00000      0.00000      0.00000
2019-02-27/12:08:12.28          55873.0      0.00000      0.00000      0.00000      0.00000      106634.  2.41040e+06  1.03986e+07      340288.      0.00000      0.00000      0.00000      0.00000      0.00000      0.00000      0.00000
2019-02-27/12:08:16.28          0.00000      0.00000      0.00000      0.00000      122466.      349813.  2.28783e+06  6.59598e+06      516959.      0.00000      0.00000      0.00000      0.00000      0.00000      0.00000      0.00000
2019-02-27/12:08:20.28          0.00000      0.00000      0.00000      0.00000      52934.2      159525.  1.13921e+06  3.41353e+06      500053.      107244.      0.00000      0.00000      0.00000      0.00000      0.00000      0.00000
2019-02-27/12:08:24.28          0.00000      0.00000      0.00000      0.00000      0.00000      54869.6      394228.  2.97326e+06      282616.      67424.1      0.00000      17412.1      0.00000      0.00000      0.00000      0.00000
2019-02-27/12:08:28.28          0.00000      0.00000      0.00000      0.00000      0.00000      107212.      885846.  4.26469e+06      552089.      55853.3      64542.7      0.00000      0.00000      0.00000      0.00000      0.00000
2019-02-27/12:08:32.28          0.00000      0.00000      0.00000      0.00000      0.00000      101987.  1.57213e+06  5.98937e+06      582294.      103563.      0.00000      0.00000      0.00000      0.00000      0.00000      0.00000
2019-02-27/12:08:36.28          0.00000      0.00000      0.00000      0.00000      0.00000      103434.  1.87234e+06  6.43036e+06      744348.      0.00000      0.00000      0.00000      0.00000      0.00000      0.00000      0.00000
2019-02-27/12:08:40.28          0.00000      0.00000      0.00000      0.00000      51521.6      331186.  1.97833e+06  6.19118e+06      696694.      103773.      51521.6      0.00000      0.00000      0.00000      0.00000      0.00000
2019-02-27/12:08:44.28          0.00000      0.00000      0.00000      0.00000      0.00000      175782.  1.87760e+06  8.09383e+06      946485.      0.00000      0.00000      0.00000      65113.4      0.00000      0.00000      0.00000
2019-02-27/12:08:48.28          0.00000      0.00000      0.00000      6108.80      0.00000      315691.  1.81902e+06  6.30555e+06      653828.      0.00000      0.00000      0.00000      0.00000      0.00000      0.00000      0.00000
2019-02-27/12:08:52.28          0.00000      0.00000      0.00000      0.00000      0.00000      54221.1  1.75615e+06  7.64743e+06      682074.      0.00000      0.00000      0.00000      0.00000      0.00000      0.00000      0.00000
2019-02-27/12:08:56.28          0.00000      0.00000      0.00000      5020.75      0.00000      134374.  1.75631e+06  8.11848e+06      466581.      45171.6      0.00000      0.00000      0.00000      0.00000      0.00000      0.00000
2019-02-27/12:09:00.28          0.00000      0.00000      0.00000      0.00000      0.00000      0.00000      45090.3  1.22701e+06      136638.      0.00000      0.00000      0.00000      0.00000      0.00000      0.00000      0.00000
                               
