# Supplementary material for: Miniature Dungey-like cycle at Mars
Source: Nat Commun. 2026 Jul 23;17:6129. doi: 10.1038/s41467-026-75019-3 (PMC13396348; doi:10.1038/s41467-026-75019-3)
Supplement: Supplementary file 3 — Source data [file 41467_2026_75019_MOESM3_ESM.zip › data_files/Fig_maven_20180113_190000_vel_o_unc_GEO_local.txt]

Panel        1:  dvel_o_corr_GEO_local
ytitle=dV(O+) [km/s]
dV!DEW!N dV!DNS!N dV!Dr!N
2018-01-13/19:00:00.61         -0.20429841      -1.0396995     -0.18825114
2018-01-13/19:00:04.61         -0.57275897      -1.9489106      -1.3794730
2018-01-13/19:00:08.61                -NaN            -NaN            -NaN
2018-01-13/19:00:12.61         -0.22027939      -1.8569163     -0.74975314
2018-01-13/19:00:16.61         -0.13055525      -1.0835894     -0.21262411
2018-01-13/19:00:20.61        -0.058840947     -0.70409694     -0.41745633
2018-01-13/19:00:24.61         -0.13655475     -0.58612006     -0.35935796
2018-01-13/19:00:28.61        -0.088104112     -0.44634604     -0.55093131
2018-01-13/19:00:32.61         -0.14215703     -0.73699287      -1.1946155
2018-01-13/19:00:36.61         0.065429770     -0.68785541      -1.1956408
2018-01-13/19:00:40.61         0.034053643     -0.40079158     -0.23729321
2018-01-13/19:00:44.61         0.043920266     -0.22106509     -0.11402861
2018-01-13/19:00:48.61         -0.16154216     -0.45815644     -0.20060383
2018-01-13/19:00:52.61         0.046127567     -0.23590081     -0.12188179
2018-01-13/19:00:56.61        0.0032826504     -0.28707194    -0.079073449
2018-01-13/19:01:00.61         -0.15222787     -0.47023517     -0.16168774
2018-01-13/19:01:04.61       -0.0099657043    -0.056871336    -0.060548073
2018-01-13/19:01:08.61        -0.016566380     -0.19626745     -0.18846327
2018-01-13/19:01:12.61        -0.079274106     -0.32368005     -0.12528791
2018-01-13/19:01:16.61         0.015253689     -0.24212150     -0.13554305
2018-01-13/19:01:20.61        -0.099413219     -0.81269486     -0.26270757
2018-01-13/19:01:24.61          0.24393173      -2.5254815     -0.81318138
2018-01-13/19:01:28.61          -2.2595957      -5.3928518      -2.4325636
2018-01-13/19:01:32.61          -1.0472851      -3.2527570     0.029533383
2018-01-13/19:01:36.61           1.8656583      -3.1270438      -1.5264226
2018-01-13/19:01:40.61          0.76174227      -6.7568246     -0.49383015
2018-01-13/19:01:44.61          -1.7185679      -8.9031450      -2.2954000
2018-01-13/19:01:48.61                -NaN            -NaN            -NaN
2018-01-13/19:01:52.61         -0.64971129      -1.7489714     -0.51869823
2018-01-13/19:01:56.61                -NaN            -NaN            -NaN
                               
