# Supplementary material for: Miniature Dungey-like cycle at Mars
Source: Nat Commun. 2026 Jul 23;17:6129. doi: 10.1038/s41467-026-75019-3 (PMC13396348; doi:10.1038/s41467-026-75019-3)
Supplement: Supplementary file 3 — Source data [file 41467_2026_75019_MOESM3_ESM.zip › data_files/Fig_maven_20180113_190000_j_b_unc.txt]

Panel        1:  junc_b
ytitle=j//_B uncertainty [uA/m^2]
2018-01-13/18:58:30.03           0.51291679
2018-01-13/18:58:30.06           0.51283830
2018-01-13/18:58:30.09           0.49681891
2018-01-13/18:58:30.13           0.51312615
2018-01-13/18:58:30.16           0.51357345
2018-01-13/18:58:30.19           0.51403690
2018-01-13/18:58:30.22           0.49829995
2018-01-13/18:58:30.25           0.51461328
2018-01-13/18:58:30.28           0.51451148
2018-01-13/18:58:30.31           0.51457630
2018-01-13/18:58:30.34           0.49884122
2018-01-13/18:58:30.38           0.51530585
2018-01-13/18:58:30.41           0.51540522
2018-01-13/18:58:30.44           0.51538621
2018-01-13/18:58:30.47           0.49959700
2018-01-13/18:58:30.50           0.51611512
2018-01-13/18:58:30.53           0.51208035
2018-01-13/18:58:30.56           0.51206245
2018-01-13/18:58:30.59           0.51175414
2018-01-13/18:58:30.63           0.51248491
2018-01-13/18:58:30.66           0.51285055
2018-01-13/18:58:30.69           0.51309470
2018-01-13/18:58:30.72           0.51268977
2018-01-13/18:58:30.75           0.51315471
2018-01-13/18:58:30.78           0.51310408
2018-01-13/18:58:30.81           0.51317477
2018-01-13/18:58:30.84           0.51301095
2018-01-13/18:58:30.88           0.51378493
2018-01-13/18:58:30.91           0.51389898
2018-01-13/18:58:30.94           0.51423418
2018-01-13/18:58:30.97           0.51396562
2018-01-13/18:58:31.00           0.51436972
2018-01-13/18:58:31.03           0.51450260
2018-01-13/18:58:31.06           0.51483341
2018-01-13/18:58:31.09           0.51464193
2018-01-13/18:58:31.13           0.51535153
2018-01-13/18:58:31.16           0.51535726
2018-01-13/18:58:31.19           0.51552462
2018-01-13/18:58:31.22           0.51525323
2018-01-13/18:58:31.25           0.51582227
2018-01-13/18:58:31.28           0.51599360
2018-01-13/18:58:31.31           0.51617929
2018-01-13/18:58:31.34           0.51582621
2018-01-13/18:58:31.38           0.51633136
2018-01-13/18:58:31.41           0.51633235
2018-01-13/18:58:31.44           0.51631766
2018-01-13/18:58:31.47           0.51557982
2018-01-13/18:58:31.50           0.51614062
2018-01-13/18:58:31.53           0.51650741
2018-01-13/18:58:31.56           0.51679655
2018-01-13/18:58:31.59           0.51665586
2018-01-13/18:58:31.63           0.51734057
2018-01-13/18:58:31.66           0.51738188
2018-01-13/18:58:31.69           0.51770033
2018-01-13/18:58:31.72           0.51742024
2018-01-13/18:58:31.75           0.51792957
2018-01-13/18:58:31.78           0.51835001
2018-01-13/18:58:31.81           0.51886079
2018-01-13/18:58:31.84           0.51860156
2018-01-13/18:58:31.88           0.51946385
2018-01-13/18:58:31.91           0.51971777
2018-01-13/18:58:31.94           0.51982552
2018-01-13/18:58:31.97           0.51931824
2018-01-13/18:58:32.00           0.52024565
2018-01-13/18:58:32.03           0.52056631
2018-01-13/18:58:32.06           0.52059129
2018-01-13/18:58:32.09           0.52068953
2018-01-13/18:58:32.13           0.52145800
2018-01-13/18:58:32.16           0.52119963
2018-01-13/18:58:32.19           0.52134734
2018-01-13/18:58:32.22           0.52114664
2018-01-13/18:58:32.25           0.52193158
2018-01-13/18:58:32.28           0.52241590
2018-01-13/18:58:32.31           0.52279914
2018-01-13/18:58:32.34           0.52272022
2018-01-13/18:58:32.38           0.52378286
2018-01-13/18:58:32.41           0.52395347
2018-01-13/18:58:32.44           0.52408382
2018-01-13/18:58:32.47           0.52385335
2018-01-13/18:58:32.50           0.52469624
2018-01-13/18:58:32.53           0.52501183
2018-01-13/18:58:32.56           0.52522951
2018-01-13/18:58:32.59           0.52514340
2018-01-13/18:58:32.63           0.52580828
2018-01-13/18:58:32.66           0.52577030
2018-01-13/18:58:32.69           0.52600911
2018-01-13/18:58:32.72           0.52581311
2018-01-13/18:58:32.75           0.52679016
2018-01-13/18:58:32.78           0.52742248
2018-01-13/18:58:32.81           0.52764874
2018-01-13/18:58:32.84           0.52726887
2018-01-13/18:58:32.88           0.52807368
2018-01-13/18:58:32.91           0.52825068
2018-01-13/18:58:32.94           0.52856418
2018-01-13/18:58:32.97           0.52863617
2018-01-13/18:58:33.00           0.52979792
2018-01-13/18:58:33.03           0.53020117
2018-01-13/18:58:33.06           0.53053407
2018-01-13/18:58:33.09           0.53024351
2018-01-13/18:58:33.13           0.53107455
2018-01-13/18:58:33.16           0.53161007
2018-01-13/18:58:33.19           0.53202237
2018-01-13/18:58:33.22           0.53176218
2018-01-13/18:58:33.25           0.53259872
2018-01-13/18:58:33.28           0.53296638
2018-01-13/18:58:33.31           0.53331772
2018-01-13/18:58:33.34           0.53328329
2018-01-13/18:58:33.38           0.53424955
2018-01-13/18:58:33.41           0.53452297
2018-01-13/18:58:33.44           0.53453258
2018-01-13/18:58:33.47           0.53415066
2018-01-13/18:58:33.50           0.53481982
2018-01-13/18:58:33.53           0.53525896
2018-01-13/18:58:33.56           0.53600157
2018-01-13/18:58:33.59           0.53576798
2018-01-13/18:58:33.63           0.53642324
2018-01-13/18:58:33.66           0.53657956
2018-01-13/18:58:33.69           0.53709582
2018-01-13/18:58:33.72           0.53730694
2018-01-13/18:58:33.75           0.53807590
2018-01-13/18:58:33.78           0.53798785
2018-01-13/18:58:33.81           0.53786452
2018-01-13/18:58:33.84           0.53738693
2018-01-13/18:58:33.88           0.53787419
2018-01-13/18:58:33.91           0.53766008
2018-01-13/18:58:33.94           0.53778626
2018-01-13/18:58:33.97           0.53767496
2018-01-13/18:58:34.00           0.53836965
2018-01-13/18:58:34.03           0.53857928
2018-01-13/18:58:34.06           0.53873443
2018-01-13/18:58:34.09           0.53816061
2018-01-13/18:58:34.13           0.53880992
2018-01-13/18:58:34.16           0.53912129
2018-01-13/18:58:34.19           0.53963044
2018-01-13/18:58:34.22           0.53962755
2018-01-13/18:58:34.25           0.54038044
2018-01-13/18:58:34.28           0.54051366
2018-01-13/18:58:34.31           0.54066086
2018-01-13/18:58:34.34           0.54015902
2018-01-13/18:58:34.38           0.54071163
2018-01-13/18:58:34.41           0.54065681
2018-01-13/18:58:34.44           0.54072181
2018-01-13/18:58:34.47           0.54052675
2018-01-13/18:58:34.50           0.54123228
2018-01-13/18:58:34.53           0.54132473
2018-01-13/18:58:34.56           0.54140882
2018-01-13/18:58:34.59           0.54099362
2018-01-13/18:58:34.63           0.54181462
2018-01-13/18:58:34.66           0.54204060
2018-01-13/18:58:34.69           0.54198826
2018-01-13/18:58:34.72           0.54152530
2018-01-13/18:58:34.75           0.54225166
2018-01-13/18:58:34.78           0.54231956
2018-01-13/18:58:34.81           0.54222615
2018-01-13/18:58:34.84           0.54180601
2018-01-13/18:58:34.88           0.54270558
2018-01-13/18:58:34.91           0.54291284
2018-01-13/18:58:34.94           0.54307370
2018-01-13/18:58:34.97           0.54265534
2018-01-13/18:58:35.00           0.54326445
2018-01-13/18:58:35.03           0.54330223
2018-01-13/18:58:35.06           0.54328282
2018-01-13/18:58:35.09           0.54299597
2018-01-13/18:58:35.13           0.54377839
2018-01-13/18:58:35.16           0.54399480
2018-01-13/18:58:35.19           0.54423710
2018-01-13/18:58:35.22           0.54377115
2018-01-13/18:58:35.25           0.54436827
2018-01-13/18:58:35.28           0.54433394
2018-01-13/18:58:35.31           0.54440159
2018-01-13/18:58:35.34           0.54414579
2018-01-13/18:58:35.38           0.54477025
2018-01-13/18:58:35.41           0.54481354
2018-01-13/18:58:35.44           0.54489811
2018-01-13/18:58:35.47           0.54450184
2018-01-13/18:58:35.50           0.54516199
2018-01-13/18:58:35.53           0.54519743
2018-01-13/18:58:35.56           0.54523603
2018-01-13/18:58:35.59           0.54498010
2018-01-13/18:58:35.63           0.54569913
2018-01-13/18:58:35.66           0.54579959
2018-01-13/18:58:35.69           0.54594028
2018-01-13/18:58:35.72           0.54555595
2018-01-13/18:58:35.75           0.54618463
2018-01-13/18:58:35.78           0.54605385
2018-01-13/18:58:35.81           0.54618525
2018-01-13/18:58:35.84           0.54589470
2018-01-13/18:58:35.88           0.54645253
2018-01-13/18:58:35.91           0.54654368
2018-01-13/18:58:35.94           0.54674386
2018-01-13/18:58:35.97           0.54625102
2018-01-13/18:58:36.00           0.54680134
2018-01-13/18:58:36.03           0.54692156
2018-01-13/18:58:36.06           0.54704062
2018-01-13/18:58:36.09           0.54666073
2018-01-13/18:58:36.13           0.54739793
2018-01-13/18:58:36.16           0.54749415
2018-01-13/18:58:36.19           0.54754801
2018-01-13/18:58:36.22           0.54715006
2018-01-13/18:58:36.25           0.54770153
2018-01-13/18:58:36.28           0.54770604
2018-01-13/18:58:36.31           0.54779782
2018-01-13/18:58:36.34           0.54740134
2018-01-13/18:58:36.38           0.54804017
2018-01-13/18:58:36.41           0.54798110
2018-01-13/18:58:36.44           0.54794719
2018-01-13/18:58:36.47           0.54771977
2018-01-13/18:58:36.50           0.54844448
2018-01-13/18:58:36.53           0.54839933
2018-01-13/18:58:36.56           0.54844914
2018-01-13/18:58:36.59           0.54813917
2018-01-13/18:58:36.63           0.54895444
2018-01-13/18:58:36.66           0.54899807
2018-01-13/18:58:36.69           0.54903509
2018-01-13/18:58:36.72           0.54858142
2018-01-13/18:58:36.75           0.54916379
2018-01-13/18:58:36.78           0.54928423
2018-01-13/18:58:36.81           0.54943402
2018-01-13/18:58:36.84           0.54903952
2018-01-13/18:58:36.88           0.54965685
2018-01-13/18:58:36.91           0.54961381
2018-01-13/18:58:36.94           0.54953133
2018-01-13/18:58:36.97           0.54910010
2018-01-13/18:58:37.00           0.54981454
2018-01-13/18:58:37.03           0.54989774
2018-01-13/18:58:37.06           0.55001889
2018-01-13/18:58:37.09           0.54968271
2018-01-13/18:58:37.13           0.55034248
2018-01-13/18:58:37.16           0.55031257
2018-01-13/18:58:37.19           0.55034264
2018-01-13/18:58:37.22           0.54987600
2018-01-13/18:58:37.25           0.55047624
2018-01-13/18:58:37.28           0.55067389
2018-01-13/18:58:37.31           0.55081549
2018-01-13/18:58:37.34           0.55035462
2018-01-13/18:58:37.38           0.55086730
2018-01-13/18:58:37.41           0.55083635
2018-01-13/18:58:37.44           0.55091764
2018-01-13/18:58:37.47           0.55043119
2018-01-13/18:58:37.50           0.55102036
2018-01-13/18:58:37.53           0.55111643
2018-01-13/18:58:37.56           0.55120882
2018-01-13/18:58:37.59           0.55086486
2018-01-13/18:58:37.63           0.55153376
2018-01-13/18:58:37.66           0.55159558
2018-01-13/18:58:37.69           0.55166941
2018-01-13/18:58:37.72           0.55109215
2018-01-13/18:58:37.75           0.55168925
2018-01-13/18:58:37.78           0.55183791
2018-01-13/18:58:37.81           0.55188926
2018-01-13/18:58:37.84           0.55135805
2018-01-13/18:58:37.88           0.55192496
2018-01-13/18:58:37.91           0.55193610
2018-01-13/18:58:37.94           0.55198740
2018-01-13/18:58:37.97           0.55154611
2018-01-13/18:58:38.00           0.55219435
2018-01-13/18:58:38.03           0.55235313
2018-01-13/18:58:38.06           0.55252803
2018-01-13/18:58:38.09           0.55206109
2018-01-13/18:58:38.13           0.55253845
2018-01-13/18:58:38.16           0.55258378
2018-01-13/18:58:38.19           0.55267904
2018-01-13/18:58:38.22           0.55215412
2018-01-13/18:58:38.25           0.55279556
2018-01-13/18:58:38.28           0.55300181
2018-01-13/18:58:38.31           0.55303878
2018-01-13/18:58:38.34           0.55250717
2018-01-13/18:58:38.38           0.55294045
2018-01-13/18:58:38.41           0.55296785
2018-01-13/18:58:38.44           0.55303665
2018-01-13/18:58:38.47           0.55247613
2018-01-13/18:58:38.50           0.55315357
2018-01-13/18:58:38.53           0.55333954
2018-01-13/18:58:38.56           0.55344675
2018-01-13/18:58:38.59           0.55300275
2018-01-13/18:58:38.63           0.55355461
2018-01-13/18:58:38.66           0.55350317
2018-01-13/18:58:38.69           0.55359163
2018-01-13/18:58:38.72           0.55317140
2018-01-13/18:58:38.75           0.55384436
2018-01-13/18:58:38.78           0.55390020
2018-01-13/18:58:38.81           0.55386512
2018-01-13/18:58:38.84           0.55328618
2018-01-13/18:58:38.88           0.55376985
2018-01-13/18:58:38.91           0.55377971
2018-01-13/18:58:38.94           0.55386528
2018-01-13/18:58:38.97           0.55349748
2018-01-13/18:58:39.00           0.55419967
2018-01-13/18:58:39.03           0.55426408
2018-01-13/18:58:39.06           0.55423549
2018-01-13/18:58:39.09           0.55382357
2018-01-13/18:58:39.13           0.55451468
2018-01-13/18:58:39.16           0.55449447
2018-01-13/18:58:39.19           0.55451877
2018-01-13/18:58:39.22           0.55412917
2018-01-13/18:58:39.25           0.55473341
2018-01-13/18:58:39.28           0.55473008
2018-01-13/18:58:39.31           0.55487962
2018-01-13/18:58:39.34           0.55423407
2018-01-13/18:58:39.38           0.55454369
2018-01-13/18:58:39.41           0.55462896
2018-01-13/18:58:39.44           0.55478388
2018-01-13/18:58:39.47           0.55443476
2018-01-13/18:58:39.50           0.55458790
2018-01-13/18:58:39.53           0.55391180
2018-01-13/18:58:39.56           0.55319912
2018-01-13/18:58:39.59           0.55201160
2018-01-13/18:58:39.63           0.55194821
2018-01-13/18:58:39.66           0.55127820
2018-01-13/18:58:39.69           0.55073329
2018-01-13/18:58:39.72           0.54964247
2018-01-13/18:58:39.75           0.54954606
2018-01-13/18:58:39.78           0.54879326
2018-01-13/18:58:39.81           0.54799914
2018-01-13/18:58:39.84           0.54678398
2018-01-13/18:58:39.88           0.54666524
2018-01-13/18:58:39.91           0.54611774
2018-01-13/18:58:39.94           0.54566056
2018-01-13/18:58:39.97           0.54456294
2018-01-13/18:58:40.00           0.54450459
2018-01-13/18:58:40.03           0.54376835
2018-01-13/18:58:40.06           0.54304369
2018-01-13/18:58:40.09           0.54187370
2018-01-13/18:58:40.13           0.54179324
2018-01-13/18:58:40.16           0.54127409
2018-01-13/18:58:40.19           0.54076826
2018-01-13/18:58:40.22           0.53968677
2018-01-13/18:58:40.25           0.53954597
2018-01-13/18:58:40.28           0.53889247
2018-01-13/18:58:40.31           0.53814569
2018-01-13/18:58:40.34           0.53686559
2018-01-13/18:58:40.38           0.53674091
2018-01-13/18:58:40.41           0.53619849
2018-01-13/18:58:40.44           0.53572028
2018-01-13/18:58:40.47           0.53478251
2018-01-13/18:58:40.50           0.53464077
2018-01-13/18:58:40.53           0.53432753
2018-01-13/18:58:40.56           0.53440391
2018-01-13/18:58:40.59           0.53399403
2018-01-13/18:58:40.63           0.53458146
2018-01-13/18:58:40.66           0.53456620
2018-01-13/18:58:40.69           0.53460105
2018-01-13/18:58:40.72           0.53413093
2018-01-13/18:58:40.75           0.53463425
2018-01-13/18:58:40.78           0.53466928
2018-01-13/18:58:40.81           0.53469295
2018-01-13/18:58:40.84           0.53414140
2018-01-13/18:58:40.88           0.53473252
2018-01-13/18:58:40.91           0.53485104
2018-01-13/18:58:40.94           0.53485508
2018-01-13/18:58:40.97           0.53433076
2018-01-13/18:58:41.00           0.53491992
2018-01-13/18:58:41.03           0.53492390
2018-01-13/18:58:41.06           0.53493708
2018-01-13/18:58:41.09           0.53454225
2018-01-13/18:58:41.13           0.53520624
2018-01-13/18:58:41.16           0.53524876
2018-01-13/18:58:41.19           0.53518385
2018-01-13/18:58:41.22           0.53464367
2018-01-13/18:58:41.25           0.53512103
2018-01-13/18:58:41.28           0.53506180
2018-01-13/18:58:41.31           0.53511049
2018-01-13/18:58:41.34           0.53467368
2018-01-13/18:58:41.38           0.53527282
2018-01-13/18:58:41.41           0.53530571
2018-01-13/18:58:41.44           0.53536808
2018-01-13/18:58:41.47           0.53487392
2018-01-13/18:58:41.50           0.53515463
2018-01-13/18:58:41.53           0.53513156
2018-01-13/18:58:41.56           0.53533134
2018-01-13/18:58:41.59           0.53494305
2018-01-13/18:58:41.63           0.53553604
2018-01-13/18:58:41.66           0.53543936
2018-01-13/18:58:41.69           0.53545989
2018-01-13/18:58:41.72           0.53494833
2018-01-13/18:58:41.75           0.53533139
2018-01-13/18:58:41.78           0.53538558
2018-01-13/18:58:41.81           0.53551253
2018-01-13/18:58:41.84           0.53494645
2018-01-13/18:58:41.88           0.53544829
2018-01-13/18:58:41.91           0.53553527
2018-01-13/18:58:41.94           0.53561276
2018-01-13/18:58:41.97           0.53511610
2018-01-13/18:58:42.00           0.53558780
2018-01-13/18:58:42.03           0.53561873
2018-01-13/18:58:42.06           0.53571762
2018-01-13/18:58:42.09           0.53582368
2018-01-13/18:58:42.13           0.53587308
2018-01-13/18:58:42.16           0.53585669
2018-01-13/18:58:42.19           0.53580000
2018-01-13/18:58:42.22           0.53575394
2018-01-13/18:58:42.25           0.53580019
2018-01-13/18:58:42.28           0.53578630
2018-01-13/18:58:42.31           0.53578198
2018-01-13/18:58:42.34           0.53579086
2018-01-13/18:58:42.38           0.53579424
2018-01-13/18:58:42.41           0.53590765
2018-01-13/18:58:42.44           0.53590294
2018-01-13/18:58:42.47           0.53576968
2018-01-13/18:58:42.50           0.53571257
2018-01-13/18:58:42.53           0.53589256
2018-01-13/18:58:42.56           0.53603840
2018-01-13/18:58:42.59           0.53605986
2018-01-13/18:58:42.63           0.53610724
2018-01-13/18:58:42.66           0.53613139
2018-01-13/18:58:42.69           0.53604109
2018-01-13/18:58:42.72           0.53593052
2018-01-13/18:58:42.75           0.53594337
2018-01-13/18:58:42.78           0.53605275
2018-01-13/18:58:42.81           0.53608307
2018-01-13/18:58:42.84           0.53604989
2018-01-13/18:58:42.88           0.53609390
2018-01-13/18:58:42.91           0.53614728
2018-01-13/18:58:42.94           0.53612521
2018-01-13/18:58:42.97           0.53598315
2018-01-13/18:58:43.00           0.53598025
2018-01-13/18:58:43.03           0.53608988
2018-01-13/18:58:43.06           0.53616441
2018-01-13/18:58:43.09           0.53624697
2018-01-13/18:58:43.13           0.53575644
2018-01-13/18:58:43.16           0.53611547
2018-01-13/18:58:43.19           0.53604493
2018-01-13/18:58:43.22           0.53604939
2018-01-13/18:58:43.25           0.53550116
2018-01-13/18:58:43.28           0.53605235
2018-01-13/18:58:43.31           0.53608776
2018-01-13/18:58:43.34           0.53613623
2018-01-13/18:58:43.38           0.53559429
2018-01-13/18:58:43.41           0.53615976
2018-01-13/18:58:43.44           0.53613384
2018-01-13/18:58:43.47           0.53604273
2018-01-13/18:58:43.50           0.53558598
2018-01-13/18:58:43.53           0.53620408
2018-01-13/18:58:43.56           0.53629486
2018-01-13/18:58:43.59           0.53628189
2018-01-13/18:58:43.63           0.53570757
2018-01-13/18:58:43.66           0.53623663
2018-01-13/18:58:43.69           0.53614462
2018-01-13/18:58:43.72           0.53611224
2018-01-13/18:58:43.75           0.53569824
2018-01-13/18:58:43.78           0.53623039
2018-01-13/18:58:43.81           0.53621436
2018-01-13/18:58:43.84           0.53620988
2018-01-13/18:58:43.88           0.53562225
2018-01-13/18:58:43.91           0.53605851
2018-01-13/18:58:43.94           0.53604839
2018-01-13/18:58:43.97           0.53604554
2018-01-13/18:58:44.00           0.53560667
2018-01-13/18:58:44.03           0.53622544
2018-01-13/18:58:44.06           0.53629956
2018-01-13/18:58:44.09           0.53632359
2018-01-13/18:58:44.13           0.53565922
2018-01-13/18:58:44.16           0.53606603
2018-01-13/18:58:44.19           0.53614216
2018-01-13/18:58:44.22           0.53620841
2018-01-13/18:58:44.25           0.53572075
2018-01-13/18:58:44.28           0.53623584
2018-01-13/18:58:44.31           0.53620684
2018-01-13/18:58:44.34           0.53620165
2018-01-13/18:58:44.38           0.53568919
2018-01-13/18:58:44.41           0.53611590
2018-01-13/18:58:44.44           0.53605705
2018-01-13/18:58:44.47           0.53619045
2018-01-13/18:58:44.50           0.53574481
2018-01-13/18:58:44.53           0.53630867
2018-01-13/18:58:44.56           0.53624925
2018-01-13/18:58:44.59           0.53619349
2018-01-13/18:58:44.63           0.53562656
2018-01-13/18:58:44.66           0.53608455
2018-01-13/18:58:44.69           0.53609900
2018-01-13/18:58:44.72           0.53609526
2018-01-13/18:58:44.75           0.53563684
2018-01-13/18:58:44.78           0.53614193
2018-01-13/18:58:44.81           0.53598024
2018-01-13/18:58:44.84           0.53595292
2018-01-13/18:58:44.88           0.53545858
2018-01-13/18:58:44.91           0.53596351
2018-01-13/18:58:44.94           0.53609978
2018-01-13/18:58:44.97           0.53613076
2018-01-13/18:58:45.00           0.53562223
2018-01-13/18:58:45.03           0.53624417
2018-01-13/18:58:45.06           0.53615939
2018-01-13/18:58:45.09           0.53602301
2018-01-13/18:58:45.13           0.53539261
2018-01-13/18:58:45.16           0.53589058
2018-01-13/18:58:45.19           0.53597345
2018-01-13/18:58:45.22           0.53601013
2018-01-13/18:58:45.25           0.53543633
2018-01-13/18:58:45.28           0.53585254
2018-01-13/18:58:45.31           0.53583917
2018-01-13/18:58:45.34           0.53584654
2018-01-13/18:58:45.38           0.53530934
2018-01-13/18:58:45.41           0.53587880
2018-01-13/18:58:45.44           0.53593814
2018-01-13/18:58:45.47           0.53592971
2018-01-13/18:58:45.50           0.53544135
2018-01-13/18:58:45.53           0.53594965
2018-01-13/18:58:45.56           0.53585756
2018-01-13/18:58:45.59           0.53580584
2018-01-13/18:58:45.63           0.53530319
2018-01-13/18:58:45.66           0.53581732
2018-01-13/18:58:45.69           0.53578625
2018-01-13/18:58:45.72           0.53573821
2018-01-13/18:58:45.75           0.53509321
2018-01-13/18:58:45.78           0.53548101
2018-01-13/18:58:45.81           0.53542748
2018-01-13/18:58:45.84           0.53542160
2018-01-13/18:58:45.88           0.53501867
2018-01-13/18:58:45.91           0.53563065
2018-01-13/18:58:45.94           0.53564788
2018-01-13/18:58:45.97           0.53571217
2018-01-13/18:58:46.00           0.53514090
2018-01-13/18:58:46.03           0.53551876
2018-01-13/18:58:46.06           0.53544091
2018-01-13/18:58:46.09           0.53545269
2018-01-13/18:58:46.13           0.53488084
2018-01-13/18:58:46.16           0.53536627
2018-01-13/18:58:46.19           0.53540650
2018-01-13/18:58:46.22           0.53542679
2018-01-13/18:58:46.25           0.53483934
2018-01-13/18:58:46.28           0.53528377
2018-01-13/18:58:46.31           0.53532811
2018-01-13/18:58:46.34           0.53532133
2018-01-13/18:58:46.38           0.53483385
2018-01-13/18:58:46.41           0.53544560
2018-01-13/18:58:46.44           0.53544961
2018-01-13/18:58:46.47           0.53537010
2018-01-13/18:58:46.50           0.53480219
2018-01-13/18:58:46.53           0.53525354
2018-01-13/18:58:46.56           0.53514578
2018-01-13/18:58:46.59           0.53510192
2018-01-13/18:58:46.63           0.53450601
2018-01-13/18:58:46.66           0.53517360
2018-01-13/18:58:46.69           0.53527760
2018-01-13/18:58:46.72           0.53512645
2018-01-13/18:58:46.75           0.53444918
2018-01-13/18:58:46.78           0.53493611
2018-01-13/18:58:46.81           0.53500929
2018-01-13/18:58:46.84           0.53489955
2018-01-13/18:58:46.88           0.53441485
2018-01-13/18:58:46.91           0.53498877
2018-01-13/18:58:46.94           0.53494696
2018-01-13/18:58:46.97           0.53496226
2018-01-13/18:58:47.00           0.53435243
2018-01-13/18:58:47.03           0.53486370
2018-01-13/18:58:47.06           0.53488606
2018-01-13/18:58:47.09           0.53483838
2018-01-13/18:58:47.13           0.53423556
2018-01-13/18:58:47.16           0.53469824
2018-01-13/18:58:47.19           0.53470036
2018-01-13/18:58:47.22           0.53461879
2018-01-13/18:58:47.25           0.53391315
2018-01-13/18:58:47.28           0.53439371
2018-01-13/18:58:47.31           0.53455664
2018-01-13/18:58:47.34           0.53458998
2018-01-13/18:58:47.38           0.53408187
2018-01-13/18:58:47.41           0.53458133
2018-01-13/18:58:47.44           0.53446129
2018-01-13/18:58:47.47           0.53435712
2018-01-13/18:58:47.50           0.53377793
2018-01-13/18:58:47.53           0.53432101
2018-01-13/18:58:47.56           0.53418429
2018-01-13/18:58:47.59           0.53413168
2018-01-13/18:58:47.63           0.53368312
2018-01-13/18:58:47.66           0.53422688
2018-01-13/18:58:47.69           0.53419816
2018-01-13/18:58:47.72           0.53410198
2018-01-13/18:58:47.75           0.53334706
2018-01-13/18:58:47.78           0.53375927
2018-01-13/18:58:47.81           0.53403483
2018-01-13/18:58:47.84           0.53407738
2018-01-13/18:58:47.88           0.53348605
2018-01-13/18:58:47.91           0.53405176
2018-01-13/18:58:47.94           0.53406788
2018-01-13/18:58:47.97           0.53394609
2018-01-13/18:58:48.00           0.53320170
2018-01-13/18:58:48.03           0.53354516
2018-01-13/18:58:48.06           0.53348583
2018-01-13/18:58:48.09           0.53352335
2018-01-13/18:58:48.13           0.53303431
2018-01-13/18:58:48.16           0.53356907
2018-01-13/18:58:48.19           0.53353423
2018-01-13/18:58:48.22           0.53337978
2018-01-13/18:58:48.25           0.53275862
2018-01-13/18:58:48.28           0.53330911
2018-01-13/18:58:48.31           0.53338194
2018-01-13/18:58:48.34           0.53342446
2018-01-13/18:58:48.38           0.53293521
2018-01-13/18:58:48.41           0.53340072
2018-01-13/18:58:48.44           0.53330240
2018-01-13/18:58:48.47           0.53326458
2018-01-13/18:58:48.50           0.53261017
2018-01-13/18:58:48.53           0.53309041
2018-01-13/18:58:48.56           0.53309471
2018-01-13/18:58:48.59           0.53296801
2018-01-13/18:58:48.63           0.53242046
2018-01-13/18:58:48.66           0.53295318
2018-01-13/18:58:48.69           0.53281787
2018-01-13/18:58:48.72           0.53267966
2018-01-13/18:58:48.75           0.53226312
2018-01-13/18:58:48.78           0.53286793
2018-01-13/18:58:48.81           0.53286125
2018-01-13/18:58:48.84           0.53281719
2018-01-13/18:58:48.88           0.53220080
2018-01-13/18:58:48.91           0.53260549
2018-01-13/18:58:48.94           0.53261071
2018-01-13/18:58:48.97           0.53257202
2018-01-13/18:58:49.00           0.53196226
2018-01-13/18:58:49.03           0.53243251
2018-01-13/18:58:49.06           0.53242251
2018-01-13/18:58:49.09           0.53235979
2018-01-13/18:58:49.13           0.53179102
2018-01-13/18:58:49.16           0.53221049
2018-01-13/18:58:49.19           0.53201770
2018-01-13/18:58:49.22           0.53198043
2018-01-13/18:58:49.25           0.53153387
2018-01-13/18:58:49.28           0.53206941
2018-01-13/18:58:49.31           0.53215992
2018-01-13/18:58:49.34           0.53221144
2018-01-13/18:58:49.38           0.53152205
2018-01-13/18:58:49.41           0.53190218
2018-01-13/18:58:49.44           0.53181561
2018-01-13/18:58:49.47           0.53180532
2018-01-13/18:58:49.50           0.53080785
2018-01-13/18:58:49.53           0.53072087
2018-01-13/18:58:49.56           0.53007022
2018-01-13/18:58:49.59           0.52934855
2018-01-13/18:58:49.63           0.52817175
2018-01-13/18:58:49.66           0.52798525
2018-01-13/18:58:49.69           0.52728056
2018-01-13/18:58:49.72           0.52665158
2018-01-13/18:58:49.75           0.52563292
2018-01-13/18:58:49.78           0.52562322
2018-01-13/18:58:49.81           0.52508890
2018-01-13/18:58:49.84           0.52443236
2018-01-13/18:58:49.88           0.52318373
2018-01-13/18:58:49.91           0.52299639
2018-01-13/18:58:49.94           0.52237167
2018-01-13/18:58:49.97           0.52165421
2018-01-13/18:58:50.00           0.52047808
2018-01-13/18:58:50.03           0.52040790
2018-01-13/18:58:50.06           0.51972245
2018-01-13/18:58:50.09           0.51908728
2018-01-13/18:58:50.13           0.51790382
2018-01-13/18:58:50.16           0.51773325
2018-01-13/18:58:50.19           0.51715627
2018-01-13/18:58:50.22           0.51645751
2018-01-13/18:58:50.25           0.51542870
2018-01-13/18:58:50.28           0.51538781
2018-01-13/18:58:50.31           0.51470009
2018-01-13/18:58:50.34           0.51401024
2018-01-13/18:58:50.38           0.51281921
2018-01-13/18:58:50.41           0.51276320
2018-01-13/18:58:50.44           0.51217402
2018-01-13/18:58:50.47           0.51146300
2018-01-13/18:58:50.50           0.51032530
2018-01-13/18:58:50.53           0.51067979
2018-01-13/18:58:50.56           0.51064743
2018-01-13/18:58:50.59           0.51053080
2018-01-13/18:58:50.63           0.51005335
2018-01-13/18:58:50.66           0.51047097
2018-01-13/18:58:50.69           0.51042237
2018-01-13/18:58:50.72           0.51049854
2018-01-13/18:58:50.75           0.51001931
2018-01-13/18:58:50.78           0.51051390
2018-01-13/18:58:50.81           0.51039775
2018-01-13/18:58:50.84           0.51026023
2018-01-13/18:58:50.88           0.50966251
2018-01-13/18:58:50.91           0.51003910
2018-01-13/18:58:50.94           0.51008496
2018-01-13/18:58:50.97           0.51003201
2018-01-13/18:58:51.00           0.50946434
2018-01-13/18:58:51.03           0.50995450
2018-01-13/18:58:51.06           0.50990823
2018-01-13/18:58:51.09           0.50980830
2018-01-13/18:58:51.13           0.50924868
2018-01-13/18:58:51.16           0.50980900
2018-01-13/18:58:51.19           0.50979905
2018-01-13/18:58:51.22           0.50975252
2018-01-13/18:58:51.25           0.50920777
2018-01-13/18:58:51.28           0.50967223
2018-01-13/18:58:51.31           0.50960121
2018-01-13/18:58:51.34           0.50944503
2018-01-13/18:58:51.38           0.50886212
2018-01-13/18:58:51.41           0.50933992
2018-01-13/18:58:51.44           0.50925252
2018-01-13/18:58:51.47           0.50922824
2018-01-13/18:58:51.50           0.50874967
2018-01-13/18:58:51.53           0.50913705
2018-01-13/18:58:51.56           0.50912247
2018-01-13/18:58:51.59           0.50914996
2018-01-13/18:58:51.63           0.50852291
2018-01-13/18:58:51.66           0.50890765
2018-01-13/18:58:51.69           0.50893057
2018-01-13/18:58:51.72           0.50889309
2018-01-13/18:58:51.75           0.50843809
2018-01-13/18:58:51.78           0.50894867
2018-01-13/18:58:51.81           0.50877071
2018-01-13/18:58:51.84           0.50863851
2018-01-13/18:58:51.88           0.50804344
2018-01-13/18:58:51.91           0.50847028
2018-01-13/18:58:51.94           0.50849225
2018-01-13/18:58:51.97           0.50843093
2018-01-13/18:58:52.00           0.50787261
2018-01-13/18:58:52.03           0.50830530
2018-01-13/18:58:52.06           0.50828702
2018-01-13/18:58:52.09           0.50821214
2018-01-13/18:58:52.13           0.50755085
2018-01-13/18:58:52.16           0.50808905
2018-01-13/18:58:52.19           0.50815040
2018-01-13/18:58:52.22           0.50818067
2018-01-13/18:58:52.25           0.50763139
2018-01-13/18:58:52.28           0.50797659
2018-01-13/18:58:52.31           0.50793663
2018-01-13/18:58:52.34           0.50785718
2018-01-13/18:58:52.38           0.50719861
2018-01-13/18:58:52.41           0.50756629
2018-01-13/18:58:52.44           0.50756390
2018-01-13/18:58:52.47           0.50750781
2018-01-13/18:58:52.50           0.50692750
2018-01-13/18:58:52.53           0.50732683
2018-01-13/18:58:52.56           0.50729376
2018-01-13/18:58:52.59           0.50719123
2018-01-13/18:58:52.63           0.50661047
2018-01-13/18:58:52.66           0.50719168
2018-01-13/18:58:52.69           0.50726734
2018-01-13/18:58:52.72           0.50731822
2018-01-13/18:58:52.75           0.50673290
2018-01-13/18:58:52.78           0.50704699
2018-01-13/18:58:52.81           0.50682527
2018-01-13/18:58:52.84           0.50665061
2018-01-13/18:58:52.88           0.50610282
2018-01-13/18:58:52.91           0.50655450
2018-01-13/18:58:52.94           0.50658700
2018-01-13/18:58:52.97           0.50657300
2018-01-13/18:58:53.00           0.50588395
2018-01-13/18:58:53.03           0.50623989
2018-01-13/18:58:53.06           0.50620739
2018-01-13/18:58:53.09           0.50616647
2018-01-13/18:58:53.13           0.50574249
2018-01-13/18:58:53.16           0.50628462
2018-01-13/18:58:53.19           0.50624207
2018-01-13/18:58:53.22           0.50618492
2018-01-13/18:58:53.25           0.50554997
2018-01-13/18:58:53.28           0.50603542
2018-01-13/18:58:53.31           0.50608367
2018-01-13/18:58:53.34           0.50589429
2018-01-13/18:58:53.38           0.50530056
2018-01-13/18:58:53.41           0.50571212
2018-01-13/18:58:53.44           0.50564902
2018-01-13/18:58:53.47           0.50559457
2018-01-13/18:58:53.50           0.50491117
2018-01-13/18:58:53.53           0.50538357
2018-01-13/18:58:53.56           0.50547939
2018-01-13/18:58:53.59           0.50542241
2018-01-13/18:58:53.63           0.50490029
2018-01-13/18:58:53.66           0.50533917
2018-01-13/18:58:53.69           0.50524705
2018-01-13/18:58:53.72           0.50522002
2018-01-13/18:58:53.75           0.50469721
2018-01-13/18:58:53.78           0.50498677
2018-01-13/18:58:53.81           0.50471462
2018-01-13/18:58:53.84           0.50465087
2018-01-13/18:58:53.88           0.50416994
2018-01-13/18:58:53.91           0.50466655
2018-01-13/18:58:53.94           0.50454391
2018-01-13/18:58:53.97           0.50436850
2018-01-13/18:58:54.00           0.50386919
2018-01-13/18:58:54.03           0.50438264
2018-01-13/18:58:54.06           0.50447658
2018-01-13/18:58:54.09           0.50447972
2018-01-13/18:58:54.13           0.50389401
2018-01-13/18:58:54.16           0.50434680
2018-01-13/18:58:54.19           0.50427946
2018-01-13/18:58:54.22           0.50415917
2018-01-13/18:58:54.25           0.50352265
2018-01-13/18:58:54.28           0.50389640
2018-01-13/18:58:54.31           0.50380259
2018-01-13/18:58:54.34           0.50377778
2018-01-13/18:58:54.38           0.50334953
2018-01-13/18:58:54.41           0.50385466
2018-01-13/18:58:54.44           0.50381745
2018-01-13/18:58:54.47           0.50366586
2018-01-13/18:58:54.50           0.50305875
2018-01-13/18:58:54.53           0.50347534
2018-01-13/18:58:54.56           0.50344728
2018-01-13/18:58:54.59           0.50350179
2018-01-13/18:58:54.63           0.50289343
2018-01-13/18:58:54.66           0.50334112
2018-01-13/18:58:54.69           0.50332785
2018-01-13/18:58:54.72           0.50316115
2018-01-13/18:58:54.75           0.50252807
2018-01-13/18:58:54.78           0.50296251
2018-01-13/18:58:54.81           0.50289640
2018-01-13/18:58:54.84           0.50276228
2018-01-13/18:58:54.88           0.50230640
2018-01-13/18:58:54.91           0.50283009
2018-01-13/18:58:54.94           0.50261979
2018-01-13/18:58:54.97           0.50250580
2018-01-13/18:58:55.00           0.50203276
2018-01-13/18:58:55.03           0.50245721
2018-01-13/18:58:55.06           0.50250247
2018-01-13/18:58:55.09           0.50253990
2018-01-13/18:58:55.13           0.50195481
2018-01-13/18:58:55.16           0.50229079
2018-01-13/18:58:55.19           0.50216139
2018-01-13/18:58:55.22           0.50206351
2018-01-13/18:58:55.25           0.50147560
2018-01-13/18:58:55.28           0.50176406
2018-01-13/18:58:55.31           0.50165821
2018-01-13/18:58:55.34           0.50169445
2018-01-13/18:58:55.38           0.50122721
2018-01-13/18:58:55.41           0.50175956
2018-01-13/18:58:55.44           0.50161466
2018-01-13/18:58:55.47           0.50147307
2018-01-13/18:58:55.50           0.50102561
2018-01-13/18:58:55.53           0.50147042
2018-01-13/18:58:55.56           0.50135397
2018-01-13/18:58:55.59           0.50141544
2018-01-13/18:58:55.63           0.50106136
2018-01-13/18:58:55.66           0.50137470
2018-01-13/18:58:55.69           0.50115832
2018-01-13/18:58:55.72           0.50105077
2018-01-13/18:58:55.75           0.50051914
2018-01-13/18:58:55.78           0.50085484
2018-01-13/18:58:55.81           0.50071415
2018-01-13/18:58:55.84           0.50088044
2018-01-13/18:58:55.88           0.50050031
2018-01-13/18:58:55.91           0.50071248
2018-01-13/18:58:55.94           0.50045242
2018-01-13/18:58:55.97           0.50047116
2018-01-13/18:58:56.00           0.50000501
2018-01-13/18:58:56.03           0.50048756
2018-01-13/18:58:56.06           0.50040804
2018-01-13/18:58:56.09           0.50025227
2018-01-13/18:58:56.13           0.49962752
2018-01-13/18:58:56.16           0.49989175
2018-01-13/18:58:56.19           0.49985366
2018-01-13/18:58:56.22           0.49982428
2018-01-13/18:58:56.25           0.49920225
2018-01-13/18:58:56.28           0.49975517
2018-01-13/18:58:56.31           0.49977278
2018-01-13/18:58:56.34           0.49969365
2018-01-13/18:58:56.38           0.49903116
2018-01-13/18:58:56.41           0.49939662
2018-01-13/18:58:56.44           0.49931246
2018-01-13/18:58:56.47           0.49915665
2018-01-13/18:58:56.50           0.49874770
2018-01-13/18:58:56.53           0.49936479
2018-01-13/18:58:56.56           0.49933148
2018-01-13/18:58:56.59           0.49925576
2018-01-13/18:58:56.63           0.49878434
2018-01-13/18:58:56.66           0.49916140
2018-01-13/18:58:56.69           0.49893965
2018-01-13/18:58:56.72           0.49884467
2018-01-13/18:58:56.75           0.49821858
2018-01-13/18:58:56.78           0.49861902
2018-01-13/18:58:56.81           0.49870634
2018-01-13/18:58:56.84           0.49857565
2018-01-13/18:58:56.88           0.49791026
2018-01-13/18:58:56.91           0.49839164
2018-01-13/18:58:56.94           0.49842723
2018-01-13/18:58:56.97           0.49834472
2018-01-13/18:58:57.00           0.49778990
2018-01-13/18:58:57.03           0.49828719
2018-01-13/18:58:57.06           0.49817844
2018-01-13/18:58:57.09           0.49799417
2018-01-13/18:58:57.13           0.49736672
2018-01-13/18:58:57.16           0.49776474
2018-01-13/18:58:57.19           0.49755568
2018-01-13/18:58:57.22           0.49742485
2018-01-13/18:58:57.25           0.49701138
2018-01-13/18:58:57.28           0.49752501
2018-01-13/18:58:57.31           0.49747393
2018-01-13/18:58:57.34           0.49744901
2018-01-13/18:58:57.38           0.49680769
2018-01-13/18:58:57.41           0.49705807
2018-01-13/18:58:57.44           0.49699978
2018-01-13/18:58:57.47           0.49703660
2018-01-13/18:58:57.50           0.49663678
2018-01-13/18:58:57.53           0.49705551
2018-01-13/18:58:57.56           0.49692729
2018-01-13/18:58:57.59           0.49675876
2018-01-13/18:58:57.63           0.49613073
2018-01-13/18:58:57.66           0.49660294
2018-01-13/18:58:57.69           0.49641184
2018-01-13/18:58:57.72           0.49633647
2018-01-13/18:58:57.75           0.49595129
2018-01-13/18:58:57.78           0.49637973
2018-01-13/18:58:57.81           0.49628829
2018-01-13/18:58:57.84           0.49612703
2018-01-13/18:58:57.88           0.49549262
2018-01-13/18:58:57.91           0.49593613
2018-01-13/18:58:57.94           0.49584899
2018-01-13/18:58:57.97           0.49583475
2018-01-13/18:58:58.00           0.49554023
2018-01-13/18:58:58.03           0.49592949
2018-01-13/18:58:58.06           0.49564241
2018-01-13/18:58:58.09           0.49548042
2018-01-13/18:58:58.13           0.49480710
2018-01-13/18:58:58.16           0.49525674
2018-01-13/18:58:58.19           0.49531434
2018-01-13/18:58:58.22           0.49521265
2018-01-13/18:58:58.25           0.49463022
2018-01-13/18:58:58.28           0.49510233
2018-01-13/18:58:58.31           0.49504592
2018-01-13/18:58:58.34           0.49488466
2018-01-13/18:58:58.38           0.49427844
2018-01-13/18:58:58.41           0.49474147
2018-01-13/18:58:58.44           0.49478202
2018-01-13/18:58:58.47           0.49480956
2018-01-13/18:58:58.50           0.49421728
2018-01-13/18:58:58.53           0.49442209
2018-01-13/18:58:58.56           0.49435351
2018-01-13/18:58:58.59           0.49442055
2018-01-13/18:58:58.63           0.49383744
2018-01-13/18:58:58.66           0.49411521
2018-01-13/18:58:58.69           0.49408339
2018-01-13/18:58:58.72           0.49406994
2018-01-13/18:58:58.75           0.49346715
2018-01-13/18:58:58.78           0.49381373
2018-01-13/18:58:58.81           0.49375411
2018-01-13/18:58:58.84           0.49374098
2018-01-13/18:58:58.88           0.49312360
2018-01-13/18:58:58.91           0.49350399
2018-01-13/18:58:58.94           0.49365681
2018-01-13/18:58:58.97           0.49365784
2018-01-13/18:58:59.00           0.49295465
2018-01-13/18:58:59.03           0.49332170
2018-01-13/18:58:59.06           0.49311645
2018-01-13/18:58:59.09           0.49294222
2018-01-13/18:58:59.13           0.49242639
2018-01-13/18:58:59.16           0.49279948
2018-01-13/18:58:59.19           0.49284133
2018-01-13/18:58:59.22           0.49288597
2018-01-13/18:58:59.25           0.49231177
2018-01-13/18:58:59.28           0.49271216
2018-01-13/18:58:59.31           0.49260549
2018-01-13/18:58:59.34           0.49240606
2018-01-13/18:58:59.38           0.49184922
2018-01-13/18:58:59.41           0.49235994
2018-01-13/18:58:59.44           0.49238666
2018-01-13/18:58:59.47           0.49237335
2018-01-13/18:58:59.50           0.49127345
2018-01-13/18:58:59.53           0.49095149
2018-01-13/18:58:59.56           0.49033832
2018-01-13/18:58:59.59           0.48979613
2018-01-13/18:58:59.63           0.48875528
2018-01-13/18:58:59.66           0.48860758
2018-01-13/18:58:59.69           0.48798839
2018-01-13/18:58:59.72           0.48737631
2018-01-13/18:58:59.75           0.48636933
2018-01-13/18:58:59.78           0.48635707
2018-01-13/18:58:59.81           0.48574445
2018-01-13/18:58:59.84           0.48518414
2018-01-13/18:58:59.88           0.48415543
2018-01-13/18:58:59.91           0.48417284
2018-01-13/18:58:59.94           0.48373187
2018-01-13/18:58:59.97           0.48306107
2018-01-13/18:59:00.00           0.48192413
2018-01-13/18:59:00.03           0.48161674
2018-01-13/18:59:00.06           0.48096937
2018-01-13/18:59:00.09           0.48041202
2018-01-13/18:59:00.13           0.47939524
2018-01-13/18:59:00.16           0.47927905
2018-01-13/18:59:00.19           0.47869995
2018-01-13/18:59:00.22           0.47818249
2018-01-13/18:59:00.25           0.47709684
2018-01-13/18:59:00.28           0.47701353
2018-01-13/18:59:00.31           0.47649561
2018-01-13/18:59:00.34           0.47591001
2018-01-13/18:59:00.38           0.47491204
2018-01-13/18:59:00.41           0.47486605
2018-01-13/18:59:00.44           0.47431877
2018-01-13/18:59:00.47           0.47368787
2018-01-13/18:59:00.50           0.47254247
2018-01-13/18:59:00.53           0.47265922
2018-01-13/18:59:00.56           0.47252537
2018-01-13/18:59:00.59           0.47255514
2018-01-13/18:59:00.63           0.47218621
2018-01-13/18:59:00.66           0.47263111
2018-01-13/18:59:00.69           0.47249143
2018-01-13/18:59:00.72           0.47239286
2018-01-13/18:59:00.75           0.47195391
2018-01-13/18:59:00.78           0.47231609
2018-01-13/18:59:00.81           0.47216373
2018-01-13/18:59:00.84           0.47202677
2018-01-13/18:59:00.88           0.47144029
2018-01-13/18:59:00.91           0.47182730
2018-01-13/18:59:00.94           0.47182521
2018-01-13/18:59:00.97           0.47176692
2018-01-13/18:59:01.00           0.47114107
2018-01-13/18:59:01.03           0.47150089
2018-01-13/18:59:01.06           0.47154339
2018-01-13/18:59:01.09           0.47148912
2018-01-13/18:59:01.13           0.47092162
2018-01-13/18:59:01.16           0.47133050
2018-01-13/18:59:01.19           0.47122802
2018-01-13/18:59:01.22           0.47116470
2018-01-13/18:59:01.25           0.47061389
2018-01-13/18:59:01.28           0.47100249
2018-01-13/18:59:01.31           0.47094354
2018-01-13/18:59:01.34           0.47081799
2018-01-13/18:59:01.38           0.47024273
2018-01-13/18:59:01.41           0.47068919
2018-01-13/18:59:01.44           0.47070252
2018-01-13/18:59:01.47           0.47047968
2018-01-13/18:59:01.50           0.46984764
2018-01-13/18:59:01.53           0.47024408
2018-01-13/18:59:01.56           0.47021579
2018-01-13/18:59:01.59           0.47022973
2018-01-13/18:59:01.63           0.46976137
2018-01-13/18:59:01.66           0.47007325
2018-01-13/18:59:01.69           0.46997909
2018-01-13/18:59:01.72           0.47002120
2018-01-13/18:59:01.75           0.46941147
2018-01-13/18:59:01.78           0.46974407
2018-01-13/18:59:01.81           0.46963684
2018-01-13/18:59:01.84           0.46943093
2018-01-13/18:59:01.88           0.46881222
2018-01-13/18:59:01.91           0.46920409
2018-01-13/18:59:01.94           0.46916219
2018-01-13/18:59:01.97           0.46894837
2018-01-13/18:59:02.00           0.46839106
2018-01-13/18:59:02.03           0.46868556
2018-01-13/18:59:02.06           0.46858697
2018-01-13/18:59:02.09           0.46856250
2018-01-13/18:59:02.13           0.46805691
2018-01-13/18:59:02.16           0.46851655
2018-01-13/18:59:02.19           0.46849200
2018-01-13/18:59:02.22           0.46847629
2018-01-13/18:59:02.25           0.46783174
2018-01-13/18:59:02.28           0.46808393
2018-01-13/18:59:02.31           0.46800005
2018-01-13/18:59:02.34           0.46811622
2018-01-13/18:59:02.38           0.46763244
2018-01-13/18:59:02.41           0.46787586
2018-01-13/18:59:02.44           0.46777514
2018-01-13/18:59:02.47           0.46762541
2018-01-13/18:59:02.50           0.46701464
2018-01-13/18:59:02.53           0.46733175
2018-01-13/18:59:02.56           0.46724561
2018-01-13/18:59:02.59           0.46722353
2018-01-13/18:59:02.63           0.46673091
2018-01-13/18:59:02.66           0.46715155
2018-01-13/18:59:02.69           0.46704360
2018-01-13/18:59:02.72           0.46682729
2018-01-13/18:59:02.75           0.46628894
2018-01-13/18:59:02.78           0.46673276
2018-01-13/18:59:02.81           0.46667800
2018-01-13/18:59:02.84           0.46665812
2018-01-13/18:59:02.88           0.46628325
2018-01-13/18:59:02.91           0.46666425
2018-01-13/18:59:02.94           0.46646526
2018-01-13/18:59:02.97           0.46634590
2018-01-13/18:59:03.00           0.46564758
2018-01-13/18:59:03.03           0.46593924
2018-01-13/18:59:03.06           0.46605326
2018-01-13/18:59:03.09           0.46608312
2018-01-13/18:59:03.13           0.46555867
2018-01-13/18:59:03.16           0.46588613
2018-01-13/18:59:03.19           0.46571844
2018-01-13/18:59:03.22           0.46556793
2018-01-13/18:59:03.25           0.46501162
2018-01-13/18:59:03.28           0.46540186
2018-01-13/18:59:03.31           0.46529405
2018-01-13/18:59:03.34           0.46518223
2018-01-13/18:59:03.38           0.46472565
2018-01-13/18:59:03.41           0.46511584
2018-01-13/18:59:03.44           0.46490930
2018-01-13/18:59:03.47           0.46487495
2018-01-13/18:59:03.50           0.46445299
2018-01-13/18:59:03.53           0.46472339
2018-01-13/18:59:03.56           0.46455895
2018-01-13/18:59:03.59           0.46452610
2018-01-13/18:59:03.63           0.46401359
2018-01-13/18:59:03.66           0.46440791
2018-01-13/18:59:03.69           0.46434334
2018-01-13/18:59:03.72           0.46409570
2018-01-13/18:59:03.75           0.46342037
2018-01-13/18:59:03.78           0.46379774
2018-01-13/18:59:03.81           0.46376279
2018-01-13/18:59:03.84           0.46372888
2018-01-13/18:59:03.88           0.46329167
2018-01-13/18:59:03.91           0.46375417
2018-01-13/18:59:03.94           0.46360296
2018-01-13/18:59:03.97           0.46342322
2018-01-13/18:59:04.00           0.46283036
2018-01-13/18:59:04.03           0.46323118
2018-01-13/18:59:04.06           0.46326605
2018-01-13/18:59:04.09           0.46319891
2018-01-13/18:59:04.13           0.46256161
2018-01-13/18:59:04.16           0.46285132
2018-01-13/18:59:04.19           0.46275435
2018-01-13/18:59:04.22           0.46258122
2018-01-13/18:59:04.25           0.46203931
2018-01-13/18:59:04.28           0.46244077
2018-01-13/18:59:04.31           0.46231733
2018-01-13/18:59:04.34           0.46225838
2018-01-13/18:59:04.38           0.46182395
2018-01-13/18:59:04.41           0.46212018
2018-01-13/18:59:04.44           0.46204055
2018-01-13/18:59:04.47           0.46197422
2018-01-13/18:59:04.50           0.46148672
2018-01-13/18:59:04.53           0.46203580
2018-01-13/18:59:04.56           0.46191413
2018-01-13/18:59:04.59           0.46168185
2018-01-13/18:59:04.63           0.46111479
2018-01-13/18:59:04.66           0.46143547
2018-01-13/18:59:04.69           0.46133852
2018-01-13/18:59:04.72           0.46123454
2018-01-13/18:59:04.75           0.46068367
2018-01-13/18:59:04.78           0.46111538
2018-01-13/18:59:04.81           0.46113579
2018-01-13/18:59:04.84           0.46104067
2018-01-13/18:59:04.88           0.46049090
2018-01-13/18:59:04.91           0.46072892
2018-01-13/18:59:04.94           0.46052814
2018-01-13/18:59:04.97           0.46067265
2018-01-13/18:59:05.00           0.46021912
2018-01-13/18:59:05.03           0.46047232
2018-01-13/18:59:05.06           0.46035336
2018-01-13/18:59:05.09           0.46011932
2018-01-13/18:59:05.13           0.45949472
2018-01-13/18:59:05.16           0.45994415
2018-01-13/18:59:05.19           0.45984819
2018-01-13/18:59:05.22           0.45969287
2018-01-13/18:59:05.25           0.45927663
2018-01-13/18:59:05.28           0.45974870
2018-01-13/18:59:05.31           0.45961278
2018-01-13/18:59:05.34           0.45961956
2018-01-13/18:59:05.38           0.45911572
2018-01-13/18:59:05.41           0.45922152
2018-01-13/18:59:05.44           0.45907473
2018-01-13/18:59:05.47           0.45910323
2018-01-13/18:59:05.50           0.45869395
2018-01-13/18:59:05.53           0.45906199
2018-01-13/18:59:05.56           0.45877381
2018-01-13/18:59:05.59           0.45866268
2018-01-13/18:59:05.63           0.45809561
2018-01-13/18:59:05.66           0.45839286
2018-01-13/18:59:05.69           0.45836102
2018-01-13/18:59:05.72           0.45829757
2018-01-13/18:59:05.75           0.45774901
2018-01-13/18:59:05.78           0.45807677
2018-01-13/18:59:05.81           0.45799514
2018-01-13/18:59:05.84           0.45782473
2018-01-13/18:59:05.88           0.45721658
2018-01-13/18:59:05.91           0.45767419
2018-01-13/18:59:05.94           0.45760540
2018-01-13/18:59:05.97           0.45741428
2018-01-13/18:59:06.00           0.45692355
2018-01-13/18:59:06.03           0.45722393
2018-01-13/18:59:06.06           0.45688947
2018-01-13/18:59:06.09           0.45674379
2018-01-13/18:59:06.13           0.45626941
2018-01-13/18:59:06.16           0.45655205
2018-01-13/18:59:06.19           0.45650505
2018-01-13/18:59:06.22           0.45642313
2018-01-13/18:59:06.25           0.45582958
2018-01-13/18:59:06.28           0.45626911
2018-01-13/18:59:06.31           0.45624867
2018-01-13/18:59:06.34           0.45614051
2018-01-13/18:59:06.38           0.45555235
2018-01-13/18:59:06.41           0.45581419
2018-01-13/18:59:06.44           0.45581397
2018-01-13/18:59:06.47           0.45590422
2018-01-13/18:59:06.50           0.45524233
2018-01-13/18:59:06.53           0.45537432
2018-01-13/18:59:06.56           0.45525517
2018-01-13/18:59:06.59           0.45512376
2018-01-13/18:59:06.63           0.45450814
2018-01-13/18:59:06.66           0.45476573
2018-01-13/18:59:06.69           0.45460201
2018-01-13/18:59:06.72           0.45450770
2018-01-13/18:59:06.75           0.45410685
2018-01-13/18:59:06.78           0.45454662
2018-01-13/18:59:06.81           0.45438416
2018-01-13/18:59:06.84           0.45423665
2018-01-13/18:59:06.88           0.45363101
2018-01-13/18:59:06.91           0.45402838
2018-01-13/18:59:06.94           0.45400672
2018-01-13/18:59:06.97           0.45393408
2018-01-13/18:59:07.00           0.45326022
2018-01-13/18:59:07.03           0.45352864
2018-01-13/18:59:07.06           0.45334269
2018-01-13/18:59:07.09           0.45313925
2018-01-13/18:59:07.13           0.45265059
2018-01-13/18:59:07.16           0.45304896
2018-01-13/18:59:07.19           0.45301308
2018-01-13/18:59:07.22           0.45307243
2018-01-13/18:59:07.25           0.45260466
2018-01-13/18:59:07.28           0.45278540
2018-01-13/18:59:07.31           0.45274656
2018-01-13/18:59:07.34           0.45266916
2018-01-13/18:59:07.38           0.45202414
2018-01-13/18:59:07.41           0.45229180
2018-01-13/18:59:07.44           0.45201857
2018-01-13/18:59:07.47           0.45184652
2018-01-13/18:59:07.50           0.45152635
2018-01-13/18:59:07.53           0.45187030
2018-01-13/18:59:07.56           0.45161858
2018-01-13/18:59:07.59           0.45146228
2018-01-13/18:59:07.63           0.45094207
2018-01-13/18:59:07.66           0.45137235
2018-01-13/18:59:07.69           0.45124645
2018-01-13/18:59:07.72           0.45110561
2018-01-13/18:59:07.75           0.45050770
2018-01-13/18:59:07.78           0.45082554
2018-01-13/18:59:07.81           0.45072806
2018-01-13/18:59:07.84           0.45051772
2018-01-13/18:59:07.88           0.45005846
2018-01-13/18:59:07.91           0.45054802
2018-01-13/18:59:07.94           0.45042702
2018-01-13/18:59:07.97           0.45030544
2018-01-13/18:59:08.00           0.44962310
2018-01-13/18:59:08.03           0.44976290
2018-01-13/18:59:08.06           0.44962278
2018-01-13/18:59:08.09           0.44961488
2018-01-13/18:59:08.13           0.44920404
2018-01-13/18:59:08.16           0.44961461
2018-01-13/18:59:08.19           0.44945707
2018-01-13/18:59:08.22           0.44930821
2018-01-13/18:59:08.25           0.44884230
2018-01-13/18:59:08.28           0.44917850
2018-01-13/18:59:08.31           0.44896916
2018-01-13/18:59:08.34           0.44874430
2018-01-13/18:59:08.38           0.44812233
2018-01-13/18:59:08.41           0.44852538
2018-01-13/18:59:08.44           0.44871289
2018-01-13/18:59:08.47           0.44859540
2018-01-13/18:59:08.50           0.44786767
2018-01-13/18:59:08.53           0.44805307
2018-01-13/18:59:08.56           0.44782886
2018-01-13/18:59:08.59           0.44773642
2018-01-13/18:59:08.63           0.44737369
2018-01-13/18:59:08.66           0.44788537
2018-01-13/18:59:08.69           0.44772149
2018-01-13/18:59:08.72           0.44765495
2018-01-13/18:59:08.75           0.44714271
2018-01-13/18:59:08.78           0.44741116
2018-01-13/18:59:08.81           0.44723696
2018-01-13/18:59:08.84           0.44708787
2018-01-13/18:59:08.88           0.44658808
2018-01-13/18:59:08.91           0.44697487
2018-01-13/18:59:08.94           0.44692159
2018-01-13/18:59:08.97           0.44673935
2018-01-13/18:59:09.00           0.44617178
2018-01-13/18:59:09.03           0.44641329
2018-01-13/18:59:09.06           0.44616225
2018-01-13/18:59:09.09           0.44611698
2018-01-13/18:59:09.13           0.44569351
2018-01-13/18:59:09.16           0.44606866
2018-01-13/18:59:09.19           0.44590585
2018-01-13/18:59:09.22           0.44590561
2018-01-13/18:59:09.25           0.44547287
2018-01-13/18:59:09.28           0.44570451
2018-01-13/18:59:09.31           0.44553539
2018-01-13/18:59:09.34           0.44533752
2018-01-13/18:59:09.38           0.44494710
2018-01-13/18:59:09.41           0.44533900
2018-01-13/18:59:09.44           0.44519852
2018-01-13/18:59:09.47           0.44512515
2018-01-13/18:59:09.50           0.44413100
2018-01-13/18:59:09.53           0.44394904
2018-01-13/18:59:09.56           0.44355465
2018-01-13/18:59:09.59           0.44315028
2018-01-13/18:59:09.63           0.44208377
2018-01-13/18:59:09.66           0.44193313
2018-01-13/18:59:09.69           0.44137018
2018-01-13/18:59:09.72           0.44092107
2018-01-13/18:59:09.75           0.43999751
2018-01-13/18:59:09.78           0.43981919
2018-01-13/18:59:09.81           0.43924124
2018-01-13/18:59:09.84           0.43861623
2018-01-13/18:59:09.88           0.43770210
2018-01-13/18:59:09.91           0.43757422
2018-01-13/18:59:09.94           0.43685698
2018-01-13/18:59:09.97           0.43623601
2018-01-13/18:59:10.00           0.43533396
2018-01-13/18:59:10.03           0.43525805
2018-01-13/18:59:10.06           0.43483156
2018-01-13/18:59:10.09           0.43436421
2018-01-13/18:59:10.13           0.43337060
2018-01-13/18:59:10.16           0.43324974
2018-01-13/18:59:10.19           0.43276116
2018-01-13/18:59:10.22           0.43215662
2018-01-13/18:59:10.25           0.43111195
2018-01-13/18:59:10.28           0.43093452
2018-01-13/18:59:10.31           0.43046027
2018-01-13/18:59:10.34           0.43001309
2018-01-13/18:59:10.38           0.42901354
2018-01-13/18:59:10.41           0.42886609
2018-01-13/18:59:10.44           0.42821205
2018-01-13/18:59:10.47           0.42768766
2018-01-13/18:59:10.50           0.42691387
2018-01-13/18:59:10.53           0.42718300
2018-01-13/18:59:10.56           0.42711978
2018-01-13/18:59:10.59           0.42700580
2018-01-13/18:59:10.63           0.42659241
2018-01-13/18:59:10.66           0.42676711
2018-01-13/18:59:10.69           0.42637740
2018-01-13/18:59:10.72           0.42625337
2018-01-13/18:59:10.75           0.42580288
2018-01-13/18:59:10.78           0.42616748
2018-01-13/18:59:10.81           0.42607320
2018-01-13/18:59:10.84           0.42587648
2018-01-13/18:59:10.88           0.42540599
2018-01-13/18:59:10.91           0.42574437
2018-01-13/18:59:10.94           0.42560403
2018-01-13/18:59:10.97           0.42542483
2018-01-13/18:59:11.00           0.42482605
2018-01-13/18:59:11.03           0.42530107
2018-01-13/18:59:11.06           0.42535484
2018-01-13/18:59:11.09           0.42516411
2018-01-13/18:59:11.13           0.42458717
2018-01-13/18:59:11.16           0.42482352
2018-01-13/18:59:11.19           0.42462033
2018-01-13/18:59:11.22           0.42439051
2018-01-13/18:59:11.25           0.42378735
2018-01-13/18:59:11.28           0.42421752
2018-01-13/18:59:11.31           0.42416625
2018-01-13/18:59:11.34           0.42419957
2018-01-13/18:59:11.38           0.42371711
2018-01-13/18:59:11.41           0.42385017
2018-01-13/18:59:11.44           0.42375108
2018-01-13/18:59:11.47           0.42372477
2018-01-13/18:59:11.50           0.42315447
2018-01-13/18:59:11.53           0.42345431
2018-01-13/18:59:11.56           0.42340387
2018-01-13/18:59:11.59           0.42342994
2018-01-13/18:59:11.63           0.42283011
2018-01-13/18:59:11.66           0.42285473
2018-01-13/18:59:11.69           0.42263986
2018-01-13/18:59:11.72           0.42247963
2018-01-13/18:59:11.75           0.42200119
2018-01-13/18:59:11.78           0.42225872
2018-01-13/18:59:11.81           0.42206378
2018-01-13/18:59:11.84           0.42202970
2018-01-13/18:59:11.88           0.42150009
2018-01-13/18:59:11.91           0.42170377
2018-01-13/18:59:11.94           0.42158342
2018-01-13/18:59:11.97           0.42139507
2018-01-13/18:59:12.00           0.42089084
2018-01-13/18:59:12.03           0.42120959
2018-01-13/18:59:12.06           0.42114129
2018-01-13/18:59:12.09           0.42098287
2018-01-13/18:59:12.13           0.42073909
2018-01-13/18:59:12.16           0.42064242
2018-01-13/18:59:12.19           0.42042534
2018-01-13/18:59:12.22           0.42017839
2018-01-13/18:59:12.25           0.42010981
2018-01-13/18:59:12.28           0.41998811
2018-01-13/18:59:12.31           0.41977708
2018-01-13/18:59:12.34           0.41990851
2018-01-13/18:59:12.38           0.41983741
2018-01-13/18:59:12.41           0.41958134
2018-01-13/18:59:12.44           0.41943587
2018-01-13/18:59:12.47           0.41926117
2018-01-13/18:59:12.50           0.41912905
2018-01-13/18:59:12.53           0.41911128
2018-01-13/18:59:12.56           0.41910010
2018-01-13/18:59:12.59           0.41881961
2018-01-13/18:59:12.62           0.41865122
2018-01-13/18:59:12.66           0.41851748
2018-01-13/18:59:12.69           0.41834248
2018-01-13/18:59:12.72           0.41823177
2018-01-13/18:59:12.75           0.41808484
2018-01-13/18:59:12.78           0.41796625
2018-01-13/18:59:12.81           0.41787134
2018-01-13/18:59:12.84           0.41785482
2018-01-13/18:59:12.87           0.41782597
2018-01-13/18:59:12.91           0.41760646
2018-01-13/18:59:12.94           0.41732782
2018-01-13/18:59:12.97           0.41723383
2018-01-13/18:59:13.00           0.41732763
2018-01-13/18:59:13.03           0.41706238
2018-01-13/18:59:13.06           0.41673339
2018-01-13/18:59:13.09           0.41642277
2018-01-13/18:59:13.12           0.41616373
2018-01-13/18:59:13.16           0.41590151
2018-01-13/18:59:13.19           0.41636733
2018-01-13/18:59:13.22           0.41619789
2018-01-13/18:59:13.25           0.41600710
2018-01-13/18:59:13.28           0.41560863
2018-01-13/18:59:13.31           0.41600923
2018-01-13/18:59:13.34           0.41586272
2018-01-13/18:59:13.37           0.41570438
2018-01-13/18:59:13.41           0.41505000
2018-01-13/18:59:13.44           0.41513597
2018-01-13/18:59:13.47           0.41496312
2018-01-13/18:59:13.50           0.41487372
2018-01-13/18:59:13.53           0.41440824
2018-01-13/18:59:13.56           0.41470404
2018-01-13/18:59:13.59           0.41451589
2018-01-13/18:59:13.62           0.41429239
2018-01-13/18:59:13.66           0.41381048
2018-01-13/18:59:13.69           0.41416449
2018-01-13/18:59:13.72           0.41405710
2018-01-13/18:59:13.75           0.41398626
2018-01-13/18:59:13.78           0.41352687
2018-01-13/18:59:13.81           0.41384965
2018-01-13/18:59:13.84           0.41372585
2018-01-13/18:59:13.87           0.41354751
2018-01-13/18:59:13.91           0.41289103
2018-01-13/18:59:13.94           0.41296853
2018-01-13/18:59:13.97           0.41276876
2018-01-13/18:59:14.00           0.41268914
2018-01-13/18:59:14.03           0.41208689
2018-01-13/18:59:14.06           0.41234806
2018-01-13/18:59:14.09           0.41225666
2018-01-13/18:59:14.12           0.41207806
2018-01-13/18:59:14.16           0.41165502
2018-01-13/18:59:14.19           0.41189261
2018-01-13/18:59:14.22           0.41170360
2018-01-13/18:59:14.25           0.41177278
2018-01-13/18:59:14.28           0.41134058
2018-01-13/18:59:14.31           0.41159710
2018-01-13/18:59:14.34           0.41131338
2018-01-13/18:59:14.37           0.41114645
2018-01-13/18:59:14.41           0.41059486
2018-01-13/18:59:14.44           0.41083160
2018-01-13/18:59:14.47           0.41086905
2018-01-13/18:59:14.50           0.41074808
2018-01-13/18:59:14.53           0.41030443
2018-01-13/18:59:14.56           0.41061754
2018-01-13/18:59:14.59           0.41031847
2018-01-13/18:59:14.62           0.41009467
2018-01-13/18:59:14.66           0.40956653
2018-01-13/18:59:14.69           0.40982986
2018-01-13/18:59:14.72           0.40979823
2018-01-13/18:59:14.75           0.40996363
2018-01-13/18:59:14.78           0.40949096
2018-01-13/18:59:14.81           0.40967041
2018-01-13/18:59:14.84           0.40946456
2018-01-13/18:59:14.87           0.40914171
2018-01-13/18:59:14.91           0.40849593
2018-01-13/18:59:14.94           0.40872348
2018-01-13/18:59:14.97           0.40873105
2018-01-13/18:59:15.00           0.40861227
2018-01-13/18:59:15.03           0.40801995
2018-01-13/18:59:15.06           0.40835180
2018-01-13/18:59:15.09           0.40815172
2018-01-13/18:59:15.12           0.40799759
2018-01-13/18:59:15.16           0.40740763
2018-01-13/18:59:15.19           0.40758590
2018-01-13/18:59:15.22           0.40763685
2018-01-13/18:59:15.25           0.40764584
2018-01-13/18:59:15.28           0.40698037
2018-01-13/18:59:15.31           0.40715705
2018-01-13/18:59:15.34           0.40702578
2018-01-13/18:59:15.37           0.40679797
2018-01-13/18:59:15.41           0.40621965
2018-01-13/18:59:15.44           0.40659518
2018-01-13/18:59:15.47           0.40651892
2018-01-13/18:59:15.50           0.40616766
2018-01-13/18:59:15.53           0.40558368
2018-01-13/18:59:15.56           0.40592272
2018-01-13/18:59:15.59           0.40574673
2018-01-13/18:59:15.62           0.40541110
2018-01-13/18:59:15.66           0.40491705
2018-01-13/18:59:15.69           0.40538607
2018-01-13/18:59:15.72           0.40511833
2018-01-13/18:59:15.75           0.40498156
2018-01-13/18:59:15.78           0.40454405
2018-01-13/18:59:15.81           0.40487899
2018-01-13/18:59:15.84           0.40458990
2018-01-13/18:59:15.87           0.40427898
2018-01-13/18:59:15.91           0.40376057
2018-01-13/18:59:15.94           0.40392663
2018-01-13/18:59:15.97           0.40389520
2018-01-13/18:59:16.00           0.40386405
2018-01-13/18:59:16.03           0.40334156
2018-01-13/18:59:16.06           0.40355757
2018-01-13/18:59:16.09           0.40327194
2018-01-13/18:59:16.12           0.40308419
2018-01-13/18:59:16.16           0.40265056
2018-01-13/18:59:16.19           0.40283665
2018-01-13/18:59:16.22           0.40263321
2018-01-13/18:59:16.25           0.40256847
2018-01-13/18:59:16.28           0.40215380
2018-01-13/18:59:16.31           0.40242495
2018-01-13/18:59:16.34           0.40198847
2018-01-13/18:59:16.37           0.40167895
2018-01-13/18:59:16.41           0.40121945
2018-01-13/18:59:16.44           0.40150144
2018-01-13/18:59:16.47           0.40141145
2018-01-13/18:59:16.50           0.40144821
2018-01-13/18:59:16.53           0.40096775
2018-01-13/18:59:16.56           0.40118703
2018-01-13/18:59:16.59           0.40111102
2018-01-13/18:59:16.62           0.40087988
2018-01-13/18:59:16.66           0.40006649
2018-01-13/18:59:16.69           0.40026614
2018-01-13/18:59:16.72           0.40036043
2018-01-13/18:59:16.75           0.40025478
2018-01-13/18:59:16.78           0.39957327
2018-01-13/18:59:16.81           0.39967606
2018-01-13/18:59:16.84           0.39942885
2018-01-13/18:59:16.87           0.39931259
2018-01-13/18:59:16.91           0.39891838
2018-01-13/18:59:16.94           0.39926937
2018-01-13/18:59:16.97           0.39911023
2018-01-13/18:59:17.00           0.39895449
2018-01-13/18:59:17.03           0.39840637
2018-01-13/18:59:17.06           0.39855907
2018-01-13/18:59:17.09           0.39838014
2018-01-13/18:59:17.12           0.39819689
2018-01-13/18:59:17.16           0.39756538
2018-01-13/18:59:17.19           0.39782073
2018-01-13/18:59:17.22           0.39789856
2018-01-13/18:59:17.25           0.39774524
2018-01-13/18:59:17.28           0.39705129
2018-01-13/18:59:17.31           0.39728294
2018-01-13/18:59:17.34           0.39700505
2018-01-13/18:59:17.37           0.39678582
2018-01-13/18:59:17.41           0.39635415
2018-01-13/18:59:17.44           0.39662882
2018-01-13/18:59:17.47           0.39652640
2018-01-13/18:59:17.50           0.39637578
2018-01-13/18:59:17.53           0.39573796
2018-01-13/18:59:17.56           0.39590621
2018-01-13/18:59:17.59           0.39581172
2018-01-13/18:59:17.62           0.39588511
2018-01-13/18:59:17.66           0.39529993
2018-01-13/18:59:17.69           0.39526729
2018-01-13/18:59:17.72           0.39511761
2018-01-13/18:59:17.75           0.39500326
2018-01-13/18:59:17.78           0.39453791
2018-01-13/18:59:17.81           0.39477428
2018-01-13/18:59:17.84           0.39453489
2018-01-13/18:59:17.87           0.39435080
2018-01-13/18:59:17.91           0.39383798
2018-01-13/18:59:17.94           0.39409882
2018-01-13/18:59:17.97           0.39395004
2018-01-13/18:59:18.00           0.39391637
2018-01-13/18:59:18.03           0.39333743
2018-01-13/18:59:18.06           0.39338457
2018-01-13/18:59:18.09           0.39329762
2018-01-13/18:59:18.12           0.39313974
2018-01-13/18:59:18.16           0.39243140
2018-01-13/18:59:18.19           0.39283714
2018-01-13/18:59:18.22           0.39267302
2018-01-13/18:59:18.25           0.39242656
2018-01-13/18:59:18.28           0.39205779
2018-01-13/18:59:18.31           0.39225432
2018-01-13/18:59:18.34           0.39198482
2018-01-13/18:59:18.37           0.39184770
2018-01-13/18:59:18.41           0.39150945
2018-01-13/18:59:18.44           0.39183270
2018-01-13/18:59:18.47           0.39159101
2018-01-13/18:59:18.50           0.39129293
2018-01-13/18:59:18.53           0.39061094
2018-01-13/18:59:18.56           0.39070848
2018-01-13/18:59:18.59           0.39061691
2018-01-13/18:59:18.62           0.39050749
2018-01-13/18:59:18.66           0.38988598
2018-01-13/18:59:18.69           0.39015603
2018-01-13/18:59:18.72           0.39003188
2018-01-13/18:59:18.75           0.38986956
2018-01-13/18:59:18.78           0.38930235
2018-01-13/18:59:18.81           0.38945335
2018-01-13/18:59:18.84           0.38919917
2018-01-13/18:59:18.87           0.38907255
2018-01-13/18:59:18.91           0.38872972
2018-01-13/18:59:18.94           0.38891391
2018-01-13/18:59:18.97           0.38865665
2018-01-13/18:59:19.00           0.38845403
2018-01-13/18:59:19.03           0.38780333
2018-01-13/18:59:19.06           0.38801344
2018-01-13/18:59:19.09           0.38792061
2018-01-13/18:59:19.12           0.38762341
2018-01-13/18:59:19.16           0.38705761
2018-01-13/18:59:19.19           0.38746723
2018-01-13/18:59:19.22           0.38732777
2018-01-13/18:59:19.25           0.38716767
2018-01-13/18:59:19.28           0.38655325
2018-01-13/18:59:19.31           0.38664643
2018-01-13/18:59:19.34           0.38648730
2018-01-13/18:59:19.37           0.38643778
2018-01-13/18:59:19.41           0.38603938
2018-01-13/18:59:19.44           0.38616242
2018-01-13/18:59:19.47           0.38579664
2018-01-13/18:59:19.50           0.38539612
2018-01-13/18:59:19.53           0.38452086
2018-01-13/18:59:19.56           0.38449777
2018-01-13/18:59:19.59           0.38412254
2018-01-13/18:59:19.62           0.38346737
2018-01-13/18:59:19.66           0.38254323
2018-01-13/18:59:19.69           0.38247830
2018-01-13/18:59:19.72           0.38191684
2018-01-13/18:59:19.75           0.38133074
2018-01-13/18:59:19.78           0.38034297
2018-01-13/18:59:19.81           0.38017738
2018-01-13/18:59:19.84           0.37973455
2018-01-13/18:59:19.87           0.37907023
2018-01-13/18:59:19.91           0.37818324
2018-01-13/18:59:19.94           0.37820549
2018-01-13/18:59:19.97           0.37758899
2018-01-13/18:59:20.00           0.37710602
2018-01-13/18:59:20.03           0.37634583
2018-01-13/18:59:20.06           0.37611069
2018-01-13/18:59:20.09           0.37553852
2018-01-13/18:59:20.12           0.37505498
2018-01-13/18:59:20.16           0.37435848
2018-01-13/18:59:20.19           0.37426301
2018-01-13/18:59:20.22           0.37368704
2018-01-13/18:59:20.25           0.37311173
2018-01-13/18:59:20.28           0.37201321
2018-01-13/18:59:20.31           0.37182975
2018-01-13/18:59:20.34           0.37150284
2018-01-13/18:59:20.37           0.37171619
2018-01-13/18:59:20.41           0.37155103
2018-01-13/18:59:20.44           0.37207832
2018-01-13/18:59:20.47           0.37235592
2018-01-13/18:59:20.50           0.37269643
2018-01-13/18:59:20.53           0.37286079
2018-01-13/18:59:20.56           0.37381387
2018-01-13/18:59:20.59           0.37442854
2018-01-13/18:59:20.62           0.37513077
2018-01-13/18:59:20.66           0.37548877
2018-01-13/18:59:20.69           0.37639096
2018-01-13/18:59:20.72           0.37677497
2018-01-13/18:59:20.75           0.37726594
2018-01-13/18:59:20.78           0.37742982
2018-01-13/18:59:20.81           0.37840396
2018-01-13/18:59:20.84           0.37927839
2018-01-13/18:59:20.87           0.38001736
2018-01-13/18:59:20.91           0.38010956
2018-01-13/18:59:20.94           0.38082578
2018-01-13/18:59:20.97           0.38122491
2018-01-13/18:59:21.00           0.38195109
2018-01-13/18:59:21.03           0.38240158
2018-01-13/18:59:21.06           0.38353942
2018-01-13/18:59:21.09           0.38430694
2018-01-13/18:59:21.12           0.38488540
2018-01-13/18:59:21.16           0.38529763
2018-01-13/18:59:21.19           0.38668630
2018-01-13/18:59:21.22           0.38734477
2018-01-13/18:59:21.25           0.38771995
2018-01-13/18:59:21.28           0.38800853
2018-01-13/18:59:21.31           0.38909575
2018-01-13/18:59:21.34           0.38978266
2018-01-13/18:59:21.37           0.39052603
2018-01-13/18:59:21.41           0.39072954
2018-01-13/18:59:21.44           0.39162627
2018-01-13/18:59:21.47           0.39209340
2018-01-13/18:59:21.50           0.39267511
2018-01-13/18:59:21.53           0.39293548
2018-01-13/18:59:21.56           0.39392203
2018-01-13/18:59:21.59           0.39464063
2018-01-13/18:59:21.62           0.39540196
2018-01-13/18:59:21.66           0.39560600
2018-01-13/18:59:21.69           0.39638185
2018-01-13/18:59:21.72           0.39682028
2018-01-13/18:59:21.75           0.39752196
2018-01-13/18:59:21.78           0.39785015
2018-01-13/18:59:21.81           0.39902772
2018-01-13/18:59:21.84           0.39981983
2018-01-13/18:59:21.87           0.40029604
2018-01-13/18:59:21.91           0.40032408
2018-01-13/18:59:21.94           0.40126456
2018-01-13/18:59:21.97           0.40184187
2018-01-13/18:59:22.00           0.40253886
2018-01-13/18:59:22.03           0.40294910
2018-01-13/18:59:22.06           0.40388148
2018-01-13/18:59:22.09           0.40451076
2018-01-13/18:59:22.12           0.40530544
2018-01-13/18:59:22.16           0.40557382
2018-01-13/18:59:22.19           0.40664049
2018-01-13/18:59:22.22           0.40715867
2018-01-13/18:59:22.25           0.40757918
2018-01-13/18:59:22.28           0.40786212
2018-01-13/18:59:22.31           0.40909551
2018-01-13/18:59:22.34           0.40989678
2018-01-13/18:59:22.37           0.41034151
2018-01-13/18:59:22.41           0.41032463
2018-01-13/18:59:22.44           0.41145966
2018-01-13/18:59:22.47           0.41221849
2018-01-13/18:59:22.50           0.41288279
2018-01-13/18:59:22.53           0.41324619
2018-01-13/18:59:22.56           0.41450258
2018-01-13/18:59:22.59           0.41534333
2018-01-13/18:59:22.62           0.41608507
2018-01-13/18:59:22.66           0.41617431
2018-01-13/18:59:22.69           0.41690321
2018-01-13/18:59:22.72           0.41739848
2018-01-13/18:59:22.75           0.41797764
2018-01-13/18:59:22.78           0.41805813
2018-01-13/18:59:22.81           0.41904932
2018-01-13/18:59:22.84           0.41970806
2018-01-13/18:59:22.87           0.42018792
2018-01-13/18:59:22.91           0.42026024
2018-01-13/18:59:22.94           0.42147084
2018-01-13/18:59:22.97           0.42243069
2018-01-13/18:59:23.00           0.42336060
2018-01-13/18:59:23.03           0.42366750
2018-01-13/18:59:23.06           0.42478317
2018-01-13/18:59:23.09           0.42564037
2018-01-13/18:59:23.12           0.42630711
2018-01-13/18:59:23.16           0.42641419
2018-01-13/18:59:23.19           0.42732918
2018-01-13/18:59:23.22           0.42765917
2018-01-13/18:59:23.25           0.42806508
2018-01-13/18:59:23.28           0.42821268
2018-01-13/18:59:23.31           0.42892358
2018-01-13/18:59:23.34           0.42924357
2018-01-13/18:59:23.37           0.42981017
2018-01-13/18:59:23.41           0.43009740
2018-01-13/18:59:23.44           0.43102508
2018-01-13/18:59:23.47           0.43157717
2018-01-13/18:59:23.50           0.43265453
2018-01-13/18:59:23.53           0.43314877
2018-01-13/18:59:23.56           0.43431087
2018-01-13/18:59:23.59           0.43501113
2018-01-13/18:59:23.62           0.43563343
2018-01-13/18:59:23.66           0.43607359
2018-01-13/18:59:23.69           0.43687588
2018-01-13/18:59:23.72           0.43710326
2018-01-13/18:59:23.75           0.43789366
2018-01-13/18:59:23.78           0.43832047
2018-01-13/18:59:23.81           0.43936301
2018-01-13/18:59:23.84           0.43965240
2018-01-13/18:59:23.87           0.44014079
2018-01-13/18:59:23.91           0.44037855
2018-01-13/18:59:23.94           0.44149436
2018-01-13/18:59:23.97           0.44204790
2018-01-13/18:59:24.00           0.44244909
2018-01-13/18:59:24.03           0.44274061
2018-01-13/18:59:24.06           0.44401602
2018-01-13/18:59:24.09           0.44466843
2018-01-13/18:59:24.12           0.44529185
2018-01-13/18:59:24.16           0.44532586
2018-01-13/18:59:24.19           0.44620188
2018-01-13/18:59:24.22           0.44694267
2018-01-13/18:59:24.25           0.44766111
2018-01-13/18:59:24.28           0.44822307
2018-01-13/18:59:24.31           0.44938159
2018-01-13/18:59:24.34           0.44966960
2018-01-13/18:59:24.37           0.45036073
2018-01-13/18:59:24.41           0.45032034
2018-01-13/18:59:24.44           0.45107004
2018-01-13/18:59:24.47           0.45168791
2018-01-13/18:59:24.50           0.45241339
2018-01-13/18:59:24.53           0.45250986
2018-01-13/18:59:24.56           0.45348608
2018-01-13/18:59:24.59           0.45402567
2018-01-13/18:59:24.62           0.45451112
2018-01-13/18:59:24.66           0.45474680
2018-01-13/18:59:24.69           0.45550646
2018-01-13/18:59:24.72           0.45628766
2018-01-13/18:59:24.75           0.45734847
2018-01-13/18:59:24.78           0.45752969
2018-01-13/18:59:24.81           0.45879617
2018-01-13/18:59:24.84           0.45983472
2018-01-13/18:59:24.87           0.46042374
2018-01-13/18:59:24.91           0.46023992
2018-01-13/18:59:24.94           0.46103370
2018-01-13/18:59:24.97           0.46177189
2018-01-13/18:59:25.00           0.46259070
2018-01-13/18:59:25.03           0.46270803
2018-01-13/18:59:25.06           0.46385629
2018-01-13/18:59:25.09           0.46440995
2018-01-13/18:59:25.12           0.46479257
2018-01-13/18:59:25.16           0.46486490
2018-01-13/18:59:25.19           0.46597867
2018-01-13/18:59:25.22           0.46663444
2018-01-13/18:59:25.25           0.46740431
2018-01-13/18:59:25.28           0.46779212
2018-01-13/18:59:25.31           0.46907045
2018-01-13/18:59:25.34           0.46970126
2018-01-13/18:59:25.37           0.47010290
2018-01-13/18:59:25.41           0.46996589
2018-01-13/18:59:25.44           0.47078445
2018-01-13/18:59:25.47           0.47152022
2018-01-13/18:59:25.50           0.47221699
2018-01-13/18:59:25.53           0.47241284
2018-01-13/18:59:25.56           0.47356611
2018-01-13/18:59:25.59           0.47386116
2018-01-13/18:59:25.62           0.47431277
2018-01-13/18:59:25.66           0.47443336
2018-01-13/18:59:25.69           0.47534057
2018-01-13/18:59:25.72           0.47602469
2018-01-13/18:59:25.75           0.47659657
2018-01-13/18:59:25.78           0.47668542
2018-01-13/18:59:25.81           0.47787334
2018-01-13/18:59:25.84           0.47845038
2018-01-13/18:59:25.87           0.47911535
2018-01-13/18:59:25.91           0.47922925
2018-01-13/18:59:25.94           0.48012137
2018-01-13/18:59:25.97           0.48071489
2018-01-13/18:59:26.00           0.48138450
2018-01-13/18:59:26.03           0.48151981
2018-01-13/18:59:26.06           0.48266387
2018-01-13/18:59:26.09           0.48328039
2018-01-13/18:59:26.12           0.48355091
2018-01-13/18:59:26.16           0.48334987
2018-01-13/18:59:26.19           0.48428823
2018-01-13/18:59:26.22           0.48501480
2018-01-13/18:59:26.25           0.48591912
2018-01-13/18:59:26.28           0.48624922
2018-01-13/18:59:26.31           0.48715610
2018-01-13/18:59:26.34           0.48745213
2018-01-13/18:59:26.37           0.48786239
2018-01-13/18:59:26.41           0.48788701
2018-01-13/18:59:26.44           0.48908326
2018-01-13/18:59:26.47           0.48986649
2018-01-13/18:59:26.50           0.49030443
2018-01-13/18:59:26.53           0.49019475
2018-01-13/18:59:26.56           0.49126032
2018-01-13/18:59:26.59           0.49198621
2018-01-13/18:59:26.62           0.49249896
2018-01-13/18:59:26.66           0.49222948
2018-01-13/18:59:26.69           0.49302307
2018-01-13/18:59:26.72           0.49376246
2018-01-13/18:59:26.75           0.49460125
2018-01-13/18:59:26.78           0.49475219
2018-01-13/18:59:26.81           0.49569530
2018-01-13/18:59:26.84           0.49599480
2018-01-13/18:59:26.87           0.49646826
2018-01-13/18:59:26.91           0.49654979
2018-01-13/18:59:26.94           0.49772409
2018-01-13/18:59:26.97           0.49837067
2018-01-13/18:59:27.00           0.49890626
2018-01-13/18:59:27.03           0.49906435
2018-01-13/18:59:27.06           0.50024218
2018-01-13/18:59:27.09           0.50069592
2018-01-13/18:59:27.12           0.50087709
2018-01-13/18:59:27.16           0.50081515
2018-01-13/18:59:27.19           0.50171411
2018-01-13/18:59:27.22           0.50228878
2018-01-13/18:59:27.25           0.50304240
2018-01-13/18:59:27.28           0.50328322
2018-01-13/18:59:27.31           0.50411158
2018-01-13/18:59:27.34           0.50430396
2018-01-13/18:59:27.37           0.50481943
2018-01-13/18:59:27.41           0.50453593
2018-01-13/18:59:27.44           0.50554486
2018-01-13/18:59:27.47           0.50642222
2018-01-13/18:59:27.50           0.50710622
2018-01-13/18:59:27.53           0.50721190
2018-01-13/18:59:27.56           0.50831111
2018-01-13/18:59:27.59           0.50886245
2018-01-13/18:59:27.62           0.50921792
2018-01-13/18:59:27.66           0.50928441
2018-01-13/18:59:27.69           0.51049855
2018-01-13/18:59:27.72           0.51111715
2018-01-13/18:59:27.75           0.51182191
2018-01-13/18:59:27.78           0.51171070
2018-01-13/18:59:27.81           0.51243759
2018-01-13/18:59:27.84           0.51289680
2018-01-13/18:59:27.87           0.51349087
2018-01-13/18:59:27.91           0.51342210
2018-01-13/18:59:27.94           0.51418506
2018-01-13/18:59:27.97           0.51470513
2018-01-13/18:59:28.00           0.51527058
2018-01-13/18:59:28.03           0.51558594
2018-01-13/18:59:28.06           0.51659914
2018-01-13/18:59:28.09           0.51656282
2018-01-13/18:59:28.12           0.51679336
2018-01-13/18:59:28.16           0.51660571
2018-01-13/18:59:28.19           0.51754684
2018-01-13/18:59:28.22           0.51831223
2018-01-13/18:59:28.25           0.51876967
2018-01-13/18:59:28.28           0.51885718
2018-01-13/18:59:28.31           0.51986379
2018-01-13/18:59:28.34           0.52002153
2018-01-13/18:59:28.37           0.52050288
2018-01-13/18:59:28.41           0.52075713
2018-01-13/18:59:28.44           0.52205581
2018-01-13/18:59:28.47           0.52252138
2018-01-13/18:59:28.50           0.52301006
2018-01-13/18:59:28.53           0.52300154
2018-01-13/18:59:28.56           0.52386105
2018-01-13/18:59:28.59           0.52428824
2018-01-13/18:59:28.62           0.52484580
2018-01-13/18:59:28.66           0.52482248
2018-01-13/18:59:28.69           0.52551425
2018-01-13/18:59:28.72           0.52574206
2018-01-13/18:59:28.75           0.52652705
2018-01-13/18:59:28.78           0.52668453
2018-01-13/18:59:28.81           0.52744216
2018-01-13/18:59:28.84           0.52771752
2018-01-13/18:59:28.87           0.52805467
2018-01-13/18:59:28.91           0.52813394
2018-01-13/18:59:28.94           0.52925983
2018-01-13/18:59:28.97           0.52994472
2018-01-13/18:59:29.00           0.53083571
2018-01-13/18:59:29.03           0.53073890
2018-01-13/18:59:29.06           0.53143354
2018-01-13/18:59:29.09           0.53198124
2018-01-13/18:59:29.12           0.53227413
2018-01-13/18:59:29.16           0.53211615
2018-01-13/18:59:29.19           0.53326190
2018-01-13/18:59:29.22           0.53381035
2018-01-13/18:59:29.25           0.53424056
2018-01-13/18:59:29.28           0.53406850
2018-01-13/18:59:29.31           0.53487134
2018-01-13/18:59:29.34           0.53515667
2018-01-13/18:59:29.37           0.53536513
2018-01-13/18:59:29.41           0.53523677
2018-01-13/18:59:29.44           0.53663034
2018-01-13/18:59:29.47           0.53720324
2018-01-13/18:59:29.50           0.53749361
2018-01-13/18:59:29.53           0.53678425
2018-01-13/18:59:29.56           0.53712568
2018-01-13/18:59:29.59           0.53719092
2018-01-13/18:59:29.62           0.53700744
2018-01-13/18:59:29.66           0.53640944
2018-01-13/18:59:29.69           0.53717248
2018-01-13/18:59:29.72           0.53733189
2018-01-13/18:59:29.75           0.53714224
2018-01-13/18:59:29.78           0.53666922
2018-01-13/18:59:29.81           0.53740885
2018-01-13/18:59:29.84           0.53737931
2018-01-13/18:59:29.87           0.53742388
2018-01-13/18:59:29.91           0.53693691
2018-01-13/18:59:29.94           0.53739631
2018-01-13/18:59:29.97           0.53748124
2018-01-13/18:59:30.00           0.53752508
2018-01-13/18:59:30.03           0.53677992
2018-01-13/18:59:30.06           0.53692592
2018-01-13/18:59:30.09           0.53691881
2018-01-13/18:59:30.12           0.53697575
2018-01-13/18:59:30.16           0.53682421
2018-01-13/18:59:30.19           0.53748794
2018-01-13/18:59:30.22           0.53717735
2018-01-13/18:59:30.25           0.53713364
2018-01-13/18:59:30.28           0.53643871
2018-01-13/18:59:30.31           0.53710623
2018-01-13/18:59:30.34           0.53732338
2018-01-13/18:59:30.37           0.53702961
2018-01-13/18:59:30.41           0.53631583
2018-01-13/18:59:30.44           0.53679915
2018-01-13/18:59:30.47           0.53690763
2018-01-13/18:59:30.50           0.53695730
2018-01-13/18:59:30.53           0.53652331
2018-01-13/18:59:30.56           0.53722427
2018-01-13/18:59:30.59           0.53743768
2018-01-13/18:59:30.62           0.53784939
2018-01-13/18:59:30.66           0.53777836
2018-01-13/18:59:30.69           0.53860426
2018-01-13/18:59:30.72           0.53887763
2018-01-13/18:59:30.75           0.53936500
2018-01-13/18:59:30.78           0.53958843
2018-01-13/18:59:30.81           0.54058237
2018-01-13/18:59:30.84           0.54068993
2018-01-13/18:59:30.87           0.54079471
2018-01-13/18:59:30.91           0.54086123
2018-01-13/18:59:30.94           0.54212463
2018-01-13/18:59:30.97           0.54259394
2018-01-13/18:59:31.00           0.54306465
2018-01-13/18:59:31.03           0.54285067
2018-01-13/18:59:31.06           0.54342326
2018-01-13/18:59:31.09           0.54374839
2018-01-13/18:59:31.12           0.54423236
2018-01-13/18:59:31.16           0.54400698
2018-01-13/18:59:31.19           0.54493764
2018-01-13/18:59:31.22           0.54529010
2018-01-13/18:59:31.25           0.54570874
2018-01-13/18:59:31.28           0.54569521
2018-01-13/18:59:31.31           0.54641353
2018-01-13/18:59:31.34           0.54635244
2018-01-13/18:59:31.37           0.54658134
2018-01-13/18:59:31.41           0.54666899
2018-01-13/18:59:31.44           0.54777495
2018-01-13/18:59:31.47           0.54806011
2018-01-13/18:59:31.50           0.54835201
2018-01-13/18:59:31.53           0.54816239
2018-01-13/18:59:31.56           0.54889047
2018-01-13/18:59:31.59           0.54930049
2018-01-13/18:59:31.62           0.55007992
2018-01-13/18:59:31.66           0.55019901
2018-01-13/18:59:31.69           0.55094759
2018-01-13/18:59:31.72           0.55107541
2018-01-13/18:59:31.75           0.55136656
2018-01-13/18:59:31.78           0.55111743
2018-01-13/18:59:31.81           0.55201359
2018-01-13/18:59:31.84           0.55240476
2018-01-13/18:59:31.87           0.55269588
2018-01-13/18:59:31.91           0.55226582
2018-01-13/18:59:31.94           0.55338017
2018-01-13/18:59:31.97           0.55415465
2018-01-13/18:59:32.00           0.55433146
2018-01-13/18:59:32.03           0.55381175
2018-01-13/18:59:32.06           0.55448758
2018-01-13/18:59:32.09           0.55457331
2018-01-13/18:59:32.12           0.55479931
2018-01-13/18:59:32.16           0.55467518
2018-01-13/18:59:32.19           0.55564551
2018-01-13/18:59:32.22           0.55612445
2018-01-13/18:59:32.25           0.55646592
2018-01-13/18:59:32.28           0.55593051
2018-01-13/18:59:32.31           0.55647545
2018-01-13/18:59:32.34           0.55669741
2018-01-13/18:59:32.37           0.55698593
2018-01-13/18:59:32.41           0.55697373
2018-01-13/18:59:32.44           0.55813953
2018-01-13/18:59:32.47           0.55846432
2018-01-13/18:59:32.50           0.55881650
2018-01-13/18:59:32.53           0.55830330
2018-01-13/18:59:32.56           0.55877135
2018-01-13/18:59:32.59           0.55914406
2018-01-13/18:59:32.62           0.55952338
2018-01-13/18:59:32.66           0.55962210
2018-01-13/18:59:32.69           0.56095070
2018-01-13/18:59:32.72           0.56123583
2018-01-13/18:59:32.75           0.56131105
2018-01-13/18:59:32.78           0.56093106
2018-01-13/18:59:32.81           0.56160868
2018-01-13/18:59:32.84           0.56176214
2018-01-13/18:59:32.87           0.56184751
2018-01-13/18:59:32.91           0.56148788
2018-01-13/18:59:32.94           0.56245249
2018-01-13/18:59:32.97           0.56334019
2018-01-13/18:59:33.00           0.56387996
2018-01-13/18:59:33.03           0.56323080
2018-01-13/18:59:33.06           0.56414296
2018-01-13/18:59:33.09           0.56442103
2018-01-13/18:59:33.12           0.56454390
2018-01-13/18:59:33.16           0.56431818
2018-01-13/18:59:33.19           0.56494241
2018-01-13/18:59:33.22           0.56526862
2018-01-13/18:59:33.25           0.56544265
2018-01-13/18:59:33.28           0.56480433
2018-01-13/18:59:33.31           0.56520576
2018-01-13/18:59:33.34           0.56534141
2018-01-13/18:59:33.37           0.56580497
2018-01-13/18:59:33.41           0.56530080
2018-01-13/18:59:33.44           0.56621048
2018-01-13/18:59:33.47           0.56679968
2018-01-13/18:59:33.50           0.56659743
2018-01-13/18:59:33.53           0.56592455
2018-01-13/18:59:33.56           0.56690173
2018-01-13/18:59:33.59           0.56738305
2018-01-13/18:59:33.62           0.56742075
2018-01-13/18:59:33.66           0.56672840
2018-01-13/18:59:33.69           0.56740213
2018-01-13/18:59:33.72           0.56772407
2018-01-13/18:59:33.75           0.56791347
2018-01-13/18:59:33.78           0.56770731
2018-01-13/18:59:33.81           0.56857178
2018-01-13/18:59:33.84           0.56877205
2018-01-13/18:59:33.87           0.56896068
2018-01-13/18:59:33.91           0.56855047
2018-01-13/18:59:33.94           0.56947489
2018-01-13/18:59:33.97           0.56981224
2018-01-13/18:59:34.00           0.56981105
2018-01-13/18:59:34.03           0.56909277
2018-01-13/18:59:34.06           0.57002687
2018-01-13/18:59:34.09           0.57058945
2018-01-13/18:59:34.12           0.57070622
2018-01-13/18:59:34.16           0.57004407
2018-01-13/18:59:34.19           0.57055250
2018-01-13/18:59:34.22           0.57064750
2018-01-13/18:59:34.25           0.57101208
2018-01-13/18:59:34.28           0.57088449
2018-01-13/18:59:34.31           0.57156390
2018-01-13/18:59:34.34           0.57179020
2018-01-13/18:59:34.37           0.57248589
2018-01-13/18:59:34.41           0.57218125
2018-01-13/18:59:34.44           0.57278674
2018-01-13/18:59:34.47           0.57295505
2018-01-13/18:59:34.50           0.57304685
2018-01-13/18:59:34.53           0.57253256
2018-01-13/18:59:34.56           0.57347929
2018-01-13/18:59:34.59           0.57390313
2018-01-13/18:59:34.62           0.57382570
2018-01-13/18:59:34.66           0.57335145
2018-01-13/18:59:34.69           0.57432695
2018-01-13/18:59:34.72           0.57439958
2018-01-13/18:59:34.75           0.57435244
2018-01-13/18:59:34.78           0.57407477
2018-01-13/18:59:34.81           0.57454651
2018-01-13/18:59:34.84           0.57463786
2018-01-13/18:59:34.87           0.57509351
2018-01-13/18:59:34.91           0.57451500
2018-01-13/18:59:34.94           0.57510199
2018-01-13/18:59:34.97           0.57522226
2018-01-13/18:59:35.00           0.57567852
2018-01-13/18:59:35.03           0.57509359
2018-01-13/18:59:35.06           0.57508871
2018-01-13/18:59:35.09           0.57512990
2018-01-13/18:59:35.12           0.57541900
2018-01-13/18:59:35.16           0.57504745
2018-01-13/18:59:35.19           0.57590555
2018-01-13/18:59:35.22           0.57619877
2018-01-13/18:59:35.25           0.57627387
2018-01-13/18:59:35.28           0.57591393
2018-01-13/18:59:35.31           0.57657437
2018-01-13/18:59:35.34           0.57659923
2018-01-13/18:59:35.37           0.57663859
2018-01-13/18:59:35.41           0.57629474
2018-01-13/18:59:35.44           0.57683574
2018-01-13/18:59:35.47           0.57674472
2018-01-13/18:59:35.50           0.57656078
2018-01-13/18:59:35.53           0.57582043
2018-01-13/18:59:35.56           0.57670576
2018-01-13/18:59:35.59           0.57696911
2018-01-13/18:59:35.62           0.57707336
2018-01-13/18:59:35.66           0.57665563
2018-01-13/18:59:35.69           0.57744289
2018-01-13/18:59:35.72           0.57744452
2018-01-13/18:59:35.75           0.57733884
2018-01-13/18:59:35.78           0.57640383
2018-01-13/18:59:35.81           0.57678681
2018-01-13/18:59:35.84           0.57705895
2018-01-13/18:59:35.87           0.57735697
2018-01-13/18:59:35.91           0.57699902
2018-01-13/18:59:35.94           0.57723866
2018-01-13/18:59:35.97           0.57716563
2018-01-13/18:59:36.00           0.57765544
2018-01-13/18:59:36.03           0.57706850
2018-01-13/18:59:36.06           0.57732101
2018-01-13/18:59:36.09           0.57748785
2018-01-13/18:59:36.12           0.57768237
2018-01-13/18:59:36.16           0.57733173
2018-01-13/18:59:36.19           0.57783383
2018-01-13/18:59:36.22           0.57752279
2018-01-13/18:59:36.25           0.57736554
2018-01-13/18:59:36.28           0.57673973
2018-01-13/18:59:36.31           0.57742776
2018-01-13/18:59:36.34           0.57787291
2018-01-13/18:59:36.37           0.57787675
2018-01-13/18:59:36.41           0.57690306
2018-01-13/18:59:36.44           0.57764067
2018-01-13/18:59:36.47           0.57761186
2018-01-13/18:59:36.50           0.57713756
2018-01-13/18:59:36.53           0.57660819
2018-01-13/18:59:36.56           0.57742631
2018-01-13/18:59:36.59           0.57790387
2018-01-13/18:59:36.62           0.57812139
2018-01-13/18:59:36.66           0.57727758
2018-01-13/18:59:36.69           0.57770294
2018-01-13/18:59:36.72           0.57768088
2018-01-13/18:59:36.75           0.57723925
2018-01-13/18:59:36.78           0.57641111
2018-01-13/18:59:36.81           0.57683783
2018-01-13/18:59:36.84           0.57668899
2018-01-13/18:59:36.87           0.57717446
2018-01-13/18:59:36.91           0.57687658
2018-01-13/18:59:36.94           0.57753360
2018-01-13/18:59:36.97           0.57733145
2018-01-13/18:59:37.00           0.57714761
2018-01-13/18:59:37.03           0.57689202
2018-01-13/18:59:37.06           0.57765915
2018-01-13/18:59:37.09           0.57769520
2018-01-13/18:59:37.12           0.57772910
2018-01-13/18:59:37.16           0.57692413
2018-01-13/18:59:37.19           0.57724308
2018-01-13/18:59:37.22           0.57686914
2018-01-13/18:59:37.25           0.57684353
2018-01-13/18:59:37.28           0.57635139
2018-01-13/18:59:37.31           0.57665339
2018-01-13/18:59:37.34           0.57677314
2018-01-13/18:59:37.37           0.57671706
2018-01-13/18:59:37.41           0.57609271
2018-01-13/18:59:37.44           0.57625021
2018-01-13/18:59:37.47           0.57590728
2018-01-13/18:59:37.50           0.57589923
2018-01-13/18:59:37.53           0.57525135
2018-01-13/18:59:37.56           0.57572134
2018-01-13/18:59:37.59           0.57576313
2018-01-13/18:59:37.62           0.57578093
2018-01-13/18:59:37.66           0.57527432
2018-01-13/18:59:37.69           0.57586758
2018-01-13/18:59:37.72           0.57526543
2018-01-13/18:59:37.75           0.57483057
2018-01-13/18:59:37.78           0.57437554
2018-01-13/18:59:37.81           0.57513480
2018-01-13/18:59:37.84           0.57497198
2018-01-13/18:59:37.87           0.57499527
2018-01-13/18:59:37.91           0.57411180
2018-01-13/18:59:37.94           0.57432016
2018-01-13/18:59:37.97           0.57409671
2018-01-13/18:59:38.00           0.57385472
2018-01-13/18:59:38.03           0.57344232
2018-01-13/18:59:38.06           0.57357217
2018-01-13/18:59:38.09           0.57365605
2018-01-13/18:59:38.12           0.57392563
2018-01-13/18:59:38.16           0.57283761
2018-01-13/18:59:38.19           0.57323978
2018-01-13/18:59:38.22           0.57332413
2018-01-13/18:59:38.25           0.57310323
2018-01-13/18:59:38.28           0.57224460
2018-01-13/18:59:38.31           0.57298779
2018-01-13/18:59:38.34           0.57359473
2018-01-13/18:59:38.37           0.57367796
2018-01-13/18:59:38.41           0.57272490
2018-01-13/18:59:38.44           0.57242998
2018-01-13/18:59:38.47           0.57191385
2018-01-13/18:59:38.50           0.57166706
2018-01-13/18:59:38.53           0.57070778
2018-01-13/18:59:38.56           0.57128494
2018-01-13/18:59:38.59           0.57144800
2018-01-13/18:59:38.62           0.57191797
2018-01-13/18:59:38.66           0.57158616
2018-01-13/18:59:38.69           0.57140733
2018-01-13/18:59:38.72           0.57109054
2018-01-13/18:59:38.75           0.57101585
2018-01-13/18:59:38.78           0.57050056
2018-01-13/18:59:38.81           0.57124164
2018-01-13/18:59:38.84           0.57115538
2018-01-13/18:59:38.87           0.57071805
2018-01-13/18:59:38.91           0.57001552
2018-01-13/18:59:38.94           0.57014508
2018-01-13/18:59:38.97           0.56898477
2018-01-13/18:59:39.00           0.56904251
2018-01-13/18:59:39.03           0.56860225
2018-01-13/18:59:39.06           0.56880530
2018-01-13/18:59:39.09           0.56857006
2018-01-13/18:59:39.12           0.56856251
2018-01-13/18:59:39.16           0.56797144
2018-01-13/18:59:39.19           0.56818996
2018-01-13/18:59:39.22           0.56761504
2018-01-13/18:59:39.25           0.56684975
2018-01-13/18:59:39.28           0.56611244
2018-01-13/18:59:39.31           0.56619761
2018-01-13/18:59:39.34           0.56557326
2018-01-13/18:59:39.37           0.56574833
2018-01-13/18:59:39.41           0.56522731
2018-01-13/18:59:39.44           0.56502006
2018-01-13/18:59:39.47           0.56409734
2018-01-13/18:59:39.50           0.56351883
2018-01-13/18:59:39.53           0.56289951
2018-01-13/18:59:39.56           0.56295443
2018-01-13/18:59:39.59           0.56234974
2018-01-13/18:59:39.62           0.56216420
2018-01-13/18:59:39.66           0.56100436
2018-01-13/18:59:39.69           0.56045089
2018-01-13/18:59:39.72           0.55977456
2018-01-13/18:59:39.75           0.55903661
2018-01-13/18:59:39.78           0.55750811
2018-01-13/18:59:39.81           0.55721514
2018-01-13/18:59:39.84           0.55645921
2018-01-13/18:59:39.87           0.55628937
2018-01-13/18:59:39.91           0.55466721
2018-01-13/18:59:39.94           0.55370150
2018-01-13/18:59:39.97           0.55310949
2018-01-13/18:59:40.00           0.55233789
2018-01-13/18:59:40.03           0.55129101
2018-01-13/18:59:40.06           0.55119796
2018-01-13/18:59:40.09           0.55025961
2018-01-13/18:59:40.12           0.54975117
2018-01-13/18:59:40.16           0.54849499
2018-01-13/18:59:40.19           0.54846421
2018-01-13/18:59:40.22           0.54792701
2018-01-13/18:59:40.25           0.54689440
2018-01-13/18:59:40.28           0.54560971
2018-01-13/18:59:40.31           0.54572321
2018-01-13/18:59:40.34           0.54501206
2018-01-13/18:59:40.37           0.54392885
2018-01-13/18:59:40.41           0.54229877
2018-01-13/18:59:40.44           0.54187469
2018-01-13/18:59:40.47           0.54158332
2018-01-13/18:59:40.50           0.54101833
2018-01-13/18:59:40.53           0.53950702
2018-01-13/18:59:40.56           0.54016235
2018-01-13/18:59:40.59           0.54061547
2018-01-13/18:59:40.62           0.53963147
2018-01-13/18:59:40.66           0.53857249
2018-01-13/18:59:40.69           0.53879780
2018-01-13/18:59:40.72           0.53736333
2018-01-13/18:59:40.75           0.53720111
2018-01-13/18:59:40.78           0.53710010
2018-01-13/18:59:40.81           0.53729364
2018-01-13/18:59:40.84           0.53686469
2018-01-13/18:59:40.87           0.53651939
2018-01-13/18:59:40.91           0.53552461
2018-01-13/18:59:40.94           0.53541492
2018-01-13/18:59:40.97           0.53511227
2018-01-13/18:59:41.00           0.53481353
2018-01-13/18:59:41.03           0.53391762
2018-01-13/18:59:41.06           0.53408940
2018-01-13/18:59:41.09           0.53338806
2018-01-13/18:59:41.12           0.53291951
2018-01-13/18:59:41.16           0.53260028
2018-01-13/18:59:41.19           0.53273090
2018-01-13/18:59:41.22           0.53208498
2018-01-13/18:59:41.25           0.53173690
2018-01-13/18:59:41.28           0.53043612
2018-01-13/18:59:41.31           0.53072334
2018-01-13/18:59:41.34           0.53050002
2018-01-13/18:59:41.37           0.52984229
2018-01-13/18:59:41.41           0.52905448
2018-01-13/18:59:41.44           0.52914515
2018-01-13/18:59:41.47           0.52814894
2018-01-13/18:59:41.50           0.52754172
2018-01-13/18:59:41.53           0.52685071
2018-01-13/18:59:41.56           0.52642032
2018-01-13/18:59:41.59           0.52602104
2018-01-13/18:59:41.62           0.52627623
2018-01-13/18:59:41.66           0.52533823
2018-01-13/18:59:41.69           0.52494011
2018-01-13/18:59:41.72           0.52415754
2018-01-13/18:59:41.75           0.52378340
2018-01-13/18:59:41.78           0.52276442
2018-01-13/18:59:41.81           0.52275619
2018-01-13/18:59:41.84           0.52242470
2018-01-13/18:59:41.87           0.52201366
2018-01-13/18:59:41.91           0.52132069
2018-01-13/18:59:41.94           0.52129691
2018-01-13/18:59:41.97           0.51989822
2018-01-13/18:59:42.00           0.51928434
2018-01-13/18:59:42.03           0.51884728
2018-01-13/18:59:42.06           0.51907265
2018-01-13/18:59:42.09           0.51899062
2018-01-13/18:59:42.12           0.51818638
2018-01-13/18:59:42.16           0.51696418
2018-01-13/18:59:42.19           0.51712046
2018-01-13/18:59:42.22           0.51668376
2018-01-13/18:59:42.25           0.51625900
2018-01-13/18:59:42.28           0.51485954
2018-01-13/18:59:42.31           0.51517726
2018-01-13/18:59:42.34           0.51484543
2018-01-13/18:59:42.37           0.51351362
2018-01-13/18:59:42.41           0.51227656
2018-01-13/18:59:42.44           0.51255186
2018-01-13/18:59:42.47           0.51190323
2018-01-13/18:59:42.50           0.51075957
2018-01-13/18:59:42.53           0.50952450
2018-01-13/18:59:42.56           0.50999630
2018-01-13/18:59:42.59           0.50990159
2018-01-13/18:59:42.62           0.50896295
2018-01-13/18:59:42.66           0.50777970
2018-01-13/18:59:42.69           0.50813820
2018-01-13/18:59:42.72           0.50786975
2018-01-13/18:59:42.75           0.50730113
2018-01-13/18:59:42.78           0.50607500
2018-01-13/18:59:42.81           0.50605087
2018-01-13/18:59:42.84           0.50521677
2018-01-13/18:59:42.87           0.50432166
2018-01-13/18:59:42.91           0.50324704
2018-01-13/18:59:42.94           0.50310111
2018-01-13/18:59:42.97           0.50224328
2018-01-13/18:59:43.00           0.50152320
2018-01-13/18:59:43.03           0.50060072
2018-01-13/18:59:43.06           0.50054805
2018-01-13/18:59:43.09           0.49995484
2018-01-13/18:59:43.12           0.49954442
2018-01-13/18:59:43.16           0.49857520
2018-01-13/18:59:43.19           0.49826569
2018-01-13/18:59:43.22           0.49730365
2018-01-13/18:59:43.25           0.49652297
2018-01-13/18:59:43.28           0.49567494
2018-01-13/18:59:43.31           0.49570343
2018-01-13/18:59:43.34           0.49461122
2018-01-13/18:59:43.37           0.49352835
2018-01-13/18:59:43.41           0.49269307
2018-01-13/18:59:43.44           0.49288694
2018-01-13/18:59:43.47           0.49205706
2018-01-13/18:59:43.50           0.49144051
2018-01-13/18:59:43.53           0.49039362
2018-01-13/18:59:43.56           0.48990769
2018-01-13/18:59:43.59           0.48966188
2018-01-13/18:59:43.62           0.48952350
2018-01-13/18:59:43.66           0.48817155
2018-01-13/18:59:43.69           0.48723303
2018-01-13/18:59:43.72           0.48629916
2018-01-13/18:59:43.75           0.48579268
2018-01-13/18:59:43.78           0.48472785
2018-01-13/18:59:43.81           0.48484723
2018-01-13/18:59:43.84           0.48414330
2018-01-13/18:59:43.87           0.48304218
2018-01-13/18:59:43.91           0.48157537
2018-01-13/18:59:43.94           0.48116699
2018-01-13/18:59:43.97           0.48051600
2018-01-13/18:59:44.00           0.48013623
2018-01-13/18:59:44.03           0.47909874
2018-01-13/18:59:44.06           0.47891145
2018-01-13/18:59:44.09           0.47814497
2018-01-13/18:59:44.12           0.47741061
2018-01-13/18:59:44.16           0.47662687
2018-01-13/18:59:44.19           0.47533694
2018-01-13/18:59:44.22           0.47513369
2018-01-13/18:59:44.25           0.47501380
2018-01-13/18:59:44.28           0.47376912
2018-01-13/18:59:44.31           0.47289424
2018-01-13/18:59:44.34           0.47213799
2018-01-13/18:59:44.37           0.47109313
2018-01-13/18:59:44.41           0.47033679
2018-01-13/18:59:44.44           0.47011404
2018-01-13/18:59:44.47           0.46901683
2018-01-13/18:59:44.50           0.46794978
2018-01-13/18:59:44.53           0.46760789
2018-01-13/18:59:44.56           0.46705226
2018-01-13/18:59:44.59           0.46679916
2018-01-13/18:59:44.62           0.46589702
2018-01-13/18:59:44.66           0.46489659
2018-01-13/18:59:44.69           0.46424970
2018-01-13/18:59:44.72           0.46291561
2018-01-13/18:59:44.75           0.46177457
2018-01-13/18:59:44.78           0.46135041
2018-01-13/18:59:44.81           0.46065767
2018-01-13/18:59:44.84           0.45987696
2018-01-13/18:59:44.87           0.45955237
2018-01-13/18:59:44.91           0.45836827
2018-01-13/18:59:44.94           0.45741211
2018-01-13/18:59:44.97           0.45673580
2018-01-13/18:59:45.00           0.45525478
2018-01-13/18:59:45.03           0.45447195
2018-01-13/18:59:45.06           0.45374525
2018-01-13/18:59:45.09           0.45278264
2018-01-13/18:59:45.12           0.45168014
2018-01-13/18:59:45.16           0.45098679
2018-01-13/18:59:45.19           0.45021732
2018-01-13/18:59:45.22           0.44965272
2018-01-13/18:59:45.25           0.44889611
2018-01-13/18:59:45.28           0.44815309
2018-01-13/18:59:45.31           0.44677890
2018-01-13/18:59:45.34           0.44638910
2018-01-13/18:59:45.37           0.44538727
2018-01-13/18:59:45.41           0.44410954
2018-01-13/18:59:45.44           0.44307212
2018-01-13/18:59:45.47           0.44356868
2018-01-13/18:59:45.50           0.44285307
2018-01-13/18:59:45.53           0.44160447
2018-01-13/18:59:45.56           0.44013165
2018-01-13/18:59:45.59           0.43959601
2018-01-13/18:59:45.62           0.43837543
2018-01-13/18:59:45.66           0.43767263
2018-01-13/18:59:45.69           0.43671281
2018-01-13/18:59:45.72           0.43603419
2018-01-13/18:59:45.75           0.43553988
2018-01-13/18:59:45.78           0.43430491
2018-01-13/18:59:45.81           0.43306509
2018-01-13/18:59:45.84           0.43323980
2018-01-13/18:59:45.87           0.43241903
2018-01-13/18:59:45.91           0.43177480
2018-01-13/18:59:45.94           0.42995017
2018-01-13/18:59:45.97           0.42868958
2018-01-13/18:59:46.00           0.42771741
2018-01-13/18:59:46.03           0.42682382
2018-01-13/18:59:46.06           0.42521133
2018-01-13/18:59:46.09           0.42474670
2018-01-13/18:59:46.12           0.42359297
2018-01-13/18:59:46.16           0.42253003
2018-01-13/18:59:46.19           0.42199180
2018-01-13/18:59:46.22           0.42198068
2018-01-13/18:59:46.25           0.42094139
2018-01-13/18:59:46.28           0.42017726
2018-01-13/18:59:46.31           0.41928430
2018-01-13/18:59:46.34           0.41862349
2018-01-13/18:59:46.37           0.41725597
2018-01-13/18:59:46.41           0.41598463
2018-01-13/18:59:46.44           0.41462696
2018-01-13/18:59:46.47           0.41434340
2018-01-13/18:59:46.50           0.41298902
2018-01-13/18:59:46.53           0.41141090
2018-01-13/18:59:46.56           0.40996347
2018-01-13/18:59:46.59           0.41001426
2018-01-13/18:59:46.62           0.40908829
2018-01-13/18:59:46.66           0.40784283
2018-01-13/18:59:46.69           0.40668605
2018-01-13/18:59:46.72           0.40663903
2018-01-13/18:59:46.75           0.40623413
2018-01-13/18:59:46.78           0.40516148
2018-01-13/18:59:46.81           0.40366986
2018-01-13/18:59:46.84           0.40283605
2018-01-13/18:59:46.87           0.40150199
2018-01-13/18:59:46.91           0.40025929
2018-01-13/18:59:46.94           0.39893754
2018-01-13/18:59:46.97           0.39844954
2018-01-13/18:59:47.00           0.39723226
2018-01-13/18:59:47.03           0.39647651
2018-01-13/18:59:47.06           0.39499683
2018-01-13/18:59:47.09           0.39343963
2018-01-13/18:59:47.12           0.39239101
2018-01-13/18:59:47.16           0.39164806
2018-01-13/18:59:47.19           0.39030928
2018-01-13/18:59:47.22           0.38981280
2018-01-13/18:59:47.25           0.38826843
2018-01-13/18:59:47.28           0.38684619
2018-01-13/18:59:47.31           0.38573365
2018-01-13/18:59:47.34           0.38543120
2018-01-13/18:59:47.37           0.38447196
2018-01-13/18:59:47.41           0.38317622
2018-01-13/18:59:47.44           0.38169511
2018-01-13/18:59:47.47           0.38155161
2018-01-13/18:59:47.50           0.38102615
2018-01-13/18:59:47.53           0.37981654
2018-01-13/18:59:47.56           0.37823102
2018-01-13/18:59:47.59           0.37736054
2018-01-13/18:59:47.62           0.37588254
2018-01-13/18:59:47.66           0.37491171
2018-01-13/18:59:47.69           0.37330561
2018-01-13/18:59:47.72           0.37208416
2018-01-13/18:59:47.75           0.37085269
2018-01-13/18:59:47.78           0.36970004
2018-01-13/18:59:47.81           0.36896890
2018-01-13/18:59:47.84           0.36902449
2018-01-13/18:59:47.87           0.36762697
2018-01-13/18:59:47.91           0.36626774
2018-01-13/18:59:47.94           0.36457600
2018-01-13/18:59:47.97           0.36389159
2018-01-13/18:59:48.00           0.36311741
2018-01-13/18:59:48.03           0.36188775
2018-01-13/18:59:48.06           0.35991861
2018-01-13/18:59:48.09           0.35904164
2018-01-13/18:59:48.12           0.35775007
2018-01-13/18:59:48.16           0.35625135
2018-01-13/18:59:48.19           0.35500931
2018-01-13/18:59:48.22           0.35420928
2018-01-13/18:59:48.25           0.35291361
2018-01-13/18:59:48.28           0.35229205
2018-01-13/18:59:48.31           0.35138337
2018-01-13/18:59:48.34           0.35084495
2018-01-13/18:59:48.37           0.34969815
2018-01-13/18:59:48.41           0.34842755
2018-01-13/18:59:48.44           0.34622266
2018-01-13/18:59:48.47           0.34468188
2018-01-13/18:59:48.50           0.34347069
2018-01-13/18:59:48.53           0.34274234
2018-01-13/18:59:48.56           0.34113248
2018-01-13/18:59:48.59           0.33995158
2018-01-13/18:59:48.62           0.33924369
2018-01-13/18:59:48.66           0.33764600
2018-01-13/18:59:48.69           0.33582622
2018-01-13/18:59:48.72           0.33507340
2018-01-13/18:59:48.75           0.33409776
2018-01-13/18:59:48.78           0.33322566
2018-01-13/18:59:48.81           0.33154071
2018-01-13/18:59:48.84           0.33073043
2018-01-13/18:59:48.87           0.32993335
2018-01-13/18:59:48.91           0.32828591
2018-01-13/18:59:48.94           0.32634765
2018-01-13/18:59:48.97           0.32548104
2018-01-13/18:59:49.00           0.32438797
2018-01-13/18:59:49.03           0.32346789
2018-01-13/18:59:49.06           0.32181267
2018-01-13/18:59:49.09           0.32051635
2018-01-13/18:59:49.12           0.31919870
2018-01-13/18:59:49.16           0.31829443
2018-01-13/18:59:49.19           0.31693009
2018-01-13/18:59:49.22           0.31582115
2018-01-13/18:59:49.25           0.31492598
2018-01-13/18:59:49.28           0.31417695
2018-01-13/18:59:49.31           0.31232013
2018-01-13/18:59:49.34           0.31131997
2018-01-13/18:59:49.37           0.31038377
2018-01-13/18:59:49.41           0.30863454
2018-01-13/18:59:49.44           0.30636651
2018-01-13/18:59:49.47           0.30540162
2018-01-13/18:59:49.50           0.30443820
2018-01-13/18:59:49.53           0.30295373
2018-01-13/18:59:49.56           0.30059077
2018-01-13/18:59:49.59           0.29966365
2018-01-13/18:59:49.62           0.29829559
2018-01-13/18:59:49.66           0.29636086
2018-01-13/18:59:49.69           0.29450242
2018-01-13/18:59:49.72           0.29342420
2018-01-13/18:59:49.75           0.29238187
2018-01-13/18:59:49.78           0.29087321
2018-01-13/18:59:49.81           0.28893182
2018-01-13/18:59:49.84           0.28749978
2018-01-13/18:59:49.87           0.28595292
2018-01-13/18:59:49.91           0.28462363
2018-01-13/18:59:49.94           0.28260047
2018-01-13/18:59:49.97           0.28160623
2018-01-13/18:59:50.00           0.28026354
2018-01-13/18:59:50.03           0.27838134
2018-01-13/18:59:50.06           0.27618751
2018-01-13/18:59:50.09           0.27499922
2018-01-13/18:59:50.12           0.27351575
2018-01-13/18:59:50.16           0.27200592
2018-01-13/18:59:50.19           0.27026691
2018-01-13/18:59:50.22           0.26914098
2018-01-13/18:59:50.25           0.26767447
2018-01-13/18:59:50.28           0.26571672
2018-01-13/18:59:50.31           0.26365511
2018-01-13/18:59:50.34           0.26241946
2018-01-13/18:59:50.37           0.26098925
2018-01-13/18:59:50.41           0.25969506
2018-01-13/18:59:50.44           0.25808875
2018-01-13/18:59:50.47           0.25637607
2018-01-13/18:59:50.50           0.25446806
2018-01-13/18:59:50.53           0.25370303
2018-01-13/18:59:50.56           0.25260127
2018-01-13/18:59:50.59           0.25139522
2018-01-13/18:59:50.62           0.25026019
2018-01-13/18:59:50.66           0.24869142
2018-01-13/18:59:50.69           0.24663060
2018-01-13/18:59:50.72           0.24556371
2018-01-13/18:59:50.75           0.24463733
2018-01-13/18:59:50.78           0.24377373
2018-01-13/18:59:50.81           0.24206744
2018-01-13/18:59:50.84           0.24076275
2018-01-13/18:59:50.87           0.23916342
2018-01-13/18:59:50.91           0.23730815
2018-01-13/18:59:50.94           0.23580423
2018-01-13/18:59:50.97           0.23510329
2018-01-13/18:59:51.00           0.23321292
2018-01-13/18:59:51.03           0.23160204
2018-01-13/18:59:51.06           0.23048113
2018-01-13/18:59:51.09           0.22949903
2018-01-13/18:59:51.12           0.22829657
2018-01-13/18:59:51.16           0.22684029
2018-01-13/18:59:51.19           0.22476217
2018-01-13/18:59:51.22           0.22298964
2018-01-13/18:59:51.25           0.22122505
2018-01-13/18:59:51.28           0.21998606
2018-01-13/18:59:51.31           0.21855816
2018-01-13/18:59:51.34           0.21728721
2018-01-13/18:59:51.37           0.21588636
2018-01-13/18:59:51.41           0.21440650
2018-01-13/18:59:51.44           0.21263180
2018-01-13/18:59:51.47           0.21165222
2018-01-13/18:59:51.50           0.21045268
2018-01-13/18:59:51.53           0.20912375
2018-01-13/18:59:51.56           0.20786471
2018-01-13/18:59:51.59           0.20666577
2018-01-13/18:59:51.62           0.20495843
2018-01-13/18:59:51.66           0.20304112
2018-01-13/18:59:51.69           0.20067046
2018-01-13/18:59:51.72           0.19922981
2018-01-13/18:59:51.75           0.19844357
2018-01-13/18:59:51.78           0.19756949
2018-01-13/18:59:51.81           0.19626540
2018-01-13/18:59:51.84           0.19468627
2018-01-13/18:59:51.87           0.19286912
2018-01-13/18:59:51.91           0.19118446
2018-01-13/18:59:51.94           0.18944298
2018-01-13/18:59:51.97           0.18847486
2018-01-13/18:59:52.00           0.18640321
2018-01-13/18:59:52.03           0.18484383
2018-01-13/18:59:52.06           0.18379733
2018-01-13/18:59:52.09           0.18247188
2018-01-13/18:59:52.12           0.18059745
2018-01-13/18:59:52.16           0.17935264
2018-01-13/18:59:52.19           0.17829215
2018-01-13/18:59:52.22           0.17676000
2018-01-13/18:59:52.25           0.17558051
2018-01-13/18:59:52.28           0.17398449
2018-01-13/18:59:52.31           0.17184352
2018-01-13/18:59:52.34           0.17075432
2018-01-13/18:59:52.37           0.16906955
2018-01-13/18:59:52.41           0.16763013
2018-01-13/18:59:52.44           0.16611307
2018-01-13/18:59:52.47           0.16480399
2018-01-13/18:59:52.50           0.16301752
2018-01-13/18:59:52.53           0.16110912
2018-01-13/18:59:52.56           0.16002929
2018-01-13/18:59:52.59           0.15896570
2018-01-13/18:59:52.62           0.15678612
2018-01-13/18:59:52.66           0.15502186
2018-01-13/18:59:52.69           0.15320662
2018-01-13/18:59:52.72           0.15174931
2018-01-13/18:59:52.75           0.15043643
2018-01-13/18:59:52.78           0.14912301
2018-01-13/18:59:52.81           0.14765553
2018-01-13/18:59:52.84           0.14655701
2018-01-13/18:59:52.87           0.14469811
2018-01-13/18:59:52.91           0.14249504
2018-01-13/18:59:52.94           0.14102366
2018-01-13/18:59:52.97           0.13987504
2018-01-13/18:59:53.00           0.13793205
2018-01-13/18:59:53.03           0.13579119
2018-01-13/18:59:53.06           0.13447800
2018-01-13/18:59:53.09           0.13366532
2018-01-13/18:59:53.12           0.13195635
2018-01-13/18:59:53.16           0.13022684
2018-01-13/18:59:53.19           0.12845950
2018-01-13/18:59:53.22           0.12641274
2018-01-13/18:59:53.25           0.12503256
2018-01-13/18:59:53.28           0.12385049
2018-01-13/18:59:53.31           0.12219210
2018-01-13/18:59:53.34           0.12061472
2018-01-13/18:59:53.37           0.11864166
2018-01-13/18:59:53.41           0.11649792
2018-01-13/18:59:53.44           0.11482483
2018-01-13/18:59:53.47           0.11430170
2018-01-13/18:59:53.50           0.11300299
2018-01-13/18:59:53.53           0.11146481
2018-01-13/18:59:53.56           0.10973604
2018-01-13/18:59:53.59           0.10760323
2018-01-13/18:59:53.62           0.10593935
2018-01-13/18:59:53.66           0.10469679
2018-01-13/18:59:53.69           0.10287746
2018-01-13/18:59:53.72           0.10072707
2018-01-13/18:59:53.75          0.098850835
2018-01-13/18:59:53.78          0.097819511
2018-01-13/18:59:53.81          0.096384065
2018-01-13/18:59:53.84          0.094917374
2018-01-13/18:59:53.87          0.092953742
2018-01-13/18:59:53.91          0.091268323
2018-01-13/18:59:53.94          0.089235250
2018-01-13/18:59:53.97          0.087191811
2018-01-13/18:59:54.00          0.085882150
2018-01-13/18:59:54.03          0.084419865
2018-01-13/18:59:54.06          0.082514022
2018-01-13/18:59:54.09          0.081330789
2018-01-13/18:59:54.12          0.080262174
2018-01-13/18:59:54.16          0.078310608
2018-01-13/18:59:54.19          0.076263943
2018-01-13/18:59:54.22          0.074805795
2018-01-13/18:59:54.25          0.072905566
2018-01-13/18:59:54.28          0.070914889
2018-01-13/18:59:54.31          0.069644034
2018-01-13/18:59:54.34          0.068154559
2018-01-13/18:59:54.37          0.066558365
2018-01-13/18:59:54.41          0.065209748
2018-01-13/18:59:54.44          0.063160253
2018-01-13/18:59:54.47          0.061449306
2018-01-13/18:59:54.50          0.059966815
2018-01-13/18:59:54.53          0.058659688
2018-01-13/18:59:54.56          0.057357442
2018-01-13/18:59:54.59          0.055989583
2018-01-13/18:59:54.62          0.054522161
2018-01-13/18:59:54.66          0.052652448
2018-01-13/18:59:54.69          0.050388230
2018-01-13/18:59:54.72          0.048318655
2018-01-13/18:59:54.75          0.046596121
2018-01-13/18:59:54.78          0.044798592
2018-01-13/18:59:54.81          0.043122047
2018-01-13/18:59:54.84          0.041538749
2018-01-13/18:59:54.87          0.040075768
2018-01-13/18:59:54.91          0.038507419
2018-01-13/18:59:54.94          0.035767502
2018-01-13/18:59:54.97          0.033551091
2018-01-13/18:59:55.00          0.032596338
2018-01-13/18:59:55.03          0.031308593
2018-01-13/18:59:55.06          0.029036488
2018-01-13/18:59:55.09          0.027281291
2018-01-13/18:59:55.12          0.025600309
2018-01-13/18:59:55.16          0.024301083
2018-01-13/18:59:55.19          0.022655755
2018-01-13/18:59:55.22          0.020190000
2018-01-13/18:59:55.25          0.018425084
2018-01-13/18:59:55.28          0.017066157
2018-01-13/18:59:55.31          0.015180056
2018-01-13/18:59:55.34          0.013271033
2018-01-13/18:59:55.37          0.012087953
2018-01-13/18:59:55.41          0.010394320
2018-01-13/18:59:55.44         0.0082387693
2018-01-13/18:59:55.47         0.0063583507
2018-01-13/18:59:55.50         0.0046023250
2018-01-13/18:59:55.53         0.0036373897
2018-01-13/18:59:55.56         0.0018706681
2018-01-13/18:59:55.59        0.00040287856
2018-01-13/18:59:55.62         0.0018541858
2018-01-13/18:59:55.66         0.0031818659
2018-01-13/18:59:55.69         0.0050078919
2018-01-13/18:59:55.72         0.0075916240
2018-01-13/18:59:55.75         0.0092854025
2018-01-13/18:59:55.78          0.010478015
2018-01-13/18:59:55.81          0.012257255
2018-01-13/18:59:55.84          0.014369377
2018-01-13/18:59:55.87          0.016273837
2018-01-13/18:59:55.91          0.017820359
2018-01-13/18:59:55.94          0.019298958
2018-01-13/18:59:55.97          0.021316782
2018-01-13/18:59:56.00          0.022858375
2018-01-13/18:59:56.03          0.024582136
2018-01-13/18:59:56.06          0.026762037
2018-01-13/18:59:56.09          0.027968514
2018-01-13/18:59:56.12          0.029077257
2018-01-13/18:59:56.16          0.031036575
2018-01-13/18:59:56.19          0.033526146
2018-01-13/18:59:56.22          0.035361548
2018-01-13/18:59:56.25          0.037424196
2018-01-13/18:59:56.28          0.039751720
2018-01-13/18:59:56.31          0.040804756
2018-01-13/18:59:56.34          0.042030681
2018-01-13/18:59:56.37          0.044068083
2018-01-13/18:59:56.41          0.046245027
2018-01-13/18:59:56.44          0.047821361
2018-01-13/18:59:56.47          0.049425367
2018-01-13/18:59:56.50          0.051657627
2018-01-13/18:59:56.53          0.053873109
2018-01-13/18:59:56.56          0.055323229
2018-01-13/18:59:56.59          0.057189371
2018-01-13/18:59:56.62          0.058973274
2018-01-13/18:59:56.66          0.060894099
2018-01-13/18:59:56.69          0.062810610
2018-01-13/18:59:56.72          0.064701146
2018-01-13/18:59:56.75          0.066692296
2018-01-13/18:59:56.78          0.067929862
2018-01-13/18:59:56.81          0.069347195
2018-01-13/18:59:56.84          0.071146419
2018-01-13/18:59:56.87          0.073444815
2018-01-13/18:59:56.91          0.075283220
2018-01-13/18:59:56.94          0.076523995
2018-01-13/18:59:56.97          0.078823322
2018-01-13/18:59:57.00          0.080673752
2018-01-13/18:59:57.03          0.082623118
2018-01-13/18:59:57.06          0.084746579
2018-01-13/18:59:57.09          0.086256992
2018-01-13/18:59:57.12          0.087937188
2018-01-13/18:59:57.16          0.089907086
2018-01-13/18:59:57.19          0.091326675
2018-01-13/18:59:57.22          0.093611831
2018-01-13/18:59:57.25          0.095678456
2018-01-13/18:59:57.28          0.096855497
2018-01-13/18:59:57.31          0.098957666
2018-01-13/18:59:57.34           0.10129309
2018-01-13/18:59:57.37           0.10264676
2018-01-13/18:59:57.41           0.10430502
2018-01-13/18:59:57.44           0.10640528
2018-01-13/18:59:57.47           0.10813080
2018-01-13/18:59:57.50           0.10987266
2018-01-13/18:59:57.53           0.11248245
2018-01-13/18:59:57.56           0.11431568
2018-01-13/18:59:57.59           0.11598022
2018-01-13/18:59:57.62           0.11802765
2018-01-13/18:59:57.66           0.12012087
2018-01-13/18:59:57.69           0.12177233
2018-01-13/18:59:57.72           0.12381034
2018-01-13/18:59:57.75           0.12601045
2018-01-13/18:59:57.78           0.12788904
2018-01-13/18:59:57.81           0.12869930
2018-01-13/18:59:57.84           0.13021693
2018-01-13/18:59:57.87           0.13232593
2018-01-13/18:59:57.91           0.13481203
2018-01-13/18:59:57.94           0.13688549
2018-01-13/18:59:57.97           0.13849456
2018-01-13/18:59:58.00           0.14026382
2018-01-13/18:59:58.03           0.14258026
2018-01-13/18:59:58.06           0.14407160
2018-01-13/18:59:58.09           0.14533672
2018-01-13/18:59:58.12           0.14763825
2018-01-13/18:59:58.16           0.15042054
2018-01-13/18:59:58.19           0.15204305
2018-01-13/18:59:58.22           0.15421825
2018-01-13/18:59:58.25           0.15646492
2018-01-13/18:59:58.28           0.15790544
2018-01-13/18:59:58.31           0.15958832
2018-01-13/18:59:58.34           0.16192559
2018-01-13/18:59:58.37           0.16353442
2018-01-13/18:59:58.41           0.16536699
2018-01-13/18:59:58.44           0.16671583
2018-01-13/18:59:58.47           0.16905275
2018-01-13/18:59:58.50           0.17099196
2018-01-13/18:59:58.53           0.17266828
2018-01-13/18:59:58.56           0.17517509
2018-01-13/18:59:58.59           0.17682391
2018-01-13/18:59:58.62           0.17865749
2018-01-13/18:59:58.66           0.18117934
2018-01-13/18:59:58.69           0.18327497
2018-01-13/18:59:58.72           0.18540686
2018-01-13/18:59:58.75           0.18748570
2018-01-13/18:59:58.78           0.18947609
2018-01-13/18:59:58.81           0.19069858
2018-01-13/18:59:58.84           0.19273441
2018-01-13/18:59:58.87           0.19475259
2018-01-13/18:59:58.91           0.19659681
2018-01-13/18:59:58.94           0.19841316
2018-01-13/18:59:58.97           0.20016495
2018-01-13/18:59:59.00           0.20224018
2018-01-13/18:59:59.03           0.20495436
2018-01-13/18:59:59.06           0.20638179
2018-01-13/18:59:59.09           0.20794141
2018-01-13/18:59:59.12           0.20952564
2018-01-13/18:59:59.16           0.21094152
2018-01-13/18:59:59.19           0.21327683
2018-01-13/18:59:59.22           0.21651131
2018-01-13/18:59:59.25           0.21817714
2018-01-13/18:59:59.28           0.21957866
2018-01-13/18:59:59.31           0.22096051
2018-01-13/18:59:59.34           0.22297307
2018-01-13/18:59:59.37           0.22496103
2018-01-13/18:59:59.41           0.22730654
2018-01-13/18:59:59.44           0.22958065
2018-01-13/18:59:59.47           0.23131927
2018-01-13/18:59:59.50           0.23264046
2018-01-13/18:59:59.53           0.23464051
2018-01-13/18:59:59.56           0.23661961
2018-01-13/18:59:59.59           0.23824712
2018-01-13/18:59:59.62           0.23972060
2018-01-13/18:59:59.66           0.24182142
2018-01-13/18:59:59.69           0.24361274
2018-01-13/18:59:59.72           0.24537303
2018-01-13/18:59:59.75           0.24662338
2018-01-13/18:59:59.78           0.24802639
2018-01-13/18:59:59.81           0.24968426
2018-01-13/18:59:59.84           0.25207196
2018-01-13/18:59:59.87           0.25433605
2018-01-13/18:59:59.91           0.25630735
2018-01-13/18:59:59.94           0.25750077
2018-01-13/18:59:59.97           0.25903839
2018-01-13/19:00:00.00           0.26125706
2018-01-13/19:00:00.03           0.26392367
2018-01-13/19:00:00.06           0.26500776
2018-01-13/19:00:00.09           0.26642552
2018-01-13/19:00:00.12           0.26806288
2018-01-13/19:00:00.16           0.27001096
2018-01-13/19:00:00.19           0.27169609
2018-01-13/19:00:00.22           0.27351089
2018-01-13/19:00:00.25           0.27510345
2018-01-13/19:00:00.28           0.27674018
2018-01-13/19:00:00.31           0.27790862
2018-01-13/19:00:00.34           0.27949300
2018-01-13/19:00:00.37           0.28154921
2018-01-13/19:00:00.41           0.28347986
2018-01-13/19:00:00.44           0.28444570
2018-01-13/19:00:00.47           0.28618168
2018-01-13/19:00:00.50           0.28788123
2018-01-13/19:00:00.53           0.28962978
2018-01-13/19:00:00.56           0.29114637
2018-01-13/19:00:00.59           0.29312273
2018-01-13/19:00:00.62           0.29536728
2018-01-13/19:00:00.66           0.29769905
2018-01-13/19:00:00.69           0.29921595
2018-01-13/19:00:00.72           0.30136223
2018-01-13/19:00:00.75           0.30323395
2018-01-13/19:00:00.78           0.30523592
2018-01-13/19:00:00.81           0.30666420
2018-01-13/19:00:00.84           0.30894123
2018-01-13/19:00:00.87           0.31148857
2018-01-13/19:00:00.91           0.31342995
2018-01-13/19:00:00.94           0.31479435
2018-01-13/19:00:00.97           0.31742905
2018-01-13/19:00:01.00           0.31930162
2018-01-13/19:00:01.03           0.32074010
2018-01-13/19:00:01.06           0.32229536
2018-01-13/19:00:01.09           0.32463681
2018-01-13/19:00:01.12           0.32629183
2018-01-13/19:00:01.16           0.32794280
2018-01-13/19:00:01.19           0.32971593
2018-01-13/19:00:01.22           0.33238046
2018-01-13/19:00:01.25           0.33431995
2018-01-13/19:00:01.28           0.33608362
2018-01-13/19:00:01.31           0.33794792
2018-01-13/19:00:01.34           0.33976334
2018-01-13/19:00:01.37           0.34149493
2018-01-13/19:00:01.41           0.34350525
2018-01-13/19:00:01.44           0.34485615
2018-01-13/19:00:01.47           0.34771793
2018-01-13/19:00:01.50           0.34977996
2018-01-13/19:00:01.53           0.35115549
2018-01-13/19:00:01.56           0.35288870
2018-01-13/19:00:01.59           0.35499799
2018-01-13/19:00:01.62           0.35687840
2018-01-13/19:00:01.66           0.35850353
2018-01-13/19:00:01.69           0.36013290
2018-01-13/19:00:01.72           0.36284596
2018-01-13/19:00:01.75           0.36399688
2018-01-13/19:00:01.78           0.36593886
2018-01-13/19:00:01.81           0.36748856
2018-01-13/19:00:01.84           0.36917934
2018-01-13/19:00:01.87           0.37119613
2018-01-13/19:00:01.91           0.37379650
2018-01-13/19:00:01.94           0.37589751
2018-01-13/19:00:01.97           0.37830331
2018-01-13/19:00:02.00           0.37985692
2018-01-13/19:00:02.03           0.38156952
2018-01-13/19:00:02.06           0.38321764
2018-01-13/19:00:02.09           0.38498292
2018-01-13/19:00:02.12           0.38707548
2018-01-13/19:00:02.16           0.38918875
2018-01-13/19:00:02.19           0.39081711
2018-01-13/19:00:02.22           0.39317897
2018-01-13/19:00:02.25           0.39465734
2018-01-13/19:00:02.28           0.39733410
2018-01-13/19:00:02.31           0.39948936
2018-01-13/19:00:02.34           0.40115481
2018-01-13/19:00:02.37           0.40243082
2018-01-13/19:00:02.41           0.40436405
2018-01-13/19:00:02.44           0.40626925
2018-01-13/19:00:02.47           0.40875842
2018-01-13/19:00:02.50           0.41032242
2018-01-13/19:00:02.53           0.41235630
2018-01-13/19:00:02.56           0.41417007
2018-01-13/19:00:02.59           0.41619093
2018-01-13/19:00:02.62           0.41783205
2018-01-13/19:00:02.66           0.42010486
2018-01-13/19:00:02.69           0.42217073
2018-01-13/19:00:02.72           0.42430983
2018-01-13/19:00:02.75           0.42568701
2018-01-13/19:00:02.78           0.42746319
2018-01-13/19:00:02.81           0.42916607
2018-01-13/19:00:02.84           0.43147342
2018-01-13/19:00:02.87           0.43330680
2018-01-13/19:00:02.91           0.43524537
2018-01-13/19:00:02.94           0.43697717
2018-01-13/19:00:02.97           0.43980993
2018-01-13/19:00:03.00           0.44188594
2018-01-13/19:00:03.03           0.44399739
2018-01-13/19:00:03.06           0.44573587
2018-01-13/19:00:03.09           0.44769058
2018-01-13/19:00:03.12           0.44888915
2018-01-13/19:00:03.16           0.45102085
2018-01-13/19:00:03.19           0.45290040
2018-01-13/19:00:03.22           0.45504147
2018-01-13/19:00:03.25           0.45694871
2018-01-13/19:00:03.28           0.45933516
2018-01-13/19:00:03.31           0.46060247
2018-01-13/19:00:03.34           0.46211833
2018-01-13/19:00:03.37           0.46413403
2018-01-13/19:00:03.41           0.46640425
2018-01-13/19:00:03.44           0.46829714
2018-01-13/19:00:03.47           0.47062784
2018-01-13/19:00:03.50           0.47198413
2018-01-13/19:00:03.53           0.47371714
2018-01-13/19:00:03.56           0.47480075
2018-01-13/19:00:03.59           0.47668833
2018-01-13/19:00:03.62           0.47920458
2018-01-13/19:00:03.66           0.48155998
2018-01-13/19:00:03.69           0.48281769
2018-01-13/19:00:03.72           0.48537151
2018-01-13/19:00:03.75           0.48743070
2018-01-13/19:00:03.78           0.48984694
2018-01-13/19:00:03.81           0.49113319
2018-01-13/19:00:03.84           0.49284895
2018-01-13/19:00:03.87           0.49465173
2018-01-13/19:00:03.91           0.49674399
2018-01-13/19:00:03.94           0.49802293
2018-01-13/19:00:03.97           0.50032572
2018-01-13/19:00:04.00           0.50281397
2018-01-13/19:00:04.03           0.50470200
2018-01-13/19:00:04.06           0.50564184
2018-01-13/19:00:04.09           0.50830431
2018-01-13/19:00:04.12           0.51026700
2018-01-13/19:00:04.16           0.51162690
2018-01-13/19:00:04.19           0.51289698
2018-01-13/19:00:04.22           0.51538891
2018-01-13/19:00:04.25           0.51720426
2018-01-13/19:00:04.28           0.51951601
2018-01-13/19:00:04.31           0.52125610
2018-01-13/19:00:04.34           0.52317176
2018-01-13/19:00:04.37           0.52494021
2018-01-13/19:00:04.41           0.52709993
2018-01-13/19:00:04.44           0.52858698
2018-01-13/19:00:04.47           0.53102021
2018-01-13/19:00:04.50           0.53268981
2018-01-13/19:00:04.53           0.53441515
2018-01-13/19:00:04.56           0.53561005
2018-01-13/19:00:04.59           0.53737437
2018-01-13/19:00:04.62           0.53904977
2018-01-13/19:00:04.66           0.54122626
2018-01-13/19:00:04.69           0.54282029
2018-01-13/19:00:04.72           0.54567748
2018-01-13/19:00:04.75           0.54715197
2018-01-13/19:00:04.78           0.54894313
2018-01-13/19:00:04.81           0.55058019
2018-01-13/19:00:04.84           0.55252372
2018-01-13/19:00:04.87           0.55421852
2018-01-13/19:00:04.91           0.55615791
2018-01-13/19:00:04.94           0.55767831
2018-01-13/19:00:04.97           0.56034047
2018-01-13/19:00:05.00           0.56193110
2018-01-13/19:00:05.03           0.56357059
2018-01-13/19:00:05.06           0.56504182
2018-01-13/19:00:05.09           0.56746651
2018-01-13/19:00:05.12           0.56923565
2018-01-13/19:00:05.16           0.57084620
2018-01-13/19:00:05.19           0.57251280
2018-01-13/19:00:05.22           0.57534160
2018-01-13/19:00:05.25           0.57750414
2018-01-13/19:00:05.28           0.57903782
2018-01-13/19:00:05.31           0.57978101
2018-01-13/19:00:05.34           0.58237696
2018-01-13/19:00:05.37           0.58390211
2018-01-13/19:00:05.41           0.58548862
2018-01-13/19:00:05.44           0.58690607
2018-01-13/19:00:05.47           0.58942761
2018-01-13/19:00:05.50           0.59128482
2018-01-13/19:00:05.53           0.59332306
2018-01-13/19:00:05.56           0.59489374
2018-01-13/19:00:05.59           0.59707897
2018-01-13/19:00:05.62           0.59885903
2018-01-13/19:00:05.66           0.60062110
2018-01-13/19:00:05.69           0.60181477
2018-01-13/19:00:05.72           0.60431513
2018-01-13/19:00:05.75           0.60623237
2018-01-13/19:00:05.78           0.60783705
2018-01-13/19:00:05.81           0.60875286
2018-01-13/19:00:05.84           0.61152989
2018-01-13/19:00:05.87           0.61323922
2018-01-13/19:00:05.91           0.61467638
2018-01-13/19:00:05.94           0.61583828
2018-01-13/19:00:05.97           0.61831856
2018-01-13/19:00:06.00           0.62028930
2018-01-13/19:00:06.03           0.62252909
2018-01-13/19:00:06.06           0.62382673
2018-01-13/19:00:06.09           0.62530315
2018-01-13/19:00:06.12           0.62679383
2018-01-13/19:00:06.16           0.62904776
2018-01-13/19:00:06.19           0.63051262
2018-01-13/19:00:06.22           0.63276608
2018-01-13/19:00:06.25           0.63410733
2018-01-13/19:00:06.28           0.63641208
2018-01-13/19:00:06.31           0.63817552
2018-01-13/19:00:06.34           0.63997696
2018-01-13/19:00:06.37           0.64157681
2018-01-13/19:00:06.41           0.64357617
2018-01-13/19:00:06.44           0.64486182
2018-01-13/19:00:06.47           0.64760888
2018-01-13/19:00:06.50           0.64932496
2018-01-13/19:00:06.53           0.65070839
2018-01-13/19:00:06.56           0.65176025
2018-01-13/19:00:06.59           0.65418571
2018-01-13/19:00:06.62           0.65614613
2018-01-13/19:00:06.66           0.65823869
2018-01-13/19:00:06.69           0.65963261
2018-01-13/19:00:06.72           0.66195774
2018-01-13/19:00:06.75           0.66327568
2018-01-13/19:00:06.78           0.66521554
2018-01-13/19:00:06.81           0.66659819
2018-01-13/19:00:06.84           0.66874759
2018-01-13/19:00:06.87           0.67026364
2018-01-13/19:00:06.91           0.67205700
2018-01-13/19:00:06.94           0.67286922
2018-01-13/19:00:06.97           0.67514239
2018-01-13/19:00:07.00           0.67738845
2018-01-13/19:00:07.03           0.67937187
2018-01-13/19:00:07.06           0.68046425
2018-01-13/19:00:07.09           0.68257103
2018-01-13/19:00:07.12           0.68374452
2018-01-13/19:00:07.16           0.68580712
2018-01-13/19:00:07.19           0.68722990
2018-01-13/19:00:07.22           0.68959183
2018-01-13/19:00:07.25           0.69125335
2018-01-13/19:00:07.28           0.69286137
2018-01-13/19:00:07.31           0.69446827
2018-01-13/19:00:07.34           0.69723471
2018-01-13/19:00:07.37           0.69851399
2018-01-13/19:00:07.41           0.69998796
2018-01-13/19:00:07.44           0.70122846
2018-01-13/19:00:07.47           0.70372811
2018-01-13/19:00:07.50           0.70572039
2018-01-13/19:00:07.53           0.70800473
2018-01-13/19:00:07.56           0.70850564
2018-01-13/19:00:07.59           0.71049119
2018-01-13/19:00:07.62           0.71229813
2018-01-13/19:00:07.66           0.71370110
2018-01-13/19:00:07.69           0.71530887
2018-01-13/19:00:07.72           0.71809523
2018-01-13/19:00:07.75           0.71955053
2018-01-13/19:00:07.78           0.72114380
2018-01-13/19:00:07.81           0.72228488
2018-01-13/19:00:07.84           0.72468063
2018-01-13/19:00:07.87           0.72623496
2018-01-13/19:00:07.91           0.72796699
2018-01-13/19:00:07.94           0.72883493
2018-01-13/19:00:07.97           0.73120665
2018-01-13/19:00:08.00           0.73262049
2018-01-13/19:00:08.03           0.73447970
2018-01-13/19:00:08.06           0.73598854
2018-01-13/19:00:08.09           0.73816357
2018-01-13/19:00:08.12           0.73962600
2018-01-13/19:00:08.16           0.74124992
2018-01-13/19:00:08.19           0.74206673
2018-01-13/19:00:08.22           0.74460343
2018-01-13/19:00:08.25           0.74645097
2018-01-13/19:00:08.28           0.74825984
2018-01-13/19:00:08.31           0.74906402
2018-01-13/19:00:08.34           0.75126471
2018-01-13/19:00:08.37           0.75271656
2018-01-13/19:00:08.41           0.75412926
2018-01-13/19:00:08.44           0.75540003
2018-01-13/19:00:08.47           0.75823969
2018-01-13/19:00:08.50           0.76013630
2018-01-13/19:00:08.53           0.76171253
2018-01-13/19:00:08.56           0.76245230
2018-01-13/19:00:08.59           0.76470701
2018-01-13/19:00:08.62           0.76647205
2018-01-13/19:00:08.66           0.76823351
2018-01-13/19:00:08.69           0.76887831
2018-01-13/19:00:08.72           0.77119626
2018-01-13/19:00:08.75           0.77283330
2018-01-13/19:00:08.78           0.77449101
2018-01-13/19:00:08.81           0.77552651
2018-01-13/19:00:08.84           0.77783814
2018-01-13/19:00:08.87           0.77929577
2018-01-13/19:00:08.91           0.78099884
2018-01-13/19:00:08.94           0.78191947
2018-01-13/19:00:08.97           0.78450786
2018-01-13/19:00:09.00           0.78649890
2018-01-13/19:00:09.03           0.78816302
2018-01-13/19:00:09.06           0.78839711
2018-01-13/19:00:09.09           0.79029177
2018-01-13/19:00:09.12           0.79181020
2018-01-13/19:00:09.16           0.79332342
2018-01-13/19:00:09.19           0.79431585
2018-01-13/19:00:09.22           0.79662219
2018-01-13/19:00:09.25           0.79814514
2018-01-13/19:00:09.28           0.80056472
2018-01-13/19:00:09.31           0.80182901
2018-01-13/19:00:09.34           0.80387460
2018-01-13/19:00:09.37           0.80520651
2018-01-13/19:00:09.41           0.80644933
2018-01-13/19:00:09.44           0.80749655
2018-01-13/19:00:09.47           0.81004073
2018-01-13/19:00:09.50           0.81133378
2018-01-13/19:00:09.53           0.81263960
2018-01-13/19:00:09.56           0.81278054
2018-01-13/19:00:09.59           0.81440866
2018-01-13/19:00:09.62           0.81532419
2018-01-13/19:00:09.66           0.81609852
2018-01-13/19:00:09.69           0.81623671
2018-01-13/19:00:09.72           0.81801373
2018-01-13/19:00:09.75           0.81906994
2018-01-13/19:00:09.78           0.82042871
2018-01-13/19:00:09.81           0.82098701
2018-01-13/19:00:09.84           0.82266893
2018-01-13/19:00:09.87           0.82321929
2018-01-13/19:00:09.91           0.82354167
2018-01-13/19:00:09.94           0.82374324
2018-01-13/19:00:09.97           0.82612483
2018-01-13/19:00:10.00           0.82726220
2018-01-13/19:00:10.03           0.82842022
2018-01-13/19:00:10.06           0.82863227
2018-01-13/19:00:10.09           0.83038456
2018-01-13/19:00:10.12           0.83119393
2018-01-13/19:00:10.16           0.83204097
2018-01-13/19:00:10.19           0.83243182
2018-01-13/19:00:10.22           0.83396856
2018-01-13/19:00:10.25           0.83503617
2018-01-13/19:00:10.28           0.83668382
2018-01-13/19:00:10.31           0.83673046
2018-01-13/19:00:10.34           0.83830375
2018-01-13/19:00:10.37           0.83898621
2018-01-13/19:00:10.41           0.83929465
2018-01-13/19:00:10.44           0.83952487
2018-01-13/19:00:10.47           0.84127910
2018-01-13/19:00:10.50           0.84173162
2018-01-13/19:00:10.53           0.84311176
2018-01-13/19:00:10.56           0.84427739
2018-01-13/19:00:10.59           0.84679556
2018-01-13/19:00:10.62           0.84780826
2018-01-13/19:00:10.66           0.84911715
2018-01-13/19:00:10.69           0.84975209
2018-01-13/19:00:10.72           0.85204332
2018-01-13/19:00:10.75           0.85381343
2018-01-13/19:00:10.78           0.85568091
2018-01-13/19:00:10.81           0.85642748
2018-01-13/19:00:10.84           0.85800532
2018-01-13/19:00:10.87           0.85892051
2018-01-13/19:00:10.91           0.86070945
2018-01-13/19:00:10.94           0.86159112
2018-01-13/19:00:10.97           0.86351570
2018-01-13/19:00:11.00           0.86460895
2018-01-13/19:00:11.03           0.86630015
2018-01-13/19:00:11.06           0.86715378
2018-01-13/19:00:11.09           0.86948174
2018-01-13/19:00:11.12           0.87082980
2018-01-13/19:00:11.16           0.87173898
2018-01-13/19:00:11.19           0.87206161
2018-01-13/19:00:11.22           0.87430575
2018-01-13/19:00:11.25           0.87587660
2018-01-13/19:00:11.28           0.87776169
2018-01-13/19:00:11.31           0.87884677
2018-01-13/19:00:11.34           0.88117124
2018-01-13/19:00:11.37           0.88205349
2018-01-13/19:00:11.41           0.88322555
2018-01-13/19:00:11.44           0.88374013
2018-01-13/19:00:11.47           0.88594362
2018-01-13/19:00:11.50           0.88719372
2018-01-13/19:00:11.53           0.88873098
2018-01-13/19:00:11.56           0.88953162
2018-01-13/19:00:11.59           0.89179523
2018-01-13/19:00:11.62           0.89294919
2018-01-13/19:00:11.66           0.89394121
2018-01-13/19:00:11.69           0.89435760
2018-01-13/19:00:11.72           0.89670849
2018-01-13/19:00:11.75           0.89861927
2018-01-13/19:00:11.78           0.90022213
2018-01-13/19:00:11.81           0.90029962
2018-01-13/19:00:11.84           0.90251903
2018-01-13/19:00:11.87           0.90392925
2018-01-13/19:00:11.91           0.90531806
2018-01-13/19:00:11.94           0.90573250
2018-01-13/19:00:11.97           0.90768758
2018-01-13/19:00:12.00           0.90920931
2018-01-13/19:00:12.03           0.91056606
2018-01-13/19:00:12.06           0.91115024
2018-01-13/19:00:12.09           0.91335900
2018-01-13/19:00:12.12           0.91413902
2018-01-13/19:00:12.16           0.91493693
2018-01-13/19:00:12.19           0.91523437
2018-01-13/19:00:12.22           0.91768365
2018-01-13/19:00:12.25           0.91929450
2018-01-13/19:00:12.28           0.92085079
2018-01-13/19:00:12.31           0.92116124
2018-01-13/19:00:12.34           0.92306906
2018-01-13/19:00:12.37           0.92419735
2018-01-13/19:00:12.41           0.92511429
2018-01-13/19:00:12.44           0.92561085
2018-01-13/19:00:12.47           0.92819635
2018-01-13/19:00:12.50           0.92917476
2018-01-13/19:00:12.53           0.93040372
2018-01-13/19:00:12.56           0.93103938
2018-01-13/19:00:12.59           0.93345228
2018-01-13/19:00:12.62           0.93459689
2018-01-13/19:00:12.66           0.93533471
2018-01-13/19:00:12.69           0.93542204
2018-01-13/19:00:12.72           0.93811866
2018-01-13/19:00:12.75           0.93979502
2018-01-13/19:00:12.78           0.94077220
2018-01-13/19:00:12.81           0.94136230
2018-01-13/19:00:12.84           0.94363030
2018-01-13/19:00:12.87           0.94440894
2018-01-13/19:00:12.91           0.94528171
2018-01-13/19:00:12.94           0.94511814
2018-01-13/19:00:12.97           0.94691722
2018-01-13/19:00:13.00           0.94860211
2018-01-13/19:00:13.03           0.94999493
2018-01-13/19:00:13.06           0.95022761
2018-01-13/19:00:13.09           0.95259630
2018-01-13/19:00:13.12           0.95349151
2018-01-13/19:00:13.16           0.95448367
2018-01-13/19:00:13.19           0.95484490
2018-01-13/19:00:13.22           0.95717331
2018-01-13/19:00:13.25           0.95857523
2018-01-13/19:00:13.28           0.95958637
2018-01-13/19:00:13.31           0.95965728
2018-01-13/19:00:13.34           0.96174579
2018-01-13/19:00:13.37           0.96301312
2018-01-13/19:00:13.41           0.96374224
2018-01-13/19:00:13.44           0.96369997
2018-01-13/19:00:13.47           0.96610710
2018-01-13/19:00:13.50           0.96763485
2018-01-13/19:00:13.53           0.96901491
2018-01-13/19:00:13.56           0.96948442
2018-01-13/19:00:13.59           0.97158856
2018-01-13/19:00:13.62           0.97232805
2018-01-13/19:00:13.66           0.97350113
2018-01-13/19:00:13.69           0.97354972
2018-01-13/19:00:13.72           0.97593564
2018-01-13/19:00:13.75           0.97734153
2018-01-13/19:00:13.78           0.97821116
2018-01-13/19:00:13.81           0.97824766
2018-01-13/19:00:13.84           0.98021477
2018-01-13/19:00:13.87           0.98153934
2018-01-13/19:00:13.91           0.98264094
2018-01-13/19:00:13.94           0.98259384
2018-01-13/19:00:13.97           0.98437598
2018-01-13/19:00:14.00           0.98553014
2018-01-13/19:00:14.03           0.98671956
2018-01-13/19:00:14.06           0.98703111
2018-01-13/19:00:14.09           0.98923569
2018-01-13/19:00:14.12           0.98976876
2018-01-13/19:00:14.16           0.99056349
2018-01-13/19:00:14.19           0.99078407
2018-01-13/19:00:14.22           0.99254887
2018-01-13/19:00:14.25           0.99340025
2018-01-13/19:00:14.28           0.99461140
2018-01-13/19:00:14.31           0.99485025
2018-01-13/19:00:14.34           0.99705343
2018-01-13/19:00:14.37           0.99784409
2018-01-13/19:00:14.41           0.99845085
2018-01-13/19:00:14.44           0.99832419
2018-01-13/19:00:14.47            1.0002794
2018-01-13/19:00:14.50            1.0016006
2018-01-13/19:00:14.53            1.0028865
2018-01-13/19:00:14.56            1.0029913
2018-01-13/19:00:14.59            1.0048948
2018-01-13/19:00:14.62            1.0058101
2018-01-13/19:00:14.66            1.0066049
2018-01-13/19:00:14.69            1.0066274
2018-01-13/19:00:14.72            1.0084240
2018-01-13/19:00:14.75            1.0091631
2018-01-13/19:00:14.78            1.0103760
2018-01-13/19:00:14.81            1.0103031
2018-01-13/19:00:14.84            1.0125528
2018-01-13/19:00:14.87            1.0139583
2018-01-13/19:00:14.91            1.0147433
2018-01-13/19:00:14.94            1.0147475
2018-01-13/19:00:14.97            1.0166100
2018-01-13/19:00:15.00            1.0175778
2018-01-13/19:00:15.03            1.0185620
2018-01-13/19:00:15.06            1.0183166
2018-01-13/19:00:15.09            1.0202194
2018-01-13/19:00:15.12            1.0211928
2018-01-13/19:00:15.16            1.0222129
2018-01-13/19:00:15.19            1.0220949
2018-01-13/19:00:15.22            1.0240620
2018-01-13/19:00:15.25            1.0247768
2018-01-13/19:00:15.28            1.0255197
2018-01-13/19:00:15.31            1.0257878
2018-01-13/19:00:15.34            1.0279686
2018-01-13/19:00:15.37            1.0288259
2018-01-13/19:00:15.41            1.0293761
2018-01-13/19:00:15.44            1.0291968
2018-01-13/19:00:15.47            1.0311656
2018-01-13/19:00:15.50            1.0319845
2018-01-13/19:00:15.53            1.0332123
2018-01-13/19:00:15.56            1.0333353
2018-01-13/19:00:15.59            1.0352648
2018-01-13/19:00:15.62            1.0362592
2018-01-13/19:00:15.66            1.0371538
2018-01-13/19:00:15.69            1.0370119
2018-01-13/19:00:15.72            1.0389690
2018-01-13/19:00:15.75            1.0399933
2018-01-13/19:00:15.78            1.0408075
2018-01-13/19:00:15.81            1.0411355
2018-01-13/19:00:15.84            1.0433461
2018-01-13/19:00:15.87            1.0434512
2018-01-13/19:00:15.91            1.0436529
2018-01-13/19:00:15.94            1.0435964
2018-01-13/19:00:15.97            1.0452824
2018-01-13/19:00:16.00            1.0458939
2018-01-13/19:00:16.03            1.0472123
2018-01-13/19:00:16.06            1.0472682
2018-01-13/19:00:16.09            1.0492122
2018-01-13/19:00:16.12            1.0500851
2018-01-13/19:00:16.16            1.0505541
2018-01-13/19:00:16.19            1.0512377
2018-01-13/19:00:16.22            1.0521349
2018-01-13/19:00:16.25            1.0531183
2018-01-13/19:00:16.28            1.0541470
2018-01-13/19:00:16.31            1.0548186
2018-01-13/19:00:16.34            1.0557841
2018-01-13/19:00:16.37            1.0566914
2018-01-13/19:00:16.41            1.0571556
2018-01-13/19:00:16.44            1.0579871
2018-01-13/19:00:16.47            1.0588294
2018-01-13/19:00:16.50            1.0593871
2018-01-13/19:00:16.53            1.0603078
2018-01-13/19:00:16.56            1.0610000
2018-01-13/19:00:16.59            1.0617041
2018-01-13/19:00:16.62            1.0627970
2018-01-13/19:00:16.66            1.0635244
2018-01-13/19:00:16.69            1.0642714
2018-01-13/19:00:16.72            1.0649095
2018-01-13/19:00:16.75            1.0654319
2018-01-13/19:00:16.78            1.0663601
2018-01-13/19:00:16.81            1.0673868
2018-01-13/19:00:16.84            1.0682853
2018-01-13/19:00:16.87            1.0690835
2018-01-13/19:00:16.91            1.0695803
2018-01-13/19:00:16.94            1.0700811
2018-01-13/19:00:16.97            1.0709930
2018-01-13/19:00:17.00            1.0717435
2018-01-13/19:00:17.03            1.0722901
2018-01-13/19:00:17.06            1.0728242
2018-01-13/19:00:17.09            1.0735476
2018-01-13/19:00:17.12            1.0746934
2018-01-13/19:00:17.16            1.0750831
2018-01-13/19:00:17.19            1.0753834
2018-01-13/19:00:17.22            1.0752332
2018-01-13/19:00:17.25            1.0767987
2018-01-13/19:00:17.28            1.0775786
2018-01-13/19:00:17.31            1.0786395
2018-01-13/19:00:17.34            1.0782499
2018-01-13/19:00:17.37            1.0799385
2018-01-13/19:00:17.41            1.0803923
2018-01-13/19:00:17.44            1.0807837
2018-01-13/19:00:17.47            1.0805278
2018-01-13/19:00:17.50            1.0821572
2018-01-13/19:00:17.53            1.0827202
2018-01-13/19:00:17.56            1.0834194
2018-01-13/19:00:17.59            1.0832473
2018-01-13/19:00:17.62            1.0849671
2018-01-13/19:00:17.66            1.0854092
2018-01-13/19:00:17.69            1.0860219
2018-01-13/19:00:17.72            1.0854285
2018-01-13/19:00:17.75            1.0872360
2018-01-13/19:00:17.78            1.0880183
2018-01-13/19:00:17.81            1.0888843
2018-01-13/19:00:17.84            1.0887706
2018-01-13/19:00:17.87            1.0902904
2018-01-13/19:00:17.91            1.0908467
2018-01-13/19:00:17.94            1.0914058
2018-01-13/19:00:17.97            1.0905117
2018-01-13/19:00:18.00            1.0918159
2018-01-13/19:00:18.03            1.0923311
2018-01-13/19:00:18.06            1.0932370
2018-01-13/19:00:18.09            1.0932195
2018-01-13/19:00:18.12            1.0948922
2018-01-13/19:00:18.16            1.0952281
2018-01-13/19:00:18.19            1.0954918
2018-01-13/19:00:18.22            1.0948743
2018-01-13/19:00:18.25            1.0965059
2018-01-13/19:00:18.28            1.0973376
2018-01-13/19:00:18.31            1.0982142
2018-01-13/19:00:18.34            1.0978095
2018-01-13/19:00:18.37            1.0995992
2018-01-13/19:00:18.41            1.0998692
2018-01-13/19:00:18.44            1.1001991
2018-01-13/19:00:18.47            1.0995229
2018-01-13/19:00:18.50            1.1010079
2018-01-13/19:00:18.53            1.1016689
2018-01-13/19:00:18.56            1.1023481
2018-01-13/19:00:18.59            1.1019549
2018-01-13/19:00:18.62            1.1035897
2018-01-13/19:00:18.66            1.1041294
2018-01-13/19:00:18.69            1.1046509
2018-01-13/19:00:18.72            1.1039369
2018-01-13/19:00:18.75            1.1051930
2018-01-13/19:00:18.78            1.1057188
2018-01-13/19:00:18.81            1.1061978
2018-01-13/19:00:18.84            1.1055967
2018-01-13/19:00:18.87            1.1072937
2018-01-13/19:00:18.91            1.1075249
2018-01-13/19:00:18.94            1.1079217
2018-01-13/19:00:18.97            1.1071817
2018-01-13/19:00:19.00            1.1083663
2018-01-13/19:00:19.03            1.1086919
2018-01-13/19:00:19.06            1.1092224
2018-01-13/19:00:19.09            1.1089010
2018-01-13/19:00:19.12            1.1106654
2018-01-13/19:00:19.16            1.1111531
2018-01-13/19:00:19.19            1.1113517
2018-01-13/19:00:19.22            1.1103997
2018-01-13/19:00:19.25            1.1118310
2018-01-13/19:00:19.28            1.1121849
2018-01-13/19:00:19.31            1.1127510
2018-01-13/19:00:19.34            1.1124092
2018-01-13/19:00:19.37            1.1139889
2018-01-13/19:00:19.41            1.1143606
2018-01-13/19:00:19.44            1.1147550
2018-01-13/19:00:19.47            1.1140212
2018-01-13/19:00:19.50            1.1150838
2018-01-13/19:00:19.53            1.1144772
2018-01-13/19:00:19.56            1.1141382
2018-01-13/19:00:19.59            1.1132063
2018-01-13/19:00:19.62            1.1141318
2018-01-13/19:00:19.66            1.1140680
2018-01-13/19:00:19.69            1.1137681
2018-01-13/19:00:19.72            1.1120581
2018-01-13/19:00:19.75            1.1127458
2018-01-13/19:00:19.78            1.1125191
2018-01-13/19:00:19.81            1.1121988
2018-01-13/19:00:19.84            1.1107623
2018-01-13/19:00:19.87            1.1116021
2018-01-13/19:00:19.91            1.1114922
2018-01-13/19:00:19.94            1.1111248
2018-01-13/19:00:19.97            1.1093928
2018-01-13/19:00:20.00            1.1098601
2018-01-13/19:00:20.03            1.1094574
2018-01-13/19:00:20.06            1.1093431
2018-01-13/19:00:20.09            1.1079669
2018-01-13/19:00:20.12            1.1085186
2018-01-13/19:00:20.16            1.1080555
2018-01-13/19:00:20.19            1.1078096
2018-01-13/19:00:20.22            1.1065774
2018-01-13/19:00:20.25            1.1070262
2018-01-13/19:00:20.28            1.1064938
2018-01-13/19:00:20.31            1.1062008
2018-01-13/19:00:20.34            1.1050933
2018-01-13/19:00:20.37            1.1062509
2018-01-13/19:00:20.41            1.1058254
2018-01-13/19:00:20.44            1.1052327
2018-01-13/19:00:20.47            1.1036287
2018-01-13/19:00:20.50            1.1040673
2018-01-13/19:00:20.53            1.1041397
2018-01-13/19:00:20.56            1.1045911
2018-01-13/19:00:20.59            1.1038514
2018-01-13/19:00:20.62            1.1053863
2018-01-13/19:00:20.66            1.1058738
2018-01-13/19:00:20.69            1.1060954
2018-01-13/19:00:20.72            1.1051761
2018-01-13/19:00:20.75            1.1064252
2018-01-13/19:00:20.78            1.1067023
2018-01-13/19:00:20.81            1.1070174
2018-01-13/19:00:20.84            1.1061731
2018-01-13/19:00:20.87            1.1076761
2018-01-13/19:00:20.91            1.1081775
2018-01-13/19:00:20.94            1.1085686
2018-01-13/19:00:20.97            1.1074810
2018-01-13/19:00:21.00            1.1084463
2018-01-13/19:00:21.03            1.1085473
2018-01-13/19:00:21.06            1.1089380
2018-01-13/19:00:21.09            1.1084314
2018-01-13/19:00:21.12            1.1097120
2018-01-13/19:00:21.16            1.1099941
2018-01-13/19:00:21.19            1.1104203
2018-01-13/19:00:21.22            1.1095277
2018-01-13/19:00:21.25            1.1106157
2018-01-13/19:00:21.28            1.1104756
2018-01-13/19:00:21.31            1.1105306
2018-01-13/19:00:21.34            1.1099565
2018-01-13/19:00:21.37            1.1115364
2018-01-13/19:00:21.41            1.1117077
2018-01-13/19:00:21.44            1.1116121
2018-01-13/19:00:21.47            1.1105715
2018-01-13/19:00:21.50            1.1117884
2018-01-13/19:00:21.53            1.1119068
2018-01-13/19:00:21.56            1.1120283
2018-01-13/19:00:21.59            1.1111125
2018-01-13/19:00:21.62            1.1125410
2018-01-13/19:00:21.66            1.1129338
2018-01-13/19:00:21.69            1.1131930
2018-01-13/19:00:21.72            1.1120518
2018-01-13/19:00:21.75            1.1128659
2018-01-13/19:00:21.78            1.1126945
2018-01-13/19:00:21.81            1.1127533
2018-01-13/19:00:21.84            1.1120114
2018-01-13/19:00:21.87            1.1137194
2018-01-13/19:00:21.91            1.1138817
2018-01-13/19:00:21.94            1.1138278
2018-01-13/19:00:21.97            1.1127979
2018-01-13/19:00:22.00            1.1139253
2018-01-13/19:00:22.03            1.1141082
2018-01-13/19:00:22.06            1.1142273
2018-01-13/19:00:22.09            1.1132959
2018-01-13/19:00:22.12            1.1144893
2018-01-13/19:00:22.16            1.1145799
2018-01-13/19:00:22.19            1.1148043
2018-01-13/19:00:22.22            1.1138096
2018-01-13/19:00:22.25            1.1145525
2018-01-13/19:00:22.28            1.1144443
2018-01-13/19:00:22.31            1.1145314
2018-01-13/19:00:22.34            1.1135896
2018-01-13/19:00:22.37            1.1151067
2018-01-13/19:00:22.41            1.1151094
2018-01-13/19:00:22.44            1.1150115
2018-01-13/19:00:22.47            1.1140511
2018-01-13/19:00:22.50            1.1149151
2018-01-13/19:00:22.53            1.1147473
2018-01-13/19:00:22.56            1.1146719
2018-01-13/19:00:22.59            1.1135721
2018-01-13/19:00:22.62            1.1145504
2018-01-13/19:00:22.66            1.1145986
2018-01-13/19:00:22.69            1.1150311
2018-01-13/19:00:22.72            1.1141117
2018-01-13/19:00:22.75            1.1150172
2018-01-13/19:00:22.78            1.1147758
2018-01-13/19:00:22.81            1.1146635
2018-01-13/19:00:22.84            1.1136779
2018-01-13/19:00:22.87            1.1148234
2018-01-13/19:00:22.91            1.1149176
2018-01-13/19:00:22.94            1.1148934
2018-01-13/19:00:22.97            1.1136208
2018-01-13/19:00:23.00            1.1147161
2018-01-13/19:00:23.03            1.1146662
2018-01-13/19:00:23.06            1.1144271
2018-01-13/19:00:23.09            1.1132551
2018-01-13/19:00:23.12            1.1145469
2018-01-13/19:00:23.16            1.1148623
2018-01-13/19:00:23.19            1.1149868
2018-01-13/19:00:23.22            1.1136973
2018-01-13/19:00:23.25            1.1146234
2018-01-13/19:00:23.28            1.1145535
2018-01-13/19:00:23.31            1.1142963
2018-01-13/19:00:23.34            1.1132714
2018-01-13/19:00:23.37            1.1145712
2018-01-13/19:00:23.41            1.1143802
2018-01-13/19:00:23.44            1.1141423
2018-01-13/19:00:23.47            1.1130382
2018-01-13/19:00:23.50            1.1139775
2018-01-13/19:00:23.53            1.1137395
2018-01-13/19:00:23.56            1.1134280
2018-01-13/19:00:23.59            1.1121971
2018-01-13/19:00:23.62            1.1134815
2018-01-13/19:00:23.66            1.1136639
2018-01-13/19:00:23.69            1.1138379
2018-01-13/19:00:23.72            1.1127240
2018-01-13/19:00:23.75            1.1135456
2018-01-13/19:00:23.78            1.1133809
2018-01-13/19:00:23.81            1.1133195
2018-01-13/19:00:23.84            1.1122311
2018-01-13/19:00:23.87            1.1131024
2018-01-13/19:00:23.91            1.1130858
2018-01-13/19:00:23.94            1.1133064
2018-01-13/19:00:23.97            1.1120807
2018-01-13/19:00:24.00            1.1127957
2018-01-13/19:00:24.03            1.1125578
2018-01-13/19:00:24.06            1.1123492
2018-01-13/19:00:24.09            1.1110096
2018-01-13/19:00:24.12            1.1119668
2018-01-13/19:00:24.16            1.1118938
2018-01-13/19:00:24.19            1.1118146
2018-01-13/19:00:24.22            1.1105756
2018-01-13/19:00:24.25            1.1114640
2018-01-13/19:00:24.28            1.1111310
2018-01-13/19:00:24.31            1.1107584
2018-01-13/19:00:24.34            1.1095745
2018-01-13/19:00:24.37            1.1105859
2018-01-13/19:00:24.41            1.1105629
2018-01-13/19:00:24.44            1.1107555
2018-01-13/19:00:24.47            1.1099356
2018-01-13/19:00:24.50            1.1108118
2018-01-13/19:00:24.53            1.1103663
2018-01-13/19:00:24.56            1.1099539
2018-01-13/19:00:24.59            1.1085511
2018-01-13/19:00:24.62            1.1096234
2018-01-13/19:00:24.66            1.1097298
2018-01-13/19:00:24.69            1.1094283
2018-01-13/19:00:24.72            1.1079045
2018-01-13/19:00:24.75            1.1087332
2018-01-13/19:00:24.78            1.1085134
2018-01-13/19:00:24.81            1.1084080
2018-01-13/19:00:24.84            1.1070300
2018-01-13/19:00:24.87            1.1075731
2018-01-13/19:00:24.91            1.1074852
2018-01-13/19:00:24.94            1.1075440
2018-01-13/19:00:24.97            1.1063486
2018-01-13/19:00:25.00            1.1071734
2018-01-13/19:00:25.03            1.1068391
2018-01-13/19:00:25.06            1.1065675
2018-01-13/19:00:25.09            1.1051493
2018-01-13/19:00:25.12            1.1059030
2018-01-13/19:00:25.16            1.1056101
2018-01-13/19:00:25.19            1.1053810
2018-01-13/19:00:25.22            1.1041608
2018-01-13/19:00:25.25            1.1050231
2018-01-13/19:00:25.28            1.1048237
2018-01-13/19:00:25.31            1.1045532
2018-01-13/19:00:25.34            1.1031942
2018-01-13/19:00:25.37            1.1039584
2018-01-13/19:00:25.41            1.1036245
2018-01-13/19:00:25.44            1.1034910
2018-01-13/19:00:25.47            1.1022271
2018-01-13/19:00:25.50            1.1030573
2018-01-13/19:00:25.53            1.1028512
2018-01-13/19:00:25.56            1.1027065
2018-01-13/19:00:25.59            1.1013015
2018-01-13/19:00:25.62            1.1019666
2018-01-13/19:00:25.66            1.1018814
2018-01-13/19:00:25.69            1.1017755
2018-01-13/19:00:25.72            1.1006288
2018-01-13/19:00:25.75            1.1016904
2018-01-13/19:00:25.78            1.1016247
2018-01-13/19:00:25.81            1.1013032
2018-01-13/19:00:25.84            1.0997137
2018-01-13/19:00:25.87            1.1001667
2018-01-13/19:00:25.91            1.0999320
2018-01-13/19:00:25.94            1.0997470
2018-01-13/19:00:25.97            1.0984070
2018-01-13/19:00:26.00            1.0993060
2018-01-13/19:00:26.03            1.0987802
2018-01-13/19:00:26.06            1.0983294
2018-01-13/19:00:26.09            1.0968907
2018-01-13/19:00:26.12            1.0975253
2018-01-13/19:00:26.16            1.0971561
2018-01-13/19:00:26.19            1.0967878
2018-01-13/19:00:26.22            1.0955777
2018-01-13/19:00:26.25            1.0964221
2018-01-13/19:00:26.28            1.0959185
2018-01-13/19:00:26.31            1.0954593
2018-01-13/19:00:26.34            1.0939089
2018-01-13/19:00:26.37            1.0945409
2018-01-13/19:00:26.41            1.0941805
2018-01-13/19:00:26.44            1.0938996
2018-01-13/19:00:26.47            1.0926110
2018-01-13/19:00:26.50            1.0932528
2018-01-13/19:00:26.53            1.0928869
2018-01-13/19:00:26.56            1.0924669
2018-01-13/19:00:26.59            1.0908717
2018-01-13/19:00:26.62            1.0914816
2018-01-13/19:00:26.66            1.0910577
2018-01-13/19:00:26.69            1.0906510
2018-01-13/19:00:26.72            1.0892085
2018-01-13/19:00:26.75            1.0900279
2018-01-13/19:00:26.78            1.0897600
2018-01-13/19:00:26.81            1.0892955
2018-01-13/19:00:26.84            1.0878444
2018-01-13/19:00:26.87            1.0885123
2018-01-13/19:00:26.91            1.0881706
2018-01-13/19:00:26.94            1.0878679
2018-01-13/19:00:26.97            1.0866092
2018-01-13/19:00:27.00            1.0873939
2018-01-13/19:00:27.03            1.0868951
2018-01-13/19:00:27.06            1.0864471
2018-01-13/19:00:27.09            1.0849762
2018-01-13/19:00:27.12            1.0855068
2018-01-13/19:00:27.16            1.0849549
2018-01-13/19:00:27.19            1.0845060
2018-01-13/19:00:27.22            1.0832444
2018-01-13/19:00:27.25            1.0841781
2018-01-13/19:00:27.28            1.0838601
2018-01-13/19:00:27.31            1.0833830
2018-01-13/19:00:27.34            1.0816472
2018-01-13/19:00:27.37            1.0820312
2018-01-13/19:00:27.41            1.0815483
2018-01-13/19:00:27.44            1.0811370
2018-01-13/19:00:27.47            1.0797301
2018-01-13/19:00:27.50            1.0804036
2018-01-13/19:00:27.53            1.0799760
2018-01-13/19:00:27.56            1.0796402
2018-01-13/19:00:27.59            1.0779105
2018-01-13/19:00:27.62            1.0781660
2018-01-13/19:00:27.66            1.0776201
2018-01-13/19:00:27.69            1.0771430
2018-01-13/19:00:27.72            1.0758366
2018-01-13/19:00:27.75            1.0765786
2018-01-13/19:00:27.78            1.0761843
2018-01-13/19:00:27.81            1.0755509
2018-01-13/19:00:27.84            1.0738303
2018-01-13/19:00:27.87            1.0743722
2018-01-13/19:00:27.91            1.0737887
2018-01-13/19:00:27.94            1.0734297
2018-01-13/19:00:27.97            1.0721038
2018-01-13/19:00:28.00            1.0726095
2018-01-13/19:00:28.03            1.0721716
2018-01-13/19:00:28.06            1.0716737
2018-01-13/19:00:28.09            1.0700130
2018-01-13/19:00:28.12            1.0704220
2018-01-13/19:00:28.16            1.0698624
2018-01-13/19:00:28.19            1.0694607
2018-01-13/19:00:28.22            1.0680488
2018-01-13/19:00:28.25            1.0685689
2018-01-13/19:00:28.28            1.0679518
2018-01-13/19:00:28.31            1.0675114
2018-01-13/19:00:28.34            1.0658558
2018-01-13/19:00:28.37            1.0662061
2018-01-13/19:00:28.41            1.0657888
2018-01-13/19:00:28.44            1.0652521
2018-01-13/19:00:28.47            1.0636581
2018-01-13/19:00:28.50            1.0644269
2018-01-13/19:00:28.53            1.0641569
2018-01-13/19:00:28.56            1.0636836
2018-01-13/19:00:28.59            1.0619918
2018-01-13/19:00:28.62            1.0622991
2018-01-13/19:00:28.66            1.0617937
2018-01-13/19:00:28.69            1.0612728
2018-01-13/19:00:28.72            1.0597389
2018-01-13/19:00:28.75            1.0602572
2018-01-13/19:00:28.78            1.0596702
2018-01-13/19:00:28.81            1.0591195
2018-01-13/19:00:28.84            1.0574683
2018-01-13/19:00:28.87            1.0578040
2018-01-13/19:00:28.91            1.0569875
2018-01-13/19:00:28.94            1.0564150
2018-01-13/19:00:28.97            1.0549760
2018-01-13/19:00:29.00            1.0553632
2018-01-13/19:00:29.03            1.0549969
2018-01-13/19:00:29.06            1.0544283
2018-01-13/19:00:29.09            1.0526606
2018-01-13/19:00:29.12            1.0529791
2018-01-13/19:00:29.16            1.0522492
2018-01-13/19:00:29.19            1.0517948
2018-01-13/19:00:29.22            1.0502555
2018-01-13/19:00:29.25            1.0507268
2018-01-13/19:00:29.28            1.0502278
2018-01-13/19:00:29.31            1.0497090
2018-01-13/19:00:29.34            1.0479961
2018-01-13/19:00:29.37            1.0484178
2018-01-13/19:00:29.41            1.0478930
2018-01-13/19:00:29.44            1.0472794
2018-01-13/19:00:29.47            1.0459052
2018-01-13/19:00:29.50            1.0461510
2018-01-13/19:00:29.53            1.0449851
2018-01-13/19:00:29.56            1.0438532
2018-01-13/19:00:29.59            1.0415200
2018-01-13/19:00:29.62            1.0411302
2018-01-13/19:00:29.66            1.0398626
2018-01-13/19:00:29.69            1.0385555
2018-01-13/19:00:29.72            1.0363490
2018-01-13/19:00:29.75            1.0362058
2018-01-13/19:00:29.78            1.0351254
2018-01-13/19:00:29.81            1.0340084
2018-01-13/19:00:29.84            1.0316934
2018-01-13/19:00:29.87            1.0315924
2018-01-13/19:00:29.91            1.0303028
2018-01-13/19:00:29.94            1.0288820
2018-01-13/19:00:29.97            1.0268262
2018-01-13/19:00:30.00            1.0267557
2018-01-13/19:00:30.03            1.0257335
2018-01-13/19:00:30.06            1.0245360
2018-01-13/19:00:30.09            1.0220151
2018-01-13/19:00:30.12            1.0216505
2018-01-13/19:00:30.16            1.0203700
2018-01-13/19:00:30.19            1.0191976
2018-01-13/19:00:30.22            1.0170926
2018-01-13/19:00:30.25            1.0169784
2018-01-13/19:00:30.28            1.0158347
2018-01-13/19:00:30.31            1.0147373
2018-01-13/19:00:30.34            1.0127480
2018-01-13/19:00:30.37            1.0124068
2018-01-13/19:00:30.41            1.0109235
2018-01-13/19:00:30.44            1.0094507
2018-01-13/19:00:30.47            1.0072179
2018-01-13/19:00:30.50            1.0070935
2018-01-13/19:00:30.53            1.0061952
2018-01-13/19:00:30.56            1.0053831
2018-01-13/19:00:30.59            1.0037358
2018-01-13/19:00:30.62            1.0042053
2018-01-13/19:00:30.66            1.0037416
2018-01-13/19:00:30.69            1.0031123
2018-01-13/19:00:30.72            1.0013975
2018-01-13/19:00:30.75            1.0018112
2018-01-13/19:00:30.78            1.0014567
2018-01-13/19:00:30.81            1.0010049
2018-01-13/19:00:30.84           0.99933532
2018-01-13/19:00:30.87           0.99955366
2018-01-13/19:00:30.91           0.99885086
2018-01-13/19:00:30.94           0.99801815
2018-01-13/19:00:30.97           0.99640571
2018-01-13/19:00:31.00           0.99674345
2018-01-13/19:00:31.03           0.99594622
2018-01-13/19:00:31.06           0.99528702
2018-01-13/19:00:31.09           0.99368900
2018-01-13/19:00:31.12           0.99410900
2018-01-13/19:00:31.16           0.99336272
2018-01-13/19:00:31.19           0.99232926
2018-01-13/19:00:31.22           0.99044231
2018-01-13/19:00:31.25           0.99054088
2018-01-13/19:00:31.28           0.98984524
2018-01-13/19:00:31.31           0.98937868
2018-01-13/19:00:31.34           0.98783398
2018-01-13/19:00:31.37           0.98799780
2018-01-13/19:00:31.41           0.98720212
2018-01-13/19:00:31.44           0.98647843
2018-01-13/19:00:31.47           0.98490012
2018-01-13/19:00:31.50           0.98525202
2018-01-13/19:00:31.53           0.98460417
2018-01-13/19:00:31.56           0.98400852
2018-01-13/19:00:31.59           0.98249019
2018-01-13/19:00:31.62           0.98276390
2018-01-13/19:00:31.66           0.98180642
2018-01-13/19:00:31.69           0.98084057
2018-01-13/19:00:31.72           0.97904233
2018-01-13/19:00:31.75           0.97925536
2018-01-13/19:00:31.78           0.97866272
2018-01-13/19:00:31.81           0.97810272
2018-01-13/19:00:31.84           0.97653777
2018-01-13/19:00:31.87           0.97667082
2018-01-13/19:00:31.91           0.97585736
2018-01-13/19:00:31.94           0.97504018
2018-01-13/19:00:31.97           0.97330419
2018-01-13/19:00:32.00           0.97360232
2018-01-13/19:00:32.03           0.97289369
2018-01-13/19:00:32.06           0.97202754
2018-01-13/19:00:32.09           0.97022787
2018-01-13/19:00:32.12           0.97037422
2018-01-13/19:00:32.16           0.96950410
2018-01-13/19:00:32.19           0.96848785
2018-01-13/19:00:32.22           0.96661299
2018-01-13/19:00:32.25           0.96680150
2018-01-13/19:00:32.28           0.96601707
2018-01-13/19:00:32.31           0.96533033
2018-01-13/19:00:32.34           0.96362783
2018-01-13/19:00:32.37           0.96377990
2018-01-13/19:00:32.41           0.96311281
2018-01-13/19:00:32.44           0.96224446
2018-01-13/19:00:32.47           0.96046408
2018-01-13/19:00:32.50           0.96052437
2018-01-13/19:00:32.53           0.95962157
2018-01-13/19:00:32.56           0.95893438
2018-01-13/19:00:32.59           0.95744225
2018-01-13/19:00:32.62           0.95783466
2018-01-13/19:00:32.66           0.95716041
2018-01-13/19:00:32.69           0.95625618
2018-01-13/19:00:32.72           0.95444800
2018-01-13/19:00:32.75           0.95465857
2018-01-13/19:00:32.78           0.95393225
2018-01-13/19:00:32.81           0.95322861
2018-01-13/19:00:32.84           0.95156896
2018-01-13/19:00:32.87           0.95161680
2018-01-13/19:00:32.91           0.95070046
2018-01-13/19:00:32.94           0.94976330
2018-01-13/19:00:32.97           0.94789732
2018-01-13/19:00:33.00           0.94787953
2018-01-13/19:00:33.03           0.94706990
2018-01-13/19:00:33.06           0.94642653
2018-01-13/19:00:33.09           0.94501341
2018-01-13/19:00:33.12           0.94544467
2018-01-13/19:00:33.16           0.94486345
2018-01-13/19:00:33.19           0.94408557
2018-01-13/19:00:33.22           0.94228464
2018-01-13/19:00:33.25           0.94241910
2018-01-13/19:00:33.28           0.94178350
2018-01-13/19:00:33.31           0.94112939
2018-01-13/19:00:33.34           0.93939457
2018-01-13/19:00:33.37           0.93948823
2018-01-13/19:00:33.41           0.93865997
2018-01-13/19:00:33.44           0.93779128
2018-01-13/19:00:33.47           0.93603077
2018-01-13/19:00:33.50           0.93603969
2018-01-13/19:00:33.53           0.93530211
2018-01-13/19:00:33.56           0.93453395
2018-01-13/19:00:33.59           0.93291934
2018-01-13/19:00:33.62           0.93321194
2018-01-13/19:00:33.66           0.93243266
2018-01-13/19:00:33.69           0.93161785
2018-01-13/19:00:33.72           0.92980980
2018-01-13/19:00:33.75           0.92966344
2018-01-13/19:00:33.78           0.92869570
2018-01-13/19:00:33.81           0.92781103
2018-01-13/19:00:33.84           0.92603486
2018-01-13/19:00:33.87           0.92616783
2018-01-13/19:00:33.91           0.92535746
2018-01-13/19:00:33.94           0.92448108
2018-01-13/19:00:33.97           0.92270162
2018-01-13/19:00:34.00           0.92267989
2018-01-13/19:00:34.03           0.92172260
2018-01-13/19:00:34.06           0.92086995
2018-01-13/19:00:34.09           0.91923774
2018-01-13/19:00:34.12           0.91930813
2018-01-13/19:00:34.16           0.91843715
2018-01-13/19:00:34.19           0.91751916
2018-01-13/19:00:34.22           0.91560406
2018-01-13/19:00:34.25           0.91545769
2018-01-13/19:00:34.28           0.91456442
2018-01-13/19:00:34.31           0.91379252
2018-01-13/19:00:34.34           0.91209396
2018-01-13/19:00:34.37           0.91227302
2018-01-13/19:00:34.41           0.91158990
2018-01-13/19:00:34.44           0.91058849
2018-01-13/19:00:34.47           0.90855716
2018-01-13/19:00:34.50           0.90831852
2018-01-13/19:00:34.53           0.90727144
2018-01-13/19:00:34.56           0.90645113
2018-01-13/19:00:34.59           0.90479830
2018-01-13/19:00:34.62           0.90487826
2018-01-13/19:00:34.66           0.90400723
2018-01-13/19:00:34.69           0.90307195
2018-01-13/19:00:34.72           0.90137982
2018-01-13/19:00:34.75           0.90151991
2018-01-13/19:00:34.78           0.90081634
2018-01-13/19:00:34.81           0.90008618
2018-01-13/19:00:34.84           0.89839934
2018-01-13/19:00:34.87           0.89841453
2018-01-13/19:00:34.91           0.89761347
2018-01-13/19:00:34.94           0.89682822
2018-01-13/19:00:34.97           0.89497598
2018-01-13/19:00:35.00           0.89479192
2018-01-13/19:00:35.03           0.89391278
2018-01-13/19:00:35.06           0.89297782
2018-01-13/19:00:35.09           0.89129105
2018-01-13/19:00:35.12           0.89143441
2018-01-13/19:00:35.16           0.89063254
2018-01-13/19:00:35.19           0.88977520
2018-01-13/19:00:35.22           0.88791884
2018-01-13/19:00:35.25           0.88777812
2018-01-13/19:00:35.28           0.88677571
2018-01-13/19:00:35.31           0.88572436
2018-01-13/19:00:35.34           0.88382200
2018-01-13/19:00:35.37           0.88374798
2018-01-13/19:00:35.41           0.88285825
2018-01-13/19:00:35.44           0.88192802
2018-01-13/19:00:35.47           0.88023787
2018-01-13/19:00:35.50           0.88021157
2018-01-13/19:00:35.53           0.87918658
2018-01-13/19:00:35.56           0.87810403
2018-01-13/19:00:35.59           0.87630319
2018-01-13/19:00:35.62           0.87630370
2018-01-13/19:00:35.66           0.87541542
2018-01-13/19:00:35.69           0.87452813
2018-01-13/19:00:35.72           0.87263598
2018-01-13/19:00:35.75           0.87226990
2018-01-13/19:00:35.78           0.87109158
2018-01-13/19:00:35.81           0.87005758
2018-01-13/19:00:35.84           0.86824896
2018-01-13/19:00:35.87           0.86817814
2018-01-13/19:00:35.91           0.86732502
2018-01-13/19:00:35.94           0.86643844
2018-01-13/19:00:35.97           0.86474670
2018-01-13/19:00:36.00           0.86480704
2018-01-13/19:00:36.03           0.86391674
2018-01-13/19:00:36.06           0.86307531
2018-01-13/19:00:36.09           0.86141644
2018-01-13/19:00:36.12           0.86141329
2018-01-13/19:00:36.16           0.86070549
2018-01-13/19:00:36.19           0.85987016
2018-01-13/19:00:36.22           0.85817001
2018-01-13/19:00:36.25           0.85820820
2018-01-13/19:00:36.28           0.85716492
2018-01-13/19:00:36.31           0.85624468
2018-01-13/19:00:36.34           0.85470549
2018-01-13/19:00:36.37           0.85478629
2018-01-13/19:00:36.41           0.85397401
2018-01-13/19:00:36.44           0.85303284
2018-01-13/19:00:36.47           0.85132842
2018-01-13/19:00:36.50           0.85127778
2018-01-13/19:00:36.53           0.85039147
2018-01-13/19:00:36.56           0.84946565
2018-01-13/19:00:36.59           0.84773670
2018-01-13/19:00:36.62           0.84771419
2018-01-13/19:00:36.66           0.84695954
2018-01-13/19:00:36.69           0.84629153
2018-01-13/19:00:36.72           0.84462426
2018-01-13/19:00:36.75           0.84463391
2018-01-13/19:00:36.78           0.84380046
2018-01-13/19:00:36.81           0.84284483
2018-01-13/19:00:36.84           0.84123217
2018-01-13/19:00:36.87           0.84121968
2018-01-13/19:00:36.91           0.84037292
2018-01-13/19:00:36.94           0.83957384
2018-01-13/19:00:36.97           0.83787845
2018-01-13/19:00:37.00           0.83787422
2018-01-13/19:00:37.03           0.83695777
2018-01-13/19:00:37.06           0.83592504
2018-01-13/19:00:37.09           0.83425568
2018-01-13/19:00:37.12           0.83415858
2018-01-13/19:00:37.16           0.83328439
2018-01-13/19:00:37.19           0.83256011
2018-01-13/19:00:37.22           0.83102691
2018-01-13/19:00:37.25           0.83096201
2018-01-13/19:00:37.28           0.82986864
2018-01-13/19:00:37.31           0.82885397
2018-01-13/19:00:37.34           0.82720393
2018-01-13/19:00:37.37           0.82714162
2018-01-13/19:00:37.41           0.82639863
2018-01-13/19:00:37.44           0.82575555
2018-01-13/19:00:37.47           0.82410440
2018-01-13/19:00:37.50           0.82393924
2018-01-13/19:00:37.53           0.82297537
2018-01-13/19:00:37.56           0.82208101
2018-01-13/19:00:37.59           0.82047637
2018-01-13/19:00:37.62           0.82046359
2018-01-13/19:00:37.66           0.81977954
2018-01-13/19:00:37.69           0.81907410
2018-01-13/19:00:37.72           0.81736505
2018-01-13/19:00:37.75           0.81723049
2018-01-13/19:00:37.78           0.81629979
2018-01-13/19:00:37.81           0.81534329
2018-01-13/19:00:37.84           0.81364965
2018-01-13/19:00:37.87           0.81343575
2018-01-13/19:00:37.91           0.81242861
2018-01-13/19:00:37.94           0.81157346
2018-01-13/19:00:37.97           0.80993504
2018-01-13/19:00:38.00           0.80995536
2018-01-13/19:00:38.03           0.80923705
2018-01-13/19:00:38.06           0.80843542
2018-01-13/19:00:38.09           0.80684558
2018-01-13/19:00:38.12           0.80674290
2018-01-13/19:00:38.16           0.80584438
2018-01-13/19:00:38.19           0.80503665
2018-01-13/19:00:38.22           0.80343343
2018-01-13/19:00:38.25           0.80329179
2018-01-13/19:00:38.28           0.80237474
2018-01-13/19:00:38.31           0.80152108
2018-01-13/19:00:38.34           0.79989326
2018-01-13/19:00:38.37           0.79982519
2018-01-13/19:00:38.41           0.79914641
2018-01-13/19:00:38.44           0.79863582
2018-01-13/19:00:38.47           0.79729614
2018-01-13/19:00:38.50           0.79744793
2018-01-13/19:00:38.53           0.79674208
2018-01-13/19:00:38.56           0.79584364
2018-01-13/19:00:38.59           0.79403866
2018-01-13/19:00:38.62           0.79383228
2018-01-13/19:00:38.66           0.79291844
2018-01-13/19:00:38.69           0.79198607
2018-01-13/19:00:38.72           0.79046449
2018-01-13/19:00:38.75           0.79051991
2018-01-13/19:00:38.78           0.78967994
2018-01-13/19:00:38.81           0.78879973
2018-01-13/19:00:38.84           0.78716320
2018-01-13/19:00:38.87           0.78719446
2018-01-13/19:00:38.91           0.78650459
2018-01-13/19:00:38.94           0.78577543
2018-01-13/19:00:38.97           0.78436750
2018-01-13/19:00:39.00           0.78436944
2018-01-13/19:00:39.03           0.78350757
2018-01-13/19:00:39.06           0.78269336
2018-01-13/19:00:39.09           0.78113421
2018-01-13/19:00:39.12           0.78108522
2018-01-13/19:00:39.16           0.78033084
2018-01-13/19:00:39.19           0.77964112
2018-01-13/19:00:39.22           0.77823366
2018-01-13/19:00:39.25           0.77837983
2018-01-13/19:00:39.28           0.77769538
2018-01-13/19:00:39.31           0.77687740
2018-01-13/19:00:39.34           0.77518127
2018-01-13/19:00:39.37           0.77489398
2018-01-13/19:00:39.41           0.77405446
2018-01-13/19:00:39.44           0.77326969
2018-01-13/19:00:39.47           0.77167061
2018-01-13/19:00:39.50           0.77134473
2018-01-13/19:00:39.53           0.77002102
2018-01-13/19:00:39.56           0.76866278
2018-01-13/19:00:39.59           0.76667187
2018-01-13/19:00:39.62           0.76629646
2018-01-13/19:00:39.66           0.76513767
2018-01-13/19:00:39.69           0.76391421
2018-01-13/19:00:39.72           0.76186383
2018-01-13/19:00:39.75           0.76132582
2018-01-13/19:00:39.78           0.76012859
2018-01-13/19:00:39.81           0.75884202
2018-01-13/19:00:39.84           0.75676281
2018-01-13/19:00:39.87           0.75608404
2018-01-13/19:00:39.91           0.75458931
2018-01-13/19:00:39.94           0.75316155
2018-01-13/19:00:39.97           0.75108086
2018-01-13/19:00:40.00           0.75059676
2018-01-13/19:00:40.03           0.74934484
2018-01-13/19:00:40.06           0.74799844
2018-01-13/19:00:40.09           0.74588262
2018-01-13/19:00:40.12           0.74509919
2018-01-13/19:00:40.16           0.74351243
2018-01-13/19:00:40.19           0.74185767
2018-01-13/19:00:40.22           0.73958948
2018-01-13/19:00:40.25           0.73897693
2018-01-13/19:00:40.28           0.73761741
2018-01-13/19:00:40.31           0.73618347
2018-01-13/19:00:40.34           0.73388092
2018-01-13/19:00:40.37           0.73292344
2018-01-13/19:00:40.41           0.73148178
2018-01-13/19:00:40.44           0.73017273
2018-01-13/19:00:40.47           0.72825892
2018-01-13/19:00:40.50           0.72782303
2018-01-13/19:00:40.53           0.72684318
2018-01-13/19:00:40.56           0.72592314
2018-01-13/19:00:40.59           0.72418260
2018-01-13/19:00:40.62           0.72377059
2018-01-13/19:00:40.66           0.72277518
2018-01-13/19:00:40.69           0.72187470
2018-01-13/19:00:40.72           0.72026693
2018-01-13/19:00:40.75           0.71996686
2018-01-13/19:00:40.78           0.71900824
2018-01-13/19:00:40.81           0.71805039
2018-01-13/19:00:40.84           0.71636251
2018-01-13/19:00:40.87           0.71617026
2018-01-13/19:00:40.91           0.71525302
2018-01-13/19:00:40.94           0.71421721
2018-01-13/19:00:40.97           0.71248424
2018-01-13/19:00:41.00           0.71216900
2018-01-13/19:00:41.03           0.71126823
2018-01-13/19:00:41.06           0.71027431
2018-01-13/19:00:41.09           0.70833296
2018-01-13/19:00:41.12           0.70774522
2018-01-13/19:00:41.16           0.70656060
2018-01-13/19:00:41.19           0.70550381
2018-01-13/19:00:41.22           0.70392616
2018-01-13/19:00:41.25           0.70375453
2018-01-13/19:00:41.28           0.70280586
2018-01-13/19:00:41.31           0.70178754
2018-01-13/19:00:41.34           0.70023278
2018-01-13/19:00:41.37           0.70019797
2018-01-13/19:00:41.41           0.69945171
2018-01-13/19:00:41.44           0.69859398
2018-01-13/19:00:41.47           0.69699284
2018-01-13/19:00:41.50           0.69686705
2018-01-13/19:00:41.53           0.69629186
2018-01-13/19:00:41.56           0.69584656
2018-01-13/19:00:41.59           0.69472822
2018-01-13/19:00:41.62           0.69492548
2018-01-13/19:00:41.66           0.69440739
2018-01-13/19:00:41.69           0.69387641
2018-01-13/19:00:41.72           0.69277931
2018-01-13/19:00:41.75           0.69307629
2018-01-13/19:00:41.78           0.69258002
2018-01-13/19:00:41.81           0.69189481
2018-01-13/19:00:41.84           0.69060106
2018-01-13/19:00:41.87           0.69067814
2018-01-13/19:00:41.91           0.68991947
2018-01-13/19:00:41.94           0.68914314
2018-01-13/19:00:41.97           0.68772782
2018-01-13/19:00:42.00           0.68767593
2018-01-13/19:00:42.03           0.68696321
2018-01-13/19:00:42.06           0.68642647
2018-01-13/19:00:42.09           0.68526137
2018-01-13/19:00:42.12           0.68514985
2018-01-13/19:00:42.16           0.68435200
2018-01-13/19:00:42.19           0.68358087
2018-01-13/19:00:42.22           0.68210599
2018-01-13/19:00:42.25           0.68193619
2018-01-13/19:00:42.28           0.68106997
2018-01-13/19:00:42.31           0.68022077
2018-01-13/19:00:42.34           0.67868603
2018-01-13/19:00:42.37           0.67845462
2018-01-13/19:00:42.41           0.67749620
2018-01-13/19:00:42.44           0.67636438
2018-01-13/19:00:42.47           0.67456476
2018-01-13/19:00:42.50           0.67419853
2018-01-13/19:00:42.53           0.67322472
2018-01-13/19:00:42.56           0.67222372
2018-01-13/19:00:42.59           0.67054609
2018-01-13/19:00:42.62           0.67002322
2018-01-13/19:00:42.66           0.66874121
2018-01-13/19:00:42.69           0.66747398
2018-01-13/19:00:42.72           0.66560268
2018-01-13/19:00:42.75           0.66499868
2018-01-13/19:00:42.78           0.66387307
2018-01-13/19:00:42.81           0.66296453
2018-01-13/19:00:42.84           0.66150509
2018-01-13/19:00:42.87           0.66136577
2018-01-13/19:00:42.91           0.66057864
2018-01-13/19:00:42.94           0.65982398
2018-01-13/19:00:42.97           0.65851577
2018-01-13/19:00:43.00           0.65864854
2018-01-13/19:00:43.03           0.65845636
2018-01-13/19:00:43.06           0.65841259
2018-01-13/19:00:43.09           0.65782994
2018-01-13/19:00:43.12           0.65876715
2018-01-13/19:00:43.16           0.65920168
2018-01-13/19:00:43.19           0.65963463
2018-01-13/19:00:43.22           0.65945735
2018-01-13/19:00:43.25           0.66072343
2018-01-13/19:00:43.28           0.66146662
2018-01-13/19:00:43.31           0.66211412
2018-01-13/19:00:43.34           0.66196725
2018-01-13/19:00:43.37           0.66306142
2018-01-13/19:00:43.41           0.66330631
2018-01-13/19:00:43.44           0.66334955
2018-01-13/19:00:43.47           0.66284331
2018-01-13/19:00:43.50           0.66371522
2018-01-13/19:00:43.53           0.66395637
2018-01-13/19:00:43.56           0.66432268
2018-01-13/19:00:43.59           0.66419575
2018-01-13/19:00:43.62           0.66555008
2018-01-13/19:00:43.66           0.66646402
2018-01-13/19:00:43.69           0.66753265
2018-01-13/19:00:43.72           0.66816558
2018-01-13/19:00:43.75           0.67023184
2018-01-13/19:00:43.78           0.67172383
2018-01-13/19:00:43.81           0.67331764
2018-01-13/19:00:43.84           0.67421012
2018-01-13/19:00:43.87           0.67630784
2018-01-13/19:00:43.91           0.67768061
2018-01-13/19:00:43.94           0.67889521
2018-01-13/19:00:43.97           0.67936146
2018-01-13/19:00:44.00           0.68124493
2018-01-13/19:00:44.03           0.68245283
2018-01-13/19:00:44.06           0.68362747
2018-01-13/19:00:44.09           0.68416383
2018-01-13/19:00:44.12           0.68605396
2018-01-13/19:00:44.16           0.68734045
2018-01-13/19:00:44.19           0.68862402
2018-01-13/19:00:44.22           0.68912723
2018-01-13/19:00:44.25           0.69089578
2018-01-13/19:00:44.28           0.69193277
2018-01-13/19:00:44.31           0.69299236
2018-01-13/19:00:44.34           0.69349913
2018-01-13/19:00:44.37           0.69522816
2018-01-13/19:00:44.41           0.69607598
2018-01-13/19:00:44.44           0.69670496
2018-01-13/19:00:44.47           0.69650969
2018-01-13/19:00:44.50           0.69764339
2018-01-13/19:00:44.53           0.69813689
2018-01-13/19:00:44.56           0.69861108
2018-01-13/19:00:44.59           0.69823427
2018-01-13/19:00:44.62           0.69901023
2018-01-13/19:00:44.66           0.69915929
2018-01-13/19:00:44.69           0.69952295
2018-01-13/19:00:44.72           0.69917494
2018-01-13/19:00:44.75           0.70007039
2018-01-13/19:00:44.78           0.70033308
2018-01-13/19:00:44.81           0.70063482
2018-01-13/19:00:44.84           0.70036884
2018-01-13/19:00:44.87           0.70156147
2018-01-13/19:00:44.91           0.70198924
2018-01-13/19:00:44.94           0.70230753
2018-01-13/19:00:44.97           0.70180773
2018-01-13/19:00:45.00           0.70258181
2018-01-13/19:00:45.03           0.70265392
2018-01-13/19:00:45.06           0.70271691
2018-01-13/19:00:45.09           0.70198675
2018-01-13/19:00:45.12           0.70250935
2018-01-13/19:00:45.16           0.70235058
2018-01-13/19:00:45.19           0.70224495
2018-01-13/19:00:45.22           0.70143623
2018-01-13/19:00:45.25           0.70185289
2018-01-13/19:00:45.28           0.70169333
2018-01-13/19:00:45.31           0.70161699
2018-01-13/19:00:45.34           0.70084854
2018-01-13/19:00:45.37           0.70145227
2018-01-13/19:00:45.41           0.70130128
2018-01-13/19:00:45.44           0.70104704
2018-01-13/19:00:45.47           0.70000129
2018-01-13/19:00:45.50           0.70033753
2018-01-13/19:00:45.53           0.69996359
2018-01-13/19:00:45.56           0.69955747
2018-01-13/19:00:45.59           0.69852162
2018-01-13/19:00:45.62           0.69876013
2018-01-13/19:00:45.66           0.69838950
2018-01-13/19:00:45.69           0.69803118
2018-01-13/19:00:45.72           0.69703370
2018-01-13/19:00:45.75           0.69741067
2018-01-13/19:00:45.78           0.69689138
2018-01-13/19:00:45.81           0.69635329
2018-01-13/19:00:45.84           0.69513429
2018-01-13/19:00:45.87           0.69524818
2018-01-13/19:00:45.91           0.69468897
2018-01-13/19:00:45.94           0.69402145
2018-01-13/19:00:45.97           0.69267062
2018-01-13/19:00:46.00           0.69266108
2018-01-13/19:00:46.03           0.69188052
2018-01-13/19:00:46.06           0.69111390
2018-01-13/19:00:46.09           0.69041615
2018-01-13/19:00:46.12           0.68971468
2018-01-13/19:00:46.16           0.68910031
2018-01-13/19:00:46.19           0.68843939
2018-01-13/19:00:46.22           0.68759546
2018-01-13/19:00:46.25           0.68663213
2018-01-13/19:00:46.28           0.68560084
2018-01-13/19:00:46.31           0.68460405
2018-01-13/19:00:46.34           0.68361769
2018-01-13/19:00:46.37           0.68258326
2018-01-13/19:00:46.41           0.68155085
2018-01-13/19:00:46.44           0.68057229
2018-01-13/19:00:46.47           0.67958136
2018-01-13/19:00:46.50           0.67854517
2018-01-13/19:00:46.53           0.67752515
2018-01-13/19:00:46.56           0.67649538
2018-01-13/19:00:46.59           0.67555460
2018-01-13/19:00:46.62           0.67470684
2018-01-13/19:00:46.66           0.67377320
2018-01-13/19:00:46.69           0.67273427
2018-01-13/19:00:46.72           0.67161906
2018-01-13/19:00:46.75           0.67060676
2018-01-13/19:00:46.78           0.66964977
2018-01-13/19:00:46.81           0.66856691
2018-01-13/19:00:46.84           0.66743406
2018-01-13/19:00:46.87           0.66634718
2018-01-13/19:00:46.91           0.66542346
2018-01-13/19:00:46.94           0.66464974
2018-01-13/19:00:46.97           0.66379790
2018-01-13/19:00:47.00           0.66279585
2018-01-13/19:00:47.03           0.66164569
2018-01-13/19:00:47.06           0.66050442
2018-01-13/19:00:47.09           0.65952428
2018-01-13/19:00:47.12           0.65792966
2018-01-13/19:00:47.16           0.65760562
2018-01-13/19:00:47.19           0.65663677
2018-01-13/19:00:47.22           0.65563705
2018-01-13/19:00:47.25           0.65407080
2018-01-13/19:00:47.28           0.65380435
2018-01-13/19:00:47.31           0.65278119
2018-01-13/19:00:47.34           0.65161881
2018-01-13/19:00:47.37           0.64982541
2018-01-13/19:00:47.41           0.64945627
2018-01-13/19:00:47.44           0.64843399
2018-01-13/19:00:47.47           0.64728629
2018-01-13/19:00:47.50           0.64541912
2018-01-13/19:00:47.53           0.64471449
2018-01-13/19:00:47.56           0.64345305
2018-01-13/19:00:47.59           0.64243122
2018-01-13/19:00:47.62           0.64085535
2018-01-13/19:00:47.66           0.64040831
2018-01-13/19:00:47.69           0.63929550
2018-01-13/19:00:47.72           0.63815430
2018-01-13/19:00:47.75           0.63636741
2018-01-13/19:00:47.78           0.63574858
2018-01-13/19:00:47.81           0.63442561
2018-01-13/19:00:47.84           0.63291699
2018-01-13/19:00:47.87           0.63069415
2018-01-13/19:00:47.91           0.62992282
2018-01-13/19:00:47.94           0.62868651
2018-01-13/19:00:47.97           0.62734053
2018-01-13/19:00:48.00           0.62537067
2018-01-13/19:00:48.03           0.62467939
2018-01-13/19:00:48.06           0.62347431
2018-01-13/19:00:48.09           0.62230674
2018-01-13/19:00:48.12           0.62058159
2018-01-13/19:00:48.16           0.62003694
2018-01-13/19:00:48.19           0.61877912
2018-01-13/19:00:48.22           0.61754654
2018-01-13/19:00:48.25           0.61585285
2018-01-13/19:00:48.28           0.61536216
2018-01-13/19:00:48.31           0.61418267
2018-01-13/19:00:48.34           0.61287675
2018-01-13/19:00:48.37           0.61101360
2018-01-13/19:00:48.41           0.61049981
2018-01-13/19:00:48.44           0.60951732
2018-01-13/19:00:48.47           0.60854213
2018-01-13/19:00:48.50           0.60691003
2018-01-13/19:00:48.53           0.60647983
2018-01-13/19:00:48.56           0.60554687
2018-01-13/19:00:48.59           0.60459941
2018-01-13/19:00:48.62           0.60310101
2018-01-13/19:00:48.66           0.60285335
2018-01-13/19:00:48.69           0.60206107
2018-01-13/19:00:48.72           0.60130296
2018-01-13/19:00:48.75           0.60001572
2018-01-13/19:00:48.78           0.59996978
2018-01-13/19:00:48.81           0.59928101
2018-01-13/19:00:48.84           0.59845363
2018-01-13/19:00:48.87           0.59702279
2018-01-13/19:00:48.91           0.59683706
2018-01-13/19:00:48.94           0.59618871
2018-01-13/19:00:48.97           0.59565980
2018-01-13/19:00:49.00           0.59447780
2018-01-13/19:00:49.03           0.59426684
2018-01-13/19:00:49.06           0.59335194
2018-01-13/19:00:49.09           0.59238380
2018-01-13/19:00:49.12           0.59084756
2018-01-13/19:00:49.16           0.59057506
2018-01-13/19:00:49.19           0.58980543
2018-01-13/19:00:49.22           0.58897239
2018-01-13/19:00:49.25           0.58742992
2018-01-13/19:00:49.28           0.58694127
2018-01-13/19:00:49.31           0.58611395
2018-01-13/19:00:49.34           0.58550175
2018-01-13/19:00:49.37           0.58428489
2018-01-13/19:00:49.41           0.58420584
2018-01-13/19:00:49.44           0.58355520
2018-01-13/19:00:49.47           0.58287691
2018-01-13/19:00:49.50           0.58147089
2018-01-13/19:00:49.53           0.58110733
2018-01-13/19:00:49.56           0.58023084
2018-01-13/19:00:49.59           0.57931574
2018-01-13/19:00:49.62           0.57772279
2018-01-13/19:00:49.66           0.57727913
2018-01-13/19:00:49.69           0.57643931
2018-01-13/19:00:49.72           0.57558013
2018-01-13/19:00:49.75           0.57411318
2018-01-13/19:00:49.78           0.57374570
2018-01-13/19:00:49.81           0.57274905
2018-01-13/19:00:49.84           0.57190166
2018-01-13/19:00:49.87           0.57049092
2018-01-13/19:00:49.91           0.57008567
2018-01-13/19:00:49.94           0.56911784
2018-01-13/19:00:49.97           0.56800741
2018-01-13/19:00:50.00           0.56641232
2018-01-13/19:00:50.03           0.56601327
2018-01-13/19:00:50.06           0.56500225
2018-01-13/19:00:50.09           0.56406550
2018-01-13/19:00:50.12           0.56243626
2018-01-13/19:00:50.16           0.56181320
2018-01-13/19:00:50.19           0.56083903
2018-01-13/19:00:50.22           0.55986535
2018-01-13/19:00:50.25           0.55828070
2018-01-13/19:00:50.28           0.55771743
2018-01-13/19:00:50.31           0.55656616
2018-01-13/19:00:50.34           0.55553367
2018-01-13/19:00:50.37           0.55392185
2018-01-13/19:00:50.41           0.55329396
2018-01-13/19:00:50.44           0.55221526
2018-01-13/19:00:50.47           0.55109938
2018-01-13/19:00:50.50           0.54955497
2018-01-13/19:00:50.53           0.54936395
2018-01-13/19:00:50.56           0.54869737
2018-01-13/19:00:50.59           0.54792856
2018-01-13/19:00:50.62           0.54651515
2018-01-13/19:00:50.66           0.54619425
2018-01-13/19:00:50.69           0.54537931
2018-01-13/19:00:50.72           0.54449638
2018-01-13/19:00:50.75           0.54294638
2018-01-13/19:00:50.78           0.54235017
2018-01-13/19:00:50.81           0.54124263
2018-01-13/19:00:50.84           0.54023096
2018-01-13/19:00:50.87           0.53875017
2018-01-13/19:00:50.91           0.53829580
2018-01-13/19:00:50.94           0.53732215
2018-01-13/19:00:50.97           0.53642000
2018-01-13/19:00:51.00           0.53500593
2018-01-13/19:00:51.03           0.53474263
2018-01-13/19:00:51.06           0.53409521
2018-01-13/19:00:51.09           0.53336190
2018-01-13/19:00:51.12           0.53203447
2018-01-13/19:00:51.16           0.53171531
2018-01-13/19:00:51.19           0.53089184
2018-01-13/19:00:51.22           0.52999392
2018-01-13/19:00:51.25           0.52853892
2018-01-13/19:00:51.28           0.52819961
2018-01-13/19:00:51.31           0.52732099
2018-01-13/19:00:51.34           0.52637519
2018-01-13/19:00:51.37           0.52496507
2018-01-13/19:00:51.41           0.52459554
2018-01-13/19:00:51.44           0.52373617
2018-01-13/19:00:51.47           0.52277279
2018-01-13/19:00:51.50           0.52129664
2018-01-13/19:00:51.53           0.52091059
2018-01-13/19:00:51.56           0.52002218
2018-01-13/19:00:51.59           0.51917625
2018-01-13/19:00:51.62           0.51790472
2018-01-13/19:00:51.66           0.51771885
2018-01-13/19:00:51.69           0.51693470
2018-01-13/19:00:51.72           0.51599147
2018-01-13/19:00:51.75           0.51465472
2018-01-13/19:00:51.78           0.51449223
2018-01-13/19:00:51.81           0.51382290
2018-01-13/19:00:51.84           0.51313785
2018-01-13/19:00:51.87           0.51194389
2018-01-13/19:00:51.91           0.51167978
2018-01-13/19:00:51.94           0.51081069
2018-01-13/19:00:51.97           0.51003150
2018-01-13/19:00:52.00           0.50885405
2018-01-13/19:00:52.03           0.50865052
2018-01-13/19:00:52.06           0.50802557
2018-01-13/19:00:52.09           0.50741773
2018-01-13/19:00:52.12           0.50632228
2018-01-13/19:00:52.16           0.50620360
2018-01-13/19:00:52.19           0.50551125
2018-01-13/19:00:52.22           0.50478075
2018-01-13/19:00:52.25           0.50350309
2018-01-13/19:00:52.28           0.50319610
2018-01-13/19:00:52.31           0.50244185
2018-01-13/19:00:52.34           0.50163986
2018-01-13/19:00:52.37           0.50034987
2018-01-13/19:00:52.41           0.50000613
2018-01-13/19:00:52.44           0.49919187
2018-01-13/19:00:52.47           0.49843745
2018-01-13/19:00:52.50           0.49725849
2018-01-13/19:00:52.53           0.49709969
2018-01-13/19:00:52.56           0.49652913
2018-01-13/19:00:52.59           0.49598980
2018-01-13/19:00:52.62           0.49495088
2018-01-13/19:00:52.66           0.49482010
2018-01-13/19:00:52.69           0.49420276
2018-01-13/19:00:52.72           0.49353469
2018-01-13/19:00:52.75           0.49235720
2018-01-13/19:00:52.78           0.49217615
2018-01-13/19:00:52.81           0.49155774
2018-01-13/19:00:52.84           0.49096779
2018-01-13/19:00:52.87           0.48986962
2018-01-13/19:00:52.91           0.48971915
2018-01-13/19:00:52.94           0.48908817
2018-01-13/19:00:52.97           0.48840538
2018-01-13/19:00:53.00           0.48717500
2018-01-13/19:00:53.03           0.48678635
2018-01-13/19:00:53.06           0.48584456
2018-01-13/19:00:53.09           0.48493924
2018-01-13/19:00:53.12           0.48362152
2018-01-13/19:00:53.16           0.48325229
2018-01-13/19:00:53.19           0.48238663
2018-01-13/19:00:53.22           0.48153467
2018-01-13/19:00:53.25           0.48023566
2018-01-13/19:00:53.28           0.47990566
2018-01-13/19:00:53.31           0.47922524
2018-01-13/19:00:53.34           0.47868993
2018-01-13/19:00:53.37           0.47768584
2018-01-13/19:00:53.41           0.47750526
2018-01-13/19:00:53.44           0.47684066
2018-01-13/19:00:53.47           0.47617365
2018-01-13/19:00:53.50           0.47494913
2018-01-13/19:00:53.53           0.47468196
2018-01-13/19:00:53.56           0.47393803
2018-01-13/19:00:53.59           0.47313727
2018-01-13/19:00:53.62           0.47194452
2018-01-13/19:00:53.66           0.47169128
2018-01-13/19:00:53.69           0.47101083
2018-01-13/19:00:53.72           0.47027482
2018-01-13/19:00:53.75           0.46907981
2018-01-13/19:00:53.78           0.46888568
2018-01-13/19:00:53.81           0.46816498
2018-01-13/19:00:53.84           0.46743323
2018-01-13/19:00:53.87           0.46624631
2018-01-13/19:00:53.91           0.46587939
2018-01-13/19:00:53.94           0.46508864
2018-01-13/19:00:53.97           0.46431127
2018-01-13/19:00:54.00           0.46308400
2018-01-13/19:00:54.03           0.46266597
2018-01-13/19:00:54.06           0.46179593
2018-01-13/19:00:54.09           0.46111858
2018-01-13/19:00:54.12           0.46004188
2018-01-13/19:00:54.16           0.45989231
2018-01-13/19:00:54.19           0.45925704
2018-01-13/19:00:54.22           0.45845999
2018-01-13/19:00:54.25           0.45721487
2018-01-13/19:00:54.28           0.45684874
2018-01-13/19:00:54.31           0.45601908
2018-01-13/19:00:54.34           0.45514142
2018-01-13/19:00:54.37           0.45378973
2018-01-13/19:00:54.41           0.45346286
2018-01-13/19:00:54.44           0.45265052
2018-01-13/19:00:54.47           0.45175490
2018-01-13/19:00:54.50           0.45052466
2018-01-13/19:00:54.53           0.45017484
2018-01-13/19:00:54.56           0.44943269
2018-01-13/19:00:54.59           0.44872163
2018-01-13/19:00:54.62           0.44761018
2018-01-13/19:00:54.66           0.44733169
2018-01-13/19:00:54.69           0.44648083
2018-01-13/19:00:54.72           0.44568781
2018-01-13/19:00:54.75           0.44456122
2018-01-13/19:00:54.78           0.44422145
2018-01-13/19:00:54.81           0.44330952
2018-01-13/19:00:54.84           0.44232840
2018-01-13/19:00:54.87           0.44109523
2018-01-13/19:00:54.91           0.44084416
2018-01-13/19:00:54.94           0.44011747
2018-01-13/19:00:54.97           0.43935669
2018-01-13/19:00:55.00           0.43808502
2018-01-13/19:00:55.03           0.43762837
2018-01-13/19:00:55.06           0.43682758
2018-01-13/19:00:55.09           0.43607863
2018-01-13/19:00:55.12           0.43484633
2018-01-13/19:00:55.16           0.43438960
2018-01-13/19:00:55.19           0.43352869
2018-01-13/19:00:55.22           0.43271081
2018-01-13/19:00:55.25           0.43153081
2018-01-13/19:00:55.28           0.43123865
2018-01-13/19:00:55.31           0.43040893
2018-01-13/19:00:55.34           0.42944611
2018-01-13/19:00:55.37           0.42810900
2018-01-13/19:00:55.41           0.42765304
2018-01-13/19:00:55.44           0.42670189
2018-01-13/19:00:55.47           0.42568143
2018-01-13/19:00:55.50           0.42427168
2018-01-13/19:00:55.53           0.42364017
2018-01-13/19:00:55.56           0.42259129
2018-01-13/19:00:55.59           0.42167474
2018-01-13/19:00:55.62           0.42040204
2018-01-13/19:00:55.66           0.41996102
2018-01-13/19:00:55.69           0.41918016
2018-01-13/19:00:55.72           0.41851664
2018-01-13/19:00:55.75           0.41745137
2018-01-13/19:00:55.78           0.41709961
2018-01-13/19:00:55.81           0.41634787
2018-01-13/19:00:55.84           0.41551067
2018-01-13/19:00:55.87           0.41416292
2018-01-13/19:00:55.91           0.41369795
2018-01-13/19:00:55.94           0.41291375
2018-01-13/19:00:55.97           0.41215401
2018-01-13/19:00:56.00           0.41097214
2018-01-13/19:00:56.03           0.41058654
2018-01-13/19:00:56.06           0.40985054
2018-01-13/19:00:56.09           0.40905244
2018-01-13/19:00:56.12           0.40783881
2018-01-13/19:00:56.16           0.40748503
2018-01-13/19:00:56.19           0.40667172
2018-01-13/19:00:56.22           0.40583936
2018-01-13/19:00:56.25           0.40465945
2018-01-13/19:00:56.28           0.40416101
2018-01-13/19:00:56.31           0.40312789
2018-01-13/19:00:56.34           0.40302443
2018-01-13/19:00:56.37           0.40264038
2018-01-13/19:00:56.41           0.40304493
2018-01-13/19:00:56.44           0.40306304
2018-01-13/19:00:56.47           0.40307548
2018-01-13/19:00:56.50           0.40269501
2018-01-13/19:00:56.53           0.40309864
2018-01-13/19:00:56.56           0.40310872
2018-01-13/19:00:56.59           0.40311649
2018-01-13/19:00:56.62           0.40273740
2018-01-13/19:00:56.66           0.40313648
2018-01-13/19:00:56.69           0.40314884
2018-01-13/19:00:56.72           0.40316700
2018-01-13/19:00:56.75           0.40279218
2018-01-13/19:00:56.78           0.40319742
2018-01-13/19:00:56.81           0.40320649
2018-01-13/19:00:56.84           0.40321225
2018-01-13/19:00:56.87           0.40283422
2018-01-13/19:00:56.91           0.40323339
2018-01-13/19:00:56.94           0.40323619
2018-01-13/19:00:56.97           0.40324534
2018-01-13/19:00:57.00           0.40286900
2018-01-13/19:00:57.03           0.40327567
2018-01-13/19:00:57.06           0.40328636
2018-01-13/19:00:57.09           0.40329853
2018-01-13/19:00:57.12           0.40291854
2018-01-13/19:00:57.16           0.40331979
2018-01-13/19:00:57.19           0.40333040
2018-01-13/19:00:57.22           0.40333543
2018-01-13/19:00:57.25           0.40295906
2018-01-13/19:00:57.28           0.40336900
2018-01-13/19:00:57.31           0.40338008
2018-01-13/19:00:57.34           0.40338666
2018-01-13/19:00:57.37           0.40300226
2018-01-13/19:00:57.41           0.40340118
2018-01-13/19:00:57.44           0.40341192
2018-01-13/19:00:57.47           0.40342034
2018-01-13/19:00:57.50           0.40304224
2018-01-13/19:00:57.53           0.40344788
2018-01-13/19:00:57.56           0.40345818
2018-01-13/19:00:57.59           0.40346709
2018-01-13/19:00:57.62           0.40307829
2018-01-13/19:00:57.66           0.40347476
2018-01-13/19:00:57.69           0.40348132
2018-01-13/19:00:57.72           0.40348763
2018-01-13/19:00:57.75           0.40310513
2018-01-13/19:00:57.78           0.40350535
2018-01-13/19:00:57.81           0.40351711
2018-01-13/19:00:57.84           0.40352496
2018-01-13/19:00:57.87           0.40313781
2018-01-13/19:00:57.91           0.40353637
2018-01-13/19:00:57.94           0.40354187
2018-01-13/19:00:57.97           0.40354961
2018-01-13/19:00:58.00           0.40317613
2018-01-13/19:00:58.03           0.40357725
2018-01-13/19:00:58.06           0.40358234
2018-01-13/19:00:58.09           0.40359296
2018-01-13/19:00:58.12           0.40321129
2018-01-13/19:00:58.16           0.40360780
2018-01-13/19:00:58.19           0.40361852
2018-01-13/19:00:58.22           0.40362932
2018-01-13/19:00:58.25           0.40324843
2018-01-13/19:00:58.28           0.40364935
2018-01-13/19:00:58.31           0.40365678
2018-01-13/19:00:58.34           0.40367259
2018-01-13/19:00:58.37           0.40329576
2018-01-13/19:00:58.41           0.40369244
2018-01-13/19:00:58.44           0.40369901
2018-01-13/19:00:58.47           0.40371150
2018-01-13/19:00:58.50           0.40333339
2018-01-13/19:00:58.53           0.40373261
2018-01-13/19:00:58.56           0.40374489
2018-01-13/19:00:58.59           0.40376025
2018-01-13/19:00:58.62           0.40338040
2018-01-13/19:00:58.66           0.40378086
2018-01-13/19:00:58.69           0.40378949
2018-01-13/19:00:58.72           0.40379777
2018-01-13/19:00:58.75           0.40341497
2018-01-13/19:00:58.78           0.40381603
2018-01-13/19:00:58.81           0.40382787
2018-01-13/19:00:58.84           0.40383987
2018-01-13/19:00:58.87           0.40345737
2018-01-13/19:00:58.91           0.40385495
2018-01-13/19:00:58.94           0.40386276
2018-01-13/19:00:58.97           0.40387091
2018-01-13/19:00:59.00           0.40349044
2018-01-13/19:00:59.03           0.40389362
2018-01-13/19:00:59.06           0.40390214
2018-01-13/19:00:59.09           0.40391259
2018-01-13/19:00:59.12           0.40353374
2018-01-13/19:00:59.16           0.40393521
2018-01-13/19:00:59.19           0.40393912
2018-01-13/19:00:59.22           0.40393961
2018-01-13/19:00:59.25           0.40355322
2018-01-13/19:00:59.28           0.40395466
2018-01-13/19:00:59.31           0.40396368
2018-01-13/19:00:59.34           0.40397360
2018-01-13/19:00:59.37           0.40359265
2018-01-13/19:00:59.41           0.40399286
2018-01-13/19:00:59.44           0.40399795
2018-01-13/19:00:59.47           0.40400689
2018-01-13/19:00:59.50           0.40350967
2018-01-13/19:00:59.53           0.40372613
2018-01-13/19:00:59.56           0.40355166
2018-01-13/19:00:59.59           0.40337519
2018-01-13/19:00:59.62           0.40280321
2018-01-13/19:00:59.66           0.40301254
2018-01-13/19:00:59.69           0.40283142
2018-01-13/19:00:59.72           0.40265535
2018-01-13/19:00:59.75           0.40207439
2018-01-13/19:00:59.78           0.40227856
2018-01-13/19:00:59.81           0.40210211
2018-01-13/19:00:59.84           0.40193032
2018-01-13/19:00:59.87           0.40136175
2018-01-13/19:00:59.91           0.40156460
2018-01-13/19:00:59.94           0.40138735
2018-01-13/19:00:59.97           0.40120947
2018-01-13/19:01:00.00           0.40063135
2018-01-13/19:01:00.03           0.40083176
2018-01-13/19:01:00.06           0.40065351
2018-01-13/19:01:00.09           0.40047506
2018-01-13/19:01:00.12           0.39990726
2018-01-13/19:01:00.16           0.40011544
2018-01-13/19:01:00.19           0.39993625
2018-01-13/19:01:00.22           0.39975665
2018-01-13/19:01:00.25           0.39918547
2018-01-13/19:01:00.28           0.39938900
2018-01-13/19:01:00.31           0.39921394
2018-01-13/19:01:00.34           0.39903328
2018-01-13/19:01:00.37           0.39846690
2018-01-13/19:01:00.41           0.39867208
2018-01-13/19:01:00.44           0.39849425
2018-01-13/19:01:00.47           0.39830846
2018-01-13/19:01:00.50           0.39773851
2018-01-13/19:01:00.53           0.39806071
2018-01-13/19:01:00.56           0.39806298
2018-01-13/19:01:00.59           0.39806545
2018-01-13/19:01:00.62           0.39768441
2018-01-13/19:01:00.66           0.39807476
2018-01-13/19:01:00.69           0.39808014
2018-01-13/19:01:00.72           0.39807976
2018-01-13/19:01:00.75           0.39769116
2018-01-13/19:01:00.78           0.39807434
2018-01-13/19:01:00.81           0.39807310
2018-01-13/19:01:00.84           0.39807357
2018-01-13/19:01:00.87           0.39768658
2018-01-13/19:01:00.91           0.39807458
2018-01-13/19:01:00.94           0.39808290
2018-01-13/19:01:00.97           0.39808855
2018-01-13/19:01:01.00           0.39770504
2018-01-13/19:01:01.03           0.39808716
2018-01-13/19:01:01.06           0.39808464
2018-01-13/19:01:01.09           0.39808813
2018-01-13/19:01:01.12           0.39770222
2018-01-13/19:01:01.16           0.39808506
2018-01-13/19:01:01.19           0.39808654
2018-01-13/19:01:01.22           0.39808693
2018-01-13/19:01:01.25           0.39769733
2018-01-13/19:01:01.28           0.39808644
2018-01-13/19:01:01.31           0.39808963
2018-01-13/19:01:01.34           0.39808836
2018-01-13/19:01:01.37           0.39770779
2018-01-13/19:01:01.41           0.39809883
2018-01-13/19:01:01.44           0.39810019
2018-01-13/19:01:01.47           0.39810293
2018-01-13/19:01:01.50           0.39772049
2018-01-13/19:01:01.53           0.39810702
2018-01-13/19:01:01.56           0.39811163
2018-01-13/19:01:01.59           0.39812013
2018-01-13/19:01:01.62           0.39773923
2018-01-13/19:01:01.66           0.39812949
2018-01-13/19:01:01.69           0.39813301
2018-01-13/19:01:01.72           0.39813582
2018-01-13/19:01:01.75           0.39775111
2018-01-13/19:01:01.78           0.39813687
2018-01-13/19:01:01.81           0.39814041
2018-01-13/19:01:01.84           0.39814301
2018-01-13/19:01:01.87           0.39776072
2018-01-13/19:01:01.91           0.39814505
2018-01-13/19:01:01.94           0.39814220
2018-01-13/19:01:01.97           0.39814145
2018-01-13/19:01:02.00           0.39775739
2018-01-13/19:01:02.03           0.39814329
2018-01-13/19:01:02.06           0.39814040
2018-01-13/19:01:02.09           0.39814385
2018-01-13/19:01:02.12           0.39776133
2018-01-13/19:01:02.16           0.39814716
2018-01-13/19:01:02.19           0.39815285
2018-01-13/19:01:02.22           0.39815881
2018-01-13/19:01:02.25           0.39777401
2018-01-13/19:01:02.28           0.39816014
2018-01-13/19:01:02.31           0.39815909
2018-01-13/19:01:02.34           0.39816171
2018-01-13/19:01:02.37           0.39777987
2018-01-13/19:01:02.41           0.39816425
2018-01-13/19:01:02.44           0.39816087
2018-01-13/19:01:02.47           0.39816176
2018-01-13/19:01:02.50           0.39778153
2018-01-13/19:01:02.53           0.39817270
2018-01-13/19:01:02.56           0.39817711
2018-01-13/19:01:02.59           0.39818130
2018-01-13/19:01:02.62           0.39780068
2018-01-13/19:01:02.66           0.39819057
2018-01-13/19:01:02.69           0.39818935
2018-01-13/19:01:02.72           0.39819034
2018-01-13/19:01:02.75           0.39780739
2018-01-13/19:01:02.78           0.39819512
2018-01-13/19:01:02.81           0.39819549
2018-01-13/19:01:02.84           0.39819559
2018-01-13/19:01:02.87           0.39781503
2018-01-13/19:01:02.91           0.39820193
2018-01-13/19:01:02.94           0.39819783
2018-01-13/19:01:02.97           0.39819882
2018-01-13/19:01:03.00           0.39781692
2018-01-13/19:01:03.03           0.39820863
2018-01-13/19:01:03.06           0.39821049
2018-01-13/19:01:03.09           0.39820500
2018-01-13/19:01:03.12           0.39781522
2018-01-13/19:01:03.16           0.39820130
2018-01-13/19:01:03.19           0.39819630
2018-01-13/19:01:03.22           0.39819111
2018-01-13/19:01:03.25           0.39780366
2018-01-13/19:01:03.28           0.39818837
2018-01-13/19:01:03.31           0.39818596
2018-01-13/19:01:03.34           0.39818562
2018-01-13/19:01:03.37           0.39780395
2018-01-13/19:01:03.41           0.39818286
2018-01-13/19:01:03.44           0.39817540
2018-01-13/19:01:03.47           0.39817283
2018-01-13/19:01:03.50           0.39777929
2018-01-13/19:01:03.53           0.39815647
2018-01-13/19:01:03.56           0.39815500
2018-01-13/19:01:03.59           0.39815510
2018-01-13/19:01:03.62           0.39776722
2018-01-13/19:01:03.66           0.39815365
2018-01-13/19:01:03.69           0.39815307
2018-01-13/19:01:03.72           0.39815224
2018-01-13/19:01:03.75           0.39776481
2018-01-13/19:01:03.78           0.39814968
2018-01-13/19:01:03.81           0.39814585
2018-01-13/19:01:03.84           0.39814024
2018-01-13/19:01:03.87           0.39775659
2018-01-13/19:01:03.91           0.39813999
2018-01-13/19:01:03.94           0.39813349
2018-01-13/19:01:03.97           0.39813319
2018-01-13/19:01:04.00           0.39774459
2018-01-13/19:01:04.03           0.39812657
2018-01-13/19:01:04.06           0.39812675
2018-01-13/19:01:04.09           0.39812642
2018-01-13/19:01:04.12           0.39773819
2018-01-13/19:01:04.16           0.39812343
2018-01-13/19:01:04.19           0.39811976
2018-01-13/19:01:04.22           0.39811457
2018-01-13/19:01:04.25           0.39772545
2018-01-13/19:01:04.28           0.39810480
2018-01-13/19:01:04.31           0.39809948
2018-01-13/19:01:04.34           0.39809689
2018-01-13/19:01:04.37           0.39770607
2018-01-13/19:01:04.41           0.39808504
2018-01-13/19:01:04.44           0.39807943
2018-01-13/19:01:04.47           0.39807261
2018-01-13/19:01:04.50           0.39768098
2018-01-13/19:01:04.53           0.39806195
2018-01-13/19:01:04.56           0.39805741
2018-01-13/19:01:04.59           0.39804882
2018-01-13/19:01:04.62           0.39765293
2018-01-13/19:01:04.66           0.39803558
2018-01-13/19:01:04.69           0.39802890
2018-01-13/19:01:04.72           0.39802197
2018-01-13/19:01:04.75           0.39763148
2018-01-13/19:01:04.78           0.39800432
2018-01-13/19:01:04.81           0.39799675
2018-01-13/19:01:04.84           0.39799699
2018-01-13/19:01:04.87           0.39760871
2018-01-13/19:01:04.91           0.39799393
2018-01-13/19:01:04.94           0.39798982
2018-01-13/19:01:04.97           0.39797934
2018-01-13/19:01:05.00           0.39758795
2018-01-13/19:01:05.03           0.39796273
2018-01-13/19:01:05.06           0.39794814
2018-01-13/19:01:05.09           0.39794549
2018-01-13/19:01:05.12           0.39756073
2018-01-13/19:01:05.16           0.39794172
2018-01-13/19:01:05.19           0.39793100
2018-01-13/19:01:05.22           0.39791750
2018-01-13/19:01:05.25           0.39752237
2018-01-13/19:01:05.28           0.39789844
2018-01-13/19:01:05.31           0.39789479
2018-01-13/19:01:05.34           0.39789368
2018-01-13/19:01:05.37           0.39750326
2018-01-13/19:01:05.41           0.39788238
2018-01-13/19:01:05.44           0.39787390
2018-01-13/19:01:05.47           0.39786813
2018-01-13/19:01:05.50           0.39747824
2018-01-13/19:01:05.53           0.39785637
2018-01-13/19:01:05.56           0.39784686
2018-01-13/19:01:05.59           0.39783861
2018-01-13/19:01:05.62           0.39745166
2018-01-13/19:01:05.66           0.39782866
2018-01-13/19:01:05.69           0.39781757
2018-01-13/19:01:05.72           0.39781232
2018-01-13/19:01:05.75           0.39742011
2018-01-13/19:01:05.78           0.39779526
2018-01-13/19:01:05.81           0.39778214
2018-01-13/19:01:05.84           0.39777508
2018-01-13/19:01:05.87           0.39738241
2018-01-13/19:01:05.91           0.39776312
2018-01-13/19:01:05.94           0.39776260
2018-01-13/19:01:05.97           0.39775929
2018-01-13/19:01:06.00           0.39736832
2018-01-13/19:01:06.03           0.39774579
2018-01-13/19:01:06.06           0.39773779
2018-01-13/19:01:06.09           0.39773428
2018-01-13/19:01:06.12           0.39734433
2018-01-13/19:01:06.16           0.39771894
2018-01-13/19:01:06.19           0.39771176
2018-01-13/19:01:06.22           0.39770721
2018-01-13/19:01:06.25           0.39731626
2018-01-13/19:01:06.28           0.39769454
2018-01-13/19:01:06.31           0.39768518
2018-01-13/19:01:06.34           0.39768197
2018-01-13/19:01:06.37           0.39729069
2018-01-13/19:01:06.41           0.39766163
2018-01-13/19:01:06.44           0.39765608
2018-01-13/19:01:06.47           0.39766181
2018-01-13/19:01:06.50           0.39727592
2018-01-13/19:01:06.53           0.39765191
2018-01-13/19:01:06.56           0.39764279
2018-01-13/19:01:06.59           0.39763462
2018-01-13/19:01:06.62           0.39723367
2018-01-13/19:01:06.66           0.39760100
2018-01-13/19:01:06.69           0.39758840
2018-01-13/19:01:06.72           0.39758079
2018-01-13/19:01:06.75           0.39719472
2018-01-13/19:01:06.78           0.39758318
2018-01-13/19:01:06.81           0.39757641
2018-01-13/19:01:06.84           0.39755865
2018-01-13/19:01:06.87           0.39716189
2018-01-13/19:01:06.91           0.39753987
2018-01-13/19:01:06.94           0.39753762
2018-01-13/19:01:06.97           0.39752862
2018-01-13/19:01:07.00           0.39713059
2018-01-13/19:01:07.03           0.39750723
2018-01-13/19:01:07.06           0.39749836
2018-01-13/19:01:07.09           0.39749356
2018-01-13/19:01:07.12           0.39709763
2018-01-13/19:01:07.16           0.39746582
2018-01-13/19:01:07.19           0.39746428
2018-01-13/19:01:07.22           0.39746373
2018-01-13/19:01:07.25           0.39706962
2018-01-13/19:01:07.28           0.39744660
2018-01-13/19:01:07.31           0.39743858
2018-01-13/19:01:07.34           0.39742569
2018-01-13/19:01:07.37           0.39702254
2018-01-13/19:01:07.41           0.39739472
2018-01-13/19:01:07.44           0.39737768
2018-01-13/19:01:07.47           0.39736406
2018-01-13/19:01:07.50           0.39697302
2018-01-13/19:01:07.53           0.39735101
2018-01-13/19:01:07.56           0.39735067
2018-01-13/19:01:07.59           0.39734971
2018-01-13/19:01:07.62           0.39695515
2018-01-13/19:01:07.66           0.39732757
2018-01-13/19:01:07.69           0.39730999
2018-01-13/19:01:07.72           0.39729757
2018-01-13/19:01:07.75           0.39690741
2018-01-13/19:01:07.78           0.39728313
2018-01-13/19:01:07.81           0.39726833
2018-01-13/19:01:07.84           0.39726069
2018-01-13/19:01:07.87           0.39687502
2018-01-13/19:01:07.91           0.39724665
2018-01-13/19:01:07.94           0.39722749
2018-01-13/19:01:07.97           0.39722723
2018-01-13/19:01:08.00           0.39683890
2018-01-13/19:01:08.03           0.39720374
2018-01-13/19:01:08.06           0.39719464
2018-01-13/19:01:08.09           0.39719152
2018-01-13/19:01:08.12           0.39679311
2018-01-13/19:01:08.16           0.39715269
2018-01-13/19:01:08.19           0.39713619
2018-01-13/19:01:08.22           0.39712763
2018-01-13/19:01:08.25           0.39673484
2018-01-13/19:01:08.28           0.39711139
2018-01-13/19:01:08.31           0.39709716
2018-01-13/19:01:08.34           0.39708869
2018-01-13/19:01:08.37           0.39670513
2018-01-13/19:01:08.41           0.39707745
2018-01-13/19:01:08.44           0.39706012
2018-01-13/19:01:08.47           0.39705119
2018-01-13/19:01:08.50           0.39664511
2018-01-13/19:01:08.53           0.39701200
2018-01-13/19:01:08.56           0.39700976
2018-01-13/19:01:08.59           0.39700591
2018-01-13/19:01:08.62           0.39660686
2018-01-13/19:01:08.66           0.39698123
2018-01-13/19:01:08.69           0.39697030
2018-01-13/19:01:08.72           0.39695267
2018-01-13/19:01:08.75           0.39655923
2018-01-13/19:01:08.78           0.39693870
2018-01-13/19:01:08.81           0.39693574
2018-01-13/19:01:08.84           0.39692222
2018-01-13/19:01:08.87           0.39653119
2018-01-13/19:01:08.91           0.39690549
2018-01-13/19:01:08.94           0.39688027
2018-01-13/19:01:08.97           0.39686836
2018-01-13/19:01:09.00           0.39646957
2018-01-13/19:01:09.03           0.39683893
2018-01-13/19:01:09.06           0.39683597
2018-01-13/19:01:09.09           0.39683447
2018-01-13/19:01:09.12           0.39644787
2018-01-13/19:01:09.16           0.39682270
2018-01-13/19:01:09.19           0.39680478
2018-01-13/19:01:09.22           0.39678811
2018-01-13/19:01:09.25           0.39638887
2018-01-13/19:01:09.28           0.39675975
2018-01-13/19:01:09.31           0.39674750
2018-01-13/19:01:09.34           0.39672918
2018-01-13/19:01:09.37           0.39633662
2018-01-13/19:01:09.41           0.39671990
2018-01-13/19:01:09.44           0.39670059
2018-01-13/19:01:09.47           0.39667606
2018-01-13/19:01:09.50           0.39616837
2018-01-13/19:01:09.53           0.39637785
2018-01-13/19:01:09.56           0.39619399
2018-01-13/19:01:09.59           0.39601697
2018-01-13/19:01:09.62           0.39544913
2018-01-13/19:01:09.66           0.39563992
2018-01-13/19:01:09.69           0.39546012
2018-01-13/19:01:09.72           0.39527522
2018-01-13/19:01:09.75           0.39469584
2018-01-13/19:01:09.78           0.39489160
2018-01-13/19:01:09.81           0.39470678
2018-01-13/19:01:09.84           0.39452258
2018-01-13/19:01:09.87           0.39395879
2018-01-13/19:01:09.91           0.39416705
2018-01-13/19:01:09.94           0.39398325
2018-01-13/19:01:09.97           0.39379731
2018-01-13/19:01:10.00           0.39323479
2018-01-13/19:01:10.03           0.39342041
2018-01-13/19:01:10.06           0.39322619
2018-01-13/19:01:10.09           0.39304851
2018-01-13/19:01:10.12           0.39248950
2018-01-13/19:01:10.16           0.39268637
2018-01-13/19:01:10.19           0.39250142
2018-01-13/19:01:10.22           0.39231958
2018-01-13/19:01:10.25           0.39176175
2018-01-13/19:01:10.28           0.39195957
2018-01-13/19:01:10.31           0.39177718
2018-01-13/19:01:10.34           0.39159868
2018-01-13/19:01:10.37           0.39104722
2018-01-13/19:01:10.41           0.39123999
2018-01-13/19:01:10.44           0.39105471
2018-01-13/19:01:10.47           0.39087554
2018-01-13/19:01:10.50           0.39031582
2018-01-13/19:01:10.53           0.39061524
2018-01-13/19:01:10.56           0.39059526
2018-01-13/19:01:10.59           0.39058207
2018-01-13/19:01:10.62           0.39019868
2018-01-13/19:01:10.66           0.39056984
2018-01-13/19:01:10.69           0.39056780
2018-01-13/19:01:10.72           0.39056913
2018-01-13/19:01:10.75           0.39017822
2018-01-13/19:01:10.78           0.39053208
2018-01-13/19:01:10.81           0.39051016
2018-01-13/19:01:10.84           0.39049522
2018-01-13/19:01:10.87           0.39010851
2018-01-13/19:01:10.91           0.39047339
2018-01-13/19:01:10.94           0.39046493
2018-01-13/19:01:10.97           0.39045692
2018-01-13/19:01:11.00           0.39007056
2018-01-13/19:01:11.03           0.39043644
2018-01-13/19:01:11.06           0.39041394
2018-01-13/19:01:11.09           0.39039841
2018-01-13/19:01:11.12           0.39000989
2018-01-13/19:01:11.16           0.39037355
2018-01-13/19:01:11.19           0.39036504
2018-01-13/19:01:11.22           0.39036014
2018-01-13/19:01:11.25           0.38995723
2018-01-13/19:01:11.28           0.39031085
2018-01-13/19:01:11.31           0.39029864
2018-01-13/19:01:11.34           0.39028501
2018-01-13/19:01:11.37           0.38989801
2018-01-13/19:01:11.41           0.39026857
2018-01-13/19:01:11.44           0.39025481
2018-01-13/19:01:11.47           0.39024020
2018-01-13/19:01:11.50           0.38985195
2018-01-13/19:01:11.53           0.39022784
2018-01-13/19:01:11.56           0.39021655
2018-01-13/19:01:11.59           0.39019455
2018-01-13/19:01:11.62           0.38979972
2018-01-13/19:01:11.66           0.39016871
2018-01-13/19:01:11.69           0.39015852
2018-01-13/19:01:11.72           0.39013912
2018-01-13/19:01:11.75           0.38974925
2018-01-13/19:01:11.78           0.39011449
2018-01-13/19:01:11.81           0.39009258
2018-01-13/19:01:11.84           0.39007046
2018-01-13/19:01:11.87           0.38967024
2018-01-13/19:01:11.91           0.39004255
2018-01-13/19:01:11.94           0.39003742
2018-01-13/19:01:11.97           0.39001882
2018-01-13/19:01:12.00           0.38962345
2018-01-13/19:01:12.03           0.38998282
2018-01-13/19:01:12.06           0.38996055
2018-01-13/19:01:12.09           0.38993216
2018-01-13/19:01:12.12           0.38953217
2018-01-13/19:01:12.16           0.38989327
2018-01-13/19:01:12.19           0.38989478
2018-01-13/19:01:12.22           0.38988685
2018-01-13/19:01:12.25           0.38948559
2018-01-13/19:01:12.28           0.38985112
2018-01-13/19:01:12.31           0.38983831
2018-01-13/19:01:12.34           0.38981024
2018-01-13/19:01:12.37           0.38940651
2018-01-13/19:01:12.41           0.38976862
2018-01-13/19:01:12.44           0.38974276
2018-01-13/19:01:12.47           0.38972259
2018-01-13/19:01:12.50           0.38933723
2018-01-13/19:01:12.53           0.38970174
2018-01-13/19:01:12.56           0.38968157
2018-01-13/19:01:12.59           0.38966024
2018-01-13/19:01:12.62           0.38927235
2018-01-13/19:01:12.66           0.38964026
2018-01-13/19:01:12.69           0.38961735
2018-01-13/19:01:12.72           0.38960956
2018-01-13/19:01:12.75           0.38921987
2018-01-13/19:01:12.78           0.38957884
2018-01-13/19:01:12.81           0.38957282
2018-01-13/19:01:12.84           0.38955993
2018-01-13/19:01:12.87           0.38915063
2018-01-13/19:01:12.91           0.38949968
2018-01-13/19:01:12.94           0.38949232
2018-01-13/19:01:12.97           0.38948459
2018-01-13/19:01:13.00           0.38909233
2018-01-13/19:01:13.03           0.38945744
2018-01-13/19:01:13.06           0.38944243
2018-01-13/19:01:13.09           0.38942307
2018-01-13/19:01:13.12           0.38902351
2018-01-13/19:01:13.16           0.38937444
2018-01-13/19:01:13.19           0.38935662
2018-01-13/19:01:13.22           0.38934098
2018-01-13/19:01:13.25           0.38894657
2018-01-13/19:01:13.28           0.38931021
2018-01-13/19:01:13.31           0.38929728
2018-01-13/19:01:13.34           0.38928422
2018-01-13/19:01:13.37           0.38888979
2018-01-13/19:01:13.41           0.38925042
2018-01-13/19:01:13.44           0.38924083
2018-01-13/19:01:13.47           0.38922607
2018-01-13/19:01:13.50           0.38882866
2018-01-13/19:01:13.53           0.38918164
2018-01-13/19:01:13.56           0.38916521
2018-01-13/19:01:13.59           0.38915612
2018-01-13/19:01:13.62           0.38876644
2018-01-13/19:01:13.66           0.38912319
2018-01-13/19:01:13.69           0.38909915
2018-01-13/19:01:13.72           0.38909156
2018-01-13/19:01:13.75           0.38870327
2018-01-13/19:01:13.78           0.38907213
2018-01-13/19:01:13.81           0.38906948
2018-01-13/19:01:13.84           0.38904837
2018-01-13/19:01:13.87           0.38864375
2018-01-13/19:01:13.91           0.38900780
2018-01-13/19:01:13.94           0.38898754
2018-01-13/19:01:13.97           0.38896083
2018-01-13/19:01:14.00           0.38856547
2018-01-13/19:01:14.03           0.38892919
2018-01-13/19:01:14.06           0.38892001
2018-01-13/19:01:14.09           0.38891361
2018-01-13/19:01:14.12           0.38852873
2018-01-13/19:01:14.16           0.38888562
2018-01-13/19:01:14.19           0.38886745
2018-01-13/19:01:14.22           0.38884848
2018-01-13/19:01:14.25           0.38846903
2018-01-13/19:01:14.28           0.38884150
2018-01-13/19:01:14.31           0.38881970
2018-01-13/19:01:14.34           0.38879795
2018-01-13/19:01:14.37           0.38840452
2018-01-13/19:01:14.41           0.38877388
2018-01-13/19:01:14.44           0.38875883
2018-01-13/19:01:14.47           0.38873491
2018-01-13/19:01:14.50           0.38834391
2018-01-13/19:01:14.53           0.38871950
2018-01-13/19:01:14.56           0.38872080
2018-01-13/19:01:14.59           0.38870567
2018-01-13/19:01:14.62           0.38831667
2018-01-13/19:01:14.66           0.38869353
2018-01-13/19:01:14.69           0.38866217
2018-01-13/19:01:14.72           0.38862703
2018-01-13/19:01:14.75           0.38822605
2018-01-13/19:01:14.78           0.38858097
2018-01-13/19:01:14.81           0.38857588
2018-01-13/19:01:14.84           0.38856602
2018-01-13/19:01:14.87           0.38818302
2018-01-13/19:01:14.91           0.38856138
2018-01-13/19:01:14.94           0.38854272
2018-01-13/19:01:14.97           0.38851414
2018-01-13/19:01:15.00           0.38812591
2018-01-13/19:01:15.03           0.38849945
2018-01-13/19:01:15.06           0.38848702
2018-01-13/19:01:15.09           0.38847502
2018-01-13/19:01:15.12           0.38808394
2018-01-13/19:01:15.16           0.38844294
2018-01-13/19:01:15.19           0.38842164
2018-01-13/19:01:15.22           0.38839464
2018-01-13/19:01:15.25           0.38800068
2018-01-13/19:01:15.28           0.38836460
2018-01-13/19:01:15.31           0.38835945
2018-01-13/19:01:15.34           0.38835881
2018-01-13/19:01:15.37           0.38798128
2018-01-13/19:01:15.41           0.38834734
2018-01-13/19:01:15.44           0.38832874
2018-01-13/19:01:15.47           0.38830485
2018-01-13/19:01:15.50           0.38790561
2018-01-13/19:01:15.53           0.38825786
2018-01-13/19:01:15.56           0.38824159
2018-01-13/19:01:15.59           0.38823773
2018-01-13/19:01:15.62           0.38784700
2018-01-13/19:01:15.66           0.38819629
2018-01-13/19:01:15.69           0.38816891
2018-01-13/19:01:15.72           0.38815969
2018-01-13/19:01:15.75           0.38779453
2018-01-13/19:01:15.78           0.38816574
2018-01-13/19:01:15.81           0.38813985
2018-01-13/19:01:15.84           0.38811813
2018-01-13/19:01:15.87           0.38772648
2018-01-13/19:01:15.91           0.38809404
2018-01-13/19:01:15.94           0.38809023
2018-01-13/19:01:15.97           0.38807160
2018-01-13/19:01:16.00           0.38765968
2018-01-13/19:01:16.03           0.38802199
2018-01-13/19:01:16.06           0.38802001
2018-01-13/19:01:16.09           0.38801266
2018-01-13/19:01:16.12           0.38762299
2018-01-13/19:01:16.16           0.38798909
2018-01-13/19:01:16.19           0.38799518
2018-01-13/19:01:16.22           0.38798052
2018-01-13/19:01:16.25           0.38756943
2018-01-13/19:01:16.28           0.38791970
2018-01-13/19:01:16.31           0.38789960
2018-01-13/19:01:16.34           0.38787631
2018-01-13/19:01:16.37           0.38749779
2018-01-13/19:01:16.41           0.38788100
2018-01-13/19:01:16.44           0.38786240
2018-01-13/19:01:16.47           0.38782690
2018-01-13/19:01:16.50           0.38744521
2018-01-13/19:01:16.53           0.38782075
2018-01-13/19:01:16.56           0.38779374
2018-01-13/19:01:16.59           0.38776571
2018-01-13/19:01:16.62           0.38737197
2018-01-13/19:01:16.66           0.38774878
2018-01-13/19:01:16.69           0.38774698
2018-01-13/19:01:16.72           0.38772392
2018-01-13/19:01:16.75           0.38733272
2018-01-13/19:01:16.78           0.38769782
2018-01-13/19:01:16.81           0.38767096
2018-01-13/19:01:16.84           0.38765507
2018-01-13/19:01:16.87           0.38727299
2018-01-13/19:01:16.91           0.38763640
2018-01-13/19:01:16.94           0.38762816
2018-01-13/19:01:16.97           0.38761349
2018-01-13/19:01:17.00           0.38721808
2018-01-13/19:01:17.03           0.38756515
2018-01-13/19:01:17.06           0.38754484
2018-01-13/19:01:17.09           0.38752773
2018-01-13/19:01:17.12           0.38712452
2018-01-13/19:01:17.16           0.38748129
2018-01-13/19:01:17.19           0.38748314
2018-01-13/19:01:17.22           0.38747207
2018-01-13/19:01:17.25           0.38708787
2018-01-13/19:01:17.28           0.38746664
2018-01-13/19:01:17.31           0.38743686
2018-01-13/19:01:17.34           0.38740500
2018-01-13/19:01:17.37           0.38701844
2018-01-13/19:01:17.41           0.38737771
2018-01-13/19:01:17.44           0.38734991
2018-01-13/19:01:17.47           0.38734249
2018-01-13/19:01:17.50           0.38695946
2018-01-13/19:01:17.53           0.38731788
2018-01-13/19:01:17.56           0.38731194
2018-01-13/19:01:17.59           0.38728846
2018-01-13/19:01:17.62           0.38688350
2018-01-13/19:01:17.66           0.38724164
2018-01-13/19:01:17.69           0.38722355
2018-01-13/19:01:17.72           0.38722364
2018-01-13/19:01:17.75           0.38684592
2018-01-13/19:01:17.78           0.38720268
2018-01-13/19:01:17.81           0.38719200
2018-01-13/19:01:17.84           0.38717049
2018-01-13/19:01:17.87           0.38677224
2018-01-13/19:01:17.91           0.38712908
2018-01-13/19:01:17.94           0.38710324
2018-01-13/19:01:17.97           0.38709495
2018-01-13/19:01:18.00           0.38672902
2018-01-13/19:01:18.03           0.38708899
2018-01-13/19:01:18.06           0.38706888
2018-01-13/19:01:18.09           0.38706339
2018-01-13/19:01:18.12           0.38704548
2018-01-13/19:01:18.16           0.38703407
2018-01-13/19:01:18.19           0.38702290
2018-01-13/19:01:18.22           0.38699811
2018-01-13/19:01:18.25           0.38697327
2018-01-13/19:01:18.28           0.38695278
2018-01-13/19:01:18.31           0.38694772
2018-01-13/19:01:18.34           0.38693113
2018-01-13/19:01:18.37           0.38690099
2018-01-13/19:01:18.41           0.38688573
2018-01-13/19:01:18.44           0.38686597
2018-01-13/19:01:18.47           0.38686697
2018-01-13/19:01:18.50           0.38687226
2018-01-13/19:01:18.53           0.38684993
2018-01-13/19:01:18.56           0.38682677
2018-01-13/19:01:18.59           0.38681616
2018-01-13/19:01:18.62           0.38679659
2018-01-13/19:01:18.66           0.38675586
2018-01-13/19:01:18.69           0.38673330
2018-01-13/19:01:18.72           0.38671911
2018-01-13/19:01:18.75           0.38669691
2018-01-13/19:01:18.78           0.38670154
2018-01-13/19:01:18.81           0.38671354
2018-01-13/19:01:18.84           0.38670689
2018-01-13/19:01:18.87           0.38668398
2018-01-13/19:01:18.91           0.38664558
2018-01-13/19:01:18.94           0.38663452
2018-01-13/19:01:18.97           0.38662107
2018-01-13/19:01:19.00           0.38659222
2018-01-13/19:01:19.03           0.38658759
2018-01-13/19:01:19.06           0.38657704
2018-01-13/19:01:19.09           0.38654872
2018-01-13/19:01:19.12           0.38653109
2018-01-13/19:01:19.16           0.38615015
2018-01-13/19:01:19.19           0.38650421
2018-01-13/19:01:19.22           0.38649346
2018-01-13/19:01:19.25           0.38648085
2018-01-13/19:01:19.28           0.38607995
2018-01-13/19:01:19.31           0.38645351
2018-01-13/19:01:19.34           0.38645763
2018-01-13/19:01:19.37           0.38643774
2018-01-13/19:01:19.41           0.38603023
2018-01-13/19:01:19.44           0.38637150
2018-01-13/19:01:19.47           0.38635573
2018-01-13/19:01:19.50           0.38625402
2018-01-13/19:01:19.53           0.38569776
2018-01-13/19:01:19.56           0.38590447
2018-01-13/19:01:19.59           0.38574152
2018-01-13/19:01:19.62           0.38556487
2018-01-13/19:01:19.66           0.38501304
2018-01-13/19:01:19.69           0.38520811
2018-01-13/19:01:19.72           0.38502222
2018-01-13/19:01:19.75           0.38484094
2018-01-13/19:01:19.78           0.38429315
2018-01-13/19:01:19.81           0.38449378
2018-01-13/19:01:19.84           0.38432320
2018-01-13/19:01:19.87           0.38416973
2018-01-13/19:01:19.91           0.38362737
2018-01-13/19:01:19.94           0.38380928
2018-01-13/19:01:19.97           0.38363992
2018-01-13/19:01:20.00           0.38348083
2018-01-13/19:01:20.03           0.38293331
2018-01-13/19:01:20.06           0.38311911
2018-01-13/19:01:20.09           0.38295913
2018-01-13/19:01:20.12           0.38280189
2018-01-13/19:01:20.16           0.38223959
2018-01-13/19:01:20.19           0.38241679
2018-01-13/19:01:20.22           0.38224411
2018-01-13/19:01:20.25           0.38207458
2018-01-13/19:01:20.28           0.38152858
2018-01-13/19:01:20.31           0.38174175
2018-01-13/19:01:20.34           0.38158949
2018-01-13/19:01:20.37           0.38142032
2018-01-13/19:01:20.41           0.38086897
2018-01-13/19:01:20.44           0.38105582
2018-01-13/19:01:20.47           0.38088809
2018-01-13/19:01:20.50           0.38071232
2018-01-13/19:01:20.53           0.38026449
2018-01-13/19:01:20.56           0.38060971
2018-01-13/19:01:20.59           0.38058884
2018-01-13/19:01:20.62           0.38058181
2018-01-13/19:01:20.66           0.38021971
2018-01-13/19:01:20.69           0.38057469
2018-01-13/19:01:20.72           0.38054233
2018-01-13/19:01:20.75           0.38051961
2018-01-13/19:01:20.78           0.38013330
2018-01-13/19:01:20.81           0.38049303
2018-01-13/19:01:20.84           0.38049577
2018-01-13/19:01:20.87           0.38048994
2018-01-13/19:01:20.91           0.38009465
2018-01-13/19:01:20.94           0.38043429
2018-01-13/19:01:20.97           0.38039919
2018-01-13/19:01:21.00           0.38037204
2018-01-13/19:01:21.03           0.38000290
2018-01-13/19:01:21.06           0.38034499
2018-01-13/19:01:21.09           0.38033412
2018-01-13/19:01:21.12           0.38033049
2018-01-13/19:01:21.16           0.37996119
2018-01-13/19:01:21.19           0.38034101
2018-01-13/19:01:21.22           0.38031873
2018-01-13/19:01:21.25           0.38029900
2018-01-13/19:01:21.28           0.37990201
2018-01-13/19:01:21.31           0.38023208
2018-01-13/19:01:21.34           0.38021475
2018-01-13/19:01:21.37           0.38020371
2018-01-13/19:01:21.41           0.37983588
2018-01-13/19:01:21.44           0.38020855
2018-01-13/19:01:21.47           0.38020385
2018-01-13/19:01:21.50           0.38017875
2018-01-13/19:01:21.53           0.37976562
2018-01-13/19:01:21.56           0.38012050
2018-01-13/19:01:21.59           0.38011920
2018-01-13/19:01:21.62           0.38010405
2018-01-13/19:01:21.66           0.37971642
2018-01-13/19:01:21.69           0.38007022
2018-01-13/19:01:21.72           0.38005395
2018-01-13/19:01:21.75           0.38003762
2018-01-13/19:01:21.78           0.37963886
2018-01-13/19:01:21.81           0.37997139
2018-01-13/19:01:21.84           0.37996733
2018-01-13/19:01:21.87           0.37995591
2018-01-13/19:01:21.91           0.37957923
2018-01-13/19:01:21.94           0.37995134
2018-01-13/19:01:21.97           0.37994966
2018-01-13/19:01:22.00           0.37992229
2018-01-13/19:01:22.03           0.37951350
2018-01-13/19:01:22.06           0.37985152
2018-01-13/19:01:22.09           0.37982442
2018-01-13/19:01:22.12           0.37980665
2018-01-13/19:01:22.16           0.37943223
2018-01-13/19:01:22.19           0.37979229
2018-01-13/19:01:22.22           0.37978400
2018-01-13/19:01:22.25           0.37979124
2018-01-13/19:01:22.28           0.37941814
2018-01-13/19:01:22.31           0.37976073
2018-01-13/19:01:22.34           0.37973032
2018-01-13/19:01:22.37           0.37970510
2018-01-13/19:01:22.41           0.37933041
2018-01-13/19:01:22.44           0.37968730
2018-01-13/19:01:22.47           0.37967490
2018-01-13/19:01:22.50           0.37967673
2018-01-13/19:01:22.53           0.37929112
2018-01-13/19:01:22.56           0.37964006
2018-01-13/19:01:22.59           0.37960426
2018-01-13/19:01:22.62           0.37958231
2018-01-13/19:01:22.66           0.37921414
2018-01-13/19:01:22.69           0.37956712
2018-01-13/19:01:22.72           0.37957154
2018-01-13/19:01:22.75           0.37957148
2018-01-13/19:01:22.78           0.37918313
2018-01-13/19:01:22.81           0.37952639
2018-01-13/19:01:22.84           0.37951191
2018-01-13/19:01:22.87           0.37950112
2018-01-13/19:01:22.91           0.37911030
2018-01-13/19:01:22.94           0.37946416
2018-01-13/19:01:22.97           0.37946223
2018-01-13/19:01:23.00           0.37944712
2018-01-13/19:01:23.03           0.37908608
2018-01-13/19:01:23.06           0.37945427
2018-01-13/19:01:23.09           0.37942067
2018-01-13/19:01:23.12           0.37937902
2018-01-13/19:01:23.16           0.37898234
2018-01-13/19:01:23.19           0.37934493
2018-01-13/19:01:23.22           0.37933152
2018-01-13/19:01:23.25           0.37931679
2018-01-13/19:01:23.28           0.37894521
2018-01-13/19:01:23.31           0.37929456
2018-01-13/19:01:23.34           0.37927466
2018-01-13/19:01:23.37           0.37926830
2018-01-13/19:01:23.41           0.37888007
2018-01-13/19:01:23.44           0.37923137
2018-01-13/19:01:23.47           0.37921420
2018-01-13/19:01:23.50           0.37920160
2018-01-13/19:01:23.53           0.37883323
2018-01-13/19:01:23.56           0.37919135
2018-01-13/19:01:23.59           0.37917232
2018-01-13/19:01:23.62           0.37914505
2018-01-13/19:01:23.66           0.37876320
2018-01-13/19:01:23.69           0.37911063
2018-01-13/19:01:23.72           0.37909723
2018-01-13/19:01:23.75           0.37909742
2018-01-13/19:01:23.78           0.37871056
2018-01-13/19:01:23.81           0.37907172
2018-01-13/19:01:23.84           0.37908130
2018-01-13/19:01:23.87           0.37906431
2018-01-13/19:01:23.91           0.37865820
2018-01-13/19:01:23.94           0.37900048
2018-01-13/19:01:23.97           0.37898448
2018-01-13/19:01:24.00           0.37898002
2018-01-13/19:01:24.03           0.37861041
2018-01-13/19:01:24.06           0.37895838
2018-01-13/19:01:24.09           0.37895180
2018-01-13/19:01:24.12           0.37893042
2018-01-13/19:01:24.16           0.37853524
2018-01-13/19:01:24.19           0.37889343
2018-01-13/19:01:24.22           0.37888544
2018-01-13/19:01:24.25           0.37886991
2018-01-13/19:01:24.28           0.37848918
2018-01-13/19:01:24.31           0.37884777
2018-01-13/19:01:24.34           0.37884724
2018-01-13/19:01:24.37           0.37882562
2018-01-13/19:01:24.41           0.37841655
2018-01-13/19:01:24.44           0.37876617
2018-01-13/19:01:24.47           0.37875440
2018-01-13/19:01:24.50           0.37872869
2018-01-13/19:01:24.53           0.37836273
2018-01-13/19:01:24.56           0.37873984
2018-01-13/19:01:24.59           0.37874329
2018-01-13/19:01:24.62           0.37871247
2018-01-13/19:01:24.66           0.37831344
2018-01-13/19:01:24.69           0.37867026
2018-01-13/19:01:24.72           0.37864846
2018-01-13/19:01:24.75           0.37863425
2018-01-13/19:01:24.78           0.37823299
2018-01-13/19:01:24.81           0.37856551
2018-01-13/19:01:24.84           0.37857677
2018-01-13/19:01:24.87           0.37859150
2018-01-13/19:01:24.91           0.37819772
2018-01-13/19:01:24.94           0.37853595
2018-01-13/19:01:24.97           0.37853496
2018-01-13/19:01:25.00           0.37853022
2018-01-13/19:01:25.03           0.37814888
2018-01-13/19:01:25.06           0.37848568
2018-01-13/19:01:25.09           0.37846390
2018-01-13/19:01:25.12           0.37846024
2018-01-13/19:01:25.16           0.37807764
2018-01-13/19:01:25.19           0.37842706
2018-01-13/19:01:25.22           0.37839860
2018-01-13/19:01:25.25           0.37836722
2018-01-13/19:01:25.28           0.37798596
2018-01-13/19:01:25.31           0.37836174
2018-01-13/19:01:25.34           0.37836910
2018-01-13/19:01:25.37           0.37835338
2018-01-13/19:01:25.41           0.37795993
2018-01-13/19:01:25.44           0.37829819
2018-01-13/19:01:25.47           0.37827180
2018-01-13/19:01:25.50           0.37825071
2018-01-13/19:01:25.53           0.37785513
2018-01-13/19:01:25.56           0.37819401
2018-01-13/19:01:25.59           0.37820016
2018-01-13/19:01:25.62           0.37821297
2018-01-13/19:01:25.66           0.37783991
2018-01-13/19:01:25.69           0.37818756
2018-01-13/19:01:25.72           0.37816391
2018-01-13/19:01:25.75           0.37814120
2018-01-13/19:01:25.78           0.37776100
2018-01-13/19:01:25.81           0.37809723
2018-01-13/19:01:25.84           0.37807384
2018-01-13/19:01:25.87           0.37806234
2018-01-13/19:01:25.91           0.37767976
2018-01-13/19:01:25.94           0.37802442
2018-01-13/19:01:25.97           0.37799878
2018-01-13/19:01:26.00           0.37799859
2018-01-13/19:01:26.03           0.37762103
2018-01-13/19:01:26.06           0.37796069
2018-01-13/19:01:26.09           0.37793931
2018-01-13/19:01:26.12           0.37793727
2018-01-13/19:01:26.16           0.37758769
2018-01-13/19:01:26.19           0.37794582
2018-01-13/19:01:26.22           0.37791744
2018-01-13/19:01:26.25           0.37787649
2018-01-13/19:01:26.28           0.37746511
2018-01-13/19:01:26.31           0.37781196
2018-01-13/19:01:26.34           0.37780560
2018-01-13/19:01:26.37           0.37780582
2018-01-13/19:01:26.41           0.37745335
2018-01-13/19:01:26.44           0.37780506
2018-01-13/19:01:26.47           0.37779339
2018-01-13/19:01:26.50           0.37779374
2018-01-13/19:01:26.53           0.37738701
2018-01-13/19:01:26.56           0.37772712
2018-01-13/19:01:26.59           0.37771412
2018-01-13/19:01:26.62           0.37769287
2018-01-13/19:01:26.66           0.37732190
2018-01-13/19:01:26.69           0.37767567
2018-01-13/19:01:26.72           0.37766207
2018-01-13/19:01:26.75           0.37763755
2018-01-13/19:01:26.78           0.37724722
2018-01-13/19:01:26.81           0.37761180
2018-01-13/19:01:26.84           0.37760472
2018-01-13/19:01:26.87           0.37760644
2018-01-13/19:01:26.91           0.37723597
2018-01-13/19:01:26.94           0.37759882
2018-01-13/19:01:26.97           0.37758750
2018-01-13/19:01:27.00           0.37755848
2018-01-13/19:01:27.03           0.37716644
2018-01-13/19:01:27.06           0.37750874
2018-01-13/19:01:27.09           0.37747889
2018-01-13/19:01:27.12           0.37746038
2018-01-13/19:01:27.16           0.37711094
2018-01-13/19:01:27.19           0.37747926
2018-01-13/19:01:27.22           0.37746096
2018-01-13/19:01:27.25           0.37745502
2018-01-13/19:01:27.28           0.37708077
2018-01-13/19:01:27.31           0.37740796
2018-01-13/19:01:27.34           0.37737879
2018-01-13/19:01:27.37           0.37735023
2018-01-13/19:01:27.41           0.37695570
2018-01-13/19:01:27.44           0.37731955
2018-01-13/19:01:27.47           0.37732815
2018-01-13/19:01:27.50           0.37731831
2018-01-13/19:01:27.53           0.37691713
2018-01-13/19:01:27.56           0.37725690
2018-01-13/19:01:27.59           0.37723621
2018-01-13/19:01:27.62           0.37722366
2018-01-13/19:01:27.66           0.37684987
2018-01-13/19:01:27.69           0.37720448
2018-01-13/19:01:27.72           0.37718178
2018-01-13/19:01:27.75           0.37717324
2018-01-13/19:01:27.78           0.37681250
2018-01-13/19:01:27.81           0.37713553
2018-01-13/19:01:27.84           0.37709710
2018-01-13/19:01:27.87           0.37709346
2018-01-13/19:01:27.91           0.37671552
2018-01-13/19:01:27.94           0.37707274
2018-01-13/19:01:27.97           0.37707500
2018-01-13/19:01:28.00           0.37706789
2018-01-13/19:01:28.03           0.37668527
2018-01-13/19:01:28.06           0.37704264
2018-01-13/19:01:28.09           0.37704502
2018-01-13/19:01:28.12           0.37701355
2018-01-13/19:01:28.16           0.37661489
2018-01-13/19:01:28.19           0.37695329
2018-01-13/19:01:28.22           0.37693610
2018-01-13/19:01:28.25           0.37693689
2018-01-13/19:01:28.28           0.37656787
2018-01-13/19:01:28.31           0.37691187
2018-01-13/19:01:28.34           0.37688793
2018-01-13/19:01:28.37           0.37688018
2018-01-13/19:01:28.41           0.37649969
2018-01-13/19:01:28.44           0.37683649
2018-01-13/19:01:28.47           0.37680901
2018-01-13/19:01:28.50           0.37679843
2018-01-13/19:01:28.53           0.37642121
2018-01-13/19:01:28.56           0.37676076
2018-01-13/19:01:28.59           0.37675097
2018-01-13/19:01:28.62           0.37674010
2018-01-13/19:01:28.66           0.37634583
2018-01-13/19:01:28.69           0.37669191
2018-01-13/19:01:28.72           0.37668193
2018-01-13/19:01:28.75           0.37666876
2018-01-13/19:01:28.78           0.37630319
2018-01-13/19:01:28.81           0.37667354
2018-01-13/19:01:28.84           0.37665160
2018-01-13/19:01:28.87           0.37662034
2018-01-13/19:01:28.91           0.37623400
2018-01-13/19:01:28.94           0.37657358
2018-01-13/19:01:28.97           0.37654650
2018-01-13/19:01:29.00           0.37652737
2018-01-13/19:01:29.03           0.37615181
2018-01-13/19:01:29.06           0.37652866
2018-01-13/19:01:29.09           0.37652945
2018-01-13/19:01:29.12           0.37650959
2018-01-13/19:01:29.16           0.37611653
2018-01-13/19:01:29.19           0.37644854
2018-01-13/19:01:29.22           0.37642747
2018-01-13/19:01:29.25           0.37642225
2018-01-13/19:01:29.28           0.37605167
2018-01-13/19:01:29.31           0.37638775
2018-01-13/19:01:29.34           0.37637167
2018-01-13/19:01:29.37           0.37637444
2018-01-13/19:01:29.41           0.37599326
2018-01-13/19:01:29.44           0.37632411
2018-01-13/19:01:29.47           0.37630608
2018-01-13/19:01:29.50           0.37619473
2018-01-13/19:01:29.53           0.37567224
2018-01-13/19:01:29.56           0.37590032
2018-01-13/19:01:29.59           0.37574696
2018-01-13/19:01:29.62           0.37558356
2018-01-13/19:01:29.66           0.37504439
2018-01-13/19:01:29.69           0.37522614
2018-01-13/19:01:29.72           0.37504769
2018-01-13/19:01:29.75           0.37489299
2018-01-13/19:01:29.78           0.37437052
2018-01-13/19:01:29.81           0.37457573
2018-01-13/19:01:29.84           0.37442473
2018-01-13/19:01:29.87           0.37428144
2018-01-13/19:01:29.91           0.37376840
2018-01-13/19:01:29.94           0.37396550
2018-01-13/19:01:29.97           0.37379404
2018-01-13/19:01:30.00           0.37362649
2018-01-13/19:01:30.03           0.37308534
2018-01-13/19:01:30.06           0.37328244
2018-01-13/19:01:30.09           0.37311662
2018-01-13/19:01:30.12           0.37296349
2018-01-13/19:01:30.16           0.37246272
2018-01-13/19:01:30.19           0.37264814
2018-01-13/19:01:30.22           0.37248704
2018-01-13/19:01:30.25           0.37232217
2018-01-13/19:01:30.28           0.37179037
2018-01-13/19:01:30.31           0.37199449
2018-01-13/19:01:30.34           0.37185463
2018-01-13/19:01:30.37           0.37170468
2018-01-13/19:01:30.41           0.37118941
2018-01-13/19:01:30.44           0.37140039
2018-01-13/19:01:30.47           0.37122068
2018-01-13/19:01:30.50           0.37103698
2018-01-13/19:01:30.53           0.37061207
2018-01-13/19:01:30.56           0.37096413
2018-01-13/19:01:30.59           0.37095456
2018-01-13/19:01:30.62           0.37093496
2018-01-13/19:01:30.66           0.37056392
2018-01-13/19:01:30.69           0.37091624
2018-01-13/19:01:30.72           0.37089778
2018-01-13/19:01:30.75           0.37087632
2018-01-13/19:01:30.78           0.37049656
2018-01-13/19:01:30.81           0.37084062
2018-01-13/19:01:30.84           0.37081253
2018-01-13/19:01:30.87           0.37081033
2018-01-13/19:01:30.91           0.37045641
2018-01-13/19:01:30.94           0.37078785
2018-01-13/19:01:30.97           0.37076333
2018-01-13/19:01:31.00           0.37073970
2018-01-13/19:01:31.03           0.37036294
2018-01-13/19:01:31.06           0.37070662
2018-01-13/19:01:31.09           0.37068545
2018-01-13/19:01:31.12           0.37066706
2018-01-13/19:01:31.16           0.37029071
2018-01-13/19:01:31.19           0.37064964
2018-01-13/19:01:31.22           0.37064936
2018-01-13/19:01:31.25           0.37062576
2018-01-13/19:01:31.28           0.37023960
2018-01-13/19:01:31.31           0.37057330
2018-01-13/19:01:31.34           0.37054659
2018-01-13/19:01:31.37           0.37054256
2018-01-13/19:01:31.41           0.37019489
2018-01-13/19:01:31.44           0.37054599
2018-01-13/19:01:31.47           0.37053409
2018-01-13/19:01:31.50           0.37052540
2018-01-13/19:01:31.53           0.37013737
2018-01-13/19:01:31.56           0.37046638
2018-01-13/19:01:31.59           0.37044658
2018-01-13/19:01:31.62           0.37042254
2018-01-13/19:01:31.66           0.37004831
2018-01-13/19:01:31.69           0.37042363
2018-01-13/19:01:31.72           0.37043000
2018-01-13/19:01:31.75           0.37039517
2018-01-13/19:01:31.78           0.37001814
2018-01-13/19:01:31.81           0.37036394
2018-01-13/19:01:31.84           0.37033074
2018-01-13/19:01:31.87           0.37030710
2018-01-13/19:01:31.91           0.36992922
2018-01-13/19:01:31.94           0.37027414
2018-01-13/19:01:31.97           0.37027072
2018-01-13/19:01:32.00           0.37025029
2018-01-13/19:01:32.03           0.36985287
2018-01-13/19:01:32.06           0.37019624
2018-01-13/19:01:32.09           0.37018816
2018-01-13/19:01:32.12           0.37016450
2018-01-13/19:01:32.16           0.36980147
2018-01-13/19:01:32.19           0.37015705
2018-01-13/19:01:32.22           0.37014689
2018-01-13/19:01:32.25           0.37013081
2018-01-13/19:01:32.28           0.36972891
2018-01-13/19:01:32.31           0.37006624
2018-01-13/19:01:32.34           0.37005766
2018-01-13/19:01:32.37           0.37001326
2018-01-13/19:01:32.41           0.36961603
2018-01-13/19:01:32.44           0.36996175
2018-01-13/19:01:32.47           0.36997619
2018-01-13/19:01:32.50           0.36997477
2018-01-13/19:01:32.53           0.37072748
2018-01-13/19:01:32.56           0.37188183
2018-01-13/19:01:32.59           0.37288498
2018-01-13/19:01:32.62           0.37387681
2018-01-13/19:01:32.66           0.37447021
2018-01-13/19:01:32.69           0.37576972
2018-01-13/19:01:32.72           0.37658197
2018-01-13/19:01:32.75           0.37730930
2018-01-13/19:01:32.78           0.37776612
2018-01-13/19:01:32.81           0.37920719
2018-01-13/19:01:32.84           0.38020669
2018-01-13/19:01:32.87           0.38092831
2018-01-13/19:01:32.91           0.38137312
2018-01-13/19:01:32.94           0.38270299
2018-01-13/19:01:32.97           0.38370536
2018-01-13/19:01:33.00           0.38476146
2018-01-13/19:01:33.03           0.38543596
2018-01-13/19:01:33.06           0.38676499
2018-01-13/19:01:33.09           0.38758199
2018-01-13/19:01:33.12           0.38836466
2018-01-13/19:01:33.16           0.38883754
2018-01-13/19:01:33.19           0.39001519
2018-01-13/19:01:33.22           0.39078516
2018-01-13/19:01:33.25           0.39159351
2018-01-13/19:01:33.28           0.39200724
2018-01-13/19:01:33.31           0.39326410
2018-01-13/19:01:33.34           0.39417212
2018-01-13/19:01:33.37           0.39493965
2018-01-13/19:01:33.41           0.39535283
2018-01-13/19:01:33.44           0.39661143
2018-01-13/19:01:33.47           0.39748403
2018-01-13/19:01:33.50           0.39833925
2018-01-13/19:01:33.53           0.39874106
2018-01-13/19:01:33.56           0.39996419
2018-01-13/19:01:33.59           0.40080584
2018-01-13/19:01:33.62           0.40163021
2018-01-13/19:01:33.66           0.40207585
2018-01-13/19:01:33.69           0.40329974
2018-01-13/19:01:33.72           0.40412834
2018-01-13/19:01:33.75           0.40500388
2018-01-13/19:01:33.78           0.40555101
2018-01-13/19:01:33.81           0.40679043
2018-01-13/19:01:33.84           0.40760474
2018-01-13/19:01:33.87           0.40841769
2018-01-13/19:01:33.91           0.40874940
2018-01-13/19:01:33.94           0.40991524
2018-01-13/19:01:33.97           0.41074477
2018-01-13/19:01:34.00           0.41158753
2018-01-13/19:01:34.03           0.41201750
2018-01-13/19:01:34.06           0.41324074
2018-01-13/19:01:34.09           0.41418184
2018-01-13/19:01:34.12           0.41520308
2018-01-13/19:01:34.16           0.41570221
2018-01-13/19:01:34.19           0.41701963
2018-01-13/19:01:34.22           0.41796822
2018-01-13/19:01:34.25           0.41887623
2018-01-13/19:01:34.28           0.41930389
2018-01-13/19:01:34.31           0.42052288
2018-01-13/19:01:34.34           0.42147234
2018-01-13/19:01:34.37           0.42242916
2018-01-13/19:01:34.41           0.42288390
2018-01-13/19:01:34.44           0.42414378
2018-01-13/19:01:34.47           0.42498307
2018-01-13/19:01:34.50           0.42584623
2018-01-13/19:01:34.53           0.42637163
2018-01-13/19:01:34.56           0.42786534
2018-01-13/19:01:34.59           0.42898672
2018-01-13/19:01:34.62           0.42997082
2018-01-13/19:01:34.66           0.43043775
2018-01-13/19:01:34.69           0.43163488
2018-01-13/19:01:34.72           0.43248705
2018-01-13/19:01:34.75           0.43344628
2018-01-13/19:01:34.78           0.43389729
2018-01-13/19:01:34.81           0.43520964
2018-01-13/19:01:34.84           0.43617651
2018-01-13/19:01:34.87           0.43717927
2018-01-13/19:01:34.91           0.43775927
2018-01-13/19:01:34.94           0.43911056
2018-01-13/19:01:34.97           0.44000667
2018-01-13/19:01:35.00           0.44087743
2018-01-13/19:01:35.03           0.44133663
2018-01-13/19:01:35.06           0.44273493
2018-01-13/19:01:35.09           0.44375790
2018-01-13/19:01:35.12           0.44475207
2018-01-13/19:01:35.16           0.44527678
2018-01-13/19:01:35.19           0.44670034
2018-01-13/19:01:35.22           0.44769478
2018-01-13/19:01:35.25           0.44871705
2018-01-13/19:01:35.28           0.44931336
2018-01-13/19:01:35.31           0.45070515
2018-01-13/19:01:35.34           0.45173099
2018-01-13/19:01:35.37           0.45269323
2018-01-13/19:01:35.41           0.45310704
2018-01-13/19:01:35.44           0.45454981
2018-01-13/19:01:35.47           0.45563298
2018-01-13/19:01:35.50           0.45662224
2018-01-13/19:01:35.53           0.45710165
2018-01-13/19:01:35.56           0.45854200
2018-01-13/19:01:35.59           0.45954176
2018-01-13/19:01:35.62           0.46043147
2018-01-13/19:01:35.66           0.46098310
2018-01-13/19:01:35.69           0.46252337
2018-01-13/19:01:35.72           0.46347888
2018-01-13/19:01:35.75           0.46435218
2018-01-13/19:01:35.78           0.46479017
2018-01-13/19:01:35.81           0.46616378
2018-01-13/19:01:35.84           0.46712887
2018-01-13/19:01:35.87           0.46817465
2018-01-13/19:01:35.91           0.46883280
2018-01-13/19:01:35.94           0.47038601
2018-01-13/19:01:35.97           0.47144383
2018-01-13/19:01:36.00           0.47250340
2018-01-13/19:01:36.03           0.47312090
2018-01-13/19:01:36.06           0.47461209
2018-01-13/19:01:36.09           0.47563448
2018-01-13/19:01:36.12           0.47657116
2018-01-13/19:01:36.16           0.47700540
2018-01-13/19:01:36.19           0.47846106
2018-01-13/19:01:36.22           0.47941153
2018-01-13/19:01:36.25           0.48027544
2018-01-13/19:01:36.28           0.48060862
2018-01-13/19:01:36.31           0.48192090
2018-01-13/19:01:36.34           0.48294540
2018-01-13/19:01:36.37           0.48397021
2018-01-13/19:01:36.41           0.48449709
2018-01-13/19:01:36.44           0.48597690
2018-01-13/19:01:36.47           0.48685633
2018-01-13/19:01:36.50           0.48772075
2018-01-13/19:01:36.53           0.48829932
2018-01-13/19:01:36.56           0.48980845
2018-01-13/19:01:36.59           0.49067442
2018-01-13/19:01:36.62           0.49150179
2018-01-13/19:01:36.66           0.49184025
2018-01-13/19:01:36.69           0.49322964
2018-01-13/19:01:36.72           0.49427687
2018-01-13/19:01:36.75           0.49539976
2018-01-13/19:01:36.78           0.49596691
2018-01-13/19:01:36.81           0.49742928
2018-01-13/19:01:36.84           0.49838033
2018-01-13/19:01:36.87           0.49929576
2018-01-13/19:01:36.91           0.49971006
2018-01-13/19:01:36.94           0.50110960
2018-01-13/19:01:36.97           0.50207016
2018-01-13/19:01:37.00           0.50295686
2018-01-13/19:01:37.03           0.50336801
2018-01-13/19:01:37.06           0.50473501
2018-01-13/19:01:37.09           0.50554937
2018-01-13/19:01:37.12           0.50648837
2018-01-13/19:01:37.16           0.50708295
2018-01-13/19:01:37.19           0.50861468
2018-01-13/19:01:37.22           0.50958887
2018-01-13/19:01:37.25           0.51060184
2018-01-13/19:01:37.28           0.51109466
2018-01-13/19:01:37.31           0.51255410
2018-01-13/19:01:37.34           0.51354600
2018-01-13/19:01:37.37           0.51448355
2018-01-13/19:01:37.41           0.51490215
2018-01-13/19:01:37.44           0.51629415
2018-01-13/19:01:37.47           0.51719979
2018-01-13/19:01:37.50           0.51820471
2018-01-13/19:01:37.53           0.51879329
2018-01-13/19:01:37.56           0.52036963
2018-01-13/19:01:37.59           0.52139633
2018-01-13/19:01:37.62           0.52238004
2018-01-13/19:01:37.66           0.52275906
2018-01-13/19:01:37.69           0.52419537
2018-01-13/19:01:37.72           0.52521994
2018-01-13/19:01:37.75           0.52625916
2018-01-13/19:01:37.78           0.52678414
2018-01-13/19:01:37.81           0.52834542
2018-01-13/19:01:37.84           0.52939075
2018-01-13/19:01:37.87           0.53039471
2018-01-13/19:01:37.91           0.53088817
2018-01-13/19:01:37.94           0.53244211
2018-01-13/19:01:37.97           0.53343483
2018-01-13/19:01:38.00           0.53442306
2018-01-13/19:01:38.03           0.53486520
2018-01-13/19:01:38.06           0.53628582
2018-01-13/19:01:38.09           0.53715232
2018-01-13/19:01:38.12           0.53798122
2018-01-13/19:01:38.16           0.53832510
2018-01-13/19:01:38.19           0.53979300
2018-01-13/19:01:38.22           0.54083290
2018-01-13/19:01:38.25           0.54183715
2018-01-13/19:01:38.28           0.54224670
2018-01-13/19:01:38.31           0.54381480
2018-01-13/19:01:38.34           0.54491736
2018-01-13/19:01:38.37           0.54592261
2018-01-13/19:01:38.41           0.54633436
2018-01-13/19:01:38.44           0.54778776
2018-01-13/19:01:38.47           0.54873804
2018-01-13/19:01:38.50           0.54969375
2018-01-13/19:01:38.53           0.55022206
2018-01-13/19:01:38.56           0.55190495
2018-01-13/19:01:38.59           0.55305228
2018-01-13/19:01:38.62           0.55429160
2018-01-13/19:01:38.66           0.55503573
2018-01-13/19:01:38.69           0.55673194
2018-01-13/19:01:38.72           0.55776047
2018-01-13/19:01:38.75           0.55877868
2018-01-13/19:01:38.78           0.55924546
2018-01-13/19:01:38.81           0.56083411
2018-01-13/19:01:38.84           0.56193752
2018-01-13/19:01:38.87           0.56293422
2018-01-13/19:01:38.91           0.56330028
2018-01-13/19:01:38.94           0.56480187
2018-01-13/19:01:38.97           0.56580735
2018-01-13/19:01:39.00           0.56695812
2018-01-13/19:01:39.03           0.56748723
2018-01-13/19:01:39.06           0.56905475
2018-01-13/19:01:39.09           0.57002506
2018-01-13/19:01:39.12           0.57093311
2018-01-13/19:01:39.16           0.57144029
2018-01-13/19:01:39.19           0.57295812
2018-01-13/19:01:39.22           0.57373344
2018-01-13/19:01:39.25           0.57462342
2018-01-13/19:01:39.28           0.57498262
2018-01-13/19:01:39.31           0.57652332
2018-01-13/19:01:39.34           0.57759672
2018-01-13/19:01:39.37           0.57868960
2018-01-13/19:01:39.41           0.57920905
2018-01-13/19:01:39.44           0.58076298
2018-01-13/19:01:39.47           0.58179657
2018-01-13/19:01:39.50           0.58260280
2018-01-13/19:01:39.53           0.58268658
2018-01-13/19:01:39.56           0.58394965
2018-01-13/19:01:39.59           0.58469438
2018-01-13/19:01:39.62           0.58543773
2018-01-13/19:01:39.66           0.58554302
2018-01-13/19:01:39.69           0.58684671
2018-01-13/19:01:39.72           0.58764830
2018-01-13/19:01:39.75           0.58844189
2018-01-13/19:01:39.78           0.58869592
2018-01-13/19:01:39.81           0.59010454
2018-01-13/19:01:39.84           0.59089275
2018-01-13/19:01:39.87           0.59162048
2018-01-13/19:01:39.91           0.59183686
2018-01-13/19:01:39.94           0.59330206
2018-01-13/19:01:39.97           0.59416098
2018-01-13/19:01:40.00           0.59482915
2018-01-13/19:01:40.03           0.59486981
2018-01-13/19:01:40.06           0.59626775
2018-01-13/19:01:40.09           0.59706299
2018-01-13/19:01:40.12           0.59781008
2018-01-13/19:01:40.16           0.59807582
2018-01-13/19:01:40.19           0.59948884
2018-01-13/19:01:40.22           0.60030962
2018-01-13/19:01:40.25           0.60099046
2018-01-13/19:01:40.28           0.60111296
2018-01-13/19:01:40.31           0.60250453
2018-01-13/19:01:40.34           0.60319631
2018-01-13/19:01:40.37           0.60390758
2018-01-13/19:01:40.41           0.60414034
2018-01-13/19:01:40.44           0.60565215
2018-01-13/19:01:40.47           0.60650023
2018-01-13/19:01:40.50           0.60724242
2018-01-13/19:01:40.53           0.60763123
2018-01-13/19:01:40.56           0.60920853
2018-01-13/19:01:40.59           0.61013007
2018-01-13/19:01:40.62           0.61107045
2018-01-13/19:01:40.66           0.61139228
2018-01-13/19:01:40.69           0.61287465
2018-01-13/19:01:40.72           0.61361093
2018-01-13/19:01:40.75           0.61440059
2018-01-13/19:01:40.78           0.61469361
2018-01-13/19:01:40.81           0.61611864
2018-01-13/19:01:40.84           0.61693468
2018-01-13/19:01:40.87           0.61774447
2018-01-13/19:01:40.91           0.61793952
2018-01-13/19:01:40.94           0.61932530
2018-01-13/19:01:40.97           0.62021859
2018-01-13/19:01:41.00           0.62120956
2018-01-13/19:01:41.03           0.62161642
2018-01-13/19:01:41.06           0.62316352
2018-01-13/19:01:41.09           0.62416033
2018-01-13/19:01:41.12           0.62529591
2018-01-13/19:01:41.16           0.62572610
2018-01-13/19:01:41.19           0.62742772
2018-01-13/19:01:41.22           0.62868177
2018-01-13/19:01:41.25           0.62987028
2018-01-13/19:01:41.28           0.63040567
2018-01-13/19:01:41.31           0.63215288
2018-01-13/19:01:41.34           0.63319565
2018-01-13/19:01:41.37           0.63405465
2018-01-13/19:01:41.41           0.63421682
2018-01-13/19:01:41.44           0.63574946
2018-01-13/19:01:41.47           0.63676184
2018-01-13/19:01:41.50           0.63784072
2018-01-13/19:01:41.53           0.63832019
2018-01-13/19:01:41.56           0.63997461
2018-01-13/19:01:41.59           0.64094743
2018-01-13/19:01:41.62           0.64193938
2018-01-13/19:01:41.66           0.64230968
2018-01-13/19:01:41.69           0.64392734
2018-01-13/19:01:41.72           0.64494321
2018-01-13/19:01:41.75           0.64592941
2018-01-13/19:01:41.78           0.64625113
2018-01-13/19:01:41.81           0.64780132
2018-01-13/19:01:41.84           0.64867461
2018-01-13/19:01:41.87           0.64951063
2018-01-13/19:01:41.91           0.64983931
2018-01-13/19:01:41.94           0.65155325
2018-01-13/19:01:41.97           0.65267345
2018-01-13/19:01:42.00           0.65376735
2018-01-13/19:01:42.03           0.65420399
2018-01-13/19:01:42.06           0.65593141
2018-01-13/19:01:42.09           0.65698515
2018-01-13/19:01:42.12           0.65799921
2018-01-13/19:01:42.16           0.65834402
2018-01-13/19:01:42.19           0.65991288
2018-01-13/19:01:42.22           0.66081822
2018-01-13/19:01:42.25           0.66169759
2018-01-13/19:01:42.28           0.66206892
2018-01-13/19:01:42.31           0.66374726
2018-01-13/19:01:42.34           0.66472431
2018-01-13/19:01:42.37           0.66575551
2018-01-13/19:01:42.41           0.66609873
2018-01-13/19:01:42.44           0.66774066
2018-01-13/19:01:42.47           0.66875443
2018-01-13/19:01:42.50           0.66976518
2018-01-13/19:01:42.53           0.67009534
2018-01-13/19:01:42.56           0.67164911
2018-01-13/19:01:42.59           0.67264758
2018-01-13/19:01:42.62           0.67370155
2018-01-13/19:01:42.66           0.67406621
2018-01-13/19:01:42.69           0.67567333
2018-01-13/19:01:42.72           0.67658834
2018-01-13/19:01:42.75           0.67753920
2018-01-13/19:01:42.78           0.67788133
2018-01-13/19:01:42.81           0.67962396
2018-01-13/19:01:42.84           0.68067729
2018-01-13/19:01:42.87           0.68161814
2018-01-13/19:01:42.91           0.68178669
2018-01-13/19:01:42.94           0.68324287
2018-01-13/19:01:42.97           0.68419889
2018-01-13/19:01:43.00           0.68521909
2018-01-13/19:01:43.03           0.68548213
2018-01-13/19:01:43.06           0.68707945
2018-01-13/19:01:43.09           0.68810901
2018-01-13/19:01:43.12           0.68912431
2018-01-13/19:01:43.16           0.68931912
2018-01-13/19:01:43.19           0.69091617
2018-01-13/19:01:43.22           0.69190803
2018-01-13/19:01:43.25           0.69276419
2018-01-13/19:01:43.28           0.69287923
2018-01-13/19:01:43.31           0.69432772
2018-01-13/19:01:43.34           0.69506099
2018-01-13/19:01:43.37           0.69587118
2018-01-13/19:01:43.41           0.69617649
2018-01-13/19:01:43.44           0.69783114
2018-01-13/19:01:43.47           0.69867872
2018-01-13/19:01:43.50           0.69947877
2018-01-13/19:01:43.53           0.69974221
2018-01-13/19:01:43.56           0.70140276
2018-01-13/19:01:43.59           0.70238016
2018-01-13/19:01:43.62           0.70343746
2018-01-13/19:01:43.66           0.70376289
2018-01-13/19:01:43.69           0.70542025
2018-01-13/19:01:43.72           0.70642498
2018-01-13/19:01:43.75           0.70743429
2018-01-13/19:01:43.78           0.70765710
2018-01-13/19:01:43.81           0.70913496
2018-01-13/19:01:43.84           0.71008156
2018-01-13/19:01:43.87           0.71112895
2018-01-13/19:01:43.91           0.71140256
2018-01-13/19:01:43.94           0.71310455
2018-01-13/19:01:43.97           0.71408851
2018-01-13/19:01:44.00           0.71500311
2018-01-13/19:01:44.03           0.71518004
2018-01-13/19:01:44.06           0.71679806
2018-01-13/19:01:44.09           0.71781822
2018-01-13/19:01:44.12           0.71880293
2018-01-13/19:01:44.16           0.71912012
2018-01-13/19:01:44.19           0.72087374
2018-01-13/19:01:44.22           0.72190529
2018-01-13/19:01:44.25           0.72280248
2018-01-13/19:01:44.28           0.72290472
2018-01-13/19:01:44.31           0.72448538
2018-01-13/19:01:44.34           0.72533348
2018-01-13/19:01:44.37           0.72616211
2018-01-13/19:01:44.41           0.72634290
2018-01-13/19:01:44.44           0.72790205
2018-01-13/19:01:44.47           0.72875275
2018-01-13/19:01:44.50           0.72966966
2018-01-13/19:01:44.53           0.72999478
2018-01-13/19:01:44.56           0.73174825
2018-01-13/19:01:44.59           0.73269658
2018-01-13/19:01:44.62           0.73366512
2018-01-13/19:01:44.66           0.73396011
2018-01-13/19:01:44.69           0.73573593
2018-01-13/19:01:44.72           0.73689800
2018-01-13/19:01:44.75           0.73788414
2018-01-13/19:01:44.78           0.73801727
2018-01-13/19:01:44.81           0.73963769
2018-01-13/19:01:44.84           0.74057562
2018-01-13/19:01:44.87           0.74150824
2018-01-13/19:01:44.91           0.74184307
2018-01-13/19:01:44.94           0.74368694
2018-01-13/19:01:44.97           0.74469558
2018-01-13/19:01:45.00           0.74564853
2018-01-13/19:01:45.03           0.74599043
2018-01-13/19:01:45.06           0.74769185
2018-01-13/19:01:45.09           0.74854272
2018-01-13/19:01:45.12           0.74942709
2018-01-13/19:01:45.16           0.74953665
2018-01-13/19:01:45.19           0.75108089
2018-01-13/19:01:45.22           0.75198652
2018-01-13/19:01:45.25           0.75303776
2018-01-13/19:01:45.28           0.75334380
2018-01-13/19:01:45.31           0.75507584
2018-01-13/19:01:45.34           0.75618236
2018-01-13/19:01:45.37           0.75728816
2018-01-13/19:01:45.41           0.75759560
2018-01-13/19:01:45.44           0.75940260
2018-01-13/19:01:45.47           0.76053338
2018-01-13/19:01:45.50           0.76169085
2018-01-13/19:01:45.53           0.76210268
2018-01-13/19:01:45.56           0.76390005
2018-01-13/19:01:45.59           0.76481644
2018-01-13/19:01:45.62           0.76575332
2018-01-13/19:01:45.66           0.76602766
2018-01-13/19:01:45.69           0.76779047
2018-01-13/19:01:45.72           0.76879314
2018-01-13/19:01:45.75           0.76971436
2018-01-13/19:01:45.78           0.76991481
2018-01-13/19:01:45.81           0.77168731
2018-01-13/19:01:45.84           0.77269049
2018-01-13/19:01:45.87           0.77364246
2018-01-13/19:01:45.91           0.77373527
2018-01-13/19:01:45.94           0.77532841
2018-01-13/19:01:45.97           0.77631055
2018-01-13/19:01:46.00           0.77740853
2018-01-13/19:01:46.03           0.77770289
2018-01-13/19:01:46.06           0.77945194
2018-01-13/19:01:46.09           0.78036038
2018-01-13/19:01:46.12           0.78123082
2018-01-13/19:01:46.16           0.78141983
2018-01-13/19:01:46.19           0.78312852
2018-01-13/19:01:46.22           0.78392676
2018-01-13/19:01:46.25           0.78470165
2018-01-13/19:01:46.28           0.78489914
2018-01-13/19:01:46.31           0.78662400
2018-01-13/19:01:46.34           0.78752130
2018-01-13/19:01:46.37           0.78839102
2018-01-13/19:01:46.41           0.78849039
2018-01-13/19:01:46.44           0.79012962
2018-01-13/19:01:46.47           0.79100710
2018-01-13/19:01:46.50           0.79186859
2018-01-13/19:01:46.53           0.79187329
2018-01-13/19:01:46.56           0.79336774
2018-01-13/19:01:46.59           0.79425382
2018-01-13/19:01:46.62           0.79512791
2018-01-13/19:01:46.66           0.79522366
2018-01-13/19:01:46.69           0.79689569
2018-01-13/19:01:46.72           0.79768448
2018-01-13/19:01:46.75           0.79857643
2018-01-13/19:01:46.78           0.79879227
2018-01-13/19:01:46.81           0.80048373
2018-01-13/19:01:46.84           0.80136956
2018-01-13/19:01:46.87           0.80215588
2018-01-13/19:01:46.91           0.80222378
2018-01-13/19:01:46.94           0.80384900
2018-01-13/19:01:46.97           0.80454003
2018-01-13/19:01:47.00           0.80533873
2018-01-13/19:01:47.03           0.80542511
2018-01-13/19:01:47.06           0.80700865
2018-01-13/19:01:47.09           0.80780139
2018-01-13/19:01:47.12           0.80877481
2018-01-13/19:01:47.16           0.80898523
2018-01-13/19:01:47.19           0.81054965
2018-01-13/19:01:47.22           0.81136574
2018-01-13/19:01:47.25           0.81221970
2018-01-13/19:01:47.28           0.81221518
2018-01-13/19:01:47.31           0.81393874
2018-01-13/19:01:47.34           0.81487255
2018-01-13/19:01:47.37           0.81576807
2018-01-13/19:01:47.41           0.81587275
2018-01-13/19:01:47.44           0.81759518
2018-01-13/19:01:47.47           0.81852598
2018-01-13/19:01:47.50           0.81943747
2018-01-13/19:01:47.53           0.81956209
2018-01-13/19:01:47.56           0.82120201
2018-01-13/19:01:47.59           0.82215134
2018-01-13/19:01:47.62           0.82318110
2018-01-13/19:01:47.66           0.82329496
2018-01-13/19:01:47.69           0.82487911
2018-01-13/19:01:47.72           0.82557581
2018-01-13/19:01:47.75           0.82627227
2018-01-13/19:01:47.78           0.82627976
2018-01-13/19:01:47.81           0.82803473
2018-01-13/19:01:47.84           0.82903452
2018-01-13/19:01:47.87           0.82995802
2018-01-13/19:01:47.91           0.83015223
2018-01-13/19:01:47.94           0.83200008
2018-01-13/19:01:47.97           0.83303399
2018-01-13/19:01:48.00           0.83397544
2018-01-13/19:01:48.03           0.83399852
2018-01-13/19:01:48.06           0.83570894
2018-01-13/19:01:48.09           0.83666414
2018-01-13/19:01:48.12           0.83770449
2018-01-13/19:01:48.16           0.83797241
2018-01-13/19:01:48.19           0.83972385
2018-01-13/19:01:48.22           0.84057853
2018-01-13/19:01:48.25           0.84147314
2018-01-13/19:01:48.28           0.84172105
2018-01-13/19:01:48.31           0.84356934
2018-01-13/19:01:48.34           0.84443322
2018-01-13/19:01:48.37           0.84528827
2018-01-13/19:01:48.41           0.84535769
2018-01-13/19:01:48.44           0.84702592
2018-01-13/19:01:48.47           0.84787160
2018-01-13/19:01:48.50           0.84874441
2018-01-13/19:01:48.53           0.84868297
2018-01-13/19:01:48.56           0.85021476
2018-01-13/19:01:48.59           0.85104605
2018-01-13/19:01:48.62           0.85199835
2018-01-13/19:01:48.66           0.85213746
2018-01-13/19:01:48.69           0.85390506
2018-01-13/19:01:48.72           0.85481574
2018-01-13/19:01:48.75           0.85577767
2018-01-13/19:01:48.78           0.85581931
2018-01-13/19:01:48.81           0.85751283
2018-01-13/19:01:48.84           0.85844326
2018-01-13/19:01:48.87           0.85927478
2018-01-13/19:01:48.91           0.85920879
2018-01-13/19:01:48.94           0.86091036
2018-01-13/19:01:48.97           0.86183662
2018-01-13/19:01:49.00           0.86280120
2018-01-13/19:01:49.03           0.86296202
2018-01-13/19:01:49.06           0.86466804
2018-01-13/19:01:49.09           0.86552326
2018-01-13/19:01:49.12           0.86637856
2018-01-13/19:01:49.16           0.86639935
2018-01-13/19:01:49.19           0.86825112
2018-01-13/19:01:49.22           0.86921294
2018-01-13/19:01:49.25           0.87010788
2018-01-13/19:01:49.28           0.87006059
2018-01-13/19:01:49.31           0.87175178
2018-01-13/19:01:49.34           0.87286756
2018-01-13/19:01:49.37           0.87375953
2018-01-13/19:01:49.41           0.87364739
2018-01-13/19:01:49.44           0.87550560
2018-01-13/19:01:49.47           0.87653597
2018-01-13/19:01:49.50           0.87720067
2018-01-13/19:01:49.53           0.87683191
2018-01-13/19:01:49.56           0.87828049
2018-01-13/19:01:49.59           0.87888928
2018-01-13/19:01:49.62           0.87930453
2018-01-13/19:01:49.66           0.87885182
2018-01-13/19:01:49.69           0.88013505
2018-01-13/19:01:49.72           0.88051430
2018-01-13/19:01:49.75           0.88100988
2018-01-13/19:01:49.78           0.88082447
2018-01-13/19:01:49.81           0.88228692
2018-01-13/19:01:49.84           0.88274530
2018-01-13/19:01:49.87           0.88318003
2018-01-13/19:01:49.91           0.88268843
2018-01-13/19:01:49.94           0.88394315
2018-01-13/19:01:49.97           0.88444815
2018-01-13/19:01:50.00           0.88497918
2018-01-13/19:01:50.03           0.88463457
2018-01-13/19:01:50.06           0.88597537
2018-01-13/19:01:50.09           0.88657849
2018-01-13/19:01:50.12           0.88721268
2018-01-13/19:01:50.16           0.88773085
2018-01-13/19:01:50.19           0.88834554
2018-01-13/19:01:50.22           0.88890746
2018-01-13/19:01:50.25           0.88924180
2018-01-13/19:01:50.28           0.88970253
2018-01-13/19:01:50.31           0.89022484
2018-01-13/19:01:50.34           0.89076356
2018-01-13/19:01:50.37           0.89125233
2018-01-13/19:01:50.41           0.89159733
2018-01-13/19:01:50.44           0.89197876
2018-01-13/19:01:50.47           0.89248223
2018-01-13/19:01:50.50           0.89308217
2018-01-13/19:01:50.53           0.89386892
2018-01-13/19:01:50.56           0.89476003
2018-01-13/19:01:50.59           0.89550022
2018-01-13/19:01:50.62           0.89619839
2018-01-13/19:01:50.65           0.89692177
2018-01-13/19:01:50.69           0.89752364
2018-01-13/19:01:50.72           0.89814088
2018-01-13/19:01:50.75           0.89886482
2018-01-13/19:01:50.78           0.89975246
2018-01-13/19:01:50.81           0.90060494
2018-01-13/19:01:50.84           0.90130828
2018-01-13/19:01:50.87           0.90217695
2018-01-13/19:01:50.90           0.90309216
2018-01-13/19:01:50.94           0.90389804
2018-01-13/19:01:50.97           0.90466211
2018-01-13/19:01:51.00           0.90544762
2018-01-13/19:01:51.03           0.90636438
2018-01-13/19:01:51.06           0.90716400
2018-01-13/19:01:51.09           0.90788944
2018-01-13/19:01:51.12           0.90872658
2018-01-13/19:01:51.15           0.90948818
2018-01-13/19:01:51.19           0.90933295
2018-01-13/19:01:51.22           0.91097675
2018-01-13/19:01:51.25           0.91175168
2018-01-13/19:01:51.28           0.91254046
2018-01-13/19:01:51.31           0.91236889
2018-01-13/19:01:51.34           0.91398044
2018-01-13/19:01:51.37           0.91484437
2018-01-13/19:01:51.40           0.91582463
2018-01-13/19:01:51.44           0.91582408
2018-01-13/19:01:51.47           0.91739708
2018-01-13/19:01:51.50           0.91795615
2018-01-13/19:01:51.53           0.91861810
2018-01-13/19:01:51.56           0.91861871
2018-01-13/19:01:51.59           0.92049346
2018-01-13/19:01:51.62           0.92130649
2018-01-13/19:01:51.65           0.92207492
2018-01-13/19:01:51.69           0.92204453
2018-01-13/19:01:51.72           0.92371610
2018-01-13/19:01:51.75           0.92451661
2018-01-13/19:01:51.78           0.92533578
2018-01-13/19:01:51.81           0.92513561
2018-01-13/19:01:51.84           0.92665628
2018-01-13/19:01:51.87           0.92734207
2018-01-13/19:01:51.90           0.92819232
2018-01-13/19:01:51.94           0.92812495
2018-01-13/19:01:51.97           0.92980868
2018-01-13/19:01:52.00           0.93066356
2018-01-13/19:01:52.03           0.93135578
2018-01-13/19:01:52.06           0.93101823
2018-01-13/19:01:52.09           0.93257817
2018-01-13/19:01:52.12           0.93324729
2018-01-13/19:01:52.15           0.93394184
2018-01-13/19:01:52.19           0.93382681
2018-01-13/19:01:52.22           0.93557522
2018-01-13/19:01:52.25           0.93637588
2018-01-13/19:01:52.28           0.93702026
2018-01-13/19:01:52.31           0.93674079
2018-01-13/19:01:52.34           0.93845699
2018-01-13/19:01:52.37           0.93923848
2018-01-13/19:01:52.40           0.93996086
2018-01-13/19:01:52.44           0.93973976
2018-01-13/19:01:52.47           0.94133418
2018-01-13/19:01:52.50           0.94206959
2018-01-13/19:01:52.53           0.94266185
2018-01-13/19:01:52.56           0.94232951
2018-01-13/19:01:52.59           0.94397029
2018-01-13/19:01:52.62           0.94464142
2018-01-13/19:01:52.65           0.94524653
2018-01-13/19:01:52.69           0.94503167
2018-01-13/19:01:52.72           0.94678832
2018-01-13/19:01:52.75           0.94759612
2018-01-13/19:01:52.78           0.94831752
2018-01-13/19:01:52.81           0.94812408
2018-01-13/19:01:52.84           0.94965744
2018-01-13/19:01:52.87           0.95022859
2018-01-13/19:01:52.90           0.95082900
2018-01-13/19:01:52.94           0.95058804
2018-01-13/19:01:52.97           0.95220900
2018-01-13/19:01:53.00           0.95292079
2018-01-13/19:01:53.03           0.95367564
2018-01-13/19:01:53.06           0.95343767
2018-01-13/19:01:53.09           0.95495851
2018-01-13/19:01:53.12           0.95550260
2018-01-13/19:01:53.15           0.95613579
2018-01-13/19:01:53.19           0.95587294
2018-01-13/19:01:53.22           0.95747056
2018-01-13/19:01:53.25           0.95809044
2018-01-13/19:01:53.28           0.95869546
2018-01-13/19:01:53.31           0.95828554
2018-01-13/19:01:53.34           0.95982130
2018-01-13/19:01:53.37           0.96060228
2018-01-13/19:01:53.40           0.96137611
2018-01-13/19:01:53.44           0.96119164
2018-01-13/19:01:53.47           0.96276553
2018-01-13/19:01:53.50           0.96347707
2018-01-13/19:01:53.53           0.96425484
2018-01-13/19:01:53.56           0.96408875
2018-01-13/19:01:53.59           0.96571981
2018-01-13/19:01:53.62           0.96623446
2018-01-13/19:01:53.65           0.96667286
2018-01-13/19:01:53.69           0.96619629
2018-01-13/19:01:53.72           0.96772208
2018-01-13/19:01:53.75           0.96842313
2018-01-13/19:01:53.78           0.96922092
2018-01-13/19:01:53.81           0.96899134
2018-01-13/19:01:53.84           0.97052927
2018-01-13/19:01:53.87           0.97126997
2018-01-13/19:01:53.90           0.97192393
2018-01-13/19:01:53.94           0.97152269
2018-01-13/19:01:53.97           0.97294493
2018-01-13/19:01:54.00           0.97344325
2018-01-13/19:01:54.03           0.97419305
2018-01-13/19:01:54.06           0.97385601
2018-01-13/19:01:54.09           0.97541050
2018-01-13/19:01:54.12           0.97612786
2018-01-13/19:01:54.15           0.97658563
2018-01-13/19:01:54.19           0.97623762
2018-01-13/19:01:54.22           0.97782453
2018-01-13/19:01:54.25           0.97841960
2018-01-13/19:01:54.28           0.97918309
2018-01-13/19:01:54.31           0.97888237
2018-01-13/19:01:54.34           0.98040981
2018-01-13/19:01:54.37           0.98105870
2018-01-13/19:01:54.40           0.98158975
2018-01-13/19:01:54.44           0.98128184
2018-01-13/19:01:54.47           0.98283762
2018-01-13/19:01:54.50           0.98332119
2018-01-13/19:01:54.53           0.98393949
2018-01-13/19:01:54.56           0.98350151
2018-01-13/19:01:54.59           0.98499578
2018-01-13/19:01:54.62           0.98569083
2018-01-13/19:01:54.65           0.98644094
2018-01-13/19:01:54.69           0.98615932
2018-01-13/19:01:54.72           0.98756947
2018-01-13/19:01:54.75           0.98794482
2018-01-13/19:01:54.78           0.98845049
2018-01-13/19:01:54.81           0.98804151
2018-01-13/19:01:54.84           0.98964409
2018-01-13/19:01:54.87           0.99033577
2018-01-13/19:01:54.90           0.99102770
2018-01-13/19:01:54.94           0.99072368
2018-01-13/19:01:54.97           0.99229371
2018-01-13/19:01:55.00           0.99282014
2018-01-13/19:01:55.03           0.99337014
2018-01-13/19:01:55.06           0.99307644
2018-01-13/19:01:55.09           0.99468037
2018-01-13/19:01:55.12           0.99535838
2018-01-13/19:01:55.15           0.99606779
2018-01-13/19:01:55.19           0.99572095
2018-01-13/19:01:55.22           0.99721011
2018-01-13/19:01:55.25           0.99769851
2018-01-13/19:01:55.28           0.99827320
2018-01-13/19:01:55.31           0.99790759
2018-01-13/19:01:55.34           0.99926517
2018-01-13/19:01:55.37           0.99972841
2018-01-13/19:01:55.40            1.0003808
2018-01-13/19:01:55.44           0.99998297
2018-01-13/19:01:55.47            1.0015004
2018-01-13/19:01:55.50            1.0020514
2018-01-13/19:01:55.53            1.0025026
2018-01-13/19:01:55.56            1.0019885
2018-01-13/19:01:55.59            1.0033428
2018-01-13/19:01:55.62            1.0038537
2018-01-13/19:01:55.65            1.0045469
2018-01-13/19:01:55.69            1.0040739
2018-01-13/19:01:55.72            1.0055091
2018-01-13/19:01:55.75            1.0059930
2018-01-13/19:01:55.78            1.0063491
2018-01-13/19:01:55.81            1.0057990
2018-01-13/19:01:55.84            1.0072571
2018-01-13/19:01:55.87            1.0077177
2018-01-13/19:01:55.90            1.0081750
2018-01-13/19:01:55.94            1.0077270
2018-01-13/19:01:55.97            1.0094082
2018-01-13/19:01:56.00            1.0099158
2018-01-13/19:01:56.03            1.0103966
2018-01-13/19:01:56.06            1.0099152
2018-01-13/19:01:56.09            1.0113061
2018-01-13/19:01:56.12            1.0117949
2018-01-13/19:01:56.15            1.0121385
2018-01-13/19:01:56.19            1.0114111
2018-01-13/19:01:56.22            1.0128080
2018-01-13/19:01:56.25            1.0132043
2018-01-13/19:01:56.28            1.0135819
2018-01-13/19:01:56.31            1.0129767
2018-01-13/19:01:56.34            1.0142357
2018-01-13/19:01:56.37            1.0146254
2018-01-13/19:01:56.40            1.0151806
2018-01-13/19:01:56.44            1.0146931
2018-01-13/19:01:56.47            1.0161538
2018-01-13/19:01:56.50            1.0167328
2018-01-13/19:01:56.53            1.0172944
2018-01-13/19:01:56.56            1.0169033
2018-01-13/19:01:56.59            1.0184714
2018-01-13/19:01:56.62            1.0189705
2018-01-13/19:01:56.65            1.0193970
2018-01-13/19:01:56.69            1.0187408
2018-01-13/19:01:56.72            1.0201625
2018-01-13/19:01:56.75            1.0208101
2018-01-13/19:01:56.78            1.0214153
2018-01-13/19:01:56.81            1.0208143
2018-01-13/19:01:56.84            1.0220435
2018-01-13/19:01:56.87            1.0222069
2018-01-13/19:01:56.90            1.0224504
2018-01-13/19:01:56.94            1.0218851
2018-01-13/19:01:56.97            1.0233439
2018-01-13/19:01:57.00            1.0237180
2018-01-13/19:01:57.03            1.0241670
2018-01-13/19:01:57.06            1.0236578
2018-01-13/19:01:57.09            1.0251761
2018-01-13/19:01:57.12            1.0257076
2018-01-13/19:01:57.15            1.0262467
2018-01-13/19:01:57.19            1.0257712
2018-01-13/19:01:57.22            1.0271480
2018-01-13/19:01:57.25            1.0276618
2018-01-13/19:01:57.28            1.0282139
2018-01-13/19:01:57.31            1.0278445
2018-01-13/19:01:57.34            1.0294285
2018-01-13/19:01:57.37            1.0297084
2018-01-13/19:01:57.40            1.0299625
2018-01-13/19:01:57.44            1.0293267
2018-01-13/19:01:57.47            1.0308355
2018-01-13/19:01:57.50            1.0314276
2018-01-13/19:01:57.53            1.0318911
2018-01-13/19:01:57.56            1.0313421
2018-01-13/19:01:57.59            1.0328169
2018-01-13/19:01:57.62            1.0332716
2018-01-13/19:01:57.65            1.0336294
2018-01-13/19:01:57.69            1.0328921
2018-01-13/19:01:57.72            1.0341869
2018-01-13/19:01:57.75            1.0344154
2018-01-13/19:01:57.78            1.0347231
2018-01-13/19:01:57.81            1.0341398
2018-01-13/19:01:57.84            1.0354423
2018-01-13/19:01:57.87            1.0357374
2018-01-13/19:01:57.90            1.0362324
2018-01-13/19:01:57.94            1.0357252
2018-01-13/19:01:57.97            1.0371237
2018-01-13/19:01:58.00            1.0373005
2018-01-13/19:01:58.03            1.0375571
2018-01-13/19:01:58.06            1.0371038
2018-01-13/19:01:58.09            1.0387337
2018-01-13/19:01:58.12            1.0393496
2018-01-13/19:01:58.15            1.0397582
2018-01-13/19:01:58.19            1.0390822
2018-01-13/19:01:58.22            1.0404722
2018-01-13/19:01:58.25            1.0408822
2018-01-13/19:01:58.28            1.0412619
2018-01-13/19:01:58.31            1.0405398
2018-01-13/19:01:58.34            1.0419511
2018-01-13/19:01:58.37            1.0422173
2018-01-13/19:01:58.40            1.0426321
2018-01-13/19:01:58.44            1.0420530
2018-01-13/19:01:58.47            1.0432045
2018-01-13/19:01:58.50            1.0435310
2018-01-13/19:01:58.53            1.0439392
2018-01-13/19:01:58.56            1.0434137
2018-01-13/19:01:58.59            1.0448624
2018-01-13/19:01:58.62            1.0452463
2018-01-13/19:01:58.65            1.0456809
2018-01-13/19:01:58.69            1.0450922
2018-01-13/19:01:58.72            1.0463650
2018-01-13/19:01:58.75            1.0466078
2018-01-13/19:01:58.78            1.0469423
2018-01-13/19:01:58.81            1.0461984
2018-01-13/19:01:58.84            1.0475143
2018-01-13/19:01:58.87            1.0480024
2018-01-13/19:01:58.90            1.0484177
2018-01-13/19:01:58.94            1.0476361
2018-01-13/19:01:58.97            1.0489860
2018-01-13/19:01:59.00            1.0492116
2018-01-13/19:01:59.03            1.0494027
2018-01-13/19:01:59.06            1.0485645
2018-01-13/19:01:59.09            1.0497009
2018-01-13/19:01:59.12            1.0498985
2018-01-13/19:01:59.15            1.0501641
2018-01-13/19:01:59.19            1.0495685
2018-01-13/19:01:59.22            1.0510562
2018-01-13/19:01:59.25            1.0514960
2018-01-13/19:01:59.28            1.0519888
2018-01-13/19:01:59.31            1.0512594
2018-01-13/19:01:59.34            1.0525650
2018-01-13/19:01:59.37            1.0529547
2018-01-13/19:01:59.40            1.0531806
2018-01-13/19:01:59.44            1.0524642
2018-01-13/19:01:59.47            1.0538712
2018-01-13/19:01:59.50            1.0541300
2018-01-13/19:01:59.53            1.0541219
2018-01-13/19:01:59.56            1.0529329
2018-01-13/19:01:59.59            1.0538613
2018-01-13/19:01:59.62            1.0538097
2018-01-13/19:01:59.65            1.0539118
2018-01-13/19:01:59.69            1.0530653
2018-01-13/19:01:59.72            1.0541549
2018-01-13/19:01:59.75            1.0541277
2018-01-13/19:01:59.78            1.0539679
2018-01-13/19:01:59.81            1.0527269
2018-01-13/19:01:59.84            1.0536309
2018-01-13/19:01:59.87            1.0534942
2018-01-13/19:01:59.90            1.0534532
2018-01-13/19:01:59.94            1.0524419
2018-01-13/19:01:59.97            1.0533552
2018-01-13/19:02:00.00            1.0532964
2018-01-13/19:02:00.03            1.0533067
2018-01-13/19:02:00.06            1.0522115
2018-01-13/19:02:00.09            1.0530738
2018-01-13/19:02:00.12            1.0530200
2018-01-13/19:02:00.15            1.0530595
2018-01-13/19:02:00.19            1.0520761
2018-01-13/19:02:00.22            1.0530075
2018-01-13/19:02:00.25            1.0528224
2018-01-13/19:02:00.28            1.0527306
2018-01-13/19:02:00.31            1.0516483
2018-01-13/19:02:00.34            1.0526082
2018-01-13/19:02:00.37            1.0524346
2018-01-13/19:02:00.40            1.0523087
2018-01-13/19:02:00.44            1.0513550
2018-01-13/19:02:00.47            1.0524357
2018-01-13/19:02:00.50            1.0522336
2018-01-13/19:02:00.53            1.0523519
2018-01-13/19:02:00.56            1.0517086
2018-01-13/19:02:00.59            1.0528786
2018-01-13/19:02:00.62            1.0529963
2018-01-13/19:02:00.65            1.0530842
2018-01-13/19:02:00.69            1.0521907
2018-01-13/19:02:00.72            1.0534019
2018-01-13/19:02:00.75            1.0536273
2018-01-13/19:02:00.78            1.0540165
2018-01-13/19:02:00.81            1.0533870
2018-01-13/19:02:00.84            1.0546910
2018-01-13/19:02:00.87            1.0549957
2018-01-13/19:02:00.90            1.0553207
2018-01-13/19:02:00.94            1.0545097
2018-01-13/19:02:00.97            1.0556701
2018-01-13/19:02:01.00            1.0559344
2018-01-13/19:02:01.03            1.0562847
2018-01-13/19:02:01.06            1.0555124
2018-01-13/19:02:01.09            1.0567553
2018-01-13/19:02:01.12            1.0570517
2018-01-13/19:02:01.15            1.0573052
2018-01-13/19:02:01.19            1.0564385
2018-01-13/19:02:01.22            1.0576071
2018-01-13/19:02:01.25            1.0576516
2018-01-13/19:02:01.28            1.0576945
2018-01-13/19:02:01.31            1.0569311
2018-01-13/19:02:01.34            1.0583339
2018-01-13/19:02:01.37            1.0586863
2018-01-13/19:02:01.40            1.0588427
2018-01-13/19:02:01.44            1.0578749
2018-01-13/19:02:01.47            1.0589666
2018-01-13/19:02:01.50            1.0591001
2018-01-13/19:02:01.53            1.0593348
2018-01-13/19:02:01.56            1.0585147
2018-01-13/19:02:01.59            1.0597335
2018-01-13/19:02:01.62            1.0598248
2018-01-13/19:02:01.65            1.0600022
2018-01-13/19:02:01.69            1.0592314
2018-01-13/19:02:01.72            1.0603169
2018-01-13/19:02:01.75            1.0603820
2018-01-13/19:02:01.78            1.0605193
2018-01-13/19:02:01.81            1.0596784
2018-01-13/19:02:01.84            1.0609059
2018-01-13/19:02:01.87            1.0611238
2018-01-13/19:02:01.90            1.0611977
2018-01-13/19:02:01.94            1.0601413
2018-01-13/19:02:01.97            1.0612363
2018-01-13/19:02:02.00            1.0612305
2018-01-13/19:02:02.03            1.0612211
2018-01-13/19:02:02.06            1.0602313
2018-01-13/19:02:02.09            1.0613319
2018-01-13/19:02:02.12            1.0614860
2018-01-13/19:02:02.15            1.0617175
2018-01-13/19:02:02.19            1.0609502
2018-01-13/19:02:02.22            1.0620570
2018-01-13/19:02:02.25            1.0620575
2018-01-13/19:02:02.28            1.0620979
2018-01-13/19:02:02.31            1.0611180
2018-01-13/19:02:02.34            1.0622524
2018-01-13/19:02:02.37            1.0622558
2018-01-13/19:02:02.40            1.0622647
2018-01-13/19:02:02.44            1.0613610
2018-01-13/19:02:02.47            1.0625487
2018-01-13/19:02:02.50            1.0626477
2018-01-13/19:02:02.53            1.0625794
2018-01-13/19:02:02.56            1.0614367
2018-01-13/19:02:02.59            1.0624374
2018-01-13/19:02:02.62            1.0625483
2018-01-13/19:02:02.65            1.0628256
2018-01-13/19:02:02.69            1.0620601
2018-01-13/19:02:02.72            1.0630589
2018-01-13/19:02:02.75            1.0628870
2018-01-13/19:02:02.78            1.0627497
2018-01-13/19:02:02.81            1.0618990
2018-01-13/19:02:02.84            1.0631355
2018-01-13/19:02:02.87            1.0630747
2018-01-13/19:02:02.90            1.0629887
2018-01-13/19:02:02.94            1.0619204
2018-01-13/19:02:02.97            1.0630410
2018-01-13/19:02:03.00            1.0631461
2018-01-13/19:02:03.03            1.0633321
2018-01-13/19:02:03.06            1.0623379
2018-01-13/19:02:03.09            1.0632946
2018-01-13/19:02:03.12            1.0633320
2018-01-13/19:02:03.15            1.0634872
2018-01-13/19:02:03.19            1.0627251
2018-01-13/19:02:03.22            1.0639769
2018-01-13/19:02:03.25            1.0639075
2018-01-13/19:02:03.28            1.0639448
2018-01-13/19:02:03.31            1.0630796
2018-01-13/19:02:03.34            1.0641345
2018-01-13/19:02:03.37            1.0642424
2018-01-13/19:02:03.40            1.0642837
2018-01-13/19:02:03.44            1.0632154
2018-01-13/19:02:03.47            1.0643062
2018-01-13/19:02:03.50            1.0644056
2018-01-13/19:02:03.53            1.0645007
2018-01-13/19:02:03.56            1.0635244
2018-01-13/19:02:03.59            1.0644131
2018-01-13/19:02:03.62            1.0643147
2018-01-13/19:02:03.65            1.0644782
2018-01-13/19:02:03.69            1.0636733
2018-01-13/19:02:03.72            1.0646642
2018-01-13/19:02:03.75            1.0646213
2018-01-13/19:02:03.78            1.0647848
2018-01-13/19:02:03.81            1.0639143
2018-01-13/19:02:03.84            1.0649823
2018-01-13/19:02:03.87            1.0649605
2018-01-13/19:02:03.90            1.0651091
2018-01-13/19:02:03.94            1.0641302
2018-01-13/19:02:03.97            1.0650424
2018-01-13/19:02:04.00            1.0650849
2018-01-13/19:02:04.03            1.0651609
2018-01-13/19:02:04.06            1.0641504
2018-01-13/19:02:04.09            1.0653600
2018-01-13/19:02:04.12            1.0655729
2018-01-13/19:02:04.15            1.0655234
2018-01-13/19:02:04.19            1.0641983
2018-01-13/19:02:04.22            1.0651777
2018-01-13/19:02:04.25            1.0652824
2018-01-13/19:02:04.28            1.0654246
2018-01-13/19:02:04.31            1.0646006
2018-01-13/19:02:04.34            1.0656555
2018-01-13/19:02:04.37            1.0655557
2018-01-13/19:02:04.40            1.0654815
2018-01-13/19:02:04.44            1.0642933
2018-01-13/19:02:04.47            1.0651383
2018-01-13/19:02:04.50            1.0648059
2018-01-13/19:02:04.53            1.0644874
2018-01-13/19:02:04.56            1.0633309
2018-01-13/19:02:04.59            1.0644249
2018-01-13/19:02:04.62            1.0643782
2018-01-13/19:02:04.65            1.0640560
2018-01-13/19:02:04.69            1.0628411
2018-01-13/19:02:04.72            1.0638121
2018-01-13/19:02:04.75            1.0637226
2018-01-13/19:02:04.78            1.0635987
2018-01-13/19:02:04.81            1.0624379
2018-01-13/19:02:04.84            1.0633850
2018-01-13/19:02:04.87            1.0633977
2018-01-13/19:02:04.90            1.0633670
2018-01-13/19:02:04.94            1.0622038
2018-01-13/19:02:04.97            1.0629827
2018-01-13/19:02:05.00            1.0626094
2018-01-13/19:02:05.03            1.0624289
2018-01-13/19:02:05.06            1.0614352
2018-01-13/19:02:05.09            1.0623788
2018-01-13/19:02:05.12            1.0623127
2018-01-13/19:02:05.15            1.0622512
2018-01-13/19:02:05.19            1.0611895
2018-01-13/19:02:05.22            1.0622426
2018-01-13/19:02:05.25            1.0620958
2018-01-13/19:02:05.28            1.0618021
2018-01-13/19:02:05.31            1.0603655
2018-01-13/19:02:05.34            1.0610643
2018-01-13/19:02:05.37            1.0611567
2018-01-13/19:02:05.40            1.0611779
2018-01-13/19:02:05.44            1.0598558
2018-01-13/19:02:05.47            1.0607428
2018-01-13/19:02:05.50            1.0605467
2018-01-13/19:02:05.53            1.0603057
2018-01-13/19:02:05.56            1.0590955
2018-01-13/19:02:05.59            1.0598921
2018-01-13/19:02:05.62            1.0596959
2018-01-13/19:02:05.65            1.0595188
2018-01-13/19:02:05.69            1.0582629
2018-01-13/19:02:05.72            1.0592376
2018-01-13/19:02:05.75            1.0591054
2018-01-13/19:02:05.78            1.0588359
2018-01-13/19:02:05.81            1.0576324
2018-01-13/19:02:05.84            1.0585870
2018-01-13/19:02:05.87            1.0586062
2018-01-13/19:02:05.90            1.0586074
2018-01-13/19:02:05.94            1.0576577
2018-01-13/19:02:05.97            1.0585102
2018-01-13/19:02:06.00            1.0582067
2018-01-13/19:02:06.03            1.0579826
2018-01-13/19:02:06.06            1.0567175
2018-01-13/19:02:06.09            1.0576786
2018-01-13/19:02:06.12            1.0577082
2018-01-13/19:02:06.15            1.0576192
2018-01-13/19:02:06.19            1.0563835
2018-01-13/19:02:06.22            1.0572358
2018-01-13/19:02:06.25            1.0573946
2018-01-13/19:02:06.28            1.0574659
2018-01-13/19:02:06.31            1.0560528
2018-01-13/19:02:06.34            1.0565404
2018-01-13/19:02:06.37            1.0563408
2018-01-13/19:02:06.40            1.0563467
2018-01-13/19:02:06.44            1.0550645
2018-01-13/19:02:06.47            1.0559244
2018-01-13/19:02:06.50            1.0558901
2018-01-13/19:02:06.53            1.0557625
2018-01-13/19:02:06.56            1.0547474
2018-01-13/19:02:06.59            1.0556433
2018-01-13/19:02:06.62            1.0551966
2018-01-13/19:02:06.65            1.0548213
2018-01-13/19:02:06.69            1.0535411
2018-01-13/19:02:06.72            1.0545710
2018-01-13/19:02:06.75            1.0546390
2018-01-13/19:02:06.78            1.0544584
2018-01-13/19:02:06.81            1.0531776
2018-01-13/19:02:06.84            1.0538697
2018-01-13/19:02:06.87            1.0536142
2018-01-13/19:02:06.90            1.0535250
2018-01-13/19:02:06.94            1.0523552
2018-01-13/19:02:06.97            1.0530708
2018-01-13/19:02:07.00            1.0526671
2018-01-13/19:02:07.03            1.0524451
2018-01-13/19:02:07.06            1.0512698
2018-01-13/19:02:07.09            1.0519721
2018-01-13/19:02:07.12            1.0515879
2018-01-13/19:02:07.15            1.0513601
2018-01-13/19:02:07.19            1.0500022
2018-01-13/19:02:07.22            1.0507743
2018-01-13/19:02:07.25            1.0507117
2018-01-13/19:02:07.28            1.0504653
2018-01-13/19:02:07.31            1.0493097
2018-01-13/19:02:07.34            1.0501460
2018-01-13/19:02:07.37            1.0498467
2018-01-13/19:02:07.40            1.0495453
2018-01-13/19:02:07.44            1.0481189
2018-01-13/19:02:07.47            1.0486399
2018-01-13/19:02:07.50            1.0483679
2018-01-13/19:02:07.53            1.0483175
2018-01-13/19:02:07.56            1.0471331
2018-01-13/19:02:07.59            1.0476921
2018-01-13/19:02:07.62            1.0472643
2018-01-13/19:02:07.65            1.0469912
2018-01-13/19:02:07.69            1.0457536
2018-01-13/19:02:07.72            1.0464739
2018-01-13/19:02:07.75            1.0460976
2018-01-13/19:02:07.78            1.0458337
2018-01-13/19:02:07.81            1.0444136
2018-01-13/19:02:07.84            1.0448902
2018-01-13/19:02:07.87            1.0443826
2018-01-13/19:02:07.90            1.0440957
2018-01-13/19:02:07.94            1.0428899
2018-01-13/19:02:07.97            1.0435145
2018-01-13/19:02:08.00            1.0430753
2018-01-13/19:02:08.03            1.0426809
2018-01-13/19:02:08.06            1.0414141
2018-01-13/19:02:08.09            1.0422179
2018-01-13/19:02:08.12            1.0417560
2018-01-13/19:02:08.15            1.0413112
2018-01-13/19:02:08.19            1.0400841
2018-01-13/19:02:08.22            1.0408002
2018-01-13/19:02:08.25            1.0403872
2018-01-13/19:02:08.28            1.0400843
2018-01-13/19:02:08.31            1.0388410
2018-01-13/19:02:08.34            1.0396154
2018-01-13/19:02:08.37            1.0393987
2018-01-13/19:02:08.40            1.0389719
2018-01-13/19:02:08.44            1.0374711
2018-01-13/19:02:08.47            1.0381818
2018-01-13/19:02:08.50            1.0378173
2018-01-13/19:02:08.53            1.0372893
2018-01-13/19:02:08.56            1.0358777
2018-01-13/19:02:08.59            1.0365302
2018-01-13/19:02:08.62            1.0361644
2018-01-13/19:02:08.65            1.0357224
2018-01-13/19:02:08.69            1.0344563
2018-01-13/19:02:08.72            1.0352167
2018-01-13/19:02:08.75            1.0348964
2018-01-13/19:02:08.78            1.0346630
2018-01-13/19:02:08.81            1.0330788
2018-01-13/19:02:08.84            1.0335154
2018-01-13/19:02:08.87            1.0334066
2018-01-13/19:02:08.90            1.0330553
2018-01-13/19:02:08.94            1.0316590
2018-01-13/19:02:08.97            1.0324400
2018-01-13/19:02:09.00            1.0320858
2018-01-13/19:02:09.03            1.0316715
2018-01-13/19:02:09.06            1.0302809
2018-01-13/19:02:09.09            1.0309120
2018-01-13/19:02:09.12            1.0306486
2018-01-13/19:02:09.15            1.0304126
2018-01-13/19:02:09.19            1.0290265
2018-01-13/19:02:09.22            1.0294237
2018-01-13/19:02:09.25            1.0289948
2018-01-13/19:02:09.28            1.0287492
2018-01-13/19:02:09.31            1.0272151
2018-01-13/19:02:09.34            1.0278121
2018-01-13/19:02:09.37            1.0273852
2018-01-13/19:02:09.40            1.0270228
2018-01-13/19:02:09.44            1.0258522
2018-01-13/19:02:09.47            1.0264875
2018-01-13/19:02:09.50            1.0261103
2018-01-13/19:02:09.53            1.0254217
2018-01-13/19:02:09.56            1.0234437
2018-01-13/19:02:09.59            1.0236013
2018-01-13/19:02:09.62            1.0228239
2018-01-13/19:02:09.65            1.0221487
2018-01-13/19:02:09.69            1.0206910
2018-01-13/19:02:09.72            1.0209528
2018-01-13/19:02:09.75            1.0199685
2018-01-13/19:02:09.78            1.0192925
2018-01-13/19:02:09.81            1.0174638
2018-01-13/19:02:09.84            1.0177815
2018-01-13/19:02:09.87            1.0170937
2018-01-13/19:02:09.90            1.0161098
2018-01-13/19:02:09.94            1.0144345
2018-01-13/19:02:09.97            1.0147162
2018-01-13/19:02:10.00            1.0139958
2018-01-13/19:02:10.03            1.0135465
2018-01-13/19:02:10.06            1.0118869
2018-01-13/19:02:10.09            1.0120283
2018-01-13/19:02:10.12            1.0112776
2018-01-13/19:02:10.15            1.0105528
2018-01-13/19:02:10.19            1.0089592
2018-01-13/19:02:10.22            1.0092003
2018-01-13/19:02:10.25            1.0085274
2018-01-13/19:02:10.28            1.0078663
2018-01-13/19:02:10.31            1.0061867
2018-01-13/19:02:10.34            1.0064679
2018-01-13/19:02:10.37            1.0055556
2018-01-13/19:02:10.40            1.0047151
2018-01-13/19:02:10.44            1.0031444
2018-01-13/19:02:10.47            1.0033673
2018-01-13/19:02:10.50            1.0025666
2018-01-13/19:02:10.53            1.0019488
2018-01-13/19:02:10.56            1.0003102
2018-01-13/19:02:10.59            1.0006979
2018-01-13/19:02:10.62            1.0000808
2018-01-13/19:02:10.65           0.99944078
2018-01-13/19:02:10.69           0.99791049
2018-01-13/19:02:10.72           0.99835132
2018-01-13/19:02:10.75           0.99759090
2018-01-13/19:02:10.78           0.99685745
2018-01-13/19:02:10.81           0.99548058
2018-01-13/19:02:10.84           0.99616791
2018-01-13/19:02:10.87           0.99574972
2018-01-13/19:02:10.90           0.99495331
2018-01-13/19:02:10.94           0.99330825
2018-01-13/19:02:10.97           0.99370627
2018-01-13/19:02:11.00           0.99313201
2018-01-13/19:02:11.03           0.99265234
2018-01-13/19:02:11.06           0.99136699
2018-01-13/19:02:11.09           0.99191787
2018-01-13/19:02:11.12           0.99136426
2018-01-13/19:02:11.15           0.99095448
2018-01-13/19:02:11.19           0.98951764
2018-01-13/19:02:11.22           0.98995375
2018-01-13/19:02:11.25           0.98947891
2018-01-13/19:02:11.28           0.98893705
2018-01-13/19:02:11.31           0.98750225
2018-01-13/19:02:11.34           0.98789445
2018-01-13/19:02:11.37           0.98707377
2018-01-13/19:02:11.40           0.98651866
2018-01-13/19:02:11.44           0.98504220
2018-01-13/19:02:11.47           0.98517815
2018-01-13/19:02:11.50           0.98449752
2018-01-13/19:02:11.53           0.98378590
2018-01-13/19:02:11.56           0.98224938
2018-01-13/19:02:11.59           0.98286866
2018-01-13/19:02:11.62           0.98261597
2018-01-13/19:02:11.65           0.98226502
2018-01-13/19:02:11.69           0.98068316
2018-01-13/19:02:11.72           0.98099214
2018-01-13/19:02:11.75           0.98027022
2018-01-13/19:02:11.78           0.97962489
2018-01-13/19:02:11.81           0.97808089
2018-01-13/19:02:11.84           0.97847941
2018-01-13/19:02:11.87           0.97801440
2018-01-13/19:02:11.90           0.97749833
2018-01-13/19:02:11.94           0.97600105
2018-01-13/19:02:11.97           0.97644035
2018-01-13/19:02:12.00           0.97593557
2018-01-13/19:02:12.03           0.97505021
2018-01-13/19:02:12.06           0.97339701
2018-01-13/19:02:12.09           0.97391780
2018-01-13/19:02:12.12           0.97353639
2018-01-13/19:02:12.15           0.97323982
2018-01-13/19:02:12.19           0.97176870
2018-01-13/19:02:12.22           0.97220773
2018-01-13/19:02:12.25           0.97177697
2018-01-13/19:02:12.28           0.97125430
2018-01-13/19:02:12.31           0.96970564
2018-01-13/19:02:12.34           0.96992655
2018-01-13/19:02:12.37           0.96955630
2018-01-13/19:02:12.40           0.96903542
2018-01-13/19:02:12.44           0.96749200
2018-01-13/19:02:12.47           0.96794789
2018-01-13/19:02:12.50           0.96727064
2018-01-13/19:02:12.53           0.96658484
2018-01-13/19:02:12.56           0.96497362
2018-01-13/19:02:12.59           0.96522094
2018-01-13/19:02:12.62           0.96442381
2018-01-13/19:02:12.65           0.96383115
2018-01-13/19:02:12.69           0.96244586
2018-01-13/19:02:12.72           0.96279292
2018-01-13/19:02:12.75           0.96215128
2018-01-13/19:02:12.78           0.96142972
2018-01-13/19:02:12.81           0.95984523
2018-01-13/19:02:12.84           0.96018104
2018-01-13/19:02:12.87           0.95949695
2018-01-13/19:02:12.90           0.95882835
2018-01-13/19:02:12.94           0.95734561
2018-01-13/19:02:12.97           0.95764950
2018-01-13/19:02:13.00           0.95687835
2018-01-13/19:02:13.03           0.95633491
2018-01-13/19:02:13.06           0.95487121
2018-01-13/19:02:13.09           0.95513755
2018-01-13/19:02:13.12           0.95455716
2018-01-13/19:02:13.15           0.95382708
2018-01-13/19:02:13.19           0.95213777
2018-01-13/19:02:13.22           0.95245488
2018-01-13/19:02:13.25           0.95181985
2018-01-13/19:02:13.28           0.95110210
2018-01-13/19:02:13.31           0.94948670
2018-01-13/19:02:13.34           0.94971189
2018-01-13/19:02:13.37           0.94891390
2018-01-13/19:02:13.40           0.94808824
2018-01-13/19:02:13.44           0.94641991
2018-01-13/19:02:13.47           0.94663692
2018-01-13/19:02:13.50           0.94593770
2018-01-13/19:02:13.53           0.94533868
2018-01-13/19:02:13.56           0.94394602
2018-01-13/19:02:13.59           0.94418998
2018-01-13/19:02:13.62           0.94334555
2018-01-13/19:02:13.65           0.94263601
2018-01-13/19:02:13.69           0.94125142
2018-01-13/19:02:13.72           0.94152646
2018-01-13/19:02:13.75           0.94084688
2018-01-13/19:02:13.78           0.94030739
2018-01-13/19:02:13.81           0.93885424
2018-01-13/19:02:13.84           0.93932017
2018-01-13/19:02:13.87           0.93851168
2018-01-13/19:02:13.90           0.93768172
2018-01-13/19:02:13.94           0.93593824
2018-01-13/19:02:13.97           0.93591328
2018-01-13/19:02:14.00           0.93530346
2018-01-13/19:02:14.03           0.93461580
2018-01-13/19:02:14.06           0.93292026
2018-01-13/19:02:14.09           0.93297925
2018-01-13/19:02:14.12           0.93204409
2018-01-13/19:02:14.15           0.93145660
2018-01-13/19:02:14.19           0.92984950
2018-01-13/19:02:14.22           0.93000475
2018-01-13/19:02:14.25           0.92924518
2018-01-13/19:02:14.28           0.92827805
2018-01-13/19:02:14.31           0.92661027
2018-01-13/19:02:14.34           0.92691115
2018-01-13/19:02:14.37           0.92633663
2018-01-13/19:02:14.40           0.92563612
2018-01-13/19:02:14.44           0.92393490
2018-01-13/19:02:14.47           0.92403805
2018-01-13/19:02:14.50           0.92310971
2018-01-13/19:02:14.53           0.92229442
2018-01-13/19:02:14.56           0.92110015
2018-01-13/19:02:14.59           0.92144827
2018-01-13/19:02:14.62           0.92039893
2018-01-13/19:02:14.65           0.91961840
2018-01-13/19:02:14.69           0.91806149
2018-01-13/19:02:14.72           0.91829621
2018-01-13/19:02:14.75           0.91758767
2018-01-13/19:02:14.78           0.91686584
2018-01-13/19:02:14.81           0.91545291
2018-01-13/19:02:14.84           0.91572317
2018-01-13/19:02:14.87           0.91514920
2018-01-13/19:02:14.90           0.91459379
2018-01-13/19:02:14.94           0.91283749
2018-01-13/19:02:14.97           0.91284777
2018-01-13/19:02:15.00           0.91196602
2018-01-13/19:02:15.03           0.91095623
2018-01-13/19:02:15.06           0.90932459
2018-01-13/19:02:15.09           0.90965645
2018-01-13/19:02:15.12           0.90914625
2018-01-13/19:02:15.15           0.90854766
2018-01-13/19:02:15.19           0.90694688
2018-01-13/19:02:15.22           0.90694540
2018-01-13/19:02:15.25           0.90609247
2018-01-13/19:02:15.28           0.90540030
2018-01-13/19:02:15.31           0.90389884
2018-01-13/19:02:15.34           0.90409687
2018-01-13/19:02:15.37           0.90338621
2018-01-13/19:02:15.40           0.90245999
2018-01-13/19:02:15.44           0.90065672
2018-01-13/19:02:15.47           0.90078892
2018-01-13/19:02:15.50           0.90001183
2018-01-13/19:02:15.53           0.89932830
2018-01-13/19:02:15.56           0.89771952
2018-01-13/19:02:15.59           0.89785981
2018-01-13/19:02:15.62           0.89715748
2018-01-13/19:02:15.65           0.89642995
2018-01-13/19:02:15.69           0.89487123
2018-01-13/19:02:15.72           0.89509219
2018-01-13/19:02:15.75           0.89437514
2018-01-13/19:02:15.78           0.89353366
2018-01-13/19:02:15.81           0.89173347
2018-01-13/19:02:15.84           0.89162142
2018-01-13/19:02:15.87           0.89073741
2018-01-13/19:02:15.90           0.88991280
2018-01-13/19:02:15.94           0.88829885
2018-01-13/19:02:15.97           0.88851338
2018-01-13/19:02:16.00           0.88778082
2018-01-13/19:02:16.03           0.88718545
2018-01-13/19:02:16.06           0.88558427
2018-01-13/19:02:16.09           0.88555957
2018-01-13/19:02:16.12           0.88489431
2018-01-13/19:02:16.15           0.88418500
2018-01-13/19:02:16.19           0.88259638
2018-01-13/19:02:16.22           0.88261268
2018-01-13/19:02:16.25           0.88165906
2018-01-13/19:02:16.28           0.88097173
2018-01-13/19:02:16.31           0.87947799
2018-01-13/19:02:16.34           0.87941979
2018-01-13/19:02:16.37           0.87856332
2018-01-13/19:02:16.40           0.87768140
2018-01-13/19:02:16.44           0.87599991
2018-01-13/19:02:16.47           0.87617753
2018-01-13/19:02:16.50           0.87547692
2018-01-13/19:02:16.53           0.87477940
2018-01-13/19:02:16.56           0.87305729
2018-01-13/19:02:16.59           0.87292136
2018-01-13/19:02:16.62           0.87209816
2018-01-13/19:02:16.65           0.87130571
2018-01-13/19:02:16.69           0.86967693
2018-01-13/19:02:16.72           0.86958595
2018-01-13/19:02:16.75           0.86865839
2018-01-13/19:02:16.78           0.86795461
2018-01-13/19:02:16.81           0.86634067
2018-01-13/19:02:16.84           0.86636661
2018-01-13/19:02:16.87           0.86541317
2018-01-13/19:02:16.90           0.86447638
2018-01-13/19:02:16.94           0.86288347
2018-01-13/19:02:16.97           0.86280027
2018-01-13/19:02:17.00           0.86207650
2018-01-13/19:02:17.03           0.86152916
2018-01-13/19:02:17.06           0.85986356
2018-01-13/19:02:17.09           0.85987618
2018-01-13/19:02:17.12           0.85884617
2018-01-13/19:02:17.15           0.85777011
2018-01-13/19:02:17.19           0.85620991
2018-01-13/19:02:17.22           0.85622594
2018-01-13/19:02:17.25           0.85521439
2018-01-13/19:02:17.28           0.85436336
2018-01-13/19:02:17.31           0.85292274
2018-01-13/19:02:17.34           0.85299043
2018-01-13/19:02:17.37           0.85221048
2018-01-13/19:02:17.40           0.85136566
2018-01-13/19:02:17.44           0.84959390
2018-01-13/19:02:17.47           0.84943604
2018-01-13/19:02:17.50           0.84847412
2018-01-13/19:02:17.53           0.84756348
2018-01-13/19:02:17.56           0.84589889
2018-01-13/19:02:17.59           0.84592144
2018-01-13/19:02:17.62           0.84506146
2018-01-13/19:02:17.65           0.84414735
2018-01-13/19:02:17.69           0.84242647
2018-01-13/19:02:17.72           0.84236337
2018-01-13/19:02:17.75           0.84132916
2018-01-13/19:02:17.78           0.84045101
2018-01-13/19:02:17.81           0.83888928
2018-01-13/19:02:17.84           0.83881497
2018-01-13/19:02:17.87           0.83773861
2018-01-13/19:02:17.90           0.83669096
2018-01-13/19:02:17.94           0.83492832
2018-01-13/19:02:17.97           0.83498577
2018-01-13/19:02:18.00           0.83404300
2018-01-13/19:02:18.03           0.83299471
2018-01-13/19:02:18.06           0.83140651
2018-01-13/19:02:18.09           0.83131967
2018-01-13/19:02:18.12           0.83056112
2018-01-13/19:02:18.15           0.82985973
2018-01-13/19:02:18.19           0.82834939
2018-01-13/19:02:18.22           0.82836524
2018-01-13/19:02:18.25           0.82739397
2018-01-13/19:02:18.28           0.82647178
2018-01-13/19:02:18.31           0.82476100
2018-01-13/19:02:18.34           0.82446971
2018-01-13/19:02:18.37           0.82367145
2018-01-13/19:02:18.40           0.82297231
2018-01-13/19:02:18.44           0.82125890
2018-01-13/19:02:18.47           0.82116589
2018-01-13/19:02:18.50           0.82042306
2018-01-13/19:02:18.53           0.81966253
2018-01-13/19:02:18.56           0.81771106
2018-01-13/19:02:18.59           0.81749508
2018-01-13/19:02:18.62           0.81698984
2018-01-13/19:02:18.65           0.81636995
2018-01-13/19:02:18.69           0.81464435
2018-01-13/19:02:18.72           0.81447862
2018-01-13/19:02:18.75           0.81345271
2018-01-13/19:02:18.78           0.81256623
2018-01-13/19:02:18.81           0.81078397
2018-01-13/19:02:18.84           0.81044215
2018-01-13/19:02:18.87           0.80951522
2018-01-13/19:02:18.90           0.80858893
2018-01-13/19:02:18.94           0.80676927
2018-01-13/19:02:18.97           0.80655162
2018-01-13/19:02:19.00           0.80580153
2018-01-13/19:02:19.03           0.80485892
2018-01-13/19:02:19.06           0.80289955
2018-01-13/19:02:19.09           0.80278269
2018-01-13/19:02:19.12           0.80185255
2018-01-13/19:02:19.15           0.80084936
2018-01-13/19:02:19.19           0.79926104
2018-01-13/19:02:19.22           0.79909988
2018-01-13/19:02:19.25           0.79817945
2018-01-13/19:02:19.28           0.79734584
2018-01-13/19:02:19.31           0.79560429
2018-01-13/19:02:19.34           0.79536230
2018-01-13/19:02:19.37           0.79433614
2018-01-13/19:02:19.40           0.79342716
2018-01-13/19:02:19.44           0.79193124
2018-01-13/19:02:19.47           0.79196812
2018-01-13/19:02:19.50           0.79080471
2018-01-13/19:02:19.53           0.78942179
2018-01-13/19:02:19.56           0.78726906
2018-01-13/19:02:19.59           0.78672525
2018-01-13/19:02:19.62           0.78550650
2018-01-13/19:02:19.65           0.78406465
2018-01-13/19:02:19.69           0.78186215
2018-01-13/19:02:19.72           0.78139263
2018-01-13/19:02:19.75           0.78039949
2018-01-13/19:02:19.78           0.77943684
2018-01-13/19:02:19.81           0.77755251
2018-01-13/19:02:19.84           0.77705004
2018-01-13/19:02:19.87           0.77579631
2018-01-13/19:02:19.90           0.77461341
2018-01-13/19:02:19.94           0.77257570
2018-01-13/19:02:19.97           0.77202964
2018-01-13/19:02:20.00           0.77083443
2018-01-13/19:02:20.03           0.76965905
2018-01-13/19:02:20.06           0.76782175
2018-01-13/19:02:20.09           0.76745560
2018-01-13/19:02:20.12           0.76623886
2018-01-13/19:02:20.15           0.76500356
2018-01-13/19:02:20.19           0.76297306
2018-01-13/19:02:20.22           0.76256141
2018-01-13/19:02:20.25           0.76143104
2018-01-13/19:02:20.28           0.76009473
2018-01-13/19:02:20.31           0.75827167
2018-01-13/19:02:20.34           0.75806487
2018-01-13/19:02:20.37           0.75687240
2018-01-13/19:02:20.40           0.75559100
2018-01-13/19:02:20.44           0.75350825
2018-01-13/19:02:20.47           0.75278856
2018-01-13/19:02:20.50           0.75134360
2018-01-13/19:02:20.53           0.75036954
2018-01-13/19:02:20.56           0.74873726
2018-01-13/19:02:20.59           0.74846515
2018-01-13/19:02:20.62           0.74765169
2018-01-13/19:02:20.65           0.74683844
2018-01-13/19:02:20.69           0.74519937
2018-01-13/19:02:20.72           0.74498690
2018-01-13/19:02:20.75           0.74413126
2018-01-13/19:02:20.78           0.74324643
2018-01-13/19:02:20.81           0.74170074
2018-01-13/19:02:20.84           0.74165700
2018-01-13/19:02:20.87           0.74076620
2018-01-13/19:02:20.90           0.73992079
2018-01-13/19:02:20.94           0.73825815
2018-01-13/19:02:20.97           0.73792062
2018-01-13/19:02:21.00           0.73696301
2018-01-13/19:02:21.03           0.73599391
2018-01-13/19:02:21.06           0.73429797
2018-01-13/19:02:21.09           0.73395489
2018-01-13/19:02:21.12           0.73303683
2018-01-13/19:02:21.15           0.73212690
2018-01-13/19:02:21.19           0.73045567
2018-01-13/19:02:21.22           0.73030153
2018-01-13/19:02:21.25           0.72945630
2018-01-13/19:02:21.28           0.72837347
2018-01-13/19:02:21.31           0.72638236
2018-01-13/19:02:21.34           0.72612468
2018-01-13/19:02:21.37           0.72515392
2018-01-13/19:02:21.40           0.72410624
2018-01-13/19:02:21.44           0.72266440
2018-01-13/19:02:21.47           0.72243658
2018-01-13/19:02:21.50           0.72121330
2018-01-13/19:02:21.53           0.72007233
2018-01-13/19:02:21.56           0.71854332
2018-01-13/19:02:21.59           0.71835605
2018-01-13/19:02:21.62           0.71711307
2018-01-13/19:02:21.65           0.71606706
2018-01-13/19:02:21.69           0.71456689
2018-01-13/19:02:21.72           0.71444378
2018-01-13/19:02:21.75           0.71353371
2018-01-13/19:02:21.78           0.71252520
2018-01-13/19:02:21.81           0.71085231
2018-01-13/19:02:21.84           0.71046885
2018-01-13/19:02:21.87           0.70946058
2018-01-13/19:02:21.90           0.70838991
2018-01-13/19:02:21.94           0.70664848
2018-01-13/19:02:21.97           0.70654752
2018-01-13/19:02:22.00           0.70562886
2018-01-13/19:02:22.03           0.70456946
2018-01-13/19:02:22.06           0.70272700
2018-01-13/19:02:22.09           0.70222307
2018-01-13/19:02:22.12           0.70106916
2018-01-13/19:02:22.15           0.69986482
2018-01-13/19:02:22.19           0.69899227
2018-01-13/19:02:22.22           0.69807461
2018-01-13/19:02:22.25           0.69714188
2018-01-13/19:02:22.28           0.69616001
2018-01-13/19:02:22.31           0.69512362
2018-01-13/19:02:22.34           0.69419413
2018-01-13/19:02:22.37           0.69316418
2018-01-13/19:02:22.40           0.69221400
2018-01-13/19:02:22.44           0.69107583
2018-01-13/19:02:22.47           0.68988348
2018-01-13/19:02:22.50           0.68878916
2018-01-13/19:02:22.53           0.68767065
2018-01-13/19:02:22.56           0.68666922
2018-01-13/19:02:22.59           0.68582899
2018-01-13/19:02:22.62           0.68487560
2018-01-13/19:02:22.65           0.68374395
2018-01-13/19:02:22.69           0.68274540
2018-01-13/19:02:22.72           0.68179739
2018-01-13/19:02:22.75           0.68075673
2018-01-13/19:02:22.78           0.67970974
2018-01-13/19:02:22.81           0.67864814
2018-01-13/19:02:22.84           0.67763759
2018-01-13/19:02:22.87           0.67674914
2018-01-13/19:02:22.90           0.67567820
2018-01-13/19:02:22.94           0.67451232
2018-01-13/19:02:22.97           0.67358812
2018-01-13/19:02:23.00           0.67264893
2018-01-13/19:02:23.03           0.67158323
2018-01-13/19:02:23.06           0.67062787
2018-01-13/19:02:23.09           0.66967269
2018-01-13/19:02:23.12           0.66850918
2018-01-13/19:02:23.15           0.66738135
2018-01-13/19:02:23.19           0.66622379
2018-01-13/19:02:23.22           0.66458189
2018-01-13/19:02:23.25           0.66427231
2018-01-13/19:02:23.28           0.66313689
2018-01-13/19:02:23.31           0.66220298
2018-01-13/19:02:23.34           0.66077897
2018-01-13/19:02:23.37           0.66051044
2018-01-13/19:02:23.40           0.65939216
2018-01-13/19:02:23.44           0.65821822
2018-01-13/19:02:23.47           0.65654419
2018-01-13/19:02:23.50           0.65615666
2018-01-13/19:02:23.53           0.65507032
2018-01-13/19:02:23.56           0.65413164
2018-01-13/19:02:23.59           0.65232323
2018-01-13/19:02:23.62           0.65188808
2018-01-13/19:02:23.65           0.65114703
2018-01-13/19:02:23.69           0.65015431
2018-01-13/19:02:23.72           0.64834277
2018-01-13/19:02:23.75           0.64783396
2018-01-13/19:02:23.78           0.64683792
2018-01-13/19:02:23.81           0.64586948
2018-01-13/19:02:23.84           0.64429390
2018-01-13/19:02:23.87           0.64377627
2018-01-13/19:02:23.90           0.64271687
2018-01-13/19:02:23.94           0.64189511
2018-01-13/19:02:23.97           0.64027067
2018-01-13/19:02:24.00           0.63997667
2018-01-13/19:02:24.03           0.63906588
2018-01-13/19:02:24.06           0.63790747
2018-01-13/19:02:24.09           0.63619655
2018-01-13/19:02:24.12           0.63580713
2018-01-13/19:02:24.15           0.63489235
2018-01-13/19:02:24.19           0.63391108
2018-01-13/19:02:24.22           0.63218220
2018-01-13/19:02:24.25           0.63176113
2018-01-13/19:02:24.28           0.63067598
2018-01-13/19:02:24.31           0.62969460
2018-01-13/19:02:24.34           0.62819958
2018-01-13/19:02:24.37           0.62780630
2018-01-13/19:02:24.40           0.62681288
2018-01-13/19:02:24.44           0.62581064
2018-01-13/19:02:24.47           0.62423178
2018-01-13/19:02:24.50           0.62390758
2018-01-13/19:02:24.53           0.62281251
2018-01-13/19:02:24.56           0.62169915
2018-01-13/19:02:24.59           0.61985316
2018-01-13/19:02:24.62           0.61913819
2018-01-13/19:02:24.65           0.61810755
2018-01-13/19:02:24.69           0.61718979
2018-01-13/19:02:24.72           0.61561968
2018-01-13/19:02:24.75           0.61524227
2018-01-13/19:02:24.78           0.61410421
2018-01-13/19:02:24.81           0.61302016
2018-01-13/19:02:24.84           0.61120183
2018-01-13/19:02:24.87           0.61063200
2018-01-13/19:02:24.90           0.60973611
2018-01-13/19:02:24.94           0.60856423
2018-01-13/19:02:24.97           0.60688884
2018-01-13/19:02:25.00           0.60650842
2018-01-13/19:02:25.03           0.60543699
2018-01-13/19:02:25.06           0.60419294
2018-01-13/19:02:25.09           0.60240448
2018-01-13/19:02:25.12           0.60193336
2018-01-13/19:02:25.15           0.60085422
2018-01-13/19:02:25.19           0.59980627
2018-01-13/19:02:25.22           0.59824228
2018-01-13/19:02:25.25           0.59771619
2018-01-13/19:02:25.28           0.59654914
2018-01-13/19:02:25.31           0.59554877
2018-01-13/19:02:25.34           0.59397529
2018-01-13/19:02:25.37           0.59341269
2018-01-13/19:02:25.40           0.59228211
2018-01-13/19:02:25.44           0.59125563
2018-01-13/19:02:25.47           0.58965579
2018-01-13/19:02:25.50           0.58908440
2018-01-13/19:02:25.53           0.58790388
2018-01-13/19:02:25.56           0.58683978
2018-01-13/19:02:25.59           0.58513582
2018-01-13/19:02:25.62           0.58433236
2018-01-13/19:02:25.65           0.58297941
2018-01-13/19:02:25.69           0.58178248
2018-01-13/19:02:25.72           0.58024442
2018-01-13/19:02:25.75           0.57979977
2018-01-13/19:02:25.78           0.57863753
2018-01-13/19:02:25.81           0.57771036
2018-01-13/19:02:25.84           0.57619913
2018-01-13/19:02:25.87           0.57578023
2018-01-13/19:02:25.90           0.57473205
2018-01-13/19:02:25.94           0.57358217
2018-01-13/19:02:25.97           0.57209739
2018-01-13/19:02:26.00           0.57166425
2018-01-13/19:02:26.03           0.57056946
2018-01-13/19:02:26.06           0.56946109
2018-01-13/19:02:26.09           0.56781775
2018-01-13/19:02:26.12           0.56744575
2018-01-13/19:02:26.15           0.56632349
2018-01-13/19:02:26.19           0.56498999
2018-01-13/19:02:26.22           0.56347264
2018-01-13/19:02:26.25           0.56304142
2018-01-13/19:02:26.28           0.56191640
2018-01-13/19:02:26.31           0.56087034
2018-01-13/19:02:26.34           0.55919717
2018-01-13/19:02:26.37           0.55863592
2018-01-13/19:02:26.40           0.55749667
2018-01-13/19:02:26.44           0.55643416
2018-01-13/19:02:26.47           0.55509230
2018-01-13/19:02:26.50           0.55458536
2018-01-13/19:02:26.53           0.55343371
2018-01-13/19:02:26.56           0.55237134
2018-01-13/19:02:26.59           0.55079625
2018-01-13/19:02:26.62           0.55052684
2018-01-13/19:02:26.65           0.54944866
2018-01-13/19:02:26.69           0.54819930
2018-01-13/19:02:26.72           0.54671893
2018-01-13/19:02:26.75           0.54623549
2018-01-13/19:02:26.78           0.54504798
2018-01-13/19:02:26.81           0.54381563
2018-01-13/19:02:26.84           0.54217715
2018-01-13/19:02:26.87           0.54155387
2018-01-13/19:02:26.90           0.54032253
2018-01-13/19:02:26.94           0.53921620
2018-01-13/19:02:26.97           0.53755048
2018-01-13/19:02:27.00           0.53701700
2018-01-13/19:02:27.03           0.53590865
2018-01-13/19:02:27.06           0.53462736
2018-01-13/19:02:27.09           0.53317699
2018-01-13/19:02:27.12           0.53283569
2018-01-13/19:02:27.15           0.53178780
2018-01-13/19:02:27.19           0.53072818
2018-01-13/19:02:27.22           0.52916235
2018-01-13/19:02:27.25           0.52861204
2018-01-13/19:02:27.28           0.52740975
2018-01-13/19:02:27.31           0.52618103
2018-01-13/19:02:27.34           0.52452012
2018-01-13/19:02:27.37           0.52375418
2018-01-13/19:02:27.40           0.52270432
2018-01-13/19:02:27.44           0.52168635
2018-01-13/19:02:27.47           0.51988378
2018-01-13/19:02:27.50           0.51920373
2018-01-13/19:02:27.53           0.51820295
2018-01-13/19:02:27.56           0.51716447
2018-01-13/19:02:27.59           0.51552210
2018-01-13/19:02:27.62           0.51486028
2018-01-13/19:02:27.65           0.51374779
2018-01-13/19:02:27.69           0.51266014
2018-01-13/19:02:27.72           0.51102045
2018-01-13/19:02:27.75           0.51039933
2018-01-13/19:02:27.78           0.50917720
2018-01-13/19:02:27.81           0.50773814
2018-01-13/19:02:27.84           0.50582443
2018-01-13/19:02:27.87           0.50506498
2018-01-13/19:02:27.90           0.50403365
2018-01-13/19:02:27.94           0.50291784
2018-01-13/19:02:27.97           0.50123811
2018-01-13/19:02:28.00           0.50072480
2018-01-13/19:02:28.03           0.49968367
2018-01-13/19:02:28.06           0.49864543
2018-01-13/19:02:28.09           0.49710295
2018-01-13/19:02:28.12           0.49627698
2018-01-13/19:02:28.15           0.49498236
2018-01-13/19:02:28.19           0.49382464
2018-01-13/19:02:28.22           0.49214548
2018-01-13/19:02:28.25           0.49164787
2018-01-13/19:02:28.28           0.49076468
2018-01-13/19:02:28.31           0.48971203
2018-01-13/19:02:28.34           0.48819134
2018-01-13/19:02:28.37           0.48766843
2018-01-13/19:02:28.40           0.48650536
2018-01-13/19:02:28.44           0.48531033
2018-01-13/19:02:28.47           0.48364969
2018-01-13/19:02:28.50           0.48292640
2018-01-13/19:02:28.53           0.48183077
2018-01-13/19:02:28.56           0.48054742
2018-01-13/19:02:28.59           0.47892997
2018-01-13/19:02:28.62           0.47844617
2018-01-13/19:02:28.65           0.47734753
2018-01-13/19:02:28.69           0.47612120
2018-01-13/19:02:28.72           0.47452755
2018-01-13/19:02:28.75           0.47400239
2018-01-13/19:02:28.78           0.47298938
2018-01-13/19:02:28.81           0.47176950
2018-01-13/19:02:28.84           0.47009457
2018-01-13/19:02:28.87           0.46932658
2018-01-13/19:02:28.90           0.46820239
2018-01-13/19:02:28.94           0.46697787
2018-01-13/19:02:28.97           0.46509391
2018-01-13/19:02:29.00           0.46434326
2018-01-13/19:02:29.03           0.46327920
2018-01-13/19:02:29.06           0.46239080
2018-01-13/19:02:29.09           0.46108882
2018-01-13/19:02:29.12           0.46048916
2018-01-13/19:02:29.15           0.45939048
2018-01-13/19:02:29.19           0.45836866
2018-01-13/19:02:29.22           0.45672088
2018-01-13/19:02:29.25           0.45597396
2018-01-13/19:02:29.28           0.45494567
2018-01-13/19:02:29.31           0.45385263
2018-01-13/19:02:29.34           0.45235516
2018-01-13/19:02:29.37           0.45194274
2018-01-13/19:02:29.40           0.45094143
2018-01-13/19:02:29.44           0.44976982
2018-01-13/19:02:29.47           0.44820607
2018-01-13/19:02:29.50           0.44745143
2018-01-13/19:02:29.53           0.44632207
2018-01-13/19:02:29.56           0.44526267
2018-01-13/19:02:29.59           0.44366526
2018-01-13/19:02:29.62           0.44279389
2018-01-13/19:02:29.65           0.44140086
2018-01-13/19:02:29.69           0.44006443
2018-01-13/19:02:29.72           0.43848988
2018-01-13/19:02:29.75           0.43762773
2018-01-13/19:02:29.78           0.43618499
2018-01-13/19:02:29.81           0.43499523
2018-01-13/19:02:29.84           0.43336434
2018-01-13/19:02:29.87           0.43248320
2018-01-13/19:02:29.90           0.43132021
2018-01-13/19:02:29.94           0.43012997
2018-01-13/19:02:29.97           0.42855516
2018-01-13/19:02:30.00           0.42785562
2018-01-13/19:02:30.03           0.42665581
2018-01-13/19:02:30.06           0.42536581
2018-01-13/19:02:30.09           0.42386535
2018-01-13/19:02:30.12           0.42300719
2018-01-13/19:02:30.15           0.42149960
2018-01-13/19:02:30.19           0.42025120
2018-01-13/19:02:30.22           0.41862942
2018-01-13/19:02:30.25           0.41776245
2018-01-13/19:02:30.28           0.41654936
2018-01-13/19:02:30.31           0.41533285
2018-01-13/19:02:30.34           0.41364787
2018-01-13/19:02:30.37           0.41279733
2018-01-13/19:02:30.40           0.41176808
2018-01-13/19:02:30.44           0.41070009
2018-01-13/19:02:30.47           0.40903832
2018-01-13/19:02:30.50           0.40821131
2018-01-13/19:02:30.53           0.40702246
2018-01-13/19:02:30.56           0.40575285
2018-01-13/19:02:30.59           0.40418547
2018-01-13/19:02:30.62           0.40331124
2018-01-13/19:02:30.65           0.40193685
2018-01-13/19:02:30.69           0.40078356
2018-01-13/19:02:30.72           0.39946105
2018-01-13/19:02:30.75           0.39885209
2018-01-13/19:02:30.78           0.39771514
2018-01-13/19:02:30.81           0.39659938
2018-01-13/19:02:30.84           0.39518608
2018-01-13/19:02:30.87           0.39442045
2018-01-13/19:02:30.90           0.39318883
2018-01-13/19:02:30.94           0.39200158
2018-01-13/19:02:30.97           0.39057649
2018-01-13/19:02:31.00           0.38992921
2018-01-13/19:02:31.03           0.38881741
2018-01-13/19:02:31.06           0.38772677
2018-01-13/19:02:31.09           0.38626197
2018-01-13/19:02:31.12           0.38554717
2018-01-13/19:02:31.15           0.38449892
2018-01-13/19:02:31.19           0.38349057
2018-01-13/19:02:31.22           0.38193187
2018-01-13/19:02:31.25           0.38120009
2018-01-13/19:02:31.28           0.38010208
2018-01-13/19:02:31.31           0.37887879
2018-01-13/19:02:31.34           0.37727593
2018-01-13/19:02:31.37           0.37661957
2018-01-13/19:02:31.40           0.37571393
2018-01-13/19:02:31.44           0.37456842
2018-01-13/19:02:31.47           0.37297116
2018-01-13/19:02:31.50           0.37209211
2018-01-13/19:02:31.53           0.37113368
2018-01-13/19:02:31.56           0.37016301
2018-01-13/19:02:31.59           0.36862677
2018-01-13/19:02:31.62           0.36779427
2018-01-13/19:02:31.65           0.36643167
2018-01-13/19:02:31.69           0.36513271
2018-01-13/19:02:31.72           0.36373007
2018-01-13/19:02:31.75           0.36313418
2018-01-13/19:02:31.78           0.36227587
2018-01-13/19:02:31.81           0.36134967
2018-01-13/19:02:31.84           0.35995886
2018-01-13/19:02:31.87           0.35930780
2018-01-13/19:02:31.90           0.35834430
2018-01-13/19:02:31.94           0.35728306
2018-01-13/19:02:31.97           0.35581240
2018-01-13/19:02:32.00           0.35502773
2018-01-13/19:02:32.03           0.35392116
2018-01-13/19:02:32.06           0.35285491
2018-01-13/19:02:32.09           0.35141308
2018-01-13/19:02:32.12           0.35071796
2018-01-13/19:02:32.15           0.34987482
2018-01-13/19:02:32.19           0.34898680
2018-01-13/19:02:32.22           0.34757217
2018-01-13/19:02:32.25           0.34684871
2018-01-13/19:02:32.28           0.34578593
2018-01-13/19:02:32.31           0.34462868
2018-01-13/19:02:32.34           0.34310405
2018-01-13/19:02:32.37           0.34239472
2018-01-13/19:02:32.40           0.34137771
2018-01-13/19:02:32.44           0.34018301
2018-01-13/19:02:32.47           0.33862758
2018-01-13/19:02:32.50           0.33781984
2018-01-13/19:02:32.53           0.33684127
2018-01-13/19:02:32.56           0.33590048
2018-01-13/19:02:32.59           0.33450128
2018-01-13/19:02:32.62           0.33381506
2018-01-13/19:02:32.65           0.33286770
2018-01-13/19:02:32.69           0.33177703
2018-01-13/19:02:32.72           0.33045852
2018-01-13/19:02:32.75           0.32984967
2018-01-13/19:02:32.78           0.32885014
2018-01-13/19:02:32.81           0.32774276
2018-01-13/19:02:32.84           0.32625471
2018-01-13/19:02:32.87           0.32555494
2018-01-13/19:02:32.90           0.32463449
2018-01-13/19:02:32.94           0.32352357
2018-01-13/19:02:32.97           0.32203735
2018-01-13/19:02:33.00           0.32129673
2018-01-13/19:02:33.03           0.32013543
2018-01-13/19:02:33.06           0.31885465
2018-01-13/19:02:33.09           0.31743912
2018-01-13/19:02:33.12           0.31692700
2018-01-13/19:02:33.15           0.31595762
2018-01-13/19:02:33.19           0.31485480
2018-01-13/19:02:33.22           0.31341636
2018-01-13/19:02:33.25           0.31261905
2018-01-13/19:02:33.28           0.31163601
2018-01-13/19:02:33.31           0.31050417
2018-01-13/19:02:33.34           0.30900698
2018-01-13/19:02:33.37           0.30810658
2018-01-13/19:02:33.40           0.30691501
2018-01-13/19:02:33.44           0.30581338
2018-01-13/19:02:33.47           0.30443389
2018-01-13/19:02:33.50           0.30366201
2018-01-13/19:02:33.53           0.30261802
2018-01-13/19:02:33.56           0.30151300
2018-01-13/19:02:33.59           0.30011907
2018-01-13/19:02:33.62           0.29933919
2018-01-13/19:02:33.65           0.29828285
2018-01-13/19:02:33.69           0.29719931
2018-01-13/19:02:33.72           0.29592716
2018-01-13/19:02:33.75           0.29510424
2018-01-13/19:02:33.78           0.29406083
2018-01-13/19:02:33.81           0.29318533
2018-01-13/19:02:33.84           0.29184075
2018-01-13/19:02:33.87           0.29106110
2018-01-13/19:02:33.90           0.29003952
2018-01-13/19:02:33.94           0.28903017
2018-01-13/19:02:33.97           0.28774203
2018-01-13/19:02:34.00           0.28712784
2018-01-13/19:02:34.03           0.28617941
2018-01-13/19:02:34.06           0.28503314
2018-01-13/19:02:34.09           0.28361841
2018-01-13/19:02:34.12           0.28279097
2018-01-13/19:02:34.15           0.28161486
2018-01-13/19:02:34.19           0.28043203
2018-01-13/19:02:34.22           0.27901333
2018-01-13/19:02:34.25           0.27828918
2018-01-13/19:02:34.28           0.27730801
2018-01-13/19:02:34.31           0.27623870
2018-01-13/19:02:34.34           0.27492092
2018-01-13/19:02:34.37           0.27407776
2018-01-13/19:02:34.40           0.27292274
2018-01-13/19:02:34.44           0.27176046
2018-01-13/19:02:34.47           0.27030331
2018-01-13/19:02:34.50           0.26948120
2018-01-13/19:02:34.53           0.26850406
2018-01-13/19:02:34.56           0.26742290
2018-01-13/19:02:34.59           0.26609029
2018-01-13/19:02:34.62           0.26533617
2018-01-13/19:02:34.65           0.26433236
2018-01-13/19:02:34.69           0.26335536
2018-01-13/19:02:34.72           0.26225962
2018-01-13/19:02:34.75           0.26154237
2018-01-13/19:02:34.78           0.26041577
2018-01-13/19:02:34.81           0.25937098
2018-01-13/19:02:34.84           0.25814810
2018-01-13/19:02:34.87           0.25741021
2018-01-13/19:02:34.90           0.25635263
2018-01-13/19:02:34.94           0.25537849
2018-01-13/19:02:34.97           0.25415890
2018-01-13/19:02:35.00           0.25345458
2018-01-13/19:02:35.03           0.25253092
2018-01-13/19:02:35.06           0.25151233
2018-01-13/19:02:35.09           0.25030367
2018-01-13/19:02:35.12           0.24953064
2018-01-13/19:02:35.15           0.24837943
2018-01-13/19:02:35.19           0.24732361
2018-01-13/19:02:35.22           0.24618287
2018-01-13/19:02:35.25           0.24536216
2018-01-13/19:02:35.28           0.24423476
2018-01-13/19:02:35.31           0.24318617
2018-01-13/19:02:35.34           0.24324723
2018-01-13/19:02:35.37           0.24344892
2018-01-13/19:02:35.40           0.24343586
2018-01-13/19:02:35.44           0.24333092
2018-01-13/19:02:35.47           0.24302758
2018-01-13/19:02:35.50           0.24325818
2018-01-13/19:02:35.53           0.24324060
2018-01-13/19:02:35.56           0.24325033
2018-01-13/19:02:35.59           0.24293709
2018-01-13/19:02:35.62           0.24310914
2018-01-13/19:02:35.65           0.24314431
2018-01-13/19:02:35.69           0.24311360
2018-01-13/19:02:35.72           0.24275447
2018-01-13/19:02:35.75           0.24297795
2018-01-13/19:02:35.78           0.24295627
2018-01-13/19:02:35.81           0.24290791
2018-01-13/19:02:35.84           0.24266645
2018-01-13/19:02:35.87           0.24278095
2018-01-13/19:02:35.90           0.24272412
2018-01-13/19:02:35.94           0.24277944
2018-01-13/19:02:35.97           0.24248348
2018-01-13/19:02:36.00           0.24265139
2018-01-13/19:02:36.03           0.24263474
2018-01-13/19:02:36.06           0.24257031
2018-01-13/19:02:36.09           0.24228878
2018-01-13/19:02:36.12           0.24244737
2018-01-13/19:02:36.15           0.24235414
2018-01-13/19:02:36.19           0.24230051
2018-01-13/19:02:36.22           0.24198921
2018-01-13/19:02:36.25           0.24218605
2018-01-13/19:02:36.28           0.24221665
2018-01-13/19:02:36.31           0.24221000
2018-01-13/19:02:36.34           0.24198329
2018-01-13/19:02:36.37           0.24213850
2018-01-13/19:02:36.40           0.24201483
2018-01-13/19:02:36.44           0.24198438
2018-01-13/19:02:36.47           0.24170838
2018-01-13/19:02:36.50           0.24189246
2018-01-13/19:02:36.53           0.24192719
2018-01-13/19:02:36.56           0.24196561
2018-01-13/19:02:36.59           0.24161965
2018-01-13/19:02:36.62           0.24174906
2018-01-13/19:02:36.65           0.24172480
2018-01-13/19:02:36.69           0.24164248
2018-01-13/19:02:36.72           0.24129179
2018-01-13/19:02:36.75           0.24154417
2018-01-13/19:02:36.78           0.24159950
2018-01-13/19:02:36.81           0.24152707
2018-01-13/19:02:36.84           0.24122734
2018-01-13/19:02:36.87           0.24141321
2018-01-13/19:02:36.90           0.24136456
2018-01-13/19:02:36.94           0.24134232
2018-01-13/19:02:36.97           0.24108061
2018-01-13/19:02:37.00           0.24126176
2018-01-13/19:02:37.03           0.24117086
2018-01-13/19:02:37.06           0.24118495
2018-01-13/19:02:37.09           0.24096202
2018-01-13/19:02:37.12           0.24102306
2018-01-13/19:02:37.15           0.24095175
2018-01-13/19:02:37.19           0.24102455
2018-01-13/19:02:37.22           0.24077188
2018-01-13/19:02:37.25           0.24090598
2018-01-13/19:02:37.28           0.24082874
2018-01-13/19:02:37.31           0.24080845
2018-01-13/19:02:37.34           0.24058577
2018-01-13/19:02:37.37           0.24080468
2018-01-13/19:02:37.40           0.24082483
2018-01-13/19:02:37.44           0.24082745
2018-01-13/19:02:37.47           0.24047209
2018-01-13/19:02:37.50           0.24060900
2018-01-13/19:02:37.53           0.24058164
2018-01-13/19:02:37.56           0.24053777
2018-01-13/19:02:37.59           0.24019259
2018-01-13/19:02:37.62           0.24036620
2018-01-13/19:02:37.65           0.24034954
2018-01-13/19:02:37.69           0.24023762
2018-01-13/19:02:37.72           0.23998700
2018-01-13/19:02:37.75           0.24023576
2018-01-13/19:02:37.78           0.24017956
2018-01-13/19:02:37.81           0.24014600
2018-01-13/19:02:37.84           0.23992872
2018-01-13/19:02:37.87           0.24008560
2018-01-13/19:02:37.90           0.23992403
2018-01-13/19:02:37.94           0.23984550
2018-01-13/19:02:37.97           0.23954455
2018-01-13/19:02:38.00           0.23980678
2018-01-13/19:02:38.03           0.23980212
2018-01-13/19:02:38.06           0.23971618
2018-01-13/19:02:38.09           0.23951466
2018-01-13/19:02:38.12           0.23967054
2018-01-13/19:02:38.15           0.23950347
2018-01-13/19:02:38.19           0.23944270
2018-01-13/19:02:38.22           0.23927886
2018-01-13/19:02:38.25           0.23947685
2018-01-13/19:02:38.28           0.23939292
2018-01-13/19:02:38.31           0.23931667
2018-01-13/19:02:38.34           0.23897121
2018-01-13/19:02:38.37           0.23921620
2018-01-13/19:02:38.40           0.23921445
2018-01-13/19:02:38.44           0.23921169
2018-01-13/19:02:38.47           0.23894329
2018-01-13/19:02:38.50           0.23912027
2018-01-13/19:02:38.53           0.23905704
2018-01-13/19:02:38.56           0.23901735
2018-01-13/19:02:38.59           0.23875680
2018-01-13/19:02:38.62           0.23887811
2018-01-13/19:02:38.65           0.23878728
2018-01-13/19:02:38.69           0.23872359
2018-01-13/19:02:38.72           0.23847151
2018-01-13/19:02:38.75           0.23873339
2018-01-13/19:02:38.78           0.23874279
2018-01-13/19:02:38.81           0.23868843
2018-01-13/19:02:38.84           0.23838091
2018-01-13/19:02:38.87           0.23846266
2018-01-13/19:02:38.90           0.23840314
2018-01-13/19:02:38.94           0.23839615
2018-01-13/19:02:38.97           0.23819256
2018-01-13/19:02:39.00           0.23839546
2018-01-13/19:02:39.03           0.23831772
2018-01-13/19:02:39.06           0.23826011
2018-01-13/19:02:39.09           0.23795824
2018-01-13/19:02:39.12           0.23819711
2018-01-13/19:02:39.15           0.23816721
2018-01-13/19:02:39.19           0.23818713
2018-01-13/19:02:39.22           0.23792666
2018-01-13/19:02:39.25           0.23805968
2018-01-13/19:02:39.28           0.23796953
2018-01-13/19:02:39.31           0.23792714
2018-01-13/19:02:39.34           0.23764406
2018-01-13/19:02:39.37           0.23780966
2018-01-13/19:02:39.40           0.23772863
2018-01-13/19:02:39.44           0.23768612
2018-01-13/19:02:39.47           0.23756701
2018-01-13/19:02:39.50           0.23767725
2018-01-13/19:02:39.53           0.23748842
2018-01-13/19:02:39.56           0.23749973
2018-01-13/19:02:39.59           0.23714676
2018-01-13/19:02:39.62           0.23711078
2018-01-13/19:02:39.65           0.23696890
2018-01-13/19:02:39.69           0.23696400
2018-01-13/19:02:39.72           0.23661945
2018-01-13/19:02:39.75           0.23673851
2018-01-13/19:02:39.78           0.23661871
2018-01-13/19:02:39.81           0.23642809
2018-01-13/19:02:39.84           0.23610970
2018-01-13/19:02:39.87           0.23624980
2018-01-13/19:02:39.90           0.23612128
2018-01-13/19:02:39.94           0.23599252
2018-01-13/19:02:39.97           0.23566885
2018-01-13/19:02:40.00           0.23576564
2018-01-13/19:02:40.03           0.23561653
2018-01-13/19:02:40.06           0.23556887
2018-01-13/19:02:40.09           0.23528664
2018-01-13/19:02:40.12           0.23548013
2018-01-13/19:02:40.15           0.23541084
2018-01-13/19:02:40.19           0.23529147
2018-01-13/19:02:40.22           0.23499784
2018-01-13/19:02:40.25           0.23509102
2018-01-13/19:02:40.28           0.23499472
2018-01-13/19:02:40.31           0.23486390
2018-01-13/19:02:40.34           0.23447348
2018-01-13/19:02:40.37           0.23462708
2018-01-13/19:02:40.40           0.23448197
2018-01-13/19:02:40.44           0.23429785
2018-01-13/19:02:40.47           0.23394194
2018-01-13/19:02:40.50           0.23417496
2018-01-13/19:02:40.53           0.23414286
2018-01-13/19:02:40.56           0.23395701
2018-01-13/19:02:40.59           0.23366478
2018-01-13/19:02:40.62           0.23389148
2018-01-13/19:02:40.65           0.23382570
2018-01-13/19:02:40.69           0.23375864
2018-01-13/19:02:40.72           0.23347771
2018-01-13/19:02:40.75           0.23365545
2018-01-13/19:02:40.78           0.23359201
2018-01-13/19:02:40.81           0.23343661
2018-01-13/19:02:40.84           0.23322436
2018-01-13/19:02:40.87           0.23354607
2018-01-13/19:02:40.90           0.23350092
2018-01-13/19:02:40.94           0.23340626
2018-01-13/19:02:40.97           0.23308929
2018-01-13/19:02:41.00           0.23328245
2018-01-13/19:02:41.03           0.23323590
2018-01-13/19:02:41.06           0.23319314
2018-01-13/19:02:41.09           0.23286550
2018-01-13/19:02:41.12           0.23299746
2018-01-13/19:02:41.15           0.23300582
2018-01-13/19:02:41.19           0.23299908
2018-01-13/19:02:41.22           0.23272366
2018-01-13/19:02:41.25           0.23281997
2018-01-13/19:02:41.28           0.23269424
2018-01-13/19:02:41.31           0.23269020
2018-01-13/19:02:41.34           0.23244773
2018-01-13/19:02:41.37           0.23258930
2018-01-13/19:02:41.40           0.23251918
2018-01-13/19:02:41.44           0.23244961
2018-01-13/19:02:41.47           0.23220482
2018-01-13/19:02:41.50           0.23249116
2018-01-13/19:02:41.53           0.23245276
2018-01-13/19:02:41.56           0.23239765
2018-01-13/19:02:41.59           0.23211367
2018-01-13/19:02:41.62           0.23225842
2018-01-13/19:02:41.65           0.23224736
2018-01-13/19:02:41.69           0.23213310
2018-01-13/19:02:41.72           0.23172903
2018-01-13/19:02:41.75           0.23191095
2018-01-13/19:02:41.78           0.23188710
2018-01-13/19:02:41.81           0.23181145
2018-01-13/19:02:41.84           0.23161935
2018-01-13/19:02:41.87           0.23183025
2018-01-13/19:02:41.90           0.23180510
2018-01-13/19:02:41.94           0.23178652
2018-01-13/19:02:41.97           0.23143624
2018-01-13/19:02:42.00           0.23152646
2018-01-13/19:02:42.03           0.23144174
2018-01-13/19:02:42.06           0.23139718
2018-01-13/19:02:42.09           0.23116650
2018-01-13/19:02:42.12           0.23135732
2018-01-13/19:02:42.15           0.23134031
2018-01-13/19:02:42.19           0.23121808
2018-01-13/19:02:42.22           0.23084891
2018-01-13/19:02:42.25           0.23100024
2018-01-13/19:02:42.28           0.23099652
2018-01-13/19:02:42.31           0.23100945
2018-01-13/19:02:42.34           0.23073792
2018-01-13/19:02:42.37           0.23093050
2018-01-13/19:02:42.40           0.23090394
2018-01-13/19:02:42.44           0.23079413
2018-01-13/19:02:42.47           0.23048518
2018-01-13/19:02:42.50           0.23061815
2018-01-13/19:02:42.53           0.23052122
2018-01-13/19:02:42.56           0.23050984
2018-01-13/19:02:42.59           0.23022248
2018-01-13/19:02:42.62           0.23050446
2018-01-13/19:02:42.65           0.23046033
2018-01-13/19:02:42.69           0.23029205
2018-01-13/19:02:42.72           0.22998762
2018-01-13/19:02:42.75           0.23017138
2018-01-13/19:02:42.78           0.23009960
2018-01-13/19:02:42.81           0.22999528
2018-01-13/19:02:42.84           0.22975059
2018-01-13/19:02:42.87           0.22997550
2018-01-13/19:02:42.90           0.22989963
2018-01-13/19:02:42.94           0.22987810
2018-01-13/19:02:42.97           0.22963756
2018-01-13/19:02:43.00           0.22970837
2018-01-13/19:02:43.03           0.22959369
2018-01-13/19:02:43.06           0.22954869
2018-01-13/19:02:43.09           0.22932020
2018-01-13/19:02:43.12           0.22945995
2018-01-13/19:02:43.15           0.22943508
2018-01-13/19:02:43.19           0.22945175
2018-01-13/19:02:43.22           0.22912123
2018-01-13/19:02:43.25           0.22924988
2018-01-13/19:02:43.28           0.22917854
2018-01-13/19:02:43.31           0.22915471
2018-01-13/19:02:43.34           0.22884311
2018-01-13/19:02:43.37           0.22898641
2018-01-13/19:02:43.40           0.22891186
2018-01-13/19:02:43.44           0.22877762
2018-01-13/19:02:43.47           0.22859335
2018-01-13/19:02:43.50           0.22880629
2018-01-13/19:02:43.53           0.22865214
2018-01-13/19:02:43.56           0.22855644
2018-01-13/19:02:43.59           0.22826041
2018-01-13/19:02:43.62           0.22838829
2018-01-13/19:02:43.65           0.22839312
2018-01-13/19:02:43.69           0.22838648
2018-01-13/19:02:43.72           0.22801118
2018-01-13/19:02:43.75           0.22819983
2018-01-13/19:02:43.78           0.22828115
2018-01-13/19:02:43.81           0.22816793
2018-01-13/19:02:43.84           0.22780064
2018-01-13/19:02:43.87           0.22797763
2018-01-13/19:02:43.90           0.22792238
2018-01-13/19:02:43.94           0.22788126
2018-01-13/19:02:43.97           0.22763549
2018-01-13/19:02:44.00           0.22785180
2018-01-13/19:02:44.03           0.22772309
2018-01-13/19:02:44.06           0.22757727
2018-01-13/19:02:44.09           0.22731986
2018-01-13/19:02:44.12           0.22747990
2018-01-13/19:02:44.15           0.22742609
2018-01-13/19:02:44.19           0.22733271
2018-01-13/19:02:44.22           0.22704396
2018-01-13/19:02:44.25           0.22726178
2018-01-13/19:02:44.28           0.22722616
2018-01-13/19:02:44.31           0.22716195
2018-01-13/19:02:44.34           0.22684620
2018-01-13/19:02:44.37           0.22701804
2018-01-13/19:02:44.40           0.22697128
2018-01-13/19:02:44.44           0.22688510
2018-01-13/19:02:44.47           0.22657505
2018-01-13/19:02:44.50           0.22675037
2018-01-13/19:02:44.53           0.22667018
2018-01-13/19:02:44.56           0.22660936
2018-01-13/19:02:44.59           0.22632297
2018-01-13/19:02:44.62           0.22639930
2018-01-13/19:02:44.65           0.22640610
2018-01-13/19:02:44.69           0.22643107
2018-01-13/19:02:44.72           0.22615103
2018-01-13/19:02:44.75           0.22633576
2018-01-13/19:02:44.78           0.22625004
2018-01-13/19:02:44.81           0.22610907
2018-01-13/19:02:44.84           0.22577858
2018-01-13/19:02:44.87           0.22590705
2018-01-13/19:02:44.90           0.22585255
2018-01-13/19:02:44.94           0.22575723
2018-01-13/19:02:44.97           0.22546560
2018-01-13/19:02:45.00           0.22567412
2018-01-13/19:02:45.03           0.22563860
2018-01-13/19:02:45.06           0.22556059
2018-01-13/19:02:45.09           0.22529372
2018-01-13/19:02:45.12           0.22540301
2018-01-13/19:02:45.15           0.22529235
2018-01-13/19:02:45.19           0.22524739
2018-01-13/19:02:45.22           0.22496521
2018-01-13/19:02:45.25           0.22507639
2018-01-13/19:02:45.28           0.22506040
2018-01-13/19:02:45.31           0.22504096
2018-01-13/19:02:45.34           0.22475728
2018-01-13/19:02:45.37           0.22499719
2018-01-13/19:02:45.40           0.22489427
2018-01-13/19:02:45.44           0.22479387
2018-01-13/19:02:45.47           0.22447967
2018-01-13/19:02:45.50           0.22456517
2018-01-13/19:02:45.53           0.22455149
2018-01-13/19:02:45.56           0.22455186
2018-01-13/19:02:45.59           0.22423270
2018-01-13/19:02:45.62           0.22440358
2018-01-13/19:02:45.65           0.22434410
2018-01-13/19:02:45.69           0.22420659
2018-01-13/19:02:45.72           0.22387175
2018-01-13/19:02:45.75           0.22403906
2018-01-13/19:02:45.78           0.22398086
2018-01-13/19:02:45.81           0.22392163
2018-01-13/19:02:45.84           0.22368159
2018-01-13/19:02:45.87           0.22374828
2018-01-13/19:02:45.90           0.22363301
2018-01-13/19:02:45.94           0.22360050
2018-01-13/19:02:45.97           0.22331374
2018-01-13/19:02:46.00           0.22336943
2018-01-13/19:02:46.03           0.22327663
2018-01-13/19:02:46.06           0.22331844
2018-01-13/19:02:46.09           0.22312157
2018-01-13/19:02:46.12           0.22326531
2018-01-13/19:02:46.15           0.22309533
2018-01-13/19:02:46.19           0.22296703
2018-01-13/19:02:46.22           0.22273502
2018-01-13/19:02:46.25           0.22292111
2018-01-13/19:02:46.28           0.22283726
2018-01-13/19:02:46.31           0.22273769
2018-01-13/19:02:46.34           0.22243318
2018-01-13/19:02:46.37           0.22264671
2018-01-13/19:02:46.40           0.22254784
2018-01-13/19:02:46.44           0.22238864
2018-01-13/19:02:46.47           0.22209205
2018-01-13/19:02:46.50           0.22226286
2018-01-13/19:02:46.53           0.22225114
2018-01-13/19:02:46.56           0.22217482
2018-01-13/19:02:46.59           0.22186408
2018-01-13/19:02:46.62           0.22197681
2018-01-13/19:02:46.65           0.22185992
2018-01-13/19:02:46.69           0.22184713
2018-01-13/19:02:46.72           0.22163350
2018-01-13/19:02:46.75           0.22186196
2018-01-13/19:02:46.78           0.22176791
2018-01-13/19:02:46.81           0.22160917
2018-01-13/19:02:46.84           0.22125596
2018-01-13/19:02:46.87           0.22140982
2018-01-13/19:02:46.90           0.22139252
2018-01-13/19:02:46.94           0.22121426
2018-01-13/19:02:46.97           0.22082889
2018-01-13/19:02:47.00           0.22101030
2018-01-13/19:02:47.03           0.22105265
2018-01-13/19:02:47.06           0.22102359
2018-01-13/19:02:47.09           0.22066680
2018-01-13/19:02:47.12           0.22082566
2018-01-13/19:02:47.15           0.22080943
2018-01-13/19:02:47.19           0.22074471
2018-01-13/19:02:47.22           0.22035798
2018-01-13/19:02:47.25           0.22041769
2018-01-13/19:02:47.28           0.22039948
2018-01-13/19:02:47.31           0.22031316
2018-01-13/19:02:47.34           0.22007793
2018-01-13/19:02:47.37           0.22025796
2018-01-13/19:02:47.40           0.22012530
2018-01-13/19:02:47.44           0.22004401
2018-01-13/19:02:47.47           0.21971985
2018-01-13/19:02:47.50           0.21977509
2018-01-13/19:02:47.53           0.21977604
2018-01-13/19:02:47.56           0.21978394
2018-01-13/19:02:47.59           0.21946458
2018-01-13/19:02:47.62           0.21960103
2018-01-13/19:02:47.65           0.21955242
2018-01-13/19:02:47.69           0.21938971
2018-01-13/19:02:47.72           0.21909402
2018-01-13/19:02:47.75           0.21924849
2018-01-13/19:02:47.78           0.21912291
2018-01-13/19:02:47.81           0.21907940
2018-01-13/19:02:47.84           0.21876348
2018-01-13/19:02:47.87           0.21885316
2018-01-13/19:02:47.90           0.21875286
2018-01-13/19:02:47.94           0.21866037
2018-01-13/19:02:47.97           0.21834697
2018-01-13/19:02:48.00           0.21849486
2018-01-13/19:02:48.03           0.21846489
2018-01-13/19:02:48.06           0.21835128
2018-01-13/19:02:48.09           0.21805806
2018-01-13/19:02:48.12           0.21824284
2018-01-13/19:02:48.15           0.21816253
2018-01-13/19:02:48.19           0.21808690
2018-01-13/19:02:48.22           0.21781327
2018-01-13/19:02:48.25           0.21786473
2018-01-13/19:02:48.28           0.21775845
2018-01-13/19:02:48.31           0.21771233
2018-01-13/19:02:48.34           0.21738157
2018-01-13/19:02:48.37           0.21746613
2018-01-13/19:02:48.40           0.21737266
2018-01-13/19:02:48.44           0.21727369
2018-01-13/19:02:48.47           0.21703511
2018-01-13/19:02:48.50           0.21719398
2018-01-13/19:02:48.53           0.21702873
2018-01-13/19:02:48.56           0.21693862
2018-01-13/19:02:48.59           0.21657958
2018-01-13/19:02:48.62           0.21661518
2018-01-13/19:02:48.65           0.21651635
2018-01-13/19:02:48.69           0.21653784
2018-01-13/19:02:48.72           0.21637257
2018-01-13/19:02:48.75           0.21642876
2018-01-13/19:02:48.78           0.21631530
2018-01-13/19:02:48.81           0.21623889
2018-01-13/19:02:48.84           0.21588611
2018-01-13/19:02:48.87           0.21604855
2018-01-13/19:02:48.90           0.21596603
2018-01-13/19:02:48.94           0.21578579
2018-01-13/19:02:48.97           0.21546980
2018-01-13/19:02:49.00           0.21562598
2018-01-13/19:02:49.03           0.21552660
2018-01-13/19:02:49.06           0.21545851
2018-01-13/19:02:49.09           0.21516576
2018-01-13/19:02:49.12           0.21525319
2018-01-13/19:02:49.15           0.21517374
2018-01-13/19:02:49.19           0.21508844
2018-01-13/19:02:49.22           0.21476080
2018-01-13/19:02:49.25           0.21491311
2018-01-13/19:02:49.28           0.21481651
2018-01-13/19:02:49.31           0.21465884
2018-01-13/19:02:49.34           0.21441821
2018-01-13/19:02:49.37           0.21447134
2018-01-13/19:02:49.40           0.21432239
2018-01-13/19:02:49.44           0.21426320
2018-01-13/19:02:49.47           0.21394153
2018-01-13/19:02:49.50           0.21407302
2018-01-13/19:02:49.53           0.21395940
2018-01-13/19:02:49.56           0.21387652
2018-01-13/19:02:49.59           0.21353779
2018-01-13/19:02:49.62           0.21359388
2018-01-13/19:02:49.65           0.21347502
2018-01-13/19:02:49.69           0.21333207
2018-01-13/19:02:49.72           0.21304620
2018-01-13/19:02:49.75           0.21303438
2018-01-13/19:02:49.78           0.21277959
2018-01-13/19:02:49.81           0.21264107
2018-01-13/19:02:49.84           0.21232301
2018-01-13/19:02:49.87           0.21233851
2018-01-13/19:02:49.90           0.21220148
2018-01-13/19:02:49.94           0.21211172
2018-01-13/19:02:49.97           0.21171455
2018-01-13/19:02:50.00           0.21178682
2018-01-13/19:02:50.03           0.21162818
2018-01-13/19:02:50.06           0.21148391
2018-01-13/19:02:50.09           0.21119694
2018-01-13/19:02:50.12           0.21123830
2018-01-13/19:02:50.15           0.21111423
2018-01-13/19:02:50.19           0.21091314
2018-01-13/19:02:50.22           0.21042489
2018-01-13/19:02:50.25           0.21047293
2018-01-13/19:02:50.28           0.21027816
2018-01-13/19:02:50.31           0.21011848
2018-01-13/19:02:50.34           0.20981134
2018-01-13/19:02:50.37           0.20982341
2018-01-13/19:02:50.40           0.20961096
2018-01-13/19:02:50.44           0.20946066
2018-01-13/19:02:50.47           0.20914244
2018-01-13/19:02:50.50           0.20929331
2018-01-13/19:02:50.53           0.20913114
2018-01-13/19:02:50.56           0.20891283
2018-01-13/19:02:50.59           0.20866278
2018-01-13/19:02:50.62           0.20876646
2018-01-13/19:02:50.65           0.20867006
2018-01-13/19:02:50.69           0.20855637
2018-01-13/19:02:50.72           0.20825480
2018-01-13/19:02:50.75           0.20832829
2018-01-13/19:02:50.78           0.20822935
2018-01-13/19:02:50.81           0.20821748
2018-01-13/19:02:50.84           0.20790455
2018-01-13/19:02:50.87           0.20798623
2018-01-13/19:02:50.90           0.20784723
2018-01-13/19:02:50.94           0.20767775
2018-01-13/19:02:50.97           0.20738838
2018-01-13/19:02:51.00           0.20749085
2018-01-13/19:02:51.03           0.20734580
2018-01-13/19:02:51.06           0.20722839
2018-01-13/19:02:51.09           0.20688680
2018-01-13/19:02:51.12           0.20698790
2018-01-13/19:02:51.15           0.20695473
2018-01-13/19:02:51.19           0.20687767
2018-01-13/19:02:51.22           0.20657514
2018-01-13/19:02:51.25           0.20667405
2018-01-13/19:02:51.28           0.20656442
2018-01-13/19:02:51.31           0.20646900
2018-01-13/19:02:51.34           0.20615628
2018-01-13/19:02:51.37           0.20625791
2018-01-13/19:02:51.40           0.20616543
2018-01-13/19:02:51.44           0.20597699
2018-01-13/19:02:51.47           0.20562376
2018-01-13/19:02:51.50           0.20569215
2018-01-13/19:02:51.53           0.20556505
2018-01-13/19:02:51.56           0.20554154
2018-01-13/19:02:51.59           0.20530193
2018-01-13/19:02:51.62           0.20532429
2018-01-13/19:02:51.65           0.20514830
2018-01-13/19:02:51.69           0.20503971
2018-01-13/19:02:51.72           0.20472309
2018-01-13/19:02:51.75           0.20484511
2018-01-13/19:02:51.78           0.20473248
2018-01-13/19:02:51.81           0.20462053
2018-01-13/19:02:51.84           0.20427704
2018-01-13/19:02:51.87           0.20434762
2018-01-13/19:02:51.90           0.20426549
2018-01-13/19:02:51.94           0.20419519
2018-01-13/19:02:51.97           0.20384258
2018-01-13/19:02:52.00           0.20382094
2018-01-13/19:02:52.03           0.20373722
2018-01-13/19:02:52.06           0.20374727
2018-01-13/19:02:52.09           0.20371928
2018-01-13/19:02:52.12           0.20357851
2018-01-13/19:02:52.15           0.20343048
2018-01-13/19:02:52.19           0.20327460
2018-01-13/19:02:52.22           0.20313866
2018-01-13/19:02:52.25           0.20298313
2018-01-13/19:02:52.28           0.20293290
2018-01-13/19:02:52.31           0.20290985
2018-01-13/19:02:52.34           0.20270446
2018-01-13/19:02:52.37           0.20263437
2018-01-13/19:02:52.40           0.20257670
2018-01-13/19:02:52.44           0.20239557
2018-01-13/19:02:52.47           0.20230029
2018-01-13/19:02:52.50           0.20216958
2018-01-13/19:02:52.53           0.20204249
2018-01-13/19:02:52.56           0.20198202
2018-01-13/19:02:52.59           0.20185741
2018-01-13/19:02:52.62           0.20174708
2018-01-13/19:02:52.65           0.20168096
2018-01-13/19:02:52.69           0.20153284
2018-01-13/19:02:52.72           0.20134420
2018-01-13/19:02:52.75           0.20123053
2018-01-13/19:02:52.78           0.20114106
2018-01-13/19:02:52.81           0.20094697
2018-01-13/19:02:52.84           0.20084371
2018-01-13/19:02:52.87           0.20077927
2018-01-13/19:02:52.90           0.20058512
2018-01-13/19:02:52.94           0.20053331
2018-01-13/19:02:52.97           0.20046452
2018-01-13/19:02:53.00           0.20025969
2018-01-13/19:02:53.03           0.20013965
2018-01-13/19:02:53.06           0.20003237
2018-01-13/19:02:53.09           0.19987982
2018-01-13/19:02:53.12           0.19963650
2018-01-13/19:02:53.15           0.19973216
2018-01-13/19:02:53.19           0.19960419
2018-01-13/19:02:53.22           0.19949671
2018-01-13/19:02:53.25           0.19910948
2018-01-13/19:02:53.28           0.19915592
2018-01-13/19:02:53.31           0.19908436
2018-01-13/19:02:53.34           0.19898091
2018-01-13/19:02:53.37           0.19863121
2018-01-13/19:02:53.40           0.19862763
2018-01-13/19:02:53.44           0.19847024
2018-01-13/19:02:53.47           0.19841470
2018-01-13/19:02:53.50           0.19812552
2018-01-13/19:02:53.53           0.19817952
2018-01-13/19:02:53.56           0.19804495
2018-01-13/19:02:53.59           0.19795417
2018-01-13/19:02:53.62           0.19763171
2018-01-13/19:02:53.65           0.19765205
2018-01-13/19:02:53.69           0.19755318
2018-01-13/19:02:53.72           0.19741411
2018-01-13/19:02:53.75           0.19711809
2018-01-13/19:02:53.78           0.19721811
2018-01-13/19:02:53.81           0.19705789
2018-01-13/19:02:53.84           0.19689619
2018-01-13/19:02:53.87           0.19659345
2018-01-13/19:02:53.90           0.19663538
2018-01-13/19:02:53.94           0.19648601
2018-01-13/19:02:53.97           0.19642919
2018-01-13/19:02:54.00           0.19607936
2018-01-13/19:02:54.03           0.19613915
2018-01-13/19:02:54.06           0.19602687
2018-01-13/19:02:54.09           0.19578683
2018-01-13/19:02:54.12           0.19543030
2018-01-13/19:02:54.15           0.19561341
2018-01-13/19:02:54.19           0.19548437
2018-01-13/19:02:54.22           0.19526755
2018-01-13/19:02:54.25           0.19500815
2018-01-13/19:02:54.28           0.19512260
2018-01-13/19:02:54.31           0.19497960
2018-01-13/19:02:54.34           0.19488912
2018-01-13/19:02:54.37           0.19458387
2018-01-13/19:02:54.40           0.19458375
2018-01-13/19:02:54.44           0.19441231
2018-01-13/19:02:54.47           0.19424871
2018-01-13/19:02:54.50           0.19394241
2018-01-13/19:02:54.53           0.19406326
2018-01-13/19:02:54.56           0.19387724
2018-01-13/19:02:54.59           0.19371421
2018-01-13/19:02:54.62           0.19343455
2018-01-13/19:02:54.65           0.19344966
2018-01-13/19:02:54.69           0.19335879
2018-01-13/19:02:54.72           0.19332926
2018-01-13/19:02:54.75           0.19301641
2018-01-13/19:02:54.78           0.19296956
2018-01-13/19:02:54.81           0.19280371
2018-01-13/19:02:54.84           0.19269241
2018-01-13/19:02:54.87           0.19233956
2018-01-13/19:02:54.90           0.19243059
2018-01-13/19:02:54.94           0.19239100
2018-01-13/19:02:54.97           0.19225978
2018-01-13/19:02:55.00           0.19190735
2018-01-13/19:02:55.03           0.19190776
2018-01-13/19:02:55.06           0.19177817
2018-01-13/19:02:55.09           0.19167306
2018-01-13/19:02:55.12           0.19135784
2018-01-13/19:02:55.15           0.19145362
2018-01-13/19:02:55.19           0.19133939
2018-01-13/19:02:55.22           0.19112854
2018-01-13/19:02:55.25           0.19076678
2018-01-13/19:02:55.28           0.19092780
2018-01-13/19:02:55.31           0.19075643
2018-01-13/19:02:55.34           0.19059991
2018-01-13/19:02:55.37           0.19034014
2018-01-13/19:02:55.40           0.19037535
2018-01-13/19:02:55.44           0.19046840
2018-01-13/19:02:55.47           0.19065333
2018-01-13/19:02:55.50           0.19058986
2018-01-13/19:02:55.53           0.19089705
2018-01-13/19:02:55.56           0.19106857
2018-01-13/19:02:55.59           0.19115971
2018-01-13/19:02:55.62           0.19105106
2018-01-13/19:02:55.65           0.19138774
2018-01-13/19:02:55.69           0.19150963
2018-01-13/19:02:55.72           0.19158790
2018-01-13/19:02:55.75           0.19142550
2018-01-13/19:02:55.78           0.19170618
2018-01-13/19:02:55.81           0.19194152
2018-01-13/19:02:55.84           0.19203625
2018-01-13/19:02:55.87           0.19198650
2018-01-13/19:02:55.90           0.19236061
2018-01-13/19:02:55.94           0.19245747
2018-01-13/19:02:55.97           0.19259852
2018-01-13/19:02:56.00           0.19258752
2018-01-13/19:02:56.03           0.19288813
2018-01-13/19:02:56.06           0.19293180
2018-01-13/19:02:56.09           0.19297372
2018-01-13/19:02:56.12           0.19294641
2018-01-13/19:02:56.15           0.19331134
2018-01-13/19:02:56.19           0.19333987
2018-01-13/19:02:56.22           0.19338082
2018-01-13/19:02:56.25           0.19336524
2018-01-13/19:02:56.28           0.19376088
2018-01-13/19:02:56.31           0.19386215
2018-01-13/19:02:56.34           0.19398745
2018-01-13/19:02:56.37           0.19392382
2018-01-13/19:02:56.40           0.19421337
2018-01-13/19:02:56.44           0.19426907
2018-01-13/19:02:56.47           0.19434818
2018-01-13/19:02:56.50           0.19427009
2018-01-13/19:02:56.53           0.19448848
2018-01-13/19:02:56.56           0.19459798
2018-01-13/19:02:56.59           0.19474869
2018-01-13/19:02:56.62           0.19457199
2018-01-13/19:02:56.65           0.19469244
2018-01-13/19:02:56.69           0.19479297
2018-01-13/19:02:56.72           0.19488510
2018-01-13/19:02:56.75           0.19469508
2018-01-13/19:02:56.78           0.19502731
2018-01-13/19:02:56.81           0.19516995
2018-01-13/19:02:56.84           0.19528672
2018-01-13/19:02:56.87           0.19517407
2018-01-13/19:02:56.90           0.19541675
2018-01-13/19:02:56.94           0.19548952
2018-01-13/19:02:56.97           0.19551916
2018-01-13/19:02:57.00           0.19546943
2018-01-13/19:02:57.03           0.19583584
2018-01-13/19:02:57.06           0.19594017
2018-01-13/19:02:57.09           0.19591113
2018-01-13/19:02:57.12           0.19565643
2018-01-13/19:02:57.15           0.19587427
2018-01-13/19:02:57.19           0.19599545
2018-01-13/19:02:57.22           0.19610412
2018-01-13/19:02:57.25           0.19589566
2018-01-13/19:02:57.28           0.19607535
2018-01-13/19:02:57.31           0.19619034
2018-01-13/19:02:57.34           0.19634348
2018-01-13/19:02:57.37           0.19626817
2018-01-13/19:02:57.40           0.19650087
2018-01-13/19:02:57.44           0.19646050
2018-01-13/19:02:57.47           0.19645759
2018-01-13/19:02:57.50           0.19628705
2018-01-13/19:02:57.53           0.19655783
2018-01-13/19:02:57.56           0.19658976
2018-01-13/19:02:57.59           0.19662281
2018-01-13/19:02:57.62           0.19656154
2018-01-13/19:02:57.65           0.19672858
2018-01-13/19:02:57.69           0.19670095
2018-01-13/19:02:57.72           0.19674908
2018-01-13/19:02:57.75           0.19649728
2018-01-13/19:02:57.78           0.19660952
2018-01-13/19:02:57.81           0.19659842
2018-01-13/19:02:57.84           0.19660120
2018-01-13/19:02:57.87           0.19642664
2018-01-13/19:02:57.90           0.19670586
2018-01-13/19:02:57.94           0.19667665
2018-01-13/19:02:57.97           0.19655598
2018-01-13/19:02:58.00           0.19633704
2018-01-13/19:02:58.03           0.19660258
2018-01-13/19:02:58.06           0.19667302
2018-01-13/19:02:58.09           0.19668238
2018-01-13/19:02:58.12           0.19650957
2018-01-13/19:02:58.15           0.19659245
2018-01-13/19:02:58.19           0.19654061
2018-01-13/19:02:58.22           0.19659097
2018-01-13/19:02:58.25           0.19640142
2018-01-13/19:02:58.28           0.19670824
2018-01-13/19:02:58.31           0.19678975
2018-01-13/19:02:58.34           0.19664716
2018-01-13/19:02:58.37           0.19645957
2018-01-13/19:02:58.40           0.19672954
2018-01-13/19:02:58.44           0.19672420
2018-01-13/19:02:58.47           0.19679145
2018-01-13/19:02:58.50           0.19664485
2018-01-13/19:02:58.53           0.19684230
2018-01-13/19:02:58.56           0.19671475
2018-01-13/19:02:58.59           0.19660421
2018-01-13/19:02:58.62           0.19642623
2018-01-13/19:02:58.65           0.19674757
2018-01-13/19:02:58.69           0.19683141
2018-01-13/19:02:58.72           0.19669908
2018-01-13/19:02:58.75           0.19640675
2018-01-13/19:02:58.78           0.19641054
2018-01-13/19:02:58.81           0.19632960
2018-01-13/19:02:58.84           0.19640504
2018-01-13/19:02:58.87           0.19621536
2018-01-13/19:02:58.90           0.19637216
2018-01-13/19:02:58.94           0.19632170
2018-01-13/19:02:58.97           0.19637165
2018-01-13/19:02:59.00           0.19622818
2018-01-13/19:02:59.03           0.19637148
2018-01-13/19:02:59.06           0.19643178
2018-01-13/19:02:59.09           0.19644570
2018-01-13/19:02:59.12           0.19610094
2018-01-13/19:02:59.15           0.19619315
2018-01-13/19:02:59.19           0.19605080
2018-01-13/19:02:59.22           0.19594823
2018-01-13/19:02:59.25           0.19581012
2018-01-13/19:02:59.28           0.19605526
2018-01-13/19:02:59.31           0.19611985
2018-01-13/19:02:59.34           0.19605508
2018-01-13/19:02:59.37           0.19578914
2018-01-13/19:02:59.40           0.19598007
2018-01-13/19:02:59.44           0.19601078
2018-01-13/19:02:59.47           0.19597068
2018-01-13/19:02:59.50           0.19570447
2018-01-13/19:02:59.53           0.19579773
2018-01-13/19:02:59.56           0.19558249
2018-01-13/19:02:59.59           0.19549710
2018-01-13/19:02:59.62           0.19530889
2018-01-13/19:02:59.65           0.19541461
2018-01-13/19:02:59.69           0.19528893
2018-01-13/19:02:59.72           0.19511075
2018-01-13/19:02:59.75           0.19480724
2018-01-13/19:02:59.78           0.19493349
2018-01-13/19:02:59.81           0.19485298
2018-01-13/19:02:59.84           0.19478932
2018-01-13/19:02:59.87           0.19446577
2018-01-13/19:02:59.90           0.19453462
2018-01-13/19:02:59.94           0.19441231
2018-01-13/19:02:59.97           0.19424596
2018-01-13/19:03:00.00           0.19392509
2018-01-13/19:03:00.03           0.19406127
2018-01-13/19:03:00.06           0.19400219
2018-01-13/19:03:00.09           0.19383469
2018-01-13/19:03:00.12           0.19344782
2018-01-13/19:03:00.15           0.19344284
2018-01-13/19:03:00.19           0.19329620
2018-01-13/19:03:00.22           0.19311923
2018-01-13/19:03:00.25           0.19282891
2018-01-13/19:03:00.28           0.19292461
2018-01-13/19:03:00.31           0.19262650
2018-01-13/19:03:00.34           0.19236214
2018-01-13/19:03:00.37           0.19203986
2018-01-13/19:03:00.40           0.19216212
2018-01-13/19:03:00.44           0.19202008
2018-01-13/19:03:00.47           0.19175150
2018-01-13/19:03:00.50           0.19131187
2018-01-13/19:03:00.53           0.19136118
2018-01-13/19:03:00.56           0.19128299
2018-01-13/19:03:00.59           0.19115681
2018-01-13/19:03:00.62           0.19095535
2018-01-13/19:03:00.65           0.19120372
2018-01-13/19:03:00.69           0.19111674
2018-01-13/19:03:00.72           0.19100242
2018-01-13/19:03:00.75           0.19074353
2018-01-13/19:03:00.78           0.19085882
2018-01-13/19:03:00.81           0.19071834
2018-01-13/19:03:00.84           0.19047593
2018-01-13/19:03:00.87           0.19011198
2018-01-13/19:03:00.90           0.19018165
2018-01-13/19:03:00.94           0.19004845
2018-01-13/19:03:00.97           0.18998786
2018-01-13/19:03:01.00           0.18987876
2018-01-13/19:03:01.03           0.19003955
2018-01-13/19:03:01.06           0.18989813
2018-01-13/19:03:01.09           0.18974541
2018-01-13/19:03:01.12           0.18942262
2018-01-13/19:03:01.15           0.18947809
2018-01-13/19:03:01.19           0.18939719
2018-01-13/19:03:01.22           0.18919615
2018-01-13/19:03:01.25           0.18886958
2018-01-13/19:03:01.28           0.18902402
2018-01-13/19:03:01.31           0.18888612
2018-01-13/19:03:01.34           0.18886255
2018-01-13/19:03:01.37           0.18865849
2018-01-13/19:03:01.40           0.18876547
2018-01-13/19:03:01.44           0.18869523
2018-01-13/19:03:01.47           0.18861192
2018-01-13/19:03:01.50           0.18844589
2018-01-13/19:03:01.53           0.18856768
2018-01-13/19:03:01.56           0.18834783
2018-01-13/19:03:01.59           0.18815235
2018-01-13/19:03:01.62           0.18775065
2018-01-13/19:03:01.65           0.18780883
2018-01-13/19:03:01.69           0.18772534
2018-01-13/19:03:01.72           0.18754564
2018-01-13/19:03:01.75           0.18722248
2018-01-13/19:03:01.78           0.18724448
2018-01-13/19:03:01.81           0.18710077
2018-01-13/19:03:01.84           0.18695379
2018-01-13/19:03:01.87           0.18653762
2018-01-13/19:03:01.90           0.18660183
2018-01-13/19:03:01.94           0.18651690
2018-01-13/19:03:01.97           0.18650284
2018-01-13/19:03:02.00           0.18626384
2018-01-13/19:03:02.03           0.18621968
2018-01-13/19:03:02.06           0.18601358
2018-01-13/19:03:02.09           0.18579127
2018-01-13/19:03:02.12           0.18551447
2018-01-13/19:03:02.15           0.18561971
2018-01-13/19:03:02.19           0.18536916
2018-01-13/19:03:02.22           0.18510338
2018-01-13/19:03:02.25           0.18477346
2018-01-13/19:03:02.28           0.18489647
2018-01-13/19:03:02.31           0.18476267
2018-01-13/19:03:02.34           0.18442587
2018-01-13/19:03:02.37           0.18408750
2018-01-13/19:03:02.40           0.18421940
2018-01-13/19:03:02.44           0.18401948
2018-01-13/19:03:02.47           0.18387907
2018-01-13/19:03:02.50           0.18354136
2018-01-13/19:03:02.53           0.18352858
2018-01-13/19:03:02.56           0.18328291
2018-01-13/19:03:02.59           0.18311336
2018-01-13/19:03:02.62           0.18279130
2018-01-13/19:03:02.65           0.18279786
2018-01-13/19:03:02.69           0.18272570
2018-01-13/19:03:02.72           0.18254682
2018-01-13/19:03:02.75           0.18215303
2018-01-13/19:03:02.78           0.18222282
2018-01-13/19:03:02.81           0.18203793
2018-01-13/19:03:02.84           0.18175046
2018-01-13/19:03:02.87           0.18137234
2018-01-13/19:03:02.90           0.18139680
2018-01-13/19:03:02.94           0.18128217
2018-01-13/19:03:02.97           0.18111965
2018-01-13/19:03:03.00           0.18068433
2018-01-13/19:03:03.03           0.18067164
2018-01-13/19:03:03.06           0.18048781
2018-01-13/19:03:03.09           0.18018004
2018-01-13/19:03:03.12           0.17976411
2018-01-13/19:03:03.15           0.17971896
2018-01-13/19:03:03.19           0.17947829
2018-01-13/19:03:03.22           0.17937244
2018-01-13/19:03:03.25           0.17906377
2018-01-13/19:03:03.28           0.17900865
2018-01-13/19:03:03.31           0.17890475
2018-01-13/19:03:03.34           0.17884277
2018-01-13/19:03:03.37           0.17853960
2018-01-13/19:03:03.40           0.17859813
2018-01-13/19:03:03.44           0.17837508
2018-01-13/19:03:03.47           0.17804258
2018-01-13/19:03:03.50           0.17765514
2018-01-13/19:03:03.53           0.17774150
2018-01-13/19:03:03.56           0.17762061
2018-01-13/19:03:03.59           0.17745146
2018-01-13/19:03:03.62           0.17714466
2018-01-13/19:03:03.65           0.17715388
2018-01-13/19:03:03.69           0.17693249
2018-01-13/19:03:03.72           0.17668412
2018-01-13/19:03:03.75           0.17631742
2018-01-13/19:03:03.78           0.17631887
2018-01-13/19:03:03.81           0.17616178
2018-01-13/19:03:03.84           0.17593113
2018-01-13/19:03:03.87           0.17549135
2018-01-13/19:03:03.90           0.17545587
2018-01-13/19:03:03.94           0.17513107
2018-01-13/19:03:03.97           0.17488507
2018-01-13/19:03:04.00           0.17450073
2018-01-13/19:03:04.03           0.17437837
2018-01-13/19:03:04.06           0.17413957
2018-01-13/19:03:04.09           0.17383847
2018-01-13/19:03:04.12           0.17344362
2018-01-13/19:03:04.15           0.17348638
2018-01-13/19:03:04.19           0.17330433
2018-01-13/19:03:04.22           0.17295342
2018-01-13/19:03:04.25           0.17248099
2018-01-13/19:03:04.28           0.17249999
2018-01-13/19:03:04.31           0.17231698
2018-01-13/19:03:04.34           0.17214669
2018-01-13/19:03:04.37           0.17187887
2018-01-13/19:03:04.40           0.17188943
2018-01-13/19:03:04.44           0.17160890
2018-01-13/19:03:04.47           0.17140206
2018-01-13/19:03:04.50           0.17106026
2018-01-13/19:03:04.53           0.17094776
2018-01-13/19:03:04.56           0.17072489
2018-01-13/19:03:04.59           0.17049820
2018-01-13/19:03:04.62           0.16997752
2018-01-13/19:03:04.65           0.16982712
2018-01-13/19:03:04.69           0.16960692
2018-01-13/19:03:04.72           0.16943387
2018-01-13/19:03:04.75           0.16902763
2018-01-13/19:03:04.78           0.16891188
2018-01-13/19:03:04.81           0.16862999
2018-01-13/19:03:04.84           0.16833578
2018-01-13/19:03:04.87           0.16795309
2018-01-13/19:03:04.90           0.16789137
2018-01-13/19:03:04.94           0.16764080
2018-01-13/19:03:04.97           0.16737542
2018-01-13/19:03:05.00           0.16690279
2018-01-13/19:03:05.03           0.16673157
2018-01-13/19:03:05.06           0.16644000
2018-01-13/19:03:05.09           0.16626371
2018-01-13/19:03:05.12           0.16586976
2018-01-13/19:03:05.15           0.16575536
2018-01-13/19:03:05.19           0.16551151
2018-01-13/19:03:05.22           0.16518803
2018-01-13/19:03:05.25           0.16475018
2018-01-13/19:03:05.28           0.16463921
2018-01-13/19:03:05.31           0.16436392
2018-01-13/19:03:05.34           0.16415091
2018-01-13/19:03:05.37           0.16374756
2018-01-13/19:03:05.40           0.16365567
2018-01-13/19:03:05.44           0.16335968
2018-01-13/19:03:05.47           0.16306039
2018-01-13/19:03:05.50           0.16263497
2018-01-13/19:03:05.53           0.16253993
2018-01-13/19:03:05.56           0.16229698
2018-01-13/19:03:05.59           0.16196413
2018-01-13/19:03:05.62           0.16150268
2018-01-13/19:03:05.65           0.16142859
2018-01-13/19:03:05.69           0.16114891
2018-01-13/19:03:05.72           0.16083434
2018-01-13/19:03:05.75           0.16040357
2018-01-13/19:03:05.78           0.16033990
2018-01-13/19:03:05.81           0.16011407
2018-01-13/19:03:05.84           0.15985563
2018-01-13/19:03:05.87           0.15943760
2018-01-13/19:03:05.90           0.15928388
2018-01-13/19:03:05.94           0.15892227
2018-01-13/19:03:05.97           0.15864241
2018-01-13/19:03:06.00           0.15816260
2018-01-13/19:03:06.03           0.15799929
2018-01-13/19:03:06.06           0.15782031
2018-01-13/19:03:06.09           0.15755427
2018-01-13/19:03:06.12           0.15708790
2018-01-13/19:03:06.15           0.15694619
2018-01-13/19:03:06.19           0.15665510
2018-01-13/19:03:06.22           0.15643237
2018-01-13/19:03:06.25           0.15597326
2018-01-13/19:03:06.28           0.15579661
2018-01-13/19:03:06.31           0.15549929
2018-01-13/19:03:06.34           0.15516199
2018-01-13/19:03:06.37           0.15481478
2018-01-13/19:03:06.40           0.15477789
2018-01-13/19:03:06.44           0.15447893
2018-01-13/19:03:06.47           0.15425207
2018-01-13/19:03:06.50           0.15384883
2018-01-13/19:03:06.53           0.15370994
2018-01-13/19:03:06.56           0.15334263
2018-01-13/19:03:06.59           0.15301310
2018-01-13/19:03:06.62           0.15264283
2018-01-13/19:03:06.65           0.15259444
2018-01-13/19:03:06.69           0.15236722
2018-01-13/19:03:06.72           0.15212765
2018-01-13/19:03:06.75           0.15181330
2018-01-13/19:03:06.78           0.15152466
2018-01-13/19:03:06.81           0.15108593
2018-01-13/19:03:06.84           0.15086648
2018-01-13/19:03:06.87           0.15043334
2018-01-13/19:03:06.90           0.15030538
2018-01-13/19:03:06.94           0.14998253
2018-01-13/19:03:06.97           0.14965576
2018-01-13/19:03:07.00           0.14925156
2018-01-13/19:03:07.03           0.14905518
2018-01-13/19:03:07.06           0.14875566
2018-01-13/19:03:07.09           0.14846403
2018-01-13/19:03:07.12           0.14804571
2018-01-13/19:03:07.15           0.14789315
2018-01-13/19:03:07.19           0.14760129
2018-01-13/19:03:07.22           0.14727120
2018-01-13/19:03:07.25           0.14677100
2018-01-13/19:03:07.28           0.14663675
2018-01-13/19:03:07.31           0.14625360
2018-01-13/19:03:07.34           0.14589290
2018-01-13/19:03:07.37           0.14543087
2018-01-13/19:03:07.40           0.14518946
2018-01-13/19:03:07.44           0.14489883
2018-01-13/19:03:07.47           0.14466417
2018-01-13/19:03:07.50           0.14424049
2018-01-13/19:03:07.53           0.14396090
2018-01-13/19:03:07.56           0.14365729
2018-01-13/19:03:07.59           0.14337904
2018-01-13/19:03:07.62           0.14282646
2018-01-13/19:03:07.65           0.14256122
2018-01-13/19:03:07.69           0.14225596
2018-01-13/19:03:07.72           0.14207500
2018-01-13/19:03:07.75           0.14171359
2018-01-13/19:03:07.78           0.14156542
2018-01-13/19:03:07.81           0.14115102
2018-01-13/19:03:07.84           0.14081539
2018-01-13/19:03:07.87           0.14039834
2018-01-13/19:03:07.90           0.14026841
2018-01-13/19:03:07.94           0.14003324
2018-01-13/19:03:07.97           0.13968025
2018-01-13/19:03:08.00           0.13919203
2018-01-13/19:03:08.03           0.13902606
2018-01-13/19:03:08.06           0.13867045
2018-01-13/19:03:08.09           0.13828750
2018-01-13/19:03:08.12           0.13788047
2018-01-13/19:03:08.15           0.13776978
2018-01-13/19:03:08.19           0.13742780
2018-01-13/19:03:08.22           0.13705609
2018-01-13/19:03:08.25           0.13660890
2018-01-13/19:03:08.28           0.13640203
2018-01-13/19:03:08.31           0.13610664
2018-01-13/19:03:08.34           0.13577329
2018-01-13/19:03:08.37           0.13529131
2018-01-13/19:03:08.40           0.13507678
2018-01-13/19:03:08.44           0.13470855
2018-01-13/19:03:08.47           0.13448063
2018-01-13/19:03:08.50           0.13409234
2018-01-13/19:03:08.53           0.13381035
2018-01-13/19:03:08.56           0.13347949
2018-01-13/19:03:08.59           0.13315652
2018-01-13/19:03:08.62           0.13266104
2018-01-13/19:03:08.65           0.13252625
2018-01-13/19:03:08.69           0.13215055
2018-01-13/19:03:08.72           0.13178207
2018-01-13/19:03:08.75           0.13136315
2018-01-13/19:03:08.78           0.13110232
2018-01-13/19:03:08.81           0.13079734
2018-01-13/19:03:08.84           0.13046078
2018-01-13/19:03:08.87           0.12991447
2018-01-13/19:03:08.90           0.12971436
2018-01-13/19:03:08.94           0.12929557
2018-01-13/19:03:08.97           0.12898458
2018-01-13/19:03:09.00           0.12860908
2018-01-13/19:03:09.03           0.12835886
2018-01-13/19:03:09.06           0.12798533
2018-01-13/19:03:09.09           0.12767164
2018-01-13/19:03:09.12           0.12723247
2018-01-13/19:03:09.15           0.12699591
2018-01-13/19:03:09.19           0.12677827
2018-01-13/19:03:09.22           0.12648706
2018-01-13/19:03:09.25           0.12592267
2018-01-13/19:03:09.28           0.12567495
2018-01-13/19:03:09.31           0.12531069
2018-01-13/19:03:09.34           0.12497083
2018-01-13/19:03:09.37           0.12457218
2018-01-13/19:03:09.40           0.12443485
2018-01-13/19:03:09.44           0.12404452
2018-01-13/19:03:09.47           0.12367610
2018-01-13/19:03:09.50           0.12320321
2018-01-13/19:03:09.53           0.12288582
2018-01-13/19:03:09.56           0.12253863
2018-01-13/19:03:09.59           0.12216501
2018-01-13/19:03:09.62           0.12160250
2018-01-13/19:03:09.65           0.12137483
2018-01-13/19:03:09.69           0.12098106
2018-01-13/19:03:09.72           0.12052200
2018-01-13/19:03:09.75           0.12004907
2018-01-13/19:03:09.78           0.11974177
2018-01-13/19:03:09.81           0.11931366
2018-01-13/19:03:09.84           0.11901430
2018-01-13/19:03:09.87           0.11855633
2018-01-13/19:03:09.90           0.11826580
2018-01-13/19:03:09.94           0.11773248
2018-01-13/19:03:09.97           0.11726700
2018-01-13/19:03:10.00           0.11687296
2018-01-13/19:03:10.03           0.11658377
2018-01-13/19:03:10.06           0.11616964
2018-01-13/19:03:10.09           0.11574044
2018-01-13/19:03:10.12           0.11526880
2018-01-13/19:03:10.15           0.11500645
2018-01-13/19:03:10.19           0.11458843
2018-01-13/19:03:10.22           0.11428131
2018-01-13/19:03:10.25           0.11382425
2018-01-13/19:03:10.28           0.11351657
2018-01-13/19:03:10.31           0.11307196
2018-01-13/19:03:10.34           0.11264940
2018-01-13/19:03:10.37           0.11213706
2018-01-13/19:03:10.40           0.11183170
2018-01-13/19:03:10.44           0.11148913
2018-01-13/19:03:10.47           0.11114296
2018-01-13/19:03:10.50           0.11064316
2018-01-13/19:03:10.53           0.11034860
2018-01-13/19:03:10.56           0.10989531
2018-01-13/19:03:10.59           0.10958691
2018-01-13/19:03:10.62           0.10922097
2018-01-13/19:03:10.65           0.10896783
2018-01-13/19:03:10.69           0.10862860
2018-01-13/19:03:10.72           0.10832448
2018-01-13/19:03:10.75           0.10791336
2018-01-13/19:03:10.78           0.10760169
2018-01-13/19:03:10.81           0.10719178
2018-01-13/19:03:10.84           0.10690126
2018-01-13/19:03:10.87           0.10644363
2018-01-13/19:03:10.90           0.10615725
2018-01-13/19:03:10.94           0.10587961
2018-01-13/19:03:10.97           0.10559985
2018-01-13/19:03:11.00           0.10508099
2018-01-13/19:03:11.03           0.10472368
2018-01-13/19:03:11.06           0.10444221
2018-01-13/19:03:11.09           0.10412066
2018-01-13/19:03:11.12           0.10369901
2018-01-13/19:03:11.15           0.10353208
2018-01-13/19:03:11.19           0.10323281
2018-01-13/19:03:11.22           0.10295340
2018-01-13/19:03:11.25           0.10242818
2018-01-13/19:03:11.28           0.10210546
2018-01-13/19:03:11.31           0.10170784
2018-01-13/19:03:11.34           0.10129147
2018-01-13/19:03:11.37           0.10092863
2018-01-13/19:03:11.40           0.10069949
2018-01-13/19:03:11.44           0.10027675
2018-01-13/19:03:11.47          0.099975713
2018-01-13/19:03:11.50          0.099574053
2018-01-13/19:03:11.53          0.099234552
2018-01-13/19:03:11.56          0.098745186
2018-01-13/19:03:11.59          0.098390166
2018-01-13/19:03:11.62          0.097989527
2018-01-13/19:03:11.65          0.097614562
2018-01-13/19:03:11.69          0.097205786
2018-01-13/19:03:11.72          0.096806339
2018-01-13/19:03:11.75          0.096326873
2018-01-13/19:03:11.78          0.096179636
2018-01-13/19:03:11.81          0.095805660
2018-01-13/19:03:11.84          0.095399627
2018-01-13/19:03:11.87          0.094916797
2018-01-13/19:03:11.90          0.094663277
2018-01-13/19:03:11.94          0.094300535
2018-01-13/19:03:11.97          0.093876325
2018-01-13/19:03:12.00          0.093478036
2018-01-13/19:03:12.03          0.093262652
2018-01-13/19:03:12.06          0.092864284
2018-01-13/19:03:12.09          0.092466208
2018-01-13/19:03:12.12          0.091998492
2018-01-13/19:03:12.15          0.091647384
2018-01-13/19:03:12.19          0.091185772
2018-01-13/19:03:12.22          0.090846952
2018-01-13/19:03:12.25          0.090452970
2018-01-13/19:03:12.28          0.090134399
2018-01-13/19:03:12.31          0.089764220
2018-01-13/19:03:12.34          0.089390254
2018-01-13/19:03:12.37          0.088917769
2018-01-13/19:03:12.40          0.088650507
2018-01-13/19:03:12.44          0.088273329
2018-01-13/19:03:12.47          0.087810887
2018-01-13/19:03:12.50          0.087301525
2018-01-13/19:03:12.53          0.087112983
2018-01-13/19:03:12.56          0.086792355
2018-01-13/19:03:12.59          0.086420361
2018-01-13/19:03:12.62          0.085904136
2018-01-13/19:03:12.65          0.085645778
2018-01-13/19:03:12.69          0.085369879
2018-01-13/19:03:12.72          0.085003271
2018-01-13/19:03:12.75          0.084541908
2018-01-13/19:03:12.78          0.084202167
2018-01-13/19:03:12.81          0.083807666
2018-01-13/19:03:12.84          0.083433207
2018-01-13/19:03:12.87          0.082932302
2018-01-13/19:03:12.90          0.082641846
2018-01-13/19:03:12.94          0.082408610
2018-01-13/19:03:12.97          0.082102348
2018-01-13/19:03:13.00          0.081589700
2018-01-13/19:03:13.03          0.081226863
2018-01-13/19:03:13.06          0.080855579
2018-01-13/19:03:13.09          0.080564655
2018-01-13/19:03:13.12          0.080134747
2018-01-13/19:03:13.15          0.079829950
2018-01-13/19:03:13.19          0.079471910
2018-01-13/19:03:13.22          0.079149198
2018-01-13/19:03:13.25          0.078765741
2018-01-13/19:03:13.28          0.078450095
2018-01-13/19:03:13.31          0.078055935
2018-01-13/19:03:13.34          0.077599989
2018-01-13/19:03:13.37          0.077102839
2018-01-13/19:03:13.40          0.076990482
2018-01-13/19:03:13.44          0.076726390
2018-01-13/19:03:13.47          0.076245210
2018-01-13/19:03:13.50          0.075749369
2018-01-13/19:03:13.53          0.075428392
2018-01-13/19:03:13.56          0.075077479
2018-01-13/19:03:13.59          0.074878838
2018-01-13/19:03:13.62          0.074445455
2018-01-13/19:03:13.65          0.074096626
2018-01-13/19:03:13.69          0.073758675
2018-01-13/19:03:13.72          0.073388690
2018-01-13/19:03:13.75          0.072849151
2018-01-13/19:03:13.78          0.072488529
2018-01-13/19:03:13.81          0.072235174
2018-01-13/19:03:13.84          0.071985616
2018-01-13/19:03:13.87          0.071527599
2018-01-13/19:03:13.90          0.071232901
2018-01-13/19:03:13.94          0.070874167
2018-01-13/19:03:13.97          0.070468129
2018-01-13/19:03:14.00          0.070099581
2018-01-13/19:03:14.03          0.069825176
[truncated: 22,473 more chars]
