# Supplementary material for: Miniature Dungey-like cycle at Mars
Source: Nat Commun. 2026 Jul 23;17:6129. doi: 10.1038/s41467-026-75019-3 (PMC13396348; doi:10.1038/s41467-026-75019-3)
Supplement: Supplementary file 3 — Source data [file 41467_2026_75019_MOESM3_ESM.zip › data_files/Fig_maven_20190310_182200_vel_o2_GEO_local.txt]

Panel        1:  vel_o2_corr_GEO_local
ytitle=V(O2+) [km/s]
V!DEW!N V!DNS!N V!Dr!N
2019-03-10/18:22:00.92         -0.43738240     -0.20280314     -0.23771239
2019-03-10/18:22:04.92         -0.42866434     -0.14543265     -0.25679503
2019-03-10/18:22:08.92         -0.41142583    -0.075541324     -0.23238424
2019-03-10/18:22:12.92         -0.41068624    -0.046572787     -0.18411419
2019-03-10/18:22:16.92         -0.36743749     0.034748021     -0.19204595
2019-03-10/18:22:20.92         -0.37810963     0.073477650     -0.16176385
2019-03-10/18:22:24.92         -0.38459233      0.14716297     -0.12606638
2019-03-10/18:22:28.92         -0.35715239      0.10906397     -0.17371499
2019-03-10/18:22:32.92         -0.36350831      0.14214202     -0.17845985
2019-03-10/18:22:36.92         -0.35238100      0.10837219     -0.15031401
2019-03-10/18:22:40.92         -0.36332048      0.12194230     -0.17513391
2019-03-10/18:22:44.92         -0.32829325      0.15381470     -0.20659984
2019-03-10/18:22:48.92         -0.33331979      0.10941888     -0.22914524
2019-03-10/18:22:52.92         -0.33918756     0.099519061     -0.26506602
2019-03-10/18:22:56.92         -0.34050095     0.040530236     -0.31653806
2019-03-10/18:23:00.92         -0.31146614     0.043302689     -0.29707826
2019-03-10/18:23:04.92         -0.35360463    -0.019062154     -0.41969096
2019-03-10/18:23:08.92         -0.21814697     0.023100560     -0.24387212
2019-03-10/18:23:12.92          0.53521715     -0.24134257    -0.076647441
2019-03-10/18:23:16.92                 NaN             NaN             NaN
2019-03-10/18:23:20.92           2.2465717     -0.44996948       1.1848420
2019-03-10/18:23:24.92           1.2494400     -0.30907141      0.81382614
2019-03-10/18:23:28.92          0.95642202     -0.19156429      0.68070549
2019-03-10/18:23:32.92          0.49791327     -0.27187625      0.33159438
2019-03-10/18:23:36.92          0.50949530    -0.095440790      0.48066742
2019-03-10/18:23:40.92          0.65311375     -0.84767107      0.36991470
2019-03-10/18:23:44.92         -0.63939395      0.27462301      0.10508786
2019-03-10/18:23:48.92         -0.73846645      0.25465235      0.15298072
2019-03-10/18:23:52.92         -0.32860954     -0.11139250      0.10122733
2019-03-10/18:23:56.92         -0.11451653     -0.11050596      0.28893580
2019-03-10/18:24:00.92         0.045465746     -0.21176689      0.28656157
2019-03-10/18:24:04.92          0.17108476     -0.19889350      0.43529818
2019-03-10/18:24:08.92          0.23231349     -0.19729615      0.49487590
2019-03-10/18:24:12.92          0.39704633     -0.34764036      0.63608410
2019-03-10/18:24:16.92          0.40664831     -0.20312229      0.51567525
2019-03-10/18:24:20.92          0.55513702     -0.16045126      0.74186508
2019-03-10/18:24:24.92          0.49968956     -0.19156395      0.73652083
2019-03-10/18:24:28.92          0.46417714     -0.20052153      0.82557859
2019-03-10/18:24:32.92          0.20356210     -0.13122444      0.66839595
2019-03-10/18:24:36.92        -0.039972321     -0.27752914      0.46694906
2019-03-10/18:24:40.92         -0.24921270     0.025523045      0.22932784
2019-03-10/18:24:44.92         -0.38868620     0.082143449      0.13626292
2019-03-10/18:24:48.92         -0.59355750      0.18915407     0.094867773
2019-03-10/18:24:52.92         -0.65621429      0.17154130      0.54319133
2019-03-10/18:24:56.92         -0.35594817     0.019867687      0.41882363
                               
