# Supplementary material for: Miniature Dungey-like cycle at Mars
Source: Nat Commun. 2026 Jul 23;17:6129. doi: 10.1038/s41467-026-75019-3 (PMC13396348; doi:10.1038/s41467-026-75019-3)
Supplement: Supplementary file 3 — Source data [file 41467_2026_75019_MOESM3_ESM.zip › data_files/Fig_maven_20190227_120500_Bmaven_local.txt]

Panel        1:  B_local
ytitle=B_local [nT]
B!Dr!N B!DNS!N B!DEW!N
2019-02-27/12:03:30.00           12.587084      -13.147110       26.104241
2019-02-27/12:03:30.03           12.604123      -13.146176       26.130064
2019-02-27/12:03:30.06           12.636158      -13.141549       26.136763
2019-02-27/12:03:30.09           12.648823      -13.139011       26.138534
2019-02-27/12:03:30.12           12.668640      -13.141878       26.065164
2019-02-27/12:03:30.15           12.680907      -13.144027       26.056989
2019-02-27/12:03:30.19           12.688150      -13.149192       26.047219
2019-02-27/12:03:30.22           12.698232      -13.158902       26.041710
2019-02-27/12:03:30.25           12.706798      -13.161213       26.030034
2019-02-27/12:03:30.28           12.699863      -13.142707       26.038730
2019-02-27/12:03:30.31           12.695200      -13.130701       26.050283
2019-02-27/12:03:30.34           12.687962      -13.128637       26.039928
2019-02-27/12:03:30.37           12.676775      -13.117785       26.054912
2019-02-27/12:03:30.40           12.669823      -13.133038       26.064168
2019-02-27/12:03:30.44           12.660746      -13.132631       26.075307
2019-02-27/12:03:30.47           12.660735      -13.129497       26.085892
2019-02-27/12:03:30.50           12.658800      -13.116973       26.095595
2019-02-27/12:03:30.53           12.654416      -13.114758       26.110152
2019-02-27/12:03:30.56           12.648210      -13.120236       26.112522
2019-02-27/12:03:30.59           12.650840      -13.118398       26.113291
2019-02-27/12:03:30.62           12.640872      -13.110815       26.138475
2019-02-27/12:03:30.65           12.648389      -13.103209       26.149356
2019-02-27/12:03:30.69           12.643002      -13.090426       26.168042
2019-02-27/12:03:30.72           12.646923      -13.077505       26.181784
2019-02-27/12:03:30.75           12.650438      -13.063944       26.187779
2019-02-27/12:03:30.78           12.639267      -13.056433       26.195161
2019-02-27/12:03:30.81           12.627395      -13.042479       26.202634
2019-02-27/12:03:30.84           12.629698      -13.042169       26.214460
2019-02-27/12:03:30.87           12.618773      -13.034227       26.234310
2019-02-27/12:03:30.90           12.615233      -13.034631       26.251337
2019-02-27/12:03:30.94           12.601364      -13.045499       26.263581
2019-02-27/12:03:30.97           12.610630      -13.037650       26.285715
2019-02-27/12:03:31.00           12.611525      -13.040331       26.295302
2019-02-27/12:03:31.03           12.611682      -13.040240       26.306587
2019-02-27/12:03:31.06           12.619260      -13.039168       26.306400
2019-02-27/12:03:31.09           12.627987      -13.038157       26.319867
2019-02-27/12:03:31.12           12.637031      -13.035300       26.313048
2019-02-27/12:03:31.15           12.651155      -13.040271       26.316805
2019-02-27/12:03:31.19           12.652488      -13.033944       26.316277
2019-02-27/12:03:31.22           12.660506      -13.020524       26.313580
2019-02-27/12:03:31.25           12.646803      -13.021157       26.307075
2019-02-27/12:03:31.28           12.636808      -13.023608       26.309471
2019-02-27/12:03:31.31           12.621319      -13.021894       26.313617
2019-02-27/12:03:31.34           12.616650      -13.033093       26.326014
2019-02-27/12:03:31.37           12.608250      -13.045828       26.321905
2019-02-27/12:03:31.40           12.594966      -13.047412       26.332364
2019-02-27/12:03:31.44           12.581610      -13.047147       26.333251
2019-02-27/12:03:31.47           12.583419      -13.054582       26.318338
2019-02-27/12:03:31.50           12.573180      -13.056115       26.321312
2019-02-27/12:03:31.53           12.579543      -13.066312       26.321563
2019-02-27/12:03:31.56           12.588409      -13.073381       26.324316
2019-02-27/12:03:31.59           12.593247      -13.078488       26.333034
2019-02-27/12:03:31.62           12.595340      -13.079828       26.323546
2019-02-27/12:03:31.65           12.604583      -13.071340       26.327222
2019-02-27/12:03:31.69           12.599630      -13.068774       26.325775
2019-02-27/12:03:31.72           12.599699      -13.066845       26.327513
2019-02-27/12:03:31.75           12.593925      -13.071289       26.341501
2019-02-27/12:03:31.78           12.599696      -13.087116       26.341966
2019-02-27/12:03:31.81           12.597207      -13.090438       26.342468
2019-02-27/12:03:31.84           12.589445      -13.088544       26.338740
2019-02-27/12:03:31.87           12.579938      -13.081557       26.325953
2019-02-27/12:03:31.90           12.566122      -13.070457       26.328573
2019-02-27/12:03:31.94           12.554621      -13.079741       26.326221
2019-02-27/12:03:31.97           12.559553      -13.096618       26.325850
2019-02-27/12:03:32.00           12.556537      -13.109101       26.332346
2019-02-27/12:03:32.03           12.563847      -13.112773       26.339771
2019-02-27/12:03:32.06           12.568889      -13.116519       26.333281
2019-02-27/12:03:32.09           12.583105      -13.112030       26.332520
2019-02-27/12:03:32.12           12.589786      -13.113701       26.327703
2019-02-27/12:03:32.15           12.601862      -13.125330       26.324012
2019-02-27/12:03:32.19           12.607199      -13.127873       26.315696
2019-02-27/12:03:32.22           12.606099      -13.127454       26.304162
2019-02-27/12:03:32.25           12.604318      -13.117236       26.300310
2019-02-27/12:03:32.28           12.605208      -13.113524       26.288609
2019-02-27/12:03:32.31           12.602597      -13.119923       26.272304
2019-02-27/12:03:32.34           12.602130      -13.128080       26.261959
2019-02-27/12:03:32.37           12.601634      -13.148906       26.252668
2019-02-27/12:03:32.40           12.602609      -13.156036       26.249976
2019-02-27/12:03:32.44           12.605109      -13.167327       26.256909
2019-02-27/12:03:32.47           12.610868      -13.177826       26.259574
2019-02-27/12:03:32.50           12.622343      -13.177520       26.262295
2019-02-27/12:03:32.53           12.614271      -13.185725       26.264037
2019-02-27/12:03:32.56           12.613911      -13.179825       26.265658
2019-02-27/12:03:32.59           12.618368      -13.178524       26.263763
2019-02-27/12:03:32.62           12.615554      -13.168729       26.268873
2019-02-27/12:03:32.65           12.598536      -13.157553       26.265674
2019-02-27/12:03:32.69           12.590752      -13.154004       26.265788
2019-02-27/12:03:32.72           12.578001      -13.151368       26.263095
2019-02-27/12:03:32.75           12.573448      -13.153115       26.271054
2019-02-27/12:03:32.78           12.567529      -13.150841       26.282760
2019-02-27/12:03:32.81           12.565909      -13.151014       26.282864
2019-02-27/12:03:32.84           12.561999      -13.160592       26.277726
2019-02-27/12:03:32.87           12.552464      -13.158355       26.290129
2019-02-27/12:03:32.90           12.547731      -13.169724       26.298459
2019-02-27/12:03:32.94           12.554992      -13.170182       26.309336
2019-02-27/12:03:32.97           12.558003      -13.167005       26.312456
2019-02-27/12:03:33.00           12.574448      -13.162132       26.316345
2019-02-27/12:03:33.03           12.580000      -13.155382       26.316882
2019-02-27/12:03:33.06           12.575670      -13.152426       26.317227
2019-02-27/12:03:33.09           12.574314      -13.145279       26.331616
2019-02-27/12:03:33.12           12.577107      -13.143167       26.340729
2019-02-27/12:03:33.15           12.569603      -13.133543       26.346272
2019-02-27/12:03:33.19           12.565298      -13.117419       26.368726
2019-02-27/12:03:33.22           12.560861      -13.115367       26.379228
2019-02-27/12:03:33.25           12.555503      -13.115251       26.399041
2019-02-27/12:03:33.28           12.534913      -13.110515       26.417905
2019-02-27/12:03:33.31           12.511818      -13.115496       26.423239
2019-02-27/12:03:33.34           12.502675      -13.120187       26.423128
2019-02-27/12:03:33.37           12.499767      -13.139130       26.422801
2019-02-27/12:03:33.40           12.498451      -13.144205       26.433193
2019-02-27/12:03:33.44           12.507283      -13.163971       26.437028
2019-02-27/12:03:33.47           12.516147      -13.175969       26.432539
2019-02-27/12:03:33.50           12.515510      -13.174521       26.432560
2019-02-27/12:03:33.53           12.522293      -13.180963       26.424643
2019-02-27/12:03:33.56           12.525522      -13.176738       26.421771
2019-02-27/12:03:33.59           12.539329      -13.165349       26.433493
2019-02-27/12:03:33.62           12.545288      -13.165005       26.444669
2019-02-27/12:03:33.65           12.546012      -13.150008       26.447113
2019-02-27/12:03:33.69           12.535477      -13.145041       26.443717
2019-02-27/12:03:33.72           12.522473      -13.123945       26.447802
2019-02-27/12:03:33.75           12.505366      -13.114948       26.445931
2019-02-27/12:03:33.78           12.499058      -13.118964       26.448115
2019-02-27/12:03:33.81           12.482614      -13.117287       26.456315
2019-02-27/12:03:33.84           12.474775      -13.126891       26.462626
2019-02-27/12:03:33.87           12.459119      -13.142197       26.470576
2019-02-27/12:03:33.90           12.448064      -13.139491       26.475021
2019-02-27/12:03:33.94           12.452054      -13.144931       26.468638
2019-02-27/12:03:33.97           12.462020      -13.142460       26.467126
2019-02-27/12:03:34.00           12.462278      -13.150514       26.467800
2019-02-27/12:03:34.03           12.464474      -13.152053       26.471733
2019-02-27/12:03:34.06           12.459454      -13.157317       26.478703
2019-02-27/12:03:34.09           12.465389      -13.158656       26.486086
2019-02-27/12:03:34.12           12.467129      -13.152991       26.493322
2019-02-27/12:03:34.15           12.479836      -13.135635       26.492640
2019-02-27/12:03:34.19           12.480279      -13.129969       26.486240
2019-02-27/12:03:34.22           12.464691      -13.121474       26.492407
2019-02-27/12:03:34.25           12.450258      -13.127057       26.500280
2019-02-27/12:03:34.28           12.450581      -13.131729       26.508569
2019-02-27/12:03:34.31           12.450745      -13.138249       26.508907
2019-02-27/12:03:34.34           12.449747      -13.138454       26.515879
2019-02-27/12:03:34.37           12.433702      -13.141586       26.510341
2019-02-27/12:03:34.40           12.429668      -13.141105       26.510533
2019-02-27/12:03:34.44           12.407262      -13.145668       26.517734
2019-02-27/12:03:34.47           12.401005      -13.150408       26.534259
2019-02-27/12:03:34.50           12.400968      -13.157165       26.554544
2019-02-27/12:03:34.53           12.399542      -13.162401       26.560837
2019-02-27/12:03:34.56           12.395425      -13.164487       26.567385
2019-02-27/12:03:34.59           12.390244      -13.166264       26.568605
2019-02-27/12:03:34.62           12.387191      -13.155566       26.574320
2019-02-27/12:03:34.65           12.393242      -13.148983       26.577535
2019-02-27/12:03:34.69           12.384654      -13.153409       26.575101
2019-02-27/12:03:34.72           12.388053      -13.164057       26.563922
2019-02-27/12:03:34.75           12.385935      -13.170992       26.559605
2019-02-27/12:03:34.78           12.387464      -13.176631       26.563449
2019-02-27/12:03:34.81           12.376186      -13.176667       26.570158
2019-02-27/12:03:34.84           12.368119      -13.181259       26.570407
2019-02-27/12:03:34.87           12.366482      -13.180648       26.584513
2019-02-27/12:03:34.90           12.372255      -13.200988       26.572754
2019-02-27/12:03:34.94           12.371641      -13.206861       26.576083
2019-02-27/12:03:34.97           12.379452      -13.229964       26.576268
2019-02-27/12:03:35.00           12.383317      -13.233067       26.583513
2019-02-27/12:03:35.03           12.386688      -13.239236       26.584651
2019-02-27/12:03:35.06           12.382408      -13.233742       26.578733
2019-02-27/12:03:35.09           12.388443      -13.227161       26.581956
2019-02-27/12:03:35.12           12.389542      -13.220208       26.567186
2019-02-27/12:03:35.15           12.387281      -13.222400       26.565977
2019-02-27/12:03:35.19           12.376545      -13.217250       26.577538
2019-02-27/12:03:35.22           12.361104      -13.221276       26.589036
2019-02-27/12:03:35.25           12.351307      -13.207166       26.597234
2019-02-27/12:03:35.28           12.346067      -13.210259       26.613708
2019-02-27/12:03:35.31           12.343507      -13.209170       26.626649
2019-02-27/12:03:35.34           12.336771      -13.204313       26.636014
2019-02-27/12:03:35.37           12.324222      -13.210014       26.636195
2019-02-27/12:03:35.40           12.319819      -13.220643       26.647900
2019-02-27/12:03:35.44           12.310847      -13.227996       26.643569
2019-02-27/12:03:35.47           12.307551      -13.220474       26.656581
2019-02-27/12:03:35.50           12.311617      -13.217195       26.660002
2019-02-27/12:03:35.53           12.314214      -13.213712       26.664648
2019-02-27/12:03:35.56           12.310238      -13.211121       26.663610
2019-02-27/12:03:35.59           12.309503      -13.219979       26.654303
2019-02-27/12:03:35.62           12.309958      -13.233473       26.642177
2019-02-27/12:03:35.65           12.315626      -13.238812       26.642924
2019-02-27/12:03:35.69           12.311535      -13.235992       26.656757
2019-02-27/12:03:35.72           12.306149      -13.227445       26.678135
2019-02-27/12:03:35.75           12.296427      -13.228802       26.678955
2019-02-27/12:03:35.78           12.289989      -13.227666       26.679261
2019-02-27/12:03:35.81           12.281586      -13.246988       26.668580
2019-02-27/12:03:35.84           12.276370      -13.254143       26.667701
2019-02-27/12:03:35.87           12.250248      -13.245027       26.679378
2019-02-27/12:03:35.90           12.239732      -13.247028       26.698402
2019-02-27/12:03:35.94           12.230668      -13.245999       26.719627
2019-02-27/12:03:35.97           12.221900      -13.251928       26.728350
2019-02-27/12:03:36.00           12.213050      -13.255472       26.726569
2019-02-27/12:03:36.03           12.206434      -13.252147       26.736319
2019-02-27/12:03:36.06           12.200121      -13.246763       26.734072
2019-02-27/12:03:36.09           12.194747      -13.237368       26.745310
2019-02-27/12:03:36.12           12.189703      -13.229571       26.746193
2019-02-27/12:03:36.15           12.199310      -13.237765       26.751088
2019-02-27/12:03:36.19           12.197974      -13.240894       26.756166
2019-02-27/12:03:36.22           12.192984      -13.239985       26.755261
2019-02-27/12:03:36.25           12.184381      -13.229681       26.750530
2019-02-27/12:03:36.28           12.191154      -13.229129       26.748619
2019-02-27/12:03:36.31           12.185668      -13.240732       26.746178
2019-02-27/12:03:36.34           12.178306      -13.250287       26.770190
2019-02-27/12:03:36.37           12.165510      -13.253143       26.789662
2019-02-27/12:03:36.40           12.164020      -13.266317       26.800228
2019-02-27/12:03:36.44           12.160171      -13.281182       26.797273
2019-02-27/12:03:36.47           12.156378      -13.276325       26.799140
2019-02-27/12:03:36.50           12.155509      -13.280888       26.798024
2019-02-27/12:03:36.53           12.169657      -13.298105       26.797778
2019-02-27/12:03:36.56           12.169249      -13.301286       26.798961
2019-02-27/12:03:36.59           12.166159      -13.296404       26.807649
2019-02-27/12:03:36.62           12.176504      -13.309330       26.792194
2019-02-27/12:03:36.65           12.184938      -13.312459       26.794838
2019-02-27/12:03:36.69           12.188971      -13.311740       26.804616
2019-02-27/12:03:36.72           12.187054      -13.299676       26.819496
2019-02-27/12:03:36.75           12.187508      -13.296457       26.823655
2019-02-27/12:03:36.78           12.185903      -13.295011       26.827672
2019-02-27/12:03:36.81           12.167124      -13.287364       26.838325
2019-02-27/12:03:36.84           12.158254      -13.288553       26.850166
2019-02-27/12:03:36.87           12.154334      -13.296121       26.843958
2019-02-27/12:03:36.90           12.139904      -13.283474       26.867921
2019-02-27/12:03:36.94           12.121224      -13.271151       26.870946
2019-02-27/12:03:36.97           12.111157      -13.270090       26.872040
2019-02-27/12:03:37.00           12.107311      -13.267785       26.880284
2019-02-27/12:03:37.03           12.109594      -13.283123       26.880719
2019-02-27/12:03:37.06           12.106296      -13.283775       26.883124
2019-02-27/12:03:37.09           12.110607      -13.285094       26.887652
2019-02-27/12:03:37.12           12.110362      -13.285555       26.886666
2019-02-27/12:03:37.15           12.115417      -13.284294       26.891654
2019-02-27/12:03:37.19           12.121094      -13.281039       26.898012
2019-02-27/12:03:37.22           12.133010      -13.282589       26.899578
2019-02-27/12:03:37.25           12.130593      -13.282873       26.893023
2019-02-27/12:03:37.28           12.131754      -13.288473       26.883583
2019-02-27/12:03:37.31           12.120261      -13.285078       26.884666
2019-02-27/12:03:37.34           12.117791      -13.293691       26.887403
2019-02-27/12:03:37.37           12.113613      -13.297938       26.895376
2019-02-27/12:03:37.40           12.102691      -13.304127       26.903701
2019-02-27/12:03:37.44           12.085969      -13.312729       26.913560
2019-02-27/12:03:37.47           12.073573      -13.323922       26.901042
2019-02-27/12:03:37.50           12.058755      -13.334168       26.903457
2019-02-27/12:03:37.53           12.052688      -13.340010       26.915446
2019-02-27/12:03:37.56           12.045911      -13.348842       26.932055
2019-02-27/12:03:37.59           12.041304      -13.354889       26.942811
2019-02-27/12:03:37.62           12.037675      -13.350271       26.953953
2019-02-27/12:03:37.65           12.039408      -13.326861       26.947393
2019-02-27/12:03:37.69           12.046002      -13.314928       26.935487
2019-02-27/12:03:37.72           12.063426      -13.300049       26.929858
2019-02-27/12:03:37.75           12.070611      -13.300932       26.921762
2019-02-27/12:03:37.78           12.075880      -13.296937       26.924541
2019-02-27/12:03:37.81           12.070080      -13.288908       26.933544
2019-02-27/12:03:37.84           12.071364      -13.284628       26.938552
2019-02-27/12:03:37.87           12.068605      -13.282194       26.947085
2019-02-27/12:03:37.90           12.068917      -13.282807       26.948777
2019-02-27/12:03:37.94           12.062536      -13.303807       26.954911
2019-02-27/12:03:37.97           12.047015      -13.314248       26.970487
2019-02-27/12:03:38.00           12.028544      -13.320910       26.972037
2019-02-27/12:03:38.03           12.003930      -13.321484       26.987267
2019-02-27/12:03:38.06           11.996024      -13.332442       26.985004
2019-02-27/12:03:38.09           11.992732      -13.342123       26.986959
2019-02-27/12:03:38.12           11.985771      -13.344960       26.991441
2019-02-27/12:03:38.15           11.991877      -13.343164       26.991601
2019-02-27/12:03:38.19           11.985329      -13.340966       26.996737
2019-02-27/12:03:38.22           11.985238      -13.341262       26.999931
2019-02-27/12:03:38.25           11.981105      -13.334386       27.007150
2019-02-27/12:03:38.28           11.980042      -13.324498       27.019458
2019-02-27/12:03:38.31           11.992161      -13.317267       27.030732
2019-02-27/12:03:38.34           11.984316      -13.311449       27.044703
2019-02-27/12:03:38.37           11.977130      -13.301522       27.058760
2019-02-27/12:03:38.40           11.969283      -13.301763       27.060803
2019-02-27/12:03:38.44           11.950607      -13.298901       27.068524
2019-02-27/12:03:38.47           11.944402      -13.308176       27.072985
2019-02-27/12:03:38.50           11.927828      -13.318745       27.088368
2019-02-27/12:03:38.53           11.920835      -13.332727       27.093679
2019-02-27/12:03:38.56           11.916499      -13.354785       27.091500
2019-02-27/12:03:38.59           11.909105      -13.371261       27.089797
2019-02-27/12:03:38.62           11.908621      -13.376589       27.092359
2019-02-27/12:03:38.65           11.904143      -13.393474       27.088177
2019-02-27/12:03:38.69           11.896808      -13.407824       27.085196
2019-02-27/12:03:38.72           11.904488      -13.422546       27.086933
2019-02-27/12:03:38.75           11.898891      -13.426601       27.096209
2019-02-27/12:03:38.78           11.902196      -13.423388       27.092868
2019-02-27/12:03:38.81           11.900809      -13.413865       27.096887
2019-02-27/12:03:38.84           11.894118      -13.406504       27.100046
2019-02-27/12:03:38.87           11.882697      -13.395666       27.102065
2019-02-27/12:03:38.90           11.873240      -13.384060       27.110210
2019-02-27/12:03:38.94           11.862716      -13.370044       27.111751
2019-02-27/12:03:38.97           11.848435      -13.361747       27.127709
2019-02-27/12:03:39.00           11.827703      -13.359977       27.145141
2019-02-27/12:03:39.03           11.823939      -13.364581       27.151694
2019-02-27/12:03:39.06           11.816145      -13.367071       27.174993
2019-02-27/12:03:39.09           11.811736      -13.381558       27.184411
2019-02-27/12:03:39.12           11.801313      -13.388937       27.201516
2019-02-27/12:03:39.15           11.793082      -13.391408       27.211455
2019-02-27/12:03:39.19           11.789071      -13.412702       27.212544
2019-02-27/12:03:39.22           11.794492      -13.425454       27.223235
2019-02-27/12:03:39.25           11.799561      -13.424207       27.228247
2019-02-27/12:03:39.28           11.810317      -13.434101       27.218929
2019-02-27/12:03:39.31           11.803843      -13.438814       27.222354
2019-02-27/12:03:39.34           11.805349      -13.440158       27.203834
2019-02-27/12:03:39.37           11.803513      -13.429918       27.204279
2019-02-27/12:03:39.40           11.822381      -13.424690       27.201925
2019-02-27/12:03:39.44           11.826276      -13.422755       27.196538
2019-02-27/12:03:39.47           11.823577      -13.404558       27.196657
2019-02-27/12:03:39.50           11.806623      -13.398213       27.195003
2019-02-27/12:03:39.53           11.792017      -13.391424       27.197986
2019-02-27/12:03:39.56           11.779522      -13.376769       27.213002
2019-02-27/12:03:39.59           11.776593      -13.377794       27.214024
2019-02-27/12:03:39.62           11.769379      -13.387626       27.223386
2019-02-27/12:03:39.65           11.763431      -13.401098       27.223935
2019-02-27/12:03:39.69           11.744896      -13.412051       27.228219
2019-02-27/12:03:39.72           11.732381      -13.435181       27.237563
2019-02-27/12:03:39.75           11.732838      -13.454663       27.248511
2019-02-27/12:03:39.78           11.741406      -13.462977       27.253210
2019-02-27/12:03:39.81           11.751010      -13.477244       27.246233
2019-02-27/12:03:39.84           11.752672      -13.492791       27.229270
2019-02-27/12:03:39.87           11.748621      -13.492140       27.213908
2019-02-27/12:03:39.90           11.748423      -13.481913       27.217260
2019-02-27/12:03:39.94           11.744590      -13.477100       27.219257
2019-02-27/12:03:39.97           11.745722      -13.476690       27.221821
2019-02-27/12:03:40.00           11.746940      -13.460903       27.220990
2019-02-27/12:03:40.03           11.733199      -13.454187       27.220102
2019-02-27/12:03:40.06           11.718148      -13.449912       27.216117
2019-02-27/12:03:40.09           11.705633      -13.441754       27.224334
2019-02-27/12:03:40.12           11.688360      -13.431528       27.242505
2019-02-27/12:03:40.15           11.684152      -13.443974       27.270644
2019-02-27/12:03:40.19           11.672196      -13.454974       27.286583
2019-02-27/12:03:40.22           11.658917      -13.468427       27.299438
2019-02-27/12:03:40.25           11.648510      -13.476520       27.306839
2019-02-27/12:03:40.28           11.652301      -13.492501       27.311250
2019-02-27/12:03:40.31           11.649354      -13.494926       27.323387
2019-02-27/12:03:40.34           11.643224      -13.501387       27.336469
2019-02-27/12:03:40.37           11.638276      -13.511095       27.335658
2019-02-27/12:03:40.40           11.637943      -13.520226       27.329240
2019-02-27/12:03:40.44           11.630200      -13.514138       27.327521
2019-02-27/12:03:40.47           11.623208      -13.525624       27.326603
2019-02-27/12:03:40.50           11.628881      -13.528883       27.326168
2019-02-27/12:03:40.53           11.628158      -13.530060       27.332788
2019-02-27/12:03:40.56           11.618097      -13.518598       27.354141
2019-02-27/12:03:40.59           11.625115      -13.515895       27.344418
2019-02-27/12:03:40.62           11.629126      -13.517758       27.330005
2019-02-27/12:03:40.65           11.616490      -13.510204       27.339184
2019-02-27/12:03:40.69           11.618667      -13.511789       27.343301
2019-02-27/12:03:40.72           11.608865      -13.508885       27.352564
2019-02-27/12:03:40.75           11.595968      -13.497881       27.355943
2019-02-27/12:03:40.78           11.587577      -13.500550       27.361835
2019-02-27/12:03:40.81           11.575694      -13.496903       27.364618
2019-02-27/12:03:40.84           11.572972      -13.508615       27.354880
2019-02-27/12:03:40.87           11.559897      -13.519355       27.365554
2019-02-27/12:03:40.90           11.557128      -13.534848       27.383984
2019-02-27/12:03:40.94           11.565466      -13.545482       27.385852
2019-02-27/12:03:40.97           11.556341      -13.540998       27.401559
2019-02-27/12:03:41.00           11.563806      -13.551307       27.391550
2019-02-27/12:03:41.03           11.577904      -13.554883       27.384158
2019-02-27/12:03:41.06           11.581990      -13.550657       27.381657
2019-02-27/12:03:41.09           11.584830      -13.553662       27.373018
2019-02-27/12:03:41.12           11.570842      -13.547442       27.383841
2019-02-27/12:03:41.15           11.570775      -13.556789       27.386675
2019-02-27/12:03:41.19           11.563648      -13.554504       27.389309
2019-02-27/12:03:41.22           11.558554      -13.564827       27.389476
2019-02-27/12:03:41.25           11.554307      -13.574090       27.390441
2019-02-27/12:03:41.28           11.538805      -13.575153       27.401709
2019-02-27/12:03:41.31           11.526791      -13.581136       27.404996
2019-02-27/12:03:41.34           11.511161      -13.590427       27.405659
2019-02-27/12:03:41.37           11.493910      -13.597849       27.417928
2019-02-27/12:03:41.40           11.492343      -13.618863       27.413089
2019-02-27/12:03:41.44           11.483960      -13.625925       27.410895
2019-02-27/12:03:41.47           11.484987      -13.631890       27.417394
2019-02-27/12:03:41.50           11.478699      -13.639691       27.421685
2019-02-27/12:03:41.53           11.476132      -13.657729       27.409313
2019-02-27/12:03:41.56           11.473170      -13.662030       27.407013
2019-02-27/12:03:41.59           11.472959      -13.664092       27.406539
2019-02-27/12:03:41.62           11.467899      -13.665555       27.396472
2019-02-27/12:03:41.65           11.467681      -13.670869       27.392596
2019-02-27/12:03:41.69           11.472996      -13.677299       27.406047
2019-02-27/12:03:41.72           11.475346      -13.688452       27.404106
2019-02-27/12:03:41.75           11.467541      -13.695654       27.404587
2019-02-27/12:03:41.78           11.475758      -13.693632       27.405263
2019-02-27/12:03:41.81           11.472520      -13.683607       27.412101
2019-02-27/12:03:41.84           11.467466      -13.696208       27.402889
2019-02-27/12:03:41.87           11.448571      -13.696884       27.403345
2019-02-27/12:03:41.90           11.450575      -13.701199       27.409730
2019-02-27/12:03:41.94           11.442642      -13.708995       27.411160
2019-02-27/12:03:41.97           11.425523      -13.715576       27.406767
2019-02-27/12:03:42.00           11.412432      -13.717310       27.418001
2019-02-27/12:03:42.03           11.413149      -13.723086       27.415304
2019-02-27/12:03:42.06           11.403729      -13.737181       27.411175
2019-02-27/12:03:42.09           11.403935      -13.753218       27.416460
2019-02-27/12:03:42.12           11.403775      -13.754536       27.425809
2019-02-27/12:03:42.15           11.420633      -13.767236       27.436892
2019-02-27/12:03:42.19           11.417242      -13.768942       27.445537
2019-02-27/12:03:42.22           11.416948      -13.760862       27.450258
2019-02-27/12:03:42.25           11.416498      -13.749888       27.443530
2019-02-27/12:03:42.28           11.413875      -13.736901       27.445748
2019-02-27/12:03:42.31           11.394191      -13.732295       27.441561
2019-02-27/12:03:42.34           11.381080      -13.724049       27.447259
2019-02-27/12:03:42.37           11.358399      -13.731907       27.442672
2019-02-27/12:03:42.40           11.343662      -13.726013       27.462576
2019-02-27/12:03:42.44           11.317901      -13.723739       27.477301
2019-02-27/12:03:42.47           11.303900      -13.728513       27.499785
2019-02-27/12:03:42.50           11.291427      -13.738272       27.517974
2019-02-27/12:03:42.53           11.289296      -13.741613       27.543016
2019-02-27/12:03:42.56           11.275793      -13.750515       27.554966
2019-02-27/12:03:42.59           11.267810      -13.753787       27.575274
2019-02-27/12:03:42.62           11.258990      -13.759257       27.590077
2019-02-27/12:03:42.65           11.260701      -13.749082       27.616325
2019-02-27/12:03:42.69           11.259195      -13.761491       27.617088
2019-02-27/12:03:42.72           11.265256      -13.772014       27.613464
2019-02-27/12:03:42.75           11.271158      -13.776393       27.601797
2019-02-27/12:03:42.78           11.287570      -13.783914       27.590897
2019-02-27/12:03:42.81           11.278567      -13.782031       27.575865
2019-02-27/12:03:42.84           11.279132      -13.778434       27.568559
2019-02-27/12:03:42.87           11.276179      -13.777395       27.568433
2019-02-27/12:03:42.90           11.276820      -13.776302       27.567504
2019-02-27/12:03:42.94           11.267890      -13.772362       27.577686
2019-02-27/12:03:42.97           11.267113      -13.766665       27.586138
2019-02-27/12:03:43.00           11.249152      -13.764419       27.601981
2019-02-27/12:03:43.03           11.235541      -13.758560       27.611439
2019-02-27/12:03:43.06           11.214553      -13.746502       27.625163
2019-02-27/12:03:43.09           11.201087      -13.748903       27.643975
2019-02-27/12:03:43.12           11.184020      -13.754786       27.649471
2019-02-27/12:03:43.15           11.166725      -13.758597       27.660245
2019-02-27/12:03:43.19           11.151548      -13.769802       27.659956
2019-02-27/12:03:43.22           11.139563      -13.787133       27.653553
2019-02-27/12:03:43.25           11.127666      -13.792571       27.656066
2019-02-27/12:03:43.28           11.131490      -13.795325       27.658447
2019-02-27/12:03:43.31           11.126164      -13.802472       27.668716
2019-02-27/12:03:43.34           11.116780      -13.822382       27.667664
2019-02-27/12:03:43.37           11.119160      -13.826075       27.666601
2019-02-27/12:03:43.40           11.122982      -13.827691       27.673691
2019-02-27/12:03:43.44           11.131705      -13.833303       27.676244
2019-02-27/12:03:43.47           11.129491      -13.825120       27.695390
2019-02-27/12:03:43.50           11.134991      -13.813477       27.703195
2019-02-27/12:03:43.53           11.129641      -13.810812       27.697191
2019-02-27/12:03:43.56           11.113767      -13.807125       27.691739
2019-02-27/12:03:43.59           11.100548      -13.813886       27.695911
2019-02-27/12:03:43.62           11.092506      -13.816947       27.700493
2019-02-27/12:03:43.65           11.082053      -13.836992       27.699236
2019-02-27/12:03:43.69           11.071744      -13.855120       27.712470
2019-02-27/12:03:43.72           11.072962      -13.855132       27.720227
2019-02-27/12:03:43.75           11.061050      -13.863839       27.719372
2019-02-27/12:03:43.78           11.056618      -13.880440       27.703892
2019-02-27/12:03:43.81           11.047042      -13.881944       27.698658
2019-02-27/12:03:43.84           11.037510      -13.892293       27.703717
2019-02-27/12:03:43.87           11.042414      -13.895097       27.695625
2019-02-27/12:03:43.90           11.050648      -13.900970       27.700605
2019-02-27/12:03:43.94           11.055275      -13.894616       27.710224
2019-02-27/12:03:43.97           11.061429      -13.890166       27.708242
2019-02-27/12:03:44.00           11.054141      -13.901943       27.703427
2019-02-27/12:03:44.03           11.067251      -13.907754       27.690558
2019-02-27/12:03:44.06           11.054574      -13.903501       27.696555
2019-02-27/12:03:44.09           11.054117      -13.913505       27.707050
2019-02-27/12:03:44.12           11.055933      -13.907468       27.702873
2019-02-27/12:03:44.15           11.039346      -13.911955       27.710761
2019-02-27/12:03:44.19           11.022387      -13.918394       27.710732
2019-02-27/12:03:44.22           11.002676      -13.924799       27.718313
2019-02-27/12:03:44.25           10.987800      -13.939627       27.713237
2019-02-27/12:03:44.28           10.981206      -13.952099       27.705459
2019-02-27/12:03:44.31           10.961734      -13.958486       27.706465
2019-02-27/12:03:44.34           10.955337      -13.976130       27.700737
2019-02-27/12:03:44.37           10.947566      -13.985107       27.691062
2019-02-27/12:03:44.40           10.933707      -14.007315       27.685430
2019-02-27/12:03:44.44           10.931412      -14.022528       27.675167
2019-02-27/12:03:44.47           10.929524      -14.031556       27.670216
2019-02-27/12:03:44.50           10.931435      -14.044720       27.660487
2019-02-27/12:03:44.53           10.935564      -14.051092       27.658010
2019-02-27/12:03:44.56           10.933476      -14.054958       27.651008
2019-02-27/12:03:44.59           10.939763      -14.062033       27.654991
2019-02-27/12:03:44.62           10.946121      -14.059500       27.658463
2019-02-27/12:03:44.65           10.946911      -14.063603       27.659646
2019-02-27/12:03:44.69           10.956398      -14.064337       27.672044
2019-02-27/12:03:44.72           10.956481      -14.053363       27.678730
2019-02-27/12:03:44.75           10.946079      -14.036001       27.688099
2019-02-27/12:03:44.78           10.934586      -14.031241       27.682713
2019-02-27/12:03:44.81           10.918410      -14.017461       27.689048
2019-02-27/12:03:44.84           10.913365      -14.019213       27.694934
2019-02-27/12:03:44.87           10.900810      -14.019589       27.708655
2019-02-27/12:03:44.90           10.892411      -14.036728       27.712292
2019-02-27/12:03:44.94           10.891584      -14.056009       27.724817
2019-02-27/12:03:44.97           10.878223      -14.062434       27.724022
2019-02-27/12:03:45.00           10.872338      -14.079656       27.726620
2019-02-27/12:03:45.03           10.867390      -14.098492       27.725675
2019-02-27/12:03:45.06           10.867163      -14.100433       27.736048
2019-02-27/12:03:45.09           10.859003      -14.113336       27.730515
2019-02-27/12:03:45.12           10.839840      -14.112054       27.736522
2019-02-27/12:03:45.15           10.828025      -14.118120       27.733531
2019-02-27/12:03:45.19           10.815143      -14.116070       27.747453
2019-02-27/12:03:45.22           10.801788      -14.097763       27.765000
2019-02-27/12:03:45.25           10.805798      -14.096513       27.780597
2019-02-27/12:03:45.28           10.801509      -14.082271       27.795416
2019-02-27/12:03:45.31           10.798245      -14.072316       27.802360
2019-02-27/12:03:45.34           10.795587      -14.071694       27.800825
2019-02-27/12:03:45.37           10.787917      -14.074000       27.808710
2019-02-27/12:03:45.40           10.791512      -14.076834       27.817704
2019-02-27/12:03:45.44           10.776022      -14.073191       27.832318
2019-02-27/12:03:45.47           10.761848      -14.068235       27.845292
2019-02-27/12:03:45.50           10.752614      -14.072074       27.850679
2019-02-27/12:03:45.53           10.747624      -14.081916       27.850160
2019-02-27/12:03:45.56           10.737598      -14.097946       27.855661
2019-02-27/12:03:45.59           10.726683      -14.114093       27.854378
2019-02-27/12:03:45.62           10.711492      -14.116177       27.865415
2019-02-27/12:03:45.65           10.704950      -14.117192       27.878239
2019-02-27/12:03:45.69           10.689670      -14.115636       27.887601
2019-02-27/12:03:45.72           10.693438      -14.125936       27.889254
2019-02-27/12:03:45.75           10.696224      -14.132711       27.882434
2019-02-27/12:03:45.78           10.695711      -14.142385       27.887898
2019-02-27/12:03:45.81           10.684452      -14.145899       27.891922
2019-02-27/12:03:45.84           10.688361      -14.149268       27.888716
2019-02-27/12:03:45.87           10.688586      -14.152132       27.891983
2019-02-27/12:03:45.90           10.689669      -14.170438       27.894846
2019-02-27/12:03:45.94           10.689326      -14.179125       27.887745
2019-02-27/12:03:45.97           10.678019      -14.179573       27.884479
2019-02-27/12:03:46.00           10.674396      -14.176378       27.880522
2019-02-27/12:03:46.03           10.666672      -14.169653       27.888857
2019-02-27/12:03:46.06           10.658827      -14.156219       27.888190
2019-02-27/12:03:46.09           10.654600      -14.155971       27.888912
2019-02-27/12:03:46.12           10.632613      -14.153120       27.902264
2019-02-27/12:03:46.15           10.624660      -14.152754       27.921109
2019-02-27/12:03:46.19           10.615049      -14.154136       27.926747
2019-02-27/12:03:46.22           10.611728      -14.171251       27.939104
2019-02-27/12:03:46.25           10.620984      -14.191795       27.953517
2019-02-27/12:03:46.28           10.613287      -14.198316       27.964087
2019-02-27/12:03:46.31           10.608365      -14.209684       27.964016
2019-02-27/12:03:46.34           10.606333      -14.223195       27.951054
2019-02-27/12:03:46.37           10.604309      -14.230375       27.934169
2019-02-27/12:03:46.40           10.605869      -14.243827       27.920385
2019-02-27/12:03:46.44           10.606922      -14.258690       27.904326
2019-02-27/12:03:46.47           10.607779      -14.259166       27.897320
2019-02-27/12:03:46.50           10.605272      -14.243342       27.908116
2019-02-27/12:03:46.53           10.607060      -14.242543       27.912602
2019-02-27/12:03:46.56           10.619445      -14.247535       27.913432
2019-02-27/12:03:46.59           10.628383      -14.260064       27.907754
2019-02-27/12:03:46.62           10.618034      -14.266153       27.914318
2019-02-27/12:03:46.65           10.610907      -14.259550       27.925330
2019-02-27/12:03:46.69           10.600255      -14.243398       27.936648
2019-02-27/12:03:46.72           10.585699      -14.232921       27.942581
2019-02-27/12:03:46.75           10.574990      -14.234820       27.959676
2019-02-27/12:03:46.78           10.575853      -14.249705       27.950196
2019-02-27/12:03:46.81           10.563152      -14.256864       27.946556
2019-02-27/12:03:46.84           10.552205      -14.264945       27.951788
2019-02-27/12:03:46.87           10.539589      -14.263454       27.953623
2019-02-27/12:03:46.90           10.538932      -14.263166       27.953537
2019-02-27/12:03:46.94           10.530961      -14.266077       27.969020
2019-02-27/12:03:46.97           10.537109      -14.278776       27.960262
2019-02-27/12:03:47.00           10.538491      -14.283036       27.964173
2019-02-27/12:03:47.03           10.540355      -14.288785       27.955318
2019-02-27/12:03:47.06           10.530928      -14.290174       27.954427
2019-02-27/12:03:47.09           10.530962      -14.294797       27.953979
2019-02-27/12:03:47.12           10.530083      -14.303767       27.949362
2019-02-27/12:03:47.15           10.532489      -14.313281       27.951413
2019-02-27/12:03:47.19           10.537579      -14.329186       27.949765
2019-02-27/12:03:47.22           10.543548      -14.347868       27.939869
2019-02-27/12:03:47.25           10.534799      -14.362612       27.943869
2019-02-27/12:03:47.28           10.535778      -14.363476       27.941957
2019-02-27/12:03:47.31           10.529125      -14.358380       27.940227
2019-02-27/12:03:47.34           10.520612      -14.359280       27.934495
2019-02-27/12:03:47.37           10.515561      -14.356491       27.926232
2019-02-27/12:03:47.40           10.500374      -14.351889       27.921837
2019-02-27/12:03:47.44           10.491962      -14.354318       27.916483
2019-02-27/12:03:47.47           10.486698      -14.363618       27.928294
2019-02-27/12:03:47.50           10.469242      -14.370794       27.942615
2019-02-27/12:03:47.53           10.476442      -14.383740       27.945739
2019-02-27/12:03:47.56           10.470896      -14.403466       27.948330
2019-02-27/12:03:47.59           10.470316      -14.426612       27.945409
2019-02-27/12:03:47.62           10.466862      -14.431085       27.956539
2019-02-27/12:03:47.65           10.457030      -14.429815       27.973147
2019-02-27/12:03:47.69           10.446174      -14.433119       27.974886
2019-02-27/12:03:47.72           10.434737      -14.420738       27.981137
2019-02-27/12:03:47.75           10.424156      -14.411145       27.979140
2019-02-27/12:03:47.78           10.417232      -14.410509       27.975920
2019-02-27/12:03:47.81           10.408093      -14.413783       27.980523
2019-02-27/12:03:47.84           10.411379      -14.406428       28.007809
2019-02-27/12:03:47.87           10.416236      -14.403137       28.018224
2019-02-27/12:03:47.90           10.421713      -14.399594       28.019638
2019-02-27/12:03:47.94           10.416779      -14.396583       28.022108
2019-02-27/12:03:47.97           10.415555      -14.387310       28.042154
2019-02-27/12:03:48.00           10.406007      -14.381585       28.060298
2019-02-27/12:03:48.03           10.388424      -14.376696       28.067724
2019-02-27/12:03:48.06           10.379611      -14.372241       28.077255
2019-02-27/12:03:48.09           10.372342      -14.369511       28.085878
2019-02-27/12:03:48.12           10.348681      -14.380770       28.082440
2019-02-27/12:03:48.15           10.324263      -14.378466       28.091395
2019-02-27/12:03:48.19           10.311279      -14.378772       28.096119
2019-02-27/12:03:48.22           10.302641      -14.388718       28.096627
2019-02-27/12:03:48.25           10.301915      -14.416330       28.085670
2019-02-27/12:03:48.28           10.312921      -14.440339       28.082323
2019-02-27/12:03:48.31           10.319944      -14.467350       28.077946
2019-02-27/12:03:48.34           10.332770      -14.484411       28.072586
2019-02-27/12:03:48.37           10.325934      -14.487419       28.071087
2019-02-27/12:03:48.40           10.327194      -14.475991       28.059836
2019-02-27/12:03:48.44           10.325818      -14.472930       28.061479
2019-02-27/12:03:48.47           10.321003      -14.477774       28.068291
2019-02-27/12:03:48.50           10.330442      -14.481431       28.065674
2019-02-27/12:03:48.53           10.329694      -14.468284       28.075039
2019-02-27/12:03:48.56           10.318317      -14.467043       28.082267
2019-02-27/12:03:48.59           10.319755      -14.465919       28.088295
2019-02-27/12:03:48.62           10.301041      -14.448530       28.087664
2019-02-27/12:03:48.65           10.289958      -14.434987       28.085520
2019-02-27/12:03:48.69           10.272352      -14.443934       28.096187
2019-02-27/12:03:48.72           10.265155      -14.448359       28.085862
2019-02-27/12:03:48.75           10.253018      -14.451469       28.082378
2019-02-27/12:03:48.78           10.225378      -14.451695       28.092068
2019-02-27/12:03:48.81           10.207828      -14.463335       28.098421
2019-02-27/12:03:48.84           10.198836      -14.456426       28.101587
2019-02-27/12:03:48.87           10.185893      -14.452870       28.115373
2019-02-27/12:03:48.90           10.182312      -14.467541       28.128062
2019-02-27/12:03:48.94           10.178638      -14.479174       28.133422
2019-02-27/12:03:48.97           10.180298      -14.476881       28.137592
2019-02-27/12:03:49.00           10.181236      -14.485619       28.146627
2019-02-27/12:03:49.03           10.188360      -14.491667       28.151478
2019-02-27/12:03:49.06           10.204018      -14.497454       28.141679
2019-02-27/12:03:49.09           10.214731      -14.495592       28.134775
2019-02-27/12:03:49.12           10.213149      -14.495578       28.156904
2019-02-27/12:03:49.15           10.219239      -14.494262       28.162294
2019-02-27/12:03:49.19           10.228724      -14.494646       28.163066
2019-02-27/12:03:49.22           10.240128      -14.495337       28.171767
2019-02-27/12:03:49.25           10.252943      -14.510899       28.159467
2019-02-27/12:03:49.28           10.255558      -14.505441       28.156516
2019-02-27/12:03:49.31           10.249235      -14.505539       28.150371
2019-02-27/12:03:49.34           10.233713      -14.503094       28.160562
2019-02-27/12:03:49.37           10.210185      -14.510536       28.159701
2019-02-27/12:03:49.40           10.200631      -14.527811       28.134531
2019-02-27/12:03:49.44           10.176579      -14.544757       28.125026
2019-02-27/12:03:49.47           10.153483      -14.541164       28.132436
2019-02-27/12:03:49.50           10.140367      -14.551683       28.138749
2019-02-27/12:03:49.53           10.126381      -14.550973       28.148046
2019-02-27/12:03:49.56           10.108150      -14.565560       28.165722
2019-02-27/12:03:49.59           10.105335      -14.589941       28.175085
2019-02-27/12:03:49.62           10.102308      -14.601679       28.183125
2019-02-27/12:03:49.65           10.112313      -14.604269       28.194434
2019-02-27/12:03:49.69           10.119966      -14.612518       28.209827
2019-02-27/12:03:49.72           10.131629      -14.612623       28.211020
2019-02-27/12:03:49.75           10.141701      -14.625080       28.199043
2019-02-27/12:03:49.78           10.131598      -14.624910       28.188712
2019-02-27/12:03:49.81           10.125555      -14.620559       28.184095
2019-02-27/12:03:49.84           10.127815      -14.612051       28.186967
2019-02-27/12:03:49.87           10.118152      -14.605063       28.187541
2019-02-27/12:03:49.90           10.116074      -14.609414       28.185841
2019-02-27/12:03:49.94           10.116709      -14.611151       28.174233
2019-02-27/12:03:49.97           10.110998      -14.607137       28.168127
2019-02-27/12:03:50.00           10.101792      -14.602612       28.161958
2019-02-27/12:03:50.03           10.090125      -14.595646       28.172835
2019-02-27/12:03:50.06           10.089521      -14.599031       28.174554
2019-02-27/12:03:50.09           10.092892      -14.611118       28.179178
2019-02-27/12:03:50.12           10.091692      -14.619210       28.175254
2019-02-27/12:03:50.15           10.091178      -14.633725       28.177934
2019-02-27/12:03:50.19           10.083381      -14.633038       28.178762
2019-02-27/12:03:50.22           10.077550      -14.638370       28.197099
2019-02-27/12:03:50.25           10.067471      -14.650258       28.200343
2019-02-27/12:03:50.28           10.056643      -14.653943       28.213896
2019-02-27/12:03:50.31           10.055624      -14.670479       28.208684
2019-02-27/12:03:50.34           10.051185      -14.668792       28.209198
2019-02-27/12:03:50.37           10.039490      -14.669935       28.213718
2019-02-27/12:03:50.40           10.032323      -14.691264       28.214038
2019-02-27/12:03:50.44           10.026479      -14.689970       28.210215
2019-02-27/12:03:50.47           10.025742      -14.702953       28.219097
2019-02-27/12:03:50.50           10.018946      -14.704822       28.222397
2019-02-27/12:03:50.53           10.019245      -14.701151       28.232581
2019-02-27/12:03:50.56           10.028871      -14.707872       28.230744
2019-02-27/12:03:50.59           10.037639      -14.703354       28.231870
2019-02-27/12:03:50.62           10.043909      -14.699369       28.228444
2019-02-27/12:03:50.65           10.047942      -14.698951       28.221233
2019-02-27/12:03:50.69           10.045351      -14.685535       28.216133
2019-02-27/12:03:50.72           10.037563      -14.674049       28.227665
2019-02-27/12:03:50.75           10.034138      -14.663810       28.223122
2019-02-27/12:03:50.78           10.033033      -14.669827       28.211328
2019-02-27/12:03:50.81           10.021817      -14.673437       28.209121
2019-02-27/12:03:50.84           10.007789      -14.678130       28.216448
2019-02-27/12:03:50.87           9.9893295      -14.686073       28.225210
2019-02-27/12:03:50.90           9.9675396      -14.698630       28.242570
2019-02-27/12:03:50.94           9.9582828      -14.706149       28.256569
2019-02-27/12:03:50.97           9.9566283      -14.725604       28.262652
2019-02-27/12:03:51.00           9.9567334      -14.724908       28.257825
2019-02-27/12:03:51.03           9.9489037      -14.734441       28.253646
2019-02-27/12:03:51.06           9.9428929      -14.730433       28.260734
2019-02-27/12:03:51.09           9.9454479      -14.736702       28.259730
2019-02-27/12:03:51.12           9.9392759      -14.726964       28.263803
2019-02-27/12:03:51.15           9.9374528      -14.718773       28.270020
2019-02-27/12:03:51.19           9.9383577      -14.724503       28.265241
2019-02-27/12:03:51.22           9.9418598      -14.728508       28.269699
2019-02-27/12:03:51.25           9.9430000      -14.724965       28.269404
2019-02-27/12:03:51.28           9.9410341      -14.737172       28.272107
2019-02-27/12:03:51.31           9.9490383      -14.736145       28.285455
2019-02-27/12:03:51.34           9.9464096      -14.744939       28.295465
2019-02-27/12:03:51.37           9.9443254      -14.743917       28.295877
2019-02-27/12:03:51.40           9.9522654      -14.760910       28.279597
2019-02-27/12:03:51.44           9.9457680      -14.764947       28.264554
2019-02-27/12:03:51.47           9.9405466      -14.775466       28.265335
2019-02-27/12:03:51.50           9.9254268      -14.783617       28.262572
2019-02-27/12:03:51.53           9.9223869      -14.795358       28.270713
2019-02-27/12:03:51.56           9.9219428      -14.806587       28.276829
2019-02-27/12:03:51.59           9.9180798      -14.822710       28.274265
2019-02-27/12:03:51.62           9.9180258      -14.830100       28.269669
2019-02-27/12:03:51.65           9.9240967      -14.845018       28.255797
2019-02-27/12:03:51.69           9.9139942      -14.845213       28.257227
2019-02-27/12:03:51.72           9.9064380      -14.862604       28.250868
2019-02-27/12:03:51.75           9.9083971      -14.866098       28.244985
2019-02-27/12:03:51.78           9.9087519      -14.869944       28.247908
2019-02-27/12:03:51.81           9.8884428      -14.866812       28.252942
2019-02-27/12:03:51.84           9.8748140      -14.868565       28.262224
2019-02-27/12:03:51.87           9.8710504      -14.875119       28.252507
2019-02-27/12:03:51.90           9.8683910      -14.883639       28.244315
2019-02-27/12:03:51.94           9.8564972      -14.875754       28.255838
2019-02-27/12:03:51.97           9.8563721      -14.884625       28.264781
2019-02-27/12:03:52.00           9.8613112      -14.880747       28.274321
2019-02-27/12:03:52.03           9.8641449      -14.871748       28.285499
2019-02-27/12:03:52.06           9.8671709      -14.866116       28.273592
2019-02-27/12:03:52.09           9.8685097      -14.864733       28.261496
2019-02-27/12:03:52.12           9.8720299      -14.865175       28.251128
2019-02-27/12:03:52.15           9.8595830      -14.858714       28.260422
2019-02-27/12:03:52.19           9.8470973      -14.850759       28.262763
2019-02-27/12:03:52.22           9.8366157      -14.858103       28.265003
2019-02-27/12:03:52.25           9.8259385      -14.857017       28.268528
2019-02-27/12:03:52.28           9.8289868      -14.873578       28.271743
2019-02-27/12:03:52.31           9.8186020      -14.889336       28.279283
2019-02-27/12:03:52.34           9.8115571      -14.901377       28.290798
2019-02-27/12:03:52.37           9.8122545      -14.906457       28.304837
2019-02-27/12:03:52.40           9.8080524      -14.905754       28.298311
2019-02-27/12:03:52.44           9.8132210      -14.908837       28.293053
2019-02-27/12:03:52.47           9.8160389      -14.916079       28.284963
2019-02-27/12:03:52.50           9.8237228      -14.921336       28.279934
2019-02-27/12:03:52.53           9.8300010      -14.926382       28.276202
2019-02-27/12:03:52.56           9.8197554      -14.915464       28.276696
2019-02-27/12:03:52.59           9.8228783      -14.920954       28.265789
2019-02-27/12:03:52.62           9.8225915      -14.932242       28.258809
2019-02-27/12:03:52.65           9.8315953      -14.934966       28.263363
2019-02-27/12:03:52.69           9.8336741      -14.941483       28.264843
2019-02-27/12:03:52.72           9.8389190      -14.948155       28.267862
2019-02-27/12:03:52.75           9.8419707      -14.940082       28.278490
2019-02-27/12:03:52.78           9.8409335      -14.938933       28.279142
2019-02-27/12:03:52.81           9.8376753      -14.933863       28.276748
2019-02-27/12:03:52.84           9.8320813      -14.941942       28.277771
2019-02-27/12:03:52.87           9.8183537      -14.940118       28.278842
2019-02-27/12:03:52.90           9.8215192      -14.934176       28.284225
2019-02-27/12:03:52.94           9.8090283      -14.929555       28.276653
2019-02-27/12:03:52.97           9.8058927      -14.926844       28.293807
2019-02-27/12:03:53.00           9.7986227      -14.928967       28.299666
2019-02-27/12:03:53.03           9.7939513      -14.939569       28.309727
2019-02-27/12:03:53.06           9.7817294      -14.946374       28.314803
2019-02-27/12:03:53.09           9.7767621      -14.955173       28.312837
2019-02-27/12:03:53.12           9.7756980      -14.960930       28.318421
2019-02-27/12:03:53.15           9.7768698      -14.963723       28.322139
2019-02-27/12:03:53.19           9.7534865      -14.961989       28.326119
2019-02-27/12:03:53.22           9.7430549      -14.973567       28.331063
2019-02-27/12:03:53.25           9.7296880      -14.985922       28.333914
2019-02-27/12:03:53.28           9.7253076      -14.982466       28.344857
2019-02-27/12:03:53.31           9.7125501      -14.993427       28.343390
2019-02-27/12:03:53.34           9.7168865      -15.008700       28.344951
2019-02-27/12:03:53.37           9.7070146      -15.020957       28.353484
2019-02-27/12:03:53.40           9.7105237      -15.025642       28.345779
2019-02-27/12:03:53.44           9.7093450      -15.028439       28.337454
2019-02-27/12:03:53.47           9.7146799      -15.030386       28.330322
2019-02-27/12:03:53.50           9.7203310      -15.035408       28.317386
2019-02-27/12:03:53.53           9.7268458      -15.027030       28.308893
2019-02-27/12:03:53.56           9.7199022      -15.028075       28.299743
2019-02-27/12:03:53.59           9.7193384      -15.021317       28.300014
2019-02-27/12:03:53.62           9.6987060      -15.003494       28.302464
2019-02-27/12:03:53.65           9.6889459      -15.002846       28.313765
2019-02-27/12:03:53.69           9.6781292      -14.999000       28.334798
2019-02-27/12:03:53.72           9.6733174      -14.997834       28.356095
2019-02-27/12:03:53.75           9.6639394      -14.996301       28.377162
2019-02-27/12:03:53.78           9.6436585      -14.986540       28.402208
2019-02-27/12:03:53.81           9.6309399      -14.988728       28.419317
2019-02-27/12:03:53.84           9.6231383      -14.992296       28.422957
2019-02-27/12:03:53.87           9.6049925      -14.996473       28.421253
2019-02-27/12:03:53.90           9.5953329      -14.997963       28.427318
2019-02-27/12:03:53.94           9.6002800      -14.992643       28.423337
2019-02-27/12:03:53.97           9.5865445      -14.999013       28.411548
2019-02-27/12:03:54.00           9.5760274      -15.007027       28.408250
2019-02-27/12:03:54.03           9.5797753      -15.023704       28.414150
2019-02-27/12:03:54.06           9.5944771      -15.041767       28.404568
2019-02-27/12:03:54.09           9.5896771      -15.054209       28.404358
2019-02-27/12:03:54.12           9.5873819      -15.053783       28.412354
2019-02-27/12:03:54.15           9.5977032      -15.049831       28.417254
2019-02-27/12:03:54.19           9.6053633      -15.059959       28.409260
2019-02-27/12:03:54.22           9.6031552      -15.061670       28.412017
2019-02-27/12:03:54.25           9.6030305      -15.058906       28.412524
2019-02-27/12:03:54.28           9.6001298      -15.050930       28.412035
2019-02-27/12:03:54.31           9.5897014      -15.041259       28.407907
2019-02-27/12:03:54.34           9.5740864      -15.027785       28.410845
2019-02-27/12:03:54.37           9.5677412      -15.024115       28.407355
2019-02-27/12:03:54.40           9.5590043      -15.029396       28.404650
2019-02-27/12:03:54.44           9.5530814      -15.039261       28.408571
2019-02-27/12:03:54.47           9.5450565      -15.034402       28.413512
2019-02-27/12:03:54.50           9.5426425      -15.040667       28.401663
2019-02-27/12:03:54.53           9.5374027      -15.047895       28.412533
2019-02-27/12:03:54.56           9.5303505      -15.057859       28.422845
2019-02-27/12:03:54.59           9.5225632      -15.075861       28.424190
2019-02-27/12:03:54.62           9.5171166      -15.091752       28.436246
2019-02-27/12:03:54.65           9.5166486      -15.096128       28.437556
2019-02-27/12:03:54.69           9.5058137      -15.105896       28.437138
2019-02-27/12:03:54.72           9.4941638      -15.106511       28.440970
2019-02-27/12:03:54.75           9.4913876      -15.121312       28.450039
2019-02-27/12:03:54.78           9.4809073      -15.130141       28.465959
2019-02-27/12:03:54.81           9.4830421      -15.138834       28.462253
2019-02-27/12:03:54.84           9.4910360      -15.154132       28.449806
2019-02-27/12:03:54.87           9.4939521      -15.160274       28.439895
2019-02-27/12:03:54.90           9.4955270      -15.163520       28.429013
2019-02-27/12:03:54.94           9.4961267      -15.160877       28.425590
2019-02-27/12:03:54.97           9.4986645      -15.159742       28.418816
2019-02-27/12:03:55.00           9.5041059      -15.163283       28.405517
2019-02-27/12:03:55.03           9.5034047      -15.155080       28.398857
2019-02-27/12:03:55.06           9.5001718      -15.159089       28.396213
2019-02-27/12:03:55.09           9.4982759      -15.158438       28.401807
2019-02-27/12:03:55.12           9.4913000      -15.148633       28.409932
2019-02-27/12:03:55.15           9.4865169      -15.143371       28.415477
2019-02-27/12:03:55.19           9.4904080      -15.147251       28.410995
2019-02-27/12:03:55.22           9.4897767      -15.165190       28.403956
2019-02-27/12:03:55.25           9.4859275      -15.163051       28.412907
2019-02-27/12:03:55.28           9.4774902      -15.155722       28.424608
2019-02-27/12:03:55.31           9.4723356      -15.152789       28.433920
2019-02-27/12:03:55.34           9.4620208      -15.143997       28.442414
2019-02-27/12:03:55.37           9.4514288      -15.142456       28.438564
2019-02-27/12:03:55.40           9.4299171      -15.142240       28.445936
2019-02-27/12:03:55.44           9.4242490      -15.147614       28.457948
2019-02-27/12:03:55.47           9.4099873      -15.158320       28.471078
2019-02-27/12:03:55.50           9.3958931      -15.160315       28.489592
2019-02-27/12:03:55.53           9.4006590      -15.181590       28.505912
2019-02-27/12:03:55.56           9.3986123      -15.198590       28.518971
2019-02-27/12:03:55.59           9.3981378      -15.217368       28.524539
2019-02-27/12:03:55.62           9.4026599      -15.224013       28.524973
2019-02-27/12:03:55.65           9.4082988      -15.225059       28.534195
2019-02-27/12:03:55.69           9.4154037      -15.226422       28.528971
2019-02-27/12:03:55.72           9.4074753      -15.214189       28.521498
2019-02-27/12:03:55.75           9.3965605      -15.195138       28.525791
2019-02-27/12:03:55.78           9.3987329      -15.188853       28.523483
2019-02-27/12:03:55.81           9.3857807      -15.172341       28.509000
2019-02-27/12:03:55.84           9.3780830      -15.170647       28.501613
2019-02-27/12:03:55.87           9.3756390      -15.159111       28.508633
2019-02-27/12:03:55.90           9.3784997      -15.154943       28.516865
2019-02-27/12:03:55.94           9.3602502      -15.146733       28.532115
2019-02-27/12:03:55.97           9.3577240      -15.152930       28.533469
2019-02-27/12:03:56.00           9.3602552      -15.163521       28.528687
2019-02-27/12:03:56.03           9.3676806      -15.172098       28.526916
2019-02-27/12:03:56.06           9.3480448      -15.166512       28.526049
2019-02-27/12:03:56.09           9.3349109      -15.169610       28.533547
2019-02-27/12:03:56.12           9.3233664      -15.164263       28.538544
2019-02-27/12:03:56.15           9.3060612      -15.169566       28.532524
2019-02-27/12:03:56.19           9.2823699      -15.182018       28.529363
2019-02-27/12:03:56.22           9.2766895      -15.202492       28.526905
2019-02-27/12:03:56.25           9.2713566      -15.205535       28.535194
2019-02-27/12:03:56.28           9.2596700      -15.205433       28.557897
2019-02-27/12:03:56.31           9.2412548      -15.208039       28.569145
2019-02-27/12:03:56.34           9.2502057      -15.227951       28.567112
2019-02-27/12:03:56.37           9.2540034      -15.231721       28.575816
2019-02-27/12:03:56.40           9.2545995      -15.245637       28.571453
2019-02-27/12:03:56.44           9.2595996      -15.256363       28.558998
2019-02-27/12:03:56.47           9.2614505      -15.254602       28.548683
2019-02-27/12:03:56.50           9.2648762      -15.264293       28.524952
2019-02-27/12:03:56.53           9.2634193      -15.270411       28.519953
2019-02-27/12:03:56.56           9.2617187      -15.273554       28.507605
2019-02-27/12:03:56.59           9.2707922      -15.275839       28.498094
2019-02-27/12:03:56.62           9.2661579      -15.274188       28.505416
2019-02-27/12:03:56.65           9.2644853      -15.284139       28.504584
2019-02-27/12:03:56.69           9.2689334      -15.285889       28.514589
2019-02-27/12:03:56.72           9.2682218      -15.283763       28.538254
2019-02-27/12:03:56.75           9.2684136      -15.285510       28.546561
2019-02-27/12:03:56.78           9.2610279      -15.268363       28.564447
2019-02-27/12:03:56.81           9.2506739      -15.267134       28.565757
2019-02-27/12:03:56.84           9.2495545      -15.266107       28.559951
2019-02-27/12:03:56.87           9.2339665      -15.256868       28.565684
2019-02-27/12:03:56.90           9.2178950      -15.243657       28.571196
2019-02-27/12:03:56.94           9.2001210      -15.237500       28.565692
2019-02-27/12:03:56.97           9.1713374      -15.235844       28.581250
2019-02-27/12:03:57.00           9.1505290      -15.245300       28.592044
2019-02-27/12:03:57.03           9.1335898      -15.247415       28.614238
2019-02-27/12:03:57.06           9.1311142      -15.262514       28.628502
2019-02-27/12:03:57.09           9.1258227      -15.262747       28.647697
2019-02-27/12:03:57.12           9.1121052      -15.271937       28.669785
2019-02-27/12:03:57.15           9.1084627      -15.275420       28.688450
2019-02-27/12:03:57.19           9.1069579      -15.293818       28.686419
2019-02-27/12:03:57.22           9.1039875      -15.300242       28.690284
2019-02-27/12:03:57.25           9.1059005      -15.307515       28.679706
2019-02-27/12:03:57.28           9.1018185      -15.299713       28.679116
2019-02-27/12:03:57.31           9.0945343      -15.294569       28.666153
2019-02-27/12:03:57.34           9.0806868      -15.288060       28.663875
2019-02-27/12:03:57.37           9.0715404      -15.288266       28.659227
2019-02-27/12:03:57.40           9.0751970      -15.285677       28.670526
2019-02-27/12:03:57.44           9.0740551      -15.306527       28.668340
2019-02-27/12:03:57.47           9.0720531      -15.298820       28.688788
2019-02-27/12:03:57.50           9.0784017      -15.297242       28.698406
2019-02-27/12:03:57.53           9.0830092      -15.292993       28.709502
2019-02-27/12:03:57.56           9.0847326      -15.296527       28.710343
2019-02-27/12:03:57.59           9.0803316      -15.300642       28.714198
2019-02-27/12:03:57.62           9.0822207      -15.303090       28.706580
2019-02-27/12:03:57.65           9.0796214      -15.299632       28.713927
2019-02-27/12:03:57.69           9.0572633      -15.297962       28.705329
2019-02-27/12:03:57.72           9.0441615      -15.293693       28.700462
2019-02-27/12:03:57.75           9.0284545      -15.292607       28.699949
2019-02-27/12:03:57.78           9.0086158      -15.288000       28.720811
2019-02-27/12:03:57.81           8.9916577      -15.288080       28.735151
2019-02-27/12:03:57.84           8.9826550      -15.289736       28.737483
2019-02-27/12:03:57.87           8.9880033      -15.299992       28.748920
2019-02-27/12:03:57.90           8.9876037      -15.305775       28.763879
2019-02-27/12:03:57.94           8.9770432      -15.313142       28.773044
2019-02-27/12:03:57.97           8.9771047      -15.313432       28.774431
2019-02-27/12:03:58.00           8.9678036      -15.312139       28.769423
2019-02-27/12:03:58.03           8.9672690      -15.321383       28.767899
2019-02-27/12:03:58.06           8.9635549      -15.330554       28.758301
2019-02-27/12:03:58.09           8.9659747      -15.339074       28.752259
2019-02-27/12:03:58.12           8.9600827      -15.343567       28.758390
2019-02-27/12:03:58.15           8.9574582      -15.352463       28.762121
2019-02-27/12:03:58.19           8.9439095      -15.360786       28.756094
2019-02-27/12:03:58.22           8.9505179      -15.367296       28.743825
2019-02-27/12:03:58.25           8.9608915      -15.369772       28.739582
2019-02-27/12:03:58.28           8.9632236      -15.366479       28.744682
2019-02-27/12:03:58.31           8.9578736      -15.369680       28.739911
2019-02-27/12:03:58.34           8.9576263      -15.379371       28.730320
2019-02-27/12:03:58.37           8.9490619      -15.372902       28.716809
2019-02-27/12:03:58.40           8.9444773      -15.370834       28.710101
2019-02-27/12:03:58.44           8.9312252      -15.362419       28.702589
2019-02-27/12:03:58.47           8.9269483      -15.355804       28.703911
2019-02-27/12:03:58.50           8.9084667      -15.359011       28.716264
2019-02-27/12:03:58.53           8.9002579      -15.369720       28.727547
2019-02-27/12:03:58.56           8.8888678      -15.385198       28.727818
2019-02-27/12:03:58.59           8.8879953      -15.384500       28.727134
2019-02-27/12:03:58.62           8.8772804      -15.380702       28.741841
2019-02-27/12:03:58.65           8.8682839      -15.387082       28.754406
2019-02-27/12:03:58.69           8.8624401      -15.398589       28.752371
2019-02-27/12:03:58.72           8.8644769      -15.399841       28.749447
2019-02-27/12:03:58.75           8.8530947      -15.405571       28.762204
2019-02-27/12:03:58.78           8.8516499      -15.394054       28.756334
2019-02-27/12:03:58.81           8.8280306      -15.386153       28.756762
2019-02-27/12:03:58.84           8.8210086      -15.383869       28.764353
2019-02-27/12:03:58.87           8.8052483      -15.402597       28.766200
2019-02-27/12:03:58.90           8.8051537      -15.423411       28.757698
2019-02-27/12:03:58.94           8.8045359      -15.442928       28.751252
2019-02-27/12:03:58.97           8.7977950      -15.453347       28.753733
2019-02-27/12:03:59.00           8.7892225      -15.473946       28.761596
2019-02-27/12:03:59.03           8.7973680      -15.484301       28.749756
2019-02-27/12:03:59.06           8.7971171      -15.511042       28.746775
2019-02-27/12:03:59.09           8.8060257      -15.528400       28.735956
2019-02-27/12:03:59.12           8.8087483      -15.531983       28.723868
2019-02-27/12:03:59.15           8.8162648      -15.524524       28.715016
2019-02-27/12:03:59.19           8.8102979      -15.509845       28.719834
2019-02-27/12:03:59.22           8.8058632      -15.501736       28.720782
2019-02-27/12:03:59.25           8.8060442      -15.500919       28.720295
2019-02-27/12:03:59.28           8.7994591      -15.495275       28.715646
2019-02-27/12:03:59.31           8.7815988      -15.491717       28.725716
2019-02-27/12:03:59.34           8.7748073      -15.492560       28.727534
2019-02-27/12:03:59.37           8.7680282      -15.490741       28.727064
2019-02-27/12:03:59.40           8.7624842      -15.500306       28.741943
2019-02-27/12:03:59.44           8.7446299      -15.504178       28.757934
2019-02-27/12:03:59.47           8.7310582      -15.510288       28.763794
2019-02-27/12:03:59.50           8.7233100      -15.512797       28.765829
2019-02-27/12:03:59.53           8.7112454      -15.510966       28.776659
2019-02-27/12:03:59.56           8.6969555      -15.505082       28.797594
2019-02-27/12:03:59.59           8.6920999      -15.502523       28.805569
2019-02-27/12:03:59.62           8.6808457      -15.487837       28.821690
2019-02-27/12:03:59.65           8.6625678      -15.489830       28.838803
2019-02-27/12:03:59.69           8.6424110      -15.480209       28.851089
2019-02-27/12:03:59.72           8.6352503      -15.486107       28.852427
2019-02-27/12:03:59.75           8.6325924      -15.495114       28.849649
2019-02-27/12:03:59.78           8.6232839      -15.506066       28.854254
2019-02-27/12:03:59.81           8.6248928      -15.515066       28.853142
2019-02-27/12:03:59.84           8.6247142      -15.519298       28.852170
2019-02-27/12:03:59.87           8.6168907      -15.522380       28.855172
2019-02-27/12:03:59.90           8.6109249      -15.527065       28.848231
2019-02-27/12:03:59.94           8.6140208      -15.525532       28.843235
2019-02-27/12:03:59.97           8.6102870      -15.532013       28.838007
2019-02-27/12:04:00.00           8.6035483      -15.527446       28.841861
2019-02-27/12:04:00.03           8.6036025      -15.529874       28.844637
2019-02-27/12:04:00.06           8.5938893      -15.521673       28.863492
2019-02-27/12:04:00.09           8.5814164      -15.517873       28.882039
2019-02-27/12:04:00.12           8.5764040      -15.515976       28.884414
2019-02-27/12:04:00.15           8.5830896      -15.516870       28.893894
2019-02-27/12:04:00.19           8.5852459      -15.522168       28.906838
2019-02-27/12:04:00.22           8.5802381      -15.515838       28.926249
2019-02-27/12:04:00.25           8.5787823      -15.499348       28.936495
2019-02-27/12:04:00.28           8.5771064      -15.486763       28.944352
2019-02-27/12:04:00.31           8.5663816      -15.472891       28.950931
2019-02-27/12:04:00.34           8.5590699      -15.469773       28.952565
2019-02-27/12:04:00.37           8.5382060      -15.459199       28.940664
2019-02-27/12:04:00.40           8.5138715      -15.468299       28.945200
2019-02-27/12:04:00.44           8.4881824      -15.471449       28.932385
2019-02-27/12:04:00.47           8.4680966      -15.481022       28.946107
2019-02-27/12:04:00.50           8.4531100      -15.496613       28.947478
2019-02-27/12:04:00.53           8.4472131      -15.527930       28.947874
2019-02-27/12:04:00.56           8.4369101      -15.548057       28.952098
2019-02-27/12:04:00.59           8.4268631      -15.568634       28.948251
2019-02-27/12:04:00.62           8.4273772      -15.577304       28.939478
2019-02-27/12:04:00.65           8.4298411      -15.592650       28.945059
2019-02-27/12:04:00.69           8.4319355      -15.605144       28.936711
2019-02-27/12:04:00.72           8.4292665      -15.621582       28.939906
2019-02-27/12:04:00.75           8.4253567      -15.623508       28.917933
2019-02-27/12:04:00.78           8.4197100      -15.625825       28.913821
2019-02-27/12:04:00.81           8.4151687      -15.620488       28.910537
2019-02-27/12:04:00.84           8.4118341      -15.617000       28.915347
2019-02-27/12:04:00.87           8.4034304      -15.604349       28.922702
2019-02-27/12:04:00.90           8.3915852      -15.610480       28.924896
2019-02-27/12:04:00.94           8.3828008      -15.612566       28.925887
2019-02-27/12:04:00.97           8.3859947      -15.605533       28.929477
2019-02-27/12:04:01.00           8.3806883      -15.598436       28.936330
2019-02-27/12:04:01.03           8.3778212      -15.591895       28.949555
2019-02-27/12:04:01.06           8.3786485      -15.598663       28.951104
2019-02-27/12:04:01.09           8.3755650      -15.607893       28.950840
2019-02-27/12:04:01.12           8.3635443      -15.609462       28.936270
2019-02-27/12:04:01.15           8.3575034      -15.614180       28.929395
2019-02-27/12:04:01.19           8.3490604      -15.609048       28.936117
2019-02-27/12:04:01.22           8.3404668      -15.616935       28.933633
2019-02-27/12:04:01.25           8.3212834      -15.626658       28.927882
2019-02-27/12:04:01.28           8.3090407      -15.630834       28.937777
2019-02-27/12:04:01.31           8.2966594      -15.640521       28.939110
2019-02-27/12:04:01.34           8.2860454      -15.640525       28.942544
2019-02-27/12:04:01.37           8.2694799      -15.632934       28.955316
2019-02-27/12:04:01.40           8.2650508      -15.632660       28.976353
2019-02-27/12:04:01.44           8.2553405      -15.641183       28.981223
2019-02-27/12:04:01.47           8.2545721      -15.656015       28.971265
2019-02-27/12:04:01.50           8.2441800      -15.656487       28.966641
2019-02-27/12:04:01.53           8.2395501      -15.671037       28.959165
2019-02-27/12:04:01.56           8.2320495      -15.685336       28.941194
2019-02-27/12:04:01.59           8.2250556      -15.696570       28.931626
2019-02-27/12:04:01.62           8.2167948      -15.714427       28.928365
2019-02-27/12:04:01.65           8.2146889      -15.738642       28.920445
2019-02-27/12:04:01.69           8.2078108      -15.758903       28.910634
2019-02-27/12:04:01.72           8.2122935      -15.784326       28.905113
2019-02-27/12:04:01.75           8.2103444      -15.797705       28.901168
2019-02-27/12:04:01.78           8.2162783      -15.815747       28.901540
2019-02-27/12:04:01.81           8.2230981      -15.818640       28.918961
2019-02-27/12:04:01.84           8.2425560      -15.823962       28.916380
2019-02-27/12:04:01.87           8.2549930      -15.823540       28.910213
2019-02-27/12:04:01.90           8.2634664      -15.813802       28.906764
2019-02-27/12:04:01.94           8.2709980      -15.807435       28.890792
2019-02-27/12:04:01.97           8.2762560      -15.812102       28.877076
2019-02-27/12:04:02.00           8.2626793      -15.800567       28.882098
2019-02-27/12:04:02.03           8.2605305      -15.796277       28.892746
2019-02-27/12:04:02.06           8.2527282      -15.793495       28.890330
2019-02-27/12:04:02.09           8.2364645      -15.787501       28.881382
2019-02-27/12:04:02.12           8.2191521      -15.785168       28.896165
2019-02-27/12:04:02.15           8.1969997      -15.806258       28.904222
2019-02-27/12:04:02.19           8.1774165      -15.814488       28.913749
2019-02-27/12:04:02.22           8.1639380      -15.815577       28.935877
2019-02-27/12:04:02.25           8.1522040      -15.812307       28.964687
2019-02-27/12:04:02.28           8.1486627      -15.810926       28.986491
2019-02-27/12:04:02.31           8.1314224      -15.809733       28.987595
2019-02-27/12:04:02.34           8.1224742      -15.798915       29.006873
2019-02-27/12:04:02.37           8.1109731      -15.790320       29.015510
2019-02-27/12:04:02.40           8.0875177      -15.783340       29.022239
2019-02-27/12:04:02.44           8.0743641      -15.771496       29.031414
2019-02-27/12:04:02.47           8.0604632      -15.774605       29.036695
2019-02-27/12:04:02.50           8.0440289      -15.772897       29.039485
2019-02-27/12:04:02.53           8.0332436      -15.776711       29.047182
2019-02-27/12:04:02.56           8.0229710      -15.776513       29.048239
2019-02-27/12:04:02.59           8.0192373      -15.773712       29.063081
2019-02-27/12:04:02.62           8.0172236      -15.775775       29.071215
2019-02-27/12:04:02.65           8.0188906      -15.784600       29.083360
2019-02-27/12:04:02.69           8.0256294      -15.791952       29.083779
2019-02-27/12:04:02.72           8.0286093      -15.798436       29.085734
2019-02-27/12:04:02.75           8.0355922      -15.797029       29.091459
2019-02-27/12:04:02.78           8.0352176      -15.809381       29.090916
2019-02-27/12:04:02.81           8.0344903      -15.813489       29.078411
2019-02-27/12:04:02.84           8.0374631      -15.824820       29.077435
2019-02-27/12:04:02.87           8.0353415      -15.839348       29.075446
2019-02-27/12:04:02.90           8.0234159      -15.857396       29.066686
2019-02-27/12:04:02.94           8.0180526      -15.862669       29.070040
2019-02-27/12:04:02.97           8.0170325      -15.866883       29.066559
2019-02-27/12:04:03.00           8.0167756      -15.851292       29.069892
2019-02-27/12:04:03.03           8.0088444      -15.856137       29.060311
2019-02-27/12:04:03.06           7.9998772      -15.844389       29.064569
2019-02-27/12:04:03.09           7.9912677      -15.845727       29.077863
2019-02-27/12:04:03.12           7.9793910      -15.836878       29.081453
2019-02-27/12:04:03.15           7.9732774      -15.834134       29.075302
2019-02-27/12:04:03.19           7.9687539      -15.816844       29.089747
2019-02-27/12:04:03.22           7.9522266      -15.813072       29.091233
2019-02-27/12:04:03.25           7.9349339      -15.805898       29.109014
2019-02-27/12:04:03.28           7.9128857      -15.811416       29.117487
2019-02-27/12:04:03.31           7.8974513      -15.807966       29.126668
2019-02-27/12:04:03.34           7.8857239      -15.813923       29.142157
2019-02-27/12:04:03.37           7.8762430      -15.816354       29.154741
2019-02-27/12:04:03.40           7.8626788      -15.829914       29.166815
2019-02-27/12:04:03.44           7.8498747      -15.833828       29.187361
2019-02-27/12:04:03.47           7.8474513      -15.855977       29.193790
2019-02-27/12:04:03.50           7.8494019      -15.865180       29.204460
2019-02-27/12:04:03.53           7.8470930      -15.866890       29.214120
2019-02-27/12:04:03.56           7.8501858      -15.877567       29.218788
2019-02-27/12:04:03.59           7.8422255      -15.876416       29.225856
2019-02-27/12:04:03.62           7.8397305      -15.873031       29.217781
2019-02-27/12:04:03.65           7.8257509      -15.877436       29.202863
2019-02-27/12:04:03.69           7.8217045      -15.882023       29.189877
2019-02-27/12:04:03.72           7.8163206      -15.892162       29.190341
2019-02-27/12:04:03.75           7.8102532      -15.887689       29.196953
2019-02-27/12:04:03.78           7.8152029      -15.902091       29.193018
2019-02-27/12:04:03.81           7.8130861      -15.917100       29.198587
2019-02-27/12:04:03.84           7.8063315      -15.929675       29.202686
2019-02-27/12:04:03.87           7.8129877      -15.954262       29.196653
2019-02-27/12:04:03.90           7.8106875      -15.967299       29.194311
2019-02-27/12:04:03.94           7.8130435      -15.959779       29.187800
2019-02-27/12:04:03.97           7.8075343      -15.956036       29.191429
2019-02-27/12:04:04.00           7.7990233      -15.945137       29.186154
2019-02-27/12:04:04.03           7.7858092      -15.946364       29.170636
2019-02-27/12:04:04.06           7.7671642      -15.934805       29.171512
2019-02-27/12:04:04.09           7.7578293      -15.940611       29.149631
2019-02-27/12:04:04.12           7.7496167      -15.941882       29.138368
2019-02-27/12:04:04.15           7.7389889      -15.938689       29.138708
2019-02-27/12:04:04.19           7.7247962      -15.931749       29.151435
2019-02-27/12:04:04.22           7.7208677      -15.939808       29.162385
2019-02-27/12:04:04.25           7.7175952      -15.941701       29.156311
2019-02-27/12:04:04.28           7.7132195      -15.951259       29.149447
2019-02-27/12:04:04.31           7.7039318      -15.963330       29.147213
2019-02-27/12:04:04.34           7.6887398      -15.969971       29.149111
2019-02-27/12:04:04.37           7.6791957      -15.965477       29.163312
2019-02-27/12:04:04.40           7.6720959      -15.955748       29.171749
2019-02-27/12:04:04.44           7.6601337      -15.952811       29.180946
2019-02-27/12:04:04.47           7.6577023      -15.962156       29.183446
2019-02-27/12:04:04.50           7.6479229      -15.972916       29.183271
2019-02-27/12:04:04.53           7.6375306      -15.978652       29.189970
2019-02-27/12:04:04.56           7.6261492      -15.981765       29.200775
2019-02-27/12:04:04.59           7.6220157      -15.986237       29.209989
2019-02-27/12:04:04.62           7.6226164      -16.005545       29.201544
2019-02-27/12:04:04.65           7.6206988      -16.029179       29.183821
2019-02-27/12:04:04.69           7.6124757      -16.042128       29.190248
2019-02-27/12:04:04.72           7.6081245      -16.057000       29.188006
2019-02-27/12:04:04.75           7.6007182      -16.073260       29.184712
2019-02-27/12:04:04.78           7.6002087      -16.079742       29.194280
2019-02-27/12:04:04.81           7.5986291      -16.095515       29.196897
2019-02-27/12:04:04.84           7.5999955      -16.097196       29.190006
2019-02-27/12:04:04.87           7.5946009      -16.092338       29.191756
2019-02-27/12:04:04.90           7.5918162      -16.081556       29.193359
2019-02-27/12:04:04.94           7.5821165      -16.070230       29.202585
2019-02-27/12:04:04.97           7.5792490      -16.081515       29.194829
2019-02-27/12:04:05.00           7.5715666      -16.082372       29.194296
2019-02-27/12:04:05.03           7.5726737      -16.090607       29.187363
2019-02-27/12:04:05.06           7.5661049      -16.092937       29.180831
2019-02-27/12:04:05.09           7.5581815      -16.093857       29.189334
2019-02-27/12:04:05.12           7.5483364      -16.099123       29.206781
2019-02-27/12:04:05.15           7.5562627      -16.114790       29.206264
2019-02-27/12:04:05.19           7.5494274      -16.110708       29.217855
2019-02-27/12:04:05.22           7.5458535      -16.120177       29.220249
2019-02-27/12:04:05.25           7.5389452      -16.110339       29.219717
2019-02-27/12:04:05.28           7.5291147      -16.110912       29.217930
2019-02-27/12:04:05.31           7.5106562      -16.098101       29.223562
2019-02-27/12:04:05.34           7.4954591      -16.092350       29.229078
2019-02-27/12:04:05.37           7.4816528      -16.088460       29.227095
2019-02-27/12:04:05.40           7.4645144      -16.092080       29.216483
2019-02-27/12:04:05.44           7.4402024      -16.097440       29.217304
2019-02-27/12:04:05.47           7.4325965      -16.122328       29.215374
2019-02-27/12:04:05.50           7.4145224      -16.133936       29.218086
2019-02-27/12:04:05.53           7.4048385      -16.149856       29.229181
2019-02-27/12:04:05.56           7.3950131      -16.157770       29.248965
2019-02-27/12:04:05.59           7.3912103      -16.174824       29.259792
2019-02-27/12:04:05.62           7.3842122      -16.190743       29.260698
2019-02-27/12:04:05.65           7.3813428      -16.202472       29.260514
2019-02-27/12:04:05.69           7.3796304      -16.217151       29.270325
2019-02-27/12:04:05.72           7.3598356      -16.206767       29.279624
2019-02-27/12:04:05.75           7.3472295      -16.193459       29.291172
2019-02-27/12:04:05.78           7.3431358      -16.186154       29.289341
2019-02-27/12:04:05.81           7.3382119      -16.193377       29.276152
2019-02-27/12:04:05.84           7.3342247      -16.196284       29.260424
2019-02-27/12:04:05.87           7.3241789      -16.202418       29.250133
2019-02-27/12:04:05.90           7.3198658      -16.220996       29.243168
2019-02-27/12:04:05.94           7.3214625      -16.238508       29.241140
2019-02-27/12:04:05.97           7.3277322      -16.249920       29.232707
2019-02-27/12:04:06.00           7.3477123      -16.274179       29.220126
2019-02-27/12:04:06.03           7.3656458      -16.307760       29.207006
2019-02-27/12:04:06.06           7.3645759      -16.317765       29.215784
2019-02-27/12:04:06.09           7.3633102      -16.319315       29.225718
2019-02-27/12:04:06.12           7.3668987      -16.323228       29.228087
2019-02-27/12:04:06.15           7.3759152      -16.322734       29.220495
2019-02-27/12:04:06.19           7.3771894      -16.307761       29.221038
2019-02-27/12:04:06.22           7.3693068      -16.296954       29.218462
2019-02-27/12:04:06.25           7.3519251      -16.284016       29.224300
2019-02-27/12:04:06.28           7.3297178      -16.273010       29.233843
2019-02-27/12:04:06.31           7.3063766      -16.265374       29.246480
2019-02-27/12:04:06.34           7.2935649      -16.261297       29.260297
2019-02-27/12:04:06.37           7.2802709      -16.257550       29.269997
2019-02-27/12:04:06.40           7.2725408      -16.260438       29.286480
2019-02-27/12:04:06.44           7.2532018      -16.259914       29.301627
2019-02-27/12:04:06.47           7.2369040      -16.254337       29.307032
2019-02-27/12:04:06.50           7.2217265      -16.253914       29.317218
2019-02-27/12:04:06.53           7.2203082      -16.262104       29.311513
2019-02-27/12:04:06.56           7.2154848      -16.270237       29.313396
2019-02-27/12:04:06.59           7.2039559      -16.263932       29.301414
2019-02-27/12:04:06.62           7.2011826      -16.272532       29.282410
2019-02-27/12:04:06.65           7.1957468      -16.289641       29.281483
2019-02-27/12:04:06.69           7.1796706      -16.295807       29.273418
2019-02-27/12:04:06.72           7.1671870      -16.317357       29.270666
2019-02-27/12:04:06.75           7.1604249      -16.339544       29.275696
2019-02-27/12:04:06.78           7.1556341      -16.351971       29.273729
2019-02-27/12:04:06.81           7.1445275      -16.367245       29.278716
2019-02-27/12:04:06.84           7.1485354      -16.389711       29.272636
2019-02-27/12:04:06.87           7.1386430      -16.403700       29.275886
2019-02-27/12:04:06.90           7.1267635      -16.405478       29.288889
2019-02-27/12:04:06.94           7.1248137      -16.407059       29.280634
2019-02-27/12:04:06.97           7.1276808      -16.413576       29.282713
2019-02-27/12:04:07.00           7.1324588      -16.413559       29.281054
2019-02-27/12:04:07.03           7.1352311      -16.419646       29.275613
2019-02-27/12:04:07.06           7.1286477      -16.422456       29.276698
2019-02-27/12:04:07.09           7.1199947      -16.423425       29.267085
2019-02-27/12:04:07.12           7.1084686      -16.414925       29.260345
2019-02-27/12:04:07.15           7.1018046      -16.416658       29.268559
2019-02-27/12:04:07.19           7.0977630      -16.435076       29.259211
2019-02-27/12:04:07.22           7.0825236      -16.447026       29.265948
2019-02-27/12:04:07.25           7.0680161      -16.459669       29.260658
2019-02-27/12:04:07.28           7.0679365      -16.469093       29.262124
2019-02-27/12:04:07.31           7.0622003      -16.478324       29.263334
2019-02-27/12:04:07.34           7.0672915      -16.495782       29.260345
2019-02-27/12:04:07.37           7.0712660      -16.499941       29.267817
2019-02-27/12:04:07.40           7.0681611      -16.504248       29.277327
2019-02-27/12:04:07.44           7.0652632      -16.505930       29.259912
2019-02-27/12:04:07.47           7.0635838      -16.501378       29.259252
2019-02-27/12:04:07.50           7.0535301      -16.493619       29.243122
2019-02-27/12:04:07.53           7.0493561      -16.474539       29.245783
2019-02-27/12:04:07.56           7.0340670      -16.463525       29.246796
2019-02-27/12:04:07.59           7.0190060      -16.465261       29.242814
2019-02-27/12:04:07.62           6.9934931      -16.453711       29.243491
2019-02-27/12:04:07.65           6.9780601      -16.455558       29.257562
2019-02-27/12:04:07.69           6.9696787      -16.456260       29.261112
2019-02-27/12:04:07.72           6.9576688      -16.457519       29.282238
2019-02-27/12:04:07.75           6.9457568      -16.470107       29.282370
2019-02-27/12:04:07.78           6.9349417      -16.477595       29.301165
2019-02-27/12:04:07.81           6.9159235      -16.491895       29.312775
2019-02-27/12:04:07.84           6.9071048      -16.505733       29.316249
2019-02-27/12:04:07.87           6.8981440      -16.508903       29.326079
2019-02-27/12:04:07.90           6.8992673      -16.522910       29.331396
2019-02-27/12:04:07.94           6.8947707      -16.529300       29.321461
2019-02-27/12:04:07.97           6.8816272      -16.538877       29.327207
2019-02-27/12:04:08.00           6.8762642      -16.541405       29.335064
2019-02-27/12:04:08.03           6.8649388      -16.540722       29.341870
2019-02-27/12:04:08.06           6.8599212      -16.547360       29.343427
2019-02-27/12:04:08.09           6.8639973      -16.561200       29.336090
2019-02-27/12:04:08.12           6.8616134      -16.564558       29.339765
2019-02-27/12:04:08.15           6.8569711      -16.572092       29.331748
2019-02-27/12:04:08.19           6.8506068      -16.582804       29.330797
2019-02-27/12:04:08.22           6.8443747      -16.596583       29.339681
2019-02-27/12:04:08.25           6.8422785      -16.610475       29.343585
2019-02-27/12:04:08.28           6.8421507      -16.636587       29.337749
2019-02-27/12:04:08.31           6.8409153      -16.645086       29.346216
2019-02-27/12:04:08.34           6.8477060      -16.645913       29.346805
2019-02-27/12:04:08.37           6.8434184      -16.650045       29.333077
2019-02-27/12:04:08.40           6.8363070      -16.653204       29.330106
2019-02-27/12:04:08.44           6.8281263      -16.653205       29.339310
2019-02-27/12:04:08.47           6.8198366      -16.642620       29.339267
2019-02-27/12:04:08.50           6.8052144      -16.633883       29.337732
2019-02-27/12:04:08.53           6.7935812      -16.631831       29.337586
2019-02-27/12:04:08.56           6.7812554      -16.615701       29.344476
2019-02-27/12:04:08.59           6.7794824      -16.613282       29.354226
2019-02-27/12:04:08.62           6.7794076      -16.632875       29.357465
2019-02-27/12:04:08.65           6.7833862      -16.648748       29.376120
2019-02-27/12:04:08.69           6.7874253      -16.652338       29.382660
2019-02-27/12:04:08.72           6.7776962      -16.651163       29.393768
2019-02-27/12:04:08.75           6.7733305      -16.651464       29.400451
2019-02-27/12:04:08.78           6.7747841      -16.651915       29.398348
2019-02-27/12:04:08.81           6.7641486      -16.647637       29.397013
2019-02-27/12:04:08.84           6.7507027      -16.648340       29.396424
2019-02-27/12:04:08.87           6.7283327      -16.647752       29.385698
2019-02-27/12:04:08.90           6.7088279      -16.625395       29.397147
2019-02-27/12:04:08.94           6.6847465      -16.608658       29.398507
2019-02-27/12:04:08.97           6.6619488      -16.613593       29.403892
2019-02-27/12:04:09.00           6.6590512      -16.624807       29.402900
2019-02-27/12:04:09.03           6.6531181      -16.640063       29.403205
2019-02-27/12:04:09.06           6.6473699      -16.653512       29.416243
2019-02-27/12:04:09.09           6.6497231      -16.673189       29.418321
2019-02-27/12:04:09.12           6.6539561      -16.695399       29.425483
2019-02-27/12:04:09.15           6.6575814      -16.713118       29.440455
2019-02-27/12:04:09.19           6.6512192      -16.736754       29.428007
2019-02-27/12:04:09.22           6.6496785      -16.746536       29.431846
2019-02-27/12:04:09.25           6.6418391      -16.759262       29.427088
2019-02-27/12:04:09.28           6.6344402      -16.772215       29.427399
2019-02-27/12:04:09.31           6.6217518      -16.779919       29.427917
2019-02-27/12:04:09.34           6.6013429      -16.782291       29.429837
2019-02-27/12:04:09.37           6.5890749      -16.780066       29.433692
2019-02-27/12:04:09.40           6.5793707      -16.775235       29.425017
2019-02-27/12:04:09.44           6.5714607      -16.781129       29.406207
2019-02-27/12:04:09.47           6.5676354      -16.783285       29.402800
2019-02-27/12:04:09.50           6.5608349      -16.800735       29.395316
2019-02-27/12:04:09.53           6.5590921      -16.813882       29.395870
2019-02-27/12:04:09.56           6.5475641      -16.825176       29.391761
2019-02-27/12:04:09.59           6.5557887      -16.838475       29.394117
2019-02-27/12:04:09.62           6.5724257      -16.862129       29.379199
2019-02-27/12:04:09.65           6.5753969      -16.875583       29.370802
2019-02-27/12:04:09.69           6.5747247      -16.894550       29.361505
2019-02-27/12:04:09.72           6.5735703      -16.894522       29.353096
2019-02-27/12:04:09.75           6.5643958      -16.905366       29.355873
2019-02-27/12:04:09.78           6.5567317      -16.899833       29.339998
2019-02-27/12:04:09.81           6.5455650      -16.892708       29.331325
2019-02-27/12:04:09.84           6.5434274      -16.887395       29.324706
2019-02-27/12:04:09.87           6.5248824      -16.889217       29.312876
2019-02-27/12:04:09.90           6.5064959      -16.877966       29.319153
2019-02-27/12:04:09.94           6.4931133      -16.874792       29.329996
2019-02-27/12:04:09.97           6.4920001      -16.878952       29.333342
2019-02-27/12:04:10.00           6.4899171      -16.887986       29.340213
2019-02-27/12:04:10.03           6.4970085      -16.891287       29.340680
2019-02-27/12:04:10.06           6.5021741      -16.904330       29.348196
2019-02-27/12:04:10.09           6.5071780      -16.905264       29.337014
2019-02-27/12:04:10.12           6.5110217      -16.902611       29.330476
2019-02-27/12:04:10.15           6.5082539      -16.892817       29.331662
2019-02-27/12:04:10.19           6.5017850      -16.900484       29.311942
2019-02-27/12:04:10.22           6.4980793      -16.899424       29.296259
2019-02-27/12:04:10.25           6.4794178      -16.900733       29.292522
2019-02-27/12:04:10.28           6.4726349      -16.901514       29.292380
2019-02-27/12:04:10.31           6.4625307      -16.907620       29.288889
2019-02-27/12:04:10.34           6.4487049      -16.910085       29.300269
2019-02-27/12:04:10.37           6.4381122      -16.922821       29.314809
2019-02-27/12:04:10.40           6.4201389      -16.935888       29.333896
2019-02-27/12:04:10.44           6.4144718      -16.963241       29.343955
2019-02-27/12:04:10.47           6.4118213      -16.973628       29.364234
2019-02-27/12:04:10.50           6.4074636      -16.989950       29.378314
2019-02-27/12:04:10.53           6.4036194      -16.997981       29.380533
2019-02-27/12:04:10.56           6.3841438      -17.017495       29.376341
2019-02-27/12:04:10.59           6.3746503      -17.025332       29.378342
2019-02-27/12:04:10.62           6.3611629      -17.028715       29.380166
2019-02-27/12:04:10.65           6.3522953      -17.027566       29.384940
2019-02-27/12:04:10.69           6.3453927      -17.024738       29.374021
2019-02-27/12:04:10.72           6.3357458      -17.005881       29.375009
2019-02-27/12:04:10.75           6.3301118      -17.010258       29.370243
2019-02-27/12:04:10.78           6.3243395      -17.009920       29.361795
2019-02-27/12:04:10.81           6.3150590      -17.015503       29.359990
2019-02-27/12:04:10.84           6.3092626      -17.008644       29.369624
2019-02-27/12:04:10.87           6.2945749      -17.021932       29.365540
2019-02-27/12:04:10.90           6.2998191      -17.039828       29.361167
2019-02-27/12:04:10.94           6.3017697      -17.060273       29.366726
2019-02-27/12:04:10.97           6.3071540      -17.078568       29.369879
2019-02-27/12:04:11.00           6.3123109      -17.103431       29.373013
2019-02-27/12:04:11.03           6.3034543      -17.111322       29.386679
2019-02-27/12:04:11.06           6.2985500      -17.117824       29.394930
2019-02-27/12:04:11.09           6.2996973      -17.108733       29.401117
2019-02-27/12:04:11.12           6.3053882      -17.116120       29.399119
2019-02-27/12:04:11.15           6.3028923      -17.096406       29.412676
2019-02-27/12:04:11.19           6.2908983      -17.083286       29.411458
2019-02-27/12:04:11.22           6.2760089      -17.069866       29.406375
2019-02-27/12:04:11.25           6.2550189      -17.060777       29.408730
2019-02-27/12:04:11.28           6.2338714      -17.053381       29.413953
2019-02-27/12:04:11.31           6.2199427      -17.047347       29.417490
2019-02-27/12:04:11.34           6.2106860      -17.043723       29.422446
2019-02-27/12:04:11.37           6.2006225      -17.045368       29.438459
2019-02-27/12:04:11.40           6.1895351      -17.039085       29.453932
2019-02-27/12:04:11.44           6.1755292      -17.049758       29.450188
2019-02-27/12:04:11.47           6.1710763      -17.057576       29.456416
2019-02-27/12:04:11.50           6.1536000      -17.059133       29.460448
2019-02-27/12:04:11.53           6.1568264      -17.069643       29.462940
2019-02-27/12:04:11.56           6.1451758      -17.070806       29.457201
2019-02-27/12:04:11.59           6.1328019      -17.074571       29.451179
2019-02-27/12:04:11.62           6.1117420      -17.081076       29.453388
2019-02-27/12:04:11.65           6.0963910      -17.091517       29.451010
2019-02-27/12:04:11.69           6.0757512      -17.096712       29.448854
2019-02-27/12:04:11.72           6.0768594      -17.105844       29.457211
2019-02-27/12:04:11.75           6.0629608      -17.112054       29.472917
2019-02-27/12:04:11.78           6.0614177      -17.120165       29.483025
2019-02-27/12:04:11.81           6.0479890      -17.125614       29.486295
2019-02-27/12:04:11.84           6.0420247      -17.143521       29.489091
2019-02-27/12:04:11.87           6.0405712      -17.160252       29.482502
2019-02-27/12:04:11.90           6.0355044      -17.168442       29.493666
2019-02-27/12:04:11.94           6.0324489      -17.183451       29.497045
2019-02-27/12:04:11.97           6.0364716      -17.192881       29.509268
2019-02-27/12:04:12.00           6.0267875      -17.194895       29.514780
2019-02-27/12:04:12.03           6.0244231      -17.197143       29.516683
2019-02-27/12:04:12.06           6.0199845      -17.197453       29.523491
2019-02-27/12:04:12.09           6.0070895      -17.195038       29.531445
2019-02-27/12:04:12.12           6.0048632      -17.196713       29.523376
2019-02-27/12:04:12.15           5.9986552      -17.188501       29.526084
2019-02-27/12:04:12.19           5.9936153      -17.189866       29.505133
2019-02-27/12:04:12.22           5.9831201      -17.191988       29.483442
2019-02-27/12:04:12.25           5.9739130      -17.201305       29.467908
2019-02-27/12:04:12.28           5.9639547      -17.220749       29.451536
2019-02-27/12:04:12.31           5.9459303      -17.226978       29.447678
2019-02-27/12:04:12.34           5.9416045      -17.244935       29.446686
2019-02-27/12:04:12.37           5.9454781      -17.260923       29.449888
2019-02-27/12:04:12.40           5.9459391      -17.267229       29.459904
2019-02-27/12:04:12.44           5.9413357      -17.284818       29.460421
2019-02-27/12:04:12.47           5.9540126      -17.310301       29.458509
2019-02-27/12:04:12.50           5.9662015      -17.315676       29.464544
2019-02-27/12:04:12.53           5.9630370      -17.327091       29.448125
2019-02-27/12:04:12.56           5.9613038      -17.322027       29.437620
2019-02-27/12:04:12.59           5.9702878      -17.334398       29.416128
2019-02-27/12:04:12.62           5.9574132      -17.346051       29.396470
2019-02-27/12:04:12.65           5.9467441      -17.348766       29.384774
2019-02-27/12:04:12.69           5.9370366      -17.347583       29.387041
2019-02-27/12:04:12.72           5.9398082      -17.344938       29.396000
2019-02-27/12:04:12.75           5.9212293      -17.339144       29.400512
2019-02-27/12:04:12.78           5.9041024      -17.338850       29.408316
2019-02-27/12:04:12.81           5.8906688      -17.335678       29.419311
2019-02-27/12:04:12.84           5.8853064      -17.335409       29.440638
2019-02-27/12:04:12.87           5.8737988      -17.331552       29.453426
2019-02-27/12:04:12.90           5.8663695      -17.332146       29.457368
2019-02-27/12:04:12.94           5.8551614      -17.335625       29.467152
2019-02-27/12:04:12.97           5.8451701      -17.345900       29.466548
2019-02-27/12:04:13.00           5.8198041      -17.348717       29.463071
2019-02-27/12:04:13.03           5.8080172      -17.345605       29.470256
2019-02-27/12:04:13.06           5.8051660      -17.357817       29.468899
2019-02-27/12:04:13.09           5.8024360      -17.367780       29.472747
2019-02-27/12:04:13.12           5.7921429      -17.378806       29.466540
2019-02-27/12:04:13.15           5.7852896      -17.386566       29.465017
2019-02-27/12:04:13.19           5.7741314      -17.386856       29.462508
2019-02-27/12:04:13.22           5.7657077      -17.391360       29.452501
2019-02-27/12:04:13.25           5.7497835      -17.393558       29.453783
2019-02-27/12:04:13.28           5.7491568      -17.408101       29.455061
2019-02-27/12:04:13.31           5.7368667      -17.427893       29.447486
2019-02-27/12:04:13.34           5.7150084      -17.444551       29.448995
2019-02-27/12:04:13.37           5.7030557      -17.455526       29.446624
2019-02-27/12:04:13.40           5.7009637      -17.475284       29.447345
2019-02-27/12:04:13.44           5.6860715      -17.488607       29.452473
2019-02-27/12:04:13.47           5.6867930      -17.503381       29.452403
2019-02-27/12:04:13.50           5.6866853      -17.511178       29.451229
2019-02-27/12:04:13.53           5.6817046      -17.520504       29.437300
2019-02-27/12:04:13.56           5.6685482      -17.526367       29.430144
2019-02-27/12:04:13.59           5.6612226      -17.526406       29.424132
2019-02-27/12:04:13.62           5.6580353      -17.518506       29.412680
2019-02-27/12:04:13.65           5.6650850      -17.528233       29.410749
2019-02-27/12:04:13.69           5.6599786      -17.538122       29.406807
2019-02-27/12:04:13.72           5.6512361      -17.553524       29.402024
2019-02-27/12:04:13.75           5.6458917      -17.569418       29.406156
2019-02-27/12:04:13.78           5.6483354      -17.601356       29.402557
2019-02-27/12:04:13.81           5.6632696      -17.621115       29.402880
2019-02-27/12:04:13.84           5.6764112      -17.639306       29.406612
2019-02-27/12:04:13.87           5.6857709      -17.654563       29.401559
2019-02-27/12:04:13.90           5.6886848      -17.664719       29.405618
2019-02-27/12:04:13.94           5.6662828      -17.660326       29.397584
2019-02-27/12:04:13.97           5.6571187      -17.655050       29.399769
2019-02-27/12:04:14.00           5.6548822      -17.644374       29.395165
2019-02-27/12:04:14.03           5.6498759      -17.634925       29.387120
2019-02-27/12:04:14.06           5.6343699      -17.613291       29.385692
2019-02-27/12:04:14.09           5.6141977      -17.603149       29.388890
2019-02-27/12:04:14.12           5.5917190      -17.596138       29.378538
2019-02-27/12:04:14.15           5.5723826      -17.588658       29.386673
2019-02-27/12:04:14.19           5.5528553      -17.591510       29.390030
2019-02-27/12:04:14.22           5.5463872      -17.596289       29.399365
2019-02-27/12:04:14.25           5.5277441      -17.587331       29.400672
2019-02-27/12:04:14.28           5.5129692      -17.598981       29.402987
2019-02-27/12:04:14.31           5.5038256      -17.604432       29.398904
2019-02-27/12:04:14.34           5.4952530      -17.623989       29.396894
2019-02-27/12:04:14.37           5.4847124      -17.629196       29.403200
2019-02-27/12:04:14.40           5.4818560      -17.643487       29.412305
2019-02-27/12:04:14.44           5.4730524      -17.658339       29.415630
2019-02-27/12:04:14.47           5.4786261      -17.668391       29.425059
2019-02-27/12:04:14.50           5.4754350      -17.673281       29.426769
2019-02-27/12:04:14.53           5.4784821      -17.684949       29.431260
2019-02-27/12:04:14.56           5.4739968      -17.689045       29.433376
2019-02-27/12:04:14.59           5.4586976      -17.695584       29.451567
2019-02-27/12:04:14.62           5.4446536      -17.685256       29.468105
2019-02-27/12:04:14.65           5.4291956      -17.688243       29.466462
2019-02-27/12:04:14.69           5.4117700      -17.684965       29.464531
2019-02-27/12:04:14.72           5.4010231      -17.686030       29.468118
2019-02-27/12:04:14.75           5.3825570      -17.682341       29.465083
2019-02-27/12:04:14.78           5.3704495      -17.690692       29.469492
2019-02-27/12:04:14.81           5.3527778      -17.697736       29.471815
2019-02-27/12:04:14.84           5.3559079      -17.704516       29.479181
2019-02-27/12:04:14.87           5.3553232      -17.713612       29.491455
2019-02-27/12:04:14.90           5.3592646      -17.736045       29.483257
2019-02-27/12:04:14.94           5.3606558      -17.755756       29.482975
2019-02-27/12:04:14.97           5.3502081      -17.759849       29.487398
2019-02-27/12:04:15.00           5.3453178      -17.766983       29.469697
2019-02-27/12:04:15.03           5.3379654      -17.789070       29.452144
2019-02-27/12:04:15.06           5.3287969      -17.794541       29.448096
2019-02-27/12:04:15.09           5.3207096      -17.819236       29.430277
2019-02-27/12:04:15.12           5.3081844      -17.830054       29.422939
2019-02-27/12:04:15.15           5.2973091      -17.833989       29.404248
2019-02-27/12:04:15.19           5.2925268      -17.834525       29.404592
2019-02-27/12:04:15.22           5.2828385      -17.847316       29.394958
2019-02-27/12:04:15.25           5.2807427      -17.859026       29.395346
2019-02-27/12:04:15.28           5.2756689      -17.869865       29.408985
2019-02-27/12:04:15.31           5.2674916      -17.875153       29.423147
2019-02-27/12:04:15.34           5.2672901      -17.886729       29.426281
2019-02-27/12:04:15.37           5.2633840      -17.881820       29.440172
2019-02-27/12:04:15.40           5.2576525      -17.891534       29.440269
2019-02-27/12:04:15.44           5.2574788      -17.898784       29.447223
2019-02-27/12:04:15.47           5.2419448      -17.902348       29.446579
2019-02-27/12:04:15.50           5.2412841      -17.901309       29.457074
2019-02-27/12:04:15.53           5.2468137      -17.901828       29.447630
2019-02-27/12:04:15.56           5.2511334      -17.907371       29.444209
2019-02-27/12:04:15.59           5.2453916      -17.902606       29.446335
2019-02-27/12:04:15.62           5.2385736      -17.905536       29.438761
2019-02-27/12:04:15.65           5.2269272      -17.903973       29.437451
2019-02-27/12:04:15.69           5.2076406      -17.896542       29.427619
2019-02-27/12:04:15.72           5.1931794      -17.889832       29.416301
2019-02-27/12:04:15.75           5.1833086      -17.890422       29.403516
2019-02-27/12:04:15.78           5.1689628      -17.885201       29.401643
2019-02-27/12:04:15.81           5.1498275      -17.893150       29.407307
2019-02-27/12:04:15.84           5.1294054      -17.893366       29.405839
2019-02-27/12:04:15.87           5.1204913      -17.909353       29.411158
2019-02-27/12:04:15.90           5.1166712      -17.922125       29.417306
2019-02-27/12:04:15.94           5.1137135      -17.941896       29.415549
2019-02-27/12:04:15.97           5.1232135      -17.950039       29.418590
2019-02-27/12:04:16.00           5.1144550      -17.960019       29.424856
2019-02-27/12:04:16.03           5.1139793      -17.971217       29.429513
2019-02-27/12:04:16.06           5.1127766      -17.981858       29.421586
2019-02-27/12:04:16.09           5.1161194      -17.974587       29.420466
2019-02-27/12:04:16.12           5.1128668      -17.976339       29.409915
2019-02-27/12:04:16.15           5.1083679      -17.973574       29.386494
2019-02-27/12:04:16.19           5.0910880      -17.971297       29.375073
2019-02-27/12:04:16.22           5.0792621      -17.964484       29.369131
2019-02-27/12:04:16.25           5.0655951      -17.974884       29.369794
2019-02-27/12:04:16.28           5.0555624      -17.983507       29.375526
2019-02-27/12:04:16.31           5.0400225      -17.993455       29.381521
2019-02-27/12:04:16.34           5.0251992      -18.000763       29.396813
2019-02-27/12:04:16.37           5.0178392      -18.028080       29.402063
2019-02-27/12:04:16.40           5.0140076      -18.047197       29.423850
2019-02-27/12:04:16.44           5.0068502      -18.060400       29.438639
2019-02-27/12:04:16.47           5.0134961      -18.073492       29.451548
2019-02-27/12:04:16.50           5.0219513      -18.076898       29.457318
2019-02-27/12:04:16.53           5.0106101      -18.092246       29.462945
2019-02-27/12:04:16.56           5.0038620      -18.104183       29.464334
2019-02-27/12:04:16.59           4.9962362      -18.105929       29.470341
2019-02-27/12:04:16.62           4.9896716      -18.100564       29.477967
2019-02-27/12:04:16.65           4.9750160      -18.094931       29.486669
2019-02-27/12:04:16.69           4.9562420      -18.097846       29.483770
2019-02-27/12:04:16.72           4.9411459      -18.087099       29.499298
2019-02-27/12:04:16.75           4.9192926      -18.076322       29.514537
2019-02-27/12:04:16.78           4.8924547      -18.082155       29.516011
2019-02-27/12:04:16.81           4.8756293      -18.069310       29.524969
2019-02-27/12:04:16.84           4.8690315      -18.072050       29.524016
2019-02-27/12:04:16.87           4.8610596      -18.071373       29.521133
2019-02-27/12:04:16.90           4.8459097      -18.087577       29.513239
2019-02-27/12:04:16.94           4.8386899      -18.091216       29.518170
2019-02-27/12:04:16.97           4.8398869      -18.090622       29.523377
2019-02-27/12:04:17.00           4.8390390      -18.106912       29.518655
2019-02-27/12:04:17.03           4.8397561      -18.127571       29.515318
2019-02-27/12:04:17.06           4.8471772      -18.133725       29.532316
2019-02-27/12:04:17.09           4.8609207      -18.146155       29.533071
2019-02-27/12:04:17.12           4.8619693      -18.151026       29.536378
2019-02-27/12:04:17.15           4.8624342      -18.163793       29.535063
2019-02-27/12:04:17.19           4.8687458      -18.163216       29.535347
2019-02-27/12:04:17.22           4.8657740      -18.164268       29.521400
2019-02-27/12:04:17.25           4.8577012      -18.157212       29.520957
2019-02-27/12:04:17.28           4.8506014      -18.151716       29.514505
2019-02-27/12:04:17.31           4.8385287      -18.147762       29.504364
2019-02-27/12:04:17.34           4.8245453      -18.155237       29.486197
2019-02-27/12:04:17.37           4.8131954      -18.148641       29.485343
2019-02-27/12:04:17.40           4.8107335      -18.146069       29.490258
2019-02-27/12:04:17.44           4.8127836      -18.148136       29.500392
2019-02-27/12:04:17.47           4.8113676      -18.149708       29.510660
2019-02-27/12:04:17.50           4.8153207      -18.151636       29.523529
2019-02-27/12:04:17.53           4.8178484      -18.162038       29.521117
2019-02-27/12:04:17.56           4.8232565      -18.166307       29.524972
2019-02-27/12:04:17.59           4.8288459      -18.164600       29.520737
2019-02-27/12:04:17.62           4.8284806      -18.162882       29.518825
2019-02-27/12:04:17.65           4.8251057      -18.172749       29.508752
2019-02-27/12:04:17.69           4.8104823      -18.166691       29.489444
2019-02-27/12:04:17.72           4.8011299      -18.155100       29.485159
2019-02-27/12:04:17.75           4.7859659      -18.156338       29.469307
2019-02-27/12:04:17.78           4.7648495      -18.161299       29.460036
2019-02-27/12:04:17.81           4.7510744      -18.172880       29.453671
2019-02-27/12:04:17.84           4.7343574      -18.184150       29.452504
2019-02-27/12:04:17.87           4.7201495      -18.190573       29.461982
2019-02-27/12:04:17.90           4.7111818      -18.202846       29.463147
2019-02-27/12:04:17.94           4.6943311      -18.212061       29.460608
2019-02-27/12:04:17.97           4.6849183      -18.226732       29.468077
2019-02-27/12:04:18.00           4.6674694      -18.247624       29.456155
2019-02-27/12:04:18.03           4.6717827      -18.266535       29.457894
2019-02-27/12:04:18.06           4.6720631      -18.277815       29.456182
2019-02-27/12:04:18.09           4.6673067      -18.280457       29.457991
2019-02-27/12:04:18.12           4.6620939      -18.285542       29.457077
2019-02-27/12:04:18.15           4.6626067      -18.297214       29.453864
2019-02-27/12:04:18.19           4.6587856      -18.298113       29.473446
2019-02-27/12:04:18.22           4.6550774      -18.301119       29.485383
2019-02-27/12:04:18.25           4.6612931      -18.312376       29.490373
2019-02-27/12:04:18.28           4.6624315      -18.311818       29.495585
2019-02-27/12:04:18.31           4.6390288      -18.306924       29.493277
2019-02-27/12:04:18.34           4.6283893      -18.315952       29.494995
2019-02-27/12:04:18.37           4.6111220      -18.319499       29.498336
2019-02-27/12:04:18.40           4.6001969      -18.328696       29.502520
2019-02-27/12:04:18.44           4.5820132      -18.340909       29.495651
2019-02-27/12:04:18.47           4.5646936      -18.348835       29.486164
2019-02-27/12:04:18.50           4.5567924      -18.360965       29.487492
2019-02-27/12:04:18.53           4.5385031      -18.371066       29.488275
2019-02-27/12:04:18.56           4.5271769      -18.385838       29.502067
2019-02-27/12:04:18.59           4.5285362      -18.404441       29.509029
2019-02-27/12:04:18.62           4.5191834      -18.414268       29.510353
2019-02-27/12:04:18.65           4.5263576      -18.423358       29.505083
2019-02-27/12:04:18.69           4.5184014      -18.432358       29.494096
2019-02-27/12:04:18.72           4.5156441      -18.436975       29.491012
2019-02-27/12:04:18.75           4.5162866      -18.446474       29.474954
2019-02-27/12:04:18.78           4.5148342      -18.444371       29.471966
2019-02-27/12:04:18.81           4.5077043      -18.445867       29.464086
2019-02-27/12:04:18.84           4.4966874      -18.448754       29.452668
2019-02-27/12:04:18.87           4.4895911      -18.449691       29.443832
2019-02-27/12:04:18.90           4.4913753      -18.458427       29.435981
2019-02-27/12:04:18.94           4.4778628      -18.476774       29.434782
2019-02-27/12:04:18.97           4.4851860      -18.491098       29.434205
2019-02-27/12:04:19.00           4.4827665      -18.505637       29.439531
2019-02-27/12:04:19.03           4.4781938      -18.512912       29.454123
2019-02-27/12:04:19.06           4.4716783      -18.527894       29.456455
2019-02-27/12:04:19.09           4.4785441      -18.537142       29.453663
2019-02-27/12:04:19.12           4.4861925      -18.539442       29.454932
2019-02-27/12:04:19.15           4.4796794      -18.546911       29.457773
2019-02-27/12:04:19.19           4.4645798      -18.553379       29.455707
2019-02-27/12:04:19.22           4.4706019      -18.552378       29.466535
2019-02-27/12:04:19.25           4.4608785      -18.544715       29.469022
2019-02-27/12:04:19.28           4.4542023      -18.539931       29.477676
2019-02-27/12:04:19.31           4.4533733      -18.546582       29.460667
2019-02-27/12:04:19.34           4.4519372      -18.557901       29.444783
2019-02-27/12:04:19.37           4.4416413      -18.565102       29.441208
2019-02-27/12:04:19.40           4.4243716      -18.564358       29.439383
2019-02-27/12:04:19.44           4.4209380      -18.566189       29.428922
2019-02-27/12:04:19.47           4.4256594      -18.567677       29.425411
2019-02-27/12:04:19.50           4.4072068      -18.571487       29.410633
2019-02-27/12:04:19.53           4.4003098      -18.576060       29.394592
2019-02-27/12:04:19.56           4.3922241      -18.585685       29.375581
2019-02-27/12:04:19.59           4.3772376      -18.594718       29.384903
2019-02-27/12:04:19.62           4.3659000      -18.598231       29.395000
2019-02-27/12:04:19.65           4.3503299      -18.607649       29.400225
2019-02-27/12:04:19.69           4.3460148      -18.633029       29.405649
2019-02-27/12:04:19.72           4.3435370      -18.659378       29.415726
2019-02-27/12:04:19.75           4.3305488      -18.670389       29.420135
2019-02-27/12:04:19.78           4.3235188      -18.678130       29.436953
2019-02-27/12:04:19.81           4.3190554      -18.684234       29.458672
2019-02-27/12:04:19.84           4.3138006      -18.682306       29.468311
2019-02-27/12:04:19.87           4.3054533      -18.678057       29.472753
2019-02-27/12:04:19.90           4.2919218      -18.663655       29.480295
2019-02-27/12:04:19.94           4.2824260      -18.667135       29.475086
2019-02-27/12:04:19.97           4.2606654      -18.654184       29.477617
2019-02-27/12:04:20.00           4.2393633      -18.642024       29.477144
2019-02-27/12:04:20.03           4.2214195      -18.632025       29.479408
2019-02-27/12:04:20.06           4.2115039      -18.629874       29.471024
2019-02-27/12:04:20.09           4.1909573      -18.636547       29.467394
2019-02-27/12:04:20.12           4.1717668      -18.643406       29.471422
2019-02-27/12:04:20.15           4.1675391      -18.641381       29.472179
2019-02-27/12:04:20.19           4.1590109      -18.650105       29.474260
2019-02-27/12:04:20.22           4.1568807      -18.656899       29.486698
2019-02-27/12:04:20.25           4.1566666      -18.666291       29.486153
2019-02-27/12:04:20.28           4.1585776      -18.668970       29.488287
2019-02-27/12:04:20.31           4.1582494      -18.680031       29.490627
2019-02-27/12:04:20.34           4.1520235      -18.690018       29.484372
2019-02-27/12:04:20.37           4.1471875      -18.695902       29.480545
2019-02-27/12:04:20.40           4.1420554      -18.708975       29.468703
2019-02-27/12:04:20.44           4.1370695      -18.728329       29.472492
2019-02-27/12:04:20.47           4.1301178      -18.744159       29.460268
2019-02-27/12:04:20.50           4.1210454      -18.759190       29.445863
2019-02-27/12:04:20.53           4.1194675      -18.768897       29.447657
2019-02-27/12:04:20.56           4.1085110      -18.774299       29.456717
2019-02-27/12:04:20.59           4.1060737      -18.781315       29.462603
2019-02-27/12:04:20.62           4.0963286      -18.785389       29.478902
2019-02-27/12:04:20.65           4.0928654      -18.805936       29.480791
2019-02-27/12:04:20.69           4.0849876      -18.809930       29.490794
2019-02-27/12:04:20.72           4.0739531      -18.812711       29.497520
2019-02-27/12:04:20.75           4.0731237      -18.826777       29.498120
2019-02-27/12:04:20.78           4.0672910      -18.824677       29.502735
2019-02-27/12:04:20.81           4.0608602      -18.844965       29.500814
2019-02-27/12:04:20.84           4.0529664      -18.859221       29.494620
2019-02-27/12:04:20.87           4.0404930      -18.873145       29.488449
2019-02-27/12:04:20.90           4.0339659      -18.882813       29.474694
2019-02-27/12:04:20.94           4.0306546      -18.885615       29.463743
2019-02-27/12:04:20.97           4.0291195      -18.893728       29.453644
2019-02-27/12:04:21.00           4.0210217      -18.906002       29.437048
2019-02-27/12:04:21.03           4.0124998      -18.906176       29.428706
2019-02-27/12:04:21.06           4.0000300      -18.911551       29.412085
2019-02-27/12:04:21.09           3.9857379      -18.905199       29.397031
2019-02-27/12:04:21.12           3.9730663      -18.924110       29.379017
2019-02-27/12:04:21.15           3.9619013      -18.927530       29.377697
2019-02-27/12:04:21.19           3.9558038      -18.942769       29.376166
2019-02-27/12:04:21.22           3.9513758      -18.950501       29.380309
2019-02-27/12:04:21.25           3.9380763      -18.968644       29.385825
2019-02-27/12:04:21.28           3.9322830      -18.979930       29.386589
2019-02-27/12:04:21.31           3.9272660      -19.007301       29.399922
2019-02-27/12:04:21.34           3.9317856      -19.034006       29.417842
2019-02-27/12:04:21.37           3.9374434      -19.058965       29.423977
2019-02-27/12:04:21.40           3.9457490      -19.069926       29.429304
2019-02-27/12:04:21.44           3.9545373      -19.091881       29.424455
2019-02-27/12:04:21.47           3.9664929      -19.107038       29.413377
2019-02-27/12:04:21.50           3.9578944      -19.115299       29.405525
2019-02-27/12:04:21.53           3.9640573      -19.113730       29.394900
2019-02-27/12:04:21.56           3.9619891      -19.120591       29.377833
2019-02-27/12:04:21.59           3.9514072      -19.104375       29.367342
2019-02-27/12:04:21.62           3.9350670      -19.096610       29.358191
2019-02-27/12:04:21.65           3.9244464      -19.092197       29.352445
2019-02-27/12:04:21.69           3.8993108      -19.077038       29.361352
2019-02-27/12:04:21.72           3.8799142      -19.074404       29.355551
2019-02-27/12:04:21.75           3.8610346      -19.059040       29.368648
2019-02-27/12:04:21.78           3.8466976      -19.054778       29.375519
2019-02-27/12:04:21.81           3.8330788      -19.055426       29.382152
2019-02-27/12:04:21.84           3.8226729      -19.055688       29.380145
2019-02-27/12:04:21.87           3.8168760      -19.066974       29.380933
2019-02-27/12:04:21.90           3.8112753      -19.064723       29.383115
2019-02-27/12:04:21.94           3.7945954      -19.069463       29.382158
2019-02-27/12:04:21.97           3.8026580      -19.095680       29.359456
2019-02-27/12:04:22.00           3.8013851      -19.103574       29.355957
2019-02-27/12:04:22.03           3.7925287      -19.121639       29.342481
2019-02-27/12:04:22.06           3.7967394      -19.142691       29.336733
2019-02-27/12:04:22.09           3.7974468      -19.159526       29.326878
2019-02-27/12:04:22.12           3.8039528      -19.173147       29.340885
2019-02-27/12:04:22.15           3.8106347      -19.188901       29.326737
2019-02-27/12:04:22.19           3.8190511      -19.210521       29.314405
2019-02-27/12:04:22.22           3.8297013      -19.223760       29.301850
2019-02-27/12:04:22.25           3.8335866      -19.216545       29.303394
2019-02-27/12:04:22.28           3.8323281      -19.217379       29.310385
2019-02-27/12:04:22.31           3.8267020      -19.224766       29.304477
2019-02-27/12:04:22.34           3.8247149      -19.223935       29.305989
2019-02-27/12:04:22.37           3.8190695      -19.228628       29.306761
2019-02-27/12:04:22.40           3.8039664      -19.229635       29.306757
2019-02-27/12:04:22.44           3.7916223      -19.231524       29.323015
2019-02-27/12:04:22.47           3.7659487      -19.237550       29.332589
2019-02-27/12:04:22.50           3.7595159      -19.246984       29.345998
2019-02-27/12:04:22.53           3.7451346      -19.253931       29.356713
2019-02-27/12:04:22.56           3.7442215      -19.270681       29.350718
2019-02-27/12:04:22.59           3.7451291      -19.278730       29.357490
2019-02-27/12:04:22.62           3.7361153      -19.275325       29.367934
2019-02-27/12:04:22.65           3.7342751      -19.274976       29.358922
2019-02-27/12:04:22.69           3.7236717      -19.283372       29.348429
2019-02-27/12:04:22.72           3.7143799      -19.280773       29.332762
2019-02-27/12:04:22.75           3.7179301      -19.279738       29.315362
2019-02-27/12:04:22.78           3.7037079      -19.274348       29.299853
2019-02-27/12:04:22.81           3.6866583      -19.278757       29.291438
2019-02-27/12:04:22.84           3.6614721      -19.269510       29.288032
2019-02-27/12:04:22.87           3.6473007      -19.268859       29.287753
2019-02-27/12:04:22.90           3.6292908      -19.275480       29.280600
2019-02-27/12:04:22.94           3.6095652      -19.278283       29.293535
2019-02-27/12:04:22.97           3.5981115      -19.282314       29.304769
2019-02-27/12:04:23.00           3.5879939      -19.297828       29.318423
2019-02-27/12:04:23.03           3.5838275      -19.302608       29.335885
2019-02-27/12:04:23.06           3.5834195      -19.308743       29.361665
2019-02-27/12:04:23.09           3.5783552      -19.310359       29.373225
2019-02-27/12:04:23.12           3.5753440      -19.328368       29.386976
2019-02-27/12:04:23.15           3.5667032      -19.344072       29.387763
2019-02-27/12:04:23.19           3.5704353      -19.366496       29.377415
2019-02-27/12:04:23.22           3.5707010      -19.382481       29.379623
2019-02-27/12:04:23.25           3.5747502      -19.383757       29.380149
2019-02-27/12:04:23.28           3.5757082      -19.386447       29.379759
2019-02-27/12:04:23.31           3.5666106      -19.401357       29.383555
2019-02-27/12:04:23.34           3.5508723      -19.415704       29.365664
2019-02-27/12:04:23.37           3.5547954      -19.434812       29.349544
2019-02-27/12:04:23.40           3.5531855      -19.438605       29.343314
2019-02-27/12:04:23.44           3.5470262      -19.438810       29.342841
2019-02-27/12:04:23.47           3.5367106      -19.437329       29.347041
2019-02-27/12:04:23.50           3.5147722      -19.442132       29.342128
2019-02-27/12:04:23.53           3.4970246      -19.455043       29.330136
2019-02-27/12:04:23.56           3.4762171      -19.464545       29.311032
2019-02-27/12:04:23.59           3.4603967      -19.475737       29.289847
2019-02-27/12:04:23.62           3.4533583      -19.488281       29.292524
2019-02-27/12:04:23.65           3.4400888      -19.491835       29.309123
2019-02-27/12:04:23.69           3.4246788      -19.500542       29.311165
2019-02-27/12:04:23.72           3.4193049      -19.510387       29.325698
2019-02-27/12:04:23.75           3.4114997      -19.526093       29.329102
2019-02-27/12:04:23.78           3.4187672      -19.534989       29.330501
2019-02-27/12:04:23.81           3.4162885      -19.545172       29.339814
2019-02-27/12:04:23.84           3.4247801      -19.557538       29.354639
2019-02-27/12:04:23.87           3.4300290      -19.551049       29.364797
2019-02-27/12:04:23.90           3.4342280      -19.556535       29.359084
2019-02-27/12:04:23.94           3.4282004      -19.569605       29.333319
2019-02-27/12:04:23.97           3.4300773      -19.576042       29.319302
2019-02-27/12:04:24.00           3.4214002      -19.578944       29.304407
2019-02-27/12:04:24.03           3.4088773      -19.570794       29.309820
2019-02-27/12:04:24.06           3.4015792      -19.575967       29.315451
2019-02-27/12:04:24.09           3.4020651      -19.587532       29.309986
2019-02-27/12:04:24.12           3.3849227      -19.594083       29.314516
2019-02-27/12:04:24.15           3.3802050      -19.614797       29.316453
2019-02-27/12:04:24.19           3.3683090      -19.634130       29.320238
2019-02-27/12:04:24.22           3.3654829      -19.652543       29.332531
2019-02-27/12:04:24.25           3.3621133      -19.670246       29.338805
2019-02-27/12:04:24.28           3.3663314      -19.690688       29.341191
2019-02-27/12:04:24.31           3.3696001      -19.704257       29.333391
2019-02-27/12:04:24.34           3.3674217      -19.711072       29.325447
2019-02-27/12:04:24.37           3.3546832      -19.704677       29.324735
2019-02-27/12:04:24.40           3.3534342      -19.709835       29.316492
2019-02-27/12:04:24.44           3.3427854      -19.704794       29.318917
2019-02-27/12:04:24.47           3.3346039      -19.701449       29.311487
2019-02-27/12:04:24.50           3.3248521      -19.688329       29.316007
2019-02-27/12:04:24.53           3.3225615      -19.682863       29.313816
2019-02-27/12:04:24.56           3.3134556      -19.678468       29.313361
2019-02-27/12:04:24.59           3.3084718      -19.683289       29.307758
2019-02-27/12:04:24.62           3.2957023      -19.687125       29.299917
2019-02-27/12:04:24.65           3.2950763      -19.705824       29.292915
2019-02-27/12:04:24.69           3.2925537      -19.712345       29.277458
2019-02-27/12:04:24.72           3.2888556      -19.717965       29.271443
2019-02-27/12:04:24.75           3.2857906      -19.718368       29.263316
2019-02-27/12:04:24.78           3.2841405      -19.740986       29.239961
2019-02-27/12:04:24.81           3.2770218      -19.754692       29.224095
2019-02-27/12:04:24.84           3.2780738      -19.764315       29.210819
2019-02-27/12:04:24.87           3.2779578      -19.789685       29.197463
2019-02-27/12:04:24.90           3.2784234      -19.815207       29.189167
2019-02-27/12:04:24.94           3.2755505      -19.832613       29.190532
2019-02-27/12:04:24.97           3.2725827      -19.851675       29.194790
2019-02-27/12:04:25.00           3.2692423      -19.873696       29.185821
2019-02-27/12:04:25.03           3.2650980      -19.891855       29.199526
2019-02-27/12:04:25.06           3.2618536      -19.897129       29.209107
2019-02-27/12:04:25.09           3.2630184      -19.906108       29.203898
2019-02-27/12:04:25.12           3.2533777      -19.911700       29.200296
2019-02-27/12:04:25.15           3.2533082      -19.902127       29.203096
2019-02-27/12:04:25.19           3.2503375      -19.892819       29.191579
2019-02-27/12:04:25.22           3.2402140      -19.884281       29.174283
2019-02-27/12:04:25.25           3.2203293      -19.882378       29.172107
2019-02-27/12:04:25.28           3.2130052      -19.884913       29.163933
2019-02-27/12:04:25.31           3.2052136      -19.892066       29.145426
2019-02-27/12:04:25.34           3.1956437      -19.896010       29.138942
2019-02-27/12:04:25.37           3.1815744      -19.907581       29.142047
2019-02-27/12:04:25.40           3.1600341      -19.914207       29.145195
2019-02-27/12:04:25.44           3.1363733      -19.933980       29.143326
2019-02-27/12:04:25.47           3.1311602      -19.953904       29.148328
2019-02-27/12:04:25.50           3.1290272      -19.963278       29.163290
2019-02-27/12:04:25.53           3.1324998      -19.974007       29.159729
2019-02-27/12:04:25.56           3.1218611      -19.984461       29.171265
2019-02-27/12:04:25.59           3.1155169      -19.984172       29.181386
2019-02-27/12:04:25.62           3.1032112      -19.991987       29.173905
2019-02-27/12:04:25.65           3.0952349      -19.990606       29.176922
2019-02-27/12:04:25.69           3.0966732      -20.008025       29.159247
2019-02-27/12:04:25.72           3.1009848      -20.011779       29.159696
2019-02-27/12:04:25.75           3.0896452      -20.012508       29.165251
2019-02-27/12:04:25.78           3.0887304      -20.028731       29.146908
2019-02-27/12:04:25.81           3.0847821      -20.038223       29.147681
2019-02-27/12:04:25.84           3.0764607      -20.036549       29.143183
2019-02-27/12:04:25.87           3.0739260      -20.053773       29.130626
2019-02-27/12:04:25.90           3.0748320      -20.053224       29.135997
2019-02-27/12:04:25.94           3.0627459      -20.049594       29.142744
2019-02-27/12:04:25.97           3.0576253      -20.046406       29.148168
2019-02-27/12:04:26.00           3.0381580      -20.045318       29.143015
2019-02-27/12:04:26.03           3.0305787      -20.040495       29.137782
2019-02-27/12:04:26.06           3.0062136      -20.031186       29.146142
2019-02-27/12:04:26.09           2.9931183      -20.023350       29.156547
2019-02-27/12:04:26.12           2.9816152      -20.022035       29.160720
2019-02-27/12:04:26.15           2.9684031      -20.018570       29.167354
2019-02-27/12:04:26.19           2.9574869      -20.029180       29.181378
2019-02-27/12:04:26.22           2.9565934      -20.051217       29.180218
2019-02-27/12:04:26.25           2.9527917      -20.064313       29.194310
2019-02-27/12:04:26.28           2.9599283      -20.075880       29.209589
2019-02-27/12:04:26.31           2.9432406      -20.088501       29.227425
2019-02-27/12:04:26.34           2.9479731      -20.095165       29.237753
2019-02-27/12:04:26.37           2.9419121      -20.102774       29.234442
2019-02-27/12:04:26.40           2.9474149      -20.112782       29.221138
2019-02-27/12:04:26.44           2.9346115      -20.108038       29.211890
2019-02-27/12:04:26.47           2.9290316      -20.105751       29.191211
2019-02-27/12:04:26.50           2.9157140      -20.104016       29.180234
2019-02-27/12:04:26.53           2.8943786      -20.098731       29.176174
2019-02-27/12:04:26.56           2.8685561      -20.093624       29.161649
2019-02-27/12:04:26.59           2.8625383      -20.104478       29.141152
2019-02-27/12:04:26.62           2.8453894      -20.122882       29.118597
2019-02-27/12:04:26.65           2.8366892      -20.134337       29.102800
2019-02-27/12:04:26.69           2.8250943      -20.146452       29.114687
2019-02-27/12:04:26.72           2.8250689      -20.165767       29.122799
2019-02-27/12:04:26.75           2.8135616      -20.174059       29.139430
2019-02-27/12:04:26.78           2.8097401      -20.180728       29.155920
2019-02-27/12:04:26.81           2.8088174      -20.194174       29.164796
2019-02-27/12:04:26.84           2.8104369      -20.216743       29.172384
2019-02-27/12:04:26.87           2.8060156      -20.223270       29.183829
2019-02-27/12:04:26.90           2.7976531      -20.222075       29.200842
2019-02-27/12:04:26.94           2.7941041      -20.235019       29.212493
2019-02-27/12:04:26.97           2.7790806      -20.242905       29.208804
2019-02-27/12:04:27.00           2.7684661      -20.247454       29.212254
2019-02-27/12:04:27.03           2.7678150      -20.263997       29.201476
2019-02-27/12:04:27.06           2.7608921      -20.280215       29.185598
2019-02-27/12:04:27.09           2.7577760      -20.290784       29.179435
2019-02-27/12:04:27.12           2.7427328      -20.298667       29.175759
2019-02-27/12:04:27.15           2.7441697      -20.316555       29.168120
2019-02-27/12:04:27.19           2.7448628      -20.337052       29.160255
2019-02-27/12:04:27.22           2.7439396      -20.339797       29.154775
2019-02-27/12:04:27.25           2.7406127      -20.349416       29.149159
2019-02-27/12:04:27.28           2.7333787      -20.361535       29.130506
2019-02-27/12:04:27.31           2.7131598      -20.368400       29.120890
2019-02-27/12:04:27.34           2.7010973      -20.371726       29.114786
2019-02-27/12:04:27.37           2.6911445      -20.371591       29.105592
2019-02-27/12:04:27.40           2.6845828      -20.366628       29.100518
2019-02-27/12:04:27.44           2.6727604      -20.369811       29.091949
2019-02-27/12:04:27.47           2.6626168      -20.373526       29.089517
2019-02-27/12:04:27.50           2.6442420      -20.389396       29.085065
2019-02-27/12:04:27.53           2.6389020      -20.407256       29.077278
2019-02-27/12:04:27.56           2.6290148      -20.427397       29.083418
2019-02-27/12:04:27.59           2.6403272      -20.445986       29.089727
2019-02-27/12:04:27.62           2.6407387      -20.467183       29.085314
2019-02-27/12:04:27.65           2.6460277      -20.500880       29.072645
2019-02-27/12:04:27.69           2.6415068      -20.533228       29.065600
2019-02-27/12:04:27.72           2.6456543      -20.547257       29.058971
2019-02-27/12:04:27.75           2.6333322      -20.552906       29.047724
2019-02-27/12:04:27.78           2.6295914      -20.562805       29.035569
2019-02-27/12:04:27.81           2.6153299      -20.566443       29.029255
2019-02-27/12:04:27.84           2.6115534      -20.558148       29.014659
2019-02-27/12:04:27.87           2.5934925      -20.566888       28.997678
2019-02-27/12:04:27.90           2.5788623      -20.575045       28.990070
2019-02-27/12:04:27.94           2.5543295      -20.570098       28.994763
2019-02-27/12:04:27.97           2.5481576      -20.578269       28.992486
2019-02-27/12:04:28.00           2.5198519      -20.581038       29.000371
2019-02-27/12:04:28.03           2.5133198      -20.596889       29.011619
2019-02-27/12:04:28.06           2.4989208      -20.601087       29.017780
2019-02-27/12:04:28.09           2.4918642      -20.606001       29.030118
2019-02-27/12:04:28.12           2.4720696      -20.619451       29.046227
2019-02-27/12:04:28.15           2.4634397      -20.619462       29.056200
2019-02-27/12:04:28.19           2.4585919      -20.625152       29.059213
2019-02-27/12:04:28.22           2.4527015      -20.629895       29.060180
2019-02-27/12:04:28.25           2.4466305      -20.626706       29.063090
2019-02-27/12:04:28.28           2.4471381      -20.636002       29.062916
2019-02-27/12:04:28.31           2.4515495      -20.648238       29.050949
2019-02-27/12:04:28.34           2.4539827      -20.659554       29.045844
2019-02-27/12:04:28.37           2.4566314      -20.678246       29.037837
2019-02-27/12:04:28.40           2.4724087      -20.695105       29.031206
2019-02-27/12:04:28.44           2.4758551      -20.714889       29.027713
2019-02-27/12:04:28.47           2.4825931      -20.721900       29.018775
2019-02-27/12:04:28.50           2.4828829      -20.739399       29.010113
2019-02-27/12:04:28.53           2.4808648      -20.749269       28.991665
2019-02-27/12:04:28.56           2.4795212      -20.749564       28.986335
2019-02-27/12:04:28.59           2.4714001      -20.743397       28.983222
2019-02-27/12:04:28.62           2.4620898      -20.741210       28.975269
2019-02-27/12:04:28.65           2.4552048      -20.733238       28.957882
2019-02-27/12:04:28.69           2.4332773      -20.731511       28.941689
2019-02-27/12:04:28.72           2.4170847      -20.726694       28.931228
2019-02-27/12:04:28.75           2.3942314      -20.734023       28.946931
2019-02-27/12:04:28.78           2.3892896      -20.736565       28.946632
2019-02-27/12:04:28.81           2.3774369      -20.749337       28.950583
2019-02-27/12:04:28.84           2.3665060      -20.769064       28.944224
2019-02-27/12:04:28.87           2.3554576      -20.791530       28.942699
2019-02-27/12:04:28.90           2.3556644      -20.814384       28.952731
2019-02-27/12:04:28.94           2.3514802      -20.839492       28.953715
2019-02-27/12:04:28.97           2.3570266      -20.865960       28.960559
2019-02-27/12:04:29.00           2.3581240      -20.874303       28.975011
2019-02-27/12:04:29.03           2.3615805      -20.881236       28.964772
2019-02-27/12:04:29.06           2.3655970      -20.896373       28.960116
2019-02-27/12:04:29.09           2.3695767      -20.898653       28.960193
2019-02-27/12:04:29.12           2.3645629      -20.896961       28.954641
2019-02-27/12:04:29.15           2.3679775      -20.889400       28.957726
2019-02-27/12:04:29.19           2.3569271      -20.886702       28.943655
2019-02-27/12:04:29.22           2.3490839      -20.890526       28.940023
2019-02-27/12:04:29.25           2.3338130      -20.881871       28.936894
2019-02-27/12:04:29.28           2.3178338      -20.894018       28.936013
2019-02-27/12:04:29.31           2.3069183      -20.890636       28.941496
2019-02-27/12:04:29.34           2.2918578      -20.887727       28.944058
2019-02-27/12:04:29.37           2.2757211      -20.891396       28.944146
2019-02-27/12:04:29.40           2.2743947      -20.899634       28.959885
2019-02-27/12:04:29.44           2.2590746      -20.917791       28.960730
2019-02-27/12:04:29.47           2.2427253      -20.926389       28.969525
2019-02-27/12:04:29.50           2.2374830      -20.933861       28.989440
2019-02-27/12:04:29.53           2.2422972      -20.943104       28.990712
2019-02-27/12:04:29.56           2.2477984      -20.940166       28.979740
2019-02-27/12:04:29.59           2.2466201      -20.954287       28.969167
2019-02-27/12:04:29.62           2.2411986      -20.956564       28.972861
2019-02-27/12:04:29.65           2.2458247      -20.964853       28.974669
2019-02-27/12:04:29.69           2.2351008      -20.983903       28.964918
2019-02-27/12:04:29.72           2.2416227      -20.994763       28.962763
2019-02-27/12:04:29.75           2.2498409      -21.000808       28.959544
2019-02-27/12:04:29.78           2.2490787      -21.002341       28.949728
2019-02-27/12:04:29.81           2.2469504      -21.011692       28.941841
2019-02-27/12:04:29.84           2.2423285      -21.022030       28.948659
2019-02-27/12:04:29.87           2.2364737      -21.031570       28.944413
2019-02-27/12:04:29.90           2.2313929      -21.044383       28.937054
2019-02-27/12:04:29.94           2.2240531      -21.046837       28.926566
2019-02-27/12:04:29.97           2.2281985      -21.037767       28.920313
2019-02-27/12:04:30.00           2.2167829      -21.030975       28.914963
2019-02-27/12:04:30.03           2.2045832      -21.034321       28.908972
2019-02-27/12:04:30.06           2.1916038      -21.035496       28.896531
2019-02-27/12:04:30.09           2.1764041      -21.036425       28.894395
2019-02-27/12:04:30.12           2.1650002      -21.048928       28.881973
2019-02-27/12:04:30.15           2.1495922      -21.055880       28.878985
2019-02-27/12:04:30.19           2.1370351      -21.068532       28.877946
2019-02-27/12:04:30.22           2.1308531      -21.079316       28.878108
2019-02-27/12:04:30.25           2.1249839      -21.094749       28.870544
2019-02-27/12:04:30.28           2.1260832      -21.118166       28.849692
2019-02-27/12:04:30.31           2.1275948      -21.147172       28.843568
2019-02-27/12:04:30.34           2.1281990      -21.163878       28.840544
2019-02-27/12:04:30.37           2.1320703      -21.180670       28.838824
2019-02-27/12:04:30.40           2.1284994      -21.199501       28.824299
2019-02-27/12:04:30.44           2.1344144      -21.221478       28.809490
2019-02-27/12:04:30.47           2.1347604      -21.227668       28.794538
2019-02-27/12:04:30.50           2.1154127      -21.241934       28.784793
2019-02-27/12:04:30.53           2.1086292      -21.252610       28.768425
2019-02-27/12:04:30.56           2.0963139      -21.258715       28.755794
2019-02-27/12:04:30.59           2.0934240      -21.257297       28.739966
2019-02-27/12:04:30.62           2.0788399      -21.265887       28.730990
2019-02-27/12:04:30.65           2.0690894      -21.281133       28.705601
2019-02-27/12:04:30.69           2.0580737      -21.287494       28.691588
2019-02-27/12:04:30.72           2.0520012      -21.288574       28.688324
2019-02-27/12:04:30.75           2.0449827      -21.299388       28.674437
2019-02-27/12:04:30.78           2.0533451      -21.319839       28.655454
2019-02-27/12:04:30.81           2.0437490      -21.334924       28.650588
2019-02-27/12:04:30.84           2.0366971      -21.344621       28.657755
2019-02-27/12:04:30.87           2.0277767      -21.352295       28.658366
2019-02-27/12:04:30.90           2.0293109      -21.360369       28.656432
2019-02-27/12:04:30.94           2.0197964      -21.365723       28.659624
2019-02-27/12:04:30.97           2.0144083      -21.371147       28.666697
2019-02-27/12:04:31.00           2.0025019      -21.376953       28.660651
2019-02-27/12:04:31.03           1.9971758      -21.387167       28.662470
2019-02-27/12:04:31.06           1.9780656      -21.390989       28.680361
2019-02-27/12:04:31.09           1.9772741      -21.407961       28.691230
2019-02-27/12:04:31.12           1.9723533      -21.418990       28.690050
2019-02-27/12:04:31.15           1.9688368      -21.439853       28.688458
2019-02-27/12:04:31.19           1.9640332      -21.459914       28.687291
2019-02-27/12:04:31.22           1.9615868      -21.467197       28.701041
2019-02-27/12:04:31.25           1.9601081      -21.485708       28.698275
2019-02-27/12:04:31.28           1.9612614      -21.496648       28.703661
2019-02-27/12:04:31.31           1.9616772      -21.510764       28.698310
2019-02-27/12:04:31.34           1.9694518      -21.520826       28.681371
2019-02-27/12:04:31.37           1.9586195      -21.513638       28.668658
2019-02-27/12:04:31.40           1.9488612      -21.519147       28.662845
2019-02-27/12:04:31.44           1.9365122      -21.510159       28.674080
2019-02-27/12:04:31.47           1.9253430      -21.505838       28.668678
2019-02-27/12:04:31.50           1.9142616      -21.499331       28.659405
2019-02-27/12:04:31.53           1.9072838      -21.493446       28.654977
2019-02-27/12:04:31.56           1.8948802      -21.499530       28.653891
2019-02-27/12:04:31.59           1.8855076      -21.499973       28.648396
2019-02-27/12:04:31.62           1.8724240      -21.506461       28.654727
2019-02-27/12:04:31.65           1.8685183      -21.518413       28.667098
2019-02-27/12:04:31.69           1.8718423      -21.529593       28.673679
2019-02-27/12:04:31.72           1.8692219      -21.556354       28.659877
2019-02-27/12:04:31.75           1.8662134      -21.574173       28.671516
2019-02-27/12:04:31.78           1.8683079      -21.595753       28.682416
2019-02-27/12:04:31.81           1.8574789      -21.606163       28.694244
2019-02-27/12:04:31.84           1.8566020      -21.613044       28.691683
2019-02-27/12:04:31.87           1.8493233      -21.628204       28.697085
2019-02-27/12:04:31.90           1.8483904      -21.630313       28.688287
2019-02-27/12:04:31.94           1.8376211      -21.646118       28.672850
2019-02-27/12:04:31.97           1.8293187      -21.653416       28.654602
2019-02-27/12:04:32.00           1.8222831      -21.648619       28.652122
2019-02-27/12:04:32.03           1.8188733      -21.652831       28.636991
2019-02-27/12:04:32.06           1.8110597      -21.664634       28.620048
2019-02-27/12:04:32.09           1.8158053      -21.672283       28.606976
2019-02-27/12:04:32.12           1.8170289      -21.686930       28.605196
2019-02-27/12:04:32.15           1.8101886      -21.694847       28.607045
2019-02-27/12:04:32.19           1.7988881      -21.705554       28.612334
2019-02-27/12:04:32.22           1.7931027      -21.707974       28.618576
2019-02-27/12:04:32.25           1.7752507      -21.712615       28.624601
2019-02-27/12:04:32.28           1.7623067      -21.720636       28.619897
2019-02-27/12:04:32.31           1.7513601      -21.727364       28.627436
2019-02-27/12:04:32.34           1.7431103      -21.725452       28.629691
2019-02-27/12:04:32.37           1.7311102      -21.731241       28.635189
2019-02-27/12:04:32.40           1.7125230      -21.725654       28.634206
2019-02-27/12:04:32.44           1.6915935      -21.724726       28.640760
2019-02-27/12:04:32.47           1.6828214      -21.738161       28.635652
2019-02-27/12:04:32.50           1.6735733      -21.746546       28.628278
2019-02-27/12:04:32.53           1.6648112      -21.759370       28.645192
2019-02-27/12:04:32.56           1.6615308      -21.771465       28.651150
2019-02-27/12:04:32.59           1.6589965      -21.787419       28.643478
2019-02-27/12:04:32.62           1.6519281      -21.814773       28.640782
2019-02-27/12:04:32.65           1.6481258      -21.835781       28.641719
2019-02-27/12:04:32.69           1.6463259      -21.861963       28.641063
2019-02-27/12:04:32.72           1.6619092      -21.877260       28.631569
2019-02-27/12:04:32.75           1.6698825      -21.885518       28.632260
2019-02-27/12:04:32.78           1.6771259      -21.895883       28.620280
2019-02-27/12:04:32.81           1.6783959      -21.902540       28.594972
2019-02-27/12:04:32.84           1.6754855      -21.910185       28.579226
2019-02-27/12:04:32.87           1.6702359      -21.916088       28.561866
2019-02-27/12:04:32.90           1.6691810      -21.913991       28.547810
2019-02-27/12:04:32.94           1.6508248      -21.907763       28.531920
2019-02-27/12:04:32.97           1.6444842      -21.913278       28.513486
2019-02-27/12:04:33.00           1.6238275      -21.922948       28.497545
2019-02-27/12:04:33.03           1.6121882      -21.930143       28.489539
2019-02-27/12:04:33.06           1.5928168      -21.946435       28.492851
2019-02-27/12:04:33.09           1.5878022      -21.944608       28.496418
2019-02-27/12:04:33.12           1.5783415      -21.957892       28.497789
2019-02-27/12:04:33.15           1.5661664      -21.961090       28.500950
2019-02-27/12:04:33.19           1.5457367      -21.975900       28.501260
2019-02-27/12:04:33.22           1.5563803      -21.993707       28.499200
2019-02-27/12:04:33.25           1.5453978      -22.012755       28.501137
2019-02-27/12:04:33.28           1.5451533      -22.023976       28.508946
2019-02-27/12:04:33.31           1.5288242      -22.033542       28.505912
2019-02-27/12:04:33.34           1.5207661      -22.036887       28.489962
2019-02-27/12:04:33.37           1.5114360      -22.064589       28.475606
2019-02-27/12:04:33.40           1.5061573      -22.069414       28.456329
2019-02-27/12:04:33.44           1.5044880      -22.096055       28.442718
2019-02-27/12:04:33.47           1.5057066      -22.114974       28.434772
2019-02-27/12:04:33.50           1.4942680      -22.140265       28.415368
2019-02-27/12:04:33.53           1.4947713      -22.148376       28.410927
2019-02-27/12:04:33.56           1.4899095      -22.166318       28.394499
2019-02-27/12:04:33.59           1.4919166      -22.187435       28.381515
2019-02-27/12:04:33.62           1.4955657      -22.211771       28.379501
2019-02-27/12:04:33.65           1.4933051      -22.230195       28.371777
2019-02-27/12:04:33.69           1.4863095      -22.259601       28.370547
2019-02-27/12:04:33.72           1.4785584      -22.272892       28.365605
2019-02-27/12:04:33.75           1.4696899      -22.280483       28.352375
2019-02-27/12:04:33.78           1.4682015      -22.282880       28.348564
2019-02-27/12:04:33.81           1.4582857      -22.301331       28.326677
2019-02-27/12:04:33.84           1.4517763      -22.316019       28.310787
2019-02-27/12:04:33.87           1.4391316      -22.319521       28.307430
2019-02-27/12:04:33.90           1.4305534      -22.324771       28.299345
2019-02-27/12:04:33.94           1.4208413      -22.331261       28.293095
2019-02-27/12:04:33.97           1.4142784      -22.329304       28.300557
2019-02-27/12:04:34.00           1.4025811      -22.324668       28.310703
2019-02-27/12:04:34.03           1.3935940      -22.329584       28.318093
2019-02-27/12:04:34.06           1.3783784      -22.337873       28.324753
2019-02-27/12:04:34.09           1.3750334      -22.337093       28.335438
2019-02-27/12:04:34.12           1.3748994      -22.344464       28.347980
2019-02-27/12:04:34.15           1.3760684      -22.357992       28.355821
2019-02-27/12:04:34.19           1.3693996      -22.358749       28.368133
2019-02-27/12:04:34.22           1.3654789      -22.362565       28.391520
2019-02-27/12:04:34.25           1.3588898      -22.367040       28.396656
2019-02-27/12:04:34.28           1.3684643      -22.382298       28.389665
2019-02-27/12:04:34.31           1.3708517      -22.391330       28.389861
2019-02-27/12:04:34.34           1.3712303      -22.401624       28.389314
2019-02-27/12:04:34.37           1.3556166      -22.401604       28.387900
2019-02-27/12:04:34.40           1.3404741      -22.387906       28.385236
2019-02-27/12:04:34.44           1.3301100      -22.386766       28.374351
2019-02-27/12:04:34.47           1.3183155      -22.389706       28.372619
2019-02-27/12:04:34.50           1.3041869      -22.390900       28.369278
2019-02-27/12:04:34.53           1.2920030      -22.397875       28.353821
2019-02-27/12:04:34.56           1.2806957      -22.410728       28.337636
2019-02-27/12:04:34.59           1.2742473      -22.416221       28.330752
2019-02-27/12:04:34.62           1.2614201      -22.411243       28.328348
2019-02-27/12:04:34.65           1.2580594      -22.422791       28.333412
2019-02-27/12:04:34.69           1.2464540      -22.445410       28.334684
2019-02-27/12:04:34.72           1.2348704      -22.449252       28.343921
2019-02-27/12:04:34.75           1.2242249      -22.457334       28.349529
2019-02-27/12:04:34.78           1.2244259      -22.477438       28.329494
2019-02-27/12:04:34.81           1.2161819      -22.485093       28.332840
2019-02-27/12:04:34.84           1.1927203      -22.485666       28.343713
2019-02-27/12:04:34.87           1.1740825      -22.485371       28.350059
2019-02-27/12:04:34.90           1.1647620      -22.498532       28.349034
2019-02-27/12:04:34.94           1.1578327      -22.511803       28.346716
2019-02-27/12:04:34.97           1.1589119      -22.513648       28.338193
2019-02-27/12:04:35.00           1.1566105      -22.530996       28.328580
2019-02-27/12:04:35.03           1.1576048      -22.547351       28.318307
2019-02-27/12:04:35.06           1.1500875      -22.552398       28.321859
2019-02-27/12:04:35.09           1.1617650      -22.574891       28.314699
2019-02-27/12:04:35.12           1.1632262      -22.584494       28.313309
2019-02-27/12:04:35.15           1.1670714      -22.600112       28.307319
2019-02-27/12:04:35.19           1.1649371      -22.618914       28.309636
2019-02-27/12:04:35.22           1.1638385      -22.632270       28.304831
2019-02-27/12:04:35.25           1.1555078      -22.647456       28.307796
2019-02-27/12:04:35.28           1.1534948      -22.661923       28.302357
2019-02-27/12:04:35.31           1.1478924      -22.666862       28.297094
2019-02-27/12:04:35.34           1.1400240      -22.667353       28.285371
2019-02-27/12:04:35.37           1.1160078      -22.662945       28.282490
2019-02-27/12:04:35.40           1.1077415      -22.662604       28.273774
2019-02-27/12:04:35.44           1.0951059      -22.668228       28.260381
2019-02-27/12:04:35.47           1.0858040      -22.671772       28.244388
2019-02-27/12:04:35.50           1.0730025      -22.675895       28.230563
2019-02-27/12:04:35.53           1.0671084      -22.677769       28.235924
2019-02-27/12:04:35.56           1.0558354      -22.688411       28.227393
2019-02-27/12:04:35.59           1.0445577      -22.710854       28.212272
2019-02-27/12:04:35.62           1.0393184      -22.742330       28.206205
2019-02-27/12:04:35.65           1.0449781      -22.766998       28.193934
2019-02-27/12:04:35.69           1.0430751      -22.784594       28.191855
2019-02-27/12:04:35.72           1.0439259      -22.805779       28.201818
2019-02-27/12:04:35.75           1.0313630      -22.834874       28.198247
2019-02-27/12:04:35.78           1.0268548      -22.852484       28.199945
2019-02-27/12:04:35.81           1.0185341      -22.882734       28.176704
2019-02-27/12:04:35.84           1.0170405      -22.894722       28.173954
2019-02-27/12:04:35.87           1.0176045      -22.903822       28.169034
2019-02-27/12:04:35.90           1.0233416      -22.908084       28.161805
2019-02-27/12:04:35.94           1.0262557      -22.924285       28.154230
2019-02-27/12:04:35.97           1.0194664      -22.949251       28.142885
2019-02-27/12:04:36.00           1.0167121      -22.963694       28.120933
2019-02-27/12:04:36.03           1.0211886      -22.966068       28.112198
2019-02-27/12:04:36.06           1.0215679      -22.977483       28.088173
2019-02-27/12:04:36.09           1.0224563      -22.989049       28.083160
2019-02-27/12:04:36.12           1.0228384      -23.002016       28.073538
2019-02-27/12:04:36.15           1.0163388      -23.013368       28.074894
2019-02-27/12:04:36.19           1.0073014      -23.027929       28.071876
2019-02-27/12:04:36.22          0.98858247      -23.027646       28.078264
2019-02-27/12:04:36.25          0.98069086      -23.034527       28.075737
2019-02-27/12:04:36.28          0.97022578      -23.040338       28.075038
2019-02-27/12:04:36.31          0.96766568      -23.049786       28.067343
2019-02-27/12:04:36.34          0.96767754      -23.056497       28.076482
2019-02-27/12:04:36.37          0.96179744      -23.048762       28.066869
2019-02-27/12:04:36.40          0.94505851      -23.057474       28.053012
2019-02-27/12:04:36.44          0.93664698      -23.071664       28.042588
2019-02-27/12:04:36.47          0.92231751      -23.076137       28.045129
2019-02-27/12:04:36.50          0.91153510      -23.089668       28.035040
2019-02-27/12:04:36.53          0.90571432      -23.100577       28.040485
2019-02-27/12:04:36.56          0.89550912      -23.112092       28.045525
2019-02-27/12:04:36.59          0.88530086      -23.123608       28.050567
2019-02-27/12:04:36.62          0.87147070      -23.143842       28.046879
2019-02-27/12:04:36.65          0.86953803      -23.181716       28.062794
2019-02-27/12:04:36.69          0.87011321      -23.209475       28.072942
2019-02-27/12:04:36.72          0.87624775      -23.222504       28.086290
2019-02-27/12:04:36.75          0.87700090      -23.243768       28.084795
2019-02-27/12:04:36.78          0.89014022      -23.266370       28.085281
2019-02-27/12:04:36.81          0.89327952      -23.279763       28.070400
2019-02-27/12:04:36.84          0.89611691      -23.307791       28.056266
2019-02-27/12:04:36.87          0.89841425      -23.316310       28.055539
2019-02-27/12:04:36.90          0.89831268      -23.313988       28.064632
2019-02-27/12:04:36.94          0.87836029      -23.308641       28.052229
2019-02-27/12:04:36.97          0.86552891      -23.299361       28.042123
2019-02-27/12:04:37.00          0.84651343      -23.297184       28.024153
2019-02-27/12:04:37.03          0.83736441      -23.295731       28.022460
2019-02-27/12:04:37.06          0.81642730      -23.287753       28.016601
2019-02-27/12:04:37.09          0.79780061      -23.285213       28.030642
2019-02-27/12:04:37.12          0.78211302      -23.277138       28.028734
2019-02-27/12:04:37.15          0.75862536      -23.280352       28.030600
2019-02-27/12:04:37.19          0.74168831      -23.294468       28.026490
2019-02-27/12:04:37.22          0.73956487      -23.303050       28.024404
2019-02-27/12:04:37.25          0.73850971      -23.312562       28.024360
2019-02-27/12:04:37.28          0.73905008      -23.326422       28.025734
2019-02-27/12:04:37.31          0.73169301      -23.334019       28.017765
2019-02-27/12:04:37.34          0.72806887      -23.347822       28.015298
2019-02-27/12:04:37.37          0.73321581      -23.363159       27.993026
2019-02-27/12:04:37.40          0.73029848      -23.370608       27.997923
2019-02-27/12:04:37.44          0.73049965      -23.378852       27.982076
2019-02-27/12:04:37.47          0.72203787      -23.378618       27.961924
2019-02-27/12:04:37.50          0.70717316      -23.383404       27.957967
2019-02-27/12:04:37.53          0.69771557      -23.395507       27.955101
2019-02-27/12:04:37.56          0.68244507      -23.399999       27.955117
2019-02-27/12:04:37.59          0.67138783      -23.413121       27.946579
2019-02-27/12:04:37.62          0.66082065      -23.431277       27.940336
2019-02-27/12:04:37.65          0.64908404      -23.452290       27.938846
2019-02-27/12:04:37.69          0.63288219      -23.463797       27.934954
2019-02-27/12:04:37.72          0.63252586      -23.477689       27.933767
2019-02-27/12:04:37.75          0.62699196      -23.501781       27.930656
2019-02-27/12:04:37.78          0.62561196      -23.523317       27.915038
2019-02-27/12:04:37.81          0.62002052      -23.530858       27.912230
2019-02-27/12:04:37.84          0.60912509      -23.545479       27.904143
2019-02-27/12:04:37.87          0.60284789      -23.552929       27.896295
2019-02-27/12:04:37.90          0.60296819      -23.553151       27.893822
2019-02-27/12:04:37.94          0.59729826      -23.560247       27.878553
2019-02-27/12:04:37.97          0.59826449      -23.569105       27.854767
2019-02-27/12:04:38.00          0.58371932      -23.576357       27.850734
2019-02-27/12:04:38.03          0.57059977      -23.581091       27.851938
2019-02-27/12:04:38.06          0.55642999      -23.583818       27.849160
2019-02-27/12:04:38.09          0.55204976      -23.598621       27.843612
2019-02-27/12:04:38.12          0.54896411      -23.608320       27.840922
2019-02-27/12:04:38.15          0.54303542      -23.629961       27.837916
2019-02-27/12:04:38.19          0.52240468      -23.636707       27.837906
2019-02-27/12:04:38.22          0.51355751      -23.644614       27.846310
2019-02-27/12:04:38.25          0.50283035      -23.656895       27.857344
2019-02-27/12:04:38.28          0.50037360      -23.673671       27.858361
2019-02-27/12:04:38.31          0.50031602      -23.679827       27.866582
2019-02-27/12:04:38.34          0.50420939      -23.686697       27.882084
2019-02-27/12:04:38.37          0.50548005      -23.691502       27.885987
2019-02-27/12:04:38.40          0.50880043      -23.693430       27.887701
2019-02-27/12:04:38.44          0.51389740      -23.690466       27.899783
2019-02-27/12:04:38.47          0.53132565      -23.716765       27.894503
2019-02-27/12:04:38.50          0.52492764      -23.717256       27.901979
2019-02-27/12:04:38.53          0.53319792      -23.725213       27.895329
2019-02-27/12:04:38.56          0.54754670      -23.727769       27.887940
2019-02-27/12:04:38.59          0.54451314      -23.744435       27.869958
2019-02-27/12:04:38.62          0.54377500      -23.761315       27.839179
2019-02-27/12:04:38.65          0.53817443      -23.781738       27.817809
2019-02-27/12:04:38.69          0.52835354      -23.799430       27.801715
2019-02-27/12:04:38.72          0.51614651      -23.817003       27.786930
2019-02-27/12:04:38.75          0.49838337      -23.819854       27.773896
2019-02-27/12:04:38.78          0.49245797      -23.836740       27.750681
2019-02-27/12:04:38.81          0.47459465      -23.853571       27.734974
2019-02-27/12:04:38.84          0.45052062      -23.867856       27.721870
2019-02-27/12:04:38.87          0.44211812      -23.878733       27.717213
2019-02-27/12:04:38.90          0.43451832      -23.888524       27.727146
2019-02-27/12:04:38.94          0.42593936      -23.893078       27.727266
2019-02-27/12:04:38.97          0.42631057      -23.907051       27.717189
2019-02-27/12:04:39.00          0.42382067      -23.910496       27.710377
2019-02-27/12:04:39.03          0.41417014      -23.918418       27.702265
2019-02-27/12:04:39.06          0.40999665      -23.925590       27.694638
2019-02-27/12:04:39.09          0.41787845      -23.935942       27.682857
2019-02-27/12:04:39.12          0.41491523      -23.951451       27.674434
2019-02-27/12:04:39.15          0.41497639      -23.955447       27.664810
2019-02-27/12:04:39.19          0.41040514      -23.976280       27.644525
2019-02-27/12:04:39.22          0.39707467      -23.983280       27.638156
2019-02-27/12:04:39.25          0.39171239      -23.989542       27.642456
2019-02-27/12:04:39.28          0.38567540      -23.999479       27.634547
2019-02-27/12:04:39.31          0.39763193      -24.018495       27.628179
2019-02-27/12:04:39.34          0.40298724      -24.034656       27.628395
2019-02-27/12:04:39.37          0.38899078      -24.044700       27.634313
2019-02-27/12:04:39.40          0.38118489      -24.062668       27.633375
2019-02-27/12:04:39.44          0.38447692      -24.096211       27.620127
2019-02-27/12:04:39.47          0.37861115      -24.093146       27.628327
2019-02-27/12:04:39.50          0.38174437      -24.101647       27.616251
2019-02-27/12:04:39.53          0.38016258      -24.112052       27.596711
2019-02-27/12:04:39.56          0.38648535      -24.129248       27.587477
2019-02-27/12:04:39.59          0.37808840      -24.128322       27.589380
2019-02-27/12:04:39.62          0.37264474      -24.137913       27.574063
2019-02-27/12:04:39.65          0.38231615      -24.147132       27.565480
2019-02-27/12:04:39.69          0.38293088      -24.147568       27.556578
2019-02-27/12:04:39.72          0.36973823      -24.133607       27.554220
2019-02-27/12:04:39.75          0.36462994      -24.150492       27.533603
2019-02-27/12:04:39.78          0.36019169      -24.159408       27.531377
2019-02-27/12:04:39.81          0.35136098      -24.178060       27.517362
2019-02-27/12:04:39.84          0.33542682      -24.194194       27.503390
2019-02-27/12:04:39.87          0.31520878      -24.215650       27.495317
2019-02-27/12:04:39.90          0.29916204      -24.228026       27.502481
2019-02-27/12:04:39.94          0.27690726      -24.233549       27.518448
2019-02-27/12:04:39.97          0.26942915      -24.244836       27.528853
2019-02-27/12:04:40.00          0.26408738      -24.258510       27.544313
2019-02-27/12:04:40.03          0.25385004      -24.272591       27.551877
2019-02-27/12:04:40.06          0.23945819      -24.299411       27.562503
2019-02-27/12:04:40.09          0.23020649      -24.313885       27.585102
2019-02-27/12:04:40.12          0.22091596      -24.320402       27.595596
2019-02-27/12:04:40.15          0.22136143      -24.322455       27.603588
2019-02-27/12:04:40.19          0.21905588      -24.327304       27.608732
2019-02-27/12:04:40.22          0.21417091      -24.349345       27.592907
2019-02-27/12:04:40.25          0.20983955      -24.368892       27.579740
2019-02-27/12:04:40.28          0.20620509      -24.388520       27.571615
2019-02-27/12:04:40.31          0.20601348      -24.405435       27.571383
2019-02-27/12:04:40.34          0.21186430      -24.409003       27.558282
2019-02-27/12:04:40.37          0.20563041      -24.415295       27.546082
2019-02-27/12:04:40.40          0.19802242      -24.425620       27.543066
2019-02-27/12:04:40.44          0.18544336      -24.440651       27.539932
2019-02-27/12:04:40.47          0.18270082      -24.460246       27.534383
2019-02-27/12:04:40.50          0.18040823      -24.472622       27.525218
2019-02-27/12:04:40.53          0.17188041      -24.479756       27.527769
2019-02-27/12:04:40.56          0.16754765      -24.494470       27.519826
2019-02-27/12:04:40.59          0.16452129      -24.504081       27.514723
2019-02-27/12:04:40.62          0.14468250      -24.510253       27.516416
2019-02-27/12:04:40.65          0.14396354      -24.523751       27.516806
2019-02-27/12:04:40.69          0.14113235      -24.533249       27.509229
2019-02-27/12:04:40.72          0.14805607      -24.541513       27.491013
2019-02-27/12:04:40.75          0.13726134      -24.550678       27.470843
2019-02-27/12:04:40.78          0.12584913      -24.553193       27.473386
2019-02-27/12:04:40.81          0.12090368      -24.558693       27.457843
2019-02-27/12:04:40.84          0.11196935      -24.560262       27.443163
2019-02-27/12:04:40.87          0.10703180      -24.561454       27.433813
2019-02-27/12:04:40.90         0.097669170      -24.569163       27.420818
2019-02-27/12:04:40.94         0.075570012      -24.568759       27.412172
2019-02-27/12:04:40.97         0.056391344      -24.580919       27.415660
2019-02-27/12:04:41.00         0.037594401      -24.593390       27.415173
2019-02-27/12:04:41.03         0.032125976      -24.601260       27.422444
2019-02-27/12:04:41.06         0.016935541      -24.620584       27.416945
2019-02-27/12:04:41.09       -0.0012910666      -24.625185       27.423351
2019-02-27/12:04:41.12        -0.013682064      -24.649121       27.431836
2019-02-27/12:04:41.15        -0.021299775      -24.672238       27.435744
2019-02-27/12:04:41.19        -0.024153247      -24.687531       27.450367
2019-02-27/12:04:41.22        -0.014951867      -24.709252       27.452679
2019-02-27/12:04:41.25        -0.011850790      -24.723042       27.447888
2019-02-27/12:04:41.28        -0.012318456      -24.741692       27.453070
2019-02-27/12:04:41.31        -0.015999054      -24.752728       27.457345
2019-02-27/12:04:41.34       -0.0019451902      -24.769332       27.447307
2019-02-27/12:04:41.37        0.0019653381      -24.795457       27.439526
2019-02-27/12:04:41.40        0.0070063155      -24.801126       27.425280
2019-02-27/12:04:41.44       0.00060808889      -24.798417       27.413003
2019-02-27/12:04:41.47       -0.0064564369      -24.811648       27.394464
2019-02-27/12:04:41.50        -0.013092588      -24.818739       27.374241
2019-02-27/12:04:41.53        -0.014106385      -24.824420       27.365005
2019-02-27/12:04:41.56        -0.016204419      -24.836721       27.339419
2019-02-27/12:04:41.59        -0.021232504      -24.850857       27.311523
2019-02-27/12:04:41.62        -0.041853189      -24.865574       27.295850
2019-02-27/12:04:41.65        -0.051750340      -24.885364       27.281290
2019-02-27/12:04:41.69        -0.062178010      -24.902271       27.268316
2019-02-27/12:04:41.72        -0.068999082      -24.922799       27.258455
2019-02-27/12:04:41.75        -0.069304752      -24.931791       27.246139
2019-02-27/12:04:41.78        -0.080300068      -24.947961       27.238645
2019-02-27/12:04:41.81        -0.091290115      -24.967367       27.223024
2019-02-27/12:04:41.84        -0.095830753      -24.975224       27.218910
2019-02-27/12:04:41.87         -0.10502544      -24.991316       27.216559
2019-02-27/12:04:41.90         -0.10234970      -24.987712       27.215032
2019-02-27/12:04:41.94         -0.10459725      -24.985592       27.207565
2019-02-27/12:04:41.97         -0.11587548      -24.987998       27.207669
2019-02-27/12:04:42.00         -0.12660959      -24.992211       27.204244
2019-02-27/12:04:42.03         -0.13202414      -25.011806       27.202542
2019-02-27/12:04:42.06         -0.12995061      -25.029931       27.202991
2019-02-27/12:04:42.09         -0.13254054      -25.041903       27.195372
2019-02-27/12:04:42.12         -0.13353492      -25.054979       27.197309
2019-02-27/12:04:42.15         -0.11621779      -25.065762       27.191799
2019-02-27/12:04:42.19         -0.11591386      -25.077509       27.189406
2019-02-27/12:04:42.22         -0.11678129      -25.093695       27.194706
2019-02-27/12:04:42.25         -0.11451430      -25.107394       27.198870
2019-02-27/12:04:42.28         -0.10132566      -25.128763       27.192566
2019-02-27/12:04:42.31        -0.094548443      -25.151991       27.185181
2019-02-27/12:04:42.34        -0.091842762      -25.161724       27.177581
2019-02-27/12:04:42.37        -0.093787287      -25.173208       27.188004
2019-02-27/12:04:42.40        -0.098478315      -25.192900       27.177391
2019-02-27/12:04:42.44         -0.11862682      -25.205658       27.165382
2019-02-27/12:04:42.47         -0.11901107      -25.229578       27.163898
2019-02-27/12:04:42.50         -0.11833502      -25.241104       27.156565
2019-02-27/12:04:42.53         -0.12067019      -25.244370       27.144873
2019-02-27/12:04:42.56         -0.13216250      -25.248517       27.136421
2019-02-27/12:04:42.59         -0.13800607      -25.235790       27.127162
2019-02-27/12:04:42.62         -0.15735376      -25.240017       27.118600
2019-02-27/12:04:42.65         -0.16496131      -25.242314       27.101058
2019-02-27/12:04:42.69         -0.17720622      -25.248534       27.091465
2019-02-27/12:04:42.72         -0.19026971      -25.261115       27.088513
2019-02-27/12:04:42.75         -0.19766616      -25.258990       27.074678
2019-02-27/12:04:42.78         -0.21303572      -25.269862       27.056158
2019-02-27/12:04:42.81         -0.21787278      -25.285920       27.041218
2019-02-27/12:04:42.84         -0.23093546      -25.303915       27.020071
2019-02-27/12:04:42.87         -0.24135495      -25.329316       27.006288
2019-02-27/12:04:42.90         -0.24092476      -25.345809       26.996234
2019-02-27/12:04:42.94         -0.24027134      -25.357341       26.988911
2019-02-27/12:04:42.97         -0.24739793      -25.360891       26.980843
2019-02-27/12:04:43.00         -0.25430201      -25.356769       26.984607
2019-02-27/12:04:43.03         -0.26930659      -25.356052       26.996571
2019-02-27/12:04:43.06         -0.28140196      -25.359989       26.994592
2019-02-27/12:04:43.09         -0.29084352      -25.372972       26.988927
2019-02-27/12:04:43.12         -0.29294543      -25.377032       27.002184
2019-02-27/12:04:43.15         -0.30171892      -25.375138       27.004708
2019-02-27/12:04:43.19         -0.31570883      -25.383440       27.005387
2019-02-27/12:04:43.22         -0.32210171      -25.398764       27.007340
2019-02-27/12:04:43.25         -0.32337220      -25.412485       27.012757
2019-02-27/12:04:43.28         -0.32373858      -25.428879       27.011639
2019-02-27/12:04:43.31         -0.32925770      -25.453898       26.991789
2019-02-27/12:04:43.34         -0.32255376      -25.474427       26.993532
2019-02-27/12:04:43.37         -0.31786251      -25.495680       26.993594
2019-02-27/12:04:43.40         -0.32036643      -25.505914       26.994579
2019-02-27/12:04:43.44         -0.32451849      -25.532640       27.001703
2019-02-27/12:04:43.47         -0.31978570      -25.546329       27.016066
2019-02-27/12:04:43.50         -0.32001357      -25.565824       27.018324
2019-02-27/12:04:43.53         -0.32175401      -25.572915       27.018510
2019-02-27/12:04:43.56         -0.32886171      -25.585455       27.024533
2019-02-27/12:04:43.59         -0.32575666      -25.601298       27.021222
2019-02-27/12:04:43.62         -0.33393943      -25.614560       27.014168
2019-02-27/12:04:43.65         -0.34931324      -25.616271       27.007063
2019-02-27/12:04:43.69         -0.35695338      -25.630819       26.995503
2019-02-27/12:04:43.72         -0.36283708      -25.636298       26.974997
2019-02-27/12:04:43.75         -0.36704294      -25.638589       26.956254
2019-02-27/12:04:43.78         -0.37987674      -25.644107       26.938208
2019-02-27/12:04:43.81         -0.38863625      -25.662054       26.918440
2019-02-27/12:04:43.84         -0.39622133      -25.674505       26.889025
2019-02-27/12:04:43.87         -0.41872150      -25.694557       26.875607
2019-02-27/12:04:43.90         -0.42746452      -25.708725       26.862991
2019-02-27/12:04:43.94         -0.43704678      -25.733031       26.849875
2019-02-27/12:04:43.97         -0.43961434      -25.750308       26.835602
2019-02-27/12:04:44.00         -0.44558188      -25.777161       26.823655
2019-02-27/12:04:44.03         -0.45701100      -25.802620       26.807359
2019-02-27/12:04:44.06         -0.46587222      -25.823737       26.807412
2019-02-27/12:04:44.09         -0.47469009      -25.839464       26.811693
2019-02-27/12:04:44.12         -0.47522850      -25.849508       26.815355
2019-02-27/12:04:44.15         -0.46848318      -25.859793       26.826550
2019-02-27/12:04:44.19         -0.47364792      -25.874858       26.826160
2019-02-27/12:04:44.22         -0.48075239      -25.881468       26.835465
2019-02-27/12:04:44.25         -0.48940912      -25.899266       26.827215
2019-02-27/12:04:44.28         -0.49134452      -25.899421       26.845170
2019-02-27/12:04:44.31         -0.50170173      -25.920358       26.849129
2019-02-27/12:04:44.34         -0.49731701      -25.948761       26.836431
2019-02-27/12:04:44.37         -0.50548526      -25.971581       26.830505
2019-02-27/12:04:44.40         -0.50903850      -26.007589       26.817379
2019-02-27/12:04:44.44         -0.51459453      -26.025047       26.811880
2019-02-27/12:04:44.47         -0.51356834      -26.041617       26.806918
2019-02-27/12:04:44.50         -0.51308649      -26.057432       26.807437
2019-02-27/12:04:44.53         -0.52259829      -26.066044       26.821970
2019-02-27/12:04:44.56         -0.54008952      -26.089886       26.807819
2019-02-27/12:04:44.59         -0.53906020      -26.105921       26.801889
2019-02-27/12:04:44.62         -0.55155249      -26.104136       26.808166
2019-02-27/12:04:44.65         -0.54646593      -26.116587       26.801698
2019-02-27/12:04:44.69         -0.55460375      -26.118001       26.801184
2019-02-27/12:04:44.72         -0.55805671      -26.127260       26.783734
2019-02-27/12:04:44.75         -0.56774547      -26.137680       26.775742
2019-02-27/12:04:44.78         -0.56666473      -26.167122       26.749800
2019-02-27/12:04:44.81         -0.56772442      -26.191467       26.727904
2019-02-27/12:04:44.84         -0.55889017      -26.212880       26.703888
2019-02-27/12:04:44.87         -0.56337898      -26.215828       26.688630
2019-02-27/12:04:44.90         -0.56337556      -26.225609       26.670923
2019-02-27/12:04:44.94         -0.57704303      -26.231554       26.662827
2019-02-27/12:04:44.97         -0.58094067      -26.245297       26.658129
2019-02-27/12:04:45.00         -0.58678894      -26.253303       26.654029
2019-02-27/12:04:45.03         -0.58927416      -26.253873       26.651491
2019-02-27/12:04:45.06         -0.60314037      -26.241714       26.657115
2019-02-27/12:04:45.09         -0.61353150      -26.246151       26.647341
2019-02-27/12:04:45.12         -0.63117368      -26.244365       26.647262
2019-02-27/12:04:45.15         -0.64515025      -26.257948       26.641323
2019-02-27/12:04:45.19         -0.66394935      -26.278318       26.622768
2019-02-27/12:04:45.22         -0.66934119      -26.291946       26.607996
2019-02-27/12:04:45.25         -0.68389157      -26.308090       26.585455
2019-02-27/12:04:45.28         -0.69340023      -26.313553       26.580193
2019-02-27/12:04:45.31         -0.70541991      -26.331272       26.570740
2019-02-27/12:04:45.34         -0.70544458      -26.354360       26.560963
2019-02-27/12:04:45.37         -0.70953245      -26.364417       26.565897
2019-02-27/12:04:45.40         -0.70987296      -26.382319       26.565295
2019-02-27/12:04:45.44         -0.72088634      -26.390803       26.569778
2019-02-27/12:04:45.47         -0.72364389      -26.395751       26.577521
2019-02-27/12:04:45.50         -0.72312649      -26.402448       26.575460
2019-02-27/12:04:45.53         -0.72568002      -26.405693       26.577802
2019-02-27/12:04:45.56         -0.72571811      -26.429380       26.555042
2019-02-27/12:04:45.59         -0.72504157      -26.438172       26.540438
2019-02-27/12:04:45.62         -0.73527532      -26.442511       26.528201
2019-02-27/12:04:45.65         -0.73693653      -26.447905       26.523040
2019-02-27/12:04:45.69         -0.74077114      -26.451463       26.513806
2019-02-27/12:04:45.72         -0.73404957      -26.458611       26.505209
2019-02-27/12:04:45.75         -0.73099680      -26.467006       26.488311
2019-02-27/12:04:45.78         -0.74191225      -26.482449       26.475066
2019-02-27/12:04:45.81         -0.74061939      -26.500431       26.468112
2019-02-27/12:04:45.84         -0.74956061      -26.518350       26.462397
2019-02-27/12:04:45.87         -0.75913595      -26.544099       26.463794
2019-02-27/12:04:45.90         -0.75981268      -26.558476       26.461335
2019-02-27/12:04:45.94         -0.76109341      -26.577555       26.446170
2019-02-27/12:04:45.97         -0.76427211      -26.602056       26.435631
2019-02-27/12:04:46.00         -0.76583961      -26.629297       26.423605
2019-02-27/12:04:46.03         -0.76674796      -26.646440       26.428499
2019-02-27/12:04:46.06         -0.76414865      -26.644816       26.442407
2019-02-27/12:04:46.09         -0.76812811      -26.658035       26.436768
2019-02-27/12:04:46.12         -0.76966487      -26.665390       26.447016
2019-02-27/12:04:46.15         -0.77134100      -26.668123       26.436994
2019-02-27/12:04:46.19         -0.77712910      -26.678702       26.435320
2019-02-27/12:04:46.22         -0.78157879      -26.698664       26.418400
2019-02-27/12:04:46.25         -0.79478725      -26.702644       26.413962
2019-02-27/12:04:46.28         -0.80659769      -26.696185       26.402572
2019-02-27/12:04:46.31         -0.82380830      -26.698423       26.388930
2019-02-27/12:04:46.34         -0.83326684      -26.724215       26.359934
2019-02-27/12:04:46.37         -0.85571737      -26.736645       26.344500
2019-02-27/12:04:46.40         -0.86743613      -26.737613       26.330322
2019-02-27/12:04:46.44         -0.88361665      -26.745563       26.327499
2019-02-27/12:04:46.47         -0.89993075      -26.764308       26.316248
2019-02-27/12:04:46.50         -0.91553552      -26.769752       26.316069
2019-02-27/12:04:46.53         -0.92464256      -26.780850       26.300179
2019-02-27/12:04:46.56         -0.93265545      -26.793324       26.301266
2019-02-27/12:04:46.59         -0.94212474      -26.820570       26.303145
2019-02-27/12:04:46.62         -0.95991364      -26.840197       26.297746
2019-02-27/12:04:46.65         -0.95504554      -26.845173       26.308071
2019-02-27/12:04:46.69         -0.96526260      -26.858473       26.309966
2019-02-27/12:04:46.72         -0.96166930      -26.877133       26.302686
2019-02-27/12:04:46.75         -0.97100119      -26.892056       26.296112
2019-02-27/12:04:46.78         -0.97521590      -26.906981       26.295893
2019-02-27/12:04:46.81         -0.97432230      -26.922969       26.303986
2019-02-27/12:04:46.84         -0.98072863      -26.952612       26.299521
2019-02-27/12:04:46.87         -0.98287806      -26.962016       26.292205
2019-02-27/12:04:46.90         -0.98126343      -26.977072       26.289422
2019-02-27/12:04:46.94         -0.98540077      -26.997909       26.269526
2019-02-27/12:04:46.97         -0.98476071      -27.016813       26.257042
2019-02-27/12:04:47.00         -0.99392267      -27.030043       26.245070
2019-02-27/12:04:47.03         -0.98290608      -27.050520       26.231790
2019-02-27/12:04:47.06         -0.99118338      -27.065833       26.226283
2019-02-27/12:04:47.09         -0.99429602      -27.076355       26.218356
2019-02-27/12:04:47.12         -0.99070850      -27.076335       26.207356
2019-02-27/12:04:47.15         -0.98786806      -27.091226       26.188222
2019-02-27/12:04:47.19         -0.98950132      -27.100256       26.187449
2019-02-27/12:04:47.22          -1.0048492      -27.110815       26.192098
2019-02-27/12:04:47.25          -1.0079988      -27.123994       26.189055
2019-02-27/12:04:47.28          -1.0029650      -27.140105       26.186989
2019-02-27/12:04:47.31          -1.0085297      -27.154830       26.174238
2019-02-27/12:04:47.34          -1.0036421      -27.167318       26.167821
2019-02-27/12:04:47.37          -1.0068441      -27.183242       26.155694
2019-02-27/12:04:47.40          -1.0112397      -27.206845       26.143170
2019-02-27/12:04:47.44          -1.0192152      -27.211258       26.143620
2019-02-27/12:04:47.47          -1.0108968      -27.224890       26.123946
2019-02-27/12:04:47.50         -0.99832995      -27.234310       26.100265
2019-02-27/12:04:47.53         -0.99273824      -27.247470       26.085897
2019-02-27/12:04:47.56         -0.99954772      -27.258189       26.067735
2019-02-27/12:04:47.59         -0.99991099      -27.252552       26.068643
2019-02-27/12:04:47.62          -1.0154153      -27.257444       26.051086
2019-02-27/12:04:47.65          -1.0149496      -27.269551       26.028415
2019-02-27/12:04:47.69          -1.0258259      -27.269955       26.015858
2019-02-27/12:04:47.72          -1.0346386      -27.278746       25.991151
2019-02-27/12:04:47.75          -1.0533728      -27.279211       25.978525
2019-02-27/12:04:47.78          -1.0668934      -27.286573       25.968494
2019-02-27/12:04:47.81          -1.0801612      -27.288964       25.961170
2019-02-27/12:04:47.84          -1.0920776      -27.299074       25.949654
2019-02-27/12:04:47.87          -1.1059804      -27.306188       25.929638
2019-02-27/12:04:47.90          -1.1095103      -27.316475       25.911743
2019-02-27/12:04:47.94          -1.1209610      -27.320367       25.912475
2019-02-27/12:04:47.97          -1.1218122      -27.335384       25.897078
2019-02-27/12:04:48.00          -1.1201121      -27.353007       25.896724
2019-02-27/12:04:48.03          -1.1096967      -27.373275       25.889910
2019-02-27/12:04:48.06          -1.1058749      -27.394422       25.882587
2019-02-27/12:04:48.09          -1.1036464      -27.411225       25.873824
2019-02-27/12:04:48.12          -1.1006570      -27.424891       25.864247
2019-02-27/12:04:48.15          -1.0923396      -27.452264       25.867473
2019-02-27/12:04:48.19          -1.0891848      -27.469991       25.877190
2019-02-27/12:04:48.22          -1.0851476      -27.487765       25.875502
2019-02-27/12:04:48.25          -1.0818270      -27.506457       25.884697
2019-02-27/12:04:48.28          -1.0790547      -27.522882       25.882473
2019-02-27/12:04:48.31          -1.0907292      -27.540245       25.879673
2019-02-27/12:04:48.34          -1.0995203      -27.559582       25.872022
2019-02-27/12:04:48.37          -1.1089676      -27.585769       25.855581
2019-02-27/12:04:48.40          -1.1084962      -27.610019       25.852890
2019-02-27/12:04:48.44          -1.1216337      -27.624101       25.834167
2019-02-27/12:04:48.47          -1.1220289      -27.654335       25.809247
2019-02-27/12:04:48.50          -1.1343594      -27.677488       25.795717
2019-02-27/12:04:48.53          -1.1503845      -27.701902       25.773895
2019-02-27/12:04:48.56          -1.1700815      -27.729601       25.761657
2019-02-27/12:04:48.59          -1.1822767      -27.756907       25.753463
2019-02-27/12:04:48.62          -1.1853558      -27.773724       25.754809
2019-02-27/12:04:48.65          -1.1878475      -27.799812       25.749853
2019-02-27/12:04:48.69          -1.2064482      -27.814528       25.744686
2019-02-27/12:04:48.72          -1.2187675      -27.839708       25.749037
2019-02-27/12:04:48.75          -1.2355168      -27.852731       25.746069
2019-02-27/12:04:48.78          -1.2437269      -27.868497       25.739117
2019-02-27/12:04:48.81          -1.2584603      -27.881854       25.739771
2019-02-27/12:04:48.84          -1.2704331      -27.889857       25.724381
2019-02-27/12:04:48.87          -1.2900046      -27.892409       25.710657
2019-02-27/12:04:48.90          -1.3115216      -27.902063       25.690536
2019-02-27/12:04:48.94          -1.3489188      -27.898552       25.678769
2019-02-27/12:04:48.97          -1.3763492      -27.910819       25.652152
2019-02-27/12:04:49.00          -1.4067863      -27.913772       25.619206
2019-02-27/12:04:49.03          -1.4389400      -27.910787       25.598331
2019-02-27/12:04:49.06          -1.4889277      -27.914575       25.572439
2019-02-27/12:04:49.09          -1.5206187      -27.912467       25.532127
2019-02-27/12:04:49.12          -1.5530464      -27.903196       25.518464
2019-02-27/12:04:49.15          -1.5836671      -27.892341       25.493025
2019-02-27/12:04:49.19          -1.6089699      -27.880323       25.469504
2019-02-27/12:04:49.22          -1.6166276      -27.873405       25.444551
2019-02-27/12:04:49.25          -1.6256719      -27.864066       25.433557
2019-02-27/12:04:49.28          -1.6330073      -27.849421       25.420391
2019-02-27/12:04:49.31          -1.6361459      -27.858386       25.393161
2019-02-27/12:04:49.34          -1.6209845      -27.840014       25.373260
2019-02-27/12:04:49.37          -1.6088385      -27.831432       25.365732
2019-02-27/12:04:49.40          -1.5978146      -27.819925       25.338290
2019-02-27/12:04:49.44          -1.5924019      -27.808073       25.324922
2019-02-27/12:04:49.47          -1.5989599      -27.789234       25.308977
2019-02-27/12:04:49.50          -1.6162181      -27.763694       25.289043
2019-02-27/12:04:49.53          -1.6246238      -27.717260       25.264046
2019-02-27/12:04:49.56          -1.6394448      -27.671606       25.236071
2019-02-27/12:04:49.59          -1.6601845      -27.592265       25.212450
2019-02-27/12:04:49.62          -1.7005653      -27.532530       25.185697
2019-02-27/12:04:49.65          -1.7684911      -27.471115       25.163543
2019-02-27/12:04:49.69          -1.8443311      -27.418229       25.156957
2019-02-27/12:04:49.72          -1.9297317      -27.370167       25.151510
2019-02-27/12:04:49.75          -2.0446855      -27.336526       25.160887
2019-02-27/12:04:49.78          -2.1580967      -27.314112       25.184405
2019-02-27/12:04:49.81          -2.2981880      -27.308634       25.218864
2019-02-27/12:04:49.84          -2.4311705      -27.320030       25.263159
2019-02-27/12:04:49.87          -2.5576027      -27.363018       25.320684
2019-02-27/12:04:49.90          -2.6695440      -27.406554       25.395657
2019-02-27/12:04:49.94          -2.7511686      -27.460227       25.458930
2019-02-27/12:04:49.97          -2.8174377      -27.524178       25.515422
2019-02-27/12:04:50.00          -2.8674764      -27.579129       25.579384
2019-02-27/12:04:50.03          -2.8746198      -27.646048       25.631960
2019-02-27/12:04:50.06          -2.8816521      -27.704374       25.682877
2019-02-27/12:04:50.09          -2.8719459      -27.764155       25.722956
2019-02-27/12:04:50.12          -2.8565746      -27.822584       25.760000
2019-02-27/12:04:50.15          -2.8384668      -27.877267       25.783923
2019-02-27/12:04:50.19          -2.8257550      -27.935871       25.796855
2019-02-27/12:04:50.22          -2.8233790      -27.975798       25.809766
2019-02-27/12:04:50.25          -2.8215787      -28.015061       25.814192
2019-02-27/12:04:50.28          -2.8277005      -28.055551       25.806551
2019-02-27/12:04:50.31          -2.8355703      -28.081060       25.810814
2019-02-27/12:04:50.34          -2.8389432      -28.107603       25.801895
2019-02-27/12:04:50.37          -2.8402309      -28.141383       25.792859
2019-02-27/12:04:50.40          -2.8580415      -28.166199       25.778515
2019-02-27/12:04:50.44          -2.8786007      -28.170767       25.780187
2019-02-27/12:04:50.47          -2.8906500      -28.188824       25.767000
2019-02-27/12:04:50.50          -2.9058306      -28.201249       25.770756
2019-02-27/12:04:50.53          -2.9289434      -28.207875       25.780153
2019-02-27/12:04:50.56          -2.9446576      -28.222695       25.795246
2019-02-27/12:04:50.59          -2.9580248      -28.255427       25.780432
2019-02-27/12:04:50.62          -2.9686726      -28.279503       25.774107
2019-02-27/12:04:50.65          -2.9754952      -28.293195       25.773417
2019-02-27/12:04:50.69          -2.9878923      -28.303346       25.780948
2019-02-27/12:04:50.72          -3.0005961      -28.332381       25.780780
2019-02-27/12:04:50.75          -3.0135977      -28.346102       25.787643
2019-02-27/12:04:50.78          -3.0141507      -28.379925       25.783661
2019-02-27/12:04:50.81          -3.0221187      -28.408197       25.778872
2019-02-27/12:04:50.84          -3.0201197      -28.439430       25.766196
2019-02-27/12:04:50.87          -3.0258100      -28.439590       25.771582
2019-02-27/12:04:50.90          -3.0335871      -28.457033       25.775188
2019-02-27/12:04:50.94          -3.0438520      -28.488894       25.762142
2019-02-27/12:04:50.97          -3.0353531      -28.514466       25.757611
2019-02-27/12:04:51.00          -3.0329119      -28.530420       25.757004
2019-02-27/12:04:51.03          -3.0276465      -28.561223       25.744582
2019-02-27/12:04:51.06          -3.0311952      -28.572891       25.741222
2019-02-27/12:04:51.09          -3.0129857      -28.594084       25.734038
2019-02-27/12:04:51.12          -3.0138755      -28.618044       25.716460
2019-02-27/12:04:51.15          -3.0165669      -28.645158       25.713589
2019-02-27/12:04:51.19          -3.0098460      -28.663316       25.704220
2019-02-27/12:04:51.22          -3.0014713      -28.662225       25.714113
2019-02-27/12:04:51.25          -2.9962553      -28.673270       25.712379
2019-02-27/12:04:51.28          -2.9841493      -28.696125       25.699226
2019-02-27/12:04:51.31          -2.9810824      -28.715432       25.695550
2019-02-27/12:04:51.34          -2.9738606      -28.733853       25.679730
2019-02-27/12:04:51.37          -2.9803380      -28.754277       25.670370
2019-02-27/12:04:51.40          -2.9785545      -28.753524       25.678799
2019-02-27/12:04:51.44          -2.9781112      -28.775016       25.668884
2019-02-27/12:04:51.47          -2.9904191      -28.794758       25.661141
2019-02-27/12:04:51.50          -2.9940831      -28.830561       25.640954
2019-02-27/12:04:51.53          -2.9939174      -28.857563       25.629323
2019-02-27/12:04:51.56          -2.9962788      -28.881865       25.616622
2019-02-27/12:04:51.59          -2.9915691      -28.889490       25.615482
2019-02-27/12:04:51.62          -2.9951075      -28.910720       25.613284
2019-02-27/12:04:51.65          -2.9934065      -28.931984       25.600978
2019-02-27/12:04:51.69          -2.9894157      -28.950711       25.598887
2019-02-27/12:04:51.72          -2.9815256      -28.965433       25.597712
2019-02-27/12:04:51.75          -2.9742348      -28.982141       25.592939
2019-02-27/12:04:51.78          -2.9821747      -28.982596       25.598169
2019-02-27/12:04:51.81          -2.9893770      -28.990134       25.590732
2019-02-27/12:04:51.84          -2.9950420      -28.992463       25.583591
2019-02-27/12:04:51.87          -3.0075116      -29.006487       25.567590
2019-02-27/12:04:51.90          -3.0175348      -29.019469       25.562262
2019-02-27/12:04:51.94          -3.0257459      -29.022262       25.559917
2019-02-27/12:04:51.97          -3.0390038      -29.040476       25.546702
2019-02-27/12:04:52.00          -3.0513635      -29.044860       25.527071
2019-02-27/12:04:52.03          -3.0573828      -29.066083       25.512253
2019-02-27/12:04:52.06          -3.0668486      -29.082548       25.489893
2019-02-27/12:04:52.09          -3.0830362      -29.108465       25.468730
2019-02-27/12:04:52.12          -3.1067294      -29.129828       25.465160
2019-02-27/12:04:52.15          -3.1195913      -29.146150       25.458025
2019-02-27/12:04:52.19          -3.1251974      -29.164421       25.447331
2019-02-27/12:04:52.22          -3.1385086      -29.185813       25.439984
2019-02-27/12:04:52.25          -3.1568634      -29.201795       25.430497
2019-02-27/12:04:52.28          -3.1678778      -29.219590       25.431411
2019-02-27/12:04:52.31          -3.1805828      -29.218160       25.436385
2019-02-27/12:04:52.34          -3.1855606      -29.226860       25.446012
2019-02-27/12:04:52.37          -3.1938361      -29.217795       25.469009
2019-02-27/12:04:52.40          -3.1941190      -29.215661       25.471870
2019-02-27/12:04:52.44          -3.2071485      -29.211239       25.475935
2019-02-27/12:04:52.47          -3.2178708      -29.201638       25.485324
2019-02-27/12:04:52.50          -3.2355220      -29.192541       25.498215
2019-02-27/12:04:52.53          -3.2320184      -29.193407       25.500729
2019-02-27/12:04:52.56          -3.2430775      -29.201119       25.499517
2019-02-27/12:04:52.59          -3.2567707      -29.212075       25.494024
2019-02-27/12:04:52.62          -3.2745941      -29.221260       25.495791
2019-02-27/12:04:52.65          -3.2804789      -29.241349       25.476554
2019-02-27/12:04:52.69          -3.3015766      -29.245165       25.467323
2019-02-27/12:04:52.72          -3.3084729      -29.264726       25.460998
2019-02-27/12:04:52.75          -3.3205110      -29.281135       25.442475
2019-02-27/12:04:52.78          -3.3246386      -29.302842       25.417328
2019-02-27/12:04:52.81          -3.3444946      -29.312753       25.417440
2019-02-27/12:04:52.84          -3.3621082      -29.329292       25.413988
2019-02-27/12:04:52.87          -3.3685515      -29.340618       25.402011
2019-02-27/12:04:52.90          -3.3743297      -29.353179       25.383059
2019-02-27/12:04:52.94          -3.3887724      -29.375763       25.377623
2019-02-27/12:04:52.97          -3.3854258      -29.404463       25.370191
2019-02-27/12:04:53.00          -3.3914114      -29.422906       25.364485
2019-02-27/12:04:53.03          -3.3892127      -29.441670       25.354834
2019-02-27/12:04:53.06          -3.3988495      -29.462297       25.356780
2019-02-27/12:04:53.09          -3.3985236      -29.481170       25.342020
2019-02-27/12:04:53.12          -3.4031429      -29.491847       25.334195
2019-02-27/12:04:53.15          -3.4124598      -29.512298       25.331189
2019-02-27/12:04:53.19          -3.4158550      -29.531708       25.337593
2019-02-27/12:04:53.22          -3.4129206      -29.548918       25.330052
2019-02-27/12:04:53.25          -3.4232965      -29.574846       25.320316
2019-02-27/12:04:53.28          -3.4259666      -29.595561       25.303307
2019-02-27/12:04:53.31          -3.4379839      -29.612870       25.300732
2019-02-27/12:04:53.34          -3.4375745      -29.627378       25.292121
2019-02-27/12:04:53.37          -3.4467296      -29.645632       25.282737
2019-02-27/12:04:53.40          -3.4516001      -29.666632       25.265574
2019-02-27/12:04:53.44          -3.4506577      -29.690437       25.250700
2019-02-27/12:04:53.47          -3.4461848      -29.713798       25.217142
2019-02-27/12:04:53.50          -3.4544028      -29.727784       25.202494
2019-02-27/12:04:53.53          -3.4562395      -29.734083       25.194520
2019-02-27/12:04:53.56          -3.4687322      -29.741116       25.179823
2019-02-27/12:04:53.59          -3.4785671      -29.769500       25.151116
2019-02-27/12:04:53.62          -3.4873510      -29.791873       25.128173
2019-02-27/12:04:53.65          -3.4918651      -29.821207       25.105275
2019-02-27/12:04:53.69          -3.4980155      -29.841389       25.088565
2019-02-27/12:04:53.72          -3.5142628      -29.854445       25.074412
2019-02-27/12:04:53.75          -3.5413648      -29.877267       25.072653
2019-02-27/12:04:53.78          -3.5549859      -29.891288       25.070604
2019-02-27/12:04:53.81          -3.5705994      -29.912952       25.063180
2019-02-27/12:04:53.84          -3.5904930      -29.929766       25.059621
2019-02-27/12:04:53.87          -3.6052615      -29.936483       25.060246
2019-02-27/12:04:53.90          -3.6185973      -29.942364       25.055011
2019-02-27/12:04:53.94          -3.6382906      -29.939303       25.059621
2019-02-27/12:04:53.97          -3.6613636      -29.949019       25.056091
2019-02-27/12:04:54.00          -3.6810904      -29.961547       25.042220
2019-02-27/12:04:54.03          -3.6905235      -29.963443       25.037865
2019-02-27/12:04:54.06          -3.7040977      -29.974928       25.014467
2019-02-27/12:04:54.09          -3.7159763      -29.986380       24.998662
2019-02-27/12:04:54.12          -3.7227039      -30.000443       24.994079
2019-02-27/12:04:54.15          -3.7407904      -30.007077       24.993471
2019-02-27/12:04:54.19          -3.7533835      -30.012998       24.993254
2019-02-27/12:04:54.22          -3.7614845      -30.025347       24.973190
2019-02-27/12:04:54.25          -3.7572577      -30.026326       24.964310
2019-02-27/12:04:54.28          -3.7560540      -30.025375       24.962774
2019-02-27/12:04:54.31          -3.7698712      -30.032636       24.950496
2019-02-27/12:04:54.34          -3.7836115      -30.030184       24.951010
2019-02-27/12:04:54.37          -3.7980788      -30.032521       24.938859
2019-02-27/12:04:54.40          -3.8128712      -30.033446       24.928728
2019-02-27/12:04:54.44          -3.8260385      -30.043003       24.911437
2019-02-27/12:04:54.47          -3.8337976      -30.063671       24.885663
2019-02-27/12:04:54.50          -3.8493022      -30.083149       24.871871
2019-02-27/12:04:54.53          -3.8598826      -30.109254       24.848221
2019-02-27/12:04:54.56          -3.8749105      -30.134266       24.837765
2019-02-27/12:04:54.59          -3.8770693      -30.154058       24.826351
2019-02-27/12:04:54.62          -3.8891254      -30.177231       24.818151
2019-02-27/12:04:54.65          -3.8910050      -30.194665       24.814315
2019-02-27/12:04:54.69          -3.8983853      -30.214914       24.814002
2019-02-27/12:04:54.72          -3.8967777      -30.241916       24.810077
2019-02-27/12:04:54.75          -3.8995147      -30.251271       24.819409
2019-02-27/12:04:54.78          -3.9069380      -30.265647       24.824778
2019-02-27/12:04:54.81          -3.9115201      -30.284670       24.830180
2019-02-27/12:04:54.84          -3.9206844      -30.293215       24.833633
2019-02-27/12:04:54.87          -3.9375195      -30.311778       24.836742
2019-02-27/12:04:54.90          -3.9368645      -30.341470       24.835162
2019-02-27/12:04:54.94          -3.9482330      -30.349775       24.837478
2019-02-27/12:04:54.97          -3.9459267      -30.358754       24.838189
2019-02-27/12:04:55.00          -3.9502607      -30.363239       24.845089
2019-02-27/12:04:55.03          -3.9677518      -30.374244       24.843429
2019-02-27/12:04:55.06          -3.9605855      -30.387663       24.846810
2019-02-27/12:04:55.09          -3.9718185      -30.395881       24.846657
2019-02-27/12:04:55.12          -3.9754603      -30.417556       24.843073
2019-02-27/12:04:55.15          -3.9753752      -30.422082       24.834831
2019-02-27/12:04:55.19          -3.9896144      -30.420479       24.827339
2019-02-27/12:04:55.22          -3.9921692      -30.442006       24.823842
2019-02-27/12:04:55.25          -4.0073853      -30.467711       24.800437
2019-02-27/12:04:55.28          -4.0206337      -30.481465       24.791013
2019-02-27/12:04:55.31          -4.0272251      -30.506643       24.771687
2019-02-27/12:04:55.34          -4.0418670      -30.525528       24.759511
2019-02-27/12:04:55.37          -4.0549629      -30.541830       24.752508
2019-02-27/12:04:55.40          -4.0606454      -30.556348       24.732603
2019-02-27/12:04:55.44          -4.0756217      -30.576447       24.727346
2019-02-27/12:04:55.47          -4.0740514      -30.607745       24.714842
2019-02-27/12:04:55.50          -4.0877314      -30.630344       24.695641
2019-02-27/12:04:55.53          -4.0848302      -30.643715       24.695278
2019-02-27/12:04:55.56          -4.0969927      -30.659430       24.689858
2019-02-27/12:04:55.59          -4.1006940      -30.675753       24.692949
2019-02-27/12:04:55.62          -4.0963689      -30.689348       24.688683
2019-02-27/12:04:55.65          -4.0938909      -30.708413       24.672665
2019-02-27/12:04:55.69          -4.0947737      -30.718257       24.671668
2019-02-27/12:04:55.72          -4.0863374      -30.729453       24.652309
2019-02-27/12:04:55.75          -4.0953958      -30.734754       24.647441
2019-02-27/12:04:55.78          -4.0868590      -30.734643       24.637928
2019-02-27/12:04:55.81          -4.0919702      -30.740248       24.625335
2019-02-27/12:04:55.84          -4.0849273      -30.752900       24.596373
2019-02-27/12:04:55.87          -4.0884341      -30.766098       24.574674
2019-02-27/12:04:55.90          -4.0979190      -30.774470       24.549251
2019-02-27/12:04:55.94          -4.1077381      -30.784059       24.530742
2019-02-27/12:04:55.97          -4.1175338      -30.799525       24.506558
2019-02-27/12:04:56.00          -4.1295394      -30.817377       24.486138
2019-02-27/12:04:56.03          -4.1333956      -30.829694       24.467430
2019-02-27/12:04:56.06          -4.1496528      -30.852232       24.452056
2019-02-27/12:04:56.09          -4.1621097      -30.883132       24.429685
2019-02-27/12:04:56.12          -4.1713201      -30.898712       24.413001
2019-02-27/12:04:56.15          -4.1764332      -30.917664       24.391998
2019-02-27/12:04:56.19          -4.1826054      -30.953763       24.369372
2019-02-27/12:04:56.22          -4.1907115      -30.981378       24.358852
2019-02-27/12:04:56.25          -4.1940928      -31.005650       24.338784
2019-02-27/12:04:56.28          -4.2047687      -31.019326       24.339509
2019-02-27/12:04:56.31          -4.2231086      -31.035149       24.325214
2019-02-27/12:04:56.34          -4.2367549      -31.046468       24.315856
2019-02-27/12:04:56.37          -4.2377144      -31.048359       24.316597
2019-02-27/12:04:56.40          -4.2417779      -31.070739       24.318973
2019-02-27/12:04:56.44          -4.2617155      -31.090611       24.318900
2019-02-27/12:04:56.47          -4.2717995      -31.094314       24.324969
2019-02-27/12:04:56.50          -4.2703879      -31.105920       24.325559
2019-02-27/12:04:56.53          -4.2802983      -31.121711       24.335243
2019-02-27/12:04:56.56          -4.2837011      -31.150703       24.324005
2019-02-27/12:04:56.59          -4.2813258      -31.164980       24.315606
2019-02-27/12:04:56.62          -4.2856908      -31.188154       24.307482
2019-02-27/12:04:56.65          -4.2999503      -31.211544       24.296717
2019-02-27/12:04:56.69          -4.3022578      -31.238302       24.281639
2019-02-27/12:04:56.72          -4.3008433      -31.244665       24.272438
2019-02-27/12:04:56.75          -4.3085456      -31.251787       24.266602
2019-02-27/12:04:56.78          -4.3253675      -31.258616       24.262181
2019-02-27/12:04:56.81          -4.3365271      -31.262570       24.251740
2019-02-27/12:04:56.84          -4.3447317      -31.259855       24.251169
2019-02-27/12:04:56.87          -4.3481693      -31.279303       24.238749
2019-02-27/12:04:56.90          -4.3451920      -31.290530       24.231994
2019-02-27/12:04:56.94          -4.3484944      -31.302967       24.220805
2019-02-27/12:04:56.97          -4.3629932      -31.301984       24.216787
2019-02-27/12:04:57.00          -4.3664793      -31.303904       24.204924
2019-02-27/12:04:57.03          -4.3785721      -31.320722       24.182572
2019-02-27/12:04:57.06          -4.3861297      -31.331021       24.163709
2019-02-27/12:04:57.09          -4.4000108      -31.337575       24.164482
2019-02-27/12:04:57.12          -4.4072448      -31.358314       24.143819
2019-02-27/12:04:57.15          -4.4204964      -31.367176       24.139586
2019-02-27/12:04:57.19          -4.4285547      -31.381899       24.135999
2019-02-27/12:04:57.22          -4.4329947      -31.396046       24.127685
2019-02-27/12:04:57.25          -4.4336617      -31.415300       24.122943
2019-02-27/12:04:57.28          -4.4407870      -31.433623       24.128775
2019-02-27/12:04:57.31          -4.4485251      -31.462975       24.131235
2019-02-27/12:04:57.34          -4.4490402      -31.484771       24.128919
2019-02-27/12:04:57.37          -4.4445008      -31.514718       24.117209
2019-02-27/12:04:57.40          -4.4477083      -31.526953       24.120003
2019-02-27/12:04:57.44          -4.4476169      -31.540862       24.126940
2019-02-27/12:04:57.47          -4.4507941      -31.562248       24.113509
2019-02-27/12:04:57.50          -4.4530479      -31.579781       24.112214
2019-02-27/12:04:57.53          -4.4563892      -31.601242       24.101265
2019-02-27/12:04:57.56          -4.4617677      -31.622906       24.087685
2019-02-27/12:04:57.59          -4.4607381      -31.632041       24.088362
2019-02-27/12:04:57.62          -4.4762068      -31.646938       24.094771
2019-02-27/12:04:57.65          -4.4792441      -31.660792       24.081591
2019-02-27/12:04:57.69          -4.4847901      -31.683583       24.072455
2019-02-27/12:04:57.72          -4.4837379      -31.705010       24.062790
2019-02-27/12:04:57.75          -4.4874191      -31.720222       24.061483
2019-02-27/12:04:57.78          -4.4926619      -31.734881       24.049136
2019-02-27/12:04:57.81          -4.5011977      -31.757941       24.034824
2019-02-27/12:04:57.84          -4.4996776      -31.781760       24.022629
2019-02-27/12:04:57.87          -4.4976903      -31.793186       23.996898
2019-02-27/12:04:57.90          -4.4839286      -31.803746       23.977933
2019-02-27/12:04:57.94          -4.4972032      -31.817446       23.966099
2019-02-27/12:04:57.97          -4.5024765      -31.822036       23.951573
2019-02-27/12:04:58.00          -4.5144940      -31.837742       23.924818
2019-02-27/12:04:58.03          -4.5252630      -31.856367       23.901548
2019-02-27/12:04:58.06          -4.5319565      -31.874587       23.883531
2019-02-27/12:04:58.09          -4.5419821      -31.872430       23.876389
2019-02-27/12:04:58.12          -4.5510634      -31.878184       23.870062
2019-02-27/12:04:58.15          -4.5634406      -31.891288       23.859817
2019-02-27/12:04:58.19          -4.5764301      -31.920261       23.838588
2019-02-27/12:04:58.22          -4.5690089      -31.939354       23.828933
2019-02-27/12:04:58.25          -4.5658305      -31.961545       23.821403
2019-02-27/12:04:58.28          -4.5700525      -31.973832       23.821676
2019-02-27/12:04:58.31          -4.5804000      -31.985686       23.812105
2019-02-27/12:04:58.34          -4.5872876      -31.997048       23.800279
2019-02-27/12:04:58.37          -4.5877301      -32.013536       23.785720
2019-02-27/12:04:58.40          -4.5911548      -32.028722       23.763044
2019-02-27/12:04:58.44          -4.5905057      -32.040230       23.756180
2019-02-27/12:04:58.47          -4.5911209      -32.039794       23.745613
2019-02-27/12:04:58.50          -4.5969109      -32.058997       23.732130
2019-02-27/12:04:58.53          -4.6094638      -32.071128       23.722416
2019-02-27/12:04:58.56          -4.6067658      -32.089507       23.698045
2019-02-27/12:04:58.59          -4.6026664      -32.101047       23.689911
2019-02-27/12:04:58.62          -4.5984020      -32.125339       23.669947
2019-02-27/12:04:58.65          -4.5982299      -32.139303       23.658005
2019-02-27/12:04:58.69          -4.6065430      -32.156324       23.644432
2019-02-27/12:04:58.72          -4.6126527      -32.178956       23.625353
2019-02-27/12:04:58.75          -4.6236370      -32.198710       23.606549
2019-02-27/12:04:58.78          -4.6302276      -32.206793       23.583897
2019-02-27/12:04:58.81          -4.6352413      -32.225107       23.557051
2019-02-27/12:04:58.84          -4.6452932      -32.240477       23.549401
2019-02-27/12:04:58.87          -4.6520463      -32.252817       23.537069
2019-02-27/12:04:58.90          -4.6608520      -32.267308       23.542480
2019-02-27/12:04:58.94          -4.6738956      -32.293539       23.532821
2019-02-27/12:04:58.97          -4.6789338      -32.315372       23.529283
2019-02-27/12:04:59.00          -4.6934060      -32.333911       23.526238
2019-02-27/12:04:59.03          -4.7017583      -32.349225       23.526172
2019-02-27/12:04:59.06          -4.7134156      -32.376593       23.531015
2019-02-27/12:04:59.09          -4.7180067      -32.395452       23.531577
2019-02-27/12:04:59.12          -4.7259027      -32.406225       23.532666
2019-02-27/12:04:59.15          -4.7364740      -32.421294       23.531469
2019-02-27/12:04:59.19          -4.7483065      -32.433071       23.509368
2019-02-27/12:04:59.22          -4.7464736      -32.445428       23.502065
2019-02-27/12:04:59.25          -4.7496687      -32.457736       23.485977
2019-02-27/12:04:59.28          -4.7454796      -32.468695       23.474386
2019-02-27/12:04:59.31          -4.7504038      -32.474126       23.454407
2019-02-27/12:04:59.34          -4.7620873      -32.477852       23.431562
2019-02-27/12:04:59.37          -4.7729881      -32.493219       23.418884
2019-02-27/12:04:59.40          -4.7774503      -32.515957       23.390960
2019-02-27/12:04:59.44          -4.7773537      -32.535309       23.372387
2019-02-27/12:04:59.47          -4.7825982      -32.547675       23.370120
2019-02-27/12:04:59.50          -4.7906770      -32.562478       23.347679
2019-02-27/12:04:59.53          -4.7901162      -32.579898       23.335177
2019-02-27/12:04:59.56          -4.8055847      -32.599177       23.314132
2019-02-27/12:04:59.59          -4.8053355      -32.617266       23.307565
2019-02-27/12:04:59.62          -4.8038285      -32.627686       23.301303
2019-02-27/12:04:59.65          -4.8065672      -32.635453       23.286388
2019-02-27/12:04:59.69          -4.8129252      -32.650722       23.272518
2019-02-27/12:04:59.72          -4.8222699      -32.668347       23.257395
2019-02-27/12:04:59.75          -4.8262722      -32.680658       23.236288
2019-02-27/12:04:59.78          -4.8321669      -32.700927       23.224798
2019-02-27/12:04:59.81          -4.8470119      -32.711787       23.212017
2019-02-27/12:04:59.84          -4.8349930      -32.729706       23.196743
2019-02-27/12:04:59.87          -4.8372703      -32.750463       23.182476
2019-02-27/12:04:59.90          -4.8414433      -32.780895       23.164329
2019-02-27/12:04:59.94          -4.8500169      -32.812925       23.147849
2019-02-27/12:04:59.97          -4.8541909      -32.840077       23.140256
2019-02-27/12:05:00.00          -4.8553816      -32.860699       23.126066
2019-02-27/12:05:00.03          -4.8653861      -32.895097       23.118397
2019-02-27/12:05:00.06          -4.8708261      -32.911873       23.110027
2019-02-27/12:05:00.09          -4.8693633      -32.938787       23.101301
2019-02-27/12:05:00.12          -4.8900585      -32.964202       23.102181
2019-02-27/12:05:00.15          -4.8923961      -33.007705       23.097224
2019-02-27/12:05:00.19          -4.8978699      -33.036633       23.094979
2019-02-27/12:05:00.22          -4.8891962      -33.053255       23.092979
2019-02-27/12:05:00.25          -4.8954503      -33.065696       23.088171
2019-02-27/12:05:00.28          -4.8949582      -33.084699       23.078619
2019-02-27/12:05:00.31          -4.8911560      -33.098435       23.076897
2019-02-27/12:05:00.34          -4.8970998      -33.112821       23.071058
2019-02-27/12:05:00.37          -4.9043120      -33.131749       23.059033
2019-02-27/12:05:00.40          -4.9008490      -33.148038       23.033315
2019-02-27/12:05:00.44          -4.9078900      -33.150412       23.021278
2019-02-27/12:05:00.47          -4.9022063      -33.157763       23.012888
2019-02-27/12:05:00.50          -4.9158574      -33.172590       23.005562
2019-02-27/12:05:00.53          -4.9186646      -33.184547       22.998503
2019-02-27/12:05:00.56          -4.9239825      -33.196924       22.996253
2019-02-27/12:05:00.59          -4.9242800      -33.205864       22.979473
2019-02-27/12:05:00.62          -4.9198655      -33.221929       22.972747
2019-02-27/12:05:00.65          -4.9204791      -33.232051       22.962893
2019-02-27/12:05:00.69          -4.9283029      -33.235822       22.965216
2019-02-27/12:05:00.72          -4.9378882      -33.245201       22.936888
2019-02-27/12:05:00.75          -4.9510691      -33.254962       22.929743
2019-02-27/12:05:00.78          -4.9543800      -33.270594       22.903131
2019-02-27/12:05:00.81          -4.9539237      -33.290817       22.879112
2019-02-27/12:05:00.84          -4.9616371      -33.308045       22.854170
2019-02-27/12:05:00.87          -4.9715342      -33.323293       22.841602
2019-02-27/12:05:00.90          -4.9866233      -33.342731       22.830590
2019-02-27/12:05:00.94          -4.9943204      -33.361869       22.826025
2019-02-27/12:05:00.97          -4.9880279      -33.379363       22.827358
2019-02-27/12:05:01.00          -4.9848694      -33.400153       22.848329
2019-02-27/12:05:01.03          -4.9834865      -33.423952       22.833745
2019-02-27/12:05:01.06          -4.9728445      -33.451660       22.822118
2019-02-27/12:05:01.09          -4.9832323      -33.470761       22.823865
2019-02-27/12:05:01.12          -4.9873501      -33.490915       22.817506
2019-02-27/12:05:01.15          -4.9809693      -33.520663       22.806055
2019-02-27/12:05:01.19          -4.9749061      -33.543785       22.786798
2019-02-27/12:05:01.22          -4.9762391      -33.571374       22.768947
2019-02-27/12:05:01.25          -4.9838803      -33.609190       22.746932
2019-02-27/12:05:01.28          -4.9787877      -33.639842       22.722429
2019-02-27/12:05:01.31          -4.9796259      -33.659588       22.716285
2019-02-27/12:05:01.34          -4.9895247      -33.661827       22.729488
2019-02-27/12:05:01.37          -4.9837646      -33.679191       22.720835
2019-02-27/12:05:01.40          -4.9778516      -33.701690       22.719524
2019-02-27/12:05:01.44          -4.9821327      -33.713415       22.716380
2019-02-27/12:05:01.47          -4.9864149      -33.725662       22.714219
2019-02-27/12:05:01.50          -4.9909716      -33.720516       22.717502
2019-02-27/12:05:01.53          -4.9894321      -33.722396       22.709519
2019-02-27/12:05:01.56          -4.9978160      -33.730372       22.693278
2019-02-27/12:05:01.59          -5.0021256      -33.740715       22.670751
2019-02-27/12:05:01.62          -5.0045808      -33.765327       22.646951
2019-02-27/12:05:01.65          -5.0124829      -33.771353       22.636775
2019-02-27/12:05:01.69          -5.0139803      -33.786357       22.614297
2019-02-27/12:05:01.72          -5.0137171      -33.793308       22.601112
2019-02-27/12:05:01.75          -5.0206972      -33.803092       22.583916
2019-02-27/12:05:01.78          -5.0176619      -33.824423       22.555573
2019-02-27/12:05:01.81          -5.0288922      -33.832607       22.531684
2019-02-27/12:05:01.84          -5.0347749      -33.844858       22.519473
2019-02-27/12:05:01.87          -5.0376891      -33.861695       22.504835
2019-02-27/12:05:01.90          -5.0413807      -33.871066       22.487870
2019-02-27/12:05:01.94          -5.0399435      -33.899681       22.463227
2019-02-27/12:05:01.97          -5.0500881      -33.915004       22.453171
2019-02-27/12:05:02.00          -5.0565185      -33.944645       22.430502
2019-02-27/12:05:02.03          -5.0558671      -33.973078       22.417274
2019-02-27/12:05:02.06          -5.0635381      -33.998580       22.405599
2019-02-27/12:05:02.09          -5.0624103      -34.023512       22.395480
2019-02-27/12:05:02.12          -5.0696078      -34.043948       22.383972
2019-02-27/12:05:02.15          -5.0708470      -34.068182       22.374224
2019-02-27/12:05:02.19          -5.0728558      -34.085480       22.363115
2019-02-27/12:05:02.22          -5.0695217      -34.100608       22.351895
2019-02-27/12:05:02.25          -5.0690298      -34.117502       22.335972
2019-02-27/12:05:02.28          -5.0702533      -34.134279       22.328914
2019-02-27/12:05:02.31          -5.0773106      -34.157775       22.320817
2019-02-27/12:05:02.34          -5.0793255      -34.179232       22.317568
2019-02-27/12:05:02.37          -5.0781925      -34.201389       22.318977
2019-02-27/12:05:02.40          -5.0797793      -34.230629       22.306588
2019-02-27/12:05:02.44          -5.0857422      -34.252952       22.296603
2019-02-27/12:05:02.47          -5.0907861      -34.280073       22.281565
2019-02-27/12:05:02.50          -5.1004853      -34.294501       22.279529
2019-02-27/12:05:02.53          -5.1090888      -34.307231       22.274623
2019-02-27/12:05:02.56          -5.1275977      -34.318588       22.264160
2019-02-27/12:05:02.59          -5.1244103      -34.319570       22.245352
2019-02-27/12:05:02.62          -5.1266246      -34.339212       22.224220
2019-02-27/12:05:02.65          -5.1321452      -34.357702       22.199931
2019-02-27/12:05:02.69          -5.1314672      -34.361168       22.189868
2019-02-27/12:05:02.72          -5.1277964      -34.358127       22.173189
2019-02-27/12:05:02.75          -5.1324981      -34.368116       22.154654
2019-02-27/12:05:02.78          -5.1387879      -34.383300       22.135887
2019-02-27/12:05:02.81          -5.1355104      -34.400193       22.111186
2019-02-27/12:05:02.84          -5.1319306      -34.416953       22.081529
2019-02-27/12:05:02.87          -5.1434238      -34.435283       22.062364
2019-02-27/12:05:02.90          -5.1564575      -34.440764       22.042457
2019-02-27/12:05:02.94          -5.1603830      -34.446070       22.020126
2019-02-27/12:05:02.97          -5.1631209      -34.466623       21.990994
2019-02-27/12:05:03.00          -5.1829448      -34.487712       21.984207
2019-02-27/12:05:03.03          -5.1759407      -34.513340       21.969991
2019-02-27/12:05:03.06          -5.1785131      -34.527917       21.944022
2019-02-27/12:05:03.09          -5.1856421      -34.550369       21.934004
2019-02-27/12:05:03.12          -5.1833223      -34.576469       21.940905
2019-02-27/12:05:03.15          -5.1800307      -34.590359       21.944204
2019-02-27/12:05:03.19          -5.1798873      -34.607187       21.949719
2019-02-27/12:05:03.22          -5.1846734      -34.633459       21.945222
2019-02-27/12:05:03.25          -5.1917868      -34.650006       21.940839
2019-02-27/12:05:03.28          -5.1852693      -34.671678       21.926204
2019-02-27/12:05:03.31          -5.1960749      -34.674930       21.936385
2019-02-27/12:05:03.34          -5.2016604      -34.706916       21.937671
2019-02-27/12:05:03.37          -5.2039167      -34.726361       21.933015
2019-02-27/12:05:03.40          -5.2025355      -34.738839       21.928269
2019-02-27/12:05:03.44          -5.2074840      -34.761024       21.918398
2019-02-27/12:05:03.47          -5.2044281      -34.782135       21.904065
2019-02-27/12:05:03.50          -5.2072974      -34.797687       21.901468
2019-02-27/12:05:03.53          -5.2089536      -34.820505       21.893784
2019-02-27/12:05:03.56          -5.2132663      -34.840156       21.886513
2019-02-27/12:05:03.59          -5.2243719      -34.862960       21.868786
2019-02-27/12:05:03.62          -5.2234566      -34.869411       21.859688
2019-02-27/12:05:03.65          -5.2216331      -34.880666       21.845546
2019-02-27/12:05:03.69          -5.2270559      -34.895267       21.828380
2019-02-27/12:05:03.72          -5.2270135      -34.915106       21.805937
2019-02-27/12:05:03.75          -5.2267801      -34.932601       21.793527
2019-02-27/12:05:03.78          -5.2338016      -34.952401       21.776138
2019-02-27/12:05:03.81          -5.2431478      -34.957296       21.749028
2019-02-27/12:05:03.84          -5.2418687      -34.968646       21.708458
2019-02-27/12:05:03.87          -5.2393363      -34.985499       21.676293
2019-02-27/12:05:03.90          -5.2351043      -35.003000       21.636254
2019-02-27/12:05:03.94          -5.2286686      -35.023865       21.603235
2019-02-27/12:05:03.97          -5.2241343      -35.044871       21.565119
2019-02-27/12:05:04.00          -5.2184604      -35.065531       21.543520
2019-02-27/12:05:04.03          -5.2133244      -35.096128       21.514173
2019-02-27/12:05:04.06          -5.2056102      -35.119390       21.483674
2019-02-27/12:05:04.09          -5.1936025      -35.149441       21.469695
2019-02-27/12:05:04.12          -5.1993208      -35.182751       21.459035
2019-02-27/12:05:04.15          -5.2043601      -35.208863       21.442126
2019-02-27/12:05:04.19          -5.2257200      -35.238495       21.424627
2019-02-27/12:05:04.22          -5.2537578      -35.263608       21.415797
2019-02-27/12:05:04.25          -5.2761009      -35.290065       21.408771
2019-02-27/12:05:04.28          -5.2954905      -35.324450       21.388778
2019-02-27/12:05:04.31          -5.3055018      -35.347309       21.376113
2019-02-27/12:05:04.34          -5.3156586      -35.376965       21.378707
2019-02-27/12:05:04.37          -5.3226260      -35.396740       21.382741
2019-02-27/12:05:04.40          -5.3277809      -35.423020       21.370791
2019-02-27/12:05:04.44          -5.3266727      -35.454536       21.358590
2019-02-27/12:05:04.47          -5.3204745      -35.478099       21.356858
2019-02-27/12:05:04.50          -5.3144315      -35.496544       21.347776
2019-02-27/12:05:04.53          -5.3208429      -35.519395       21.331358
2019-02-27/12:05:04.56          -5.3185597      -35.533252       21.319677
2019-02-27/12:05:04.59          -5.3247803      -35.549095       21.304442
2019-02-27/12:05:04.62          -5.3229560      -35.554850       21.284469
2019-02-27/12:05:04.65          -5.3259200      -35.572579       21.256938
2019-02-27/12:05:04.69          -5.3281519      -35.579568       21.250135
2019-02-27/12:05:04.72          -5.3306911      -35.580469       21.236493
2019-02-27/12:05:04.75          -5.3354741      -35.585484       21.213151
2019-02-27/12:05:04.78          -5.3387023      -35.593802       21.189327
2019-02-27/12:05:04.81          -5.3360832      -35.596449       21.168486
2019-02-27/12:05:04.84          -5.3377151      -35.601643       21.148819
2019-02-27/12:05:04.87          -5.3372939      -35.608701       21.135704
2019-02-27/12:05:04.90          -5.3393107      -35.627920       21.113679
2019-02-27/12:05:04.94          -5.3408724      -35.650584       21.091098
2019-02-27/12:05:04.97          -5.3397377      -35.668431       21.069795
2019-02-27/12:05:05.00          -5.3445587      -35.686616       21.054596
2019-02-27/12:05:05.03          -5.3507831      -35.706609       21.047239
2019-02-27/12:05:05.06          -5.3556011      -35.730488       21.042856
2019-02-27/12:05:05.09          -5.3555623      -35.756236       21.036235
2019-02-27/12:05:05.12          -5.3611800      -35.781681       21.029777
2019-02-27/12:05:05.15          -5.3691521      -35.806416       21.023697
2019-02-27/12:05:05.19          -5.3816766      -35.831751       21.019814
2019-02-27/12:05:05.22          -5.3853566      -35.845960       21.014251
2019-02-27/12:05:05.25          -5.3893835      -35.863104       21.002122
2019-02-27/12:05:05.28          -5.3944018      -35.888308       20.985757
2019-02-27/12:05:05.31          -5.3918237      -35.904131       20.973066
2019-02-27/12:05:05.34          -5.3854920      -35.920924       20.956099
2019-02-27/12:05:05.37          -5.3866044      -35.950144       20.938878
2019-02-27/12:05:05.40          -5.3761312      -35.958015       20.927862
2019-02-27/12:05:05.44          -5.3668421      -35.980964       20.911427
2019-02-27/12:05:05.47          -5.3527625      -35.992968       20.904513
2019-02-27/12:05:05.50          -5.3542897      -36.010764       20.889540
2019-02-27/12:05:05.53          -5.3592270      -36.022065       20.880496
2019-02-27/12:05:05.56          -5.3519049      -36.032354       20.870724
2019-02-27/12:05:05.59          -5.3406746      -36.048207       20.863047
2019-02-27/12:05:05.62          -5.3363919      -36.073488       20.859205
2019-02-27/12:05:05.65          -5.3235647      -36.089826       20.862577
2019-02-27/12:05:05.69          -5.3160666      -36.129649       20.853605
2019-02-27/12:05:05.72          -5.3191921      -36.154199       20.841370
2019-02-27/12:05:05.75          -5.3219529      -36.192480       20.814387
2019-02-27/12:05:05.78          -5.3182778      -36.215415       20.815555
2019-02-27/12:05:05.81          -5.3165451      -36.245456       20.807964
2019-02-27/12:05:05.84          -5.3248733      -36.275212       20.799275
2019-02-27/12:05:05.87          -5.3343905      -36.315913       20.777307
2019-02-27/12:05:05.90          -5.3433712      -36.344591       20.759151
2019-02-27/12:05:05.94          -5.3422942      -36.370974       20.737176
2019-02-27/12:05:05.97          -5.3502831      -36.388492       20.717352
2019-02-27/12:05:06.00          -5.3557247      -36.401769       20.702267
2019-02-27/12:05:06.03          -5.3586241      -36.403573       20.678152
2019-02-27/12:05:06.06          -5.3608553      -36.423647       20.643183
2019-02-27/12:05:06.09          -5.3563734      -36.454466       20.611357
2019-02-27/12:05:06.12          -5.3475475      -36.476579       20.600416
2019-02-27/12:05:06.15          -5.3443958      -36.480158       20.607998
2019-02-27/12:05:06.19          -5.3401888      -36.483847       20.599204
2019-02-27/12:05:06.22          -5.3562927      -36.497593       20.593924
2019-02-27/12:05:06.25          -5.3706941      -36.512522       20.581748
2019-02-27/12:05:06.28          -5.3722342      -36.529302       20.564836
2019-02-27/12:05:06.31          -5.3779786      -36.544771       20.558650
2019-02-27/12:05:06.34          -5.3776144      -36.567086       20.557656
2019-02-27/12:05:06.37          -5.3725009      -36.583343       20.558589
2019-02-27/12:05:06.40          -5.3600760      -36.608042       20.548816
2019-02-27/12:05:06.44          -5.3521003      -36.633523       20.522319
2019-02-27/12:05:06.47          -5.3456796      -36.657249       20.499255
2019-02-27/12:05:06.50          -5.3397141      -36.672887       20.467889
2019-02-27/12:05:06.53          -5.3312450      -36.695371       20.445485
2019-02-27/12:05:06.56          -5.3232263      -36.715966       20.426578
2019-02-27/12:05:06.59          -5.3084489      -36.746026       20.425291
2019-02-27/12:05:06.62          -5.2997808      -36.769242       20.418815
2019-02-27/12:05:06.65          -5.2936207      -36.785613       20.403387
2019-02-27/12:05:06.69          -5.3070785      -36.796346       20.385900
2019-02-27/12:05:06.72          -5.3102225      -36.816277       20.364843
2019-02-27/12:05:06.75          -5.3228794      -36.828026       20.354353
2019-02-27/12:05:06.78          -5.3173233      -36.839471       20.339004
2019-02-27/12:05:06.81          -5.3209328      -36.837210       20.335861
2019-02-27/12:05:06.84          -5.3249816      -36.854907       20.324763
2019-02-27/12:05:06.87          -5.3335874      -36.865971       20.302091
2019-02-27/12:05:06.90          -5.3362402      -36.876196       20.272335
2019-02-27/12:05:06.94          -5.3393450      -36.881439       20.240170
2019-02-27/12:05:06.97          -5.3337935      -36.886185       20.212027
2019-02-27/12:05:07.00          -5.3427577      -36.886601       20.209993
2019-02-27/12:05:07.03          -5.3334951      -36.908567       20.191646
2019-02-27/12:05:07.06          -5.3346950      -36.925523       20.187216
2019-02-27/12:05:07.09          -5.3296278      -36.964926       20.162241
2019-02-27/12:05:07.12          -5.3248730      -36.982076       20.152694
2019-02-27/12:05:07.15          -5.3238182      -37.005922       20.125846
2019-02-27/12:05:07.19          -5.3288232      -37.020611       20.106305
2019-02-27/12:05:07.22          -5.3283666      -37.051391       20.102166
2019-02-27/12:05:07.25          -5.3253604      -37.077925       20.102760
2019-02-27/12:05:07.28          -5.3098892      -37.115191       20.086442
2019-02-27/12:05:07.31          -5.3104906      -37.135535       20.078993
2019-02-27/12:05:07.34          -5.3125417      -37.155866       20.059008
2019-02-27/12:05:07.37          -5.3151030      -37.158380       20.048359
2019-02-27/12:05:07.40          -5.3176561      -37.182746       20.026268
2019-02-27/12:05:07.44          -5.3172612      -37.197086       20.026987
2019-02-27/12:05:07.47          -5.3115590      -37.218291       20.027872
2019-02-27/12:05:07.50          -5.3101125      -37.237398       20.021080
2019-02-27/12:05:07.53          -5.3121672      -37.259279       20.004059
2019-02-27/12:05:07.56          -5.3165300      -37.267827       19.980222
2019-02-27/12:05:07.59          -5.3160360      -37.279283       19.956116
2019-02-27/12:05:07.62          -5.3069332      -37.299782       19.937310
2019-02-27/12:05:07.65          -5.3037871      -37.318536       19.920676
2019-02-27/12:05:07.69          -5.3018447      -37.330004       19.909111
2019-02-27/12:05:07.72          -5.3013524      -37.344555       19.890915
2019-02-27/12:05:07.75          -5.2982095      -37.358162       19.864437
2019-02-27/12:05:07.78          -5.3063767      -37.371665       19.839274
2019-02-27/12:05:07.81          -5.3221002      -37.387595       19.814093
2019-02-27/12:05:07.84          -5.3257098      -37.409272       19.803461
2019-02-27/12:05:07.87          -5.3252653      -37.439032       19.797379
2019-02-27/12:05:07.90          -5.3350850      -37.452625       19.798506
2019-02-27/12:05:07.94          -5.3350441      -37.469408       19.791691
2019-02-27/12:05:07.97          -5.3369546      -37.493824       19.777125
2019-02-27/12:05:08.00          -5.3403698      -37.505912       19.762737
2019-02-27/12:05:08.03          -5.3448850      -37.523798       19.759115
2019-02-27/12:05:08.06          -5.3435458      -37.540642       19.767322
2019-02-27/12:05:08.09          -5.3316959      -37.563277       19.780021
2019-02-27/12:05:08.12          -5.3282534      -37.590174       19.774194
2019-02-27/12:05:08.15          -5.3239655      -37.603390       19.764241
2019-02-27/12:05:08.19          -5.3194726      -37.634028       19.748937
2019-02-27/12:05:08.22          -5.3136797      -37.659577       19.738803
2019-02-27/12:05:08.25          -5.3018845      -37.677853       19.726206
2019-02-27/12:05:08.28          -5.2860350      -37.704723       19.719147
2019-02-27/12:05:08.31          -5.2778933      -37.726353       19.699783
2019-02-27/12:05:08.34          -5.2664507      -37.741921       19.669797
2019-02-27/12:05:08.37          -5.2621138      -37.763867       19.640241
2019-02-27/12:05:08.40          -5.2516231      -37.786721       19.621500
2019-02-27/12:05:08.44          -5.2449844      -37.818920       19.592859
2019-02-27/12:05:08.47          -5.2385972      -37.842719       19.569865
2019-02-27/12:05:08.50          -5.2424182      -37.867823       19.551203
2019-02-27/12:05:08.53          -5.2645575      -37.882186       19.535654
2019-02-27/12:05:08.56          -5.2846937      -37.899186       19.511202
2019-02-27/12:05:08.59          -5.3049298      -37.915964       19.505672
2019-02-27/12:05:08.62          -5.3128047      -37.942252       19.500188
2019-02-27/12:05:08.65          -5.3151283      -37.952678       19.482937
2019-02-27/12:05:08.69          -5.3289624      -37.968475       19.462881
2019-02-27/12:05:08.72          -5.3358413      -37.975894       19.440936
2019-02-27/12:05:08.75          -5.3404682      -37.974538       19.419811
2019-02-27/12:05:08.78          -5.3415432      -37.984783       19.400152
2019-02-27/12:05:08.81          -5.3253521      -38.003055       19.388833
2019-02-27/12:05:08.84          -5.3102140      -38.033798       19.364739
2019-02-27/12:05:08.87          -5.2989790      -38.058978       19.338535
2019-02-27/12:05:08.90          -5.2993060      -38.071021       19.310422
2019-02-27/12:05:08.94          -5.2981311      -38.095399       19.282135
2019-02-27/12:05:08.97          -5.3041114      -38.111764       19.263048
2019-02-27/12:05:09.00          -5.3092379      -38.129363       19.268384
2019-02-27/12:05:09.03          -5.3120183      -38.165943       19.255043
2019-02-27/12:05:09.06          -5.3192030      -38.198430       19.232559
2019-02-27/12:05:09.09          -5.3233344      -38.218003       19.208042
2019-02-27/12:05:09.12          -5.3405239      -38.224446       19.205420
2019-02-27/12:05:09.15          -5.3416542      -38.246294       19.191002
2019-02-27/12:05:09.19          -5.3397800      -38.267336       19.180762
2019-02-27/12:05:09.22          -5.3411584      -38.281300       19.172965
2019-02-27/12:05:09.25          -5.3281278      -38.298907       19.157001
2019-02-27/12:05:09.28          -5.3240093      -38.329965       19.130265
2019-02-27/12:05:09.31          -5.3193842      -38.341796       19.129849
2019-02-27/12:05:09.34          -5.3035987      -38.357384       19.137500
2019-02-27/12:05:09.37          -5.2966724      -38.381003       19.140963
2019-02-27/12:05:09.40          -5.2811954      -38.413943       19.133301
2019-02-27/12:05:09.44          -5.2801281      -38.438104       19.123953
2019-02-27/12:05:09.47          -5.2759594      -38.471967       19.119573
2019-02-27/12:05:09.50          -5.2692372      -38.503118       19.122871
2019-02-27/12:05:09.53          -5.2709724      -38.530317       19.128235
2019-02-27/12:05:09.56          -5.2691504      -38.539540       19.131693
2019-02-27/12:05:09.59          -5.2746362      -38.557019       19.124580
2019-02-27/12:05:09.62          -5.2842281      -38.569792       19.102379
2019-02-27/12:05:09.65          -5.2832612      -38.581387       19.088315
2019-02-27/12:05:09.69          -5.2807433      -38.595269       19.071807
2019-02-27/12:05:09.72          -5.2721139      -38.594109       19.071908
2019-02-27/12:05:09.75          -5.2771021      -38.600365       19.053112
2019-02-27/12:05:09.78          -5.2739881      -38.610452       19.019792
2019-02-27/12:05:09.81          -5.2669717      -38.623537       18.983658
2019-02-27/12:05:09.84          -5.2679613      -38.640732       18.957910
2019-02-27/12:05:09.87          -5.2684499      -38.655942       18.938207
2019-02-27/12:05:09.90          -5.2586357      -38.683962       18.921861
2019-02-27/12:05:09.94          -5.2637323      -38.707750       18.902705
2019-02-27/12:05:09.97          -5.2658260      -38.728164       18.882806
2019-02-27/12:05:10.00          -5.2753799      -38.758426       18.857773
2019-02-27/12:05:10.03          -5.2713185      -38.777167       18.843760
2019-02-27/12:05:10.06          -5.2758611      -38.796114       18.842167
2019-02-27/12:05:10.09          -5.2746542      -38.822808       18.835291
2019-02-27/12:05:10.12          -5.2821064      -38.851024       18.826367
2019-02-27/12:05:10.15          -5.2748506      -38.880741       18.800381
2019-02-27/12:05:10.19          -5.2843019      -38.898614       18.785573
2019-02-27/12:05:10.22          -5.2810435      -38.916368       18.764563
2019-02-27/12:05:10.25          -5.2864446      -38.934112       18.738551
2019-02-27/12:05:10.28          -5.2839902      -38.953953       18.716462
2019-02-27/12:05:10.31          -5.2861427      -38.978269       18.687031
2019-02-27/12:05:10.34          -5.2879429      -38.999109       18.663168
2019-02-27/12:05:10.37          -5.2954389      -39.000620       18.639347
2019-02-27/12:05:10.40          -5.2796242      -39.013696       18.605755
2019-02-27/12:05:10.44          -5.2760711      -39.033414       18.583735
2019-02-27/12:05:10.47          -5.2631107      -39.052389       18.553337
2019-02-27/12:05:10.50          -5.2616645      -39.080320       18.527046
2019-02-27/12:05:10.53          -5.2487088      -39.110066       18.517354
2019-02-27/12:05:10.56          -5.2436084      -39.136175       18.500783
2019-02-27/12:05:10.59          -5.2454539      -39.154927       18.509332
2019-02-27/12:05:10.62          -5.2418501      -39.177934       18.510658
2019-02-27/12:05:10.65          -5.2338442      -39.206051       18.523107
2019-02-27/12:05:10.69          -5.2349445      -39.231741       18.533061
2019-02-27/12:05:10.72          -5.2294391      -39.254583       18.539488
2019-02-27/12:05:10.75          -5.2285827      -39.270570       18.553239
2019-02-27/12:05:10.78          -5.2211210      -39.281146       18.558536
2019-02-27/12:05:10.81          -5.2190683      -39.292647       18.544567
2019-02-27/12:05:10.84          -5.2146648      -39.308960       18.538114
2019-02-27/12:05:10.87          -5.2032051      -39.320743       18.517735
2019-02-27/12:05:10.90          -5.1963936      -39.324643       18.502709
2019-02-27/12:05:10.94          -5.1942461      -39.341016       18.478693
2019-02-27/12:05:10.97          -5.1927894      -39.343998       18.457883
2019-02-27/12:05:11.00          -5.1927325      -39.344134       18.436049
2019-02-27/12:05:11.03          -5.1849889      -39.365746       18.404309
2019-02-27/12:05:11.06          -5.1931072      -39.386285       18.373125
2019-02-27/12:05:11.09          -5.1976645      -39.403710       18.368607
2019-02-27/12:05:11.12          -5.1963237      -39.425765       18.350416
2019-02-27/12:05:11.15          -5.2034947      -39.448270       18.325730
2019-02-27/12:05:11.19          -5.2071179      -39.479306       18.296610
2019-02-27/12:05:11.22          -5.2164336      -39.493571       18.272449
2019-02-27/12:05:11.25          -5.2163446      -39.515297       18.255683
2019-02-27/12:05:11.28          -5.2224720      -39.546695       18.231392
2019-02-27/12:05:11.31          -5.2354850      -39.555043       18.219073
2019-02-27/12:05:11.34          -5.2319815      -39.563968       18.212719
2019-02-27/12:05:11.37          -5.2298763      -39.564413       18.194492
2019-02-27/12:05:11.40          -5.2300695      -39.561268       18.188150
2019-02-27/12:05:11.44          -5.2251678      -39.572528       18.181838
2019-02-27/12:05:11.47          -5.2112174      -39.592682       18.173414
2019-02-27/12:05:11.50          -5.1978277      -39.620267       18.152370
2019-02-27/12:05:11.53          -5.1848868      -39.643895       18.130879
2019-02-27/12:05:11.56          -5.1767422      -39.661223       18.120171
2019-02-27/12:05:11.59          -5.1721618      -39.689869       18.098579
2019-02-27/12:05:11.62          -5.1727916      -39.725226       18.083519
2019-02-27/12:05:11.65          -5.1681248      -39.766430       18.066680
2019-02-27/12:05:11.69          -5.1689615      -39.808295       18.049496
2019-02-27/12:05:11.72          -5.1680452      -39.847478       18.034959
2019-02-27/12:05:11.75          -5.1788285      -39.875100       18.023920
2019-02-27/12:05:11.78          -5.1783969      -39.898476       18.022603
2019-02-27/12:05:11.81          -5.1847187      -39.920134       18.018417
2019-02-27/12:05:11.84          -5.1810385      -39.942926       17.999877
2019-02-27/12:05:11.87          -5.1633443      -39.964092       17.987194
2019-02-27/12:05:11.90          -5.1487471      -39.978121       17.974461
2019-02-27/12:05:11.94          -5.1461119      -39.994584       17.960462
2019-02-27/12:05:11.97          -5.1347259      -40.013383       17.936492
2019-02-27/12:05:12.00          -5.1266424      -40.030534       17.908373
2019-02-27/12:05:12.03          -5.1112990      -40.040757       17.876341
2019-02-27/12:05:12.06          -5.1043750      -40.062461       17.839604
2019-02-27/12:05:12.09          -5.0983464      -40.081880       17.812812
2019-02-27/12:05:12.12          -5.0936294      -40.112547       17.792708
2019-02-27/12:05:12.15          -5.1000429      -40.135382       17.756638
2019-02-27/12:05:12.19          -5.0997563      -40.149435       17.722611
2019-02-27/12:05:12.22          -5.0995854      -40.166101       17.695989
2019-02-27/12:05:12.25          -5.1151849      -40.175230       17.674519
2019-02-27/12:05:12.28          -5.1190539      -40.194911       17.647582
2019-02-27/12:05:12.31          -5.1275911      -40.216755       17.628275
2019-02-27/12:05:12.34          -5.1285375      -40.237731       17.611921
2019-02-27/12:05:12.37          -5.1350114      -40.261747       17.582722
2019-02-27/12:05:12.40          -5.1361252      -40.269206       17.562106
2019-02-27/12:05:12.44          -5.1318802      -40.285258       17.562066
2019-02-27/12:05:12.47          -5.1276036      -40.315726       17.553301
2019-02-27/12:05:12.50          -5.1194265      -40.344598       17.532853
2019-02-27/12:05:12.53          -5.1013721      -40.361949       17.529641
2019-02-27/12:05:12.56          -5.0888230      -40.377410       17.521152
2019-02-27/12:05:12.59          -5.0761860      -40.405423       17.517422
2019-02-27/12:05:12.62          -5.0719407      -40.421987       17.518373
2019-02-27/12:05:12.65          -5.0486491      -40.453702       17.512734
2019-02-27/12:05:12.69          -5.0435699      -40.482598       17.506047
2019-02-27/12:05:12.72          -5.0369407      -40.508674       17.487057
2019-02-27/12:05:12.75          -5.0325130      -40.535016       17.467932
2019-02-27/12:05:12.78          -5.0320764      -40.551933       17.458698
2019-02-27/12:05:12.81          -5.0188679      -40.595549       17.421871
2019-02-27/12:05:12.84          -5.0117931      -40.625074       17.402354
2019-02-27/12:05:12.87          -5.0109650      -40.646794       17.378121
2019-02-27/12:05:12.90          -5.0035301      -40.665166       17.349369
2019-02-27/12:05:12.94          -5.0122883      -40.670678       17.339783
2019-02-27/12:05:12.97          -5.0091103      -40.690561       17.310249
2019-02-27/12:05:13.00          -5.0020649      -40.703627       17.295508
2019-02-27/12:05:13.03          -4.9955559      -40.704270       17.283447
2019-02-27/12:05:13.06          -4.9862169      -40.720942       17.256833
2019-02-27/12:05:13.09          -4.9866707      -40.727914       17.242746
2019-02-27/12:05:13.12          -4.9871247      -40.734887       17.228660
2019-02-27/12:05:13.15          -4.9777296      -40.748157       17.212570
2019-02-27/12:05:13.19          -4.9710426      -40.767782       17.198194
2019-02-27/12:05:13.22          -4.9617059      -40.789053       17.180464
2019-02-27/12:05:13.25          -4.9524607      -40.805436       17.172773
2019-02-27/12:05:13.28          -4.9501783      -40.826610       17.160103
2019-02-27/12:05:13.31          -4.9508100      -40.855542       17.137160
2019-02-27/12:05:13.34          -4.9484698      -40.872295       17.133032
2019-02-27/12:05:13.37          -4.9506822      -40.887067       17.126176
2019-02-27/12:05:13.40          -4.9473584      -40.916112       17.111942
2019-02-27/12:05:13.44          -4.9535844      -40.934689       17.086857
2019-02-27/12:05:13.47          -4.9617166      -40.959572       17.068518
2019-02-27/12:05:13.50          -4.9638958      -40.982135       17.040124
2019-02-27/12:05:13.53          -4.9647075      -40.994649       17.024437
2019-02-27/12:05:13.56          -4.9636743      -41.011923       17.006286
2019-02-27/12:05:13.59          -4.9469900      -41.039857       16.991385
2019-02-27/12:05:13.62          -4.9406600      -41.064004       16.973437
2019-02-27/12:05:13.65          -4.9218621      -41.082184       16.959830
2019-02-27/12:05:13.69          -4.9149671      -41.094800       16.946597
2019-02-27/12:05:13.72          -4.9015279      -41.119726       16.942013
2019-02-27/12:05:13.75          -4.8858875      -41.144388       16.937568
2019-02-27/12:05:13.78          -4.8713466      -41.169181       16.933057
2019-02-27/12:05:13.81          -4.8637692      -41.198261       16.922574
2019-02-27/12:05:13.84          -4.8535438      -41.231032       16.912689
2019-02-27/12:05:13.87          -4.8594170      -41.251743       16.904032
2019-02-27/12:05:13.90          -4.8574940      -41.279485       16.891747
2019-02-27/12:05:13.94          -4.8648834      -41.310291       16.872871
2019-02-27/12:05:13.97          -4.8588528      -41.334022       16.858908
2019-02-27/12:05:14.00          -4.8595188      -41.352117       16.851607
2019-02-27/12:05:14.03          -4.8524738      -41.362146       16.830971
2019-02-27/12:05:14.06          -4.8623186      -41.378671       16.805726
2019-02-27/12:05:14.09          -4.8596206      -41.397186       16.780708
2019-02-27/12:05:14.12          -4.8637249      -41.400573       16.763505
2019-02-27/12:05:14.15          -4.8559410      -41.405956       16.739025
2019-02-27/12:05:14.19          -4.8565378      -41.417880       16.717420
2019-02-27/12:05:14.22          -4.8503969      -41.433047       16.701647
2019-02-27/12:05:14.25          -4.8525452      -41.458123       16.675754
2019-02-27/12:05:14.28          -4.8521478      -41.473318       16.643716
2019-02-27/12:05:14.31          -4.8533190      -41.494377       16.629908
2019-02-27/12:05:14.34          -4.8359230      -41.516801       16.626655
2019-02-27/12:05:14.37          -4.8352530      -41.546699       16.618292
2019-02-27/12:05:14.40          -4.8271415      -41.583049       16.592848
2019-02-27/12:05:14.44          -4.8286747      -41.614742       16.587310
2019-02-27/12:05:14.47          -4.8188389      -41.639580       16.584064
2019-02-27/12:05:14.50          -4.8109660      -41.667507       16.564222
2019-02-27/12:05:14.53          -4.8043733      -41.681684       16.556483
2019-02-27/12:05:14.56          -4.7978427      -41.706921       16.553034
2019-02-27/12:05:14.59          -4.8045238      -41.730684       16.542842
2019-02-27/12:05:14.62          -4.8017390      -41.745738       16.525895
2019-02-27/12:05:14.65          -4.7862166      -41.740820       16.518011
2019-02-27/12:05:14.69          -4.7784608      -41.743814       16.506042
2019-02-27/12:05:14.72          -4.7686523      -41.745562       16.494715
2019-02-27/12:05:14.75          -4.7619087      -41.755118       16.475610
2019-02-27/12:05:14.78          -4.7564174      -41.763829       16.456945
2019-02-27/12:05:14.81          -4.7472377      -41.784611       16.438304
2019-02-27/12:05:14.84          -4.7382061      -41.801358       16.414244
2019-02-27/12:05:14.87          -4.7212310      -41.827141       16.388027
2019-02-27/12:05:14.90          -4.7148235      -41.859727       16.364554
2019-02-27/12:05:14.94          -4.7141298      -41.899996       16.339614
2019-02-27/12:05:14.97          -4.7037066      -41.930796       16.338315
2019-02-27/12:05:15.00          -4.6975104      -41.974990       16.322607
2019-02-27/12:05:15.03          -4.6912540      -42.009147       16.304581
2019-02-27/12:05:15.06          -4.6865454      -42.043050       16.292935
2019-02-27/12:05:15.09          -4.6756767      -42.073226       16.283216
2019-02-27/12:05:15.12          -4.6604889      -42.091348       16.270960
2019-02-27/12:05:15.15          -4.6519975      -42.104844       16.267344
2019-02-27/12:05:15.19          -4.6482075      -42.116403       16.263474
2019-02-27/12:05:15.22          -4.6424232      -42.128105       16.245780
2019-02-27/12:05:15.25          -4.6500008      -42.139901       16.226784
2019-02-27/12:05:15.28          -4.6525790      -42.150504       16.197159
2019-02-27/12:05:15.31          -4.6514360      -42.152776       16.181827
2019-02-27/12:05:15.34          -4.6485703      -42.169709       16.148944
2019-02-27/12:05:15.37          -4.6432302      -42.173899       16.123879
2019-02-27/12:05:15.40          -4.6524159      -42.186826       16.096808
2019-02-27/12:05:15.44          -4.6585067      -42.199767       16.055983
2019-02-27/12:05:15.47          -4.6554057      -42.223611       16.014543
2019-02-27/12:05:15.50          -4.6457250      -42.235279       15.988128
2019-02-27/12:05:15.53          -4.6305137      -42.260217       15.952382
2019-02-27/12:05:15.56          -4.6165558      -42.291435       15.930901
2019-02-27/12:05:15.59          -4.6083135      -42.330336       15.907961
2019-02-27/12:05:15.62          -4.6082527      -42.355841       15.900672
2019-02-27/12:05:15.65          -4.6214935      -42.374961       15.896667
2019-02-27/12:05:15.69          -4.6136384      -42.406997       15.884767
2019-02-27/12:05:15.72          -4.6061438      -42.446606       15.875219
2019-02-27/12:05:15.75          -4.6041801      -42.470908       15.871055
2019-02-27/12:05:15.78          -4.6050486      -42.511965       15.854516
2019-02-27/12:05:15.81          -4.6015360      -42.534497       15.840017
2019-02-27/12:05:15.84          -4.5970090      -42.547407       15.826725
2019-02-27/12:05:15.87          -4.5870386      -42.566642       15.810179
2019-02-27/12:05:15.90          -4.5717994      -42.579326       15.804510
2019-02-27/12:05:15.94          -4.5466242      -42.603230       15.786814
2019-02-27/12:05:15.97          -4.5265336      -42.616800       15.776937
2019-02-27/12:05:16.00          -4.5140899      -42.623801       15.769193
2019-02-27/12:05:16.03          -4.4946559      -42.637391       15.751815
2019-02-27/12:05:16.06          -4.4770668      -42.650796       15.745778
2019-02-27/12:05:16.09          -4.4602582      -42.678702       15.726031
2019-02-27/12:05:16.12          -4.4537417      -42.696345       15.707813
2019-02-27/12:05:16.15          -4.4447268      -42.714666       15.686754
2019-02-27/12:05:16.19          -4.4419369      -42.745228       15.663144
2019-02-27/12:05:16.22          -4.4328994      -42.780029       15.637353
2019-02-27/12:05:16.25          -4.4358274      -42.818276       15.612289
2019-02-27/12:05:16.28          -4.4298221      -42.843020       15.597925
2019-02-27/12:05:16.31          -4.4329221      -42.866355       15.583034
2019-02-27/12:05:16.34          -4.4350055      -42.878543       15.566379
2019-02-27/12:05:16.37          -4.4435516      -42.898602       15.560673
2019-02-27/12:05:16.40          -4.4368913      -42.919265       15.545916
2019-02-27/12:05:16.44          -4.4349952      -42.941930       15.521382
2019-02-27/12:05:16.47          -4.4274656      -42.948946       15.502399
2019-02-27/12:05:16.50          -4.4334457      -42.953553       15.479655
2019-02-27/12:05:16.53          -4.4275278      -42.964752       15.458526
2019-02-27/12:05:16.56          -4.4260125      -42.974445       15.433169
2019-02-27/12:05:16.59          -4.4164936      -42.987717       15.412223
2019-02-27/12:05:16.62          -4.4086483      -43.013682       15.388500
2019-02-27/12:05:16.65          -4.4019245      -43.020761       15.364496
2019-02-27/12:05:16.69          -4.4059166      -43.034675       15.345718
2019-02-27/12:05:16.72          -4.4052945      -43.044595       15.335244
2019-02-27/12:05:16.75          -4.4064295      -43.055685       15.319170
2019-02-27/12:05:16.78          -4.3982929      -43.088185       15.303344
2019-02-27/12:05:16.81          -4.3961892      -43.108410       15.288826
2019-02-27/12:05:16.84          -4.3812950      -43.136532       15.264007
2019-02-27/12:05:16.87          -4.3767580      -43.166457       15.247007
2019-02-27/12:05:16.90          -4.3767123      -43.189956       15.235810
2019-02-27/12:05:16.94          -4.3649126      -43.215515       15.219807
2019-02-27/12:05:16.97          -4.3501707      -43.245709       15.201425
2019-02-27/12:05:17.00          -4.3442583      -43.264031       15.194136
2019-02-27/12:05:17.03          -4.3348126      -43.293950       15.188391
2019-02-27/12:05:17.06          -4.3292818      -43.302854       15.187194
2019-02-27/12:05:17.09          -4.3209566      -43.315920       15.185108
2019-02-27/12:05:17.12          -4.3176940      -43.334615       15.185129
2019-02-27/12:05:17.15          -4.3103859      -43.351215       15.169995
2019-02-27/12:05:17.19          -4.2977836      -43.373674       15.153098
2019-02-27/12:05:17.22          -4.2842303      -43.399084       15.144682
2019-02-27/12:05:17.25          -4.2677334      -43.426085       15.127957
2019-02-27/12:05:17.28          -4.2504966      -43.455953       15.104768
2019-02-27/12:05:17.31          -4.2306940      -43.476470       15.076385
2019-02-27/12:05:17.34          -4.2114018      -43.503576       15.050866
2019-02-27/12:05:17.37          -4.1941671      -43.536492       15.033607
2019-02-27/12:05:17.40          -4.1770795      -43.563355       15.006970
2019-02-27/12:05:17.44          -4.1701354      -43.587023       14.993211
2019-02-27/12:05:17.47          -4.1577488      -43.612966       14.968296
2019-02-27/12:05:17.50          -4.1629154      -43.630982       14.939953
2019-02-27/12:05:17.53          -4.1633382      -43.634569       14.934005
2019-02-27/12:05:17.56          -4.1686562      -43.656173       14.915063
2019-02-27/12:05:17.59          -4.1716250      -43.679510       14.897732
2019-02-27/12:05:17.62          -4.1841431      -43.697985       14.880396
2019-02-27/12:05:17.65          -4.1864518      -43.711656       14.851795
2019-02-27/12:05:17.69          -4.1869210      -43.732635       14.825689
2019-02-27/12:05:17.72          -4.1827707      -43.745049       14.798984
2019-02-27/12:05:17.75          -4.1842772      -43.758665       14.775410
2019-02-27/12:05:17.78          -4.1741810      -43.778433       14.757427
2019-02-27/12:05:17.81          -4.1633424      -43.799045       14.729017
2019-02-27/12:05:17.84          -4.1459803      -43.811914       14.707082
2019-02-27/12:05:17.87          -4.1366218      -43.822731       14.683701
2019-02-27/12:05:17.90          -4.1116190      -43.842684       14.660636
2019-02-27/12:05:17.94          -4.0960176      -43.860786       14.641015
2019-02-27/12:05:17.97          -4.0917415      -43.865818       14.634336
2019-02-27/12:05:18.00          -4.0745324      -43.883289       14.623780
2019-02-27/12:05:18.03          -4.0628312      -43.903444       14.616848
2019-02-27/12:05:18.06          -4.0489258      -43.921311       14.606092
2019-02-27/12:05:18.09          -4.0455085      -43.953433       14.593022
2019-02-27/12:05:18.12          -4.0436511      -43.967277       14.588073
2019-02-27/12:05:18.15          -4.0345155      -43.993237       14.579416
2019-02-27/12:05:18.19          -4.0275791      -44.014901       14.561724
2019-02-27/12:05:18.22          -4.0249811      -44.027060       14.541410
2019-02-27/12:05:18.25          -4.0143651      -44.057757       14.517843
2019-02-27/12:05:18.28          -4.0111113      -44.069884       14.505041
2019-02-27/12:05:18.31          -4.0014636      -44.084197       14.483629
2019-02-27/12:05:18.34          -4.0015786      -44.101181       14.462096
2019-02-27/12:05:18.37          -3.9983238      -44.112299       14.447318
2019-02-27/12:05:18.40          -3.9820566      -44.145347       14.427552
2019-02-27/12:05:18.44          -3.9727081      -44.164288       14.420004
2019-02-27/12:05:18.47          -3.9627698      -44.187152       14.410449
2019-02-27/12:05:18.50          -3.9479695      -44.231449       14.399905
2019-02-27/12:05:18.53          -3.9279730      -44.256137       14.394417
2019-02-27/12:05:18.56          -3.9136827      -44.300941       14.374878
2019-02-27/12:05:18.59          -3.9043236      -44.338905       14.367584
2019-02-27/12:05:18.62          -3.8869614      -44.378416       14.360748
2019-02-27/12:05:18.65          -3.8694504      -44.411310       14.338579
2019-02-27/12:05:18.69          -3.8628028      -44.444983       14.312265
2019-02-27/12:05:18.72          -3.8533601      -44.480796       14.281112
2019-02-27/12:05:18.75          -3.8540584      -44.509346       14.254926
2019-02-27/12:05:18.78          -3.8454500      -44.514280       14.232099
2019-02-27/12:05:18.81          -3.8444040      -44.525167       14.216205
2019-02-27/12:05:18.84          -3.8440146      -44.535584       14.191816
2019-02-27/12:05:18.87          -3.8365044      -44.533568       14.155071
2019-02-27/12:05:18.90          -3.8311305      -44.524821       14.121773
2019-02-27/12:05:18.94          -3.8275179      -44.526874       14.101667
2019-02-27/12:05:18.97          -3.8224423      -44.522752       14.082229
2019-02-27/12:05:19.00          -3.8174347      -44.527648       14.063170
2019-02-27/12:05:19.03          -3.7976688      -44.534790       14.045464
2019-02-27/12:05:19.06          -3.7958856      -44.547553       14.021130
2019-02-27/12:05:19.09          -3.7785222      -44.570376       13.981670
2019-02-27/12:05:19.12          -3.7591883      -44.591576       13.961764
2019-02-27/12:05:19.15          -3.7421274      -44.623070       13.944085
2019-02-27/12:05:19.19          -3.7282898      -44.662428       13.921131
2019-02-27/12:05:19.22          -3.7170315      -44.693630       13.906095
2019-02-27/12:05:19.25          -3.7009304      -44.728767       13.892796
2019-02-27/12:05:19.28          -3.6812420      -44.765973       13.879698
2019-02-27/12:05:19.31          -3.6751510      -44.790773       13.862960
2019-02-27/12:05:19.34          -3.6584205      -44.822327       13.850263
2019-02-27/12:05:19.37          -3.6600601      -44.852596       13.841970
2019-02-27/12:05:19.40          -3.6664079      -44.875356       13.822549
2019-02-27/12:05:19.44          -3.6735825      -44.888271       13.815650
2019-02-27/12:05:19.47          -3.6650541      -44.901815       13.809688
2019-02-27/12:05:19.50          -3.6546132      -44.921529       13.784353
2019-02-27/12:05:19.53          -3.6455086      -44.933933       13.766506
2019-02-27/12:05:19.56          -3.6449170      -44.944800       13.738212
2019-02-27/12:05:19.59          -3.6332356      -44.966377       13.714428
2019-02-27/12:05:19.62          -3.6294912      -44.981940       13.698708
2019-02-27/12:05:19.65          -3.6211245      -44.986412       13.677432
2019-02-27/12:05:19.69          -3.6033595      -44.998814       13.664582
2019-02-27/12:05:19.72          -3.5850747      -45.024663       13.651099
2019-02-27/12:05:19.75          -3.5847834      -45.040653       13.637660
2019-02-27/12:05:19.78          -3.5756071      -45.066098       13.625637
2019-02-27/12:05:19.81          -3.5667222      -45.086551       13.608675
2019-02-27/12:05:19.84          -3.5558643      -45.102334       13.605332
2019-02-27/12:05:19.87          -3.5522044      -45.115992       13.605568
2019-02-27/12:05:19.90          -3.5400881      -45.144566       13.588211
2019-02-27/12:05:19.94          -3.5238624      -45.173688       13.578058
2019-02-27/12:05:19.97          -3.5170365      -45.199936       13.569372
2019-02-27/12:05:20.00          -3.5080086      -45.223396       13.555874
2019-02-27/12:05:20.03          -3.4917843      -45.251002       13.542758
2019-02-27/12:05:20.06          -3.4837205      -45.262622       13.540299
2019-02-27/12:05:20.09          -3.4822642      -45.274019       13.535456
2019-02-27/12:05:20.12          -3.4750809      -45.274702       13.526104
2019-02-27/12:05:20.15          -3.4674566      -45.277821       13.514264
2019-02-27/12:05:20.19          -3.4643164      -45.276016       13.511175
2019-02-27/12:05:20.22          -3.4576480      -45.280758       13.499753
2019-02-27/12:05:20.25          -3.4467908      -45.285436       13.474646
2019-02-27/12:05:20.28          -3.4352769      -45.287544       13.452105
2019-02-27/12:05:20.31          -3.4283110      -45.304679       13.423143
2019-02-27/12:05:20.34          -3.4149554      -45.326033       13.389536
2019-02-27/12:05:20.37          -3.4002066      -45.349220       13.354998
2019-02-27/12:05:20.40          -3.3878077      -45.390704       13.321107
2019-02-27/12:05:20.44          -3.3771710      -45.437415       13.289541
2019-02-27/12:05:20.47          -3.3661725      -45.479595       13.261538
2019-02-27/12:05:20.50          -3.3610541      -45.514005       13.241244
2019-02-27/12:05:20.53          -3.3455874      -45.554218       13.227979
2019-02-27/12:05:20.56          -3.3401795      -45.595137       13.215596
2019-02-27/12:05:20.59          -3.3292727      -45.622947       13.216140
2019-02-27/12:05:20.62          -3.3185890      -45.641292       13.220264
2019-02-27/12:05:20.65          -3.3089316      -45.667243       13.219268
2019-02-27/12:05:20.69          -3.3063207      -45.686496       13.210460
2019-02-27/12:05:20.72          -3.2997458      -45.697739       13.194514
2019-02-27/12:05:20.75          -3.2913379      -45.698778       13.183770
2019-02-27/12:05:20.78          -3.2845470      -45.707030       13.176835
2019-02-27/12:05:20.81          -3.2776106      -45.698259       13.171093
2019-02-27/12:05:20.84          -3.2587788      -45.693560       13.162032
2019-02-27/12:05:20.87          -3.2530850      -45.692863       13.137209
2019-02-27/12:05:20.90          -3.2470226      -45.702614       13.108312
2019-02-27/12:05:20.94          -3.2362614      -45.714817       13.080659
2019-02-27/12:05:20.97          -3.2114795      -45.725376       13.058837
2019-02-27/12:05:21.00          -3.1883131      -45.743151       13.040821
2019-02-27/12:05:21.03          -3.1754261      -45.769661       13.024590
2019-02-27/12:05:21.06          -3.1508613      -45.802736       12.995038
2019-02-27/12:05:21.09          -3.1310679      -45.843391       12.966612
2019-02-27/12:05:21.12          -3.1168586      -45.879747       12.947859
2019-02-27/12:05:21.15          -3.0964095      -45.919852       12.925957
2019-02-27/12:05:21.19          -3.0784578      -45.962294       12.912839
2019-02-27/12:05:21.22          -3.0666778      -45.991971       12.902484
2019-02-27/12:05:21.25          -3.0584260      -46.015599       12.901444
2019-02-27/12:05:21.28          -3.0491540      -46.032121       12.906524
2019-02-27/12:05:21.31          -3.0293097      -46.054332       12.896235
2019-02-27/12:05:21.34          -3.0202665      -46.074355       12.893297
2019-02-27/12:05:21.37          -3.0122559      -46.085491       12.889897
2019-02-27/12:05:21.40          -2.9949227      -46.100456       12.869591
2019-02-27/12:05:21.44          -2.9786232      -46.111075       12.857732
2019-02-27/12:05:21.47          -2.9668794      -46.115186       12.834225
2019-02-27/12:05:21.50          -2.9532320      -46.120098       12.817790
2019-02-27/12:05:21.53          -2.9301867      -46.137833       12.782366
2019-02-27/12:05:21.56          -2.9159523      -46.156615       12.746403
2019-02-27/12:05:21.59          -2.8990756      -46.179092       12.711058
2019-02-27/12:05:21.62          -2.8843283      -46.193823       12.677164
2019-02-27/12:05:21.65          -2.8742826      -46.223106       12.638358
2019-02-27/12:05:21.69          -2.8815658      -46.243480       12.609070
2019-02-27/12:05:21.72          -2.8853256      -46.271924       12.574431
2019-02-27/12:05:21.75          -2.8870331      -46.304165       12.550328
2019-02-27/12:05:21.78          -2.8771398      -46.336507       12.519949
2019-02-27/12:05:21.81          -2.8875125      -46.369772       12.492836
2019-02-27/12:05:21.84          -2.8920101      -46.398855       12.471592
2019-02-27/12:05:21.87          -2.8917383      -46.423387       12.455160
2019-02-27/12:05:21.90          -2.8888949      -46.438588       12.433507
2019-02-27/12:05:21.94          -2.8904579      -46.456329       12.415548
2019-02-27/12:05:21.97          -2.8825487      -46.471460       12.402656
2019-02-27/12:05:22.00          -2.8725849      -46.474895       12.406934
2019-02-27/12:05:22.03          -2.8654119      -46.483606       12.393575
2019-02-27/12:05:22.06          -2.8622775      -46.504303       12.377858
2019-02-27/12:05:22.09          -2.8403460      -46.513764       12.362875
2019-02-27/12:05:22.12          -2.8282546      -46.530370       12.339271
2019-02-27/12:05:22.15          -2.8097752      -46.547684       12.304096
2019-02-27/12:05:22.19          -2.7972448      -46.568248       12.280975
2019-02-27/12:05:22.22          -2.7789112      -46.576140       12.266789
2019-02-27/12:05:22.25          -2.7566916      -46.601047       12.240217
2019-02-27/12:05:22.28          -2.7422585      -46.630347       12.202689
2019-02-27/12:05:22.31          -2.7237149      -46.658677       12.169392
2019-02-27/12:05:22.34          -2.7075212      -46.674318       12.150024
2019-02-27/12:05:22.37          -2.7002217      -46.716525       12.125879
2019-02-27/12:05:22.40          -2.6856529      -46.740384       12.112307
2019-02-27/12:05:22.44          -2.6828339      -46.764671       12.108484
2019-02-27/12:05:22.47          -2.6742221      -46.807775       12.101333
2019-02-27/12:05:22.50          -2.6654633      -46.847835       12.085756
2019-02-27/12:05:22.53          -2.6575873      -46.882004       12.073178
2019-02-27/12:05:22.56          -2.6471379      -46.910370       12.062301
2019-02-27/12:05:22.59          -2.6295679      -46.938425       12.062803
2019-02-27/12:05:22.62          -2.6164016      -46.963983       12.057093
2019-02-27/12:05:22.65          -2.5979421      -46.961408       12.056959
2019-02-27/12:05:22.69          -2.5831623      -46.989720       12.029917
2019-02-27/12:05:22.72          -2.5672064      -47.009391       12.003526
2019-02-27/12:05:22.75          -2.5537461      -47.025347       11.974040
2019-02-27/12:05:22.78          -2.5309604      -47.038715       11.952103
2019-02-27/12:05:22.81          -2.5164706      -47.051082       11.935657
2019-02-27/12:05:22.84          -2.4860527      -47.070548       11.910626
2019-02-27/12:05:22.87          -2.4706839      -47.083278       11.880290
2019-02-27/12:05:22.90          -2.4657464      -47.102749       11.850271
2019-02-27/12:05:22.94          -2.4636058      -47.137572       11.822426
2019-02-27/12:05:22.97          -2.4547049      -47.157102       11.801104
2019-02-27/12:05:23.00          -2.4469834      -47.187290       11.783096
2019-02-27/12:05:23.03          -2.4407258      -47.205141       11.765125
2019-02-27/12:05:23.06          -2.4394668      -47.234580       11.741266
2019-02-27/12:05:23.09          -2.4358486      -47.247233       11.719696
2019-02-27/12:05:23.12          -2.4417055      -47.265015       11.698016
2019-02-27/12:05:23.15          -2.4302372      -47.284275       11.689301
2019-02-27/12:05:23.19          -2.4148093      -47.312048       11.668790
2019-02-27/12:05:23.22          -2.3957052      -47.330370       11.643110
2019-02-27/12:05:23.25          -2.3816615      -47.343327       11.635103
2019-02-27/12:05:23.28          -2.3705497      -47.351131       11.628470
2019-02-27/12:05:23.31          -2.3562849      -47.370047       11.609971
2019-02-27/12:05:23.34          -2.3464869      -47.376971       11.586342
2019-02-27/12:05:23.37          -2.3222302      -47.399186       11.557454
2019-02-27/12:05:23.40          -2.3006847      -47.414748       11.541914
2019-02-27/12:05:23.44          -2.2941130      -47.432064       11.518003
2019-02-27/12:05:23.47          -2.2763784      -47.449064       11.494262
2019-02-27/12:05:23.50          -2.2637112      -47.472177       11.473653
2019-02-27/12:05:23.53          -2.2478824      -47.492407       11.450771
2019-02-27/12:05:23.56          -2.2331546      -47.510760       11.423856
2019-02-27/12:05:23.59          -2.2136526      -47.528074       11.408684
2019-02-27/12:05:23.62          -2.1946689      -47.551459       11.395415
2019-02-27/12:05:23.65          -2.1875127      -47.581256       11.386374
2019-02-27/12:05:23.69          -2.1763992      -47.622081       11.370498
2019-02-27/12:05:23.72          -2.1595520      -47.652213       11.350079
2019-02-27/12:05:23.75          -2.1460769      -47.675249       11.334502
2019-02-27/12:05:23.78          -2.1357533      -47.689682       11.335746
2019-02-27/12:05:23.81          -2.1313841      -47.711294       11.319645
2019-02-27/12:05:23.84          -2.1162933      -47.732653       11.311149
2019-02-27/12:05:23.87          -2.1097247      -47.759027       11.305094
2019-02-27/12:05:23.90          -2.0933227      -47.790737       11.295100
2019-02-27/12:05:23.94          -2.0783774      -47.806095       11.277194
2019-02-27/12:05:23.97          -2.0728280      -47.817561       11.258769
2019-02-27/12:05:24.00          -2.0578861      -47.836938       11.248795
2019-02-27/12:05:24.03          -2.0371456      -47.854117       11.231221
2019-02-27/12:05:24.06          -2.0216161      -47.870399       11.205378
2019-02-27/12:05:24.09          -1.9944911      -47.893831       11.187127
2019-02-27/12:05:24.12          -1.9798517      -47.921731       11.161627
2019-02-27/12:05:24.15          -1.9591072      -47.934898       11.136122
2019-02-27/12:05:24.19          -1.9483421      -47.944259       11.120008
2019-02-27/12:05:24.22          -1.9391954      -47.958817       11.103752
2019-02-27/12:05:24.25          -1.9216081      -47.976378       11.083491
2019-02-27/12:05:24.28          -1.9112892      -47.998297       11.062269
2019-02-27/12:05:24.31          -1.9062454      -48.015849       11.045746
2019-02-27/12:05:24.34          -1.8962879      -48.041815       11.019985
2019-02-27/12:05:24.37          -1.8935979      -48.068631       10.986324
2019-02-27/12:05:24.40          -1.8892718      -48.077759       10.965356
2019-02-27/12:05:24.44          -1.8901532      -48.087998       10.940085
2019-02-27/12:05:24.47          -1.8831106      -48.109314       10.916683
2019-02-27/12:05:24.50          -1.8755605      -48.138564       10.881799
2019-02-27/12:05:24.53          -1.8621972      -48.157640       10.860788
2019-02-27/12:05:24.56          -1.8599116      -48.168016       10.839192
2019-02-27/12:05:24.59          -1.8494165      -48.193944       10.823428
2019-02-27/12:05:24.62          -1.8425171      -48.215289       10.802514
2019-02-27/12:05:24.65          -1.8246704      -48.230352       10.792258
2019-02-27/12:05:24.69          -1.8047001      -48.254171       10.782548
2019-02-27/12:05:24.72          -1.7749818      -48.292348       10.769315
2019-02-27/12:05:24.75          -1.7589970      -48.326620       10.734400
2019-02-27/12:05:24.78          -1.7367483      -48.346180       10.734325
2019-02-27/12:05:24.81          -1.7243452      -48.369891       10.719695
2019-02-27/12:05:24.84          -1.6969767      -48.404340       10.700884
2019-02-27/12:05:24.87          -1.6745974      -48.433874       10.680825
2019-02-27/12:05:24.90          -1.6579380      -48.457087       10.668947
2019-02-27/12:05:24.94          -1.6433998      -48.475054       10.663452
2019-02-27/12:05:24.97          -1.6340296      -48.511119       10.630133
2019-02-27/12:05:25.00          -1.6303592      -48.525855       10.612576
2019-02-27/12:05:25.03          -1.6216234      -48.544513       10.611720
2019-02-27/12:05:25.06          -1.6156876      -48.567988       10.592238
2019-02-27/12:05:25.09          -1.6076954      -48.591725       10.576362
2019-02-27/12:05:25.12          -1.6085772      -48.603998       10.555076
2019-02-27/12:05:25.15          -1.6054926      -48.614806       10.539515
2019-02-27/12:05:25.19          -1.5867757      -48.630774       10.516368
2019-02-27/12:05:25.22          -1.5699080      -48.656963       10.488056
2019-02-27/12:05:25.25          -1.5473695      -48.671990       10.474105
2019-02-27/12:05:25.28          -1.5260094      -48.690150       10.448612
2019-02-27/12:05:25.31          -1.4977444      -48.707497       10.418552
2019-02-27/12:05:25.34          -1.4721169      -48.725159       10.395797
2019-02-27/12:05:25.37          -1.4445116      -48.745089       10.363187
2019-02-27/12:05:25.40          -1.4091357      -48.781624       10.345848
2019-02-27/12:05:25.44          -1.3738984      -48.812170       10.319082
2019-02-27/12:05:25.47          -1.3555580      -48.852216       10.293741
2019-02-27/12:05:25.50          -1.3358821      -48.882599       10.264568
2019-02-27/12:05:25.53          -1.3148147      -48.916322       10.237448
2019-02-27/12:05:25.56          -1.2998147      -48.932754       10.221540
2019-02-27/12:05:25.59          -1.2884923      -48.949616       10.192971
2019-02-27/12:05:25.62          -1.2757150      -48.974310       10.155470
2019-02-27/12:05:25.65          -1.2637931      -48.983102       10.138448
2019-02-27/12:05:25.69          -1.2536965      -48.982101       10.113922
2019-02-27/12:05:25.72          -1.2516870      -48.989560       10.091347
2019-02-27/12:05:25.75          -1.2447511      -48.990437       10.067122
2019-02-27/12:05:25.78          -1.2439067      -48.990531       10.049516
2019-02-27/12:05:25.81          -1.2452664      -48.994390       10.038719
2019-02-27/12:05:25.84          -1.2334288      -49.012204       10.022124
2019-02-27/12:05:25.87          -1.2270191      -49.028661       10.018662
2019-02-27/12:05:25.90          -1.2086382      -49.041207       10.013449
2019-02-27/12:05:25.94          -1.2011265      -49.058034       10.011045
2019-02-27/12:05:25.97          -1.1876935      -49.088675       9.9929644
2019-02-27/12:05:26.00          -1.1806421      -49.115564       9.9805113
2019-02-27/12:05:26.03          -1.1663197      -49.144101       9.9809244
2019-02-27/12:05:26.06          -1.1428918      -49.169066       9.9719363
2019-02-27/12:05:26.09          -1.1271501      -49.177923       9.9660941
2019-02-27/12:05:26.12          -1.1127645      -49.207454       9.9485807
2019-02-27/12:05:26.15          -1.0934550      -49.237405       9.9433064
2019-02-27/12:05:26.19          -1.0869260      -49.266363       9.9248387
2019-02-27/12:05:26.22          -1.0729767      -49.292945       9.9088161
2019-02-27/12:05:26.25          -1.0632614      -49.302017       9.8916702
2019-02-27/12:05:26.28          -1.0419469      -49.311728       9.8692328
2019-02-27/12:05:26.31          -1.0170963      -49.315520       9.8510216
2019-02-27/12:05:26.34         -0.99893723      -49.326607       9.8278867
2019-02-27/12:05:26.37         -0.98323410      -49.359499       9.7950024
2019-02-27/12:05:26.40         -0.96779757      -49.377411       9.7746536
2019-02-27/12:05:26.44         -0.95403605      -49.384018       9.7413344
2019-02-27/12:05:26.47         -0.94181188      -49.394307       9.7223369
2019-02-27/12:05:26.50         -0.92790191      -49.406401       9.6974509
2019-02-27/12:05:26.53         -0.91158731      -49.432722       9.6790897
2019-02-27/12:05:26.56         -0.90533465      -49.462727       9.6675768
2019-02-27/12:05:26.59         -0.89997674      -49.499345       9.6465118
2019-02-27/12:05:26.62         -0.89012833      -49.530932       9.6342051
2019-02-27/12:05:26.65         -0.87674754      -49.556597       9.6261348
2019-02-27/12:05:26.69         -0.85735938      -49.587569       9.6029482
2019-02-27/12:05:26.72         -0.83313255      -49.624474       9.5854836
2019-02-27/12:05:26.75         -0.80890629      -49.660382       9.5660345
2019-02-27/12:05:26.78         -0.79114464      -49.696550       9.5427255
2019-02-27/12:05:26.81         -0.77367247      -49.726756       9.5124664
2019-02-27/12:05:26.84         -0.75353169      -49.738142       9.4755149
2019-02-27/12:05:26.87         -0.73545168      -49.754270       9.4448857
2019-02-27/12:05:26.90         -0.72030197      -49.767737       9.4205751
2019-02-27/12:05:26.94         -0.70395969      -49.767563       9.3869603
2019-02-27/12:05:26.97         -0.69231670      -49.769440       9.3610205
2019-02-27/12:05:27.00         -0.69279221      -49.773240       9.3353538
2019-02-27/12:05:27.03         -0.68410688      -49.782979       9.2992436
2019-02-27/12:05:27.06         -0.66249295      -49.793694       9.2738358
2019-02-27/12:05:27.09         -0.64807091      -49.802752       9.2529957
2019-02-27/12:05:27.12         -0.63423145      -49.815367       9.2490218
2019-02-27/12:05:27.15         -0.61703070      -49.836095       9.2422168
2019-02-27/12:05:27.19         -0.59568121      -49.873364       9.2171340
2019-02-27/12:05:27.22         -0.57331739      -49.917025       9.1875917
2019-02-27/12:05:27.25         -0.56098840      -49.952339       9.1784190
2019-02-27/12:05:27.28         -0.53668530      -49.981250       9.1625278
2019-02-27/12:05:27.31         -0.51803814      -50.014323       9.1557367
2019-02-27/12:05:27.34         -0.49985281      -50.054469       9.1329508
2019-02-27/12:05:27.37         -0.47937884      -50.089337       9.1177998
2019-02-27/12:05:27.40         -0.45963028      -50.116785       9.1001658
2019-02-27/12:05:27.44         -0.44674860      -50.122031       9.0787736
2019-02-27/12:05:27.47         -0.44085809      -50.139595       9.0673575
2019-02-27/12:05:27.50         -0.42914068      -50.142964       9.0618416
2019-02-27/12:05:27.53         -0.40579585      -50.163511       9.0265504
2019-02-27/12:05:27.56         -0.39497476      -50.171003       9.0065215
2019-02-27/12:05:27.59         -0.37797954      -50.176765       8.9923427
2019-02-27/12:05:27.62         -0.36863865      -50.188942       8.9687210
2019-02-27/12:05:27.65         -0.34535396      -50.202993       8.9404357
2019-02-27/12:05:27.69         -0.32630181      -50.241571       8.8998123
2019-02-27/12:05:27.72         -0.31487589      -50.276033       8.8662315
2019-02-27/12:05:27.75         -0.28947555      -50.297846       8.8365312
2019-02-27/12:05:27.78         -0.26674740      -50.336979       8.8105632
2019-02-27/12:05:27.81         -0.25016570      -50.365819       8.7922552
2019-02-27/12:05:27.84         -0.21961420      -50.421555       8.7616754
2019-02-27/12:05:27.87         -0.20372926      -50.466006       8.7293052
2019-02-27/12:05:27.90         -0.18251154      -50.491289       8.7202566
2019-02-27/12:05:27.94         -0.17317987      -50.514456       8.7184816
2019-02-27/12:05:27.97         -0.15790498      -50.536439       8.7086018
2019-02-27/12:05:28.00         -0.12729412      -50.563632       8.6961075
2019-02-27/12:05:28.03         -0.11413370      -50.575361       8.6826799
2019-02-27/12:05:28.06         -0.10259651      -50.589792       8.6641617
2019-02-27/12:05:28.09        -0.084304040      -50.604435       8.6455426
2019-02-27/12:05:28.12        -0.080735549      -50.602280       8.6341141
2019-02-27/12:05:28.15        -0.066385020      -50.604870       8.6203058
2019-02-27/12:05:28.19        -0.055858811      -50.606928       8.5943283
2019-02-27/12:05:28.22        -0.047247532      -50.611712       8.5682254
2019-02-27/12:05:28.25        -0.035008752      -50.602557       8.5478822
2019-02-27/12:05:28.28        -0.023036800      -50.612471       8.5129918
2019-02-27/12:05:28.31        -0.011242607      -50.636927       8.4720429
2019-02-27/12:05:28.34        0.0060900125      -50.650199       8.4479042
2019-02-27/12:05:28.37         0.017912809      -50.664618       8.4244329
2019-02-27/12:05:28.40         0.040429301      -50.690802       8.3950591
2019-02-27/12:05:28.44         0.059060278      -50.712440       8.3654865
2019-02-27/12:05:28.47         0.073714648      -50.746522       8.3520402
2019-02-27/12:05:28.50         0.090049953      -50.782919       8.3337058
2019-02-27/12:05:28.53          0.10678368      -50.836801       8.3053541
2019-02-27/12:05:28.56          0.10801239      -50.865440       8.2996222
2019-02-27/12:05:28.59          0.11991385      -50.883312       8.3005368
2019-02-27/12:05:28.62          0.13627809      -50.906182       8.2927283
2019-02-27/12:05:28.65          0.15235193      -50.928579       8.2888888
2019-02-27/12:05:28.69          0.17431303      -50.943284       8.2839422
2019-02-27/12:05:28.72          0.18085145      -50.959799       8.2780814
2019-02-27/12:05:28.75          0.20104685      -50.971738       8.2596030
2019-02-27/12:05:28.78          0.22263250      -50.984025       8.2372219
2019-02-27/12:05:28.81          0.24674214      -50.986982       8.2294760
2019-02-27/12:05:28.84          0.28050267      -51.002373       8.1968439
2019-02-27/12:05:28.87          0.30793996      -51.023498       8.1687939
2019-02-27/12:05:28.90          0.33245191      -51.039958       8.1430832
2019-02-27/12:05:28.94          0.34905301      -51.044843       8.1144786
2019-02-27/12:05:28.97          0.36451552      -51.065388       8.0792609
2019-02-27/12:05:29.00          0.39420647      -51.096758       8.0522943
2019-02-27/12:05:29.03          0.41345963      -51.130870       8.0177369
2019-02-27/12:05:29.06          0.43103119      -51.163663       7.9900630
2019-02-27/12:05:29.09          0.44506360      -51.199400       7.9522089
2019-02-27/12:05:29.12          0.45437747      -51.222097       7.9494797
2019-02-27/12:05:29.15          0.47131416      -51.244941       7.9317661
2019-02-27/12:05:29.19          0.47833335      -51.271434       7.9184385
2019-02-27/12:05:29.22          0.49326433      -51.304525       7.8980727
2019-02-27/12:05:29.25          0.50953188      -51.330955       7.8798083
2019-02-27/12:05:29.28          0.52368664      -51.345143       7.8540070
2019-02-27/12:05:29.31          0.53116989      -51.357574       7.8427603
2019-02-27/12:05:29.34          0.54957812      -51.374745       7.8266519
2019-02-27/12:05:29.37          0.55993137      -51.380852       7.8111160
2019-02-27/12:05:29.40          0.58509451      -51.388780       7.7760255
2019-02-27/12:05:29.44          0.59865733      -51.399533       7.7531910
2019-02-27/12:05:29.47          0.62358099      -51.413006       7.7140790
2019-02-27/12:05:29.50          0.64217769      -51.434202       7.6835259
2019-02-27/12:05:29.53          0.65525976      -51.462513       7.6655648
2019-02-27/12:05:29.56          0.67509832      -51.484569       7.6345899
2019-02-27/12:05:29.59          0.70126003      -51.502389       7.6020056
2019-02-27/12:05:29.62          0.70872932      -51.508861       7.5788299
2019-02-27/12:05:29.65          0.73129131      -51.534556       7.5659152
2019-02-27/12:05:29.69          0.73900637      -51.565001       7.5481368
2019-02-27/12:05:29.72          0.75855431      -51.588577       7.5250997
2019-02-27/12:05:29.75          0.75778239      -51.608484       7.5163232
2019-02-27/12:05:29.78          0.77080778      -51.629790       7.5043655
2019-02-27/12:05:29.81          0.78215665      -51.640321       7.4804127
2019-02-27/12:05:29.84          0.79158567      -51.663529       7.4762048
2019-02-27/12:05:29.87          0.80192016      -51.678606       7.4785512
2019-02-27/12:05:29.90          0.82314159      -51.710974       7.4635478
2019-02-27/12:05:29.94          0.83755459      -51.732137       7.4467040
2019-02-27/12:05:29.97          0.85829107      -51.750061       7.4302375
2019-02-27/12:05:30.00          0.87754136      -51.778640       7.4221067
2019-02-27/12:05:30.03          0.91725472      -51.810885       7.3972372
2019-02-27/12:05:30.06          0.94689402      -51.825228       7.3937531
2019-02-27/12:05:30.09          0.97907840      -51.844328       7.3754645
2019-02-27/12:05:30.12           1.0039819      -51.868280       7.3572328
2019-02-27/12:05:30.15           1.0274049      -51.896420       7.3344179
2019-02-27/12:05:30.19           1.0500506      -51.916099       7.3270267
2019-02-27/12:05:30.22           1.0749559      -51.937570       7.3038298
2019-02-27/12:05:30.25           1.0975616      -51.967818       7.2799682
2019-02-27/12:05:30.28           1.1133112      -51.978351       7.2572685
2019-02-27/12:05:30.31           1.1223530      -51.998177       7.2336529
2019-02-27/12:05:30.34           1.1345165      -52.026700       7.1932579
2019-02-27/12:05:30.37           1.1413535      -52.047781       7.1714913
2019-02-27/12:05:30.40           1.1546534      -52.067105       7.1506078
2019-02-27/12:05:30.44           1.1606723      -52.086310       7.1198452
2019-02-27/12:05:30.47           1.1778547      -52.101240       7.0812809
2019-02-27/12:05:30.50           1.1896149      -52.118238       7.0628000
2019-02-27/12:05:30.53           1.2108580      -52.131124       7.0463787
2019-02-27/12:05:30.56           1.2252537      -52.147841       7.0205901
2019-02-27/12:05:30.59           1.2521499      -52.158090       6.9980364
2019-02-27/12:05:30.62           1.2680803      -52.177641       6.9708327
2019-02-27/12:05:30.65           1.2928730      -52.203680       6.9391484
2019-02-27/12:05:30.69           1.3243708      -52.218442       6.9044121
2019-02-27/12:05:30.72           1.3635370      -52.249830       6.8675774
2019-02-27/12:05:30.75           1.3889980      -52.274279       6.8404177
2019-02-27/12:05:30.78           1.4094753      -52.295796       6.8159663
2019-02-27/12:05:30.81           1.4167288      -52.319852       6.7927323
2019-02-27/12:05:30.84           1.4457802      -52.349365       6.7717408
2019-02-27/12:05:30.87           1.4681762      -52.393207       6.7398697
2019-02-27/12:05:30.90           1.4844354      -52.426232       6.7146446
2019-02-27/12:05:30.94           1.4965236      -52.453236       6.6911913
2019-02-27/12:05:30.97           1.5006114      -52.483141       6.6762184
2019-02-27/12:05:31.00           1.5110670      -52.494269       6.6681428
2019-02-27/12:05:31.03           1.5237748      -52.513651       6.6571888
2019-02-27/12:05:31.06           1.5412777      -52.544561       6.6255807
2019-02-27/12:05:31.09           1.5711870      -52.580000       6.6016476
2019-02-27/12:05:31.12           1.5783914      -52.617626       6.5679258
2019-02-27/12:05:31.15           1.5855859      -52.638649       6.5586422
2019-02-27/12:05:31.19           1.6148663      -52.661145       6.5386996
2019-02-27/12:05:31.22           1.6423241      -52.684797       6.5330787
2019-02-27/12:05:31.25           1.6761573      -52.704292       6.5059390
2019-02-27/12:05:31.28           1.7032815      -52.735063       6.4818606
2019-02-27/12:05:31.31           1.7313602      -52.764720       6.4583411
2019-02-27/12:05:31.34           1.7697335      -52.788167       6.4379250
2019-02-27/12:05:31.37           1.7932542      -52.792313       6.4221696
2019-02-27/12:05:31.40           1.8338253      -52.816995       6.4048647
2019-02-27/12:05:31.44           1.8635673      -52.828902       6.3939339
2019-02-27/12:05:31.47           1.8814730      -52.848663       6.3902526
2019-02-27/12:05:31.50           1.9038374      -52.864517       6.3599612
2019-02-27/12:05:31.53           1.9155612      -52.883049       6.3444736
2019-02-27/12:05:31.56           1.9329869      -52.903988       6.3128924
2019-02-27/12:05:31.59           1.9523295      -52.922205       6.2814245
2019-02-27/12:05:31.62           1.9599338      -52.939260       6.2567439
2019-02-27/12:05:31.65           1.9737180      -52.953576       6.2359110
2019-02-27/12:05:31.69           1.9730346      -52.945020       6.2252498
2019-02-27/12:05:31.72           1.9871077      -52.956353       6.1934944
2019-02-27/12:05:31.75           2.0021874      -52.950532       6.1678106
2019-02-27/12:05:31.78           2.0164960      -52.961279       6.1500073
2019-02-27/12:05:31.81           2.0346848      -52.974593       6.1284476
2019-02-27/12:05:31.84           2.0551232      -52.979547       6.1284356
2019-02-27/12:05:31.87           2.0729756      -52.987833       6.1217952
2019-02-27/12:05:31.90           2.0983969      -52.991262       6.1101315
2019-02-27/12:05:31.94           2.1223807      -53.007398       6.0908933
2019-02-27/12:05:31.97           2.1650430      -53.038383       6.0692190
2019-02-27/12:05:32.00           2.1940058      -53.058449       6.0492624
2019-02-27/12:05:32.03           2.2241192      -53.085909       6.0243787
2019-02-27/12:05:32.06           2.2514513      -53.111170       6.0043253
2019-02-27/12:05:32.09           2.2811808      -53.123600       5.9943860
2019-02-27/12:05:32.12           2.2977344      -53.147074       5.9826635
2019-02-27/12:05:32.15           2.3115109      -53.163888       5.9668128
2019-02-27/12:05:32.19           2.3257594      -53.197132       5.9564384
2019-02-27/12:05:32.22           2.3398668      -53.227903       5.9435666
2019-02-27/12:05:32.25           2.3371626      -53.250702       5.9148058
2019-02-27/12:05:32.28           2.3419776      -53.270537       5.9049024
2019-02-27/12:05:32.31           2.3538297      -53.292064       5.8929210
2019-02-27/12:05:32.34           2.3693715      -53.307654       5.8826552
2019-02-27/12:05:32.37           2.3780622      -53.326591       5.8620291
2019-02-27/12:05:32.40           2.3998777      -53.347058       5.8307161
2019-02-27/12:05:32.44           2.4202016      -53.377172       5.8057741
2019-02-27/12:05:32.47           2.4336352      -53.379055       5.7849598
2019-02-27/12:05:32.50           2.4513769      -53.389437       5.7648779
2019-02-27/12:05:32.53           2.4835808      -53.404096       5.7550853
2019-02-27/12:05:32.56           2.5181785      -53.421064       5.7280132
2019-02-27/12:05:32.59           2.5422335      -53.454257       5.7027855
2019-02-27/12:05:32.62           2.5621227      -53.480928       5.6783240
2019-02-27/12:05:32.65           2.5968079      -53.520873       5.6571893
2019-02-27/12:05:32.69           2.6286699      -53.546139       5.6359198
2019-02-27/12:05:32.72           2.6586155      -53.576112       5.6185103
2019-02-27/12:05:32.75           2.6920536      -53.617183       5.6017836
2019-02-27/12:05:32.78           2.7192662      -53.650003       5.5792342
2019-02-27/12:05:32.81           2.7399645      -53.674581       5.5558290
2019-02-27/12:05:32.84           2.7631544      -53.701870       5.5335533
2019-02-27/12:05:32.87           2.7848680      -53.707809       5.5132174
2019-02-27/12:05:32.90           2.8043735      -53.717470       5.4997169
2019-02-27/12:05:32.94           2.8153522      -53.726171       5.4767696
2019-02-27/12:05:32.97           2.8252753      -53.742529       5.4487671
2019-02-27/12:05:33.00           2.8374582      -53.737142       5.4154517
2019-02-27/12:05:33.03           2.8449926      -53.737328       5.3768819
2019-02-27/12:05:33.06           2.8584637      -53.741318       5.3401478
2019-02-27/12:05:33.09           2.8720761      -53.753225       5.3168473
2019-02-27/12:05:33.12           2.8781171      -53.767018       5.2926088
2019-02-27/12:05:33.15           2.8936896      -53.782740       5.2624488
2019-02-27/12:05:33.19           2.9099776      -53.802406       5.2278516
2019-02-27/12:05:33.22           2.9264086      -53.825040       5.1967410
2019-02-27/12:05:33.25           2.9464849      -53.837178       5.1782968
2019-02-27/12:05:33.28           2.9640135      -53.865130       5.1581914
2019-02-27/12:05:33.31           2.9870448      -53.895905       5.1453776
2019-02-27/12:05:33.34           3.0081586      -53.931384       5.1364257
2019-02-27/12:05:33.37           3.0247223      -53.960949       5.1167663
2019-02-27/12:05:33.40           3.0515866      -53.986774       5.1051736
2019-02-27/12:05:33.44           3.0746116      -54.020027       5.0973372
2019-02-27/12:05:33.47           3.0999424      -54.042034       5.0851613
2019-02-27/12:05:33.50           3.1201488      -54.057149       5.0702083
2019-02-27/12:05:33.53           3.1410708      -54.076208       5.0508118
2019-02-27/12:05:33.56           3.1617888      -54.111318       5.0284107
2019-02-27/12:05:33.59           3.1861603      -54.128511       5.0037436
2019-02-27/12:05:33.62           3.2078555      -54.133989       4.9824162
2019-02-27/12:05:33.65           3.2372631      -54.140550       4.9655157
2019-02-27/12:05:33.69           3.2492275      -54.150261       4.9272015
2019-02-27/12:05:33.72           3.2678028      -54.161677       4.8942427
2019-02-27/12:05:33.75           3.2832147      -54.176937       4.8655775
2019-02-27/12:05:33.78           3.3089709      -54.196479       4.8409913
2019-02-27/12:05:33.81           3.3321350      -54.223317       4.8177482
2019-02-27/12:05:33.84           3.3589482      -54.236195       4.8002006
2019-02-27/12:05:33.87           3.3772325      -54.252565       4.7821563
2019-02-27/12:05:33.90           3.4059046      -54.278274       4.7582343
2019-02-27/12:05:33.94           3.4361054      -54.305829       4.7309223
2019-02-27/12:05:33.97           3.4648727      -54.332413       4.7264197
2019-02-27/12:05:34.00           3.4907649      -54.358389       4.7122956
2019-02-27/12:05:34.03           3.5226366      -54.394711       4.6930379
2019-02-27/12:05:34.06           3.5525417      -54.428699       4.6836272
2019-02-27/12:05:34.09           3.5824483      -54.456266       4.6612709
2019-02-27/12:05:34.12           3.6060863      -54.473492       4.6490064
2019-02-27/12:05:34.15           3.6400669      -54.492034       4.6348485
2019-02-27/12:05:34.19           3.6662291      -54.517523       4.6147630
2019-02-27/12:05:34.22           3.6843496      -54.532924       4.5971971
2019-02-27/12:05:34.25           3.7166511      -54.545181       4.5799526
2019-02-27/12:05:34.28           3.7427273      -54.551663       4.5618514
2019-02-27/12:05:34.31           3.7719221      -54.548259       4.5474233
2019-02-27/12:05:34.34           3.7959815      -54.555121       4.5068107
2019-02-27/12:05:34.37           3.8171222      -54.562739       4.4794691
2019-02-27/12:05:34.40           3.8423267      -54.579477       4.4389233
2019-02-27/12:05:34.44           3.8672449      -54.596217       4.4033438
2019-02-27/12:05:34.47           3.8914104      -54.603455       4.3811601
2019-02-27/12:05:34.50           3.9124544      -54.620584       4.3553110
2019-02-27/12:05:34.53           3.9321524      -54.641917       4.3224180
2019-02-27/12:05:34.56           3.9511321      -54.664734       4.3049172
2019-02-27/12:05:34.59           3.9698063      -54.703730       4.2669867
2019-02-27/12:05:34.62           3.9884980      -54.727541       4.2564373
2019-02-27/12:05:34.65           4.0128425      -54.749725       4.2417346
2019-02-27/12:05:34.69           4.0309186      -54.767485       4.2490733
2019-02-27/12:05:34.72           4.0427109      -54.793544       4.2460894
2019-02-27/12:05:34.75           4.0524835      -54.823442       4.2275602
2019-02-27/12:05:34.78           4.0718853      -54.852685       4.2155625
2019-02-27/12:05:34.81           4.0842074      -54.868748       4.2026606
2019-02-27/12:05:34.84           4.1119993      -54.886606       4.1777068
2019-02-27/12:05:34.87           4.1273029      -54.893275       4.1719433
2019-02-27/12:05:34.90           4.1550151      -54.896073       4.1569388
2019-02-27/12:05:34.94           4.1741964      -54.900881       4.1384599
2019-02-27/12:05:34.97           4.1984373      -54.919259       4.0983730
2019-02-27/12:05:35.00           4.2209649      -54.929244       4.0711269
2019-02-27/12:05:35.03           4.2504922      -54.933402       4.0467723
2019-02-27/12:05:35.06           4.2771399      -54.939919       4.0187735
2019-02-27/12:05:35.09           4.3110856      -54.977156       3.9842326
2019-02-27/12:05:35.12           4.3302006      -54.998518       3.9612742
2019-02-27/12:05:35.15           4.3515179      -55.018639       3.9364532
2019-02-27/12:05:35.19           4.3767099      -55.042330       3.9098690
2019-02-27/12:05:35.22           4.4003054      -55.081213       3.8831949
2019-02-27/12:05:35.25           4.4263112      -55.108230       3.8686040
2019-02-27/12:05:35.28           4.4567254      -55.132270       3.8492900
2019-02-27/12:05:35.31           4.4827651      -55.169287       3.8347146
2019-02-27/12:05:35.34           4.5118268      -55.200990       3.8153316
2019-02-27/12:05:35.37           4.5276916      -55.211625       3.8076245
2019-02-27/12:05:35.40           4.5492832      -55.239156       3.7927920
2019-02-27/12:05:35.44           4.5798691      -55.272219       3.7690322
2019-02-27/12:05:35.47           4.6025313      -55.319273       3.7358636
2019-02-27/12:05:35.50           4.6237979      -55.333849       3.7200177
2019-02-27/12:05:35.53           4.6577923      -55.357029       3.6949567
2019-02-27/12:05:35.56           4.6781730      -55.384342       3.6616535
2019-02-27/12:05:35.59           4.7088999      -55.412978       3.6264560
2019-02-27/12:05:35.62           4.7259008      -55.423635       3.5989161
2019-02-27/12:05:35.65           4.7535326      -55.435619       3.5645246
2019-02-27/12:05:35.69           4.7826929      -55.448468       3.5247508
2019-02-27/12:05:35.72           4.8122049      -55.450691       3.4964336
2019-02-27/12:05:35.75           4.8336792      -55.448241       3.4815880
2019-02-27/12:05:35.78           4.8628737      -55.472576       3.4448096
2019-02-27/12:05:35.81           4.8728700      -55.485132       3.4064254
2019-02-27/12:05:35.84           4.8961259      -55.507639       3.3717947
2019-02-27/12:05:35.87           4.9123425      -55.526964       3.3362594
2019-02-27/12:05:35.90           4.9341032      -55.558116       3.3060297
2019-02-27/12:05:35.94           4.9507412      -55.586812       3.2819795
2019-02-27/12:05:35.97           4.9665264      -55.611062       3.2638441
2019-02-27/12:05:36.00           4.9773700      -55.639900       3.2434385
2019-02-27/12:05:36.03           4.9963175      -55.662781       3.2259834
2019-02-27/12:05:36.06           5.0137699      -55.689381       3.2029777
2019-02-27/12:05:36.09           5.0357369      -55.711879       3.1906754
2019-02-27/12:05:36.12           5.0554271      -55.720543       3.1901732
2019-02-27/12:05:36.15           5.0733016      -55.723411       3.1900592
2019-02-27/12:05:36.19           5.0976841      -55.729110       3.1798752
2019-02-27/12:05:36.22           5.1251244      -55.739497       3.1648887
2019-02-27/12:05:36.25           5.1523154      -55.756432       3.1479059
2019-02-27/12:05:36.28           5.1841639      -55.766312       3.1331730
2019-02-27/12:05:36.31           5.2159044      -55.781266       3.1109783
2019-02-27/12:05:36.34           5.2419588      -55.788335       3.0939181
2019-02-27/12:05:36.37           5.2829796      -55.809824       3.0598183
2019-02-27/12:05:36.40           5.3267712      -55.837471       3.0288702
2019-02-27/12:05:36.44           5.3572299      -55.875167       2.9966777
2019-02-27/12:05:36.47           5.3961131      -55.916915       2.9624807
2019-02-27/12:05:36.50           5.4283135      -55.947304       2.9438123
2019-02-27/12:05:36.53           5.4570664      -55.975119       2.9214580
2019-02-27/12:05:36.56           5.4876654      -56.013319       2.8877815
2019-02-27/12:05:36.59           5.5080262      -56.045120       2.8634592
2019-02-27/12:05:36.62           5.5298805      -56.071729       2.8417047
2019-02-27/12:05:36.65           5.5470051      -56.092780       2.8326111
2019-02-27/12:05:36.69           5.5650171      -56.122870       2.8066661
2019-02-27/12:05:36.72           5.5965052      -56.141933       2.7774949
2019-02-27/12:05:36.75           5.6133121      -56.151010       2.7693640
2019-02-27/12:05:36.78           5.6395384      -56.166625       2.7468507
2019-02-27/12:05:36.81           5.6710574      -56.192249       2.7107289
2019-02-27/12:05:36.84           5.6897108      -56.208272       2.6843002
2019-02-27/12:05:36.87           5.7140495      -56.231695       2.6517412
2019-02-27/12:05:36.90           5.7549167      -56.255672       2.6251090
2019-02-27/12:05:36.94           5.7846968      -56.262890       2.6017980
2019-02-27/12:05:36.97           5.8114546      -56.272469       2.5773191
2019-02-27/12:05:37.00           5.8340536      -56.278961       2.5605591
2019-02-27/12:05:37.03           5.8609876      -56.293627       2.5236546
2019-02-27/12:05:37.06           5.8865335      -56.309397       2.4936457
2019-02-27/12:05:37.09           5.9070367      -56.309103       2.4802375
2019-02-27/12:05:37.12           5.9305936      -56.313010       2.4610398
2019-02-27/12:05:37.15           5.9552857      -56.325808       2.4399353
2019-02-27/12:05:37.19           5.9682783      -56.343954       2.4186720
2019-02-27/12:05:37.22           5.9905145      -56.364049       2.3964418
2019-02-27/12:05:37.25           6.0048615      -56.374046       2.3742408
2019-02-27/12:05:37.28           6.0237574      -56.385508       2.3537975
2019-02-27/12:05:37.31           6.0295346      -56.395876       2.3450501
2019-02-27/12:05:37.34           6.0438795      -56.408334       2.3278359
2019-02-27/12:05:37.37           6.0574699      -56.437982       2.2996671
2019-02-27/12:05:37.40           6.0828313      -56.456054       2.2970368
2019-02-27/12:05:37.44           6.1057037      -56.468473       2.2872936
2019-02-27/12:05:37.47           6.1281198      -56.469402       2.2819759
2019-02-27/12:05:37.50           6.1481133      -56.484186       2.2685861
2019-02-27/12:05:37.53           6.1752205      -56.488060       2.2655353
2019-02-27/12:05:37.56           6.2051278      -56.506616       2.2626830
2019-02-27/12:05:37.59           6.2480106      -56.526757       2.2516158
2019-02-27/12:05:37.62           6.2812884      -56.557564       2.2340507
2019-02-27/12:05:37.65           6.3167054      -56.574506       2.2295183
2019-02-27/12:05:37.69           6.3452912      -56.600898       2.2067027
2019-02-27/12:05:37.72           6.3799239      -56.621102       2.1832214
2019-02-27/12:05:37.75           6.4085113      -56.644550       2.1544220
2019-02-27/12:05:37.78           6.4393314      -56.679220       2.1287655
2019-02-27/12:05:37.81           6.4688283      -56.725164       2.0901241
2019-02-27/12:05:37.84           6.4995376      -56.763443       2.0540208
2019-02-27/12:05:37.87           6.5212581      -56.792244       2.0188725
2019-02-27/12:05:37.90           6.5459687      -56.813601       1.9948295
2019-02-27/12:05:37.94           6.5650556      -56.842149       1.9660099
2019-02-27/12:05:37.97           6.5917175      -56.866857       1.9341244
2019-02-27/12:05:38.00           6.6133690      -56.886471       1.9208523
2019-02-27/12:05:38.03           6.6408472      -56.911536       1.8949867
2019-02-27/12:05:38.06           6.6619334      -56.921305       1.8717093
2019-02-27/12:05:38.09           6.6851930      -56.926715       1.8604845
2019-02-27/12:05:38.12           6.7098402      -56.927594       1.8353930
2019-02-27/12:05:38.15           6.7405627      -56.932776       1.8106583
2019-02-27/12:05:38.19           6.7677250      -56.945380       1.7847515
2019-02-27/12:05:38.22           6.8074036      -56.952012       1.7630246
2019-02-27/12:05:38.25           6.8339994      -56.960175       1.7380638
2019-02-27/12:05:38.28           6.8613043      -56.973281       1.7106686
2019-02-27/12:05:38.31           6.8830648      -56.981933       1.6929036
2019-02-27/12:05:38.34           6.9042906      -56.996630       1.6771108
2019-02-27/12:05:38.37           6.9309148      -57.016270       1.6551706
2019-02-27/12:05:38.40           6.9524222      -57.034421       1.6413934
2019-02-27/12:05:38.44           6.9797216      -57.054898       1.6289552
2019-02-27/12:05:38.47           7.0001257      -57.071215       1.6111304
2019-02-27/12:05:38.50           7.0153056      -57.085239       1.5820503
2019-02-27/12:05:38.53           7.0394411      -57.104145       1.5629538
2019-02-27/12:05:38.56           7.0582908      -57.106154       1.5435094
2019-02-27/12:05:38.59           7.0835000      -57.116407       1.5274342
2019-02-27/12:05:38.62           7.1093869      -57.121114       1.5078975
2019-02-27/12:05:38.65           7.1304425      -57.120911       1.4845855
2019-02-27/12:05:38.69           7.1541535      -57.130971       1.4549929
2019-02-27/12:05:38.72           7.1698952      -57.150431       1.4269601
2019-02-27/12:05:38.75           7.1901288      -57.155771       1.4095925
2019-02-27/12:05:38.78           7.2182438      -57.172686       1.3952014
2019-02-27/12:05:38.81           7.2470644      -57.192587       1.3743963
2019-02-27/12:05:38.84           7.2802092      -57.229519       1.3513973
2019-02-27/12:05:38.87           7.3104438      -57.259310       1.3257223
2019-02-27/12:05:38.90           7.3490978      -57.293651       1.2990508
2019-02-27/12:05:38.94           7.3831988      -57.332415       1.2825907
2019-02-27/12:05:38.97           7.4098386      -57.366988       1.2706649
2019-02-27/12:05:39.00           7.4445905      -57.392171       1.2546935
2019-02-27/12:05:39.03           7.4764579      -57.422173       1.2400661
2019-02-27/12:05:39.06           7.5048781      -57.448136       1.2187659
2019-02-27/12:05:39.09           7.5366038      -57.475193       1.2006400
2019-02-27/12:05:39.12           7.5629613      -57.499950       1.1737411
2019-02-27/12:05:39.15           7.5849085      -57.527668       1.1515768
2019-02-27/12:05:39.19           7.6065452      -57.543899       1.1313498
2019-02-27/12:05:39.22           7.6355029      -57.560885       1.1020834
2019-02-27/12:05:39.25           7.6675138      -57.581104       1.0650418
2019-02-27/12:05:39.28           7.7048938      -57.599214       1.0278024
2019-02-27/12:05:39.31           7.7399270      -57.619037      0.99591643
2019-02-27/12:05:39.34           7.7695643      -57.631958      0.96618240
2019-02-27/12:05:39.37           7.7896809      -57.638006      0.93239787
2019-02-27/12:05:39.40           7.8185856      -57.640884      0.91503157
2019-02-27/12:05:39.44           7.8549489      -57.648938      0.89512996
2019-02-27/12:05:39.47           7.8884581      -57.668870      0.87062638
2019-02-27/12:05:39.50           7.9120188      -57.685822      0.85749111
2019-02-27/12:05:39.53           7.9449345      -57.696702      0.84486895
2019-02-27/12:05:39.56           7.9667393      -57.721983      0.82022497
2019-02-27/12:05:39.59           7.9987489      -57.743693      0.78619095
2019-02-27/12:05:39.62           8.0349964      -57.761748      0.76880956
2019-02-27/12:05:39.65           8.0745478      -57.783344      0.75959403
2019-02-27/12:05:39.69           8.0977363      -57.809500      0.73204809
2019-02-27/12:05:39.72           8.1288979      -57.828710      0.70791228
2019-02-27/12:05:39.75           8.1476523      -57.845375      0.68007361
2019-02-27/12:05:39.78           8.1767516      -57.860933      0.64535374
2019-02-27/12:05:39.81           8.1939788      -57.872801      0.61492574
2019-02-27/12:05:39.84           8.2194310      -57.879498      0.60684297
2019-02-27/12:05:39.87           8.2447709      -57.888841      0.58631995
2019-02-27/12:05:39.90           8.2713796      -57.905620      0.55843327
2019-02-27/12:05:39.94           8.2895687      -57.914911      0.52556150
2019-02-27/12:05:39.97           8.3210074      -57.932687      0.49347706
2019-02-27/12:05:40.00           8.3449850      -57.948713      0.47091413
2019-02-27/12:05:40.03           8.3814856      -57.957298      0.44953149
2019-02-27/12:05:40.06           8.4125224      -57.981623      0.41795589
2019-02-27/12:05:40.09           8.4321149      -58.010117      0.39917835
2019-02-27/12:05:40.12           8.4540292      -58.027880      0.37700425
2019-02-27/12:05:40.15           8.4767594      -58.048436      0.36583957
2019-02-27/12:05:40.19           8.4997696      -58.071461      0.35470714
2019-02-27/12:05:40.22           8.5352122      -58.100183      0.33335331
2019-02-27/12:05:40.25           8.5684220      -58.126500      0.32679504
2019-02-27/12:05:40.28           8.5994313      -58.145729      0.30514764
2019-02-27/12:05:40.31           8.6250912      -58.178050      0.28574610
2019-02-27/12:05:40.34           8.6577603      -58.206988      0.27419347
2019-02-27/12:05:40.37           8.6936897      -58.216035      0.26373486
2019-02-27/12:05:40.40           8.7317301      -58.239438      0.24499766
2019-02-27/12:05:40.44           8.7704507      -58.255833      0.21980211
2019-02-27/12:05:40.47           8.7965767      -58.256032      0.20625485
2019-02-27/12:05:40.50           8.8177304      -58.256693      0.20237975
2019-02-27/12:05:40.53           8.8441388      -58.254962      0.17988237
2019-02-27/12:05:40.56           8.8711324      -58.266701      0.15449700
2019-02-27/12:05:40.59           8.8943751      -58.263897      0.12633882
2019-02-27/12:05:40.62           8.9220026      -58.253035      0.10336985
2019-02-27/12:05:40.65           8.9647336      -58.266677     0.060966443
2019-02-27/12:05:40.69           8.9930856      -58.267832     0.029638298
2019-02-27/12:05:40.72           9.0185769      -58.283803  -0.00029527198
2019-02-27/12:05:40.75           9.0478228      -58.306986    -0.042425130
2019-02-27/12:05:40.78           9.0734751      -58.334926    -0.070798626
2019-02-27/12:05:40.81           9.0977423      -58.361016    -0.098258915
2019-02-27/12:05:40.84           9.1268159      -58.384951     -0.11600342
2019-02-27/12:05:40.87           9.1678951      -58.416510     -0.13253156
2019-02-27/12:05:40.90           9.2026424      -58.451296     -0.14940272
2019-02-27/12:05:40.94           9.2247926      -58.474280     -0.14563977
2019-02-27/12:05:40.97           9.2603591      -58.506963     -0.16147797
2019-02-27/12:05:41.00           9.2873436      -58.524104     -0.17588721
2019-02-27/12:05:41.03           9.3133892      -58.548941     -0.19777794
2019-02-27/12:05:41.06           9.3441014      -58.566718     -0.21744215
2019-02-27/12:05:41.09           9.3869393      -58.582134     -0.23842240
2019-02-27/12:05:41.12           9.4202344      -58.585075     -0.25453460
2019-02-27/12:05:41.15           9.4463984      -58.598465     -0.28194826
2019-02-27/12:05:41.19           9.4599937      -58.599785     -0.30963318
2019-02-27/12:05:41.22           9.4896074      -58.606458     -0.35231349
2019-02-27/12:05:41.25           9.5142494      -58.611634     -0.38930824
2019-02-27/12:05:41.28           9.5419135      -58.620804     -0.41217449
2019-02-27/12:05:41.31           9.5679112      -58.626632     -0.43215821
2019-02-27/12:05:41.34           9.5990467      -58.637135     -0.47422650
2019-02-27/12:05:41.37           9.6176102      -58.644852     -0.49761064
2019-02-27/12:05:41.40           9.6407670      -58.670122     -0.52711112
2019-02-27/12:05:41.44           9.6652594      -58.684089     -0.54364632
2019-02-27/12:05:41.47           9.7023204      -58.708175     -0.56389772
2019-02-27/12:05:41.50           9.7224258      -58.733625     -0.57863047
2019-02-27/12:05:41.53           9.7469154      -58.753945     -0.58219128
2019-02-27/12:05:41.56           9.7710046      -58.777876     -0.59122415
2019-02-27/12:05:41.59           9.8082004      -58.808818     -0.59997705
2019-02-27/12:05:41.62           9.8361372      -58.826824     -0.60982305
2019-02-27/12:05:41.65           9.8639564      -58.848957     -0.62910937
2019-02-27/12:05:41.69           9.8974034      -58.863405     -0.64462883
2019-02-27/12:05:41.72           9.9424351      -58.882019     -0.65847693
2019-02-27/12:05:41.75           9.9742401      -58.900195     -0.67705868
2019-02-27/12:05:41.78           10.021737      -58.908100     -0.69679732
2019-02-27/12:05:41.81           10.057950      -58.920404     -0.72610547
2019-02-27/12:05:41.84           10.108514      -58.939119     -0.75855018
2019-02-27/12:05:41.87           10.149298      -58.959472     -0.79303049
2019-02-27/12:05:41.90           10.191603      -58.984626     -0.82491011
2019-02-27/12:05:41.94           10.228093      -59.001847     -0.84919673
2019-02-27/12:05:41.97           10.263646      -59.023353     -0.88794941
2019-02-27/12:05:42.00           10.285530      -59.035841     -0.92105976
2019-02-27/12:05:42.03           10.320378      -59.055817     -0.95040378
2019-02-27/12:05:42.06           10.349873      -59.084486     -0.98646731
2019-02-27/12:05:42.09           10.378666      -59.114549      -1.0071368
2019-02-27/12:05:42.12           10.400284      -59.137992      -1.0332266
2019-02-27/12:05:42.15           10.419093      -59.142120      -1.0486406
2019-02-27/12:05:42.19           10.441220      -59.156849      -1.0618104
2019-02-27/12:05:42.22           10.472603      -59.179640      -1.0838717
2019-02-27/12:05:42.25           10.490753      -59.207846      -1.0986882
2019-02-27/12:05:42.28           10.516498      -59.237354      -1.1265060
2019-02-27/12:05:42.31           10.543726      -59.252148      -1.1508383
2019-02-27/12:05:42.34           10.564761      -59.272622      -1.1730046
2019-02-27/12:05:42.37           10.595294      -59.283140      -1.2051431
2019-02-27/12:05:42.40           10.622379      -59.294998      -1.2329898
2019-02-27/12:05:42.44           10.655800      -59.306558      -1.2545034
2019-02-27/12:05:42.47           10.684554      -59.322254      -1.2842218
2019-02-27/12:05:42.50           10.711931      -59.335608      -1.3140291
2019-02-27/12:05:42.53           10.754602      -59.341824      -1.3514736
2019-02-27/12:05:42.56           10.781575      -59.360750      -1.3827565
2019-02-27/12:05:42.59           10.802758      -59.379786      -1.4103902
2019-02-27/12:05:42.62           10.832740      -59.389769      -1.4335987
2019-02-27/12:05:42.65           10.861235      -59.415444      -1.4582878
2019-02-27/12:05:42.69           10.883761      -59.420728      -1.4779621
2019-02-27/12:05:42.72           10.913656      -59.455823      -1.5084838
2019-02-27/12:05:42.75           10.947801      -59.480403      -1.5363404
2019-02-27/12:05:42.78           10.972549      -59.495440      -1.5558317
2019-02-27/12:05:42.81           10.996873      -59.511894      -1.5648811
2019-02-27/12:05:42.84           11.032080      -59.526590      -1.5718351
2019-02-27/12:05:42.87           11.069369      -59.548581      -1.5811129
2019-02-27/12:05:42.90           11.103212      -59.566062      -1.5980798
2019-02-27/12:05:42.94           11.131367      -59.569031      -1.6030133
2019-02-27/12:05:42.97           11.172662      -59.595601      -1.6145239
2019-02-27/12:05:43.00           11.199174      -59.598886      -1.6295080
2019-02-27/12:05:43.03           11.239070      -59.612632      -1.6421728
2019-02-27/12:05:43.06           11.284613      -59.626254      -1.6560089
2019-02-27/12:05:43.09           11.322147      -59.632184      -1.6623905
2019-02-27/12:05:43.12           11.354168      -59.635821      -1.6750700
2019-02-27/12:05:43.15           11.398456      -59.639068      -1.6875555
2019-02-27/12:05:43.19           11.444278      -59.653217      -1.7053534
2019-02-27/12:05:43.22           11.481842      -59.673792      -1.7225845
2019-02-27/12:05:43.25           11.514581      -59.686543      -1.7495967
2019-02-27/12:05:43.28           11.555050      -59.708903      -1.7751113
2019-02-27/12:05:43.31           11.581993      -59.725176      -1.7914703
2019-02-27/12:05:43.34           11.612406      -59.745731      -1.8210494
2019-02-27/12:05:43.37           11.639806      -59.779131      -1.8507113
2019-02-27/12:05:43.40           11.667751      -59.805523      -1.8843710
2019-02-27/12:05:43.44           11.691548      -59.830730      -1.9063232
2019-02-27/12:05:43.47           11.710906      -59.841311      -1.9186769
2019-02-27/12:05:43.50           11.734832      -59.855077      -1.9461783
2019-02-27/12:05:43.53           11.763444      -59.874221      -1.9664095
2019-02-27/12:05:43.56           11.785690      -59.877563      -1.9851143
2019-02-27/12:05:43.59           11.813727      -59.881773      -2.0054816
2019-02-27/12:05:43.62           11.837075      -59.887426      -2.0191355
2019-02-27/12:05:43.65           11.873512      -59.884742      -2.0435549
2019-02-27/12:05:43.69           11.901950      -59.887770      -2.0534501
2019-02-27/12:05:43.72           11.932192      -59.890761      -2.0756909
2019-02-27/12:05:43.75           11.971965      -59.902352      -2.1107732
2019-02-27/12:05:43.78           12.016134      -59.906363      -2.1396879
2019-02-27/12:05:43.81           12.050083      -59.904876      -2.1572688
2019-02-27/12:05:43.84           12.088878      -59.914401      -2.1789826
2019-02-27/12:05:43.87           12.125608      -59.922738      -2.2062956
2019-02-27/12:05:43.90           12.165796      -59.939745      -2.2378296
2019-02-27/12:05:43.94           12.195519      -59.962946      -2.2699048
2019-02-27/12:05:43.97           12.233085      -59.977234      -2.3001129
2019-02-27/12:05:44.00           12.263352      -59.995374      -2.3321984
2019-02-27/12:05:44.03           12.284503      -60.014213      -2.3399068
2019-02-27/12:05:44.06           12.303739      -60.041396      -2.3566140
2019-02-27/12:05:44.09           12.330301      -60.078890      -2.3832861
2019-02-27/12:05:44.12           12.350357      -60.102023      -2.4029645
2019-02-27/12:05:44.15           12.375240      -60.128116      -2.4228449
2019-02-27/12:05:44.19           12.399699      -60.153184      -2.4372743
2019-02-27/12:05:44.22           12.429794      -60.172022      -2.4449644
2019-02-27/12:05:44.25           12.466655      -60.200613      -2.4536933
2019-02-27/12:05:44.28           12.502554      -60.225460      -2.4729549
2019-02-27/12:05:44.31           12.538871      -60.249391      -2.5016538
2019-02-27/12:05:44.34           12.576696      -60.272493      -2.5188317
2019-02-27/12:05:44.37           12.617134      -60.286861      -2.5404088
2019-02-27/12:05:44.40           12.666671      -60.306584      -2.5534747
2019-02-27/12:05:44.44           12.707529      -60.324901      -2.5745017
2019-02-27/12:05:44.47           12.757068      -60.341712      -2.5935636
2019-02-27/12:05:44.50           12.793520      -60.361503      -2.6128450
2019-02-27/12:05:44.53           12.833561      -60.378527      -2.6419014
2019-02-27/12:05:44.56           12.860636      -60.394387      -2.6617381
2019-02-27/12:05:44.59           12.899571      -60.417374      -2.6788634
2019-02-27/12:05:44.62           12.946238      -60.441222      -2.7124678
2019-02-27/12:05:44.65           12.981993      -60.453636      -2.7343341
2019-02-27/12:05:44.69           13.007432      -60.479828      -2.7641339
2019-02-27/12:05:44.72           13.040855      -60.500046      -2.7885584
2019-02-27/12:05:44.75           13.057871      -60.511192      -2.8184579
2019-02-27/12:05:44.78           13.091423      -60.519003      -2.8504381
2019-02-27/12:05:44.81           13.108006      -60.521064      -2.8709725
2019-02-27/12:05:44.84           13.143064      -60.525129      -2.8974223
2019-02-27/12:05:44.87           13.165846      -60.521524      -2.9201449
2019-02-27/12:05:44.90           13.181873      -60.517197      -2.9437503
2019-02-27/12:05:44.94           13.202597      -60.525324      -2.9659931
2019-02-27/12:05:44.97           13.243585      -60.530773      -2.9955818
2019-02-27/12:05:45.00           13.280717      -60.541663      -3.0253428
2019-02-27/12:05:45.03           13.324464      -60.555690      -3.0467446
2019-02-27/12:05:45.06           13.367244      -60.569865      -3.0706838
2019-02-27/12:05:45.09           13.419960      -60.588056      -3.1039888
2019-02-27/12:05:45.12           13.462335      -60.605859      -3.1334002
2019-02-27/12:05:45.15           13.497969      -60.630994      -3.1676098
2019-02-27/12:05:45.19           13.542127      -60.649461      -3.1874528
2019-02-27/12:05:45.22           13.582574      -60.669502      -3.2179475
2019-02-27/12:05:45.25           13.610744      -60.684786      -3.2387199
2019-02-27/12:05:45.28           13.644018      -60.704045      -3.2626544
2019-02-27/12:05:45.31           13.671221      -60.719965      -3.2849626
2019-02-27/12:05:45.34           13.691534      -60.736108      -3.3036793
2019-02-27/12:05:45.37           13.708271      -60.759189      -3.3245305
2019-02-27/12:05:45.40           13.729674      -60.767153      -3.3392732
2019-02-27/12:05:45.44           13.765833      -60.783556      -3.3605737
2019-02-27/12:05:45.47           13.792211      -60.800136      -3.3869049
2019-02-27/12:05:45.50           13.825062      -60.819828      -3.4023937
2019-02-27/12:05:45.53           13.864944      -60.839319      -3.4239589
2019-02-27/12:05:45.56           13.889937      -60.857930      -3.4413850
2019-02-27/12:05:45.59           13.933125      -60.879476      -3.4577687
2019-02-27/12:05:45.62           13.972461      -60.902095      -3.4833182
2019-02-27/12:05:45.65           14.023373      -60.928888      -3.5071834
2019-02-27/12:05:45.69           14.063678      -60.962819      -3.5271001
2019-02-27/12:05:45.72           14.110726      -60.988935      -3.5432242
2019-02-27/12:05:45.75           14.156404      -61.019313      -3.5663569
2019-02-27/12:05:45.78           14.197526      -61.037260      -3.5933352
2019-02-27/12:05:45.81           14.225556      -61.057700      -3.6215207
2019-02-27/12:05:45.84           14.269703      -61.076203      -3.6413546
2019-02-27/12:05:45.87           14.305181      -61.101363      -3.6730648
2019-02-27/12:05:45.90           14.338443      -61.121625      -3.6949893
2019-02-27/12:05:45.94           14.363977      -61.135190      -3.7124222
2019-02-27/12:05:45.97           14.394062      -61.145851      -3.7370969
2019-02-27/12:05:46.00           14.423602      -61.156729      -3.7717537
2019-02-27/12:05:46.03           14.456853      -61.165060      -3.7977627
2019-02-27/12:05:46.06           14.487490      -61.179697      -3.8243566
2019-02-27/12:05:46.09           14.533292      -61.196724      -3.8570489
2019-02-27/12:05:46.12           14.559930      -61.203384      -3.8884223
2019-02-27/12:05:46.15           14.590829      -61.203404      -3.9091626
2019-02-27/12:05:46.19           14.614981      -61.209789      -3.9366904
2019-02-27/12:05:46.22           14.647254      -61.198276      -3.9654233
2019-02-27/12:05:46.25           14.687119      -61.207807      -3.9870690
2019-02-27/12:05:46.28           14.717190      -61.210913      -4.0068323
2019-02-27/12:05:46.31           14.742018      -61.210991      -4.0189487
2019-02-27/12:05:46.34           14.771665      -61.208392      -4.0223630
2019-02-27/12:05:46.37           14.794290      -61.208722      -4.0346033
2019-02-27/12:05:46.40           14.834976      -61.220032      -4.0472219
2019-02-27/12:05:46.44           14.862017      -61.228411      -4.0621228
2019-02-27/12:05:46.47           14.904221      -61.244512      -4.0721227
2019-02-27/12:05:46.50           14.931277      -61.272407      -4.0878419
2019-02-27/12:05:46.53           14.957634      -61.284857      -4.1022486
2019-02-27/12:05:46.56           14.987163      -61.306428      -4.1148932
2019-02-27/12:05:46.59           15.023446      -61.326306      -4.1316587
2019-02-27/12:05:46.62           15.061390      -61.343728      -4.1632859
2019-02-27/12:05:46.65           15.097666      -61.356516      -4.1741461
2019-02-27/12:05:46.69           15.121119      -61.364748      -4.1852646
2019-02-27/12:05:46.72           15.154504      -61.379435      -4.2007478
2019-02-27/12:05:46.75           15.189271      -61.386296      -4.2371281
2019-02-27/12:05:46.78           15.233547      -61.402936      -4.2634264
2019-02-27/12:05:46.81           15.271623      -61.420395      -4.2975257
2019-02-27/12:05:46.84           15.303772      -61.438408      -4.3244901
2019-02-27/12:05:46.87           15.342527      -61.450518      -4.3411872
2019-02-27/12:05:46.90           15.379361      -61.475348      -4.3578709
2019-02-27/12:05:46.94           15.421151      -61.490261      -4.3833258
2019-02-27/12:05:46.97           15.461847      -61.514330      -4.4107483
2019-02-27/12:05:47.00           15.508746      -61.542740      -4.4402694
2019-02-27/12:05:47.03           15.548197      -61.572242      -4.4542710
2019-02-27/12:05:47.06           15.590531      -61.587911      -4.4677400
2019-02-27/12:05:47.09           15.636589      -61.606668      -4.4814728
2019-02-27/12:05:47.12           15.685263      -61.618639      -4.4956221
2019-02-27/12:05:47.15           15.717967      -61.650638      -4.5244060
2019-02-27/12:05:47.19           15.753138      -61.667280      -4.5482187
2019-02-27/12:05:47.22           15.779075      -61.686300      -4.5620797
2019-02-27/12:05:47.25           15.819066      -61.697362      -4.5831943
2019-02-27/12:05:47.28           15.848306      -61.700688      -4.6079756
2019-02-27/12:05:47.31           15.873268      -61.699379      -4.6255746
2019-02-27/12:05:47.34           15.899895      -61.705624      -4.6579470
2019-02-27/12:05:47.37           15.922113      -61.712368      -4.6905640
2019-02-27/12:05:47.40           15.946389      -61.711260      -4.7156808
2019-02-27/12:05:47.44           15.983613      -61.697159      -4.7382086
2019-02-27/12:05:47.47           16.018783      -61.700429      -4.7691479
2019-02-27/12:05:47.50           16.054507      -61.708152      -4.8010118
2019-02-27/12:05:47.53           16.087477      -61.722156      -4.8309771
2019-02-27/12:05:47.56           16.121269      -61.736957      -4.8539161
2019-02-27/12:05:47.59           16.167609      -61.760947      -4.8825349
2019-02-27/12:05:47.62           16.206498      -61.777955      -4.8917330
2019-02-27/12:05:47.65           16.249934      -61.794492      -4.9031691
2019-02-27/12:05:47.69           16.291723      -61.818962      -4.9295429
2019-02-27/12:05:47.72           16.322897      -61.843458      -4.9460640
2019-02-27/12:05:47.75           16.357657      -61.866667      -4.9693634
2019-02-27/12:05:47.78           16.394206      -61.884716      -4.9951029
2019-02-27/12:05:47.81           16.432677      -61.893920      -5.0128563
2019-02-27/12:05:47.84           16.469636      -61.906886      -5.0361360
2019-02-27/12:05:47.87           16.506455      -61.919345      -5.0579344
2019-02-27/12:05:47.90           16.540383      -61.934188      -5.0833547
2019-02-27/12:05:47.94           16.570452      -61.947701      -5.1229350
2019-02-27/12:05:47.97           16.603687      -61.959035      -5.1429548
2019-02-27/12:05:48.00           16.644779      -61.966141      -5.1720373
2019-02-27/12:05:48.03           16.683527      -61.971057      -5.2037607
2019-02-27/12:05:48.06           16.723238      -61.988242      -5.2278325
2019-02-27/12:05:48.09           16.760473      -62.008373      -5.2619706
2019-02-27/12:05:48.12           16.790125      -62.023754      -5.2901104
2019-02-27/12:05:48.15           16.820603      -62.034126      -5.3232336
2019-02-27/12:05:48.19           16.857833      -62.044264      -5.3574713
2019-02-27/12:05:48.22           16.900436      -62.062939      -5.3699214
2019-02-27/12:05:48.25           16.942765      -62.082862      -5.3953132
2019-02-27/12:05:48.28           16.979030      -62.109920      -5.4179809
2019-02-27/12:05:48.31           17.022178      -62.135472      -5.4263374
2019-02-27/12:05:48.34           17.062296      -62.151450      -5.4399446
2019-02-27/12:05:48.37           17.096487      -62.171691      -5.4593094
2019-02-27/12:05:48.40           17.149145      -62.197352      -5.4775846
2019-02-27/12:05:48.44           17.191184      -62.212069      -5.4881019
2019-02-27/12:05:48.47           17.237502      -62.239016      -5.5106952
2019-02-27/12:05:48.50           17.271411      -62.247278      -5.5292029
2019-02-27/12:05:48.53           17.308629      -62.271787      -5.5543176
2019-02-27/12:05:48.56           17.350808      -62.287359      -5.5862140
2019-02-27/12:05:48.59           17.382923      -62.290302      -5.6033849
2019-02-27/12:05:48.62           17.418212      -62.292221      -5.6398021
2019-02-27/12:05:48.65           17.462040      -62.287927      -5.6608785
2019-02-27/12:05:48.69           17.494427      -62.283347      -5.6781112
2019-02-27/12:05:48.72           17.532336      -62.298003      -5.7157361
2019-02-27/12:05:48.75           17.559214      -62.308734      -5.7440636
2019-02-27/12:05:48.78           17.604838      -62.323491      -5.7792671
2019-02-27/12:05:48.81           17.646047      -62.320680      -5.8109201
2019-02-27/12:05:48.84           17.677473      -62.332878      -5.8374843
2019-02-27/12:05:48.87           17.707111      -62.359612      -5.8833995
2019-02-27/12:05:48.90           17.741707      -62.387550      -5.9150885
2019-02-27/12:05:48.94           17.773543      -62.416594      -5.9349700
2019-02-27/12:05:48.97           17.804693      -62.443913      -5.9663601
2019-02-27/12:05:49.00           17.839694      -62.458837      -5.9707944
2019-02-27/12:05:49.03           17.882276      -62.470451      -5.9773316
2019-02-27/12:05:49.06           17.906388      -62.488094      -5.9818402
2019-02-27/12:05:49.09           17.949521      -62.504649      -5.9882929
2019-02-27/12:05:49.12           17.983007      -62.504792      -5.9954666
2019-02-27/12:05:49.15           18.034407      -62.501211      -5.9897383
2019-02-27/12:05:49.19           18.066787      -62.503413      -5.9929640
2019-02-27/12:05:49.22           18.101377      -62.507644      -6.0119746
2019-02-27/12:05:49.25           18.132244      -62.504094      -6.0198329
2019-02-27/12:05:49.28           18.166835      -62.505915      -6.0438473
2019-02-27/12:05:49.31           18.195499      -62.502002      -6.0737248
2019-02-27/12:05:49.34           18.234502      -62.506574      -6.1113938
2019-02-27/12:05:49.37           18.256828      -62.500702      -6.1316947
2019-02-27/12:05:49.40           18.297071      -62.504831      -6.1518793
2019-02-27/12:05:49.44           18.318295      -62.508472      -6.1940249
2019-02-27/12:05:49.47           18.362947      -62.511627      -6.2149665
2019-02-27/12:05:49.50           18.405119      -62.512082      -6.2370705
2019-02-27/12:05:49.53           18.446876      -62.525696      -6.2655154
2019-02-27/12:05:49.56           18.489455      -62.542510      -6.2819261
2019-02-27/12:05:49.59           18.530796      -62.558455      -6.2979249
2019-02-27/12:05:49.62           18.574480      -62.567560      -6.3093920
2019-02-27/12:05:49.65           18.617335      -62.593953      -6.3316547
2019-02-27/12:05:49.69           18.656052      -62.623793      -6.3531065
2019-02-27/12:05:49.72           18.702072      -62.656540      -6.3586924
2019-02-27/12:05:49.75           18.731419      -62.676777      -6.3718229
2019-02-27/12:05:49.78           18.765312      -62.700407      -6.3791853
2019-02-27/12:05:49.81           18.808441      -62.711690      -6.3966252
2019-02-27/12:05:49.84           18.841649      -62.721677      -6.4196142
2019-02-27/12:05:49.87           18.884228      -62.738023      -6.4370303
2019-02-27/12:05:49.90           18.922809      -62.755437      -6.4611247
2019-02-27/12:05:49.94           18.962630      -62.765170      -6.4827482
2019-02-27/12:05:49.97           19.014719      -62.768751      -6.5162093
2019-02-27/12:05:50.00           19.060469      -62.773136      -6.5549897
2019-02-27/12:05:50.03           19.115867      -62.780083      -6.6011684
2019-02-27/12:05:50.06           19.158994      -62.790293      -6.6415145
2019-02-27/12:05:50.09           19.199638      -62.811176      -6.6759037
2019-02-27/12:05:50.12           19.241804      -62.812510      -6.7169132
2019-02-27/12:05:50.15           19.284242      -62.820651      -6.7488668
2019-02-27/12:05:50.19           19.321028      -62.823239      -6.7707453
2019-02-27/12:05:50.22           19.359467      -62.833897      -6.8063744
2019-02-27/12:05:50.25           19.385229      -62.840618      -6.8228488
2019-02-27/12:05:50.28           19.414434      -62.848444      -6.8386209
2019-02-27/12:05:50.31           19.441292      -62.863234      -6.8380113
2019-02-27/12:05:50.34           19.470496      -62.878653      -6.8586676
2019-02-27/12:05:50.37           19.496260      -62.876343      -6.8732624
2019-02-27/12:05:50.40           19.522293      -62.890838      -6.8786809
2019-02-27/12:05:50.44           19.542264      -62.895235      -6.8964998
2019-02-27/12:05:50.47           19.571745      -62.903610      -6.9162358
2019-02-27/12:05:50.50           19.600398      -62.911323      -6.9220894
2019-02-27/12:05:50.53           19.637454      -62.926397      -6.9438107
2019-02-27/12:05:50.56           19.673410      -62.931598      -6.9657096
2019-02-27/12:05:50.59           19.721219      -62.936709      -6.9998967
2019-02-27/12:05:50.62           19.766272      -62.938577      -7.0312900
2019-02-27/12:05:50.65           19.820141      -62.952826      -7.0550745
2019-02-27/12:05:50.69           19.876483      -62.975929      -7.0855724
2019-02-27/12:05:50.72           19.924144      -63.000054      -7.1190330
2019-02-27/12:05:50.75           19.968501      -63.016959      -7.1477903
2019-02-27/12:05:50.78           20.009549      -63.035679      -7.1737219
2019-02-27/12:05:50.81           20.049763      -63.061221      -7.2115536
2019-02-27/12:05:50.84           20.100861      -63.097420      -7.2421814
2019-02-27/12:05:50.87           20.136660      -63.136827      -7.2731202
2019-02-27/12:05:50.90           20.174534      -63.160293      -7.2926967
2019-02-27/12:05:50.94           20.206888      -63.192452      -7.3164446
2019-02-27/12:05:50.97           20.249725      -63.209401      -7.3378180
2019-02-27/12:05:51.00           20.296417      -63.232364      -7.3559131
2019-02-27/12:05:51.03           20.344757      -63.263885      -7.3867487
2019-02-27/12:05:51.06           20.391587      -63.281589      -7.4183360
2019-02-27/12:05:51.09           20.434152      -63.289446      -7.4328692
2019-02-27/12:05:51.12           20.469140      -63.292051      -7.4424142
2019-02-27/12:05:51.15           20.517079      -63.294452      -7.4641832
2019-02-27/12:05:51.19           20.558535      -63.309070      -7.4856543
2019-02-27/12:05:51.22           20.607712      -63.318013      -7.5167288
2019-02-27/12:05:51.25           20.644617      -63.334437      -7.5538619
2019-02-27/12:05:51.28           20.685116      -63.337291      -7.5820124
2019-02-27/12:05:51.31           20.721618      -63.337474      -7.6039436
2019-02-27/12:05:51.34           20.760322      -63.344523      -7.6316417
2019-02-27/12:05:51.37           20.809493      -63.360110      -7.6695978
2019-02-27/12:05:51.40           20.857425      -63.373865      -7.7091389
2019-02-27/12:05:51.44           20.897225      -63.388873      -7.7406478
2019-02-27/12:05:51.47           20.938402      -63.405266      -7.7740565
2019-02-27/12:05:51.50           20.967457      -63.412059      -7.8102543
2019-02-27/12:05:51.53           20.990592      -63.413703      -7.8304227
2019-02-27/12:05:51.56           21.013856      -63.425859      -7.8519356
2019-02-27/12:05:51.59           21.048005      -63.441461      -7.8812657
2019-02-27/12:05:51.62           21.080777      -63.454719      -7.9107028
2019-02-27/12:05:51.65           21.112449      -63.466277      -7.9233002
2019-02-27/12:05:51.69           21.136819      -63.470723      -7.9398753
2019-02-27/12:05:51.72           21.162986      -63.469537      -7.9599142
2019-02-27/12:05:51.75           21.197835      -63.469735      -7.9719873
2019-02-27/12:05:51.78           21.246319      -63.480955      -7.9856474
2019-02-27/12:05:51.81           21.294393      -63.488232      -7.9998759
2019-02-27/12:05:51.84           21.352246      -63.501962      -8.0159710
2019-02-27/12:05:51.87           21.402942      -63.506303      -8.0226337
2019-02-27/12:05:51.90           21.452254      -63.517338      -8.0312742
2019-02-27/12:05:51.94           21.494539      -63.522289      -8.0468504
2019-02-27/12:05:51.97           21.548118      -63.535592      -8.0676674
2019-02-27/12:05:52.00           21.598243      -63.560674      -8.0830434
2019-02-27/12:05:52.03           21.636391      -63.570511      -8.0948077
2019-02-27/12:05:52.06           21.670672      -63.587226      -8.1037012
2019-02-27/12:05:52.09           21.718036      -63.612336      -8.1301779
2019-02-27/12:05:52.12           21.751900      -63.631263      -8.1475283
2019-02-27/12:05:52.15           21.784237      -63.659645      -8.1792701
2019-02-27/12:05:52.19           21.822921      -63.678665      -8.2028190
2019-02-27/12:05:52.22           21.863677      -63.696925      -8.2247756
2019-02-27/12:05:52.25           21.893684      -63.714652      -8.2353887
2019-02-27/12:05:52.28           21.929495      -63.714235      -8.2459292
2019-02-27/12:05:52.31           21.970239      -63.739136      -8.2747610
2019-02-27/12:05:52.34           22.010453      -63.742464      -8.2969554
2019-02-27/12:05:52.37           22.054802      -63.745715      -8.3129512
2019-02-27/12:05:52.40           22.096393      -63.748031      -8.3420553
2019-02-27/12:05:52.44           22.136884      -63.751037      -8.3493067
2019-02-27/12:05:52.47           22.178344      -63.748125      -8.3660509
2019-02-27/12:05:52.50           22.209887      -63.739685      -8.3764545
2019-02-27/12:05:52.53           22.251759      -63.734477      -8.4056549
2019-02-27/12:05:52.56           22.285761      -63.742500      -8.4276371
2019-02-27/12:05:52.59           22.332596      -63.735584      -8.4486223
2019-02-27/12:05:52.62           22.379698      -63.736338      -8.4794435
2019-02-27/12:05:52.65           22.416053      -63.735116      -8.5019277
2019-02-27/12:05:52.69           22.463704      -63.736094      -8.5217600
2019-02-27/12:05:52.72           22.505291      -63.736028      -8.5558829
2019-02-27/12:05:52.75           22.533505      -63.743167      -8.5762119
2019-02-27/12:05:52.78           22.574662      -63.758200      -8.6126391
2019-02-27/12:05:52.81           22.611425      -63.758532      -8.6395562
2019-02-27/12:05:52.84           22.649693      -63.768843      -8.6737182
2019-02-27/12:05:52.87           22.686866      -63.776477      -8.6930489
2019-02-27/12:05:52.90           22.718670      -63.779565      -8.7052747
2019-02-27/12:05:52.94           22.740403      -63.787969      -8.7274339
2019-02-27/12:05:52.97           22.772062      -63.793827      -8.7520719
2019-02-27/12:05:53.00           22.812402      -63.801066      -8.7687441
2019-02-27/12:05:53.03           22.867490      -63.806809      -8.7920901
2019-02-27/12:05:53.06           22.905771      -63.809129      -8.8014759
2019-02-27/12:05:53.09           22.951614      -63.827673      -8.8137038
2019-02-27/12:05:53.12           22.996512      -63.826860      -8.8277516
2019-02-27/12:05:53.15           23.033260      -63.839606      -8.8495208
2019-02-27/12:05:53.19           23.077021      -63.864121      -8.8732190
2019-02-27/12:05:53.22           23.134162      -63.882470      -8.8878097
2019-02-27/12:05:53.25           23.177934      -63.901784      -8.9016297
2019-02-27/12:05:53.28           23.218261      -63.920473      -8.9151467
2019-02-27/12:05:53.31           23.246856      -63.947748      -8.9426173
2019-02-27/12:05:53.34           23.290332      -63.978362      -8.9692208
2019-02-27/12:05:53.37           23.327759      -63.998492      -8.9883415
2019-02-27/12:05:53.40           23.373725      -64.024692      -9.0078968
2019-02-27/12:05:53.44           23.411015      -64.040477      -9.0335456
2019-02-27/12:05:53.47           23.447079      -64.047790      -9.0539129
2019-02-27/12:05:53.50           23.480378      -64.059932      -9.0753541
2019-02-27/12:05:53.53           23.518919      -64.066596      -9.1015614
2019-02-27/12:05:53.56           23.560224      -64.066038      -9.1316984
2019-02-27/12:05:53.59           23.605379      -64.073886      -9.1535407
2019-02-27/12:05:53.62           23.641034      -64.073431      -9.1824992
2019-02-27/12:05:53.65           23.691138      -64.085184      -9.2259122
2019-02-27/12:05:53.69           23.732302      -64.087473      -9.2475553
2019-02-27/12:05:53.72           23.786416      -64.093902      -9.2724105
2019-02-27/12:05:53.75           23.834185      -64.104017      -9.2965652
2019-02-27/12:05:53.78           23.884990      -64.110339      -9.3225994
2019-02-27/12:05:53.81           23.932347      -64.120351      -9.3393084
2019-02-27/12:05:53.84           23.986730      -64.133568      -9.3550905
2019-02-27/12:05:53.87           24.036578      -64.138679      -9.3657671
2019-02-27/12:05:53.90           24.092757      -64.148669      -9.3800039
2019-02-27/12:05:53.94           24.130196      -64.158418      -9.3793440
2019-02-27/12:05:53.97           24.179325      -64.179934      -9.4052451
2019-02-27/12:05:54.00           24.215382      -64.191108      -9.4175871
2019-02-27/12:05:54.03           24.258464      -64.200701      -9.4390225
2019-02-27/12:05:54.06           24.305543      -64.205862      -9.4608023
2019-02-27/12:05:54.09           24.350418      -64.205522      -9.4947421
2019-02-27/12:05:54.12           24.383431      -64.209485      -9.5282802
2019-02-27/12:05:54.15           24.419191      -64.215748      -9.5666135
2019-02-27/12:05:54.19           24.449309      -64.214508      -9.5989034
2019-02-27/12:05:54.22           24.480680      -64.200791      -9.6387876
2019-02-27/12:05:54.25           24.512316      -64.196728      -9.6635826
2019-02-27/12:05:54.28           24.553578      -64.204301      -9.6976272
2019-02-27/12:05:54.31           24.586289      -64.214852      -9.7330912
2019-02-27/12:05:54.34           24.621483      -64.227627      -9.7683865
2019-02-27/12:05:54.37           24.655981      -64.252606      -9.7861115
2019-02-27/12:05:54.40           24.701117      -64.262416      -9.8039768
2019-02-27/12:05:54.44           24.744182      -64.274905      -9.8194161
2019-02-27/12:05:54.47           24.800048      -64.302933      -9.8324213
2019-02-27/12:05:54.50           24.856324      -64.335383      -9.8438401
2019-02-27/12:05:54.53           24.901603      -64.351455      -9.8511346
2019-02-27/12:05:54.56           24.947846      -64.365936      -9.8588927
2019-02-27/12:05:54.59           24.998636      -64.383792      -9.8608777
2019-02-27/12:05:54.62           25.032054      -64.403689      -9.8687649
2019-02-27/12:05:54.65           25.074176      -64.408261      -9.8828804
2019-02-27/12:05:54.69           25.103182      -64.425303      -9.8980173
2019-02-27/12:05:54.72           25.140470      -64.434990      -9.9158025
2019-02-27/12:05:54.75           25.168665      -64.438884      -9.9431371
2019-02-27/12:05:54.78           25.205544      -64.443197      -9.9645132
2019-02-27/12:05:54.81           25.235944      -64.444936      -9.9957379
2019-02-27/12:05:54.84           25.272418      -64.441002      -10.026722
2019-02-27/12:05:54.87           25.313030      -64.435547      -10.054516
2019-02-27/12:05:54.90           25.362465      -64.430069      -10.079834
2019-02-27/12:05:54.94           25.408164      -64.433409      -10.100736
2019-02-27/12:05:54.97           25.464485      -64.431581      -10.121640
2019-02-27/12:05:55.00           25.510592      -64.437432      -10.144974
2019-02-27/12:05:55.03           25.562334      -64.449364      -10.177360
2019-02-27/12:05:55.06           25.611054      -64.455571      -10.207011
2019-02-27/12:05:55.09           25.669276      -64.469121      -10.231550
2019-02-27/12:05:55.12           25.713704      -64.491117      -10.252732
2019-02-27/12:05:55.15           25.756092      -64.500095      -10.262784
2019-02-27/12:05:55.19           25.801769      -64.515841      -10.278516
2019-02-27/12:05:55.22           25.848826      -64.528673      -10.305175
2019-02-27/12:05:55.25           25.891199      -64.543351      -10.324098
2019-02-27/12:05:55.28           25.944190      -64.554777      -10.339004
2019-02-27/12:05:55.31           25.982178      -64.560949      -10.335401
2019-02-27/12:05:55.34           26.027873      -64.566703      -10.351296
2019-02-27/12:05:55.37           26.065441      -64.570807      -10.365175
2019-02-27/12:05:55.40           26.106895      -64.557096      -10.384102
2019-02-27/12:05:55.44           26.144735      -64.557936      -10.409959
2019-02-27/12:05:55.47           26.187275      -64.553148      -10.430676
2019-02-27/12:05:55.50           26.219871      -64.560897      -10.448750
2019-02-27/12:05:55.53           26.258256      -64.562381      -10.483530
2019-02-27/12:05:55.56           26.287544      -64.563812      -10.515819
2019-02-27/12:05:55.59           26.330236      -64.548115      -10.541184
2019-02-27/12:05:55.62           26.367124      -64.545820      -10.555702
2019-02-27/12:05:55.65           26.410034      -64.560205      -10.585545
2019-02-27/12:05:55.69           26.451277      -64.584554      -10.605361
2019-02-27/12:05:55.72           26.498308      -64.608371      -10.629849
2019-02-27/12:05:55.75           26.538720      -64.632448      -10.655691
2019-02-27/12:05:55.78           26.580541      -64.642218      -10.674720
2019-02-27/12:05:55.81           26.619440      -64.668212      -10.689160
2019-02-27/12:05:55.84           26.671863      -64.684252      -10.705017
2019-02-27/12:05:55.87           26.722860      -64.721257      -10.734546
2019-02-27/12:05:55.90           26.767699      -64.739151      -10.751288
2019-02-27/12:05:55.94           26.809380      -64.751279      -10.762815
2019-02-27/12:05:55.97           26.857527      -64.770242      -10.776368
2019-02-27/12:05:56.00           26.905267      -64.780490      -10.800539
2019-02-27/12:05:56.03           26.945461      -64.776415      -10.817895
2019-02-27/12:05:56.06           26.992829      -64.769412      -10.828929
2019-02-27/12:05:56.09           27.047222      -64.761322      -10.848062
2019-02-27/12:05:56.12           27.085617      -64.758575      -10.870971
2019-02-27/12:05:56.15           27.116734      -64.746359      -10.881993
2019-02-27/12:05:56.19           27.168322      -64.758803      -10.910891
2019-02-27/12:05:56.22           27.217744      -64.752927      -10.937230
2019-02-27/12:05:56.25           27.263994      -64.745076      -10.971241
2019-02-27/12:05:56.28           27.309407      -64.744593      -10.995222
2019-02-27/12:05:56.31           27.360138      -64.771070      -11.020945
2019-02-27/12:05:56.34           27.413058      -64.803482      -11.054418
2019-02-27/12:05:56.37           27.446163      -64.821919      -11.081247
2019-02-27/12:05:56.40           27.495693      -64.830871      -11.099868
2019-02-27/12:05:56.44           27.548894      -64.861489      -11.121403
2019-02-27/12:05:56.47           27.585454      -64.876767      -11.135649
2019-02-27/12:05:56.50           27.625034      -64.896348      -11.155632
2019-02-27/12:05:56.53           27.675368      -64.912716      -11.174083
2019-02-27/12:05:56.56           27.718427      -64.918182      -11.183656
2019-02-27/12:05:56.59           27.759593      -64.905409      -11.195634
2019-02-27/12:05:56.62           27.800626      -64.890211      -11.210151
2019-02-27/12:05:56.65           27.854037      -64.888046      -11.219788
2019-02-27/12:05:56.69           27.895702      -64.895446      -11.241350
2019-02-27/12:05:56.72           27.940002      -64.892729      -11.270409
2019-02-27/12:05:56.75           27.988290      -64.891766      -11.307681
2019-02-27/12:05:56.78           28.045533      -64.893686      -11.338940
2019-02-27/12:05:56.81           28.086659      -64.889957      -11.373663
2019-02-27/12:05:56.84           28.131346      -64.896420      -11.412003
2019-02-27/12:05:56.87           28.183751      -64.905367      -11.442913
2019-02-27/12:05:56.90           28.230756      -64.920678      -11.485456
2019-02-27/12:05:56.94           28.274721      -64.935969      -11.534132
2019-02-27/12:05:56.97           28.320508      -64.945656      -11.565391
2019-02-27/12:05:57.00           28.361070      -64.949380      -11.595045
2019-02-27/12:05:57.03           28.399831      -64.958247      -11.622221
2019-02-27/12:05:57.06           28.433345      -64.975440      -11.638585
2019-02-27/12:05:57.09           28.475274      -64.992006      -11.646044
2019-02-27/12:05:57.12           28.514322      -65.003834      -11.651254
2019-02-27/12:05:57.15           28.550176      -65.022735      -11.665973
2019-02-27/12:05:57.19           28.581909      -65.036505      -11.677020
2019-02-27/12:05:57.22           28.630363      -65.037069      -11.671957
2019-02-27/12:05:57.25           28.674384      -65.045737      -11.671974
2019-02-27/12:05:57.28           28.718969      -65.048869      -11.673052
2019-02-27/12:05:57.31           28.772783      -65.052111      -11.679094
2019-02-27/12:05:57.34           28.826174      -65.055689      -11.697600
2019-02-27/12:05:57.37           28.881526      -65.048462      -11.712210
2019-02-27/12:05:57.40           28.945661      -65.053109      -11.741063
2019-02-27/12:05:57.44           28.999621      -65.050201      -11.762638
2019-02-27/12:05:57.47           29.063238      -65.048014      -11.774718
2019-02-27/12:05:57.50           29.116731      -65.064968      -11.809414
2019-02-27/12:05:57.53           29.169933      -65.086593      -11.850014
2019-02-27/12:05:57.56           29.222187      -65.101724      -11.886298
2019-02-27/12:05:57.59           29.264517      -65.117002      -11.925116
2019-02-27/12:05:57.62           29.306734      -65.123192      -11.959620
2019-02-27/12:05:57.65           29.350278      -65.148872      -11.999683
2019-02-27/12:05:57.69           29.385556      -65.172853      -12.035243
2019-02-27/12:05:57.72           29.432427      -65.191982      -12.067274
2019-02-27/12:05:57.75           29.470048      -65.218143      -12.100183
2019-02-27/12:05:57.78           29.505936      -65.223261      -12.123108
2019-02-27/12:05:57.81           29.548754      -65.217740      -12.129913
2019-02-27/12:05:57.84           29.601480      -65.213503      -12.152088
2019-02-27/12:05:57.87           29.646638      -65.211119      -12.154236
2019-02-27/12:05:57.90           29.693757      -65.196024      -12.156507
2019-02-27/12:05:57.94           29.741684      -65.188339      -12.158594
2019-02-27/12:05:57.97           29.793056      -65.176526      -12.171025
2019-02-27/12:05:58.00           29.836012      -65.166298      -12.190358
2019-02-27/12:05:58.03           29.887094      -65.154876      -12.217731
2019-02-27/12:05:58.06           29.934052      -65.144984      -12.227381
2019-02-27/12:05:58.09           29.986911      -65.139853      -12.254048
2019-02-27/12:05:58.12           30.022978      -65.135031      -12.258734
2019-02-27/12:05:58.15           30.073632      -65.132051      -12.281503
2019-02-27/12:05:58.19           30.114175      -65.145840      -12.310987
2019-02-27/12:05:58.22           30.154315      -65.152358      -12.348094
2019-02-27/12:05:58.25           30.186890      -65.156916      -12.373205
2019-02-27/12:05:58.28           30.228961      -65.166912      -12.397203
2019-02-27/12:05:58.31           30.265267      -65.170765      -12.409675
2019-02-27/12:05:58.34           30.305264      -65.183431      -12.431247
2019-02-27/12:05:58.37           30.342354      -65.198031      -12.457420
2019-02-27/12:05:58.40           30.390018      -65.224139      -12.490272
2019-02-27/12:05:58.44           30.431219      -65.246739      -12.514077
2019-02-27/12:05:58.47           30.480161      -65.263246      -12.527620
2019-02-27/12:05:58.50           30.526113      -65.266875      -12.532603
2019-02-27/12:05:58.53           30.584196      -65.271068      -12.532933
2019-02-27/12:05:58.56           30.630011      -65.274656      -12.535431
2019-02-27/12:05:58.59           30.685326      -65.278924      -12.546861
2019-02-27/12:05:58.62           30.741069      -65.276661      -12.558886
2019-02-27/12:05:58.65           30.790192      -65.279886      -12.561215
2019-02-27/12:05:58.69           30.846742      -65.281708      -12.580084
2019-02-27/12:05:58.72           30.902484      -65.278025      -12.595122
2019-02-27/12:05:58.75           30.949379      -65.283411      -12.614456
2019-02-27/12:05:58.78           31.006471      -65.289699      -12.634216
2019-02-27/12:05:58.81           31.050728      -65.297588      -12.662104
2019-02-27/12:05:58.84           31.104779      -65.303861      -12.688002
2019-02-27/12:05:58.87           31.154526      -65.321618      -12.714418
2019-02-27/12:05:58.90           31.200427      -65.332902      -12.745149
2019-02-27/12:05:58.94           31.243718      -65.338113      -12.781602
2019-02-27/12:05:58.97           31.284397      -65.346759      -12.803705
2019-02-27/12:05:59.00           31.321364      -65.351354      -12.827579
2019-02-27/12:05:59.03           31.369361      -65.350458      -12.859914
2019-02-27/12:05:59.06           31.395297      -65.355322      -12.886369
2019-02-27/12:05:59.09           31.440550      -65.354011      -12.909904
2019-02-27/12:05:59.12           31.483031      -65.358955      -12.931482
2019-02-27/12:05:59.15           31.522767      -65.358256      -12.955305
2019-02-27/12:05:59.19           31.563470      -65.358817      -12.973575
2019-02-27/12:05:59.22           31.606110      -65.354292      -12.996816
2019-02-27/12:05:59.25           31.643936      -65.345837      -13.021888
2019-02-27/12:05:59.28           31.692093      -65.340232      -13.045849
2019-02-27/12:05:59.31           31.748236      -65.339575      -13.062311
2019-02-27/12:05:59.34           31.808633      -65.340306      -13.092956
2019-02-27/12:05:59.37           31.853023      -65.351125      -13.117314
2019-02-27/12:05:59.40           31.899244      -65.346812      -13.144351
2019-02-27/12:05:59.44           31.950010      -65.343964      -13.169615
2019-02-27/12:05:59.47           32.000886      -65.350684      -13.198183
2019-02-27/12:05:59.50           32.052838      -65.367758      -13.225500
2019-02-27/12:05:59.53           32.105487      -65.385994      -13.242305
2019-02-27/12:05:59.56           32.145034      -65.401941      -13.270315
2019-02-27/12:05:59.59           32.177560      -65.414676      -13.299269
2019-02-27/12:05:59.62           32.213932      -65.435310      -13.320894
2019-02-27/12:05:59.65           32.254504      -65.434893      -13.338713
2019-02-27/12:05:59.69           32.295716      -65.449938      -13.357690
2019-02-27/12:05:59.72           32.334993      -65.465798      -13.380742
2019-02-27/12:05:59.75           32.371527      -65.478861      -13.400015
2019-02-27/12:05:59.78           32.418039      -65.477485      -13.405089
2019-02-27/12:05:59.81           32.464258      -65.474620      -13.429117
2019-02-27/12:05:59.84           32.519731      -65.473272      -13.434203
2019-02-27/12:05:59.87           32.572327      -65.465282      -13.441067
2019-02-27/12:05:59.90           32.633746      -65.456324      -13.447470
2019-02-27/12:05:59.94           32.697848      -65.463519      -13.471330
2019-02-27/12:05:59.97           32.760014      -65.477222      -13.487208
2019-02-27/12:06:00.00           32.818602      -65.487400      -13.506334
2019-02-27/12:06:00.03           32.880366      -65.495267      -13.526829
2019-02-27/12:06:00.06           32.929268      -65.510941      -13.563294
2019-02-27/12:06:00.09           32.987022      -65.522765      -13.584426
2019-02-27/12:06:00.12           33.031973      -65.529987      -13.605848
2019-02-27/12:06:00.15           33.083512      -65.546482      -13.626730
2019-02-27/12:06:00.19           33.131202      -65.557932      -13.648911
2019-02-27/12:06:00.22           33.174110      -65.560198      -13.663076
2019-02-27/12:06:00.25           33.220732      -65.557978      -13.693552
2019-02-27/12:06:00.28           33.264715      -65.560638      -13.727560
2019-02-27/12:06:00.31           33.303642      -65.553542      -13.749590
2019-02-27/12:06:00.34           33.346447      -65.542921      -13.767504
2019-02-27/12:06:00.37           33.386348      -65.535181      -13.788012
2019-02-27/12:06:00.40           33.436550      -65.535546      -13.817261
2019-02-27/12:06:00.44           33.482237      -65.523981      -13.849478
2019-02-27/12:06:00.47           33.529028      -65.515139      -13.875615
2019-02-27/12:06:00.50           33.576892      -65.517122      -13.899492
2019-02-27/12:06:00.53           33.621641      -65.502846      -13.919382
2019-02-27/12:06:00.56           33.672495      -65.484289      -13.915129
2019-02-27/12:06:00.59           33.735696      -65.478802      -13.926878
2019-02-27/12:06:00.62           33.796391      -65.479191      -13.942629
2019-02-27/12:06:00.65           33.854744      -65.481197      -13.952998
2019-02-27/12:06:00.69           33.908384      -65.487429      -13.971498
2019-02-27/12:06:00.72           33.959417      -65.494701      -13.980668
2019-02-27/12:06:00.75           34.007141      -65.503286      -13.988001
2019-02-27/12:06:00.78           34.052361      -65.510639      -14.014406
2019-02-27/12:06:00.81           34.097712      -65.524207      -14.030225
2019-02-27/12:06:00.84           34.140026      -65.536814      -14.054196
2019-02-27/12:06:00.87           34.170373      -65.543176      -14.076454
2019-02-27/12:06:00.90           34.210912      -65.552342      -14.095115
2019-02-27/12:06:00.94           34.240317      -65.552198      -14.113069
2019-02-27/12:06:00.97           34.283663      -65.545119      -14.133898
2019-02-27/12:06:01.00           34.324604      -65.553493      -14.162010
2019-02-27/12:06:01.03           34.360164      -65.562047      -14.193894
2019-02-27/12:06:01.06           34.404175      -65.563755      -14.209029
2019-02-27/12:06:01.09           34.448320      -65.565986      -14.225644
2019-02-27/12:06:01.12           34.491898      -65.572330      -14.244198
2019-02-27/12:06:01.15           34.549114      -65.580689      -14.262472
2019-02-27/12:06:01.19           34.604588      -65.576083      -14.274629
2019-02-27/12:06:01.22           34.665215      -65.592710      -14.298026
2019-02-27/12:06:01.25           34.714005      -65.611668      -14.304097
2019-02-27/12:06:01.28           34.768612      -65.618233      -14.319064
2019-02-27/12:06:01.31           34.831504      -65.618422      -14.334700
2019-02-27/12:06:01.34           34.894899      -65.633548      -14.350009
2019-02-27/12:06:01.37           34.953749      -65.647214      -14.367086
2019-02-27/12:06:01.40           35.010692      -65.652649      -14.386425
2019-02-27/12:06:01.44           35.057974      -65.660225      -14.409223
2019-02-27/12:06:01.47           35.103887      -65.665927      -14.431144
2019-02-27/12:06:01.50           35.148595      -65.660757      -14.452854
2019-02-27/12:06:01.53           35.202629      -65.664350      -14.484828
2019-02-27/12:06:01.56           35.243459      -65.660348      -14.515679
2019-02-27/12:06:01.59           35.294051      -65.661892      -14.550373
2019-02-27/12:06:01.62           35.329566      -65.643760      -14.573346
2019-02-27/12:06:01.65           35.372069      -65.633635      -14.606230
2019-02-27/12:06:01.69           35.412765      -65.625330      -14.643649
2019-02-27/12:06:01.72           35.461149      -65.629490      -14.673431
2019-02-27/12:06:01.75           35.500608      -65.625042      -14.700393
2019-02-27/12:06:01.78           35.545316      -65.618468      -14.725124
2019-02-27/12:06:01.81           35.588951      -65.603441      -14.747098
2019-02-27/12:06:01.84           35.644417      -65.602659      -14.751219
2019-02-27/12:06:01.87           35.687249      -65.591582      -14.749270
2019-02-27/12:06:01.90           35.743687      -65.588262      -14.755883
2019-02-27/12:06:01.94           35.791864      -65.583693      -14.756990
2019-02-27/12:06:01.97           35.850503      -65.585813      -14.751425
2019-02-27/12:06:02.00           35.893034      -65.578486      -14.757378
2019-02-27/12:06:02.03           35.948899      -65.582597      -14.758890
2019-02-27/12:06:02.06           35.996776      -65.581304      -14.768908
2019-02-27/12:06:02.09           36.046994      -65.582659      -14.775265
2019-02-27/12:06:02.12           36.092535      -65.578244      -14.789959
2019-02-27/12:06:02.15           36.140881      -65.589590      -14.825574
2019-02-27/12:06:02.19           36.179431      -65.605387      -14.857143
2019-02-27/12:06:02.22           36.226274      -65.614335      -14.890400
2019-02-27/12:06:02.25           36.273820      -65.615443      -14.932247
2019-02-27/12:06:02.28           36.326915      -65.610207      -14.964970
2019-02-27/12:06:02.31           36.374863      -65.614785      -15.007220
2019-02-27/12:06:02.34           36.425415      -65.627792      -15.038699
2019-02-27/12:06:02.37           36.467712      -65.634343      -15.075739
2019-02-27/12:06:02.40           36.527053      -65.652605      -15.114596
2019-02-27/12:06:02.43           36.586597      -65.660383      -15.136243
2019-02-27/12:06:02.47           36.650287      -65.661430      -15.165770
2019-02-27/12:06:02.50           36.706255      -65.668994      -15.183634
2019-02-27/12:06:02.53           36.758075      -65.683766      -15.192609
2019-02-27/12:06:02.56           36.813774      -65.695479      -15.196464
2019-02-27/12:06:02.59           36.867267      -65.700823      -15.214506
2019-02-27/12:06:02.62           36.925975      -65.713090      -15.232122
2019-02-27/12:06:02.65           36.983214      -65.715795      -15.241563
2019-02-27/12:06:02.68           37.029591      -65.714017      -15.245214
2019-02-27/12:06:02.72           37.061189      -65.717032      -15.256024
2019-02-27/12:06:02.75           37.099641      -65.725175      -15.280297
2019-02-27/12:06:02.78           37.147050      -65.734770      -15.301567
2019-02-27/12:06:02.81           37.192122      -65.738412      -15.333543
2019-02-27/12:06:02.84           37.244210      -65.742912      -15.369600
2019-02-27/12:06:02.87           37.288879      -65.745926      -15.395144
2019-02-27/12:06:02.90           37.338666      -65.741092      -15.428048
2019-02-27/12:06:02.93           37.392296      -65.741308      -15.459642
2019-02-27/12:06:02.97           37.439306      -65.739890      -15.496601
2019-02-27/12:06:03.00           37.494038      -65.737628      -15.533167
2019-02-27/12:06:03.03           37.547699      -65.734941      -15.549888
2019-02-27/12:06:03.06           37.597653      -65.726786      -15.571409
2019-02-27/12:06:03.09           37.652548      -65.724510      -15.589545
2019-02-27/12:06:03.12           37.699553      -65.730186      -15.611424
2019-02-27/12:06:03.15           37.750703      -65.739052      -15.620069
2019-02-27/12:06:03.18           37.797476      -65.739821      -15.626141
2019-02-27/12:06:03.22           37.839895      -65.754986      -15.647559
2019-02-27/12:06:03.25           37.887565      -65.765663      -15.671783
2019-02-27/12:06:03.28           37.933062      -65.776027      -15.676219
2019-02-27/12:06:03.31           37.979932      -65.782133      -15.694612
2019-02-27/12:06:03.34           38.011661      -65.785703      -15.706901
2019-02-27/12:06:03.37           38.048678      -65.777149      -15.717185
2019-02-27/12:06:03.40           38.096781      -65.787915      -15.727939
2019-02-27/12:06:03.43           38.146694      -65.787421      -15.754273
2019-02-27/12:06:03.47           38.191888      -65.795413      -15.779674
2019-02-27/12:06:03.50           38.242941      -65.788582      -15.798122
2019-02-27/12:06:03.53           38.296730      -65.788812      -15.811289
2019-02-27/12:06:03.56           38.352103      -65.770034      -15.830267
2019-02-27/12:06:03.59           38.400853      -65.754814      -15.843546
2019-02-27/12:06:03.62           38.471896      -65.744933      -15.865469
2019-02-27/12:06:03.65           38.535709      -65.749890      -15.889444
2019-02-27/12:06:03.68           38.585793      -65.740413      -15.916467
2019-02-27/12:06:03.72           38.635474      -65.732190      -15.933030
2019-02-27/12:06:03.75           38.689356      -65.739181      -15.955502
2019-02-27/12:06:03.78           38.741563      -65.753711      -15.972921
2019-02-27/12:06:03.81           38.792841      -65.759836      -15.990080
2019-02-27/12:06:03.84           38.851360      -65.779290      -16.011029
2019-02-27/12:06:03.87           38.899419      -65.801019      -16.019553
2019-02-27/12:06:03.90           38.948276      -65.824498      -16.039940
2019-02-27/12:06:03.93           38.997478      -65.836114      -16.048628
2019-02-27/12:06:03.97           39.053600      -65.841371      -16.053098
2019-02-27/12:06:04.00           39.111320      -65.858612      -16.063192
2019-02-27/12:06:04.03           39.168191      -65.848869      -16.070453
2019-02-27/12:06:04.06           39.219545      -65.837843      -16.082022
2019-02-27/12:06:04.09           39.270854      -65.832107      -16.103423
2019-02-27/12:06:04.12           39.315240      -65.831790      -16.131051
2019-02-27/12:06:04.15           39.378380      -65.822831      -16.171803
2019-02-27/12:06:04.18           39.435431      -65.819065      -16.213759
2019-02-27/12:06:04.22           39.488767      -65.815499      -16.248439
2019-02-27/12:06:04.25           39.535088      -65.806828      -16.288097
2019-02-27/12:06:04.28           39.587855      -65.802666      -16.334774
2019-02-27/12:06:04.31           39.633033      -65.804116      -16.374270
2019-02-27/12:06:04.34           39.682845      -65.818498      -16.411229
2019-02-27/12:06:04.37           39.725112      -65.829435      -16.439220
2019-02-27/12:06:04.40           39.775369      -65.839644      -16.471780
2019-02-27/12:06:04.43           39.818385      -65.844064      -16.484456
2019-02-27/12:06:04.47           39.856854      -65.844672      -16.503931
2019-02-27/12:06:04.50           39.895247      -65.862912      -16.527993
2019-02-27/12:06:04.53           39.943569      -65.881014      -16.549537
2019-02-27/12:06:04.56           39.981032      -65.894151      -16.566301
2019-02-27/12:06:04.59           40.018932      -65.901702      -16.581673
2019-02-27/12:06:04.62           40.065701      -65.900180      -16.592797
2019-02-27/12:06:04.65           40.117629      -65.888833      -16.594414
2019-02-27/12:06:04.68           40.165849      -65.874380      -16.595804
2019-02-27/12:06:04.72           40.215486      -65.873850      -16.617204
2019-02-27/12:06:04.75           40.269049      -65.863558      -16.626676
2019-02-27/12:06:04.78           40.325127      -65.843144      -16.641221
2019-02-27/12:06:04.81           40.380192      -65.830551      -16.663111
2019-02-27/12:06:04.84           40.439136      -65.815841      -16.677868
2019-02-27/12:06:04.87           40.497377      -65.804247      -16.694090
2019-02-27/12:06:04.90           40.554209      -65.795122      -16.721282
2019-02-27/12:06:04.93           40.607780      -65.803112      -16.757712
2019-02-27/12:06:04.97           40.664966      -65.805575      -16.789096
2019-02-27/12:06:05.00           40.713194      -65.811294      -16.813422
2019-02-27/12:06:05.03           40.765085      -65.830593      -16.836739
2019-02-27/12:06:05.06           40.813046      -65.837143      -16.854093
2019-02-27/12:06:05.09           40.861003      -65.846053      -16.866410
2019-02-27/12:06:05.12           40.903846      -65.856675      -16.884441
2019-02-27/12:06:05.15           40.968004      -65.874248      -16.910627
2019-02-27/12:06:05.18           41.012653      -65.885402      -16.919094
2019-02-27/12:06:05.22           41.059021      -65.881384      -16.927816
2019-02-27/12:06:05.25           41.100228      -65.889078      -16.942022
2019-02-27/12:06:05.28           41.157938      -65.903559      -16.958168
2019-02-27/12:06:05.31           41.210353      -65.898709      -16.977535
2019-02-27/12:06:05.34           41.268944      -65.898729      -16.997945
2019-02-27/12:06:05.37           41.322902      -65.890057      -17.011842
2019-02-27/12:06:05.40           41.386657      -65.876016      -17.031808
2019-02-27/12:06:05.43           41.431304      -65.855726      -17.041494
2019-02-27/12:06:05.47           41.487734      -65.840354      -17.074319
2019-02-27/12:06:05.50           41.548577      -65.826384      -17.102897
2019-02-27/12:06:05.53           41.613524      -65.819466      -17.131088
2019-02-27/12:06:05.56           41.672293      -65.804390      -17.165275
2019-02-27/12:06:05.59           41.723600      -65.798271      -17.187702
2019-02-27/12:06:05.62           41.773941      -65.789038      -17.219718
2019-02-27/12:06:05.65           41.819956      -65.794103      -17.246154
2019-02-27/12:06:05.68           41.858291      -65.793776      -17.265166
2019-02-27/12:06:05.72           41.906375      -65.800902      -17.283973
2019-02-27/12:06:05.75           41.945018      -65.796343      -17.296102
2019-02-27/12:06:05.78           41.981764      -65.809845      -17.320348
2019-02-27/12:06:05.81           42.013655      -65.803598      -17.335367
2019-02-27/12:06:05.84           42.053398      -65.800809      -17.343407
2019-02-27/12:06:05.87           42.097424      -65.795599      -17.352776
2019-02-27/12:06:05.90           42.140612      -65.793449      -17.361122
2019-02-27/12:06:05.93           42.190509      -65.770587      -17.369604
2019-02-27/12:06:05.97           42.247639      -65.763416      -17.376823
2019-02-27/12:06:06.00           42.299521      -65.757900      -17.387277
2019-02-27/12:06:06.03           42.354843      -65.754907      -17.394002
2019-02-27/12:06:06.06           42.419035      -65.741903      -17.398502
2019-02-27/12:06:06.09           42.485783      -65.741189      -17.405055
2019-02-27/12:06:06.12           42.542518      -65.731494      -17.409876
2019-02-27/12:06:06.15           42.613285      -65.727771      -17.413804
2019-02-27/12:06:06.18           42.677698      -65.723009      -17.427057
2019-02-27/12:06:06.22           42.735134      -65.733202      -17.447290
2019-02-27/12:06:06.25           42.786132      -65.736053      -17.466555
2019-02-27/12:06:06.28           42.844588      -65.736067      -17.484499
2019-02-27/12:06:06.31           42.907102      -65.747489      -17.513901
2019-02-27/12:06:06.34           42.955536      -65.764821      -17.539929
2019-02-27/12:06:06.37           43.003885      -65.772093      -17.563725
2019-02-27/12:06:06.40           43.059120      -65.776889      -17.596177
2019-02-27/12:06:06.43           43.100190      -65.779411      -17.618992
2019-02-27/12:06:06.47           43.147435      -65.788686      -17.638824
2019-02-27/12:06:06.50           43.201039      -65.793363      -17.661423
2019-02-27/12:06:06.53           43.253454      -65.787163      -17.683855
2019-02-27/12:06:06.56           43.300353      -65.781564      -17.706568
2019-02-27/12:06:06.59           43.348134      -65.769021      -17.717452
2019-02-27/12:06:06.62           43.401613      -65.747820      -17.726753
2019-02-27/12:06:06.65           43.458270      -65.724323      -17.737437
2019-02-27/12:06:06.68           43.512541      -65.710065      -17.747525
2019-02-27/12:06:06.72           43.565219      -65.702122      -17.778945
2019-02-27/12:06:06.75           43.623545      -65.697869      -17.803506
2019-02-27/12:06:06.78           43.678607      -65.688675      -17.818408
2019-02-27/12:06:06.81           43.727927      -65.695317      -17.840697
2019-02-27/12:06:06.84           43.781000      -65.691791      -17.870499
2019-02-27/12:06:06.87           43.833499      -65.693322      -17.900211
2019-02-27/12:06:06.90           43.878804      -65.697344      -17.937215
2019-02-27/12:06:06.93           43.932226      -65.708695      -17.964151
2019-02-27/12:06:06.97           43.966147      -65.706086      -17.989480
2019-02-27/12:06:07.00           44.009997      -65.706626      -18.005245
2019-02-27/12:06:07.03           44.045861      -65.702718      -18.027520
2019-02-27/12:06:07.06           44.078992      -65.694111      -18.050058
2019-02-27/12:06:07.09           44.131715      -65.683236      -18.066624
2019-02-27/12:06:07.12           44.179929      -65.691424      -18.085952
2019-02-27/12:06:07.15           44.222459      -65.683379      -18.094040
2019-02-27/12:06:07.18           44.273815      -65.674851      -18.100674
2019-02-27/12:06:07.22           44.317843      -65.665000      -18.120172
2019-02-27/12:06:07.25           44.370565      -65.657417      -18.129699
2019-02-27/12:06:07.28           44.428803      -65.650646      -18.135919
2019-02-27/12:06:07.31           44.488984      -65.641640      -18.141094
2019-02-27/12:06:07.34           44.555291      -65.642815      -18.157133
2019-02-27/12:06:07.37           44.609464      -65.645302      -18.173788
2019-02-27/12:06:07.40           44.673483      -65.638069      -18.184682
2019-02-27/12:06:07.43           44.739613      -65.644491      -18.208063
2019-02-27/12:06:07.47           44.804716      -65.664382      -18.226674
2019-02-27/12:06:07.50           44.869344      -65.673559      -18.236622
2019-02-27/12:06:07.53           44.940989      -65.683614      -18.250654
2019-02-27/12:06:07.56           44.995642      -65.693076      -18.284022
2019-02-27/12:06:07.59           45.052367      -65.701774      -18.315802
2019-02-27/12:06:07.62           45.104600      -65.703703      -18.339535
2019-02-27/12:06:07.65           45.160667      -65.707871      -18.367984
2019-02-27/12:06:07.68           45.206857      -65.703587      -18.396178
2019-02-27/12:06:07.72           45.264208      -65.699584      -18.423268
2019-02-27/12:06:07.75           45.309394      -65.679181      -18.443956
2019-02-27/12:06:07.78           45.361546      -65.663560      -18.481577
2019-02-27/12:06:07.81           45.406583      -65.663303      -18.522674
2019-02-27/12:06:07.84           45.466534      -65.660197      -18.555080
2019-02-27/12:06:07.87           45.519127      -65.647433      -18.573194
2019-02-27/12:06:07.90           45.573533      -65.630961      -18.590811
2019-02-27/12:06:07.93           45.630720      -65.612008      -18.602370
2019-02-27/12:06:07.97           45.688878      -65.591471      -18.614412
2019-02-27/12:06:08.00           45.745885      -65.578706      -18.631302
2019-02-27/12:06:08.03           45.816870      -65.574886      -18.662154
2019-02-27/12:06:08.06           45.874353      -65.573311      -18.686701
2019-02-27/12:06:08.09           45.932592      -65.561436      -18.703998
2019-02-27/12:06:08.12           45.977906      -65.548147      -18.712067
2019-02-27/12:06:08.15           46.032128      -65.541624      -18.726959
2019-02-27/12:06:08.18           46.086825      -65.546756      -18.748500
2019-02-27/12:06:08.22           46.137239      -65.551964      -18.773746
2019-02-27/12:06:08.25           46.178696      -65.559935      -18.792934
2019-02-27/12:06:08.28           46.218442      -65.554903      -18.806077
2019-02-27/12:06:08.31           46.249990      -65.540457      -18.809943
2019-02-27/12:06:08.34           46.292911      -65.535480      -18.819430
2019-02-27/12:06:08.37           46.338751      -65.524799      -18.832400
2019-02-27/12:06:08.40           46.392971      -65.516883      -18.850330
2019-02-27/12:06:08.43           46.440441      -65.505403      -18.875185
2019-02-27/12:06:08.47           46.491481      -65.498380      -18.894755
2019-02-27/12:06:08.50           46.539974      -65.481406      -18.907258
2019-02-27/12:06:08.53           46.604070      -65.482887      -18.923436
2019-02-27/12:06:08.56           46.660837      -65.486800      -18.944421
2019-02-27/12:06:08.59           46.720651      -65.488359      -18.964306
2019-02-27/12:06:08.62           46.776182      -65.494205      -18.978836
2019-02-27/12:06:08.65           46.838724      -65.504682      -18.989391
2019-02-27/12:06:08.68           46.898798      -65.512460      -19.001142
2019-02-27/12:06:08.72           46.964648      -65.523990      -19.008504
2019-02-27/12:06:08.75           47.021148      -65.532468      -19.014455
2019-02-27/12:06:08.78           47.090309      -65.543174      -19.022664
2019-02-27/12:06:08.81           47.143292      -65.538140      -19.032140
2019-02-27/12:06:08.84           47.199003      -65.536408      -19.044367
2019-02-27/12:06:08.87           47.258158      -65.534384      -19.058915
2019-02-27/12:06:08.90           47.320336      -65.511817      -19.066371
2019-02-27/12:06:08.93           47.375792      -65.501532      -19.091785
2019-02-27/12:06:08.97           47.427986      -65.484422      -19.111571
2019-02-27/12:06:09.00           47.468886      -65.468371      -19.126958
2019-02-27/12:06:09.03           47.529150      -65.457809      -19.159592
2019-02-27/12:06:09.06           47.582584      -65.437839      -19.187860
2019-02-27/12:06:09.09           47.643292      -65.422163      -19.218114
2019-02-27/12:06:09.12           47.697434      -65.402350      -19.237879
2019-02-27/12:06:09.15           47.746978      -65.389204      -19.263191
2019-02-27/12:06:09.18           47.791215      -65.386313      -19.294492
2019-02-27/12:06:09.22           47.841332      -65.373264      -19.308817
2019-02-27/12:06:09.25           47.897046      -65.369212      -19.326099
2019-02-27/12:06:09.28           47.963086      -65.366157      -19.346293
2019-02-27/12:06:09.31           48.017487      -65.351167      -19.360948
2019-02-27/12:06:09.34           48.067892      -65.357376      -19.384214
2019-02-27/12:06:09.37           48.125311      -65.367744      -19.404515
2019-02-27/12:06:09.40           48.182391      -65.366517      -19.420662
2019-02-27/12:06:09.43           48.237975      -65.365214      -19.429424
2019-02-27/12:06:09.47           48.306217      -65.366612      -19.439431
2019-02-27/12:06:09.50           48.362772      -65.365126      -19.445660
2019-02-27/12:06:09.53           48.411737      -65.359396      -19.465843
2019-02-27/12:06:09.56           48.453034      -65.344970      -19.485669
2019-02-27/12:06:09.59           48.492328      -65.344188      -19.503245
2019-02-27/12:06:09.62           48.531996      -65.325415      -19.522278
2019-02-27/12:06:09.65           48.582437      -65.303455      -19.539832
2019-02-27/12:06:09.68           48.634004      -65.295823      -19.571382
2019-02-27/12:06:09.72           48.697442      -65.285824      -19.599376
2019-02-27/12:06:09.75           48.736291      -65.284562      -19.631431
2019-02-27/12:06:09.78           48.788832      -65.272544      -19.669520
2019-02-27/12:06:09.81           48.859994      -65.263589      -19.693101
2019-02-27/12:06:09.84           48.929022      -65.267274      -19.713966
2019-02-27/12:06:09.87           48.999678      -65.272508      -19.741676
2019-02-27/12:06:09.90           49.067734      -65.280118      -19.757018
2019-02-27/12:06:09.93           49.118136      -65.290564      -19.771229
2019-02-27/12:06:09.97           49.181063      -65.305517      -19.780170
2019-02-27/12:06:10.00           49.243732      -65.317064      -19.791214
2019-02-27/12:06:10.03           49.307484      -65.311705      -19.793195
2019-02-27/12:06:10.06           49.368712      -65.312243      -19.799136
2019-02-27/12:06:10.09           49.408715      -65.307899      -19.816284
2019-02-27/12:06:10.12           49.459171      -65.310694      -19.825721
2019-02-27/12:06:10.15           49.514212      -65.287232      -19.826664
2019-02-27/12:06:10.18           49.566410      -65.273456      -19.839444
2019-02-27/12:06:10.22           49.626649      -65.249926      -19.855044
2019-02-27/12:06:10.25           49.673708      -65.216887      -19.873595
2019-02-27/12:06:10.28           49.718635      -65.193216      -19.896489
2019-02-27/12:06:10.31           49.774598      -65.166025      -19.923875
2019-02-27/12:06:10.34           49.829718      -65.142359      -19.949219
2019-02-27/12:06:10.37           49.891908      -65.116126      -19.964805
2019-02-27/12:06:10.40           49.947612      -65.086468      -19.992277
2019-02-27/12:06:10.43           50.004378      -65.081147      -20.033473
2019-02-27/12:06:10.47           50.072103      -65.067851      -20.064844
2019-02-27/12:06:10.50           50.128998      -65.068204      -20.096424
2019-02-27/12:06:10.53           50.189463      -65.074409      -20.119692
2019-02-27/12:06:10.56           50.240389      -65.083286      -20.147872
2019-02-27/12:06:10.59           50.294623      -65.095080      -20.168827
2019-02-27/12:06:10.62           50.346071      -65.112168      -20.189789
2019-02-27/12:06:10.65           50.400305      -65.127230      -20.203691
2019-02-27/12:06:10.68           50.457645      -65.132739      -20.210721
2019-02-27/12:06:10.72           50.510046      -65.134725      -20.216111
2019-02-27/12:06:10.75           50.548498      -65.139851      -20.226639
2019-02-27/12:06:10.78           50.598042      -65.136130      -20.231844
2019-02-27/12:06:10.81           50.642652      -65.124679      -20.244492
2019-02-27/12:06:10.84           50.695883      -65.104486      -20.246964
2019-02-27/12:06:10.87           50.741725      -65.093922      -20.260022
2019-02-27/12:06:10.90           50.792303      -65.073025      -20.278093
2019-02-27/12:06:10.93           50.838018      -65.056796      -20.300773
2019-02-27/12:06:10.97           50.879447      -65.042511      -20.323125
2019-02-27/12:06:11.00           50.926454      -65.022304      -20.335396
2019-02-27/12:06:11.03           50.981387      -65.009070      -20.357013
2019-02-27/12:06:11.06           51.038398      -64.990868      -20.386125
2019-02-27/12:06:11.09           51.096390      -64.992078      -20.415641
2019-02-27/12:06:11.12           51.157697      -64.990599      -20.450040
2019-02-27/12:06:11.15           51.220294      -64.989803      -20.463943
2019-02-27/12:06:11.18           51.277965      -65.003674      -20.482182
2019-02-27/12:06:11.22           51.342575      -65.011644      -20.495237
2019-02-27/12:06:11.25           51.412255      -65.020414      -20.518460
2019-02-27/12:06:11.28           51.473687      -65.028340      -20.535175
2019-02-27/12:06:11.31           51.536221      -65.036619      -20.550827
2019-02-27/12:06:11.34           51.591160      -65.048129      -20.564300
2019-02-27/12:06:11.37           51.652128      -65.043926      -20.575407
2019-02-27/12:06:11.40           51.709262      -65.037939      -20.580794
2019-02-27/12:06:11.43           51.761333      -65.023221      -20.593164
2019-02-27/12:06:11.47           51.822489      -65.009564      -20.606018
2019-02-27/12:06:11.50           51.875343      -64.998527      -20.626213
2019-02-27/12:06:11.53           51.935328      -64.974923      -20.636928
2019-02-27/12:06:11.56           51.994673      -64.959847      -20.661376
2019-02-27/12:06:11.59           52.053554      -64.931707      -20.682230
2019-02-27/12:06:11.62           52.112568      -64.905967      -20.700525
2019-02-27/12:06:11.65           52.175936      -64.885090      -20.728412
2019-02-27/12:06:11.68           52.234049      -64.869138      -20.752458
2019-02-27/12:06:11.72           52.298268      -64.862477      -20.789358
2019-02-27/12:06:11.75           52.349958      -64.855976      -20.821443
2019-02-27/12:06:11.78           52.405542      -64.845463      -20.850449
2019-02-27/12:06:11.81           52.451072      -64.853678      -20.884439
2019-02-27/12:06:11.84           52.498796      -64.848124      -20.902270
2019-02-27/12:06:11.87           52.549971      -64.860484      -20.928380
2019-02-27/12:06:11.90           52.596663      -64.865579      -20.947466
2019-02-27/12:06:11.93           52.639519      -64.872616      -20.952759
2019-02-27/12:06:11.97           52.681204      -64.865052      -20.965992
2019-02-27/12:06:12.00           52.724446      -64.853639      -20.973780
2019-02-27/12:06:12.03           52.775994      -64.837274      -20.979279
2019-02-27/12:06:12.06           52.824623      -64.823804      -20.987341
2019-02-27/12:06:12.09           52.877726      -64.799870      -20.995459
2019-02-27/12:06:12.12           52.928696      -64.783441      -21.011947
2019-02-27/12:06:12.15           52.977054      -64.753502      -21.005059
2019-02-27/12:06:12.18           53.034372      -64.736701      -21.015248
2019-02-27/12:06:12.22           53.093824      -64.706348      -21.030186
2019-02-27/12:06:12.25           53.149054      -64.672595      -21.034996
2019-02-27/12:06:12.28           53.217789      -64.658564      -21.044007
2019-02-27/12:06:12.31           53.270556      -64.639853      -21.056978
2019-02-27/12:06:12.34           53.333250      -64.621018      -21.067434
2019-02-27/12:06:12.37           53.388679      -64.615149      -21.083879
2019-02-27/12:06:12.40           53.441703      -64.600313      -21.093736
2019-02-27/12:06:12.43           53.498241      -64.592929      -21.113153
2019-02-27/12:06:12.47           53.554327      -64.592073      -21.131903
2019-02-27/12:06:12.50           53.608733      -64.597782      -21.147573
2019-02-27/12:06:12.53           53.666911      -64.613880      -21.171709
2019-02-27/12:06:12.56           53.717167      -64.620670      -21.191549
2019-02-27/12:06:12.59           53.773000      -64.621999      -21.200297
2019-02-27/12:06:12.62           53.820008      -64.623338      -21.211506
2019-02-27/12:06:12.65           53.879023      -64.623776      -21.218623
2019-02-27/12:06:12.68           53.940504      -64.626449      -21.225550
2019-02-27/12:06:12.72           53.999128      -64.620627      -21.238342
2019-02-27/12:06:12.75           54.067229      -64.600207      -21.248074
2019-02-27/12:06:12.78           54.132280      -64.581217      -21.260913
2019-02-27/12:06:12.81           54.196551      -64.574883      -21.275919
2019-02-27/12:06:12.84           54.248488      -64.558781      -21.288863
2019-02-27/12:06:12.87           54.316138      -64.539306      -21.310047
2019-02-27/12:06:12.90           54.387814      -64.514960      -21.332655
2019-02-27/12:06:12.93           54.449882      -64.484152      -21.355955
2019-02-27/12:06:12.97           54.510135      -64.471536      -21.393755
2019-02-27/12:06:13.00           54.569217      -64.455018      -21.416304
2019-02-27/12:06:13.03           54.614667      -64.438305      -21.435097
2019-02-27/12:06:13.06           54.664078      -64.425786      -21.457046
2019-02-27/12:06:13.09           54.716083      -64.416043      -21.480267
2019-02-27/12:06:13.12           54.768610      -64.408447      -21.509376
2019-02-27/12:06:13.15           54.820876      -64.402570      -21.529492
2019-02-27/12:06:13.18           54.857562      -64.399667      -21.544865
2019-02-27/12:06:13.22           54.901257      -64.397673      -21.564320
2019-02-27/12:06:13.25           54.943395      -64.387836      -21.569156
2019-02-27/12:06:13.28           54.993391      -64.374453      -21.582150
2019-02-27/12:06:13.31           55.044881      -64.363961      -21.596478
2019-02-27/12:06:13.34           55.093320      -64.354436      -21.614917
2019-02-27/12:06:13.37           55.140402      -64.327139      -21.621510
2019-02-27/12:06:13.40           55.196961      -64.301588      -21.635023
2019-02-27/12:06:13.43           55.249626      -64.281910      -21.647578
2019-02-27/12:06:13.47           55.316834      -64.267591      -21.671159
2019-02-27/12:06:13.50           55.376254      -64.248672      -21.682846
2019-02-27/12:06:13.53           55.448008      -64.236276      -21.703651
2019-02-27/12:06:13.56           55.507106      -64.221167      -21.723213
2019-02-27/12:06:13.59           55.567630      -64.213836      -21.754912
2019-02-27/12:06:13.62           55.626790      -64.207871      -21.778683
2019-02-27/12:06:13.65           55.693870      -64.211224      -21.806744
2019-02-27/12:06:13.68           55.755625      -64.212216      -21.822708
2019-02-27/12:06:13.72           55.813741      -64.220628      -21.839637
2019-02-27/12:06:13.75           55.873160      -64.219929      -21.857270
2019-02-27/12:06:13.78           55.939522      -64.228740      -21.881725
2019-02-27/12:06:13.81           55.992253      -64.236421      -21.904439
2019-02-27/12:06:13.84           56.051405      -64.254253      -21.922033
2019-02-27/12:06:13.87           56.105889      -64.254202      -21.928956
2019-02-27/12:06:13.90           56.170694      -64.254243      -21.940812
2019-02-27/12:06:13.93           56.229654      -64.261936      -21.953742
2019-02-27/12:06:13.97           56.291861      -64.257354      -21.968357
2019-02-27/12:06:14.00           56.346674      -64.241885      -21.992647
2019-02-27/12:06:14.03           56.400771      -64.235117      -22.006265
2019-02-27/12:06:14.06           56.454672      -64.218675      -22.014208
2019-02-27/12:06:14.09           56.524212      -64.194390      -22.016084
2019-02-27/12:06:14.12           56.591031      -64.158435      -22.033392
2019-02-27/12:06:14.15           56.658425      -64.137958      -22.051705
2019-02-27/12:06:14.18           56.719064      -64.117190      -22.069882
2019-02-27/12:06:14.22           56.772300      -64.089262      -22.089653
2019-02-27/12:06:14.25           56.825598      -64.070013      -22.114644
2019-02-27/12:06:14.28           56.889862      -64.061442      -22.134760
2019-02-27/12:06:14.31           56.948803      -64.045400      -22.153883
2019-02-27/12:06:14.34           57.002748      -64.027925      -22.188242
2019-02-27/12:06:14.37           57.050335      -64.012228      -22.225869
2019-02-27/12:06:14.40           57.096166      -64.014950      -22.256070
2019-02-27/12:06:14.43           57.145247      -64.007252      -22.283922
2019-02-27/12:06:14.47           57.196471      -63.996679      -22.293324
2019-02-27/12:06:14.50           57.249391      -63.979071      -22.306834
2019-02-27/12:06:14.53           57.301727      -63.966057      -22.321234
2019-02-27/12:06:14.56           57.342508      -63.949282      -22.336351
2019-02-27/12:06:14.59           57.395626      -63.925937      -22.343552
2019-02-27/12:06:14.62           57.446408      -63.905071      -22.343339
2019-02-27/12:06:14.65           57.496862      -63.891269      -22.343927
2019-02-27/12:06:14.68           57.558290      -63.866224      -22.341792
2019-02-27/12:06:14.72           57.626270      -63.850937      -22.338022
2019-02-27/12:06:14.75           57.683020      -63.838390      -22.350193
2019-02-27/12:06:14.78           57.750867      -63.833814      -22.366024
2019-02-27/12:06:14.81           57.815929      -63.817250      -22.373902
2019-02-27/12:06:14.84           57.889875      -63.808893      -22.385543
2019-02-27/12:06:14.87           57.954083      -63.812199      -22.401331
2019-02-27/12:06:14.90           58.024783      -63.812874      -22.418353
2019-02-27/12:06:14.93           58.095353      -63.810692      -22.438951
2019-02-27/12:06:14.97           58.154947      -63.818367      -22.465299
2019-02-27/12:06:15.00           58.199491      -63.811556      -22.489892
2019-02-27/12:06:15.03           58.257477      -63.796199      -22.510557
2019-02-27/12:06:15.06           58.311503      -63.779893      -22.521006
2019-02-27/12:06:15.09           58.371620      -63.777088      -22.535202
2019-02-27/12:06:15.12           58.424016      -63.772321      -22.555839
2019-02-27/12:06:15.15           58.482129      -63.761684      -22.568891
2019-02-27/12:06:15.18           58.537061      -63.750549      -22.586607
2019-02-27/12:06:15.22           58.594140      -63.727725      -22.605062
2019-02-27/12:06:15.25           58.646746      -63.701323      -22.608433
2019-02-27/12:06:15.28           58.704155      -63.675606      -22.617013
2019-02-27/12:06:15.31           58.759286      -63.661973      -22.621364
2019-02-27/12:06:15.34           58.814546      -63.644712      -22.636271
2019-02-27/12:06:15.37           58.868589      -63.609276      -22.642847
2019-02-27/12:06:15.40           58.933727      -63.579961      -22.657119
2019-02-27/12:06:15.43           58.981337      -63.552134      -22.675751
2019-02-27/12:06:15.47           59.035953      -63.530787      -22.686350
2019-02-27/12:06:15.50           59.082328      -63.509955      -22.687415
2019-02-27/12:06:15.53           59.133250      -63.484095      -22.700846
2019-02-27/12:06:15.56           59.189675      -63.475866      -22.719920
2019-02-27/12:06:15.59           59.245914      -63.451470      -22.747463
2019-02-27/12:06:15.62           59.304950      -63.427340      -22.762911
2019-02-27/12:06:15.65           59.360662      -63.418071      -22.792513
2019-02-27/12:06:15.68           59.395229      -63.389157      -22.798437
2019-02-27/12:06:15.72           59.451854      -63.373336      -22.815247
2019-02-27/12:06:15.75           59.501802      -63.348146      -22.830212
2019-02-27/12:06:15.78           59.558101      -63.336144      -22.854893
2019-02-27/12:06:15.81           59.613425      -63.328042      -22.874031
2019-02-27/12:06:15.84           59.669475      -63.303701      -22.874713
2019-02-27/12:06:15.87           59.719811      -63.285231      -22.882984
2019-02-27/12:06:15.90           59.765398      -63.275221      -22.890246
2019-02-27/12:06:15.93           59.809956      -63.260890      -22.885749
2019-02-27/12:06:15.97           59.878060      -63.259309      -22.900534
2019-02-27/12:06:16.00           59.939487      -63.250208      -22.909434
2019-02-27/12:06:16.03           59.999536      -63.258823      -22.920345
2019-02-27/12:06:16.06           60.062453      -63.254008      -22.927542
2019-02-27/12:06:16.09           60.131218      -63.240161      -22.936704
2019-02-27/12:06:16.12           60.196659      -63.240710      -22.961029
2019-02-27/12:06:16.15           60.267616      -63.245768      -22.973975
2019-02-27/12:06:16.18           60.337545      -63.240485      -22.988293
2019-02-27/12:06:16.22           60.404657      -63.255012      -23.016572
2019-02-27/12:06:16.25           60.471274      -63.252399      -23.026004
2019-02-27/12:06:16.28           60.537509      -63.242607      -23.043154
2019-02-27/12:06:16.31           60.601688      -63.215369      -23.055983
2019-02-27/12:06:16.34           60.665023      -63.191180      -23.067769
2019-02-27/12:06:16.37           60.725625      -63.179568      -23.087777
2019-02-27/12:06:16.40           60.775139      -63.161827      -23.100096
2019-02-27/12:06:16.43           60.819727      -63.137760      -23.116860
2019-02-27/12:06:16.47           60.875665      -63.124603      -23.136175
2019-02-27/12:06:16.50           60.935602      -63.082446      -23.139775
2019-02-27/12:06:16.53           60.991570      -63.051062      -23.153205
2019-02-27/12:06:16.56           61.032417      -63.019342      -23.155489
2019-02-27/12:06:16.59           61.083308      -63.002093      -23.171727
[truncated: 464,208 more chars]
