# Supplementary material for: Miniature Dungey-like cycle at Mars
Source: Nat Commun. 2026 Jul 23;17:6129. doi: 10.1038/s41467-026-75019-3 (PMC13396348; doi:10.1038/s41467-026-75019-3)
Supplement: Supplementary file 3 — Source data [file 41467_2026_75019_MOESM3_ESM.zip › data_files/Fig_maven_20190227_120500_mvn_swe_spec.txt]

Panel        1:  swe_a4
ytitle=Energy!C[eV]
ztitle=Energy Flux
Time               Y=       4627.50      4118.51      3665.50      3262.32      2903.48      2584.12      2299.88      2046.91      1821.77      1621.38      1443.04      1284.32      1143.05      1017.32      905.424      805.833      717.197      638.310              568.100      505.613      449.999      400.502      356.449      317.242       282.35       251.29       223.65       199.05       177.16       157.67       140.33       124.89       111.16        98.93        88.05        78.36        69.74        62.07        55.24        49.17        43.76        38.95        34.66        30.85        27.46        24.44        21.75        19.36        17.23        15.33        13.65        12.15        10.81         9.62         8.56         7.62         6.78         6.04         5.37         4.78         4.26         3.79         3.37         3.00
2019-02-27/12:04:01.25          0.00000      0.00000      0.00000      38817.6      0.00000      0.00000      54847.4      0.00000      0.00000      0.00000      17056.2      0.00000      0.00000      0.00000      16106.6      0.00000      0.00000      0.00000                 0.00         0.00         0.00         0.00         0.00     14790.80     44116.90     29262.20     29133.40     58047.10    115724.00     72132.50    158343.00    258647.00    272627.00    257995.00    315077.00    343536.00    493701.00   1681740.00   3773580.00   4233890.00   4695810.00   5849600.00   7008300.00   8981570.00  13168800.00  19020700.00  23764200.00  19167000.00  17383500.00  19402600.00  22447900.00  27548600.00  32366700.00  36950900.00  41880200.00  43048000.00  44568400.00  41988800.00  41960900.00  40467200.00  35734000.00  33646000.00  33294600.00  33822500.00
2019-02-27/12:04:03.25          0.00000      0.00000      0.00000      0.00000      0.00000      0.00000      36564.8      0.00000      0.00000      0.00000      17056.2      0.00000      0.00000      0.00000      0.00000      0.00000      0.00000      31103.6                 0.00         0.00         0.00         0.00     44662.40     29581.70     14705.60     58524.80     58267.20     58047.10     86792.10    129840.00    187134.00     86212.50    272627.00    300996.00    329399.00    400797.00    636821.00   1996740.00   3601610.00   4463350.00   4695810.00   5849600.00   7008300.00   9443420.00  14096100.00  19952600.00  21891500.00  20106100.00  18326900.00  19402600.00  21488300.00  26576700.00  32366700.00  36950900.00  39821900.00  43048000.00  42377900.00  41988800.00  39547700.00  37883000.00  34325800.00  33646000.00  31488200.00  32745200.00
2019-02-27/12:04:05.25          0.00000      81075.1      0.00000      0.00000      0.00000      18637.0      0.00000      0.00000      0.00000      0.00000      0.00000      0.00000      0.00000      0.00000      0.00000      0.00000      0.00000      0.00000             15393.80     30497.40         0.00         0.00     59550.10     44372.70     14705.60     29262.20     14566.70    116096.00     72326.60    158694.00    172738.00    229907.00    301327.00    272328.00    358045.00    300591.00    694071.00   1624470.00   4002910.00   4692830.00   4236590.00   6079560.00   7584230.00   9905360.00  14096100.00  17157900.00  18150400.00  21045500.00  23049700.00  23207400.00  22447900.00  26576700.00  32366700.00  34940000.00  39821900.00  43048000.00  42377900.00  41988800.00  41960900.00  37883000.00  34325800.00  32074400.00  33294600.00  31668000.00
2019-02-27/12:04:07.25          0.00000      0.00000      0.00000      0.00000      19012.2      0.00000      0.00000      17947.6      0.00000      0.00000      0.00000      0.00000      33098.8      0.00000      16106.6      15907.7      0.00000      0.00000                 0.00         0.00     60464.70     14995.70         0.00         0.00         0.00     29262.20     87401.40     14511.60     14465.10    129840.00    187134.00    215537.00    172182.00    229327.00    343722.00    343536.00    493701.00   1882190.00   3773580.00   4922330.00   4925460.00   6079560.00   7238660.00   9443420.00  13632400.00  20884900.00  23764200.00  20106100.00  17383500.00  19402600.00  21488300.00  26576700.00  32366700.00  34940000.00  39821900.00  40932200.00  42377900.00  41988800.00  39547700.00  36591600.00  32918100.00  32074400.00  33294600.00  30591100.00
2019-02-27/12:04:09.25          0.00000      0.00000      19827.3      0.00000      0.00000      18637.0      0.00000      0.00000      0.00000      0.00000      17056.2      0.00000      16549.3      0.00000      0.00000      0.00000      0.00000      15551.8                 0.00         0.00     15116.00     29991.50     29774.90     29581.70         0.00     29262.20     43700.30     58047.10     57861.10    115413.00    187134.00    158059.00    272627.00    329665.00    315077.00    608378.00    522324.00   1681740.00   3601610.00   4463350.00   4695810.00   5849600.00   7238660.00   9443420.00  14096100.00  20884900.00  23764200.00  20106100.00  17383500.00  18452300.00  21488300.00  26576700.00  29900000.00  34940000.00  39821900.00  38818100.00  40189100.00  39703700.00  39547700.00  36591600.00  34325800.00  30503500.00  29682500.00  31668000.00
2019-02-27/12:04:11.25          20733.4      0.00000      0.00000      0.00000      0.00000      0.00000      0.00000      0.00000      0.00000      17335.2      34112.4      0.00000      16549.3      0.00000      0.00000      0.00000      0.00000      0.00000                 0.00     15248.70         0.00         0.00     14887.40         0.00         0.00     43893.40         0.00    116096.00    130189.00    115413.00    100763.00    273017.00    258278.00    430006.00    386691.00    465217.00    493701.00   1882190.00   4002910.00   4463350.00   4466190.00   6079560.00   7238660.00   9443420.00  14559900.00  19952600.00  24701000.00  20106100.00  17383500.00  19402600.00  20529100.00  25605200.00  30886400.00  34940000.00  37765000.00  38818100.00  40189100.00  39703700.00  37739000.00  35300700.00  34325800.00  32074400.00  31488200.00  35438900.00
2019-02-27/12:04:13.25          0.00000      0.00000      0.00000      0.00000      0.00000      0.00000      0.00000      0.00000      0.00000      17335.2      0.00000      0.00000      0.00000      0.00000      0.00000      47723.2      0.00000      0.00000                 0.00     45746.30         0.00     29991.50         0.00     29581.70     44116.90     29262.20     58267.20     43535.20    115724.00    144267.00     86367.60    172428.00    186531.00    358333.00    243465.00    271962.00    722697.00   1882190.00   4002910.00   4692830.00   4925460.00   5619660.00   7238660.00   9905360.00  14096100.00  20884900.00  23764200.00  20106100.00  17383500.00  18452300.00  20529100.00  25605200.00  30886400.00  34940000.00  37765000.00  38818100.00  38001900.00  39703700.00  39547700.00  35300700.00  31511000.00  32074400.00  31488200.00  31668000.00
2019-02-27/12:04:15.25          20733.4      20268.6      0.00000      0.00000      19012.2      0.00000      36564.8      17947.6      0.00000      34670.4      34112.4      0.00000      0.00000      32640.7      0.00000      15907.7      0.00000      15551.8             15393.80     15248.70     45348.40         0.00         0.00     14790.80     29411.20     14631.10     14566.70     58047.10    173587.00     57705.80    158343.00    100582.00    215230.00    286662.00    343722.00    465217.00    550948.00   1739010.00   4002910.00   4463350.00   5384810.00   6079560.00   7238660.00   9443420.00  14559900.00  19952700.00  23764200.00  21045500.00  17383500.00  19402600.00  21488300.00  26576700.00  30886400.00  34940000.00  37765000.00  38818100.00  40189100.00  39703700.00  36533800.00  35300700.00  34325800.00  30503500.00  31488200.00  31668000.00
2019-02-27/12:04:17.25          0.00000      0.00000      0.00000      0.00000      0.00000      0.00000      0.00000      0.00000      0.00000      0.00000      34112.4      0.00000      33098.8      32640.7      0.00000      0.00000      0.00000      0.00000                 0.00     15248.70     45348.40     29991.50         0.00     29581.70     14705.60     43893.50     29133.50    130608.00     72326.60    158694.00    187134.00    172428.00    157833.00    329665.00    186177.00    357851.00    522324.00   1624470.00   4002910.00   4463350.00   4925460.00   5619660.00   7584230.00   8981570.00  14559900.00  20884900.00  23764200.00  20106100.00  17383500.00  18452300.00  21488300.00  26576700.00  29900000.00  34940000.00  37765000.00  38818100.00  40189100.00  39703700.00  37739000.00  35300700.00  34325800.00  32074400.00  29682500.00  30591100.00
2019-02-27/12:04:19.25          0.00000      0.00000      0.00000      19408.8      0.00000      0.00000      0.00000      0.00000      0.00000      0.00000      17056.2      0.00000      0.00000      0.00000      0.00000      0.00000      31445.9      0.00000             15393.80     15248.70         0.00         0.00     14887.40     29581.70     44116.90         0.00    101969.00    101583.00    101258.00    115413.00     71972.80    258647.00    258278.00    257995.00    272109.00    443743.00    694072.00   1796280.00   3601610.00   4922330.00   4695810.00   6079560.00   7238660.00   9905360.00  13632400.00  20884900.00  24701000.00  20106100.00  16440300.00  18452300.00  21488300.00  25605200.00  30886400.00  34940000.00  37765000.00  38818100.00  40189100.00  39703700.00  36533800.00  35300700.00  32918100.00  32074400.00  29682500.00  33822500.00
2019-02-27/12:04:21.25          0.00000      60806.2      0.00000      0.00000      0.00000      0.00000      0.00000      0.00000      0.00000      0.00000      17056.2      0.00000      33098.8      0.00000      0.00000      0.00000      0.00000      0.00000                 0.00         0.00     30232.20     14995.70         0.00         0.00     14705.60     14631.10     72834.30     72559.10    159121.00    144267.00    143948.00    229907.00    258278.00    343999.00    329399.00    372166.00    665446.00   1624470.00   4232250.00   4692830.00   4466190.00   6309550.00   7584230.00  10367400.00  15255700.00  20884900.00  24701000.00  21045500.00  18326900.00  19402600.00  23407900.00  25605200.00  30886400.00  34940000.00  37765000.00  40932200.00  40189100.00  39703700.00  39547700.00  35300700.00  32918100.00  33646000.00  31488200.00  31668000.00
2019-02-27/12:04:23.25          0.00000      20268.6      0.00000      0.00000      19012.2      0.00000      0.00000      53843.2      0.00000      17335.2      0.00000      50383.6      0.00000      0.00000      0.00000      15907.7      0.00000      15551.8             30787.70     15248.70     45348.40     14995.70     14887.40     44372.70     14705.60     29262.20     58267.20     58047.10     86792.10    100986.00    172738.00    244277.00    200880.00    329665.00    329399.00    415112.00    636821.00   1681740.00   4002910.00   5381390.00   4466190.00   6539560.00   7584230.00   8981570.00  15255700.00  21817600.00  25638300.00  21045500.00  17383500.00  19402600.00  22447900.00  25605200.00  32366700.00  34940000.00  37765000.00  38818100.00  40189100.00  39703700.00  39547700.00  36591600.00  31511000.00  33646000.00  31488200.00  31668000.00
2019-02-27/12:04:25.25          20733.4      0.00000      39654.7      19408.8      0.00000      0.00000      0.00000      0.00000      0.00000      0.00000      0.00000      0.00000      0.00000      0.00000      0.00000      15907.7      15722.9      0.00000             30787.70     15248.70         0.00         0.00         0.00     14790.80     44116.90     58524.80     87401.40     14511.60    101258.00    115413.00    287904.00    201167.00    229579.00    358333.00    315077.00    343536.00    579572.00   1681740.00   4232250.00   4692830.00   5155130.00   6769580.00   8045070.00   9443420.00  15255700.00  21817600.00  26575800.00  21045500.00  17383500.00  19402600.00  20529100.00  26576700.00  30886400.00  34940000.00  37765000.00  38818100.00  40189100.00  37420300.00  37739000.00  37883000.00  31511000.00  30503500.00  31488200.00  31668000.00
2019-02-27/12:04:27.25          0.00000      0.00000      0.00000      0.00000      19012.2      0.00000      36564.8      0.00000      0.00000      0.00000      0.00000      0.00000      16549.3      0.00000      16106.6      0.00000      0.00000      0.00000                 0.00     15248.70         0.00         0.00         0.00     14790.80     29411.20         0.00     87401.40     29023.40     57861.10    144267.00    187134.00    186798.00    286977.00    358333.00    315077.00    329221.00    522324.00   1452670.00   4002910.00   4922330.00   4925460.00   5849600.00   8045070.00   9905360.00  15255700.00  22750600.00  26575800.00  21045500.00  17383500.00  18452300.00  22447900.00  25605200.00  32366700.00  34940000.00  37765000.00  40932200.00  40189100.00  39703700.00  39547700.00  36591600.00  31511000.00  30503500.00  31488200.00  31668000.00
2019-02-27/12:04:29.25          0.00000      0.00000      0.00000      0.00000      19012.2      0.00000      0.00000      0.00000      0.00000      17335.2      0.00000      0.00000      0.00000      48961.1      0.00000      0.00000      15722.9      0.00000             15393.80         0.00     15116.00         0.00         0.00     14790.80         0.00         0.00     14566.70     43535.20     86792.10    129840.00    100763.00    301757.00    315677.00    300996.00    386691.00    343536.00    465078.00   1882190.00   4232250.00   4692830.00   4925460.00   6079560.00   7584230.00  10367400.00  17112200.00  23683900.00  26575800.00  20106100.00  17383500.00  19402600.00  21488300.00  26576700.00  29900000.00  34940000.00  37765000.00  40932200.00  40189100.00  39703700.00  37739000.00  36591600.00  32918100.00  32074400.00  31488200.00  30591100.00
2019-02-27/12:04:31.25          0.00000      0.00000      39654.7      0.00000      0.00000      0.00000      0.00000      0.00000      17632.1      0.00000      0.00000      0.00000      0.00000      0.00000      0.00000      0.00000      0.00000      0.00000                 0.00         0.00     15116.00     29991.50         0.00         0.00     29411.20     14631.10     72834.30    116096.00    159121.00    144267.00    201529.00    186798.00    200880.00    387002.00    286432.00    372166.00    550948.00   1739010.00   4232250.00   4922330.00   5155130.00   5619660.00   8045070.00   9443420.00  16183800.00  22750600.00  26575800.00  20106100.00  17383500.00  18452300.00  22447900.00  26576700.00  30886400.00  34940000.00  37765000.00  38818100.00  40189100.00  37420300.00  37739000.00  36591600.00  32918100.00  32074400.00  29682500.00  29514400.00
2019-02-27/12:04:33.25          41467.0      20268.6      0.00000      19408.8      0.00000      0.00000      0.00000      0.00000      0.00000      0.00000      0.00000      0.00000      0.00000      16320.3      0.00000      0.00000      0.00000      0.00000             15393.80         0.00     30232.20     14995.70         0.00     59163.80     29411.20     73156.20     43700.30     87071.10    101258.00     86559.30     86367.60     86212.50    157833.00    358333.00    272109.00    400797.00    579572.00   1681740.00   4461620.00   4692830.00   4466190.00   5849600.00   7584230.00  10367400.00  15255700.00  23683900.00  27513700.00  20106100.00  17383500.00  18452300.00  22447900.00  25605200.00  32366700.00  36950900.00  37765000.00  40932200.00  42377900.00  37420300.00  36533800.00  35300700.00  32918100.00  30503500.00  31488200.00  31668000.00
2019-02-27/12:04:35.25          0.00000      0.00000      39654.7      0.00000      0.00000      18637.0      0.00000      17947.6      17632.1      0.00000      0.00000      0.00000      0.00000      32640.7      32213.3      0.00000      78615.4      0.00000                 0.00     15248.70     15116.00         0.00         0.00     29581.70     14705.60     43893.50     43700.30    116096.00     86792.10     72132.50    115158.00    186798.00    243928.00    300996.00    429660.00    372166.00    493701.00   1452670.00   4232250.00   4922330.00   4695810.00   5849600.00   7008300.00  10367400.00  16183800.00  17157900.00  26575800.00  20106100.00  17383500.00  19402600.00  21488300.00  25605200.00  30886400.00  34940000.00  37765000.00  38818100.00  40189100.00  39703700.00  36533800.00  36591600.00  31511000.00  30503500.00  29682500.00  32745200.00
2019-02-27/12:04:37.25          0.00000      0.00000      0.00000      0.00000      0.00000      0.00000      36564.8      0.00000      0.00000      0.00000      0.00000      0.00000      0.00000      0.00000      0.00000      15907.7      0.00000      0.00000                 0.00     15248.70     15116.00         0.00         0.00     29581.70     14705.60     14631.10     14566.70     72559.10     86792.10     86559.30    129553.00    172428.00    229579.00    157660.00    229143.00    443743.00    722697.00   1567200.00   3773590.00   4692830.00   4236590.00   5849600.00   7584230.00   9905360.00  16183800.00  22750600.00  26575800.00  19167000.00  16440300.00  18452300.00  20529100.00  25605200.00  30886400.00  34940000.00  37765000.00  38818100.00  40189100.00  39703700.00  36533800.00  35300700.00  31511000.00  32074400.00  31488200.00  30591100.00
2019-02-27/12:04:39.25          0.00000      0.00000      19827.3      0.00000      0.00000      0.00000      36564.8      0.00000      0.00000      0.00000      0.00000      16794.4      0.00000      0.00000      0.00000      15907.7      0.00000      0.00000             30787.70         0.00     45348.40         0.00         0.00         0.00     44116.90     14631.10     72834.30     87071.10    144655.00    187549.00    100763.00    143689.00    215230.00    358333.00    157533.00    257648.00    522324.00   1395400.00   4002910.00   4233900.00   4236590.00   5849600.00   7584230.00   9443420.00  15255700.00  18089100.00  19085100.00  21985400.00  23049700.00  22255700.00  21488300.00  22692800.00  23989400.00  24407300.00  22899500.00  22487300.00  22194000.00  24324100.00  25707000.00  27565400.00  28698200.00  32074400.00  33294600.00  39751500.00
2019-02-27/12:04:41.25          0.00000      20268.6      0.00000      0.00000      0.00000      0.00000      0.00000      17947.6      0.00000      0.00000      0.00000      0.00000      16549.4      0.00000      16106.6      0.00000      0.00000      15551.8                 0.00     15248.70         0.00     14995.70     44662.40     14790.80     14705.60     29262.20     29133.50     87071.10     86792.10    100986.00     86367.60    172428.00    258278.00    214994.00    315077.00    329221.00    722697.00   1452670.00   3143060.00   3775050.00   4695810.00   5159840.00   6547650.00   8981570.00  15255700.00  17157900.00  20020200.00  21045500.00  22104500.00  22255700.00  20529100.00  25605200.00  29900000.00  34940000.00  39821900.00  38818100.00  38001900.00  37420300.00  36533800.00  34010200.00  31511000.00  32074400.00  31488200.00  31668000.00
2019-02-27/12:04:43.25          0.00000      0.00000      59482.3      38817.7      0.00000      0.00000      0.00000      0.00000      0.00000      0.00000      0.00000      0.00000      0.00000      0.00000      48320.0      0.00000      0.00000      0.00000                 0.00         0.00     45348.40     44987.30     59550.10     44372.70         0.00     43893.50         0.00     43535.20     72326.60     86559.30    115158.00    129320.00    143484.00    243661.00    128890.00    329221.00    443611.00   1338140.00   4002910.00   3775050.00   4007010.00   5159840.00   6547650.00   8981570.00  14559900.00  21817600.00  23764200.00  16351700.00  14319600.00  17502400.00  20529100.00  25605200.00  30886400.00  34940000.00  35709800.00  38818100.00  38001900.00  39703700.00  36533800.00  34010200.00  31511000.00  30503500.00  29682500.00  32745200.00
2019-02-27/12:04:45.25          0.00000      0.00000      0.00000      0.00000      0.00000      0.00000      18282.4      0.00000      0.00000      0.00000      0.00000      33589.0      0.00000      0.00000      0.00000      0.00000      0.00000      0.00000             15393.80         0.00         0.00         0.00     14887.40         0.00     29411.20         0.00         0.00     29023.40     57861.10     28852.80    172738.00    114951.00    229579.00    229327.00    200499.00    271962.00    579572.00   1567200.00   3773590.00   3603000.00   3777450.00   4929970.00   6317360.00   8058140.00  13632400.00  14133700.00  17216000.00  19167000.00  19270800.00  19402600.00  19570200.00  22692800.00  28914000.00  31424500.00  35709800.00  34594500.00  35816400.00  35708800.00  34124600.00  34010200.00  31511000.00  28933200.00  29682500.00  30591100.00
2019-02-27/12:04:47.25          0.00000      20268.6      0.00000      19408.8      0.00000      0.00000      0.00000      0.00000      0.00000      17335.2      0.00000      16794.4      0.00000      16320.3      0.00000      15907.7      0.00000      0.00000             46181.70         0.00         0.00         0.00     14887.40     14790.80     29411.20     14631.10     14566.70     58047.10     43395.70    100986.00     57578.10    114951.00    172182.00    214994.00    229143.00    314906.00    465078.00   1567200.00   3143060.00   3373630.00   3261020.00   4010680.00   5166230.00   7019680.00  12241900.00  17157900.00  19085100.00  13305500.00  12436000.00  14891900.00  16695800.00  20753100.00  24973600.00  28414900.00  31091100.00  33012300.00  33086800.00  32288900.00  31717300.00  30141900.00  28698200.00  28933200.00  27426300.00  28437800.00
2019-02-27/12:04:49.25          20733.4      0.00000      19827.3      0.00000      0.00000      0.00000      18282.4      0.00000      35264.3      0.00000      0.00000      0.00000      0.00000      0.00000      0.00000      0.00000      15722.9      0.00000                 0.00         0.00         0.00     14995.70     14887.40     14790.80         0.00         0.00         0.00     29023.40    115724.00     28852.80    143948.00    201167.00    157833.00    200660.00    243465.00    271962.00    465078.00    937336.00   1997060.00   2456340.00   2916800.00   3493730.00   4245720.00   6096980.00   8537630.00   9024390.00  11850000.00   9561400.00   9613190.00  11573300.00  13107300.00  16877900.00  19074100.00  22405800.00  23922100.00  24589100.00  25457600.00  25460600.00  23306000.00  24990800.00  23079100.00  23049600.00  26524200.00  27361500.00
2019-02-27/12:04:51.25          0.00000      0.00000      0.00000      19408.8      0.00000      0.00000      0.00000      0.00000      17632.1      0.00000      51168.8      0.00000      0.00000      0.00000      0.00000      0.00000      0.00000      0.00000                 0.00         0.00         0.00         0.00         0.00         0.00         0.00         0.00     29133.50     58047.10     57861.10     72132.50     86367.60     86212.50     57392.70    157660.00    157533.00    186076.00    386366.00    937336.00   1997060.00   2227080.00   2113790.00   2689800.00   4015640.00   4944090.00   8074990.00  10416800.00  11383900.00   8626250.00   8672980.00  10152400.00  11673300.00  15910100.00  19074100.00  22405800.00  23922100.00  25640600.00  24369300.00  25460600.00  24506200.00  24990800.00  23079100.00  24617700.00  24720300.00  28437800.00
2019-02-27/12:04:53.25          0.00000      0.00000      0.00000      0.00000      0.00000      0.00000      0.00000      0.00000      17632.1      0.00000      0.00000      0.00000      0.00000      0.00000      16106.6      0.00000      0.00000      0.00000                 0.00         0.00         0.00         0.00         0.00         0.00         0.00         0.00         0.00     29023.40     72326.60    100986.00     86367.60    186798.00    157833.00    171993.00    143212.00    157448.00    271881.00   1051840.00   1682000.00   1797260.00   2228490.00   3149160.00   3268050.00   5405180.00   7265580.00   8560420.00   9054960.00  10029100.00  11024200.00  12521000.00  12151200.00  14700700.00  19074100.00  21405600.00  23922100.00  24589100.00  24369300.00  24324100.00  25707000.00  23704300.00  24483100.00  23833600.00  24720300.00  25209400.00
2019-02-27/12:04:55.25          41467.0      20268.6      0.00000      0.00000      19012.2      0.00000      0.00000      0.00000      0.00000      0.00000      0.00000      0.00000      0.00000      0.00000      0.00000      0.00000      0.00000      0.00000             15393.80     30497.40         0.00         0.00     14887.40         0.00     14705.60         0.00         0.00     14511.60     14465.10    100986.00     57578.10    100582.00    129136.00    143327.00    143212.00    257648.00    314812.00    994589.00   1997060.00   1997830.00   2228490.00   2460160.00   3153060.00   5405180.00   7612440.00   8096550.00   9054960.00  10029100.00   8672980.00  10152400.00  11673300.00  14700700.00  19074100.00  22405800.00  22899500.00  23538000.00  23281500.00  24324100.00  24506200.00  23704300.00  23079100.00  23833600.00  24720300.00  27361500.00
2019-02-27/12:04:57.25          0.00000      0.00000      0.00000      38817.7      0.00000      18637.0      0.00000      0.00000      0.00000      34670.4      0.00000      0.00000      0.00000      0.00000      0.00000      0.00000      0.00000      0.00000             15393.80     30497.40         0.00         0.00         0.00         0.00     29411.20         0.00         0.00     72559.10     28930.40     57705.80     71972.80    158059.00    157833.00    157660.00    114569.00    200390.00    400677.00    894397.00   1997060.00   1997830.00   2113790.00   2574980.00   3383050.00   5405180.00   7612440.00   9488440.00   9986290.00   8626250.00   8672980.00  11099600.00  12151200.00  15910100.00  18092100.00  22405800.00  21877200.00  23538000.00  23281500.00  25460600.00  23306000.00  23704300.00  23079100.00  25794200.00  24720300.00  24133700.00
2019-02-27/12:04:59.25          0.00000      0.00000      0.00000      0.00000      0.00000      18637.0      0.00000      0.00000      0.00000      0.00000      0.00000      0.00000      0.00000      0.00000      0.00000      0.00000      15722.9      0.00000                 0.00     15248.70         0.00         0.00         0.00         0.00     29411.20         0.00         0.00     43535.20    115724.00     86559.30     71972.80    114951.00    129136.00    186327.00    128890.00    186076.00    300502.00    837146.00   1682000.00   1997830.00   2113790.00   2804630.00   3383050.00   5405180.00   6803180.00   9952580.00   9054960.00   8158800.00   8672980.00  10152400.00  11673300.00  14700700.00  19074100.00  20405800.00  21877200.00  24589100.00  24369300.00  24324100.00  23306000.00  23704300.00  23079100.00  23049600.00  23818700.00  25209500.00
2019-02-27/12:05:01.25          0.00000      0.00000      19827.3      0.00000      0.00000      0.00000      0.00000      0.00000      0.00000      69341.3      0.00000      0.00000      0.00000      0.00000      0.00000      0.00000      0.00000      0.00000             15393.80         0.00         0.00         0.00     14887.40     14790.80         0.00         0.00         0.00     43535.20     43395.70     43279.30    158343.00     71843.60    114787.00    114661.00     85926.00    200390.00    200330.00   1166360.00   1624720.00   1997830.00   2343200.00   3034310.00   3498060.00   5174620.00   7612440.00  10416800.00   9054960.00   8626250.00   8203000.00   9678960.00  11673300.00  15910100.00  18092100.00  21405600.00  21877200.00  24589100.00  23281500.00  24324100.00  23306000.00  23704300.00  23079100.00  23833600.00  24720300.00  25209500.00
2019-02-27/12:05:03.25          0.00000      0.00000      0.00000      0.00000      0.00000      0.00000      0.00000      0.00000      17632.1      34670.4      34112.4      0.00000      0.00000      32640.7      0.00000      0.00000      0.00000      0.00000                 0.00         0.00         0.00         0.00         0.00     44372.70     14705.60     29262.20         0.00         0.00     43395.70     57705.80     28788.90    114951.00     86089.60    157660.00    128890.00    186076.00    314812.00    808520.00   1882480.00   1997830.00   2113790.00   2574980.00   3268050.00   5174620.00   6340860.00   9952580.00   8589420.00   7691450.00   7733110.00   9678960.00  12151200.00  15910100.00  18092100.00  22405800.00  22899500.00  23538000.00  23281500.00  24324100.00  23306000.00  24990800.00  23079100.00  23833600.00  23818700.00  25209500.00
2019-02-27/12:05:05.25          0.00000      0.00000      19827.3      0.00000      0.00000      0.00000      0.00000      0.00000      0.00000      0.00000      0.00000      0.00000      0.00000      0.00000      0.00000      15907.7      0.00000      0.00000                 0.00         0.00         0.00         0.00         0.00     14790.80     29411.20         0.00         0.00     14511.60     43395.70     28852.80    158343.00    100582.00     86089.60    100328.00    157533.00    143134.00    228950.00   1051840.00   1997060.00   2112450.00   2228490.00   2345340.00   3498060.00   4944090.00   7612440.00   9024390.00   9520580.00   8626250.00   8203000.00  10152400.00  11673300.00  15184400.00  18092100.00  21405600.00  22899500.00  22487300.00  24369300.00  25460600.00  23306000.00  23704300.00  22026400.00  23833600.00  24720300.00  25209500.00
2019-02-27/12:05:07.25          0.00000      0.00000      0.00000      0.00000      0.00000      0.00000      18282.4      0.00000      0.00000      0.00000      68225.3      0.00000      0.00000      0.00000      0.00000      47723.3      15722.9      15551.8                 0.00         0.00         0.00     14995.70         0.00         0.00         0.00     29262.20     14566.70     29023.40     43395.70    115413.00     57578.10    114951.00    157833.00    128994.00    114569.00    257648.00    357744.00   1109100.00   1796560.00   2227080.00   2113790.00   2919470.00   3498060.00   5174620.00   7034370.00   8096550.00   9054960.00   8158800.00   8203000.00   9678960.00  12151200.00  14700700.00  18092100.00  21405600.00  22899500.00  23538000.00  25457600.00  24324100.00  24506200.00  23704300.00  23079100.00  23833600.00  22917200.00  27361500.00
2019-02-27/12:05:09.25          0.00000      40537.3      0.00000      38817.7      0.00000      0.00000      18282.4      0.00000      0.00000      0.00000      34112.4      0.00000      0.00000      0.00000      0.00000      0.00000      0.00000      0.00000                 0.00     30497.40         0.00     29991.50     14887.40         0.00         0.00         0.00     29133.50     29023.40     57861.10         0.00     86367.70     86212.50    129136.00    157660.00    200499.00    229019.00    400677.00    937336.00   1682000.00   1883210.00   1884410.00   2345340.00   3153060.00   4483080.00   7034370.00   9024390.00   9054960.00   7691450.00   7733110.00  10152400.00  12151200.00  15184400.00  18092100.00  22405800.00  22899500.00  23538000.00  24369300.00  25460600.00  24506200.00  22418200.00  23079100.00  23833600.00  24720300.00  26285400.00
2019-02-27/12:05:11.25          0.00000      20268.6      19827.3      0.00000      19012.2      0.00000      18282.4      0.00000      0.00000      0.00000      0.00000      0.00000      0.00000      0.00000      0.00000      0.00000      0.00000      0.00000                 0.00         0.00         0.00         0.00         0.00         0.00         0.00         0.00     58267.20     14511.60         0.00     14426.30     86367.70    114951.00     43044.40     85995.20     57283.70    128820.00    400677.00    865771.00   1997060.00   1997830.00   2113790.00   2574980.00   3383050.00   4944090.00   7612440.00   9952580.00   9986290.00   7691450.00   8203000.00  10152400.00  12151200.00  15184400.00  19074100.00  22405800.00  22899500.00  23538000.00  24369300.00  24324100.00  24506200.00  24990800.00  23079100.00  23833600.00  23818700.00  27361500.00
2019-02-27/12:05:13.25          0.00000      0.00000      0.00000      38817.7      0.00000      0.00000      0.00000      0.00000      0.00000      0.00000      0.00000      0.00000      0.00000      0.00000      0.00000      0.00000      0.00000      0.00000                 0.00     30497.40     15116.00     14995.70         0.00         0.00         0.00     14631.10     29133.50     14511.60     28930.40     28852.80     43183.40     71843.60    186531.00    100328.00    186177.00    214704.00    300502.00    937336.00   1682000.00   1997830.00   2113790.00   2574980.00   3268050.00   5174620.00   7265580.00   9488440.00   9054960.00   7691450.00   8672980.00  10152400.00  12151200.00  15184400.00  19074100.00  22405800.00  24945100.00  24589100.00  25457600.00  25460600.00  23306000.00  24990800.00  24483100.00  23049600.00  24720300.00  26285400.00
2019-02-27/12:05:15.25          0.00000      0.00000      0.00000      0.00000      38024.6      18637.0      0.00000      0.00000      0.00000      0.00000      17056.2      0.00000      0.00000      0.00000      0.00000      15907.7      0.00000      0.00000                 0.00     15248.70     15116.00     14995.70         0.00     14790.80         0.00     14631.10     14566.70     43535.20         0.00     14426.30     14394.40     86212.50     57392.70    128994.00    229143.00    243333.00    343433.00   1166360.00   1624720.00   1997830.00   1999100.00   2689800.00   3383050.00   5405180.00   6572010.00   9488440.00   9054960.00   8158800.00   7733110.00   9678960.00  12151200.00  15910100.00  19074100.00  21405600.00  22899500.00  24589100.00  23281500.00  25460600.00  23306000.00  23704300.00  23079100.00  23049600.00  24720300.00  26285400.00
2019-02-27/12:05:17.25          0.00000      20268.6      0.00000      19408.8      0.00000      0.00000      0.00000      0.00000      0.00000      0.00000      0.00000      0.00000      0.00000      16320.3      0.00000      0.00000      0.00000      0.00000                 0.00         0.00         0.00     14995.70         0.00         0.00         0.00         0.00     14566.70     43535.20     14465.10     86559.30     86367.70    100582.00     71741.20    157660.00    100247.00    200390.00    314812.00    937336.00   1624720.00   2341710.00   1999100.00   2689800.00   3498060.00   5405180.00   7034370.00   7284970.00   8589430.00   9561400.00  10553800.00  11573300.00  13585500.00  14700700.00  15393700.00  15163000.00  14477600.00  13833800.00  13238400.00  14963800.00  15216000.00  16957800.00  17818800.00  19915100.00  21114700.00  25209500.00
2019-02-27/12:05:19.25          0.00000      0.00000      0.00000      0.00000      0.00000      18637.0      0.00000      0.00000      0.00000      0.00000      34112.4      50383.6      0.00000      0.00000      0.00000      31815.4      0.00000      0.00000                 0.00         0.00         0.00     14995.70         0.00         0.00         0.00     43893.50     14566.70     14511.60     86792.20    100986.00     14394.40     71843.60     57392.80    128994.00    128890.00    171762.00    314812.00    937336.00   1739280.00   1682650.00   2343200.00   2689800.00   3785590.00   5405180.00   7612440.00   8096550.00   9054960.00   7691450.00   8672980.00  10152400.00  12629200.00  15184400.00  19074100.00  22405800.00  23922100.00  23538000.00  24369300.00  24324100.00  23306000.00  23704300.00  23079100.00  25794200.00  25622200.00  27361500.00
2019-02-27/12:05:21.25          0.00000      0.00000      0.00000      0.00000      0.00000      0.00000      0.00000      0.00000      35264.3      0.00000      0.00000      0.00000      33098.8      0.00000      32213.3      15907.7      0.00000      0.00000                 0.00         0.00         0.00         0.00         0.00     29581.70         0.00     14631.10     29133.50     14511.60     72326.60     43279.30    100763.00     71843.60     43044.40    200660.00    171855.00    186076.00    243260.00    894397.00   1624720.00   1739950.00   2228490.00   2460160.00   3268050.00   5405180.00   7034370.00   7632760.00   8123980.00  10496900.00   9143040.00  10152400.00  12151200.00  15184400.00  19074100.00  23406400.00  24945100.00  24589100.00  25457600.00  25460600.00  26908100.00  23704300.00  24483100.00  25794200.00  24720300.00  27361500.00
2019-02-27/12:05:23.25          0.00000      0.00000      0.00000      19408.8      0.00000      0.00000      18282.4      0.00000      0.00000      52005.8      0.00000      0.00000      0.00000      32640.7      0.00000      31815.4      0.00000      15551.8                 0.00     15248.70     15116.00         0.00         0.00         0.00         0.00         0.00     14566.70     72559.10     57861.10     86559.30     43183.50    129320.00    114787.00    171993.00    186177.00    214704.00    386366.00    894397.00   1796560.00   1883210.00   1884410.00   2689800.00   3785590.00   5174630.00   7034370.00   9488440.00   9520580.00   8158810.00   7733120.00  10626000.00  12629200.00  16877900.00  18092100.00  23406400.00  23922100.00  24589100.00  25457600.00  26597600.00  24506200.00  23704300.00  23079100.00  23833600.00  24720300.00  26285400.00
2019-02-27/12:05:25.25          0.00000      40537.3      19827.3      0.00000      19012.2      0.00000      0.00000      0.00000      0.00000      0.00000      0.00000      0.00000      16549.4      48961.1      16106.6      0.00000      15722.9      0.00000             15393.80         0.00     15116.00         0.00         0.00         0.00         0.00     29262.20     14566.70     43535.20     28930.40     72132.50     28788.90    114951.00    186531.00     85995.20     85926.00    171762.00    314812.00   1051840.00   1624720.00   1883210.00   2113790.00   2689800.00   3153060.00   5174630.00   6572010.00   7632760.00   8589430.00  10496900.00  11494700.00  12047100.00  13107300.00  14217200.00  15393700.00  15163000.00  14987300.00  14357500.00  15406900.00  15530300.00  15814500.00  16316000.00  19220800.00  20698500.00  21114700.00  26285400.00
2019-02-27/12:05:27.25          41467.0      40537.3      0.00000      0.00000      0.00000      0.00000      0.00000      35895.3      0.00000      0.00000      0.00000      0.00000      0.00000      48961.1      0.00000      0.00000      0.00000      0.00000                 0.00         0.00         0.00         0.00         0.00         0.00     73528.70         0.00     29133.50     14511.60     43395.70     14426.30     86367.70     71843.60     71741.20    171993.00    186177.00    229019.00    300502.00   1051840.00   1682000.00   1883210.00   2113790.00   2689800.00   3613070.00   5405180.00   6803180.00   8096550.00   9520580.00   7691450.00   8672980.00  10626000.00  12151200.00  15910100.00  19074100.00  22405800.00  23922100.00  24589100.00  24369300.00  25460600.00  25707000.00  24990800.00  23079100.00  24617700.00  26524200.00  26285400.00
2019-02-27/12:05:29.25          0.00000      0.00000      0.00000      0.00000      0.00000      0.00000      0.00000      0.00000      0.00000      0.00000      0.00000      0.00000      33098.8      0.00000      0.00000      0.00000      0.00000      0.00000                 0.00         0.00         0.00         0.00         0.00         0.00     14705.60         0.00         0.00     43535.20     28930.40     43279.30     57578.10    100582.00    172182.00     85995.20    171855.00    171762.00    300502.00    937336.00   1997060.00   1883210.00   1999100.00   2574980.00   3498060.00   5405180.00   7612440.00   7632760.00   9520580.00   8626250.00   9143040.00  10152400.00  12629200.00  15910100.00  19074100.00  22405800.00  24945100.00  26692500.00  25457600.00  26597600.00  24506200.00  24990800.00  23079100.00  23049600.00  23818700.00  28437800.00
2019-02-27/12:05:31.25          0.00000      0.00000      0.00000      0.00000      19012.2      0.00000      0.00000      0.00000      0.00000      0.00000      0.00000      0.00000      0.00000      0.00000      0.00000      0.00000      15722.9      0.00000             30787.70         0.00         0.00         0.00     29774.90     14790.80         0.00         0.00         0.00     43535.20     57861.10     72132.50     57578.10    129320.00    143484.00    128994.00    143212.00    200390.00    386366.00   1166360.00   1882490.00   1797260.00   1999100.00   2460160.00   3038070.00   5174630.00   7034370.00   8560430.00   9054960.00  10029100.00  11024200.00  12047100.00  12629200.00  15910100.00  18092100.00  23406400.00  24945100.00  25640600.00  25457600.00  26597600.00  24506200.00  26277900.00  24483100.00  24617700.00  25622200.00  26285400.00
2019-02-27/12:05:33.25          0.00000      0.00000      19827.3      0.00000      19012.2      0.00000      0.00000      0.00000      0.00000      17335.2      17056.2      16794.4      0.00000      0.00000      0.00000      0.00000      0.00000      15551.8             15393.80         0.00         0.00         0.00     14887.40         0.00         0.00     14631.10         0.00     58047.10     14465.10     43279.30     86367.70     71843.60    157833.00    114661.00    214821.00    186076.00    386366.00   1223620.00   1682000.00   2112450.00   2228490.00   2689800.00   3498060.00   5635760.00   7612440.00  10416800.00   9520580.00   8158810.00   8672980.00  10152400.00  12629200.00  15910100.00  19074100.00  23406400.00  25968500.00  26692500.00  26546200.00  24324100.00  26908100.00  26277900.00  23079100.00  25794200.00  25622200.00  27361500.00
2019-02-27/12:05:35.25          41467.0      0.00000      0.00000      0.00000      0.00000      0.00000      0.00000      0.00000      35264.3      34670.4      0.00000      0.00000      0.00000      0.00000      0.00000      0.00000      15722.9      0.00000                 0.00     15248.70         0.00         0.00         0.00         0.00         0.00     14631.10     43700.30     43535.20     57861.10     57705.80    115158.00    100582.00    114787.00    100328.00     57283.70    186076.00    286191.00    894397.00   1739280.00   1883210.00   1999100.00   2574980.00   3498060.00   5635760.00   7265580.00   8560430.00   9520580.00  10029100.00  11494700.00  12047100.00  13585500.00  14217200.00  16129300.00  15163000.00  14987300.00  14881300.00  15406900.00  16663500.00  17012000.00  17599800.00  19922000.00  20698500.00  21114700.00  26285400.00
2019-02-27/12:05:37.25          0.00000      0.00000      19827.3      19408.8      38024.6      0.00000      18282.4      0.00000      0.00000      0.00000      0.00000      0.00000      16549.4      16320.3      0.00000      0.00000      15722.9      0.00000                 0.00         0.00     15116.00         0.00         0.00         0.00     44117.00         0.00         0.00         0.00     86792.20    100986.00     86367.70     57474.70    186531.00    114661.00    171855.00    229019.00    286191.00    894397.00   1796560.00   1797260.00   1999100.00   2804630.00   3153060.00   5635760.00   7034370.00   8560430.00   9520580.00  10496900.00  11024200.00  12521000.00  13107300.00  16877900.00  19074100.00  23406400.00  23922100.00  25640600.00  26546200.00  26597600.00  25707000.00  24990800.00  23079100.00  24617700.00  25622200.00  26285400.00
2019-02-27/12:05:39.25          20733.5      20268.6      19827.3      38817.7      0.00000      18637.0      0.00000      0.00000      0.00000      0.00000      0.00000      0.00000      16549.4      16320.3      0.00000      0.00000      0.00000      15551.8                 0.00         0.00         0.00         0.00         0.00     14790.80     14705.60     14631.10         0.00     14511.70    130189.00     57705.90    115158.00     57474.70     43044.40    128994.00    128890.00    171762.00    386366.00   1166360.00   1796560.00   1997830.00   2113800.00   3034310.00   3383050.00   5174630.00   7034370.00   8560430.00   9986300.00   8626250.00   8672980.00  10626000.00  13107300.00  15910100.00  20056400.00  23406400.00  24945100.00  26692500.00  26546200.00  25460600.00  24506200.00  23704300.00  24483100.00  24617700.00  24720300.00  27361500.00
2019-02-27/12:05:41.25          0.00000      0.00000      0.00000      0.00000      0.00000      0.00000      0.00000      0.00000      17632.1      0.00000      0.00000      0.00000      0.00000      16320.3      0.00000      0.00000      0.00000      0.00000                 0.00     15248.70         0.00     14995.70         0.00         0.00         0.00     14631.10         0.00     14511.70     86792.20     28852.80    115158.00    114951.00    100438.00    128994.00    114569.00    157448.00    314812.00    994590.00   1796560.00   1997830.00   2457910.00   3034310.00   3785590.00   5635760.00   7612440.00  10416800.00   9986300.00   8626250.00   9143040.00  11099600.00  12629200.00  16877900.00  20056400.00  23406400.00  24945100.00  25640600.00  26546200.00  26597600.00  25707000.00  26277900.00  25887600.00  24617700.00  23818700.00  26285400.00
2019-02-27/12:05:43.25          0.00000      0.00000      0.00000      19408.8      0.00000      0.00000      0.00000      0.00000      0.00000      0.00000      0.00000      16794.4      0.00000      0.00000      16106.6      0.00000      0.00000      15551.8             15393.80         0.00         0.00         0.00         0.00     29581.70     29411.20     14631.10     43700.30     29023.40     43395.70     57705.90     71972.90     71843.60    114787.00     57329.80    143212.00    200390.00    372055.00    994590.00   1739280.00   2227080.00   2113800.00   2574980.00   3498060.00   5635760.00   7612440.00   8096550.00   9986300.00   8158810.00   9143040.00  10626000.00  12629200.00  15910100.00  20056400.00  22405800.00  24945100.00  26692500.00  27635300.00  26597600.00  25707000.00  24990800.00  24483100.00  25794200.00  26524200.00  28437800.00
2019-02-27/12:05:45.25          0.00000      0.00000      0.00000      0.00000      0.00000      0.00000      0.00000      0.00000      0.00000      0.00000      0.00000      0.00000      0.00000      0.00000      0.00000      0.00000      0.00000      0.00000                 0.00         0.00     60464.70     44987.40         0.00     14790.80         0.00         0.00     43700.30     29023.40     86792.20    100986.00    129553.00     43105.90    186531.00    143327.00    200499.00    343536.00    429299.00    994590.00   1997060.00   1997830.00   2228490.00   2919470.00   3268050.00   6327620.00   7612440.00   8096550.00   9054960.00  10496900.00  11965300.00  12995000.00  13107300.00  15910100.00  19074100.00  22405800.00  23922100.00  25640600.00  27635300.00  25460600.00  26908100.00  24990800.00  23079100.00  24617700.00  23818700.00  27361500.00
2019-02-27/12:05:47.25          0.00000      0.00000      0.00000      0.00000      0.00000      18637.0      0.00000      35895.4      0.00000      0.00000      0.00000      0.00000      0.00000      16320.3      0.00000      0.00000      0.00000      0.00000             30787.70     15248.70     15116.00         0.00     14887.40         0.00         0.00         0.00     14566.70     14511.70     14465.10    100986.00     43183.50    100582.00    114787.00    128994.00    128890.00    200390.00    372055.00   1166360.00   1882490.00   2112450.00   2228490.00   2919470.00   3613070.00   5174630.00   8537640.00   9952580.00  10452100.00   9093780.00   8672980.00  10626000.00  12629200.00  16877900.00  19074100.00  23406400.00  24945100.00  25640600.00  25457600.00  25460600.00  26908100.00  24990800.00  23079100.00  24617700.00  25622200.00  27361500.00
2019-02-27/12:05:49.25          82934.5      0.00000      0.00000      0.00000      0.00000      0.00000      0.00000      0.00000      0.00000      0.00000      0.00000      16794.4      0.00000      0.00000      0.00000      0.00000      0.00000      15551.8                 0.00     15248.70         0.00         0.00         0.00     44372.70         0.00         0.00     29133.50     43535.20     28930.40     72132.50     43183.50    186798.00    129136.00    186327.00    157533.00    214704.00    414988.00    994590.00   1796560.00   2227080.00   2343200.00   3034310.00   3613070.00   6327620.00   8074990.00  10881100.00   9520580.00   9093780.00   8672980.00  11099600.00  12629200.00  16877900.00  20056400.00  23406400.00  24945100.00  25640600.00  25457600.00  25460600.00  25707000.00  26277900.00  24483100.00  23833600.00  25622200.00  28437800.00
2019-02-27/12:05:51.25          20733.5      0.00000      0.00000      19408.8      0.00000      0.00000      0.00000      0.00000      0.00000      17335.2      0.00000      0.00000      0.00000      0.00000      16106.6      0.00000      0.00000      0.00000                 0.00         0.00         0.00         0.00     14887.40         0.00         0.00     14631.10     29133.50     43535.20     57861.10     72132.50     86367.70     43105.90    114787.00    171993.00    143212.00    286277.00    343434.00   1109100.00   1882490.00   2112450.00   2228490.00   3034310.00   4015650.00   5174630.00   8074990.00  10881100.00   9986300.00   9093780.00   9143040.00  11099600.00  13585500.00  16877900.00  20056400.00  23406400.00  25968500.00  25640600.00  25457600.00  26597600.00  25707000.00  24990800.00  24483100.00  25794200.00  26524200.00  26285400.00
2019-02-27/12:05:53.25          0.00000      0.00000      0.00000      0.00000      0.00000      0.00000      0.00000      17947.6      0.00000      0.00000      17056.2      0.00000      0.00000      0.00000      16106.6      0.00000      15722.9      0.00000                 0.00         0.00     15116.00         0.00         0.00     59163.80     29411.20     43893.50         0.00     29023.40     14465.10     14426.30     86367.70    158059.00    129136.00    200660.00    186177.00    214704.00    257571.00    994590.00   1739280.00   2341710.00   2457910.00   3034310.00   3785590.00   5866360.00   8074990.00  11345500.00   9986300.00   8158810.00   8672980.00  11573300.00  12629200.00  16877900.00  20056400.00  22405800.00  24945100.00  25640600.00  25457600.00  25460600.00  26908100.00  26277900.00  24483100.00  24617700.00  24720300.00  27361500.00
2019-02-27/12:05:55.25          0.00000      0.00000      0.00000      0.00000      0.00000      0.00000      0.00000      0.00000      17632.1      0.00000      0.00000      0.00000      0.00000      0.00000      0.00000      0.00000      0.00000      0.00000                 0.00         0.00         0.00         0.00         0.00         0.00         0.00         0.00     43700.30     43535.20     57861.10     86559.30    100763.00     86212.50    172182.00    157660.00    114569.00    243333.00    357744.00   1166360.00   1882490.00   2341710.00   2457910.00   3034310.00   3268050.00   5866360.00   7034370.00   8560430.00   9520580.00  10496900.00  11494700.00  12047100.00  11673300.00  15910100.00  20056400.00  22405800.00  24945100.00  25640600.00  26546200.00  26597600.00  26908100.00  26277900.00  24483100.00  25794200.00  25622200.00  27361500.00
2019-02-27/12:05:57.25          20733.5      0.00000      0.00000      0.00000      76049.7      0.00000      0.00000      0.00000      17632.1      0.00000      0.00000      16794.4      0.00000      0.00000      0.00000      0.00000      0.00000      31103.7                 0.00         0.00         0.00         0.00         0.00         0.00     29411.20         0.00         0.00     29023.40     57861.10     57705.90     43183.50     86212.50    186531.00    157660.00    128890.00    214705.00    186021.00   1166360.00   1739280.00   2341710.00   2343200.00   2804630.00   4015650.00   6096980.00   7612440.00  10881100.00  10452100.00   8158810.00   8672980.00  10626000.00  12629200.00  15910100.00  21039100.00  22405800.00  24945100.00  25640600.00  25457600.00  25460600.00  26908100.00  23704300.00  24483100.00  25794200.00  24720300.00  27361500.00
2019-02-27/12:05:59.25          0.00000      0.00000      0.00000      0.00000      0.00000      0.00000      36564.8      0.00000      0.00000      0.00000      0.00000      0.00000      0.00000      0.00000      32213.3      0.00000      31445.9      0.00000                 0.00         0.00     30232.20     29991.50         0.00         0.00         0.00     29262.20     14566.70     43535.20     14465.20     72132.50     57578.10    129320.00    172182.00    114661.00    200499.00    143134.00    329123.00    894397.00   1739280.00   1883220.00   2457910.00   3149160.00   3613070.00   5635760.00   8537640.00  11345500.00   9986300.00   8158810.00   9143040.00  11099600.00  12629200.00  15184400.00  20056400.00  21405600.00  23922100.00  25640600.00  26546200.00  26597600.00  25707000.00  24990800.00  23079100.00  24617700.00  23818700.00  26285400.00
2019-02-27/12:06:01.25          0.00000      0.00000      19827.3      19408.8      0.00000      18637.0      0.00000      0.00000      0.00000      0.00000      0.00000      0.00000      0.00000      0.00000      0.00000      0.00000      0.00000      0.00000                 0.00         0.00         0.00     14995.70         0.00         0.00         0.00     14631.10         0.00     72559.10     72326.60     43279.30     86367.70    129320.00    114787.00    229327.00    171855.00    257648.00    300502.00   1051840.00   2111630.00   2227080.00   2343200.00   3034310.00   4245720.00   5866360.00   7034370.00  10416800.00   9986300.00   9093780.00   9143040.00  11099600.00  13585500.00  15910100.00  19074100.00  23406400.00  24945100.00  26692600.00  25457600.00  26597600.00  25707000.00  24990800.00  23079100.00  23833600.00  25622200.00  27361500.00
2019-02-27/12:06:03.25          0.00000      0.00000      0.00000      0.00000      0.00000      0.00000      0.00000      0.00000      35264.3      34670.5      0.00000      0.00000      0.00000      16320.3      0.00000      0.00000      0.00000      0.00000             15393.80         0.00         0.00         0.00         0.00         0.00         0.00     29262.20     29133.50     29023.40     86792.20     57705.90     86367.70    100582.00    186531.00    171993.00    157533.00    157448.00    357744.00   1166360.00   1882490.00   2227080.00   2228490.00   3149160.00   4015650.00   5405180.00   8075000.00  10881100.00  10452100.00   8158810.00   8203000.00  10626000.00  13107300.00  16877900.00  20056400.00  23406400.00  24945100.00  24589100.00  25457600.00  25460600.00  25707000.00  24990800.00  23079100.00  23833600.00  26524200.00  27361500.00
2019-02-27/12:06:05.25          0.00000      0.00000      0.00000      19408.8      0.00000      18637.0      0.00000      0.00000      0.00000      0.00000      0.00000      0.00000      0.00000      0.00000      0.00000      0.00000      0.00000      15551.8                 0.00         0.00         0.00         0.00         0.00         0.00         0.00     43893.50     14566.70     29023.40     28930.40     43279.30     57578.10    129320.00     71741.20    157660.00    143212.00    314906.00    357744.00   1109100.00   1997060.00   2227080.00   2228490.00   3034310.00   3785590.00   5866360.00   7612440.00   8096550.00   9986300.00  10496900.00   8672980.00  10626000.00  12151200.00  15184400.00  19074100.00  22405800.00  24945100.00  24589100.00  25457600.00  25460600.00  25707000.00  24990800.00  23079100.00  25794200.00  25622200.00  27361500.00
2019-02-27/12:06:07.25          0.00000      0.00000      0.00000      0.00000      0.00000      18637.0      36564.8      0.00000      17632.1      0.00000      0.00000      0.00000      0.00000      32640.7      0.00000      0.00000      15722.9      0.00000                 0.00         0.00         0.00         0.00     29774.90         0.00         0.00     14631.10     87401.40         0.00     14465.20     72132.50    100763.00    114951.00    129136.00    243661.00    171855.00    286277.00    550948.00    937336.00   1882490.00   2227080.00   2343200.00   2919470.00   4015650.00   5866360.00   7612440.00  10416800.00   9986300.00   7340990.00   7733120.00  10626000.00  12629200.00  15910100.00  19074100.00  22405800.00  22899500.00  24589100.00  26546200.00  25460600.00  24506200.00  24990800.00  23079100.00  23833600.00  25622200.00  27361500.00
2019-02-27/12:06:09.25          0.00000      0.00000      0.00000      0.00000      0.00000      0.00000      18282.4      17947.6      0.00000      17335.2      0.00000      16794.4      0.00000      0.00000      16106.6      15907.7      0.00000      0.00000                 0.00         0.00     30232.20         0.00         0.00     29581.70         0.00         0.00     14566.70     43535.20     72326.60    100986.00     57578.10    114951.00    129136.00    143327.00     85926.00    186076.00    257571.00   1051840.00   1882490.00   2112450.00   2457910.00   2919470.00   3613070.00   5635760.00   7612440.00  10416800.00   9986300.00   8158810.00   8672980.00  10626000.00  12151200.00  15910100.00  19074100.00  22405800.00  22899500.00  24589100.00  24369300.00  25460600.00  24506200.00  23704300.00  24483100.00  25794200.00  24720300.00  26285400.00
2019-02-27/12:06:11.25          20733.5      0.00000      0.00000      0.00000      0.00000      0.00000      0.00000      17947.6      17632.1      0.00000      0.00000      0.00000      0.00000      0.00000      0.00000      0.00000      0.00000      0.00000                 0.00     15248.70     15116.00         0.00         0.00         0.00         0.00     58524.80         0.00         0.00    101258.00     86559.30     71972.90     86212.50    229579.00    214994.00    128890.00    286277.00    357744.00   1109100.00   2111630.00   2227080.00   2228490.00   3034310.00   3785590.00   5635760.00   8075000.00   8560430.00   9520590.00   9093780.00   8203000.00  10152400.00  12151200.00  14700700.00  18092200.00  21405600.00  23922100.00  24589100.00  24369300.00  24324100.00  24506200.00  23704300.00  23079100.00  24617700.00  23818700.00  26285400.00
2019-02-27/12:06:13.25          0.00000      0.00000      0.00000      0.00000      0.00000      18637.0      18282.4      0.00000      0.00000      0.00000      0.00000      0.00000      0.00000      16320.3      0.00000      0.00000      0.00000      0.00000                 0.00         0.00         0.00         0.00         0.00         0.00         0.00     29262.20     14566.70     29023.40     43395.70     72132.50     57578.10     57474.70    114787.00     85995.20    114569.00    229019.00    271881.00   1109100.00   1882490.00   2227080.00   2343200.00   2804630.00   3383050.00   5866360.00   8075000.00  10881100.00   9520590.00   7691450.00   8203000.00  10626000.00  12151200.00  15184400.00  18092200.00  22405800.00  22899500.00  24589100.00  24369300.00  23187900.00  24506200.00  23704300.00  23079100.00  23833600.00  24720300.00  26285400.00
2019-02-27/12:06:15.25          0.00000      0.00000      0.00000      0.00000      0.00000      0.00000      0.00000      0.00000      0.00000      0.00000      0.00000      0.00000      0.00000      0.00000      16106.6      0.00000      0.00000      0.00000                 0.00         0.00         0.00         0.00         0.00         0.00     14705.60         0.00     14566.70         0.00     14465.20     43279.30     86367.70    143689.00    129136.00    128994.00    229143.00    171762.00    286191.00    894397.00   2111630.00   2227080.00   2113800.00   2804630.00   3383050.00   5174630.00   6572010.00   9952580.00   9986300.00   8158810.00   8203000.00  10152400.00  12151200.00  14700700.00  19074100.00  21405600.00  22899500.00  22487300.00  24369300.00  26597600.00  23306000.00  23704300.00  24483100.00  24617700.00  23818700.00  27361500.00
2019-02-27/12:06:17.25          0.00000      0.00000      0.00000      0.00000      0.00000      0.00000      0.00000      0.00000      0.00000      17335.2      17056.2      33589.0      0.00000      0.00000      16106.6      0.00000      0.00000      0.00000                 0.00         0.00     15116.00     14995.70     14887.40     29581.70     29411.20         0.00     58267.30     29023.40     14465.20     43279.30     43183.50    100582.00    100438.00    143327.00    157533.00    286277.00    386366.00   1051840.00   1882490.00   1883220.00   2457910.00   2574980.00   3383050.00   4944090.00   8075000.00  10416800.00   9520590.00   7691450.00   8203000.00  10152400.00  11195500.00  14700700.00  18092200.00  21405600.00  21877300.00  24589100.00  24369300.00  23187900.00  23306000.00  22418200.00  23079100.00  25794200.00  24720300.00  26285400.00
2019-02-27/12:06:19.25          0.00000      0.00000      0.00000      0.00000      0.00000      0.00000      0.00000      0.00000      0.00000      0.00000      17056.2      0.00000      0.00000      0.00000      16106.6      0.00000      0.00000      0.00000                 0.00         0.00         0.00     29991.50         0.00     14790.80         0.00         0.00     43700.30     43535.20         0.00     43279.30     71972.90     86212.60    114787.00    171993.00    272109.00    186076.00    314812.00    894397.00   1739280.00   2112450.00   2228490.00   3264010.00   3498060.00   5405180.00   7034370.00   9488440.00   9054960.00   7340990.00   8203000.00   9678960.00  12629200.00  14700700.00  18092200.00  21405600.00  21877300.00  22487300.00  23281500.00  23187900.00  23306000.00  23704300.00  23079100.00  23833600.00  25622200.00  26285400.00
2019-02-27/12:06:21.25          0.00000      0.00000      0.00000      0.00000      0.00000      0.00000      0.00000      0.00000      0.00000      0.00000      0.00000      0.00000      0.00000      0.00000      0.00000      0.00000      0.00000      15551.8                 0.00         0.00         0.00     29991.50         0.00     44372.70     44117.00     43893.50     14566.70     43535.20     72326.60     43279.30    100763.00     86212.60    157833.00    114661.00     85926.00    229019.00    414988.00    994590.00   1796560.00   2112450.00   2343200.00   2689800.00   3153060.00   5405180.00   7265580.00   9952580.00   9520590.00   7340990.00   8672980.00  10626000.00  11673300.00  14700700.00  18092200.00  21405600.00  22899500.00  23538000.00  24369300.00  24324100.00  23306000.00  23704300.00  23079100.00  23833600.00  25622200.00  27361500.00
2019-02-27/12:06:23.25          0.00000      40537.4      0.00000      0.00000      0.00000      0.00000      0.00000      0.00000      0.00000      34670.5      0.00000      0.00000      0.00000      0.00000      0.00000      0.00000      15722.9      31103.7                 0.00         0.00         0.00     44987.40         0.00     29581.70         0.00     14631.10         0.00     14511.70     28930.40     14426.30     86367.70     71843.60    157833.00     71662.50     57283.70    186076.00    357744.00    937336.00   1739280.00   1997830.00   2343200.00   3149160.00   3383050.00   5405180.00   6109740.00   7632760.00   9054960.00   7691450.00   7380760.00   9678960.00  11195500.00  14700700.00  18092200.00  21405600.00  22899500.00  23538000.00  23281500.00  24324100.00  23306000.00  23704300.00  22026400.00  23833600.00  24720300.00  26285400.00
2019-02-27/12:06:25.25          20733.5      0.00000      0.00000      0.00000      0.00000      0.00000      0.00000      0.00000      0.00000      0.00000      0.00000      0.00000      0.00000      0.00000      16106.6      0.00000      0.00000      0.00000                 0.00         0.00         0.00         0.00     29774.90     14790.80         0.00     43893.50     29133.50     14511.70     72326.60     86559.30    115158.00     71843.60    129136.00    128994.00    243465.00    143134.00    357744.00   1109100.00   1739280.00   2227080.00   2343200.00   2574980.00   3785590.00   5174630.00   7034370.00   7284980.00   8123980.00   9561400.00   9613200.00  11099600.00  11673300.00  14217200.00  18092200.00  21405600.00  21877300.00  23538000.00  22194100.00  24324100.00  23306000.00  23704300.00  21324800.00  23049600.00  23818700.00  27361500.00
2019-02-27/12:06:27.25          0.00000      0.00000      0.00000      38817.7      0.00000      0.00000      0.00000      0.00000      0.00000      0.00000      0.00000      0.00000      0.00000      0.00000      0.00000      15907.7      31445.9      0.00000                 0.00     15248.70         0.00         0.00         0.00     14790.80         0.00     14631.10     14566.70     29023.40         0.00     72132.60     57578.10    114951.00     86089.70     57329.80    214821.00    200390.00    414988.00    994590.00   1624720.00   1997830.00   2113800.00   2804630.00   3613070.00   4713580.00   6340860.00   6821340.00   8123980.00   8626250.00  10083400.00  10152400.00  11195500.00  14700700.00  17110600.00  20405800.00  21877300.00  21436900.00  22194100.00  24324100.00  22106200.00  23704300.00  23079100.00  23049600.00  23818700.00  25209500.00
2019-02-27/12:06:29.25          0.00000      20268.6      0.00000      0.00000      0.00000      0.00000      0.00000      0.00000      0.00000      0.00000      34112.4      0.00000      0.00000      16320.3      32213.3      0.00000      31445.9      0.00000                 0.00     15248.70     30232.20         0.00         0.00         0.00     14705.60     14631.10     14566.70     29023.40     43395.70     28852.80     86367.70    100582.00     86089.70    100328.00    128890.00    186076.00    329123.00   1051840.00   1796560.00   1997830.00   2228490.00   2689800.00   2693130.00   4713580.00   6572010.00   8560430.00   8123980.00   7107380.00   6911030.00   8259120.00  10717800.00  14217200.00  16129400.00  19406400.00  20855400.00  21436900.00  21107000.00  23187900.00  22106200.00  22418200.00  20623400.00  22265800.00  23818700.00  25209500.00
2019-02-27/12:06:31.25          0.00000      0.00000      39654.8      19408.8      0.00000      0.00000      0.00000      35895.4      0.00000      0.00000      0.00000      0.00000      0.00000      0.00000      0.00000      0.00000      0.00000      0.00000                 0.00         0.00     15116.00         0.00     29774.90         0.00         0.00         0.00     29133.50     14511.70     43395.70     43279.30     14394.40    158059.00     57392.80     85995.20     71604.80    128820.00    329123.00    808521.00   1510170.00   1997830.00   2113800.00   2460160.00   3038070.00   4483090.00   6340860.00   7632760.00   7658620.00   6173150.00   6441380.00   8732320.00   9762570.00  12767000.00  16129400.00  18407300.00  20855400.00  20387000.00  21107000.00  22052200.00  20906800.00  21132600.00  20623400.00  21482100.00  22015800.00  24133700.00
2019-02-27/12:06:33.25          0.00000      0.00000      0.00000      0.00000      0.00000      18637.0      0.00000      0.00000      0.00000      0.00000      17056.2      0.00000      0.00000      0.00000      0.00000      15907.7      0.00000      0.00000             15393.80     15248.70         0.00         0.00         0.00         0.00     14705.60         0.00     14566.70         0.00     57861.10     57705.90     43183.50    129320.00     86089.70    128994.00    171855.00    128820.00    357744.00    837146.00   1338350.00   1568050.00   1741060.00   2230530.00   2693130.00   4252620.00   5185450.00   6126050.00   6844450.00   7107380.00   6206590.00   8259120.00   8807750.00  12283800.00  15393700.00  16410300.00  18812900.00  19337500.00  21107000.00  19782100.00  20906800.00  20168800.00  19922000.00  19915100.00  20213700.00  21982900.00
2019-02-27/12:06:35.25          20733.5      0.00000      0.00000      0.00000      0.00000      0.00000      0.00000      0.00000      0.00000      0.00000      0.00000      0.00000      16549.4      0.00000      0.00000      15907.7      15722.9      0.00000                 0.00         0.00         0.00         0.00         0.00         0.00         0.00     29262.20         0.00     14511.70         0.00     43279.30     86367.70     28737.20     43044.50     85995.20     85926.00    171762.00    228950.00    779896.00   1452890.00   1682650.00   1569050.00   1886140.00   2578170.00   3791740.00   4954430.00   5894330.00   6379330.00   6640220.00   7733120.00   9205600.00  10240100.00  10834700.00  10984000.00  10677300.00  10912600.00  10693800.00  10530000.00  11001500.00  12224900.00  12467500.00  13615900.00  14435400.00  17511700.00  19832900.00
2019-02-27/12:06:37.25          0.00000      0.00000      0.00000      19408.8      0.00000      0.00000      0.00000      0.00000      0.00000      0.00000      0.00000      0.00000      16549.4      32640.7      0.00000      0.00000      0.00000      0.00000                 0.00         0.00     45348.40         0.00         0.00         0.00         0.00     14631.10         0.00     29023.40     43395.70     57705.90     14394.40     57474.70     86089.70     85995.20    143212.00    128820.00    243261.00    722648.00   1223810.00   1338870.00   1454380.00   2000930.00   2233300.00   3618930.00   4954430.00   6589550.00   5681810.00   5005860.00   4798320.00   6249050.00   7495450.00  10351800.00  12453100.00  16410300.00  16771900.00  17239600.00  17848400.00  16663500.00  16413200.00  16316000.00  15716800.00  16782900.00  16611400.00  19832900.00
2019-02-27/12:06:39.25          0.00000      0.00000      0.00000      0.00000      19012.3      0.00000      0.00000      0.00000      0.00000      0.00000      0.00000      0.00000      0.00000      0.00000      16106.6      0.00000      0.00000      15551.8                 0.00     15248.70         0.00         0.00     29774.90         0.00     14705.60         0.00     14566.70         0.00     14465.20     43279.30     43183.50     71843.60     71741.20    128994.00    143212.00    143134.00    171711.00    608154.00    937483.00   1281570.00   1397050.00   1340950.00   2233300.00   3158180.00   4261510.00   4272890.00   5216910.00   3839110.00   4798320.00   5540000.00   7018420.00   9386420.00  11473600.00  13666900.00  14987300.00  15405200.00  14864600.00  16096800.00  15216000.00  15674300.00  14316000.00  13653100.00  15711300.00  16877900.00
2019-02-27/12:06:41.25          0.00000      0.00000      0.00000      0.00000      0.00000      0.00000      36564.9      0.00000      0.00000      0.00000      0.00000      16794.4      0.00000      16320.3      0.00000      0.00000      0.00000      0.00000                 0.00         0.00         0.00     14995.70         0.00         0.00     14705.60         0.00         0.00         0.00     43395.70     28852.80     28788.90         0.00     86089.70    128994.00    128890.00    100193.00    214640.00    493667.00    994746.00   1052420.00   1167740.00   1627870.00   1888470.00   2582350.00   3395630.00   4736050.00   4519720.00   3839110.00   4798320.00   5067410.00   6541470.00   8903840.00  10494500.00  12670000.00  13968000.00  14881300.00  14322400.00  14397400.00  14617500.00  14391200.00  13615900.00  14435400.00  14136400.00  15266700.00
2019-02-27/12:06:43.25          0.00000      0.00000      0.00000      0.00000      0.00000      18637.0      0.00000      0.00000      0.00000      0.00000      0.00000      0.00000      0.00000      0.00000      0.00000      15907.7      0.00000      0.00000             15393.80     15248.70         0.00         0.00         0.00     44372.80     29411.20     14631.10         0.00     14511.70     28930.40     28852.80     28788.90     71843.60    100438.00    100328.00     85926.00     71566.10    228950.00    414960.00    808647.00   1166990.00   1339720.00   1455710.00   1744810.00   3043000.00   4030580.00   4736050.00   4519720.00   3839110.00   4094480.00   5303690.00   6303040.00   8421350.00  10005100.00  12171700.00  12439900.00  13833800.00  13780300.00  13265000.00  12822900.00  12467500.00  13615900.00  12284600.00  13686500.00  13656000.00
2019-02-27/12:06:45.25          0.00000      0.00000      0.00000      38817.7      0.00000      18637.0      0.00000      0.00000      35264.3      0.00000      0.00000      0.00000      0.00000      0.00000      0.00000      0.00000      0.00000      0.00000                 0.00         0.00         0.00         0.00         0.00         0.00         0.00     14631.10         0.00         0.00     14465.20         0.00     43183.50     57474.70     57392.80    100328.00     85926.00    143134.00    228950.00    751272.00   1052010.00    995131.00   1511720.00   1398330.00   1687350.00   2467200.00   3164780.00   4504460.00   4519720.00   3839110.00   4094480.00   5303690.00   5826230.00   7938960.00   9515790.00  11175400.00  12949200.00  13310200.00  13780300.00  13265000.00  12822900.00  11185700.00  12216000.00  12871100.00  11887500.00  13656000.00
2019-02-27/12:06:47.25          0.00000      0.00000      0.00000      0.00000      0.00000      0.00000      36564.9      0.00000      0.00000      0.00000      0.00000      0.00000      0.00000      0.00000      0.00000      0.00000      0.00000      0.00000                 0.00         0.00         0.00         0.00     29774.90         0.00         0.00         0.00         0.00     43535.20     43395.70     57705.90     86367.70     57474.70     28696.20     42997.20     28641.70    128820.00    143091.00    465046.00    751389.00    937846.00    938443.00   1455710.00   1744810.00   2352060.00   3626500.00   3809820.00   3648500.00   3430880.00   4094480.00   4594900.00   5826230.00   7094990.00   8537420.00  10677300.00  11930700.00  12786800.00  12696500.00  12699000.00  12224900.00  11185700.00  11516200.00  11502800.00  11437900.00  12045800.00
2019-02-27/12:06:49.25          20733.5      20268.6      19827.3      0.00000      0.00000      0.00000      18282.4      0.00000      0.00000      0.00000      0.00000      0.00000      0.00000      0.00000      0.00000      0.00000      0.00000      15551.8                 0.00     15248.70         0.00         0.00     14887.40     29581.70     44117.00     14631.10         0.00     14511.70         0.00     28852.80     57578.10     57474.70     86089.70     42997.20     57283.70     71566.10    200330.00    550910.00    937483.00   1052420.00    895453.00   1340950.00   1457520.00   2236920.00   3164780.00   3288960.00   4055030.00   4305740.00   5032970.00   6249050.00   5826230.00   7938960.00   9026560.00  10677300.00  11930700.00  13310200.00  14322400.00  12699000.00  13421000.00  11826600.00  12216000.00  12284600.00  11437900.00  11509100.00
2019-02-27/12:06:51.25          20733.5      40537.4      19827.3      19408.8      0.00000      0.00000      0.00000      35895.4      0.00000      0.00000      0.00000      0.00000      0.00000      0.00000      0.00000      0.00000      15722.9      0.00000                 0.00         0.00     60464.70     29991.50         0.00     29581.70     58822.80         0.00         0.00     58047.10     72326.60     72132.60     57578.10    100582.00    100438.00    186327.00    214821.00    314906.00    522324.00    722648.00   1166540.00   1224280.00   1569050.00   1513100.00   1802280.00   2467200.00   2818550.00   3636190.00   4055030.00   4072420.00   5267650.00   6721870.00   8330470.00   9869080.00  13432900.00  17408700.00  20855400.00  22487300.00  23281500.00  24324100.00  24506300.00  22418200.00  19922000.00  17565800.00  15711300.00  15803700.00
2019-02-27/12:06:53.25          0.00000      0.00000      39654.8      77635.8      0.00000      0.00000      0.00000      0.00000      0.00000      17335.2      17056.2      16794.4      16549.4      0.00000      0.00000      0.00000      0.00000      0.00000                 0.00     45746.30     60464.70     59983.30     74437.90    103538.00    147060.00    175579.00    174806.00    232197.00    274852.00    274115.00    431869.00    610738.00    724683.00    809908.00    995495.00   1625070.00   1796410.00   2340440.00   4002910.00   4463350.00   5155130.00   6309550.00   7238660.00   8519820.00  10389100.00  13668800.00  17216000.00  19167000.00  20215000.00  20353300.00  20529100.00  19783800.00  21039100.00  24407300.00  28016400.00  34594600.00  40189100.00  44275700.00  54054400.00  55364700.00  51966900.00  46239600.00  36909500.00  33822500.00
2019-02-27/12:06:55.25          0.00000      40537.4      0.00000      0.00000      0.00000      0.00000      0.00000      0.00000      35264.3      0.00000      0.00000      0.00000      16549.4      0.00000      32213.3      0.00000      62892.2      62207.7             76970.00    121992.00     90697.60    104972.00    193543.00    325418.00    338250.00    380436.00    619160.00    878108.00   1179190.00   1233760.00   1807160.00   2005230.00   2461920.00   3147960.00   4005930.00   4462570.00   6526330.00   8018310.00   9857940.00  11702200.00  15166500.00  20726500.00  24461100.00  23571600.00  20829400.00  22750600.00  21891500.00  34707600.00  42506400.00  42797200.00  48979000.00  53437800.00  60153400.00  66281200.00  76069100.00  91078600.00  98756800.00  98518000.00  94289100.00  85354500.00  71823800.00  58080600.00  51396000.00  41909000.00
2019-02-27/12:06:57.25          0.00000      0.00000      0.00000      0.00000      0.00000      18637.0      0.00000      0.00000      0.00000      0.00000      68225.3      0.00000      16549.4      0.00000      0.00000      0.00000      0.00000      62207.7             46181.70     91493.40     90697.60    104972.00    253098.00    207080.00    352958.00    409703.00    590019.00    791009.00   1121300.00   1349230.00   1576690.00   1631370.00   2002370.00   2803570.00   2916010.00   4003760.00   5608300.00   7559000.00   9857940.00  11702200.00  20707600.00  27212800.00  27246500.00  23571600.00  23620900.00  25551700.00  25638300.00  25748200.00  26834400.00  27971500.00  26289900.00  28520900.00  34341700.00  45010000.00  52195400.00  62162000.00  68773300.00  71853100.00  68627000.00  60561600.00  51966900.00  44663300.00  36909500.00  32745200.00
2019-02-27/12:06:59.25          20733.5      0.00000      0.00000      291144.      0.00000      0.00000      0.00000      0.00000      0.00000      0.00000      17056.2      0.00000      0.00000      16320.3      0.00000      15907.7      15722.9      62207.7             46181.70     60995.20    105814.00    314928.00    208432.00    340211.00    411789.00    475554.00    852295.00    950693.00   1179190.00   1580190.00   1749540.00   2005230.00   2921560.00   3492400.00   4235450.00   5150950.00   7215080.00  11235900.00  17917100.00  29024200.00  36010200.00  30462400.00  29105200.00  28221500.00  27347900.00  26486100.00  27513800.00  28574000.00  31098900.00  35134400.00  37367900.00  45594900.00  50195800.00  53093400.00  56332400.00  57903200.00  59948200.00  60332100.00  56478600.00  52769200.00  46312700.00  39938000.00  36909500.00  30591100.00
2019-02-27/12:07:01.25          0.00000      0.00000      0.00000      0.00000      0.00000      0.00000      36564.9      17947.6      0.00000      34670.5      17056.2      0.00000      0.00000      0.00000      0.00000      47723.3      15722.9      0.00000             46181.70     30497.40    120931.00    179954.00    223320.00    310626.00    455913.00    738976.00    910582.00   1241050.00   1758140.00   2128800.00   2700430.00   3789020.00   6314080.00  10333800.00  17930600.00  37840800.00  68711400.00  80031900.00  76263000.00  76292500.00  72561600.00  56614200.00  37953100.00  29152500.00  28280500.00  27420900.00  28452000.00  30931300.00  36796200.00  40879300.00  47040200.00  53437800.00  62149400.00  66281300.00  76069100.00  78190100.00  80951700.00  84576800.00  79600000.00  73588200.00  66139700.00  58080600.00  53209900.00  46226500.00
2019-02-27/12:07:03.25          0.00000      0.00000      0.00000      0.00000      0.00000      0.00000      0.00000      0.00000      0.00000      0.00000      0.00000      0.00000      16549.4      0.00000      64427.0      31815.4      31445.9      15551.8             46181.70     76244.30    241867.00    149961.00    431770.00    480746.00    889842.00   1368380.00   1420650.00   2141390.00   2945410.00   3804260.00   5180230.00   8052370.00  12190200.00  24421600.00  68769200.00 123975000.00 118168000.00  87610800.00  72487300.00  54652200.00  43464000.00  41636500.00  41688000.00  39884500.00  39968000.00  41954800.00  45874200.00  49870000.00  55880700.00  63022700.00  75297600.00  88031700.00 105434000.00 128001000.00 145749000.00 149813000.00 164220000.00 162050000.00 161228000.00 154132000.00 145058000.00 136274000.00 110699000.00  84143400.00
2019-02-27/12:07:05.25          0.00000      0.00000      19827.3      0.00000      0.00000      0.00000      0.00000      35895.4      0.00000      0.00000      0.00000      0.00000      16549.4      16320.3      16106.6      47723.3      0.00000      62207.7            107759.00    198240.00    151164.00    487405.00    461550.00    747045.00   1198790.00   1661170.00   2382790.00   3826760.00   5901570.00  10401600.00  21737600.00  68998500.00 186834000.00 218460000.00 155067000.00 118203000.00 102845000.00  95213000.00  83831600.00  72515400.00  65019700.00  58492900.00  58565300.00  56776400.00  56895200.00  61782200.00  61991500.00  69910600.00  78007400.00  86335800.00  94967600.00 104000000.00 117640000.00 128001000.00 145749000.00 158618000.00 173365000.00 181129000.00 181329000.00 183644000.00 174168000.00 168611000.00 156816000.00 132167000.00
2019-02-27/12:07:07.25          0.00000      0.00000      0.00000      0.00000      0.00000      0.00000      0.00000      17947.6      0.00000      0.00000      0.00000      0.00000      0.00000      16320.3      48320.1      79539.3      47169.0      31103.7            107759.00    152491.00    302338.00    344923.00    811491.00   1087360.00   1846220.00   2862000.00   3841280.00   5920540.00   9964820.00  18993000.00  72914800.00 235118000.00 304278000.00 210465000.00 155067000.00 139431000.00 118168000.00 102838000.00  91423300.00  80075400.00  76341100.00  68850700.00  61389400.00  58660400.00  61617700.00  65576700.00  73431100.00  73745900.00  81875400.00  94154300.00 110812000.00 120067000.00 131952000.00 142607000.00 154315000.00 158618000.00 173365000.00 181129000.00 191426000.00 205265000.00 200559000.00 188131000.00 171667000.00 143137000.00
2019-02-27/12:07:09.25          0.00000      0.00000      0.00000      0.00000      0.00000      0.00000      0.00000      0.00000      0.00000      17335.2      0.00000      0.00000      0.00000      16320.3      32213.3      0.00000      15722.9      108864.            184732.00    426997.00    914680.00   1822620.00   3508390.00   8289020.00  22207500.00  97364400.00 377085000.00 581044000.00 479338000.00 390603000.00 338727000.00 271729000.00 234783000.00 194550000.00 162884000.00 139431000.00 118168000.00  99022700.00  87624500.00  83864100.00  91516900.00  87794600.00  91714100.00  91863100.00  92055200.00 107701000.00 133377000.00 141822000.00 142590000.00 151560000.00 177210000.00 212309000.00 270778000.00 310850000.00 372767000.00 402272000.00 377035000.00 313056000.00 273340000.00 227020000.00 200559000.00 175108000.00 164236000.00 136553000.00
2019-02-27/12:07:11.25          0.00000      20268.6      0.00000      0.00000      0.00000      0.00000      18282.4      0.00000      0.00000      0.00000      34112.4      33589.0      49648.4      16320.3      0.00000      47723.3      62892.2      217733.            215522.00    472750.00    763471.00   1102420.00   2077640.00   3485630.00   7179190.00  14784400.00  49898200.00 237460000.00 426385000.00 390603000.00 321941000.00 288169000.00 304278000.00 254750000.00 186479000.00 154984000.00 139390000.00 118159000.00  87624500.00  68744000.00  54687000.00  47242500.00  45428600.00  45502400.00  51240000.00  61782200.00  96467700.00 126100000.00 158495000.00 175692000.00 185374000.00 195675000.00 206790000.00 201827000.00 197547000.00 185198000.00 182538000.00 190712000.00 191426000.00 172883000.00 150862000.00 129836000.00 107029000.00  92845300.00
2019-02-27/12:07:13.25          0.00000      20268.6      0.00000      0.00000      0.00000      0.00000      18282.4      0.00000      0.00000      52005.9      0.00000      33589.0      33098.8      0.00000      0.00000      31815.4      0.00000      0.00000             15393.80     45746.30     90697.60     89975.50    119102.00    251456.00    205886.00    175579.00    247645.00    558760.00   1410750.00   2821960.00   4257220.00   5401310.00   4243510.00   3607230.00   3374860.00   3029080.00   2684360.00   2798760.00   2913820.00   2456340.00   2802070.00   4929970.00   8045080.00  21714100.00  49357700.00  96142000.00 149080000.00 205690000.00 239517000.00 249454000.00 251609000.00 229048000.00 206790000.00 176290000.00 154315000.00 125737000.00 116671000.00 107848000.00  94289100.00  85354500.00  71823800.00  64409500.00  55024400.00  50547200.00
2019-02-27/12:07:15.25          0.00000      40537.4      0.00000      0.00000      38024.6      18637.0      0.00000      89739.2      0.00000      17335.2      17056.2      0.00000      0.00000      16320.3      16106.6      15907.7      0.00000      31103.7             15393.80     60995.20     15116.00     89975.50    104214.00    118329.00     73528.70     73156.20     87401.50    130608.00    159121.00    187549.00    345489.00    244277.00    344377.00    387002.00    580059.00    608379.00    579572.00    751272.00    994746.00   1739950.00   3375780.00  10337800.00  30500100.00  76629800.00 115128000.00 111565000.00 125562000.00 116323000.00  78007400.00  66893500.00  50919300.00  28520900.00  16129400.00  19406400.00  11421600.00   9647870.00  12696500.00  14397400.00  11029200.00  10545000.00   6446880.00   6131670.00   4585900.00   4939210.00
2019-02-27/12:07:17.25          20733.5      0.00000      0.00000      19408.8      0.00000      0.00000      0.00000      0.00000      0.00000      0.00000      0.00000      0.00000      0.00000      0.00000      16106.6      15907.7      15722.9      0.00000                 0.00     15248.70     15116.00         0.00     29774.90         0.00     29411.20         0.00     29133.50     72559.10     72326.60     57705.90     57578.10     57474.70     71741.20    128994.00     85926.00    143134.00    186021.00    186008.00    465118.00    808961.00    666186.00   1168800.00   1055360.00   1344790.00   2126230.00   3057510.00   3300100.00   3197630.00   2394350.00   1850230.00   2074480.00   2217430.00   2491960.00   2783610.00   3352430.00   3315490.00   3432580.00   3445240.00   3193890.00   3105130.00   2867540.00   1986010.00   2621980.00   2862550.00
2019-02-27/12:07:19.25          0.00000      0.00000      0.00000      0.00000      0.00000      0.00000      0.00000      0.00000      0.00000      17335.2      0.00000      0.00000      0.00000      0.00000      32213.3      0.00000      15722.9      0.00000                 0.00         0.00     15116.10         0.00         0.00         0.00         0.00     14631.10     14566.70     29023.40     28930.40     28852.80     57578.10     14368.60     86089.70    143327.00    128890.00     42939.40    200330.00    357720.00    493744.00    837602.00    995764.00    810217.00   1055360.00   1402330.00   1895500.00   2016230.00   3532370.00   2964410.00   1837660.00   2174710.00   1955470.00   1645980.00   2004050.00   2287150.00   2083880.00   2402720.00   2757550.00   3022080.00   3044840.00   2505850.00   2474890.00   1986010.00   1836640.00   1824500.00
2019-02-27/12:07:21.25          0.00000      0.00000      39654.8      19408.8      0.00000      0.00000      0.00000      0.00000      0.00000      52005.9      0.00000      0.00000      0.00000      0.00000      0.00000      0.00000      0.00000      0.00000                 0.00         0.00         0.00         0.00     29774.90     29581.80         0.00     58524.80     87401.50     29023.40     57861.10     43279.30     43183.50     28737.20     86089.70    100328.00    114569.00     71566.10     14308.80    128773.00    357776.00    837602.00    895453.00    996676.00   1285150.00   1344790.00   1405270.00   2941790.00   3300100.00   2731210.00   2159940.00   1938720.00   1955470.00   2097110.00   2126020.00   2163050.00   2718080.00   2663480.00   2487580.00   2881040.00   2597710.00   2346060.00   2125910.00   1986010.00   1696410.00   1087940.00
2019-02-27/12:07:23.25          0.00000      0.00000      0.00000      0.00000      0.00000      0.00000      0.00000      0.00000      0.00000      0.00000      34112.4      33589.0      0.00000      0.00000      0.00000      0.00000      0.00000      0.00000                 0.00         0.00         0.00     14995.70         0.00         0.00         0.00         0.00     14566.70     29023.40     72326.60         0.00     14394.40     71843.60     71741.20     57329.80     71604.80    128820.00     85853.90    186008.00    443650.00    866242.00    838134.00    939302.00    997910.00   1114610.00   1578280.00   2826080.00   3300100.00   3197630.00   2042740.00   1850230.00   1687710.00   1886570.00   2126020.00   2038960.00   2083880.00   2402720.00   2487580.00   2316950.00   2746740.00   2186280.00   1951430.00   1376710.00   1303800.00    970763.00
2019-02-27/12:07:25.25          0.00000      0.00000      0.00000      38817.7      0.00000      18637.0      0.00000      35895.4      17632.1      17335.2      0.00000      0.00000      0.00000      0.00000      0.00000      0.00000      0.00000      0.00000                 0.00         0.00         0.00         0.00         0.00         0.00     14705.60         0.00     14566.70     14511.70     14465.20     28852.80     14394.40     43105.90    100438.00     85995.30     42962.60    100193.00    143092.00    128773.00    465118.00    837602.00    866794.00   1111430.00   1170250.00   1517430.00   1578280.00   2710370.00   3183980.00   2498030.00   1837660.00   1850230.00   2074480.00   1976800.00   2247990.00   2535370.00   2337540.00   2533100.00   2622560.00   2316950.00   2448680.00   2625700.00   1951430.00   1791020.00   1528150.00   1037720.00
2019-02-27/12:07:27.25          20733.5      0.00000      39654.8      0.00000      19012.3      0.00000      0.00000      0.00000      0.00000      0.00000      0.00000      0.00000      0.00000      16320.3      16106.6      31815.4      0.00000      0.00000                 0.00         0.00         0.00         0.00         0.00         0.00         0.00         0.00         0.00         0.00     14465.20     28852.80     57578.10     28737.20     43044.50    100328.00     85926.10    100193.00    143092.00    143082.00    522370.00    780320.00    895453.00    939302.00   1227700.00   1287240.00   2241600.00   2710370.00   3067870.00   2614610.00   1925550.00   1673260.00   1747210.00   1826420.00   2004050.00   2287150.00   2337540.00   3054670.00   2622560.00   3163120.00   2895790.00   2106390.00   2038670.00   2083510.00   1528150.00   1422730.00
2019-02-27/12:07:29.25          0.00000      20268.6      0.00000      0.00000      0.00000      0.00000      0.00000      17947.6      0.00000      0.00000      0.00000      0.00000      16549.4      0.00000      0.00000      0.00000      62892.2      15551.8             15393.80     15248.70     15116.10         0.00         0.00         0.00     14705.60     29262.20     29133.50     14511.70     72326.60     57705.90     57578.10     57474.70    172182.00     71662.50    100247.00    128820.00    100163.00    200317.00    808647.00   1109700.00    938444.00   1226180.00   1112800.00   1574980.00   1895500.00   3288960.00   2951760.00   2498030.00   2394350.00   2292720.00   1955470.00   2217430.00   2369970.00   2163050.00   2844940.00   3185070.00   3297570.00   3304180.00   3044840.00   2625700.00   2562150.00   1693530.00   1752500.00   1004240.00
2019-02-27/12:07:31.25          0.00000      20268.6      19827.3      0.00000      0.00000      18637.0      0.00000      0.00000      0.00000      0.00000      0.00000      0.00000      0.00000      32640.7      16106.6      0.00000      0.00000      0.00000             15393.80         0.00     15116.10         0.00         0.00         0.00         0.00     29262.20         0.00     29023.40     28930.40     72132.60     57578.10     57474.70     86089.70     57329.80    100247.00    114507.00    100163.00    157390.00    608250.00   1109700.00   1225060.00    996676.00   1285150.00   1459880.00   2241600.00   2594660.00   3416230.00   2614610.00   2511560.00   2410730.00   1955470.00   2337750.00   2369970.00   2907740.00   3225550.00   3706760.00   3567610.00   3727370.00   3044840.00   2945310.00   2562150.00   1986010.00   1752500.00   1824500.00
2019-02-27/12:07:33.25          41467.0      0.00000      0.00000      0.00000      0.00000      0.00000      0.00000      0.00000      17632.1      0.00000      0.00000      0.00000      49648.4      0.00000      32213.3      0.00000      0.00000      0.00000                 0.00     15248.70         0.00         0.00         0.00     14790.80     14705.60         0.00         0.00         0.00         0.00     72132.60     71972.90     28737.20     71741.20    100328.00    143212.00     71566.10    143092.00    171699.00    522370.00    894884.00   1167740.00   1340950.00   1457520.00   1805200.00   2703150.00   3636190.00   3183980.00   2498030.00   2277140.00   2410730.00   2431550.00   2337750.00   2491960.00   2659490.00   3098670.00   3967640.00   3702640.00   3304180.00   2895790.00   2625700.00   2562150.00   1986010.00   1948820.00   1355770.00
2019-02-27/12:07:35.25          0.00000      0.00000      0.00000      0.00000      0.00000      0.00000      0.00000      17947.6      0.00000      0.00000      0.00000      0.00000      0.00000      0.00000      0.00000      0.00000      0.00000      0.00000                 0.00         0.00     15116.10         0.00         0.00     14790.80         0.00         0.00     14566.70         0.00     28930.40     14426.30     57578.10     57474.70    114787.00    143327.00     42962.60    157448.00    186021.00    271862.00    636877.00   1109700.00   1053090.00   1340950.00   1342610.00   1747650.00   2241600.00   2478970.00   2951760.00   2731210.00   2746000.00   2646760.00   2193500.00   2578410.00   2979960.00   2535370.00   3098670.00   3445910.00   3027550.00   3304180.00   2895790.00   2625700.00   2213150.00   2181010.00   1836640.00   1824500.00
2019-02-27/12:07:37.25          20733.5      0.00000      0.00000      0.00000      19012.3      0.00000      0.00000      0.00000      0.00000      0.00000      0.00000      0.00000      0.00000      0.00000      0.00000      31815.4      0.00000      0.00000             15393.80     15248.70     30232.20     14995.70         0.00         0.00     14705.60         0.00         0.00     14511.70     43395.70     43279.30     57578.10     14368.60     86089.70     71662.50    157533.00    114507.00     71544.70    271862.00    722761.00    937847.00    895453.00   1226180.00   1342610.00   1344790.00   2933960.00   3809820.00   3532370.00   2964410.00   2511560.00   2174710.00   1955470.00   2698750.00   2369970.00   2783610.00   2844940.00   3054670.00   3567610.00   2881040.00   2895790.00   2625700.00   2038670.00   2083510.00   1135550.00   1422730.00
2019-02-27/12:07:39.25          0.00000      0.00000      0.00000      0.00000      0.00000      0.00000      91413.0      17947.6      0.00000      0.00000      0.00000      0.00000      0.00000      0.00000      0.00000      0.00000      0.00000      15551.8                 0.00         0.00     30232.20     14995.70         0.00     14790.80     14705.60         0.00     14566.70     29023.40     57861.10     86559.40     14394.40     86212.60     86089.70     57329.90     71604.80     85879.60    100163.00    214626.00    694132.00    937847.00   1053090.00   1226180.00   1457520.00   1574980.00   2587760.00   3809820.00   3067870.00   2498030.00   2628780.00   2528740.00   2312520.00   2097110.00   2613950.00   2659490.00   3225550.00   3445910.00   3162550.00   3022080.00   3044840.00   2625700.00   2213150.00   1522930.00   1948820.00   1004240.00
2019-02-27/12:07:41.25          41467.0      0.00000      19827.3      0.00000      0.00000      0.00000      18282.4      0.00000      0.00000      0.00000      0.00000      33589.0      0.00000      0.00000      0.00000      0.00000      0.00000      0.00000             15393.80         0.00         0.00         0.00     14887.40     44372.80         0.00     14631.10     14566.70         0.00     86792.20     14426.30     71972.90     86212.60     43044.50    100328.00    100247.00     57252.70    143092.00    329100.00   1052010.00   1281580.00   1167740.00   1398330.00   1457520.00   1891540.00   2818550.00   3057510.00   3300110.00   2498030.00   2863230.00   2410730.00   2669630.00   2698750.00   2735950.00   3031870.00   3352430.00   4293780.00   3837680.00   3727370.00   3193890.00   2625700.00   2474890.00   2181010.00   1696410.00   2092370.00
2019-02-27/12:07:43.25          20733.5      0.00000      0.00000      0.00000      0.00000      0.00000      18282.4      0.00000      0.00000      0.00000      0.00000      0.00000      0.00000      0.00000      16106.6      15907.7      0.00000      0.00000                 0.00     15248.70         0.00     44987.40         0.00         0.00         0.00     14631.10     29133.50     43535.20     28930.40     28852.80     71972.90     43105.90     86089.70    100328.00    171855.00    114507.00    114473.00    228935.00    937483.00    995131.00   1167740.00   1513100.00   1629890.00   2121790.00   3049370.00   4272890.00   3822720.00   2614610.00   2628780.00   2882820.00   2550590.00   2939450.00   3101970.00   3528470.00   3606210.00   4098100.00   3837680.00   4150630.00   3044840.00   2625700.00   2474890.00   1986010.00   1836640.00   2192820.00
2019-02-27/12:07:45.25          0.00000      20268.6      0.00000      0.00000      19012.3      18637.0      0.00000      0.00000      0.00000      0.00000      0.00000      0.00000      0.00000      16320.3      0.00000      0.00000      0.00000      0.00000                 0.00         0.00         0.00         0.00     14887.40     14790.80         0.00         0.00     29133.50     29023.40     43395.70    115413.00     14394.40     71843.60     86089.70    143327.00    143212.00     71566.10    157401.00    357720.00   1052010.00   1166990.00   1167740.00   1455710.00   1572430.00   2352060.00   2703150.00   3173230.00   3648500.00   3197630.00   2746000.00   2646760.00   2669630.00   2578410.00   3590090.00   3528470.00   4431160.00   3967650.00   4107780.00   3304180.00   3193890.00   2625700.00   2125910.00   2278510.00   1584230.00   1891470.00
2019-02-27/12:07:47.25          0.00000      0.00000      0.00000      0.00000      0.00000      0.00000      0.00000      0.00000      0.00000      0.00000      0.00000      16794.4      0.00000      0.00000      16106.6      31815.4      0.00000      0.00000             15393.80         0.00         0.00     59983.40         0.00         0.00         0.00         0.00         0.00     72559.10     43395.70     86559.40     43183.50     14368.60    129136.00    143327.00     85926.10    157448.00    200330.00    243244.00    608250.00   1281580.00   1225060.00   1226180.00   2003410.00   2236920.00   3164780.00   3173230.00   3648500.00   2964410.00   2511560.00   2764790.00   2788670.00   3059800.00   3712130.00   3900980.00   3986930.00   3967650.00   3567610.00   3727370.00   3044840.00   2785500.00   2125910.00   2181010.00   1836640.00   1757540.00
2019-02-27/12:07:49.25          41467.0      20268.6      0.00000      0.00000      19012.3      0.00000      0.00000      0.00000      0.00000      0.00000      0.00000      16794.4      0.00000      16320.3      0.00000      0.00000      0.00000      0.00000                 0.00         0.00         0.00         0.00         0.00         0.00     14705.60         0.00         0.00     14511.70     14465.20     28852.80         0.00     86212.60     71741.20    128994.00    128890.00     85879.60    157401.00    300481.00    994746.00    995131.00   1225060.00   1455710.00   1744810.00   2121790.00   3164780.00   3809820.00   3822720.00   2847810.00   2159940.00   2764790.00   2550590.00   2939450.00   2979960.00   3031870.00   3098670.00   3576330.00   3702640.00   3586300.00   2895790.00   2785500.00   2300400.00   2083510.00   1640320.00   1489690.00
2019-02-27/12:07:51.25          0.00000      0.00000      0.00000      0.00000      0.00000      0.00000      0.00000      17947.6      0.00000      0.00000      0.00000      0.00000      0.00000      0.00000      16106.6      0.00000      0.00000      0.00000                 0.00     15248.70     15116.10         0.00     14887.40         0.00         0.00         0.00     14566.70     29023.40     43395.70     57705.90     86367.70    100582.00     57392.80     71662.50    114569.00    128821.00    128782.00    443580.00    937483.00   1166990.00   1569050.00   1742660.00   1687350.00   2582350.00   3799670.00   4272890.00   4055030.00   2614610.00   2628780.00   2764790.00   3026780.00   3300530.00   3224000.00   3528470.00   3733110.00   3837200.00   4445430.00   3868450.00   2597710.00   2785500.00   2562150.00   1986010.00   2173200.00   1824500.00
2019-02-27/12:07:53.25          0.00000      0.00000      0.00000      0.00000      0.00000      0.00000      0.00000      0.00000      0.00000      17335.2      0.00000      0.00000      0.00000      0.00000      0.00000      0.00000      0.00000      0.00000                 0.00         0.00         0.00         0.00         0.00         0.00         0.00         0.00     43700.30     29023.40     28930.40     43279.30     86367.70     57474.70    129136.00    143327.00    114569.00    171762.00    243261.00    414960.00    994746.00   1224280.00   1454380.00   1627870.00   1744810.00   2236920.00   3626510.00   4272890.00   3822720.00   3314250.00   2746000.00   3000860.00   2669630.00   3059800.00   3346020.00   3280160.00   3860010.00   3967650.00   3837680.00   3022080.00   3193890.00   2785500.00   2213150.00   2083510.00   1836640.00   1757540.00
2019-02-27/12:07:55.25          0.00000      20268.6      0.00000      0.00000      57037.1      0.00000      0.00000      0.00000      0.00000      17335.2      51168.8      0.00000      0.00000      0.00000      16106.6      0.00000      47169.0      0.00000                 0.00     15248.70         0.00         0.00         0.00         0.00     29411.20     14631.10         0.00         0.00     28930.40     43279.30     43183.50     71843.60    100438.00    114661.00    143212.00    100193.00    114473.00    493667.00    937483.00   1109700.00   1511720.00   1455710.00   1888480.00   2006660.00   3799670.00   4967660.00   4519720.00   2498030.00   2746000.00   2528740.00   2550590.00   2819100.00   3224000.00   3156010.00   3606210.00   3576330.00   2757550.00   3445240.00   3044840.00   2106390.00   2038670.00   2278510.00   1752500.00   1087940.00
2019-02-27/12:07:57.25          0.00000      0.00000      0.00000      0.00000      0.00000      0.00000      0.00000      0.00000      0.00000      0.00000      0.00000      0.00000      16549.4      16320.3      0.00000      0.00000      0.00000      15551.8             30787.70     15248.70     60464.70         0.00         0.00         0.00         0.00         0.00     29133.50         0.00     57861.10     72132.60     28788.90     71843.60    143485.00    114661.00     71604.80    200390.00    114473.00    465046.00    937483.00   1281580.00   1282390.00   1283560.00   1888480.00   2121790.00   3164780.00   2826080.00   4055030.00   3664150.00   3097710.00   2646760.00   2312520.00   2698750.00   2979960.00   2783610.00   2971800.00   3185070.00   3162550.00   3163130.00   2597710.00   1866730.00   1951430.00   1596050.00   1303800.00   1355770.00
2019-02-27/12:07:59.25          0.00000      0.00000      0.00000      0.00000      0.00000      0.00000      0.00000      17947.6      52896.7      0.00000      0.00000      0.00000      0.00000      16320.3      0.00000      0.00000      0.00000      0.00000             46181.80     15248.70     15116.10     14995.70         0.00     14790.80         0.00     29262.20         0.00     43535.20     72326.70     28852.80    100763.00    129320.00    100438.00    200660.00    100247.00     71566.10    128782.00    550910.00    937483.00   1281580.00   1397050.00   1398330.00   1744810.00   1891540.00   3511070.00   4736050.00   4055030.00   2731210.00   2746000.00   2646760.00   2074480.00   2819100.00   2369970.00   2163050.00   3098670.00   2924270.00   3162550.00   2881040.00   2597710.00   2186280.00   1951430.00   1888520.00   1640320.00   1489690.00
2019-02-27/12:08:01.25          0.00000      60806.3      0.00000      19408.8      0.00000      0.00000      0.00000      0.00000      0.00000      0.00000      0.00000      0.00000      0.00000      0.00000      0.00000      0.00000      0.00000      0.00000                 0.00     45746.30     15116.10         0.00         0.00     14790.80         0.00     14631.10         0.00     29023.40     72326.70     72132.60     71972.90    114951.00    129136.00    200660.00    114569.00    186076.00    228951.00    465046.00    994746.00   1453460.00   1454380.00   1340950.00   1802280.00   1891540.00   3395640.00   4272890.00   3822720.00   2731210.00   2277140.00   2174710.00   2193500.00   2578410.00   2613950.00   2659490.00   2718080.00   2533100.00   3297570.00   2881040.00   2187890.00   1627090.00   2038670.00   1522930.00   1415970.00   1288810.00
2019-02-27/12:08:03.25          0.00000      0.00000      0.00000      0.00000      0.00000      0.00000      0.00000      0.00000      0.00000      69341.4      0.00000      0.00000      0.00000      0.00000      16106.6      0.00000      0.00000      15551.8             15393.80         0.00         0.00     14995.70     14887.40     14790.80     14705.60         0.00         0.00     29023.40     28930.40     43279.30     28788.90    100582.00     43044.50     71662.50     71604.90    214705.00    157401.00    465046.00   1223810.00   1109700.00   1397050.00   1685260.00   1285150.00   2121790.00   2933960.00   2710370.00   3822720.00   3314250.00   2628780.00   2292720.00   2193500.00   2458080.00   2247990.00   2038960.00   2971800.00   2533100.00   2757550.00   2740010.00   2448680.00   1866730.00   1515270.00   1425450.00   1135550.00   1355770.00
2019-02-27/12:08:05.25          0.00000      0.00000      0.00000      0.00000      0.00000      37274.2      0.00000      17947.6      0.00000      0.00000      0.00000      0.00000      0.00000      0.00000      0.00000      15907.7      0.00000      0.00000                 0.00     15248.70     15116.10     44987.40     14887.40     14790.80         0.00     29262.20         0.00     43535.20     28930.40     14426.30    100763.00     43105.90    100438.00     28664.80    114569.00    114507.00    257571.00    429270.00   1052010.00   1281580.00   1454380.00   1168810.00   1687350.00   1747650.00   2703150.00   2594660.00   3067870.00   3081020.00   2159940.00   2174710.00   1955470.00   1976800.00   2613950.00   1945890.00   2337540.00   2402720.00   2622560.00   2457960.00   2262400.00   1866730.00   1428040.00   1279220.00   1023380.00   1154890.00
2019-02-27/12:08:07.25          0.00000      0.00000      0.00000      19408.8      0.00000      0.00000      0.00000      0.00000      0.00000      0.00000      17056.2      0.00000      16549.4      0.00000      16106.6      47723.3      0.00000      15551.8             30787.80         0.00         0.00         0.00         0.00         0.00     14705.60     14631.10         0.00     29023.40     72326.70     43279.30     71972.90     71843.60    100438.00     71662.50     57283.70    171762.00    186021.00    386340.00    994746.00   1338870.00   1282390.00   1111430.00   1457520.00   1632540.00   2126230.00   2594660.00   2951760.00   2731210.00   2277140.00   1850230.00   1955470.00   1826420.00   2004050.00   1821810.00   1481530.00   2044220.00   2116420.00   2140690.00   1591890.00   1307600.00   1231790.00    986796.00    813081.00   1004240.00
2019-02-27/12:08:09.25          20733.5      20268.6      0.00000      0.00000      0.00000      0.00000      0.00000      0.00000      0.00000      0.00000      0.00000      0.00000      49648.4      0.00000      32213.3      0.00000      0.00000      0.00000             15393.80         0.00     30232.20         0.00         0.00         0.00         0.00     14631.10     58267.30     29023.40     72326.70     28852.80     71972.90    129320.00    114787.00    128994.00    157533.00    243333.00    100163.00    314791.00   1052010.00    995132.00    938444.00   1168810.00   1342610.00   1632540.00   2356980.00   2247590.00   2487360.00   2381450.00   2159940.00   1555280.00   1330740.00   1465540.00   1546710.00   1325530.00   1354740.00   1066720.00   1020070.00   1030510.00   1219450.00   1048040.00   1231790.00   1035530.00   1472060.00   1690570.00
2019-02-27/12:08:11.25          0.00000      0.00000      0.00000      0.00000      0.00000      0.00000      0.00000      0.00000      0.00000      0.00000      0.00000      0.00000      16549.4      0.00000      0.00000      0.00000      0.00000      0.00000                 0.00         0.00         0.00         0.00         0.00     29581.80         0.00         0.00     58267.30     43535.20     43395.70     57705.90     57578.20     57474.70     86089.70    143327.00    128890.00     85879.60     71544.70    228935.00   1052010.00    894884.00   1167740.00   1054050.00   1170250.00    999531.00   2126230.00   3173230.00   2371280.00   1419850.00   1193230.00   1378330.00   1152280.00   1224990.00   1119940.00   1263510.00   1544930.00   1457680.00   1576630.00   1153850.00   1293930.00    928247.00    882924.00    584740.00    728963.00    468624.00
2019-02-27/12:08:13.25          20733.5      0.00000      0.00000      0.00000      19012.3      0.00000      0.00000      0.00000      0.00000      0.00000      0.00000      0.00000      0.00000      0.00000      0.00000      15907.7      0.00000      0.00000                 0.00         0.00         0.00         0.00         0.00         0.00         0.00         0.00     14566.70     29023.40     72326.70     86559.40     28788.90     71843.60    129136.00    128994.00    100247.00     57252.70    143092.00    286172.00    608250.00    894884.00    694844.00    867587.00   1055360.00    898840.00   1462940.00   1293380.00   1587850.00   1769480.00   1251800.00   1201390.00    973828.00    698847.00    998021.00    813845.00    990239.00   1066720.00   1053800.00   1065750.00   1219450.00    648748.00    632196.00    487277.00    504655.00    468624.00
2019-02-27/12:08:15.25          0.00000      0.00000      0.00000      0.00000      0.00000      0.00000      0.00000      17947.6      0.00000      0.00000      17056.2      0.00000      0.00000      0.00000      0.00000      0.00000      31445.9      0.00000             15393.80         0.00     15116.10         0.00     14887.40     14790.80         0.00         0.00     58267.30     14511.70     14465.20    100986.00    187134.00     57474.70     14348.10     42997.30    100247.00     71566.10    114473.00    228935.00    608250.00    694402.00    809476.00    695479.00    897383.00    783770.00    943964.00   1582490.00   1297760.00    910069.00    739293.00    803319.00    691305.00    668785.00    830388.00    627802.00    578255.00    724671.00    783990.00    642929.00    753954.00    598840.00    326984.00    462912.00    308394.00    368201.00
2019-02-27/12:08:17.25          0.00000      0.00000      0.00000      0.00000      0.00000      37274.2      0.00000      0.00000      0.00000      34670.5      0.00000      0.00000      16549.4      0.00000      16106.6      0.00000      0.00000      15551.8                 0.00         0.00     30232.20         0.00     29774.90     59163.90         0.00         0.00         0.00     72559.20     14465.20     57705.90     86367.70    100582.00    114787.00     71662.50    100247.00    171762.00     85853.90    243244.00    550996.00    665763.00    809476.00    666796.00    638903.00    582411.00    525981.00    642991.00    906184.00    735310.00    424518.00    479013.00    460849.00    330614.00    495153.00    503780.00    380209.00    488522.00    615372.00    713395.00    605011.00    339330.00    501388.00    267996.00    420542.00    334727.00
2019-02-27/12:08:19.25          0.00000      0.00000      0.00000      0.00000      19012.3      0.00000      0.00000      0.00000      0.00000      0.00000      0.00000      0.00000      0.00000      0.00000      16106.6      15907.7      0.00000      0.00000                 0.00     30497.50         0.00     14995.70         0.00     44372.80         0.00     14631.10         0.00     14511.70         0.00     43279.30     57578.20    100582.00     71741.20     71662.50    114569.00    214705.00     71544.70    243244.00    493744.00    443822.00    465595.00    444510.00    495315.00    496119.00    497157.00    447909.00    558170.00    276626.00    190292.00    324245.00    341912.00    255471.00    274227.00    294506.00    316837.00    390810.00    682818.00    510809.00    372301.00    319368.00    261585.00    243632.00    280357.00    234307.00
2019-02-27/12:08:21.25          0.00000      0.00000      0.00000      0.00000      0.00000      0.00000      18282.4      0.00000      0.00000      0.00000      0.00000      0.00000      0.00000      0.00000      0.00000      0.00000      0.00000      0.00000             15393.80         0.00         0.00         0.00         0.00         0.00         0.00     14631.10         0.00     14511.70     28930.40     57705.90     28788.90     57474.70    114787.00     28664.80    100247.00     71566.10     85853.90    114465.00    286216.00    415186.00    257857.00    329790.00    344556.00    215692.00    302605.00    498484.00    347936.00    378548.00    248847.00    250549.00    252713.00    225414.00    213285.00    217001.00    158414.00    276818.00    438333.00    387502.00    204760.00    319368.00    261585.00    219268.00    252321.00    334727.00
2019-02-27/12:08:23.25          0.00000      20268.6      0.00000      0.00000      0.00000      0.00000      0.00000      0.00000      0.00000      0.00000      0.00000      0.00000      0.00000      0.00000      0.00000      0.00000      0.00000      0.00000             15393.80         0.00         0.00         0.00     14887.40     14790.80         0.00     58524.80         0.00         0.00     43395.70     43279.30     14394.40     71843.60     57392.80     71662.50     71604.90     57252.70     85853.90     85848.00    157415.00    171792.00    171902.00    286772.00    172272.00    186932.00    244963.00    173374.00    289943.00    131029.00    204931.00    103164.00    148652.00     90163.20    152345.00    139499.00    221782.00    227966.00    320314.00    193745.00    204760.00    279446.00    152589.00     97450.90    280357.00    200834.00
2019-02-27/12:08:25.25          0.00000      40537.4      0.00000      0.00000      0.00000      37274.2      0.00000      0.00000      0.00000      0.00000      0.00000      0.00000      0.00000      0.00000      16106.6      15907.7      47169.0      0.00000                 0.00         0.00     15116.10     29991.50         0.00         0.00     14705.60         0.00     43700.40         0.00     14465.20     28852.80     14394.40     28737.20         0.00         0.00     57283.70     42939.40     57235.60     42923.60     85861.40    114527.00    143251.00     86028.00    114847.00    100654.00    115274.00     72237.90     86979.30     58234.50    102463.00    103164.00    148652.00     75135.80     60936.90    123998.00    110889.00    211682.00    303454.00    299429.00    372301.00    179641.00    305184.00     97450.90    140177.00    133889.00
2019-02-27/12:08:27.25          0.00000      0.00000      0.00000      0.00000      0.00000      18637.0      0.00000      0.00000      0.00000      0.00000      0.00000      0.00000      0.00000      0.00000      0.00000      0.00000      31445.9      0.00000                 0.00     15248.70         0.00         0.00         0.00         0.00     14705.60     14631.10     29133.50     14511.70         0.00     43279.30     14394.40     57474.70     43044.50     85995.30     14320.80     71566.10     28617.60     71539.80     42930.30     42947.00     57299.20     71689.80     43066.90     71895.10     14408.90     57790.10     28992.80     58234.50     43912.30     88426.20     44594.70     15027.00     60936.90     77498.30     47523.20    130264.00    303454.00    317044.00    260606.00    199602.00    108992.00    121814.00    196248.00    167361.00
2019-02-27/12:08:29.25          0.00000      0.00000      0.00000      0.00000      0.00000      0.00000      0.00000      0.00000      0.00000      0.00000      0.00000      0.00000      0.00000      0.00000      0.00000      0.00000      0.00000      0.00000                 0.00         0.00     15116.10         0.00         0.00         0.00     14705.60     14631.10     29133.50         0.00         0.00     43279.30         0.00     71843.60     43044.50     57329.90     42962.70     14313.10     42926.60     14307.80         0.00    114527.00     42974.30         0.00         0.00     14378.90         0.00     14447.40     57985.90     14558.50         0.00     58950.50     29729.70     90163.20     45702.50     77498.30     47523.20     48848.30    202299.00    228973.00    186145.00     99799.40    174388.00    219268.00     84105.50    133889.00
2019-02-27/12:08:31.25          0.00000      0.00000      0.00000      0.00000      0.00000      0.00000      0.00000      17947.6      0.00000      0.00000      34112.5      0.00000      0.00000      0.00000      0.00000      15907.7      0.00000      0.00000                 0.00         0.00         0.00         0.00         0.00         0.00         0.00     29262.30         0.00         0.00         0.00     43279.30     14394.40     14368.60     14348.10     14332.30     28641.70         0.00         0.00         0.00     28620.10     28631.20     14324.70     28675.70     28711.20     14378.90     14408.90     43342.50     14496.30     87352.20         0.00         0.00     29729.70         0.00     60936.90     77498.30     31682.00     48848.30    134865.00    176131.00    279221.00    259485.00    196187.00     73088.00    140177.00     33471.90
2019-02-27/12:08:33.25          0.00000      0.00000      0.00000      0.00000      0.00000      0.00000      0.00000      17947.6      0.00000      17335.2      0.00000      0.00000      0.00000      0.00000      0.00000      31815.4      0.00000      0.00000                 0.00         0.00         0.00         0.00         0.00     29581.80         0.00         0.00         0.00         0.00         0.00         0.00     28788.90     28737.20         0.00         0.00     14320.80         0.00     42926.60         0.00     14310.00     85894.70         0.00         0.00         0.00     14378.90         0.00     14447.40         0.00     43675.70     29274.80     44212.70     29729.70         0.00     15234.10     30999.10         0.00     65131.30    269736.00    246587.00    204760.00    119760.00    130790.00    121814.00    112141.00    301254.00
2019-02-27/12:08:35.25          0.00000      20268.6      0.00000      0.00000      0.00000      0.00000      36564.9      17947.6      0.00000      0.00000      0.00000      16794.4      16549.4      32640.7      0.00000      0.00000      0.00000      0.00000                 0.00     30497.50         0.00         0.00         0.00     14790.80         0.00         0.00         0.00         0.00         0.00     43279.30         0.00     28737.20     14348.10         0.00         0.00         0.00     28617.60     28615.70     14310.00         0.00         0.00     14337.80     14355.50     14378.90         0.00         0.00         0.00         0.00         0.00     14737.50         0.00     30054.00     30468.30     15499.50     31682.00    113981.00    151723.00    299429.00    130300.00     99799.40    130790.00    146177.00    224285.00    200834.00
2019-02-27/12:08:37.25          0.00000      0.00000      0.00000      0.00000      0.00000      0.00000      0.00000      17947.6      17632.1      0.00000      0.00000      0.00000      0.00000      0.00000      0.00000      0.00000      0.00000      46655.6                 0.00         0.00         0.00     14995.70         0.00     14790.80         0.00     73156.30         0.00     14511.70         0.00     14426.40         0.00         0.00         0.00         0.00     28641.70         0.00     14308.80         0.00         0.00         0.00     14324.70         0.00         0.00         0.00         0.00         0.00         0.00         0.00         0.00     29475.10     44594.70     45081.20         0.00     15499.50     63364.40     32565.40         0.00     35225.40     37228.10     59879.30     43596.30     48725.20    112141.00    234307.00
2019-02-27/12:08:39.25          0.00000      0.00000      0.00000      0.00000      19012.3      0.00000      0.00000      0.00000      0.00000      0.00000      0.00000      0.00000      0.00000      0.00000      0.00000      0.00000      15722.9      0.00000                 0.00         0.00         0.00         0.00         0.00         0.00         0.00         0.00         0.00     14511.70         0.00         0.00     14394.40         0.00     28696.20     71662.50     14320.80         0.00         0.00         0.00         0.00     14315.60         0.00         0.00         0.00         0.00     28818.00         0.00         0.00         0.00         0.00     29475.10         0.00         0.00     60936.90     46498.70     47523.20    113981.00    236017.00    211359.00    186145.00     99799.40     87193.00    121814.00    168212.00    200834.00
2019-02-27/12:08:41.25          0.00000      0.00000      0.00000      19408.8      0.00000      0.00000      0.00000      0.00000      17632.1      0.00000      0.00000      0.00000      16549.4      0.00000      0.00000      31815.4      0.00000      0.00000                 0.00         0.00         0.00     14995.70     14887.40         0.00         0.00         0.00         0.00     29023.40     43395.70     14426.40     14394.40         0.00     28696.20     14332.30         0.00         0.00         0.00     14307.80         0.00         0.00         0.00         0.00     14355.50         0.00     14408.90     28894.90         0.00         0.00     29274.80         0.00     14864.80     15027.00     15234.10     15499.50         0.00     81414.30    185441.00    211359.00    279221.00    119760.00     43596.30         0.00    196248.00    334727.00
2019-02-27/12:08:43.25          0.00000      40537.4      0.00000      0.00000      0.00000      0.00000      0.00000      0.00000      0.00000      0.00000      0.00000      0.00000      0.00000      16320.3      0.00000      0.00000      0.00000      31103.7                 0.00         0.00         0.00         0.00         0.00         0.00     58822.80         0.00     14566.70     14511.70         0.00         0.00         0.00         0.00         0.00         0.00         0.00         0.00     28617.70         0.00         0.00         0.00         0.00     43013.60         0.00         0.00         0.00     28894.90         0.00     14558.50         0.00         0.00         0.00         0.00         0.00     30999.10         0.00    113981.00    168582.00    352273.00    223375.00    139720.00    152589.00    121814.00    112141.00     66943.90
2019-02-27/12:08:45.25          0.00000      20268.6      0.00000      0.00000      0.00000      74548.8      36564.9      17947.6      0.00000      0.00000      0.00000      0.00000      0.00000      0.00000      0.00000      0.00000      0.00000      0.00000                 0.00     15248.70         0.00         0.00         0.00     29581.80     14705.60         0.00         0.00         0.00         0.00     14426.40         0.00         0.00         0.00         0.00     42962.70         0.00         0.00     28615.70         0.00         0.00         0.00         0.00         0.00         0.00         0.00         0.00         0.00     14558.50         0.00     14737.50     44594.70     60108.40     15234.10     46498.70     31682.00     16282.70     50573.50         0.00     18614.00     19959.70         0.00    121814.00     28035.00    133889.00
2019-02-27/12:08:47.25          0.00000      40537.4      0.00000      0.00000      0.00000      0.00000      0.00000      35895.4      0.00000      52005.9      0.00000      0.00000      0.00000      0.00000      0.00000      0.00000      0.00000      0.00000                 0.00         0.00         0.00         0.00         0.00         0.00         0.00         0.00     43700.40         0.00         0.00         0.00         0.00     14368.60         0.00         0.00         0.00         0.00     14308.80     14307.80     42930.30         0.00         0.00         0.00         0.00         0.00         0.00         0.00         0.00         0.00     14637.40         0.00         0.00     15027.00     91405.90         0.00     31682.00     32565.40    118006.00    264201.00    223375.00    159680.00    152589.00     73088.00     56070.20    200834.00
2019-02-27/12:08:49.25          20733.5      0.00000      0.00000      0.00000      0.00000      0.00000      18282.4      0.00000      35264.4      17335.2      17056.2      0.00000      0.00000      0.00000      0.00000      15907.7      0.00000      0.00000             30787.80         0.00         0.00         0.00         0.00         0.00         0.00     29262.30         0.00         0.00     14465.20         0.00     43183.50         0.00         0.00         0.00     14320.80         0.00     14308.80         0.00         0.00         0.00         0.00         0.00     57422.70         0.00         0.00         0.00     14496.30         0.00         0.00         0.00         0.00         0.00     45702.50     15499.50     15841.00     65131.30    185441.00    246587.00    279221.00    159680.00     43596.30     73088.00    112141.00    100416.00
2019-02-27/12:08:51.25          41467.1      0.00000      0.00000      0.00000      0.00000      0.00000      0.00000      0.00000      52896.7      0.00000      34112.5      0.00000      0.00000      0.00000      0.00000      0.00000      31445.9      0.00000                 0.00         0.00         0.00         0.00         0.00         0.00     29411.20         0.00         0.00         0.00         0.00     14426.40         0.00         0.00         0.00         0.00         0.00         0.00         0.00         0.00         0.00         0.00         0.00     28675.70         0.00         0.00         0.00         0.00         0.00         0.00         0.00         0.00         0.00     30054.00         0.00         0.00         0.00     32565.40    303455.00    105678.00    186145.00    179641.00    152589.00    121814.00     84105.50    167361.00
2019-02-27/12:08:53.25          0.00000      20268.6      0.00000      0.00000      0.00000      0.00000      0.00000      0.00000      0.00000      0.00000      0.00000      0.00000      0.00000      0.00000      0.00000      15907.7      0.00000      0.00000                 0.00         0.00     15116.10         0.00         0.00         0.00     44117.00         0.00         0.00         0.00         0.00         0.00         0.00         0.00         0.00         0.00         0.00         0.00         0.00         0.00     14310.00         0.00         0.00         0.00         0.00         0.00         0.00         0.00     43489.30     14558.50         0.00     44212.70         0.00     15027.00         0.00         0.00     15841.00     48848.30    168582.00    105678.00    297837.00     99799.40    261585.00     73088.00    112141.00    167361.00
2019-02-27/12:08:55.25          0.00000      0.00000      0.00000      0.00000      0.00000      0.00000      0.00000      17947.6      0.00000      17335.2      17056.2      0.00000      0.00000      0.00000      0.00000      0.00000      31445.9      0.00000                 0.00         0.00         0.00         0.00         0.00     14790.80     29411.20         0.00         0.00     14511.70         0.00         0.00         0.00         0.00         0.00     14332.30         0.00         0.00     14308.80         0.00         0.00         0.00         0.00         0.00         0.00         0.00         0.00     14447.40         0.00         0.00         0.00         0.00         0.00         0.00     15234.10     30999.10     47523.20     81414.30    134865.00    176131.00    167530.00    119760.00    108992.00     48725.20    168212.00    167361.00
2019-02-27/12:08:57.25          0.00000      0.00000      0.00000      0.00000      0.00000      0.00000      36564.9      17947.6      0.00000      0.00000      0.00000      0.00000      0.00000      0.00000      0.00000      0.00000      0.00000      0.00000                 0.00         0.00         0.00     14995.70         0.00         0.00     14705.60     14631.10         0.00         0.00         0.00     14426.40         0.00         0.00         0.00         0.00         0.00         0.00     14308.80     14307.80         0.00         0.00         0.00         0.00         0.00         0.00     14408.90         0.00         0.00         0.00         0.00         0.00         0.00         0.00         0.00     15499.50     15841.00    113981.00    185441.00    281815.00    167530.00     79839.30     43596.30     97450.90    140177.00     33471.90
2019-02-27/12:08:59.25          0.00000      20268.6      0.00000      0.00000      0.00000      0.00000      0.00000      0.00000      0.00000      0.00000      0.00000      16794.5      0.00000      0.00000      0.00000      0.00000      0.00000      0.00000                 0.00         0.00     45348.40         0.00         0.00         0.00         0.00         0.00         0.00         0.00         0.00     14426.40     14394.40         0.00         0.00         0.00         0.00         0.00     14308.80         0.00         0.00         0.00         0.00         0.00         0.00         0.00         0.00         0.00     14496.30     14558.50     29274.80         0.00         0.00         0.00         0.00     30999.10     47523.20     65131.30    219158.00    193745.00    186145.00    219563.00     65394.60     24362.50    196248.00    167361.00
                               
