# Supplementary material for: Miniature Dungey-like cycle at Mars
Source: Nat Commun. 2026 Jul 23;17:6129. doi: 10.1038/s41467-026-75019-3 (PMC13396348; doi:10.1038/s41467-026-75019-3)
Supplement: Supplementary file 3 — Source data [file 41467_2026_75019_MOESM3_ESM.zip › data_files/Fig_maven_20160821_212200_B^r.txt]

Panel        1:  dBc
ytitle=B!Ur!N [nT]
B!Ur!N!Dr!N B!Ur!N!DNS!N B!Ur!N!DEW!N
2016-08-21/21:20:30.01                 NaN             NaN             NaN
2016-08-21/21:20:30.04                 NaN             NaN             NaN
2016-08-21/21:20:30.07                 NaN             NaN             NaN
2016-08-21/21:20:30.11                 NaN             NaN             NaN
2016-08-21/21:20:30.14                 NaN             NaN             NaN
2016-08-21/21:20:30.17                 NaN             NaN             NaN
2016-08-21/21:20:30.20                 NaN             NaN             NaN
2016-08-21/21:20:30.23                 NaN             NaN             NaN
2016-08-21/21:20:30.26                 NaN             NaN             NaN
2016-08-21/21:20:30.29                 NaN             NaN             NaN
2016-08-21/21:20:30.32                 NaN             NaN             NaN
2016-08-21/21:20:30.36                 NaN             NaN             NaN
2016-08-21/21:20:30.39                 NaN             NaN             NaN
2016-08-21/21:20:30.42                 NaN             NaN             NaN
2016-08-21/21:20:30.45                 NaN             NaN             NaN
2016-08-21/21:20:30.48                 NaN             NaN             NaN
2016-08-21/21:20:30.51                 NaN             NaN             NaN
2016-08-21/21:20:30.54                 NaN             NaN             NaN
2016-08-21/21:20:30.57                 NaN             NaN             NaN
2016-08-21/21:20:30.61                 NaN             NaN             NaN
2016-08-21/21:20:30.64                 NaN             NaN             NaN
2016-08-21/21:20:30.67                 NaN             NaN             NaN
2016-08-21/21:20:30.70                 NaN             NaN             NaN
2016-08-21/21:20:30.73                 NaN             NaN             NaN
2016-08-21/21:20:30.76                 NaN             NaN             NaN
2016-08-21/21:20:30.79                 NaN             NaN             NaN
2016-08-21/21:20:30.82                 NaN             NaN             NaN
2016-08-21/21:20:30.86                 NaN             NaN             NaN
2016-08-21/21:20:30.89                 NaN             NaN             NaN
2016-08-21/21:20:30.92                 NaN             NaN             NaN
2016-08-21/21:20:30.95                 NaN             NaN             NaN
2016-08-21/21:20:30.98                 NaN             NaN             NaN
2016-08-21/21:20:31.01                 NaN             NaN             NaN
2016-08-21/21:20:31.04                 NaN             NaN             NaN
2016-08-21/21:20:31.07                 NaN             NaN             NaN
2016-08-21/21:20:31.11                 NaN             NaN             NaN
2016-08-21/21:20:31.14                 NaN             NaN             NaN
2016-08-21/21:20:31.17                 NaN             NaN             NaN
2016-08-21/21:20:31.20                 NaN             NaN             NaN
2016-08-21/21:20:31.23                 NaN             NaN             NaN
2016-08-21/21:20:31.26                 NaN             NaN             NaN
2016-08-21/21:20:31.29                 NaN             NaN             NaN
2016-08-21/21:20:31.32                 NaN             NaN             NaN
2016-08-21/21:20:31.36                 NaN             NaN             NaN
2016-08-21/21:20:31.39                 NaN             NaN             NaN
2016-08-21/21:20:31.42                 NaN             NaN             NaN
2016-08-21/21:20:31.45                 NaN             NaN             NaN
2016-08-21/21:20:31.48                 NaN             NaN             NaN
2016-08-21/21:20:31.51                 NaN             NaN             NaN
2016-08-21/21:20:31.54                 NaN             NaN             NaN
2016-08-21/21:20:31.57                 NaN             NaN             NaN
2016-08-21/21:20:31.61                 NaN             NaN             NaN
2016-08-21/21:20:31.64                 NaN             NaN             NaN
2016-08-21/21:20:31.67                 NaN             NaN             NaN
2016-08-21/21:20:31.70                 NaN             NaN             NaN
2016-08-21/21:20:31.73                 NaN             NaN             NaN
2016-08-21/21:20:31.76                 NaN             NaN             NaN
2016-08-21/21:20:31.79                 NaN             NaN             NaN
2016-08-21/21:20:31.82                 NaN             NaN             NaN
2016-08-21/21:20:31.86                 NaN             NaN             NaN
2016-08-21/21:20:31.89                 NaN             NaN             NaN
2016-08-21/21:20:31.92                 NaN             NaN             NaN
2016-08-21/21:20:31.95                 NaN             NaN             NaN
2016-08-21/21:20:31.98                 NaN             NaN             NaN
2016-08-21/21:20:32.01                 NaN             NaN             NaN
2016-08-21/21:20:32.04                 NaN             NaN             NaN
2016-08-21/21:20:32.07                 NaN             NaN             NaN
2016-08-21/21:20:32.11                 NaN             NaN             NaN
2016-08-21/21:20:32.14                 NaN             NaN             NaN
2016-08-21/21:20:32.17                 NaN             NaN             NaN
2016-08-21/21:20:32.20                 NaN             NaN             NaN
2016-08-21/21:20:32.23                 NaN             NaN             NaN
2016-08-21/21:20:32.26                 NaN             NaN             NaN
2016-08-21/21:20:32.29                 NaN             NaN             NaN
2016-08-21/21:20:32.32                 NaN             NaN             NaN
2016-08-21/21:20:32.36                 NaN             NaN             NaN
2016-08-21/21:20:32.39                 NaN             NaN             NaN
2016-08-21/21:20:32.42                 NaN             NaN             NaN
2016-08-21/21:20:32.45                 NaN             NaN             NaN
2016-08-21/21:20:32.48                 NaN             NaN             NaN
2016-08-21/21:20:32.51                 NaN             NaN             NaN
2016-08-21/21:20:32.54                 NaN             NaN             NaN
2016-08-21/21:20:32.57                 NaN             NaN             NaN
2016-08-21/21:20:32.61                 NaN             NaN             NaN
2016-08-21/21:20:32.64                 NaN             NaN             NaN
2016-08-21/21:20:32.67                 NaN             NaN             NaN
2016-08-21/21:20:32.70                 NaN             NaN             NaN
2016-08-21/21:20:32.73                 NaN             NaN             NaN
2016-08-21/21:20:32.76                 NaN             NaN             NaN
2016-08-21/21:20:32.79                 NaN             NaN             NaN
2016-08-21/21:20:32.82                 NaN             NaN             NaN
2016-08-21/21:20:32.86                 NaN             NaN             NaN
2016-08-21/21:20:32.89                 NaN             NaN             NaN
2016-08-21/21:20:32.92                 NaN             NaN             NaN
2016-08-21/21:20:32.95                 NaN             NaN             NaN
2016-08-21/21:20:32.98                 NaN             NaN             NaN
2016-08-21/21:20:33.01                 NaN             NaN             NaN
2016-08-21/21:20:33.04                 NaN             NaN             NaN
2016-08-21/21:20:33.07                 NaN             NaN             NaN
2016-08-21/21:20:33.11                 NaN             NaN             NaN
2016-08-21/21:20:33.14                 NaN             NaN             NaN
2016-08-21/21:20:33.17                 NaN             NaN             NaN
2016-08-21/21:20:33.20                 NaN             NaN             NaN
2016-08-21/21:20:33.23                 NaN             NaN             NaN
2016-08-21/21:20:33.26                 NaN             NaN             NaN
2016-08-21/21:20:33.29                 NaN             NaN             NaN
2016-08-21/21:20:33.32                 NaN             NaN             NaN
2016-08-21/21:20:33.36                 NaN             NaN             NaN
2016-08-21/21:20:33.39                 NaN             NaN             NaN
2016-08-21/21:20:33.42                 NaN             NaN             NaN
2016-08-21/21:20:33.45                 NaN             NaN             NaN
2016-08-21/21:20:33.48                 NaN             NaN             NaN
2016-08-21/21:20:33.51                 NaN             NaN             NaN
2016-08-21/21:20:33.54                 NaN             NaN             NaN
2016-08-21/21:20:33.57                 NaN             NaN             NaN
2016-08-21/21:20:33.61                 NaN             NaN             NaN
2016-08-21/21:20:33.64                 NaN             NaN             NaN
2016-08-21/21:20:33.67                 NaN             NaN             NaN
2016-08-21/21:20:33.70                 NaN             NaN             NaN
2016-08-21/21:20:33.73                 NaN             NaN             NaN
2016-08-21/21:20:33.76                 NaN             NaN             NaN
2016-08-21/21:20:33.79                 NaN             NaN             NaN
2016-08-21/21:20:33.82                 NaN             NaN             NaN
2016-08-21/21:20:33.86                 NaN             NaN             NaN
2016-08-21/21:20:33.89                 NaN             NaN             NaN
2016-08-21/21:20:33.92                 NaN             NaN             NaN
2016-08-21/21:20:33.95                 NaN             NaN             NaN
2016-08-21/21:20:33.98                 NaN             NaN             NaN
2016-08-21/21:20:34.01                 NaN             NaN             NaN
2016-08-21/21:20:34.04                 NaN             NaN             NaN
2016-08-21/21:20:34.07                 NaN             NaN             NaN
2016-08-21/21:20:34.11                 NaN             NaN             NaN
2016-08-21/21:20:34.14                 NaN             NaN             NaN
2016-08-21/21:20:34.17                 NaN             NaN             NaN
2016-08-21/21:20:34.20                 NaN             NaN             NaN
2016-08-21/21:20:34.23                 NaN             NaN             NaN
2016-08-21/21:20:34.26                 NaN             NaN             NaN
2016-08-21/21:20:34.29                 NaN             NaN             NaN
2016-08-21/21:20:34.32                 NaN             NaN             NaN
2016-08-21/21:20:34.36                 NaN             NaN             NaN
2016-08-21/21:20:34.39                 NaN             NaN             NaN
2016-08-21/21:20:34.42                 NaN             NaN             NaN
2016-08-21/21:20:34.45                 NaN             NaN             NaN
2016-08-21/21:20:34.48                 NaN             NaN             NaN
2016-08-21/21:20:34.51                 NaN             NaN             NaN
2016-08-21/21:20:34.54                 NaN             NaN             NaN
2016-08-21/21:20:34.57                 NaN             NaN             NaN
2016-08-21/21:20:34.61                 NaN             NaN             NaN
2016-08-21/21:20:34.64                 NaN             NaN             NaN
2016-08-21/21:20:34.67                 NaN             NaN             NaN
2016-08-21/21:20:34.70                 NaN             NaN             NaN
2016-08-21/21:20:34.73                 NaN             NaN             NaN
2016-08-21/21:20:34.76                 NaN             NaN             NaN
2016-08-21/21:20:34.79                 NaN             NaN             NaN
2016-08-21/21:20:34.82                 NaN             NaN             NaN
2016-08-21/21:20:34.86                 NaN             NaN             NaN
2016-08-21/21:20:34.89                 NaN             NaN             NaN
2016-08-21/21:20:34.92                 NaN             NaN             NaN
2016-08-21/21:20:34.95                 NaN             NaN             NaN
2016-08-21/21:20:34.98                 NaN             NaN             NaN
2016-08-21/21:20:35.01                 NaN             NaN             NaN
2016-08-21/21:20:35.04                 NaN             NaN             NaN
2016-08-21/21:20:35.07                 NaN             NaN             NaN
2016-08-21/21:20:35.11                 NaN             NaN             NaN
2016-08-21/21:20:35.14                 NaN             NaN             NaN
2016-08-21/21:20:35.17                 NaN             NaN             NaN
2016-08-21/21:20:35.20                 NaN             NaN             NaN
2016-08-21/21:20:35.23                 NaN             NaN             NaN
2016-08-21/21:20:35.26                 NaN             NaN             NaN
2016-08-21/21:20:35.29                 NaN             NaN             NaN
2016-08-21/21:20:35.32                 NaN             NaN             NaN
2016-08-21/21:20:35.36                 NaN             NaN             NaN
2016-08-21/21:20:35.39                 NaN             NaN             NaN
2016-08-21/21:20:35.42                 NaN             NaN             NaN
2016-08-21/21:20:35.45                 NaN             NaN             NaN
2016-08-21/21:20:35.48                 NaN             NaN             NaN
2016-08-21/21:20:35.51                 NaN             NaN             NaN
2016-08-21/21:20:35.54                 NaN             NaN             NaN
2016-08-21/21:20:35.57                 NaN             NaN             NaN
2016-08-21/21:20:35.61                 NaN             NaN             NaN
2016-08-21/21:20:35.64                 NaN             NaN             NaN
2016-08-21/21:20:35.67                 NaN             NaN             NaN
2016-08-21/21:20:35.70                 NaN             NaN             NaN
2016-08-21/21:20:35.73                 NaN             NaN             NaN
2016-08-21/21:20:35.76                 NaN             NaN             NaN
2016-08-21/21:20:35.79                 NaN             NaN             NaN
2016-08-21/21:20:35.82                 NaN             NaN             NaN
2016-08-21/21:20:35.86                 NaN             NaN             NaN
2016-08-21/21:20:35.89                 NaN             NaN             NaN
2016-08-21/21:20:35.92                 NaN             NaN             NaN
2016-08-21/21:20:35.95                 NaN             NaN             NaN
2016-08-21/21:20:35.98                 NaN             NaN             NaN
2016-08-21/21:20:36.01                 NaN             NaN             NaN
2016-08-21/21:20:36.04                 NaN             NaN             NaN
2016-08-21/21:20:36.07                 NaN             NaN             NaN
2016-08-21/21:20:36.11                 NaN             NaN             NaN
2016-08-21/21:20:36.14                 NaN             NaN             NaN
2016-08-21/21:20:36.17                 NaN             NaN             NaN
2016-08-21/21:20:36.20                 NaN             NaN             NaN
2016-08-21/21:20:36.23                 NaN             NaN             NaN
2016-08-21/21:20:36.26                 NaN             NaN             NaN
2016-08-21/21:20:36.29                 NaN             NaN             NaN
2016-08-21/21:20:36.32                 NaN             NaN             NaN
2016-08-21/21:20:36.36                 NaN             NaN             NaN
2016-08-21/21:20:36.39                 NaN             NaN             NaN
2016-08-21/21:20:36.42                 NaN             NaN             NaN
2016-08-21/21:20:36.45                 NaN             NaN             NaN
2016-08-21/21:20:36.48                 NaN             NaN             NaN
2016-08-21/21:20:36.51                 NaN             NaN             NaN
2016-08-21/21:20:36.54                 NaN             NaN             NaN
2016-08-21/21:20:36.57                 NaN             NaN             NaN
2016-08-21/21:20:36.61                 NaN             NaN             NaN
2016-08-21/21:20:36.64                 NaN             NaN             NaN
2016-08-21/21:20:36.67                 NaN             NaN             NaN
2016-08-21/21:20:36.70                 NaN             NaN             NaN
2016-08-21/21:20:36.73                 NaN             NaN             NaN
2016-08-21/21:20:36.76                 NaN             NaN             NaN
2016-08-21/21:20:36.79                 NaN             NaN             NaN
2016-08-21/21:20:36.82                 NaN             NaN             NaN
2016-08-21/21:20:36.86                 NaN             NaN             NaN
2016-08-21/21:20:36.89                 NaN             NaN             NaN
2016-08-21/21:20:36.92                 NaN             NaN             NaN
2016-08-21/21:20:36.95                 NaN             NaN             NaN
2016-08-21/21:20:36.98                 NaN             NaN             NaN
2016-08-21/21:20:37.01                 NaN             NaN             NaN
2016-08-21/21:20:37.04                 NaN             NaN             NaN
2016-08-21/21:20:37.07                 NaN             NaN             NaN
2016-08-21/21:20:37.11                 NaN             NaN             NaN
2016-08-21/21:20:37.14                 NaN             NaN             NaN
2016-08-21/21:20:37.17                 NaN             NaN             NaN
2016-08-21/21:20:37.20                 NaN             NaN             NaN
2016-08-21/21:20:37.23                 NaN             NaN             NaN
2016-08-21/21:20:37.26                 NaN             NaN             NaN
2016-08-21/21:20:37.29                 NaN             NaN             NaN
2016-08-21/21:20:37.32                 NaN             NaN             NaN
2016-08-21/21:20:37.36                 NaN             NaN             NaN
2016-08-21/21:20:37.39                 NaN             NaN             NaN
2016-08-21/21:20:37.42                 NaN             NaN             NaN
2016-08-21/21:20:37.45                 NaN             NaN             NaN
2016-08-21/21:20:37.48                 NaN             NaN             NaN
2016-08-21/21:20:37.51                 NaN             NaN             NaN
2016-08-21/21:20:37.54                 NaN             NaN             NaN
2016-08-21/21:20:37.57                 NaN             NaN             NaN
2016-08-21/21:20:37.61                 NaN             NaN             NaN
2016-08-21/21:20:37.64                 NaN             NaN             NaN
2016-08-21/21:20:37.67                 NaN             NaN             NaN
2016-08-21/21:20:37.70                 NaN             NaN             NaN
2016-08-21/21:20:37.73                 NaN             NaN             NaN
2016-08-21/21:20:37.76                 NaN             NaN             NaN
2016-08-21/21:20:37.79                 NaN             NaN             NaN
2016-08-21/21:20:37.82                 NaN             NaN             NaN
2016-08-21/21:20:37.86                 NaN             NaN             NaN
2016-08-21/21:20:37.89                 NaN             NaN             NaN
2016-08-21/21:20:37.92                 NaN             NaN             NaN
2016-08-21/21:20:37.95                 NaN             NaN             NaN
2016-08-21/21:20:37.98                 NaN             NaN             NaN
2016-08-21/21:20:38.01                 NaN             NaN             NaN
2016-08-21/21:20:38.04                 NaN             NaN             NaN
2016-08-21/21:20:38.07                 NaN             NaN             NaN
2016-08-21/21:20:38.11                 NaN             NaN             NaN
2016-08-21/21:20:38.14                 NaN             NaN             NaN
2016-08-21/21:20:38.17                 NaN             NaN             NaN
2016-08-21/21:20:38.20                 NaN             NaN             NaN
2016-08-21/21:20:38.23                 NaN             NaN             NaN
2016-08-21/21:20:38.26                 NaN             NaN             NaN
2016-08-21/21:20:38.29                 NaN             NaN             NaN
2016-08-21/21:20:38.32                 NaN             NaN             NaN
2016-08-21/21:20:38.36                 NaN             NaN             NaN
2016-08-21/21:20:38.39                 NaN             NaN             NaN
2016-08-21/21:20:38.42                 NaN             NaN             NaN
2016-08-21/21:20:38.45                 NaN             NaN             NaN
2016-08-21/21:20:38.48                 NaN             NaN             NaN
2016-08-21/21:20:38.51                 NaN             NaN             NaN
2016-08-21/21:20:38.54                 NaN             NaN             NaN
2016-08-21/21:20:38.57                 NaN             NaN             NaN
2016-08-21/21:20:38.61                 NaN             NaN             NaN
2016-08-21/21:20:38.64                 NaN             NaN             NaN
2016-08-21/21:20:38.67                 NaN             NaN             NaN
2016-08-21/21:20:38.70                 NaN             NaN             NaN
2016-08-21/21:20:38.73                 NaN             NaN             NaN
2016-08-21/21:20:38.76                 NaN             NaN             NaN
2016-08-21/21:20:38.79                 NaN             NaN             NaN
2016-08-21/21:20:38.82                 NaN             NaN             NaN
2016-08-21/21:20:38.86                 NaN             NaN             NaN
2016-08-21/21:20:38.89                 NaN             NaN             NaN
2016-08-21/21:20:38.92                 NaN             NaN             NaN
2016-08-21/21:20:38.95                 NaN             NaN             NaN
2016-08-21/21:20:38.98                 NaN             NaN             NaN
2016-08-21/21:20:39.01                 NaN             NaN             NaN
2016-08-21/21:20:39.04                 NaN             NaN             NaN
2016-08-21/21:20:39.07                 NaN             NaN             NaN
2016-08-21/21:20:39.11                 NaN             NaN             NaN
2016-08-21/21:20:39.14                 NaN             NaN             NaN
2016-08-21/21:20:39.17                 NaN             NaN             NaN
2016-08-21/21:20:39.20                 NaN             NaN             NaN
2016-08-21/21:20:39.23                 NaN             NaN             NaN
2016-08-21/21:20:39.26                 NaN             NaN             NaN
2016-08-21/21:20:39.29                 NaN             NaN             NaN
2016-08-21/21:20:39.32                 NaN             NaN             NaN
2016-08-21/21:20:39.36                 NaN             NaN             NaN
2016-08-21/21:20:39.39                 NaN             NaN             NaN
2016-08-21/21:20:39.42                 NaN             NaN             NaN
2016-08-21/21:20:39.45                 NaN             NaN             NaN
2016-08-21/21:20:39.48                 NaN             NaN             NaN
2016-08-21/21:20:39.51                 NaN             NaN             NaN
2016-08-21/21:20:39.54                 NaN             NaN             NaN
2016-08-21/21:20:39.57                 NaN             NaN             NaN
2016-08-21/21:20:39.61                 NaN             NaN             NaN
2016-08-21/21:20:39.64                 NaN             NaN             NaN
2016-08-21/21:20:39.67                 NaN             NaN             NaN
2016-08-21/21:20:39.70                 NaN             NaN             NaN
2016-08-21/21:20:39.73                 NaN             NaN             NaN
2016-08-21/21:20:39.76                 NaN             NaN             NaN
2016-08-21/21:20:39.79                 NaN             NaN             NaN
2016-08-21/21:20:39.82                 NaN             NaN             NaN
2016-08-21/21:20:39.86                 NaN             NaN             NaN
2016-08-21/21:20:39.89                 NaN             NaN             NaN
2016-08-21/21:20:39.92                 NaN             NaN             NaN
2016-08-21/21:20:39.95                 NaN             NaN             NaN
2016-08-21/21:20:39.98                 NaN             NaN             NaN
2016-08-21/21:20:40.01                 NaN             NaN             NaN
2016-08-21/21:20:40.04                 NaN             NaN             NaN
2016-08-21/21:20:40.07                 NaN             NaN             NaN
2016-08-21/21:20:40.11                 NaN             NaN             NaN
2016-08-21/21:20:40.14                 NaN             NaN             NaN
2016-08-21/21:20:40.17                 NaN             NaN             NaN
2016-08-21/21:20:40.20                 NaN             NaN             NaN
2016-08-21/21:20:40.23                 NaN             NaN             NaN
2016-08-21/21:20:40.26                 NaN             NaN             NaN
2016-08-21/21:20:40.29                 NaN             NaN             NaN
2016-08-21/21:20:40.32                 NaN             NaN             NaN
2016-08-21/21:20:40.36                 NaN             NaN             NaN
2016-08-21/21:20:40.39                 NaN             NaN             NaN
2016-08-21/21:20:40.42                 NaN             NaN             NaN
2016-08-21/21:20:40.45                 NaN             NaN             NaN
2016-08-21/21:20:40.48                 NaN             NaN             NaN
2016-08-21/21:20:40.51                 NaN             NaN             NaN
2016-08-21/21:20:40.54                 NaN             NaN             NaN
2016-08-21/21:20:40.57                 NaN             NaN             NaN
2016-08-21/21:20:40.61                 NaN             NaN             NaN
2016-08-21/21:20:40.64                 NaN             NaN             NaN
2016-08-21/21:20:40.67                 NaN             NaN             NaN
2016-08-21/21:20:40.70                 NaN             NaN             NaN
2016-08-21/21:20:40.73                 NaN             NaN             NaN
2016-08-21/21:20:40.76                 NaN             NaN             NaN
2016-08-21/21:20:40.79                 NaN             NaN             NaN
2016-08-21/21:20:40.82                 NaN             NaN             NaN
2016-08-21/21:20:40.86                 NaN             NaN             NaN
2016-08-21/21:20:40.89                 NaN             NaN             NaN
2016-08-21/21:20:40.92                 NaN             NaN             NaN
2016-08-21/21:20:40.95                 NaN             NaN             NaN
2016-08-21/21:20:40.98                 NaN             NaN             NaN
2016-08-21/21:20:41.01                 NaN             NaN             NaN
2016-08-21/21:20:41.04                 NaN             NaN             NaN
2016-08-21/21:20:41.07                 NaN             NaN             NaN
2016-08-21/21:20:41.11                 NaN             NaN             NaN
2016-08-21/21:20:41.14                 NaN             NaN             NaN
2016-08-21/21:20:41.17                 NaN             NaN             NaN
2016-08-21/21:20:41.20                 NaN             NaN             NaN
2016-08-21/21:20:41.23                 NaN             NaN             NaN
2016-08-21/21:20:41.26                 NaN             NaN             NaN
2016-08-21/21:20:41.29                 NaN             NaN             NaN
2016-08-21/21:20:41.32                 NaN             NaN             NaN
2016-08-21/21:20:41.36                 NaN             NaN             NaN
2016-08-21/21:20:41.39                 NaN             NaN             NaN
2016-08-21/21:20:41.42                 NaN             NaN             NaN
2016-08-21/21:20:41.45                 NaN             NaN             NaN
2016-08-21/21:20:41.48                 NaN             NaN             NaN
2016-08-21/21:20:41.51                 NaN             NaN             NaN
2016-08-21/21:20:41.54                 NaN             NaN             NaN
2016-08-21/21:20:41.57                 NaN             NaN             NaN
2016-08-21/21:20:41.61                 NaN             NaN             NaN
2016-08-21/21:20:41.64                 NaN             NaN             NaN
2016-08-21/21:20:41.67                 NaN             NaN             NaN
2016-08-21/21:20:41.70                 NaN             NaN             NaN
2016-08-21/21:20:41.73                 NaN             NaN             NaN
2016-08-21/21:20:41.76                 NaN             NaN             NaN
2016-08-21/21:20:41.79                 NaN             NaN             NaN
2016-08-21/21:20:41.82                 NaN             NaN             NaN
2016-08-21/21:20:41.86                 NaN             NaN             NaN
2016-08-21/21:20:41.89                 NaN             NaN             NaN
2016-08-21/21:20:41.92                 NaN             NaN             NaN
2016-08-21/21:20:41.95                 NaN             NaN             NaN
2016-08-21/21:20:41.98                 NaN             NaN             NaN
2016-08-21/21:20:42.01                 NaN             NaN             NaN
2016-08-21/21:20:42.04                 NaN             NaN             NaN
2016-08-21/21:20:42.07                 NaN             NaN             NaN
2016-08-21/21:20:42.11                 NaN             NaN             NaN
2016-08-21/21:20:42.14                 NaN             NaN             NaN
2016-08-21/21:20:42.17                 NaN             NaN             NaN
2016-08-21/21:20:42.20                 NaN             NaN             NaN
2016-08-21/21:20:42.23                 NaN             NaN             NaN
2016-08-21/21:20:42.26                 NaN             NaN             NaN
2016-08-21/21:20:42.29                 NaN             NaN             NaN
2016-08-21/21:20:42.32                 NaN             NaN             NaN
2016-08-21/21:20:42.36                 NaN             NaN             NaN
2016-08-21/21:20:42.39                 NaN             NaN             NaN
2016-08-21/21:20:42.42                 NaN             NaN             NaN
2016-08-21/21:20:42.45                 NaN             NaN             NaN
2016-08-21/21:20:42.48                 NaN             NaN             NaN
2016-08-21/21:20:42.51                 NaN             NaN             NaN
2016-08-21/21:20:42.54                 NaN             NaN             NaN
2016-08-21/21:20:42.57                 NaN             NaN             NaN
2016-08-21/21:20:42.61                 NaN             NaN             NaN
2016-08-21/21:20:42.64                 NaN             NaN             NaN
2016-08-21/21:20:42.67                 NaN             NaN             NaN
2016-08-21/21:20:42.70                 NaN             NaN             NaN
2016-08-21/21:20:42.73                 NaN             NaN             NaN
2016-08-21/21:20:42.76                 NaN             NaN             NaN
2016-08-21/21:20:42.79                 NaN             NaN             NaN
2016-08-21/21:20:42.82                 NaN             NaN             NaN
2016-08-21/21:20:42.86                 NaN             NaN             NaN
2016-08-21/21:20:42.89                 NaN             NaN             NaN
2016-08-21/21:20:42.92                 NaN             NaN             NaN
2016-08-21/21:20:42.95                 NaN             NaN             NaN
2016-08-21/21:20:42.98                 NaN             NaN             NaN
2016-08-21/21:20:43.01                 NaN             NaN             NaN
2016-08-21/21:20:43.04                 NaN             NaN             NaN
2016-08-21/21:20:43.07                 NaN             NaN             NaN
2016-08-21/21:20:43.11                 NaN             NaN             NaN
2016-08-21/21:20:43.14                 NaN             NaN             NaN
2016-08-21/21:20:43.17                 NaN             NaN             NaN
2016-08-21/21:20:43.20                 NaN             NaN             NaN
2016-08-21/21:20:43.23                 NaN             NaN             NaN
2016-08-21/21:20:43.26                 NaN             NaN             NaN
2016-08-21/21:20:43.29                 NaN             NaN             NaN
2016-08-21/21:20:43.32                 NaN             NaN             NaN
2016-08-21/21:20:43.36                 NaN             NaN             NaN
2016-08-21/21:20:43.39                 NaN             NaN             NaN
2016-08-21/21:20:43.42                 NaN             NaN             NaN
2016-08-21/21:20:43.45                 NaN             NaN             NaN
2016-08-21/21:20:43.48                 NaN             NaN             NaN
2016-08-21/21:20:43.51                 NaN             NaN             NaN
2016-08-21/21:20:43.54                 NaN             NaN             NaN
2016-08-21/21:20:43.57                 NaN             NaN             NaN
2016-08-21/21:20:43.61                 NaN             NaN             NaN
2016-08-21/21:20:43.64                 NaN             NaN             NaN
2016-08-21/21:20:43.67                 NaN             NaN             NaN
2016-08-21/21:20:43.70                 NaN             NaN             NaN
2016-08-21/21:20:43.73                 NaN             NaN             NaN
2016-08-21/21:20:43.76                 NaN             NaN             NaN
2016-08-21/21:20:43.79                 NaN             NaN             NaN
2016-08-21/21:20:43.82                 NaN             NaN             NaN
2016-08-21/21:20:43.86                 NaN             NaN             NaN
2016-08-21/21:20:43.89                 NaN             NaN             NaN
2016-08-21/21:20:43.92                 NaN             NaN             NaN
2016-08-21/21:20:43.95                 NaN             NaN             NaN
2016-08-21/21:20:43.98                 NaN             NaN             NaN
2016-08-21/21:20:44.01                 NaN             NaN             NaN
2016-08-21/21:20:44.04                 NaN             NaN             NaN
2016-08-21/21:20:44.07                 NaN             NaN             NaN
2016-08-21/21:20:44.11                 NaN             NaN             NaN
2016-08-21/21:20:44.14                 NaN             NaN             NaN
2016-08-21/21:20:44.17                 NaN             NaN             NaN
2016-08-21/21:20:44.20                 NaN             NaN             NaN
2016-08-21/21:20:44.23                 NaN             NaN             NaN
2016-08-21/21:20:44.26                 NaN             NaN             NaN
2016-08-21/21:20:44.29                 NaN             NaN             NaN
2016-08-21/21:20:44.32                 NaN             NaN             NaN
2016-08-21/21:20:44.36                 NaN             NaN             NaN
2016-08-21/21:20:44.39                 NaN             NaN             NaN
2016-08-21/21:20:44.42                 NaN             NaN             NaN
2016-08-21/21:20:44.45                 NaN             NaN             NaN
2016-08-21/21:20:44.48                 NaN             NaN             NaN
2016-08-21/21:20:44.51                 NaN             NaN             NaN
2016-08-21/21:20:44.54                 NaN             NaN             NaN
2016-08-21/21:20:44.57                 NaN             NaN             NaN
2016-08-21/21:20:44.61                 NaN             NaN             NaN
2016-08-21/21:20:44.64                 NaN             NaN             NaN
2016-08-21/21:20:44.67                 NaN             NaN             NaN
2016-08-21/21:20:44.70                 NaN             NaN             NaN
2016-08-21/21:20:44.73                 NaN             NaN             NaN
2016-08-21/21:20:44.76                 NaN             NaN             NaN
2016-08-21/21:20:44.79                 NaN             NaN             NaN
2016-08-21/21:20:44.82                 NaN             NaN             NaN
2016-08-21/21:20:44.86                 NaN             NaN             NaN
2016-08-21/21:20:44.89                 NaN             NaN             NaN
2016-08-21/21:20:44.92                 NaN             NaN             NaN
2016-08-21/21:20:44.95                 NaN             NaN             NaN
2016-08-21/21:20:44.98                 NaN             NaN             NaN
2016-08-21/21:20:45.01                 NaN             NaN             NaN
2016-08-21/21:20:45.04                 NaN             NaN             NaN
2016-08-21/21:20:45.07                 NaN             NaN             NaN
2016-08-21/21:20:45.11                 NaN             NaN             NaN
2016-08-21/21:20:45.14                 NaN             NaN             NaN
2016-08-21/21:20:45.17                 NaN             NaN             NaN
2016-08-21/21:20:45.20                 NaN             NaN             NaN
2016-08-21/21:20:45.23                 NaN             NaN             NaN
2016-08-21/21:20:45.26                 NaN             NaN             NaN
2016-08-21/21:20:45.29                 NaN             NaN             NaN
2016-08-21/21:20:45.32                 NaN             NaN             NaN
2016-08-21/21:20:45.36                 NaN             NaN             NaN
2016-08-21/21:20:45.39                 NaN             NaN             NaN
2016-08-21/21:20:45.42                 NaN             NaN             NaN
2016-08-21/21:20:45.45                 NaN             NaN             NaN
2016-08-21/21:20:45.48                 NaN             NaN             NaN
2016-08-21/21:20:45.51                 NaN             NaN             NaN
2016-08-21/21:20:45.54                 NaN             NaN             NaN
2016-08-21/21:20:45.57                 NaN             NaN             NaN
2016-08-21/21:20:45.61                 NaN             NaN             NaN
2016-08-21/21:20:45.64                 NaN             NaN             NaN
2016-08-21/21:20:45.67                 NaN             NaN             NaN
2016-08-21/21:20:45.70                 NaN             NaN             NaN
2016-08-21/21:20:45.73                 NaN             NaN             NaN
2016-08-21/21:20:45.76                 NaN             NaN             NaN
2016-08-21/21:20:45.79                 NaN             NaN             NaN
2016-08-21/21:20:45.82                 NaN             NaN             NaN
2016-08-21/21:20:45.86                 NaN             NaN             NaN
2016-08-21/21:20:45.89                 NaN             NaN             NaN
2016-08-21/21:20:45.92                 NaN             NaN             NaN
2016-08-21/21:20:45.95                 NaN             NaN             NaN
2016-08-21/21:20:45.98                 NaN             NaN             NaN
2016-08-21/21:20:46.01                 NaN             NaN             NaN
2016-08-21/21:20:46.04                 NaN             NaN             NaN
2016-08-21/21:20:46.07                 NaN             NaN             NaN
2016-08-21/21:20:46.11                 NaN             NaN             NaN
2016-08-21/21:20:46.14                 NaN             NaN             NaN
2016-08-21/21:20:46.17                 NaN             NaN             NaN
2016-08-21/21:20:46.20                 NaN             NaN             NaN
2016-08-21/21:20:46.23                 NaN             NaN             NaN
2016-08-21/21:20:46.26                 NaN             NaN             NaN
2016-08-21/21:20:46.29                 NaN             NaN             NaN
2016-08-21/21:20:46.32                 NaN             NaN             NaN
2016-08-21/21:20:46.36                 NaN             NaN             NaN
2016-08-21/21:20:46.39                 NaN             NaN             NaN
2016-08-21/21:20:46.42                 NaN             NaN             NaN
2016-08-21/21:20:46.45                 NaN             NaN             NaN
2016-08-21/21:20:46.48                 NaN             NaN             NaN
2016-08-21/21:20:46.51                 NaN             NaN             NaN
2016-08-21/21:20:46.54                 NaN             NaN             NaN
2016-08-21/21:20:46.57                 NaN             NaN             NaN
2016-08-21/21:20:46.61                 NaN             NaN             NaN
2016-08-21/21:20:46.64                 NaN             NaN             NaN
2016-08-21/21:20:46.67                 NaN             NaN             NaN
2016-08-21/21:20:46.70                 NaN             NaN             NaN
2016-08-21/21:20:46.73                 NaN             NaN             NaN
2016-08-21/21:20:46.76                 NaN             NaN             NaN
2016-08-21/21:20:46.79                 NaN             NaN             NaN
2016-08-21/21:20:46.82                 NaN             NaN             NaN
2016-08-21/21:20:46.86                 NaN             NaN             NaN
2016-08-21/21:20:46.89                 NaN             NaN             NaN
2016-08-21/21:20:46.92                 NaN             NaN             NaN
2016-08-21/21:20:46.95                 NaN             NaN             NaN
2016-08-21/21:20:46.98                 NaN             NaN             NaN
2016-08-21/21:20:47.01                 NaN             NaN             NaN
2016-08-21/21:20:47.04                 NaN             NaN             NaN
2016-08-21/21:20:47.07                 NaN             NaN             NaN
2016-08-21/21:20:47.11                 NaN             NaN             NaN
2016-08-21/21:20:47.14                 NaN             NaN             NaN
2016-08-21/21:20:47.17                 NaN             NaN             NaN
2016-08-21/21:20:47.20                 NaN             NaN             NaN
2016-08-21/21:20:47.23                 NaN             NaN             NaN
2016-08-21/21:20:47.26                 NaN             NaN             NaN
2016-08-21/21:20:47.29                 NaN             NaN             NaN
2016-08-21/21:20:47.32                 NaN             NaN             NaN
2016-08-21/21:20:47.36                 NaN             NaN             NaN
2016-08-21/21:20:47.39                 NaN             NaN             NaN
2016-08-21/21:20:47.42                 NaN             NaN             NaN
2016-08-21/21:20:47.45                 NaN             NaN             NaN
2016-08-21/21:20:47.48                 NaN             NaN             NaN
2016-08-21/21:20:47.51                 NaN             NaN             NaN
2016-08-21/21:20:47.54                 NaN             NaN             NaN
2016-08-21/21:20:47.57                 NaN             NaN             NaN
2016-08-21/21:20:47.61                 NaN             NaN             NaN
2016-08-21/21:20:47.64                 NaN             NaN             NaN
2016-08-21/21:20:47.67                 NaN             NaN             NaN
2016-08-21/21:20:47.70                 NaN             NaN             NaN
2016-08-21/21:20:47.73                 NaN             NaN             NaN
2016-08-21/21:20:47.76                 NaN             NaN             NaN
2016-08-21/21:20:47.79                 NaN             NaN             NaN
2016-08-21/21:20:47.82                 NaN             NaN             NaN
2016-08-21/21:20:47.86                 NaN             NaN             NaN
2016-08-21/21:20:47.89                 NaN             NaN             NaN
2016-08-21/21:20:47.92                 NaN             NaN             NaN
2016-08-21/21:20:47.95                 NaN             NaN             NaN
2016-08-21/21:20:47.98                 NaN             NaN             NaN
2016-08-21/21:20:48.01                 NaN             NaN             NaN
2016-08-21/21:20:48.04                 NaN             NaN             NaN
2016-08-21/21:20:48.07                 NaN             NaN             NaN
2016-08-21/21:20:48.11                 NaN             NaN             NaN
2016-08-21/21:20:48.14                 NaN             NaN             NaN
2016-08-21/21:20:48.17                 NaN             NaN             NaN
2016-08-21/21:20:48.20                 NaN             NaN             NaN
2016-08-21/21:20:48.23                 NaN             NaN             NaN
2016-08-21/21:20:48.26                 NaN             NaN             NaN
2016-08-21/21:20:48.29                 NaN             NaN             NaN
2016-08-21/21:20:48.32                 NaN             NaN             NaN
2016-08-21/21:20:48.36                 NaN             NaN             NaN
2016-08-21/21:20:48.39                 NaN             NaN             NaN
2016-08-21/21:20:48.42                 NaN             NaN             NaN
2016-08-21/21:20:48.45                 NaN             NaN             NaN
2016-08-21/21:20:48.48                 NaN             NaN             NaN
2016-08-21/21:20:48.51                 NaN             NaN             NaN
2016-08-21/21:20:48.54                 NaN             NaN             NaN
2016-08-21/21:20:48.57                 NaN             NaN             NaN
2016-08-21/21:20:48.61                 NaN             NaN             NaN
2016-08-21/21:20:48.64                 NaN             NaN             NaN
2016-08-21/21:20:48.67                 NaN             NaN             NaN
2016-08-21/21:20:48.70                 NaN             NaN             NaN
2016-08-21/21:20:48.73                 NaN             NaN             NaN
2016-08-21/21:20:48.76                 NaN             NaN             NaN
2016-08-21/21:20:48.79                 NaN             NaN             NaN
2016-08-21/21:20:48.82                 NaN             NaN             NaN
2016-08-21/21:20:48.86                 NaN             NaN             NaN
2016-08-21/21:20:48.89                 NaN             NaN             NaN
2016-08-21/21:20:48.92                 NaN             NaN             NaN
2016-08-21/21:20:48.95                 NaN             NaN             NaN
2016-08-21/21:20:48.98                 NaN             NaN             NaN
2016-08-21/21:20:49.01                 NaN             NaN             NaN
2016-08-21/21:20:49.04                 NaN             NaN             NaN
2016-08-21/21:20:49.07                 NaN             NaN             NaN
2016-08-21/21:20:49.11                 NaN             NaN             NaN
2016-08-21/21:20:49.14                 NaN             NaN             NaN
2016-08-21/21:20:49.17                 NaN             NaN             NaN
2016-08-21/21:20:49.20                 NaN             NaN             NaN
2016-08-21/21:20:49.23                 NaN             NaN             NaN
2016-08-21/21:20:49.26                 NaN             NaN             NaN
2016-08-21/21:20:49.29                 NaN             NaN             NaN
2016-08-21/21:20:49.32                 NaN             NaN             NaN
2016-08-21/21:20:49.36                 NaN             NaN             NaN
2016-08-21/21:20:49.39                 NaN             NaN             NaN
2016-08-21/21:20:49.42                 NaN             NaN             NaN
2016-08-21/21:20:49.45                 NaN             NaN             NaN
2016-08-21/21:20:49.48                 NaN             NaN             NaN
2016-08-21/21:20:49.51                 NaN             NaN             NaN
2016-08-21/21:20:49.54                 NaN             NaN             NaN
2016-08-21/21:20:49.57                 NaN             NaN             NaN
2016-08-21/21:20:49.61                 NaN             NaN             NaN
2016-08-21/21:20:49.64                 NaN             NaN             NaN
2016-08-21/21:20:49.67                 NaN             NaN             NaN
2016-08-21/21:20:49.70                 NaN             NaN             NaN
2016-08-21/21:20:49.73                 NaN             NaN             NaN
2016-08-21/21:20:49.76                 NaN             NaN             NaN
2016-08-21/21:20:49.79                 NaN             NaN             NaN
2016-08-21/21:20:49.82                 NaN             NaN             NaN
2016-08-21/21:20:49.86                 NaN             NaN             NaN
2016-08-21/21:20:49.89                 NaN             NaN             NaN
2016-08-21/21:20:49.92                 NaN             NaN             NaN
2016-08-21/21:20:49.95                 NaN             NaN             NaN
2016-08-21/21:20:49.98                 NaN             NaN             NaN
2016-08-21/21:20:50.01                 NaN             NaN             NaN
2016-08-21/21:20:50.04                 NaN             NaN             NaN
2016-08-21/21:20:50.07                 NaN             NaN             NaN
2016-08-21/21:20:50.11                 NaN             NaN             NaN
2016-08-21/21:20:50.14                 NaN             NaN             NaN
2016-08-21/21:20:50.17                 NaN             NaN             NaN
2016-08-21/21:20:50.20                 NaN             NaN             NaN
2016-08-21/21:20:50.23                 NaN             NaN             NaN
2016-08-21/21:20:50.26                 NaN             NaN             NaN
2016-08-21/21:20:50.29                 NaN             NaN             NaN
2016-08-21/21:20:50.32                 NaN             NaN             NaN
2016-08-21/21:20:50.36                 NaN             NaN             NaN
2016-08-21/21:20:50.39                 NaN             NaN             NaN
2016-08-21/21:20:50.42                 NaN             NaN             NaN
2016-08-21/21:20:50.45                 NaN             NaN             NaN
2016-08-21/21:20:50.48                 NaN             NaN             NaN
2016-08-21/21:20:50.51                 NaN             NaN             NaN
2016-08-21/21:20:50.54                 NaN             NaN             NaN
2016-08-21/21:20:50.57                 NaN             NaN             NaN
2016-08-21/21:20:50.61                 NaN             NaN             NaN
2016-08-21/21:20:50.64                 NaN             NaN             NaN
2016-08-21/21:20:50.67                 NaN             NaN             NaN
2016-08-21/21:20:50.70                 NaN             NaN             NaN
2016-08-21/21:20:50.73                 NaN             NaN             NaN
2016-08-21/21:20:50.76                 NaN             NaN             NaN
2016-08-21/21:20:50.79                 NaN             NaN             NaN
2016-08-21/21:20:50.82                 NaN             NaN             NaN
2016-08-21/21:20:50.86                 NaN             NaN             NaN
2016-08-21/21:20:50.89                 NaN             NaN             NaN
2016-08-21/21:20:50.92                 NaN             NaN             NaN
2016-08-21/21:20:50.95                 NaN             NaN             NaN
2016-08-21/21:20:50.98                 NaN             NaN             NaN
2016-08-21/21:20:51.01                 NaN             NaN             NaN
2016-08-21/21:20:51.04                 NaN             NaN             NaN
2016-08-21/21:20:51.07                 NaN             NaN             NaN
2016-08-21/21:20:51.11                 NaN             NaN             NaN
2016-08-21/21:20:51.14                 NaN             NaN             NaN
2016-08-21/21:20:51.17                 NaN             NaN             NaN
2016-08-21/21:20:51.20                 NaN             NaN             NaN
2016-08-21/21:20:51.23                 NaN             NaN             NaN
2016-08-21/21:20:51.26                 NaN             NaN             NaN
2016-08-21/21:20:51.29                 NaN             NaN             NaN
2016-08-21/21:20:51.32                 NaN             NaN             NaN
2016-08-21/21:20:51.36                 NaN             NaN             NaN
2016-08-21/21:20:51.39                 NaN             NaN             NaN
2016-08-21/21:20:51.42                 NaN             NaN             NaN
2016-08-21/21:20:51.45                 NaN             NaN             NaN
2016-08-21/21:20:51.48                 NaN             NaN             NaN
2016-08-21/21:20:51.51                 NaN             NaN             NaN
2016-08-21/21:20:51.54                 NaN             NaN             NaN
2016-08-21/21:20:51.57                 NaN             NaN             NaN
2016-08-21/21:20:51.61                 NaN             NaN             NaN
2016-08-21/21:20:51.64                 NaN             NaN             NaN
2016-08-21/21:20:51.67                 NaN             NaN             NaN
2016-08-21/21:20:51.70                 NaN             NaN             NaN
2016-08-21/21:20:51.73                 NaN             NaN             NaN
2016-08-21/21:20:51.76                 NaN             NaN             NaN
2016-08-21/21:20:51.79                 NaN             NaN             NaN
2016-08-21/21:20:51.82                 NaN             NaN             NaN
2016-08-21/21:20:51.86                 NaN             NaN             NaN
2016-08-21/21:20:51.89                 NaN             NaN             NaN
2016-08-21/21:20:51.92                 NaN             NaN             NaN
2016-08-21/21:20:51.95                 NaN             NaN             NaN
2016-08-21/21:20:51.98                 NaN             NaN             NaN
2016-08-21/21:20:52.01                 NaN             NaN             NaN
2016-08-21/21:20:52.04                 NaN             NaN             NaN
2016-08-21/21:20:52.07                 NaN             NaN             NaN
2016-08-21/21:20:52.11                 NaN             NaN             NaN
2016-08-21/21:20:52.14                 NaN             NaN             NaN
2016-08-21/21:20:52.17                 NaN             NaN             NaN
2016-08-21/21:20:52.20                 NaN             NaN             NaN
2016-08-21/21:20:52.23                 NaN             NaN             NaN
2016-08-21/21:20:52.26                 NaN             NaN             NaN
2016-08-21/21:20:52.29                 NaN             NaN             NaN
2016-08-21/21:20:52.32                 NaN             NaN             NaN
2016-08-21/21:20:52.36                 NaN             NaN             NaN
2016-08-21/21:20:52.39                 NaN             NaN             NaN
2016-08-21/21:20:52.42                 NaN             NaN             NaN
2016-08-21/21:20:52.45                 NaN             NaN             NaN
2016-08-21/21:20:52.48                 NaN             NaN             NaN
2016-08-21/21:20:52.51                 NaN             NaN             NaN
2016-08-21/21:20:52.54                 NaN             NaN             NaN
2016-08-21/21:20:52.57                 NaN             NaN             NaN
2016-08-21/21:20:52.61                 NaN             NaN             NaN
2016-08-21/21:20:52.64                 NaN             NaN             NaN
2016-08-21/21:20:52.67                 NaN             NaN             NaN
2016-08-21/21:20:52.70                 NaN             NaN             NaN
2016-08-21/21:20:52.73                 NaN             NaN             NaN
2016-08-21/21:20:52.76                 NaN             NaN             NaN
2016-08-21/21:20:52.79                 NaN             NaN             NaN
2016-08-21/21:20:52.82                 NaN             NaN             NaN
2016-08-21/21:20:52.86                 NaN             NaN             NaN
2016-08-21/21:20:52.89                 NaN             NaN             NaN
2016-08-21/21:20:52.92                 NaN             NaN             NaN
2016-08-21/21:20:52.95                 NaN             NaN             NaN
2016-08-21/21:20:52.98                 NaN             NaN             NaN
2016-08-21/21:20:53.01                 NaN             NaN             NaN
2016-08-21/21:20:53.04                 NaN             NaN             NaN
2016-08-21/21:20:53.07                 NaN             NaN             NaN
2016-08-21/21:20:53.11                 NaN             NaN             NaN
2016-08-21/21:20:53.14                 NaN             NaN             NaN
2016-08-21/21:20:53.17                 NaN             NaN             NaN
2016-08-21/21:20:53.20                 NaN             NaN             NaN
2016-08-21/21:20:53.23                 NaN             NaN             NaN
2016-08-21/21:20:53.26                 NaN             NaN             NaN
2016-08-21/21:20:53.29                 NaN             NaN             NaN
2016-08-21/21:20:53.32                 NaN             NaN             NaN
2016-08-21/21:20:53.36                 NaN             NaN             NaN
2016-08-21/21:20:53.39                 NaN             NaN             NaN
2016-08-21/21:20:53.42                 NaN             NaN             NaN
2016-08-21/21:20:53.45                 NaN             NaN             NaN
2016-08-21/21:20:53.48                 NaN             NaN             NaN
2016-08-21/21:20:53.51                 NaN             NaN             NaN
2016-08-21/21:20:53.54                 NaN             NaN             NaN
2016-08-21/21:20:53.57                 NaN             NaN             NaN
2016-08-21/21:20:53.61                 NaN             NaN             NaN
2016-08-21/21:20:53.64                 NaN             NaN             NaN
2016-08-21/21:20:53.67                 NaN             NaN             NaN
2016-08-21/21:20:53.70                 NaN             NaN             NaN
2016-08-21/21:20:53.73                 NaN             NaN             NaN
2016-08-21/21:20:53.76                 NaN             NaN             NaN
2016-08-21/21:20:53.79                 NaN             NaN             NaN
2016-08-21/21:20:53.82                 NaN             NaN             NaN
2016-08-21/21:20:53.86                 NaN             NaN             NaN
2016-08-21/21:20:53.89                 NaN             NaN             NaN
2016-08-21/21:20:53.92                 NaN             NaN             NaN
2016-08-21/21:20:53.95                 NaN             NaN             NaN
2016-08-21/21:20:53.98                 NaN             NaN             NaN
2016-08-21/21:20:54.01                 NaN             NaN             NaN
2016-08-21/21:20:54.04                 NaN             NaN             NaN
2016-08-21/21:20:54.07                 NaN             NaN             NaN
2016-08-21/21:20:54.11                 NaN             NaN             NaN
2016-08-21/21:20:54.14                 NaN             NaN             NaN
2016-08-21/21:20:54.17                 NaN             NaN             NaN
2016-08-21/21:20:54.20                 NaN             NaN             NaN
2016-08-21/21:20:54.23                 NaN             NaN             NaN
2016-08-21/21:20:54.26                 NaN             NaN             NaN
2016-08-21/21:20:54.29                 NaN             NaN             NaN
2016-08-21/21:20:54.32                 NaN             NaN             NaN
2016-08-21/21:20:54.36                 NaN             NaN             NaN
2016-08-21/21:20:54.39                 NaN             NaN             NaN
2016-08-21/21:20:54.42                 NaN             NaN             NaN
2016-08-21/21:20:54.45                 NaN             NaN             NaN
2016-08-21/21:20:54.48                 NaN             NaN             NaN
2016-08-21/21:20:54.51                 NaN             NaN             NaN
2016-08-21/21:20:54.54                 NaN             NaN             NaN
2016-08-21/21:20:54.57                 NaN             NaN             NaN
2016-08-21/21:20:54.61                 NaN             NaN             NaN
2016-08-21/21:20:54.64                 NaN             NaN             NaN
2016-08-21/21:20:54.67                 NaN             NaN             NaN
2016-08-21/21:20:54.70                 NaN             NaN             NaN
2016-08-21/21:20:54.73                 NaN             NaN             NaN
2016-08-21/21:20:54.76                 NaN             NaN             NaN
2016-08-21/21:20:54.79                 NaN             NaN             NaN
2016-08-21/21:20:54.82                 NaN             NaN             NaN
2016-08-21/21:20:54.86                 NaN             NaN             NaN
2016-08-21/21:20:54.89                 NaN             NaN             NaN
2016-08-21/21:20:54.92                 NaN             NaN             NaN
2016-08-21/21:20:54.95                 NaN             NaN             NaN
2016-08-21/21:20:54.98                 NaN             NaN             NaN
2016-08-21/21:20:55.01                 NaN             NaN             NaN
2016-08-21/21:20:55.04                 NaN             NaN             NaN
2016-08-21/21:20:55.07                 NaN             NaN             NaN
2016-08-21/21:20:55.11                 NaN             NaN             NaN
2016-08-21/21:20:55.14                 NaN             NaN             NaN
2016-08-21/21:20:55.17                 NaN             NaN             NaN
2016-08-21/21:20:55.20                 NaN             NaN             NaN
2016-08-21/21:20:55.23                 NaN             NaN             NaN
2016-08-21/21:20:55.26                 NaN             NaN             NaN
2016-08-21/21:20:55.29                 NaN             NaN             NaN
2016-08-21/21:20:55.32                 NaN             NaN             NaN
2016-08-21/21:20:55.36                 NaN             NaN             NaN
2016-08-21/21:20:55.39                 NaN             NaN             NaN
2016-08-21/21:20:55.42                 NaN             NaN             NaN
2016-08-21/21:20:55.45                 NaN             NaN             NaN
2016-08-21/21:20:55.48                 NaN             NaN             NaN
2016-08-21/21:20:55.51                 NaN             NaN             NaN
2016-08-21/21:20:55.54                 NaN             NaN             NaN
2016-08-21/21:20:55.57                 NaN             NaN             NaN
2016-08-21/21:20:55.61                 NaN             NaN             NaN
2016-08-21/21:20:55.64                 NaN             NaN             NaN
2016-08-21/21:20:55.67                 NaN             NaN             NaN
2016-08-21/21:20:55.70                 NaN             NaN             NaN
2016-08-21/21:20:55.73                 NaN             NaN             NaN
2016-08-21/21:20:55.76                 NaN             NaN             NaN
2016-08-21/21:20:55.79                 NaN             NaN             NaN
2016-08-21/21:20:55.82                 NaN             NaN             NaN
2016-08-21/21:20:55.86                 NaN             NaN             NaN
2016-08-21/21:20:55.89                 NaN             NaN             NaN
2016-08-21/21:20:55.92                 NaN             NaN             NaN
2016-08-21/21:20:55.95                 NaN             NaN             NaN
2016-08-21/21:20:55.98                 NaN             NaN             NaN
2016-08-21/21:20:56.01                 NaN             NaN             NaN
2016-08-21/21:20:56.04                 NaN             NaN             NaN
2016-08-21/21:20:56.07                 NaN             NaN             NaN
2016-08-21/21:20:56.11                 NaN             NaN             NaN
2016-08-21/21:20:56.14                 NaN             NaN             NaN
2016-08-21/21:20:56.17                 NaN             NaN             NaN
2016-08-21/21:20:56.20                 NaN             NaN             NaN
2016-08-21/21:20:56.23                 NaN             NaN             NaN
2016-08-21/21:20:56.26                 NaN             NaN             NaN
2016-08-21/21:20:56.29                 NaN             NaN             NaN
2016-08-21/21:20:56.32                 NaN             NaN             NaN
2016-08-21/21:20:56.36                 NaN             NaN             NaN
2016-08-21/21:20:56.39                 NaN             NaN             NaN
2016-08-21/21:20:56.42                 NaN             NaN             NaN
2016-08-21/21:20:56.45                 NaN             NaN             NaN
2016-08-21/21:20:56.48                 NaN             NaN             NaN
2016-08-21/21:20:56.51                 NaN             NaN             NaN
2016-08-21/21:20:56.54                 NaN             NaN             NaN
2016-08-21/21:20:56.57                 NaN             NaN             NaN
2016-08-21/21:20:56.61                 NaN             NaN             NaN
2016-08-21/21:20:56.64                 NaN             NaN             NaN
2016-08-21/21:20:56.67                 NaN             NaN             NaN
2016-08-21/21:20:56.70                 NaN             NaN             NaN
2016-08-21/21:20:56.73                 NaN             NaN             NaN
2016-08-21/21:20:56.76                 NaN             NaN             NaN
2016-08-21/21:20:56.79                 NaN             NaN             NaN
2016-08-21/21:20:56.82                 NaN             NaN             NaN
2016-08-21/21:20:56.86                 NaN             NaN             NaN
2016-08-21/21:20:56.89                 NaN             NaN             NaN
2016-08-21/21:20:56.92                 NaN             NaN             NaN
2016-08-21/21:20:56.95                 NaN             NaN             NaN
2016-08-21/21:20:56.98                 NaN             NaN             NaN
2016-08-21/21:20:57.01                 NaN             NaN             NaN
2016-08-21/21:20:57.04                 NaN             NaN             NaN
2016-08-21/21:20:57.07                 NaN             NaN             NaN
2016-08-21/21:20:57.11                 NaN             NaN             NaN
2016-08-21/21:20:57.14                 NaN             NaN             NaN
2016-08-21/21:20:57.17                 NaN             NaN             NaN
2016-08-21/21:20:57.20                 NaN             NaN             NaN
2016-08-21/21:20:57.23                 NaN             NaN             NaN
2016-08-21/21:20:57.26                 NaN             NaN             NaN
2016-08-21/21:20:57.29                 NaN             NaN             NaN
2016-08-21/21:20:57.32                 NaN             NaN             NaN
2016-08-21/21:20:57.36                 NaN             NaN             NaN
2016-08-21/21:20:57.39                 NaN             NaN             NaN
2016-08-21/21:20:57.42                 NaN             NaN             NaN
2016-08-21/21:20:57.45                 NaN             NaN             NaN
2016-08-21/21:20:57.48                 NaN             NaN             NaN
2016-08-21/21:20:57.51                 NaN             NaN             NaN
2016-08-21/21:20:57.54                 NaN             NaN             NaN
2016-08-21/21:20:57.57                 NaN             NaN             NaN
2016-08-21/21:20:57.61                 NaN             NaN             NaN
2016-08-21/21:20:57.64                 NaN             NaN             NaN
2016-08-21/21:20:57.67                 NaN             NaN             NaN
2016-08-21/21:20:57.70                 NaN             NaN             NaN
2016-08-21/21:20:57.73                 NaN             NaN             NaN
2016-08-21/21:20:57.76                 NaN             NaN             NaN
2016-08-21/21:20:57.79                 NaN             NaN             NaN
2016-08-21/21:20:57.82                 NaN             NaN             NaN
2016-08-21/21:20:57.86                 NaN             NaN             NaN
2016-08-21/21:20:57.89                 NaN             NaN             NaN
2016-08-21/21:20:57.92                 NaN             NaN             NaN
2016-08-21/21:20:57.95                 NaN             NaN             NaN
2016-08-21/21:20:57.98                 NaN             NaN             NaN
2016-08-21/21:20:58.01                 NaN             NaN             NaN
2016-08-21/21:20:58.04                 NaN             NaN             NaN
2016-08-21/21:20:58.07                 NaN             NaN             NaN
2016-08-21/21:20:58.11                 NaN             NaN             NaN
2016-08-21/21:20:58.14                 NaN             NaN             NaN
2016-08-21/21:20:58.17                 NaN             NaN             NaN
2016-08-21/21:20:58.20                 NaN             NaN             NaN
2016-08-21/21:20:58.23                 NaN             NaN             NaN
2016-08-21/21:20:58.26                 NaN             NaN             NaN
2016-08-21/21:20:58.29                 NaN             NaN             NaN
2016-08-21/21:20:58.32                 NaN             NaN             NaN
2016-08-21/21:20:58.36                 NaN             NaN             NaN
2016-08-21/21:20:58.39                 NaN             NaN             NaN
2016-08-21/21:20:58.42                 NaN             NaN             NaN
2016-08-21/21:20:58.45                 NaN             NaN             NaN
2016-08-21/21:20:58.48                 NaN             NaN             NaN
2016-08-21/21:20:58.51                 NaN             NaN             NaN
2016-08-21/21:20:58.54                 NaN             NaN             NaN
2016-08-21/21:20:58.57                 NaN             NaN             NaN
2016-08-21/21:20:58.61                 NaN             NaN             NaN
2016-08-21/21:20:58.64                 NaN             NaN             NaN
2016-08-21/21:20:58.67                 NaN             NaN             NaN
2016-08-21/21:20:58.70                 NaN             NaN             NaN
2016-08-21/21:20:58.73                 NaN             NaN             NaN
2016-08-21/21:20:58.76                 NaN             NaN             NaN
2016-08-21/21:20:58.79                 NaN             NaN             NaN
2016-08-21/21:20:58.82                 NaN             NaN             NaN
2016-08-21/21:20:58.86                 NaN             NaN             NaN
2016-08-21/21:20:58.89                 NaN             NaN             NaN
2016-08-21/21:20:58.92                 NaN             NaN             NaN
2016-08-21/21:20:58.95                 NaN             NaN             NaN
2016-08-21/21:20:58.98                 NaN             NaN             NaN
2016-08-21/21:20:59.01                 NaN             NaN             NaN
2016-08-21/21:20:59.04                 NaN             NaN             NaN
2016-08-21/21:20:59.07                 NaN             NaN             NaN
2016-08-21/21:20:59.11                 NaN             NaN             NaN
2016-08-21/21:20:59.14                 NaN             NaN             NaN
2016-08-21/21:20:59.17                 NaN             NaN             NaN
2016-08-21/21:20:59.20                 NaN             NaN             NaN
2016-08-21/21:20:59.23                 NaN             NaN             NaN
2016-08-21/21:20:59.26                 NaN             NaN             NaN
2016-08-21/21:20:59.29                 NaN             NaN             NaN
2016-08-21/21:20:59.32                 NaN             NaN             NaN
2016-08-21/21:20:59.36                 NaN             NaN             NaN
2016-08-21/21:20:59.39                 NaN             NaN             NaN
2016-08-21/21:20:59.42                 NaN             NaN             NaN
2016-08-21/21:20:59.45                 NaN             NaN             NaN
2016-08-21/21:20:59.48                 NaN             NaN             NaN
2016-08-21/21:20:59.51                 NaN             NaN             NaN
2016-08-21/21:20:59.54                 NaN             NaN             NaN
2016-08-21/21:20:59.57                 NaN             NaN             NaN
2016-08-21/21:20:59.61                 NaN             NaN             NaN
2016-08-21/21:20:59.64                 NaN             NaN             NaN
2016-08-21/21:20:59.67                 NaN             NaN             NaN
2016-08-21/21:20:59.70                 NaN             NaN             NaN
2016-08-21/21:20:59.73                 NaN             NaN             NaN
2016-08-21/21:20:59.76                 NaN             NaN             NaN
2016-08-21/21:20:59.79                 NaN             NaN             NaN
2016-08-21/21:20:59.82                 NaN             NaN             NaN
2016-08-21/21:20:59.86                 NaN             NaN             NaN
2016-08-21/21:20:59.89                 NaN             NaN             NaN
2016-08-21/21:20:59.92                 NaN             NaN             NaN
2016-08-21/21:20:59.95                 NaN             NaN             NaN
2016-08-21/21:20:59.98                 NaN             NaN             NaN
2016-08-21/21:21:00.01          -3.0370817       2.8186877     -0.23151870
2016-08-21/21:21:00.04          -3.0332019       2.8145993     -0.21610807
2016-08-21/21:21:00.07          -3.0323873       2.8034439     -0.21316798
2016-08-21/21:21:00.11          -3.0268373       2.7989757     -0.21387498
2016-08-21/21:21:00.14          -3.0461288       2.7997654     -0.21365460
2016-08-21/21:21:00.17          -3.0566525       2.7880116     -0.20986495
2016-08-21/21:21:00.20          -3.0704595       2.7928808     -0.21499037
2016-08-21/21:21:00.23          -3.0842462       2.8055214     -0.21321723
2016-08-21/21:21:00.26          -3.0885671       2.7999359     -0.20365874
2016-08-21/21:21:00.29          -3.0958093       2.8028910     -0.19218457
2016-08-21/21:21:00.32          -3.0948760       2.8119884     -0.19373017
2016-08-21/21:21:00.36          -3.0947058       2.8135372     -0.18633151
2016-08-21/21:21:00.39          -3.0967659       2.8139845     -0.18738904
2016-08-21/21:21:00.42          -3.0844159       2.8191587     -0.19338161
2016-08-21/21:21:00.45          -3.0802975       2.8116661     -0.19600609
2016-08-21/21:21:00.48          -3.0778414       2.8020219     -0.19064917
2016-08-21/21:21:00.51          -3.0713018       2.7949868     -0.19551937
2016-08-21/21:21:00.54          -3.0677166       2.7818653     -0.20482908
2016-08-21/21:21:00.57          -3.0730929       2.7751728     -0.21587947
2016-08-21/21:21:00.61          -3.0743648       2.7633924     -0.22543161
2016-08-21/21:21:00.64          -3.0801096       2.7551363     -0.24105124
2016-08-21/21:21:00.67          -3.0754813       2.7487709     -0.25059062
2016-08-21/21:21:00.70          -3.0798856       2.7351009     -0.24772286
2016-08-21/21:21:00.73          -3.0664090       2.7463134     -0.26523294
2016-08-21/21:21:00.76          -3.0600862       2.7503778     -0.27685149
2016-08-21/21:21:00.79          -3.0499510       2.7434420     -0.27286462
2016-08-21/21:21:00.82          -3.0552014       2.7508176     -0.26657767
2016-08-21/21:21:00.86          -3.0583322       2.7583031     -0.25986655
2016-08-21/21:21:00.89          -3.0657612       2.7556359     -0.24754516
2016-08-21/21:21:00.92          -3.0707811       2.7620403     -0.24175897
2016-08-21/21:21:00.95          -3.0807631       2.7568936     -0.23325004
2016-08-21/21:21:00.98          -3.0815214       2.7588164     -0.23942171
2016-08-21/21:21:01.01          -3.0812238       2.7553085     -0.23986632
2016-08-21/21:21:01.04          -3.0904400       2.7548607     -0.24621120
2016-08-21/21:21:01.07          -3.0930787       2.7683266     -0.26405599
2016-08-21/21:21:01.11          -3.0813262       2.7749949     -0.26742527
2016-08-21/21:21:01.14          -3.0764972       2.7720397     -0.26243256
2016-08-21/21:21:01.17          -3.0693006       2.7938421     -0.26960533
2016-08-21/21:21:01.20          -3.0647867       2.8049766     -0.26481076
2016-08-21/21:21:01.23          -3.0722804       2.8065068     -0.25973337
2016-08-21/21:21:01.26          -3.0751525       2.8056289     -0.24996501
2016-08-21/21:21:01.29          -3.0906573       2.8064556     -0.24192007
2016-08-21/21:21:01.32          -3.0931901       2.7930163     -0.23491027
2016-08-21/21:21:01.36          -3.0922602       2.7824785     -0.23476917
2016-08-21/21:21:01.39          -3.0933536       2.7759474     -0.24293829
2016-08-21/21:21:01.42          -3.0982850       2.7697508     -0.25847425
2016-08-21/21:21:01.45          -3.1005401       2.7584096     -0.25788162
2016-08-21/21:21:01.48          -3.1029064       2.7543407     -0.25941747
2016-08-21/21:21:01.51          -3.1014759       2.7669891     -0.27138057
2016-08-21/21:21:01.54          -3.1045987       2.7813324     -0.28625770
2016-08-21/21:21:01.57          -3.0993806       2.7996948     -0.29021758
2016-08-21/21:21:01.61          -3.0903056       2.8240559     -0.29943728
2016-08-21/21:21:01.64          -3.1001669       2.8238846     -0.28935103
2016-08-21/21:21:01.67          -3.1037889       2.8198592     -0.28872166
2016-08-21/21:21:01.70          -3.1003228       2.8247120     -0.28467982
2016-08-21/21:21:01.73          -3.1017258       2.8107116     -0.28884705
2016-08-21/21:21:01.76          -3.1060916       2.8035542     -0.29735835
2016-08-21/21:21:01.79          -3.1010143       2.7925210     -0.29152848
2016-08-21/21:21:01.82          -3.0906282       2.7809837     -0.29217324
2016-08-21/21:21:01.86          -3.0994812       2.7605130     -0.28974449
2016-08-21/21:21:01.89          -3.1061505       2.7452736     -0.28368926
2016-08-21/21:21:01.92          -3.1037813       2.7469558     -0.29631885
2016-08-21/21:21:01.95          -3.1057915       2.7457850     -0.30545562
2016-08-21/21:21:01.98          -3.1052601       2.7513768     -0.31946973
2016-08-21/21:21:02.01          -3.1078265       2.7456908     -0.32080960
2016-08-21/21:21:02.04          -3.1025270       2.7361221     -0.31898674
2016-08-21/21:21:02.07          -3.1021783       2.7251484     -0.32168647
2016-08-21/21:21:02.11          -3.1144922       2.7144943     -0.31394919
2016-08-21/21:21:02.14          -3.1058442       2.7020263     -0.31735024
2016-08-21/21:21:02.17          -3.1157317       2.6916823     -0.32105849
2016-08-21/21:21:02.20          -3.1309542       2.6894253     -0.32061859
2016-08-21/21:21:02.23          -3.1389309       2.6790578     -0.31143839
2016-08-21/21:21:02.26          -3.1530192       2.6618260     -0.30622940
2016-08-21/21:21:02.29          -3.1547570       2.6742942     -0.33057859
2016-08-21/21:21:02.32          -3.1508952       2.6827109     -0.34697035
2016-08-21/21:21:02.36          -3.1561973       2.6886344     -0.37061840
2016-08-21/21:21:02.39          -3.1476768       2.6837591     -0.38634417
2016-08-21/21:21:02.42          -3.1502861       2.7061131     -0.39807206
2016-08-21/21:21:02.45          -3.1464590       2.7124788     -0.41051538
2016-08-21/21:21:02.48          -3.1413192       2.7182261     -0.41414587
2016-08-21/21:21:02.51          -3.1493246       2.7238898     -0.42079386
2016-08-21/21:21:02.54          -3.1523971       2.7299332     -0.42094680
2016-08-21/21:21:02.57          -3.1654675       2.7208846     -0.39646429
2016-08-21/21:21:02.61          -3.1791484       2.7084176     -0.38340107
2016-08-21/21:21:02.64          -3.1839476       2.7024907     -0.37850197
2016-08-21/21:21:02.67          -3.1943762       2.7168022     -0.38819860
2016-08-21/21:21:02.70          -3.1985536       2.7009217     -0.39345364
2016-08-21/21:21:02.73          -3.2012029       2.7006698     -0.39900080
2016-08-21/21:21:02.76          -3.2010735       2.6921521     -0.40416189
2016-08-21/21:21:02.79          -3.1925923       2.6972921     -0.40468737
2016-08-21/21:21:02.82          -3.1928385       2.7078987     -0.40746441
2016-08-21/21:21:02.86          -3.1877181       2.7039980     -0.40482628
2016-08-21/21:21:02.89          -3.1916889       2.7068152     -0.40165329
2016-08-21/21:21:02.92          -3.1896395       2.7102126     -0.39187540
2016-08-21/21:21:02.95          -3.1909786       2.7023769     -0.38418280
2016-08-21/21:21:02.98          -3.2035152       2.6941788     -0.37890571
2016-08-21/21:21:03.01          -3.2165236       2.6762752     -0.37764185
2016-08-21/21:21:03.04          -3.2277992       2.6644676     -0.37561094
2016-08-21/21:21:03.07          -3.2364862       2.6571818     -0.37372228
2016-08-21/21:21:03.11          -3.2325492       2.6382608     -0.37611942
2016-08-21/21:21:03.14          -3.2344418       2.6428772     -0.38427590
2016-08-21/21:21:03.17          -3.2402716       2.6416952     -0.38795948
2016-08-21/21:21:03.20          -3.2570309       2.6349311     -0.38586123
2016-08-21/21:21:03.23          -3.2585090       2.6281101     -0.37953946
2016-08-21/21:21:03.26          -3.2526971       2.6249923     -0.37161192
2016-08-21/21:21:03.29          -3.2461402       2.6341249     -0.35984535
2016-08-21/21:21:03.32          -3.2435260       2.6253698     -0.35485610
2016-08-21/21:21:03.36          -3.2429035       2.6118865     -0.35695699
2016-08-21/21:21:03.39          -3.2468964       2.5968225     -0.34277387
2016-08-21/21:21:03.42          -3.2567588       2.5726353     -0.34336007
2016-08-21/21:21:03.45          -3.2590097       2.5589662     -0.34845343
2016-08-21/21:21:03.48          -3.2605383       2.5466053     -0.35373903
2016-08-21/21:21:03.51          -3.2752531       2.5387102     -0.35844975
2016-08-21/21:21:03.54          -3.2868605       2.5283693     -0.36689679
2016-08-21/21:21:03.57          -3.2891899       2.5162337     -0.38494838
2016-08-21/21:21:03.61          -3.2904238       2.5160894     -0.40392204
2016-08-21/21:21:03.64          -3.2989882       2.5169333     -0.41781689
2016-08-21/21:21:03.67          -3.3059542       2.5282160     -0.44381270
2016-08-21/21:21:03.70          -3.3061763       2.5508075     -0.45640436
2016-08-21/21:21:03.73          -3.3083717       2.5519713     -0.46844889
2016-08-21/21:21:03.76          -3.3048012       2.5509871     -0.47567293
2016-08-21/21:21:03.79          -3.3074070       2.5488401     -0.47604427
2016-08-21/21:21:03.82          -3.3202671       2.5549119     -0.47975895
2016-08-21/21:21:03.86          -3.3365990       2.5559320     -0.47573063
2016-08-21/21:21:03.89          -3.3513615       2.5570505     -0.46325568
2016-08-21/21:21:03.92          -3.3497812       2.5521371     -0.46626260
2016-08-21/21:21:03.95          -3.3539025       2.5360362     -0.46008566
2016-08-21/21:21:03.98          -3.3523964       2.5171157     -0.46119442
2016-08-21/21:21:04.01          -3.3514728       2.5182458     -0.45220096
2016-08-21/21:21:04.04          -3.3528444       2.5201810     -0.44895509
2016-08-21/21:21:04.07          -3.3526139       2.5325515     -0.45781606
2016-08-21/21:21:04.11          -3.3478959       2.5342234     -0.44926983
2016-08-21/21:21:04.14          -3.3540724       2.5286842     -0.44116378
2016-08-21/21:21:04.17          -3.3600474       2.5292514     -0.43490513
2016-08-21/21:21:04.20          -3.3787114       2.5279630     -0.42345565
2016-08-21/21:21:04.23          -3.3898388       2.5337957     -0.42288957
2016-08-21/21:21:04.26          -3.4080258       2.5229882     -0.41009448
2016-08-21/21:21:04.29          -3.4133124       2.5181663     -0.42286023
2016-08-21/21:21:04.32          -3.4152615       2.5124085     -0.42232749
2016-08-21/21:21:04.36          -3.4144442       2.4906277     -0.42215398
2016-08-21/21:21:04.39          -3.4086906       2.4832726     -0.42737888
2016-08-21/21:21:04.42          -3.4003890       2.4778908     -0.42781314
2016-08-21/21:21:04.45          -3.3984003       2.4779205     -0.43176046
2016-08-21/21:21:04.48          -3.3925819       2.4985006     -0.43469571
2016-08-21/21:21:04.51          -3.3933741       2.5086006     -0.42971945
2016-08-21/21:21:04.54          -3.3937451       2.5233306     -0.42610033
2016-08-21/21:21:04.57          -3.3937608       2.5209022     -0.40632278
2016-08-21/21:21:04.61          -3.4120898       2.5203254     -0.40161328
2016-08-21/21:21:04.64          -3.4255419       2.5128981     -0.38577396
2016-08-21/21:21:04.67          -3.4370403       2.5048628     -0.38773612
2016-08-21/21:21:04.70          -3.4442761       2.5011356     -0.38368969
2016-08-21/21:21:04.73          -3.4493892       2.4959414     -0.38875331
2016-08-21/21:21:04.76          -3.4520404       2.4723589     -0.39365627
2016-08-21/21:21:04.79          -3.4471377       2.4557230     -0.39616464
2016-08-21/21:21:04.82          -3.4499645       2.4477571     -0.39426749
2016-08-21/21:21:04.86          -3.4546285       2.4401133     -0.39933822
2016-08-21/21:21:04.89          -3.4554625       2.4365651     -0.40264641
2016-08-21/21:21:04.92          -3.4506537       2.4492300     -0.41255134
2016-08-21/21:21:04.95          -3.4344061       2.4447598     -0.40368897
2016-08-21/21:21:04.98          -3.4310481       2.4426296     -0.40834666
2016-08-21/21:21:05.01          -3.4233112       2.4306400     -0.39705345
2016-08-21/21:21:05.04          -3.4177995       2.4144023     -0.39411188
2016-08-21/21:21:05.07          -3.4217035       2.3974293     -0.38662626
2016-08-21/21:21:05.11          -3.4171895       2.3917615     -0.39535699
2016-08-21/21:21:05.14          -3.4193170       2.3897882     -0.39887751
2016-08-21/21:21:05.17          -3.4123133       2.3859542     -0.39952817
2016-08-21/21:21:05.20          -3.4205272       2.3707175     -0.39743079
2016-08-21/21:21:05.23          -3.4406408       2.3711171     -0.40948526
2016-08-21/21:21:05.26          -3.4430143       2.3690857     -0.41053239
2016-08-21/21:21:05.29          -3.4426315       2.3645514     -0.42284325
2016-08-21/21:21:05.32          -3.4537804       2.3649346     -0.42021833
2016-08-21/21:21:05.36          -3.4507109       2.3872842     -0.43202228
2016-08-21/21:21:05.39          -3.4521549       2.3909906     -0.44135299
2016-08-21/21:21:05.42          -3.4525168       2.3968835     -0.43205262
2016-08-21/21:21:05.45          -3.4581277       2.4068619     -0.42319198
2016-08-21/21:21:05.48          -3.4533479       2.4052399     -0.41982343
2016-08-21/21:21:05.51          -3.4569473       2.4034563     -0.40949881
2016-08-21/21:21:05.54          -3.4707561       2.3952427     -0.39882023
2016-08-21/21:21:05.57          -3.4817803       2.4057385     -0.39348367
2016-08-21/21:21:05.61          -3.4886362       2.4090316     -0.38517840
2016-08-21/21:21:05.64          -3.5014938       2.3989755     -0.38043322
2016-08-21/21:21:05.67          -3.5005416       2.4040865     -0.37151455
2016-08-21/21:21:05.70          -3.5024026       2.4036556     -0.38046348
2016-08-21/21:21:05.73          -3.5056335       2.4061126     -0.38380018
2016-08-21/21:21:05.76          -3.5112046       2.4186167     -0.37987114
2016-08-21/21:21:05.79          -3.5062155       2.4290070     -0.36444401
2016-08-21/21:21:05.82          -3.5000974       2.4421376     -0.35384225
2016-08-21/21:21:05.86          -3.4930464       2.4403917     -0.33924893
2016-08-21/21:21:05.89          -3.4882487       2.4431867     -0.34146758
2016-08-21/21:21:05.92          -3.4874163       2.4300753     -0.33190554
2016-08-21/21:21:05.95          -3.4970227       2.4115021     -0.32149186
2016-08-21/21:21:05.98          -3.5135070       2.3968432     -0.31997704
2016-08-21/21:21:06.01          -3.5181052       2.3783092     -0.33061166
2016-08-21/21:21:06.04          -3.5206096       2.3562742     -0.32668075
2016-08-21/21:21:06.07          -3.5276108       2.3480810     -0.33691100
2016-08-21/21:21:06.11          -3.5283805       2.3365711     -0.33839972
2016-08-21/21:21:06.14          -3.5343952       2.3310722     -0.34098652
2016-08-21/21:21:06.17          -3.5367280       2.3327965     -0.32608425
2016-08-21/21:21:06.20          -3.5411766       2.3376751     -0.31832125
2016-08-21/21:21:06.23          -3.5460881       2.3339674     -0.30458427
2016-08-21/21:21:06.26          -3.5384552       2.3248791     -0.27891087
2016-08-21/21:21:06.29          -3.5384519       2.3219660     -0.25637323
2016-08-21/21:21:06.32          -3.5452235       2.3238919     -0.25389157
2016-08-21/21:21:06.36          -3.5511237       2.3088847     -0.24346702
2016-08-21/21:21:06.39          -3.5551635       2.2981774     -0.24495488
2016-08-21/21:21:06.42          -3.5580107       2.2856739     -0.25484930
2016-08-21/21:21:06.45          -3.5615270       2.2684968     -0.26090468
2016-08-21/21:21:06.48          -3.5654172       2.2761003     -0.26632695
2016-08-21/21:21:06.51          -3.5724657       2.2825294     -0.28026867
2016-08-21/21:21:06.54          -3.5691912       2.2853040     -0.29974777
2016-08-21/21:21:06.57          -3.5638811       2.2884378     -0.30653438
2016-08-21/21:21:06.61          -3.5509577       2.2915483     -0.31287172
2016-08-21/21:21:06.64          -3.5482575       2.2977379     -0.32185865
2016-08-21/21:21:06.67          -3.5486158       2.3008347     -0.32870998
2016-08-21/21:21:06.70          -3.5480764       2.3010466     -0.31705036
2016-08-21/21:21:06.73          -3.5443289       2.3034711     -0.32131905
2016-08-21/21:21:06.76          -3.5431277       2.2972480     -0.32670279
2016-08-21/21:21:06.79          -3.5394196       2.2904679     -0.32235822
2016-08-21/21:21:06.82          -3.5481447       2.2995907     -0.32494091
2016-08-21/21:21:06.86          -3.5705429       2.2941667     -0.32596659
2016-08-21/21:21:06.89          -3.5910661       2.2960613     -0.32236617
2016-08-21/21:21:06.92          -3.5923786       2.2923941     -0.31896136
2016-08-21/21:21:06.95          -3.5974507       2.3047080     -0.31862621
2016-08-21/21:21:06.98          -3.6017039       2.3036291     -0.32725795
2016-08-21/21:21:07.01          -3.6078632       2.3122874     -0.32618206
2016-08-21/21:21:07.04          -3.6052794       2.3171509     -0.31938361
2016-08-21/21:21:07.07          -3.6133277       2.3367378     -0.32385189
2016-08-21/21:21:07.11          -3.6204556       2.3292672     -0.30307444
2016-08-21/21:21:07.14          -3.6148788       2.3331595     -0.29050272
2016-08-21/21:21:07.17          -3.6195148       2.3306268     -0.27756582
2016-08-21/21:21:07.20          -3.6365357       2.3298606     -0.26882014
2016-08-21/21:21:07.23          -3.6461920       2.3219237     -0.25579490
2016-08-21/21:21:07.26          -3.6591323       2.3289748     -0.24550038
2016-08-21/21:21:07.29          -3.6625437       2.3266643     -0.24492415
2016-08-21/21:21:07.32          -3.6719596       2.3080925     -0.24524494
2016-08-21/21:21:07.36          -3.6644664       2.2926946     -0.24214447
2016-08-21/21:21:07.39          -3.6601135       2.2928221     -0.25523608
2016-08-21/21:21:07.42          -3.6478587       2.2822704     -0.24876361
2016-08-21/21:21:07.45          -3.6382067       2.2833663     -0.24882717
2016-08-21/21:21:07.48          -3.6236555       2.2909860     -0.24509946
2016-08-21/21:21:07.51          -3.6147199       2.2929557     -0.23972140
2016-08-21/21:21:07.54          -3.6158054       2.2935870     -0.23385880
2016-08-21/21:21:07.57          -3.6210979       2.2868737     -0.21805597
2016-08-21/21:21:07.61          -3.6248155       2.2886014     -0.21373718
2016-08-21/21:21:07.64          -3.6353495       2.2758720     -0.21354597
2016-08-21/21:21:07.67          -3.6367813       2.2764319     -0.21520796
2016-08-21/21:21:07.70          -3.6366773       2.2747494     -0.21676013
2016-08-21/21:21:07.73          -3.6374153       2.2729789     -0.22420385
2016-08-21/21:21:07.76          -3.6463438       2.2792323     -0.24049547
2016-08-21/21:21:07.79          -3.6478815       2.2716866     -0.24881784
2016-08-21/21:21:07.82          -3.6394762       2.2609128     -0.24872730
2016-08-21/21:21:07.86          -3.6466230       2.2675600     -0.25317577
2016-08-21/21:21:07.89          -3.6446741       2.2788369     -0.25183547
2016-08-21/21:21:07.92          -3.6379994       2.2924959     -0.24548856
2016-08-21/21:21:07.95          -3.6372028       2.2828469     -0.22865983
2016-08-21/21:21:07.98          -3.6383191       2.2804867     -0.24266154
2016-08-21/21:21:08.01          -3.6378370       2.2607388     -0.23212669
2016-08-21/21:21:08.04          -3.6251582       2.2322547     -0.22960362
2016-08-21/21:21:08.07          -3.6249192       2.2358364     -0.24072032
2016-08-21/21:21:08.11          -3.6316267       2.2437386     -0.26175342
2016-08-21/21:21:08.14          -3.6232982       2.2397084     -0.27170626
2016-08-21/21:21:08.17          -3.6219475       2.2197478     -0.27364612
2016-08-21/21:21:08.20          -3.6219243       2.2167159     -0.28190857
2016-08-21/21:21:08.23          -3.6277893       2.2247660     -0.30035892
2016-08-21/21:21:08.26          -3.6415167       2.2313386     -0.29133228
2016-08-21/21:21:08.29          -3.6454142       2.2407157     -0.30575013
2016-08-21/21:21:08.32          -3.6566575       2.2517786     -0.30688444
2016-08-21/21:21:08.36          -3.6632118       2.2475812     -0.29665703
2016-08-21/21:21:08.39          -3.6693070       2.2484748     -0.28547899
2016-08-21/21:21:08.42          -3.6788682       2.2512582     -0.27710816
2016-08-21/21:21:08.45          -3.6901674       2.2673582     -0.27566412
2016-08-21/21:21:08.48          -3.6984749       2.2587942     -0.26269039
2016-08-21/21:21:08.51          -3.7063069       2.2563361     -0.25074357
2016-08-21/21:21:08.54          -3.7166516       2.2544217     -0.24852427
2016-08-21/21:21:08.57          -3.7244210       2.2640898     -0.24784632
2016-08-21/21:21:08.61          -3.7283773       2.2649043     -0.23877029
2016-08-21/21:21:08.64          -3.7345516       2.2677862     -0.24154796
2016-08-21/21:21:08.67          -3.7278767       2.2674663     -0.24211051
2016-08-21/21:21:08.70          -3.7243897       2.2544354     -0.24420716
2016-08-21/21:21:08.73          -3.7226778       2.2471936     -0.23170998
2016-08-21/21:21:08.76          -3.7217696       2.2655157     -0.23151726
2016-08-21/21:21:08.79          -3.7152059       2.2666932     -0.22257056
2016-08-21/21:21:08.82          -3.7110780       2.2664172     -0.20939534
2016-08-21/21:21:08.86          -3.7196107       2.2593111     -0.19690653
2016-08-21/21:21:08.89          -3.7319281       2.2544934     -0.19242596
2016-08-21/21:21:08.92          -3.7313448       2.2414285     -0.18830868
2016-08-21/21:21:08.95          -3.7434130       2.2204892     -0.17958593
2016-08-21/21:21:08.98          -3.7401147       2.2226086     -0.17725172
2016-08-21/21:21:09.01          -3.7314642       2.2191264     -0.19674150
2016-08-21/21:21:09.04          -3.7270235       2.1993621     -0.19453472
2016-08-21/21:21:09.07          -3.7250322       2.1922600     -0.21332745
2016-08-21/21:21:09.11          -3.7082060       2.1985041     -0.22725065
2016-08-21/21:21:09.14          -3.6990177       2.1987972     -0.22972360
2016-08-21/21:21:09.17          -3.6868059       2.2001491     -0.23038056
2016-08-21/21:21:09.20          -3.6861354       2.2034235     -0.23264498
2016-08-21/21:21:09.23          -3.6836692       2.2100788     -0.22900294
2016-08-21/21:21:09.26          -3.6923376       2.2091116     -0.23226636
2016-08-21/21:21:09.29          -3.7041895       2.1974759     -0.21854365
2016-08-21/21:21:09.32          -3.7089009       2.1866243     -0.22058344
2016-08-21/21:21:09.36          -3.7132265       2.1824378     -0.20881024
2016-08-21/21:21:09.39          -3.7277093       2.1707988     -0.21382840
2016-08-21/21:21:09.42          -3.7241456       2.1654948     -0.21795193
2016-08-21/21:21:09.45          -3.7235669       2.1616551     -0.22883925
2016-08-21/21:21:09.48          -3.7243038       2.1631566     -0.22910102
2016-08-21/21:21:09.51          -3.7226833       2.1650630     -0.23828976
2016-08-21/21:21:09.54          -3.7185216       2.1517905     -0.23399586
2016-08-21/21:21:09.57          -3.7119955       2.1520804     -0.23273781
2016-08-21/21:21:09.61          -3.7052398       2.1544308     -0.24123087
2016-08-21/21:21:09.64          -3.7067144       2.1593021     -0.24767610
2016-08-21/21:21:09.67          -3.7049385       2.1476033     -0.24508358
2016-08-21/21:21:09.70          -3.7068530       2.1387607     -0.24480458
2016-08-21/21:21:09.73          -3.7081253       2.1371359     -0.23417290
2016-08-21/21:21:09.76          -3.7158792       2.1257335     -0.21652859
2016-08-21/21:21:09.79          -3.7224126       2.1226086     -0.21460388
2016-08-21/21:21:09.82          -3.7298907       2.1294182     -0.21010847
2016-08-21/21:21:09.86          -3.7406897       2.1432000     -0.21163858
2016-08-21/21:21:09.89          -3.7542952       2.1433349     -0.20186284
2016-08-21/21:21:09.92          -3.7483299       2.1384729     -0.18574300
2016-08-21/21:21:09.95          -3.7510115       2.1517045     -0.18416182
2016-08-21/21:21:09.98          -3.7565233       2.1573853     -0.16732403
2016-08-21/21:21:10.01          -3.7619823       2.1645786     -0.16622359
2016-08-21/21:21:10.04          -3.7603103       2.1706555     -0.17051391
2016-08-21/21:21:10.07          -3.7585873       2.1813067     -0.16124382
2016-08-21/21:21:10.11          -3.7661171       2.1826813     -0.14887125
2016-08-21/21:21:10.14          -3.7713298       2.1804482     -0.13750233
2016-08-21/21:21:10.17          -3.7804631       2.1820409     -0.12795315
2016-08-21/21:21:10.20          -3.7973694       2.1710953     -0.11987397
2016-08-21/21:21:10.23          -3.8121048       2.1580269    -0.099958111
2016-08-21/21:21:10.26          -3.8186117       2.1565211     -0.11067674
2016-08-21/21:21:10.29          -3.8267191       2.1370676     -0.10686014
2016-08-21/21:21:10.32          -3.8246587       2.1290753     -0.10085543
2016-08-21/21:21:10.36          -3.8218027       2.1146444    -0.095206920
2016-08-21/21:21:10.39          -3.8090122       2.1227318     -0.10087161
2016-08-21/21:21:10.42          -3.7969386       2.1317078     -0.10110084
2016-08-21/21:21:10.45          -3.7853293       2.1421167    -0.099354673
2016-08-21/21:21:10.48          -3.7777811       2.1522795    -0.094844286
2016-08-21/21:21:10.51          -3.7702201       2.1573855    -0.099574303
2016-08-21/21:21:10.54          -3.7625969       2.1514276    -0.084998681
2016-08-21/21:21:10.57          -3.7568736       2.1632769    -0.083811968
2016-08-21/21:21:10.61          -3.7539915       2.1589258    -0.085487197
2016-08-21/21:21:10.64          -3.7552950       2.1432101    -0.088426543
2016-08-21/21:21:10.67          -3.7492306       2.1369211    -0.091491827
2016-08-21/21:21:10.70          -3.7502161       2.1015577    -0.095711198
2016-08-21/21:21:10.73          -3.7446239       2.0845520     -0.10131874
2016-08-21/21:21:10.76          -3.7466678       2.0833007     -0.12308281
2016-08-21/21:21:10.79          -3.7373700       2.0922370     -0.12958559
2016-08-21/21:21:10.82          -3.7334872       2.0936149     -0.13624113
2016-08-21/21:21:10.86          -3.7328696       2.0918806     -0.13161112
2016-08-21/21:21:10.89          -3.7341615       2.0948698     -0.12377034
2016-08-21/21:21:10.92          -3.7302758       2.1058789     -0.11429414
2016-08-21/21:21:10.95          -3.7375245       2.0966399     -0.11522449
2016-08-21/21:21:10.98          -3.7373751       2.0963332     -0.10861838
2016-08-21/21:21:11.01          -3.7409021       2.0877877     -0.10778549
2016-08-21/21:21:11.04          -3.7348206       2.0745523    -0.096684665
2016-08-21/21:21:11.07          -3.7355811       2.0544855    -0.095354343
2016-08-21/21:21:11.11          -3.7371270       2.0529003     -0.10164003
2016-08-21/21:21:11.14          -3.7411896       2.0458621     -0.10243201
2016-08-21/21:21:11.17          -3.7458935       2.0442533     -0.10669758
2016-08-21/21:21:11.20          -3.7514928       2.0475288     -0.11097724
2016-08-21/21:21:11.23          -3.7489743       2.0441737     -0.10940011
2016-08-21/21:21:11.26          -3.7499364       2.0588715     -0.12403270
2016-08-21/21:21:11.29          -3.7476449       2.0736586     -0.13734615
2016-08-21/21:21:11.32          -3.7469110       2.0811058     -0.14443409
2016-08-21/21:21:11.36          -3.7500229       2.0958801     -0.15362370
2016-08-21/21:21:11.39          -3.7486510       2.0978917     -0.15723735
2016-08-21/21:21:11.42          -3.7367273       2.1038203     -0.17123683
2016-08-21/21:21:11.45          -3.7339899       2.1080828     -0.18117342
2016-08-21/21:21:11.48          -3.7395075       2.1072787     -0.18334836
2016-08-21/21:21:11.51          -3.7513473       2.1118981     -0.19571630
2016-08-21/21:21:11.54          -3.7565984       2.1147354     -0.19148411
2016-08-21/21:21:11.57          -3.7620785       2.1104681     -0.18338786
2016-08-21/21:21:11.61          -3.7679484       2.1111419     -0.17359253
2016-08-21/21:21:11.64          -3.7749654       2.1010473     -0.16224323
2016-08-21/21:21:11.67          -3.7721905       2.1008118     -0.15327955
2016-08-21/21:21:11.70          -3.7820613       2.0932288     -0.14068121
2016-08-21/21:21:11.73          -3.7818922       2.0950194     -0.12529284
2016-08-21/21:21:11.76          -3.7841402       2.0974038     -0.11629372
2016-08-21/21:21:11.79          -3.7791196       2.0950967    -0.092169720
2016-08-21/21:21:11.82          -3.7885454       2.0931390    -0.082948786
2016-08-21/21:21:11.86          -3.7956659       2.0905344    -0.077342933
2016-08-21/21:21:11.89          -3.8062945       2.0883240    -0.078235916
2016-08-21/21:21:11.92          -3.8043032       2.0758047    -0.073042613
2016-08-21/21:21:11.95          -3.8153397       2.0624092    -0.072143291
2016-08-21/21:21:11.98          -3.8176171       2.0611699    -0.072034990
2016-08-21/21:21:12.01          -3.8276071       2.0534684    -0.085552987
2016-08-21/21:21:12.04          -3.8120144       2.0444646    -0.095672730
2016-08-21/21:21:12.07          -3.8027901       2.0449079     -0.10478170
2016-08-21/21:21:12.11          -3.7889861       2.0456226     -0.10828616
2016-08-21/21:21:12.14          -3.7840131       2.0523847     -0.10923509
2016-08-21/21:21:12.17          -3.7831354       2.0432535     -0.10832101
2016-08-21/21:21:12.20          -3.7919988       2.0590596     -0.12348239
2016-08-21/21:21:12.23          -3.8000165       2.0754752     -0.13040489
2016-08-21/21:21:12.26          -3.8064453       2.0690075     -0.14065795
2016-08-21/21:21:12.29          -3.8060174       2.0623120     -0.13975190
2016-08-21/21:21:12.32          -3.8220722       2.0571276     -0.14694048
2016-08-21/21:21:12.36          -3.8382087       2.0462777     -0.15905654
2016-08-21/21:21:12.39          -3.8594530       2.0325658     -0.16687974
2016-08-21/21:21:12.42          -3.8595875       2.0201806     -0.17260567
2016-08-21/21:21:12.45          -3.8564696       2.0235245     -0.18277800
2016-08-21/21:21:12.48          -3.8546628       2.0124508     -0.18114613
2016-08-21/21:21:12.51          -3.8538770       2.0058358     -0.17271804
2016-08-21/21:21:12.54          -3.8542033       2.0212171     -0.17057548
2016-08-21/21:21:12.57          -3.8542329       2.0240148     -0.17107997
2016-08-21/21:21:12.61          -3.8501020       2.0234691     -0.16656906
2016-08-21/21:21:12.64          -3.8468597       2.0197913     -0.16534151
2016-08-21/21:21:12.67          -3.8306832       2.0103678     -0.16941127
2016-08-21/21:21:12.70          -3.8361072       2.0071106     -0.17302332
2016-08-21/21:21:12.73          -3.8338792       2.0001372     -0.17177885
2016-08-21/21:21:12.76          -3.8347528       1.9951906     -0.17246276
2016-08-21/21:21:12.79          -3.8398807       1.9787567     -0.20019193
2016-08-21/21:21:12.82          -3.8422064       1.9573755     -0.20174626
2016-08-21/21:21:12.86          -3.8468528       1.9576800     -0.21305108
2016-08-21/21:21:12.89          -3.8521023       1.9504230     -0.21119487
2016-08-21/21:21:12.92          -3.8572530       1.9578541     -0.20313018
2016-08-21/21:21:12.95          -3.8614836       1.9624041     -0.19901029
2016-08-21/21:21:12.98          -3.8575901       1.9623025     -0.19300178
2016-08-21/21:21:13.01          -3.8688866       1.9534155     -0.18939793
2016-08-21/21:21:13.04          -3.8733794       1.9594826     -0.18303019
2016-08-21/21:21:13.07          -3.8693763       1.9702035     -0.15678731
2016-08-21/21:21:13.11          -3.8779751       1.9849986     -0.15305161
2016-08-21/21:21:13.14          -3.8922977       1.9867628     -0.14271875
2016-08-21/21:21:13.17          -3.9056940       1.9937164     -0.13971222
2016-08-21/21:21:13.20          -3.9166903       1.9844600     -0.13120285
2016-08-21/21:21:13.23          -3.9211030       1.9969641     -0.13108480
2016-08-21/21:21:13.26          -3.9263623       1.9998116     -0.13383128
2016-08-21/21:21:13.29          -3.9292517       2.0157085     -0.13865985
2016-08-21/21:21:13.32          -3.9293305       2.0185086     -0.13640455
2016-08-21/21:21:13.36          -3.9328116       2.0286308     -0.14122572
2016-08-21/21:21:13.39          -3.9342196       2.0236307     -0.13421443
2016-08-21/21:21:13.42          -3.9237239       2.0248606     -0.12145414
2016-08-21/21:21:13.45          -3.9192355       2.0269745     -0.11826197
2016-08-21/21:21:13.48          -3.9133888       2.0403167     -0.12012661
2016-08-21/21:21:13.51          -3.9180851       2.0332072     -0.11047324
2016-08-21/21:21:13.54          -3.9267609       2.0339708    -0.098107516
2016-08-21/21:21:13.57          -3.9308821       2.0324483     -0.10430106
2016-08-21/21:21:13.61          -3.9366149       2.0214074     -0.11612287
2016-08-21/21:21:13.64          -3.9401188       1.9978219     -0.11106567
2016-08-21/21:21:13.67          -3.9202304       1.9900466     -0.11897742
2016-08-21/21:21:13.70          -3.9105538       1.9844352     -0.13085788
2016-08-21/21:21:13.73          -3.8983968       1.9852944     -0.12777757
2016-08-21/21:21:13.76          -3.8960616       1.9809343     -0.12538297
2016-08-21/21:21:13.79          -3.8911512       1.9795785     -0.12019569
2016-08-21/21:21:13.82          -3.8944258       1.9787081     -0.12479529
2016-08-21/21:21:13.86          -3.8943729       1.9769084     -0.10945596
2016-08-21/21:21:13.89          -3.8969380       1.9681666    -0.095610247
2016-08-21/21:21:13.92          -3.9007141       1.9586571    -0.090881215
2016-08-21/21:21:13.95          -3.9149919       1.9482669    -0.081704212
2016-08-21/21:21:13.98          -3.9252694       1.9329299    -0.074547172
2016-08-21/21:21:14.01          -3.9424093       1.9153645    -0.073876137
2016-08-21/21:21:14.04          -3.9500759       1.8975688    -0.069396570
2016-08-21/21:21:14.07          -3.9587654       1.8835869    -0.072957552
2016-08-21/21:21:14.11          -3.9591413       1.8719730    -0.078527053
2016-08-21/21:21:14.14          -3.9567449       1.8655579    -0.081899802
2016-08-21/21:21:14.17          -3.9536149       1.8679133    -0.074600317
2016-08-21/21:21:14.20          -3.9541054       1.8851984    -0.080945015
2016-08-21/21:21:14.23          -3.9569342       1.8943338    -0.088482884
2016-08-21/21:21:14.26          -3.9667584       1.8927623    -0.091993220
2016-08-21/21:21:14.29          -3.9550535       1.8961239    -0.092829038
2016-08-21/21:21:14.32          -3.9556839       1.9042625     -0.10380335
2016-08-21/21:21:14.36          -3.9500917       1.9048741     -0.10064047
2016-08-21/21:21:14.39          -3.9554726       1.8950906    -0.088344374
2016-08-21/21:21:14.42          -3.9585929       1.8831550    -0.083342934
2016-08-21/21:21:14.45          -3.9703513       1.8812098    -0.089547467
2016-08-21/21:21:14.48          -3.9793595       1.8731180    -0.083437678
2016-08-21/21:21:14.51          -3.9834172       1.8630575    -0.072514817
2016-08-21/21:21:14.54          -3.9854875       1.8644347    -0.068240509
2016-08-21/21:21:14.57          -3.9974806       1.8629510    -0.072967628
2016-08-21/21:21:14.61          -3.9980376       1.8559048    -0.062521441
2016-08-21/21:21:14.64          -4.0033283       1.8591901    -0.063537249
2016-08-21/21:21:14.67          -4.0075474       1.8692341    -0.064862221
2016-08-21/21:21:14.70          -4.0192549       1.8860286    -0.060351121
2016-08-21/21:21:14.73          -4.0139025       1.8865922    -0.054728377
2016-08-21/21:21:14.76          -4.0171052       1.8847572    -0.044624274
2016-08-21/21:21:14.79          -4.0260221       1.8874589    -0.031031103
2016-08-21/21:21:14.82          -4.0379750       1.8961570    -0.020658642
2016-08-21/21:21:14.86          -4.0500854       1.8900396   -0.0098466373
2016-08-21/21:21:14.89          -4.0629929       1.8838688   -0.0082437657
2016-08-21/21:21:14.92          -4.0713149       1.8855780    -0.010089257
2016-08-21/21:21:14.95          -4.0672104       1.8880220    -0.012706635
2016-08-21/21:21:14.98          -4.0567005       1.8788441    -0.018193507
2016-08-21/21:21:15.01          -4.0555761       1.8812084    -0.018256543
2016-08-21/21:21:15.04          -4.0431533       1.8831278    -0.020835446
2016-08-21/21:21:15.07          -4.0337359       1.8854845    -0.028197816
2016-08-21/21:21:15.11          -4.0191378       1.8840934    -0.029474850
2016-08-21/21:21:15.14          -4.0148236       1.8916220    -0.029285929
2016-08-21/21:21:15.17          -4.0069113       1.8983478    -0.018268600
2016-08-21/21:21:15.20          -4.0094661       1.8910817   -0.0019576520
2016-08-21/21:21:15.23          -4.0071337       1.8839670    0.0049776520
2016-08-21/21:21:15.26          -4.0086795       1.8793196    0.0064384160
2016-08-21/21:21:15.29          -4.0107793       1.8850996   -0.0055118431
2016-08-21/21:21:15.32          -4.0142175       1.8825878    -0.011701683
2016-08-21/21:21:15.36          -4.0152457       1.8838573    -0.020475152
2016-08-21/21:21:15.39          -4.0137462       1.8812722    -0.019192555
2016-08-21/21:21:15.42          -4.0111743       1.8854430    -0.018224088
2016-08-21/21:21:15.45          -4.0183580       1.8973978    -0.024612243
2016-08-21/21:21:15.48          -4.0126994       1.9099940    -0.030101748
2016-08-21/21:21:15.51          -4.0123214       1.9127619    -0.027370179
2016-08-21/21:21:15.54          -4.0176424       1.9059474    -0.018318706
2016-08-21/21:21:15.57          -4.0110697       1.8892410    0.0032627638
2016-08-21/21:21:15.61          -4.0122977       1.8784831     0.018289349
2016-08-21/21:21:15.64          -4.0136796       1.8617812     0.028600763
2016-08-21/21:21:15.67          -4.0142687       1.8567316     0.021145944
2016-08-21/21:21:15.70          -4.0207408       1.8531363     0.013126776
2016-08-21/21:21:15.73          -4.0137098       1.8387055    0.0089283535
2016-08-21/21:21:15.76          -4.0079755       1.8297509    0.0020344726
2016-08-21/21:21:15.79          -4.0145409       1.8282062    0.0025071915
2016-08-21/21:21:15.82          -4.0112646       1.8465636   -0.0068147344
2016-08-21/21:21:15.86          -4.0195070       1.8570962    -0.017226287
2016-08-21/21:21:15.89          -4.0237651       1.8790696    -0.037237716
2016-08-21/21:21:15.92          -4.0192025       1.8951465    -0.043970651
2016-08-21/21:21:15.95          -4.0251090       1.9047971    -0.047808745
2016-08-21/21:21:15.98          -4.0094759       1.9086100    -0.046479564
2016-08-21/21:21:16.01          -4.0018014       1.9125878    -0.044222239
2016-08-21/21:21:16.04          -4.0147032       1.9270033    -0.040497376
2016-08-21/21:21:16.07          -4.0157916       1.9339485    -0.039196845
2016-08-21/21:21:16.11          -4.0172015       1.9260594    -0.024992436
2016-08-21/21:21:16.14          -4.0270245       1.9369779    -0.023007193
2016-08-21/21:21:16.17          -4.0352992       1.9244670    -0.016641251
2016-08-21/21:21:16.20          -4.0393927       1.9318388    -0.020128743
2016-08-21/21:21:16.23          -4.0407327       1.9430643    -0.018687375
2016-08-21/21:21:16.26          -4.0510257       1.9473603    -0.011333871
2016-08-21/21:21:16.29          -4.0514059       1.9533759    -0.015472498
2016-08-21/21:21:16.32          -4.0433187       1.9463244    -0.012442033
2016-08-21/21:21:16.36          -4.0330886       1.9500447    -0.010956582
2016-08-21/21:21:16.39          -4.0345930       1.9684771    -0.015071155
2016-08-21/21:21:16.42          -4.0259487       1.9661247   -0.0034460797
2016-08-21/21:21:16.45          -4.0277901       1.9860874    0.0044057037
2016-08-21/21:21:16.48          -4.0269996       1.9800763     0.015843017
2016-08-21/21:21:16.51          -4.0250083       1.9688833     0.019226456
2016-08-21/21:21:16.54          -4.0185824       1.9634785     0.013123030
2016-08-21/21:21:16.57          -4.0224302       1.9637965    0.0085725133
2016-08-21/21:21:16.61          -4.0316725       1.9633825   -0.0033791751
2016-08-21/21:21:16.64          -4.0432056       1.9652231    -0.024639861
2016-08-21/21:21:16.67          -4.0451015       1.9667514    -0.050953386
2016-08-21/21:21:16.70          -4.0355107       1.9779564    -0.073537481
2016-08-21/21:21:16.73          -4.0159876       1.9822253    -0.086616168
2016-08-21/21:21:16.76          -4.0138078       1.9972834    -0.087411985
2016-08-21/21:21:16.79          -4.0065919       2.0107105    -0.090226401
2016-08-21/21:21:16.82          -4.0048870       2.0262097    -0.087066305
2016-08-21/21:21:16.86          -4.0094179       2.0261860    -0.090050667
2016-08-21/21:21:16.89          -3.9972334       2.0264231    -0.084530178
2016-08-21/21:21:16.92          -3.9874497       2.0126174    -0.074902124
2016-08-21/21:21:16.95          -3.9794182       2.0020299    -0.064914038
2016-08-21/21:21:16.98          -3.9876655       1.9811750    -0.060998673
2016-08-21/21:21:17.01          -3.9945977       1.9505414    -0.062338793
2016-08-21/21:21:17.04          -4.0071620       1.9364982    -0.075174441
2016-08-21/21:21:17.07          -4.0146258       1.9174215    -0.073086019
2016-08-21/21:21:17.11          -4.0236256       1.8988078    -0.074025933
2016-08-21/21:21:17.14          -4.0258343       1.8989614    -0.057240125
2016-08-21/21:21:17.17          -4.0319802       1.8942192    -0.060362397
2016-08-21/21:21:17.20          -4.0373390       1.9007675    -0.057797713
2016-08-21/21:21:17.23          -4.0447283       1.8996685    -0.049908511
2016-08-21/21:21:17.26          -4.0406948       1.8983156    -0.047508294
2016-08-21/21:21:17.29          -4.0463333       1.9098947    -0.039926237
2016-08-21/21:21:17.32          -4.0408181       1.9032973    -0.031446263
2016-08-21/21:21:17.36          -4.0407626       1.9151029    -0.030687003
2016-08-21/21:21:17.39          -4.0447209       1.9188011    -0.037007568
2016-08-21/21:21:17.42          -4.0508242       1.9094844    -0.043672644
2016-08-21/21:21:17.45          -4.0637083       1.9055140    -0.048948612
2016-08-21/21:21:17.48          -4.0757847       1.8979338    -0.050575939
2016-08-21/21:21:17.51          -4.0890160       1.8874490    -0.040477960
2016-08-21/21:21:17.54          -4.0982518       1.8998036    -0.043738993
2016-08-21/21:21:17.57          -4.0972941       1.9014397    -0.038627166
2016-08-21/21:21:17.61          -4.1020112       1.9083348    -0.037900907
2016-08-21/21:21:17.64          -4.1051507       1.9172596    -0.039113030
2016-08-21/21:21:17.67          -4.1109352       1.9267353    -0.037581595
2016-08-21/21:21:17.70          -4.1149750       1.9395504    -0.036845243
2016-08-21/21:21:17.73          -4.1150410       1.9509141    -0.022641693
2016-08-21/21:21:17.76          -4.1164119       1.9648392   -0.0051597926
2016-08-21/21:21:17.79          -4.1128377       1.9719709   -0.0022407173
2016-08-21/21:21:17.82          -4.1198254       1.9601384     0.015934164
2016-08-21/21:21:17.86          -4.1391177       1.9683906     0.012251212
2016-08-21/21:21:17.89          -4.1400479       1.9660681    0.0091450183
2016-08-21/21:21:17.92          -4.1425990       1.9532715   -0.0042117661
2016-08-21/21:21:17.95          -4.1407112       1.9464247   -0.0045948844
2016-08-21/21:21:17.98          -4.1333182       1.9503245    -0.017702842
2016-08-21/21:21:18.01          -4.1234776       1.9523812    -0.015900910
2016-08-21/21:21:18.04          -4.1176646       1.9505684    -0.027157917
2016-08-21/21:21:18.07          -4.1160227       1.9515549    -0.035798665
2016-08-21/21:21:18.11          -4.1155349       1.9696944    -0.047777094
2016-08-21/21:21:18.14          -4.1147909       1.9745693    -0.054473163
2016-08-21/21:21:18.17          -4.1266524       1.9826825    -0.065861915
2016-08-21/21:21:18.20          -4.1315199       1.9836497    -0.054670054
2016-08-21/21:21:18.23          -4.1347656       1.9875227    -0.060165643
2016-08-21/21:21:18.26          -4.1458168       1.9791946    -0.061152729
2016-08-21/21:21:18.29          -4.1551882       1.9775939    -0.079886151
2016-08-21/21:21:18.32          -4.1544023       1.9778914    -0.090121927
2016-08-21/21:21:18.36          -4.1549961       1.9817020    -0.099358535
2016-08-21/21:21:18.39          -4.1590341       1.9746008     -0.10464673
2016-08-21/21:21:18.42          -4.1570943       1.9646465    -0.096397350
2016-08-21/21:21:18.45          -4.1550147       1.9557897    -0.080134757
2016-08-21/21:21:18.48          -4.1578534       1.9552101    -0.081646435
2016-08-21/21:21:18.51          -4.1638469       1.9464196    -0.064174879
2016-08-21/21:21:18.54          -4.1637184       1.9361921    -0.048615477
2016-08-21/21:21:18.57          -4.1639298       1.9202708    -0.042130717
2016-08-21/21:21:18.61          -4.1769821       1.9072365    -0.043759954
2016-08-21/21:21:18.64          -4.1868362       1.8911406    -0.031225792
2016-08-21/21:21:18.67          -4.1918445       1.8693205    -0.022764743
2016-08-21/21:21:18.70          -4.1857705       1.8614276    -0.037059600
2016-08-21/21:21:18.73          -4.1807174       1.8496216    -0.040402956
2016-08-21/21:21:18.76          -4.1833332       1.8478915    -0.035517411
2016-08-21/21:21:18.79          -4.1813808       1.8528442    -0.054588127
2016-08-21/21:21:18.82          -4.1760891       1.8555038    -0.057376040
2016-08-21/21:21:18.86          -4.1784307       1.8551426    -0.041360718
2016-08-21/21:21:18.89          -4.1797067       1.8470669    -0.038395414
2016-08-21/21:21:18.92          -4.1760574       1.8523609    -0.052304600
2016-08-21/21:21:18.95          -4.1752762       1.8591821    -0.062983908
2016-08-21/21:21:18.98          -4.1848341       1.8525020    -0.042739708
2016-08-21/21:21:19.01          -4.1942258       1.8640041    -0.043569640
2016-08-21/21:21:19.04          -4.1966224       1.8666438    -0.044951112
2016-08-21/21:21:19.07          -4.1976293       1.8515110    -0.027885484
2016-08-21/21:21:19.11          -4.2101168       1.8494867    -0.028704046
2016-08-21/21:21:19.14          -4.2238011       1.8475338    -0.033723546
2016-08-21/21:21:19.17          -4.2288080       1.8597713    -0.037772749
2016-08-21/21:21:19.20          -4.2385481       1.8556777    -0.021459737
2016-08-21/21:21:19.23          -4.2400214       1.8632801    -0.013634116
2016-08-21/21:21:19.26          -4.2371609       1.8633009    -0.017527403
2016-08-21/21:21:19.29          -4.2374074       1.8648280    -0.015721789
2016-08-21/21:21:19.32          -4.2413654       1.8606543    -0.011833188
2016-08-21/21:21:19.36          -4.2507985       1.8752912    -0.016707376
2016-08-21/21:21:19.39          -4.2582882       1.8831220    -0.010560980
2016-08-21/21:21:19.42          -4.2585275       1.8992537    -0.012623378
2016-08-21/21:21:19.45          -4.2591457       1.8927887    0.0075458974
2016-08-21/21:21:19.48          -4.2650893       1.8999803    0.0039396481
2016-08-21/21:21:19.51          -4.2730104       1.8966352     0.011940219
2016-08-21/21:21:19.54          -4.2799028       1.9044100   0.00066557407
2016-08-21/21:21:19.57          -4.2824498       1.8983608   -0.0063131033
2016-08-21/21:21:19.61          -4.2794289       1.8940243    -0.010648530
2016-08-21/21:21:19.64          -4.2798665       1.8914416    -0.010903275
2016-08-21/21:21:19.67          -4.2700037       1.8851097    -0.016678622
2016-08-21/21:21:19.70          -4.2560356       1.8860997    -0.019997498
2016-08-21/21:21:19.73          -4.2550011       1.8925117    -0.023937280
2016-08-21/21:21:19.76          -4.2466144       1.9052263    -0.015218727
2016-08-21/21:21:19.79          -4.2397417       1.9070711   -0.0057401430
2016-08-21/21:21:19.82          -4.2392725       1.9007903     0.014528840
2016-08-21/21:21:19.86          -4.2432360       1.9034748     0.033531816
2016-08-21/21:21:19.89          -4.2460908       1.9004640     0.035528701
2016-08-21/21:21:19.92          -4.2497701       1.8917119     0.033402642
2016-08-21/21:21:19.95          -4.2480002       1.8844390     0.030820813
2016-08-21/21:21:19.98          -4.2604741       1.8692535     0.030869161
2016-08-21/21:21:20.01          -4.2578380       1.8559076     0.026630265
2016-08-21/21:21:20.04          -4.2618877       1.8367261     0.017038932
2016-08-21/21:21:20.07          -4.2659197       1.8326485    0.0025813629
2016-08-21/21:21:20.11          -4.2653038       1.8336396   -0.0063099351
2016-08-21/21:21:20.14          -4.2617433       1.8364986    -0.018475549
2016-08-21/21:21:20.17          -4.2617807       1.8332753    -0.017559629
2016-08-21/21:21:20.20          -4.2524931       1.8252253    -0.010285675
2016-08-21/21:21:20.23          -4.2576091       1.8222202    -0.011281663
2016-08-21/21:21:20.26          -4.2537096       1.8166598    -0.011500727
2016-08-21/21:21:20.29          -4.2620979       1.8188317    -0.027832814
2016-08-21/21:21:20.32          -4.2577080       1.8138053    -0.033994867
2016-08-21/21:21:20.36          -4.2623587       1.8168947    -0.039395538
2016-08-21/21:21:20.39          -4.2703789       1.8192008    -0.048205512
2016-08-21/21:21:20.42          -4.2705802       1.8204171    -0.053770340
2016-08-21/21:21:20.45          -4.2755352       1.8187196    -0.063314780
2016-08-21/21:21:20.48          -4.2866813       1.8367182    -0.076222809
2016-08-21/21:21:20.51          -4.2939003       1.8503223    -0.079377217
2016-08-21/21:21:20.54          -4.2985109       1.8613765    -0.081301694
2016-08-21/21:21:20.57          -4.3025805       1.8686115    -0.070222604
2016-08-21/21:21:20.61          -4.3064301       1.8829924    -0.069975516
2016-08-21/21:21:20.64          -4.3091271       1.8929275    -0.066239405
2016-08-21/21:21:20.67          -4.3120652       1.9028423    -0.060031657
2016-08-21/21:21:20.70          -4.3217080       1.9084755    -0.058508575
2016-08-21/21:21:20.73          -4.3335187       1.9220559    -0.045073943
2016-08-21/21:21:20.76          -4.3463419       1.9176823    -0.027465511
2016-08-21/21:21:20.79          -4.3484012       1.9156484    -0.019779289
2016-08-21/21:21:20.82          -4.3585123       1.9081254    -0.012419243
2016-08-21/21:21:20.86          -4.3642987       1.9080157    -0.011996553
2016-08-21/21:21:20.89          -4.3734778       1.9056331    -0.012002814
2016-08-21/21:21:20.92          -4.3715056       1.8931115    -0.014497270
2016-08-21/21:21:20.95          -4.3632385       1.8958586    -0.016766812
2016-08-21/21:21:20.98          -4.3655924       1.8918836   -0.0095562122
2016-08-21/21:21:21.01          -4.3617201       1.9032860   -0.0098955409
2016-08-21/21:21:21.04          -4.3501468       1.9169843    -0.015127065
2016-08-21/21:21:21.07          -4.3626451       1.9254686   -0.0082588453
2016-08-21/21:21:21.11          -4.3680254       1.9363102   -0.0046080042
2016-08-21/21:21:21.14          -4.3664278       1.9373136     0.011061728
2016-08-21/21:21:21.17          -4.3703851       1.9311468     0.015653468
2016-08-21/21:21:21.20          -4.3793571       1.9346655     0.018830365
2016-08-21/21:21:21.23          -4.3949062       1.9294788     0.016874371
2016-08-21/21:21:21.26          -4.4005524       1.9234473     0.015309158
2016-08-21/21:21:21.29          -4.4052159       1.9119196    0.0023136556
2016-08-21/21:21:21.32          -4.4127399       1.9089826   -0.0089021451
2016-08-21/21:21:21.36          -4.4064229       1.9136755    -0.020648465
2016-08-21/21:21:21.39          -4.4073354       1.9161185    -0.016704899
2016-08-21/21:21:21.42          -4.4142829       1.9184085    -0.020337127
2016-08-21/21:21:21.45          -4.4144030       1.9246072   -0.0083017812
2016-08-21/21:21:21.48          -4.4190117       1.9240910    0.0083076447
2016-08-21/21:21:21.51          -4.4230483       1.9200023     0.021385049
2016-08-21/21:21:21.54          -4.4181013       1.9129284     0.029321911
2016-08-21/21:21:21.57          -4.4198912       1.9066390     0.035110944
2016-08-21/21:21:21.61          -4.4238825       1.8939161     0.033216969
2016-08-21/21:21:21.64          -4.4291983       1.8789718     0.044589755
2016-08-21/21:21:21.67          -4.4287260       1.8714752     0.041099717
2016-08-21/21:21:21.70          -4.4269284       1.8707483     0.034788243
2016-08-21/21:21:21.73          -4.4320557       1.8762668     0.010936388
2016-08-21/21:21:21.76          -4.4371830       1.8727267  -0.00056374684
2016-08-21/21:21:21.79          -4.4376643       1.8800135    -0.021525088
2016-08-21/21:21:21.82          -4.4482734       1.8936696    -0.031944230
2016-08-21/21:21:21.86          -4.4457831       1.8998022    -0.030596418
2016-08-21/21:21:21.89          -4.4452040       1.8979867    -0.022566110
2016-08-21/21:21:21.92          -4.4416825       1.9061476    -0.028163030
2016-08-21/21:21:21.95          -4.4470506       1.9161880    -0.039103528
2016-08-21/21:21:21.98          -4.4572254       1.9215951    -0.034501993
2016-08-21/21:21:22.01          -4.4717386       1.9154520    -0.018692139
2016-08-21/21:21:22.04          -4.4758212       1.9225370    -0.020923779
2016-08-21/21:21:22.07          -4.4859562       1.9206738   -0.0028368026
2016-08-21/21:21:22.11          -4.5004134       1.9093484  -0.00015503442
2016-08-21/21:21:22.14          -4.5142899       1.9146601   -0.0033542402
2016-08-21/21:21:22.17          -4.5238391       1.9192689   -0.0031414740
2016-08-21/21:21:22.20          -4.5315687       1.9180580    -0.010781110
2016-08-21/21:21:22.23          -4.5273319       1.9207163   -0.0047016042
2016-08-21/21:21:22.26          -4.5211975       1.9261182   -0.0039666033
2016-08-21/21:21:22.29          -4.5090936       1.9277121     0.012300269
2016-08-21/21:21:22.32          -4.5150069       1.9330526     0.020351905
2016-08-21/21:21:22.36          -4.5177176       1.9314093     0.024227674
2016-08-21/21:21:22.39          -4.5149355       1.9443786     0.033669257
2016-08-21/21:21:22.42          -4.5250047       1.9464668     0.043788495
2016-08-21/21:21:22.45          -4.5365840       1.9517939     0.051785981
2016-08-21/21:21:22.48          -4.5502245       1.9522595     0.059106108
2016-08-21/21:21:22.51          -4.5706301       1.9498171     0.055710898
2016-08-21/21:21:22.54          -4.5814667       1.9430636     0.055212137
2016-08-21/21:21:22.57          -4.5934400       1.9409322     0.034662876
2016-08-21/21:21:22.61          -4.5940331       1.9303801     0.021707218
2016-08-21/21:21:22.64          -4.5928280       1.9433530     0.012512578
2016-08-21/21:21:22.67          -4.5842031       1.9465496    0.0034764404
2016-08-21/21:21:22.70          -4.5826827       1.9360378     0.011142098
2016-08-21/21:21:22.73          -4.5869156       1.9366278     0.014876512
2016-08-21/21:21:22.76          -4.5982208       1.9368883     0.017870752
2016-08-21/21:21:22.79          -4.5993650       1.9320126     0.030805110
2016-08-21/21:21:22.82          -4.6067759       1.9274595     0.037643241
2016-08-21/21:21:22.86          -4.6023610       1.9190944     0.050651259
2016-08-21/21:21:22.89          -4.6014500       1.9215213     0.052346644
2016-08-21/21:21:22.92          -4.6129591       1.9035744     0.056208748
2016-08-21/21:21:22.95          -4.6236057       1.8933536     0.060199895
2016-08-21/21:21:22.98          -4.6245190       1.8974914     0.058283663
2016-08-21/21:21:23.01          -4.6213780       1.8990826     0.058467574
2016-08-21/21:21:23.04          -4.6112356       1.9018976     0.063149879
2016-08-21/21:21:23.07          -4.6106515       1.9095178     0.063937701
2016-08-21/21:21:23.11          -4.6113803       1.9147497     0.051643942
2016-08-21/21:21:23.14          -4.6214318       1.9143580     0.048358715
2016-08-21/21:21:23.17          -4.6235266       1.9069517     0.057784570
2016-08-21/21:21:23.20          -4.6242526       1.9022293     0.059869370
2016-08-21/21:21:23.23          -4.6200485       1.8933112     0.057953088
2016-08-21/21:21:23.26          -4.6272223       1.8923567     0.049446271
2016-08-21/21:21:23.29          -4.6222385       1.8835511     0.047063203
2016-08-21/21:21:23.32          -4.6285623       1.8827748     0.041133228
2016-08-21/21:21:23.36          -4.6328029       1.8737796     0.032902331
2016-08-21/21:21:23.39          -4.6415915       1.8696264     0.035199764
2016-08-21/21:21:23.42          -4.6417733       1.8754348     0.023909177
2016-08-21/21:21:23.45          -4.6496165       1.8839542     0.016383579
2016-08-21/21:21:23.48          -4.6421490       1.8887252     0.013852310
2016-08-21/21:21:23.51          -4.6530860       1.8992651     0.011028112
2016-08-21/21:21:23.54          -4.6446406       1.9016884     0.010531709
2016-08-21/21:21:23.57          -4.6508008       1.9095772     0.010147354
2016-08-21/21:21:23.61          -4.6472749       1.9161851    0.0097323140
2016-08-21/21:21:23.64          -4.6501943       1.9231749     0.012649243
2016-08-21/21:21:23.67          -4.6489783       1.9324145     0.015479520
2016-08-21/21:21:23.70          -4.6661103       1.9399466     0.023513107
2016-08-21/21:21:23.73          -4.6806813       1.9458428     0.023836067
2016-08-21/21:21:23.76          -4.6962542       1.9399872     0.028951345
2016-08-21/21:21:23.79          -4.7048182       1.9418878     0.029291914
2016-08-21/21:21:23.82          -4.7144959       1.9355497     0.032973921
2016-08-21/21:21:23.86          -4.7181077       1.9281763     0.026793348
2016-08-21/21:21:23.89          -4.7262025       1.9164886     0.024108012
2016-08-21/21:21:23.92          -4.7236530       1.9198592     0.024027514
2016-08-21/21:21:23.95          -4.7198223       1.9204729     0.027549312
2016-08-21/21:21:23.98          -4.7098036       1.9197004     0.032202045
2016-08-21/21:21:24.01          -4.7000319       1.9236718     0.035089675
2016-08-21/21:21:24.04          -4.6987317       1.9387275     0.043521068
2016-08-21/21:21:24.07          -4.7061629       1.9441743     0.054550590
2016-08-21/21:21:24.11          -4.7215739       1.9451503     0.066310019
2016-08-21/21:21:24.14          -4.7308864       1.9471149     0.068151311
2016-08-21/21:21:24.17          -4.7350685       1.9390430     0.082420188
2016-08-21/21:21:24.20          -4.7423911       1.9246808     0.082372918
2016-08-21/21:21:24.23          -4.7450523       1.9181860     0.081841413
2016-08-21/21:21:24.26          -4.7514700       1.9140171     0.076938069
2016-08-21/21:21:24.29          -4.7549177       1.9135214     0.081323333
2016-08-21/21:21:24.32          -4.7636834       1.9129004     0.070716004
2016-08-21/21:21:24.36          -4.7619905       1.9071838     0.070605558
2016-08-21/21:21:24.39          -4.7597241       1.9096525     0.069065627
2016-08-21/21:21:24.42          -4.7527977       1.9025539     0.083905493
2016-08-21/21:21:24.45          -4.7531870       1.9046038     0.087098357
2016-08-21/21:21:24.48          -4.7513721       1.8985340     0.097979761
2016-08-21/21:21:24.51          -4.7545815       1.8980399     0.099885885
2016-08-21/21:21:24.54          -4.7594222       1.8933769      0.11459457
2016-08-21/21:21:24.57          -4.7599846       1.8796883      0.11369685
2016-08-21/21:21:24.61          -4.7564036       1.8648205      0.12270534
2016-08-21/21:21:24.64          -4.7556693       1.8624754      0.12248227
2016-08-21/21:21:24.67          -4.7501022       1.8543794      0.11820666
2016-08-21/21:21:24.70          -4.7566498       1.8565977      0.10282233
2016-08-21/21:21:24.73          -4.7685600       1.8654043     0.087474357
2016-08-21/21:21:24.76          -4.7758036       1.8751306     0.077046604
2016-08-21/21:21:24.79          -4.7813191       1.8675274     0.069201265
2016-08-21/21:21:24.82          -4.7780912       1.8700215     0.057751845
2016-08-21/21:21:24.86          -4.7811769       1.8729933     0.055703711
2016-08-21/21:21:24.89          -4.7853861       1.8772266     0.047534916
2016-08-21/21:21:24.92          -4.7826108       1.8811714     0.038040642
2016-08-21/21:21:24.95          -4.7933427       1.8912755     0.027766889
2016-08-21/21:21:24.98          -4.7934634       1.9039820     0.035527156
2016-08-21/21:21:25.01          -4.7999515       1.9012818     0.048833358
2016-08-21/21:21:25.04          -4.8135966       1.9025217     0.044300115
2016-08-21/21:21:25.07          -4.8281483       1.9001213     0.044155680
2016-08-21/21:21:25.11          -4.8408417       1.8979264     0.039709259
2016-08-21/21:21:25.14          -4.8488280       1.8921150     0.036686083
2016-08-21/21:21:25.17          -4.8513558       1.8948219     0.031730426
2016-08-21/21:21:25.20          -4.8511453       1.8885770     0.038479821
2016-08-21/21:21:25.23          -4.8432832       1.8887565     0.051497353
2016-08-21/21:21:25.26          -4.8502604       1.8847600     0.058058086
2016-08-21/21:21:25.29          -4.8437266       1.8942707     0.063982132
2016-08-21/21:21:25.32          -4.8390574       1.8935434     0.084659746
2016-08-21/21:21:25.36          -4.8388449       1.8969353      0.10044313
2016-08-21/21:21:25.39          -4.8415713       1.9004182      0.11942427
2016-08-21/21:21:25.42          -4.8531969       1.9052829      0.13405650
2016-08-21/21:21:25.45          -4.8644126       1.8996662      0.15217847
2016-08-21/21:21:25.48          -4.8791145       1.8991919      0.15352124
2016-08-21/21:21:25.51          -4.8926049       1.8823784      0.15739875
2016-08-21/21:21:25.54          -4.8953660       1.8724383      0.15484901
2016-08-21/21:21:25.57          -4.8932602       1.8652714      0.14379128
2016-08-21/21:21:25.61          -4.8912804       1.8680809      0.13077664
2016-08-21/21:21:25.64          -4.8859775       1.8767271      0.12757879
2016-08-21/21:21:25.67          -4.8862809       1.8888219      0.11736149
2016-08-21/21:21:25.70          -4.8753211       1.8969726      0.11520647
2016-08-21/21:21:25.73          -4.8739291       1.9059669      0.12013126
2016-08-21/21:21:25.76          -4.8805323       1.9086706      0.13373322
2016-08-21/21:21:25.79          -4.8761857       1.9298899      0.14047443
2016-08-21/21:21:25.82          -4.8785493       1.9407548      0.14203605
2016-08-21/21:21:25.86          -4.8782913       1.9405222      0.15230680
2016-08-21/21:21:25.89          -4.8894087       1.9407991      0.15847399
2016-08-21/21:21:25.92          -4.8902943       1.9403861      0.16562483
2016-08-21/21:21:25.95          -4.8861701       1.9307757      0.17322393
2016-08-21/21:21:25.98          -4.8950515       1.9253574      0.18209003
2016-08-21/21:21:26.01          -4.8871968       1.9214793      0.17285278
2016-08-21/21:21:26.04          -4.8779079       1.9212594      0.16306695
2016-08-21/21:21:26.07          -4.8753711       1.9082228      0.15308125
2016-08-21/21:21:26.11          -4.8673407       1.9026502      0.14614332
2016-08-21/21:21:26.14          -4.8639177       1.8983213      0.13427492
2016-08-21/21:21:26.17          -4.8446826       1.8944410      0.13391553
2016-08-21/21:21:26.20          -4.8441457       1.8836320      0.12873283
2016-08-21/21:21:26.23          -4.8475027       1.8746072      0.12866970
2016-08-21/21:21:26.26          -4.8450345       1.8576194      0.12664815
2016-08-21/21:21:26.29          -4.8532679       1.8544133      0.12763241
2016-08-21/21:21:26.32          -4.8590842       1.8516048      0.12635313
2016-08-21/21:21:26.36          -4.8711886       1.8451043      0.12994488
2016-08-21/21:21:26.39          -4.8831855       1.8337486      0.13802515
2016-08-21/21:21:26.42          -4.8906422       1.8262911      0.15054820
2016-08-21/21:21:26.45          -4.9038340       1.8226078      0.14505705
2016-08-21/21:21:26.48          -4.8956508       1.8307826      0.14615242
2016-08-21/21:21:26.51          -4.8878597       1.8342619      0.13321848
2016-08-21/21:21:26.54          -4.8831683       1.8579715      0.12653779
2016-08-21/21:21:26.57          -4.8672169       1.8711839      0.12839421
2016-08-21/21:21:26.61          -4.8615481       1.8730473      0.14369663
2016-08-21/21:21:26.64          -4.8474468       1.8770217      0.15832186
2016-08-21/21:21:26.67          -4.8441115       1.8924893      0.15746475
2016-08-21/21:21:26.70          -4.8529747       1.9067839      0.15592492
2016-08-21/21:21:26.73          -4.8563383       1.9224795      0.15690962
2016-08-21/21:21:26.76          -4.8745990       1.9179797      0.15839630
2016-08-21/21:21:26.79          -4.8837249       1.9307843      0.16230922
2016-08-21/21:21:26.82          -4.8784074       1.9304023      0.15858480
2016-08-21/21:21:26.86          -4.8880586       1.9328009      0.15541788
2016-08-21/21:21:26.89          -4.8906516       1.9484170      0.13350226
2016-08-21/21:21:26.92          -4.8951134       1.9724989      0.12690494
2016-08-21/21:21:26.95          -4.8871122       1.9789058      0.14142266
2016-08-21/21:21:26.98          -4.8796731       1.9850695      0.15388463
2016-08-21/21:21:27.01          -4.8739020       1.9922669      0.16394252
2016-08-21/21:21:27.04          -4.8650845       2.0048072      0.16561727
2016-08-21/21:21:27.07          -4.8703867       1.9964542      0.18783847
2016-08-21/21:21:27.11          -4.8819396       1.9868265      0.20993498
2016-08-21/21:21:27.14          -4.8847311       1.9782155      0.21841593
2016-08-21/21:21:27.17          -4.8848949       1.9685277      0.22514803
2016-08-21/21:21:27.20          -4.8869357       1.9558376      0.22170596
2016-08-21/21:21:27.23          -4.9058956       1.9450103      0.21712199
2016-08-21/21:21:27.26          -4.9074746       1.9439656      0.21075725
2016-08-21/21:21:27.29          -4.9076029       1.9362427      0.21349858
2016-08-21/21:21:27.32          -4.9164799       1.9371186      0.22041246
2016-08-21/21:21:27.36          -4.9092333       1.9480106      0.20941580
2016-08-21/21:21:27.39          -4.9089255       1.9565239      0.21273800
2016-08-21/21:21:27.42          -4.9055378       1.9624981      0.21235433
2016-08-21/21:21:27.45          -4.9061779       1.9649170      0.22505070
2016-08-21/21:21:27.48          -4.9014688       1.9680302      0.23125468
2016-08-21/21:21:27.51          -4.8835071       1.9731066      0.23426697
2016-08-21/21:21:27.54          -4.8812365       1.9642988      0.23773540
2016-08-21/21:21:27.57          -4.8818209       1.9570479      0.24442972
2016-08-21/21:21:27.61          -4.8749891       1.9582479      0.23237033
2016-08-21/21:21:27.64          -4.8761913       1.9563860      0.23552205
2016-08-21/21:21:27.67          -4.8709393       1.9589633      0.22233216
2016-08-21/21:21:27.70          -4.8670539       1.9649445      0.21700412
2016-08-21/21:21:27.73          -4.8676349       1.9688794      0.20623043
2016-08-21/21:21:27.76          -4.8663079       1.9737990      0.19416192
2016-08-21/21:21:27.79          -4.8746107       1.9851666      0.18766625
2016-08-21/21:21:27.82          -4.8678705       1.9956459      0.17961550
2016-08-21/21:21:27.86          -4.8662690       2.0065203      0.16855039
2016-08-21/21:21:27.89          -4.8647226       2.0027655      0.18192491
2016-08-21/21:21:27.92          -4.8608411       2.0087346      0.17657321
2016-08-21/21:21:27.95          -4.8618392       2.0109650      0.18172565
2016-08-21/21:21:27.98          -4.8701533       2.0071340      0.18314649
2016-08-21/21:21:28.01          -4.8715301       2.0036434      0.20046947
2016-08-21/21:21:28.04          -4.8746241       2.0010767      0.20842837
2016-08-21/21:21:28.07          -4.8703385       1.9954215      0.19262917
2016-08-21/21:21:28.11          -4.8762726       2.0009565      0.18282198
2016-08-21/21:21:28.14          -4.8723914       1.9976001      0.19044798
2016-08-21/21:21:28.17          -4.8620571       2.0047386      0.18223857
2016-08-21/21:21:28.20          -4.8557422       2.0088210      0.18611470
2016-08-21/21:21:28.23          -4.8475702       2.0139381      0.18364681
2016-08-21/21:21:28.26          -4.8408049       2.0286835      0.18658379
2016-08-21/21:21:28.29          -4.8426272       2.0371049      0.17270939
2016-08-21/21:21:28.32          -4.8489046       2.0449159      0.17088302
2016-08-21/21:21:28.36          -4.8550370       2.0447171      0.18549496
2016-08-21/21:21:28.39          -4.8555669       2.0310679      0.19915699
2016-08-21/21:21:28.42          -4.8596000       2.0249969      0.18803451
2016-08-21/21:21:28.45          -4.8720080       2.0211583      0.18908773
2016-08-21/21:21:28.48          -4.8748541       2.0246231      0.17456102
2016-08-21/21:21:28.51          -4.8790654       2.0219787      0.15892832
2016-08-21/21:21:28.54          -4.8802555       2.0194223      0.14707808
2016-08-21/21:21:28.57          -4.8775985       2.0217371      0.14508887
2016-08-21/21:21:28.61          -4.8720183       2.0298708      0.14035791
2016-08-21/21:21:28.64          -4.8741928       2.0435248      0.14391046
2016-08-21/21:21:28.67          -4.8739277       2.0651072      0.14271552
2016-08-21/21:21:28.70          -4.8761117       2.0722008      0.14675410
2016-08-21/21:21:28.73          -4.8777477       2.0811080      0.14481976
2016-08-21/21:21:28.76          -4.8790563       2.0837937      0.14793099
2016-08-21/21:21:28.79          -4.8780016       2.0960551      0.15577616
2016-08-21/21:21:28.82          -4.8758677       2.0958890      0.16370428
2016-08-21/21:21:28.86          -4.8709583       2.1008693      0.15989022
2016-08-21/21:21:28.89          -4.8725010       2.0919057      0.16345718
2016-08-21/21:21:28.92          -4.8671971       2.0945926      0.15671203
2016-08-21/21:21:28.95          -4.8719398       2.0950306      0.15249300
2016-08-21/21:21:28.98          -4.8707133       2.1089121      0.14683267
2016-08-21/21:21:29.01          -4.8650598       2.1053932      0.14583532
2016-08-21/21:21:29.04          -4.8553658       2.0990371      0.15348676
2016-08-21/21:21:29.07          -4.8399387       2.0965991      0.15320483
2016-08-21/21:21:29.11          -4.8320066       2.0979881      0.14417052
2016-08-21/21:21:29.14          -4.8207301       2.0988732      0.14548792
2016-08-21/21:21:29.17          -4.8067104       2.1055453      0.13110026
2016-08-21/21:21:29.20          -4.7926096       2.0968391      0.13267600
2016-08-21/21:21:29.23          -4.7804430       2.0855839      0.13850409
2016-08-21/21:21:29.26          -4.7813985       2.0772752      0.14262629
2016-08-21/21:21:29.29          -4.7818696       2.0815899      0.14181560
2016-08-21/21:21:29.32          -4.7950962       2.0819175      0.12779471
2016-08-21/21:21:29.36          -4.8126265       2.0701128      0.11329664
2016-08-21/21:21:29.39          -4.8192275       2.0627851      0.11537442
2016-08-21/21:21:29.42          -4.8268542       2.0591790      0.10936886
2016-08-21/21:21:29.45          -4.8273265       2.0513538      0.10753961
2016-08-21/21:21:29.48          -4.8374449       2.0484386     0.093755628
2016-08-21/21:21:29.51          -4.8326175       2.0530391     0.084456679
2016-08-21/21:21:29.54          -4.8208193       2.0624248     0.076326139
2016-08-21/21:21:29.57          -4.8153235       2.0762178     0.066593287
2016-08-21/21:21:29.61          -4.8101583       2.0819652     0.078235681
2016-08-21/21:21:29.64          -4.8168268       2.0884121     0.090790678
2016-08-21/21:21:29.67          -4.8181787       2.0844936     0.090867018
2016-08-21/21:21:29.70          -4.8220266       2.0692210      0.10267391
2016-08-21/21:21:29.73          -4.8313773       2.0610987      0.10242375
2016-08-21/21:21:29.76          -4.8387847       2.0560132     0.096920632
2016-08-21/21:21:29.79          -4.8423908       2.0549442     0.079800743
2016-08-21/21:21:29.82          -4.8395194       2.0516114     0.070285692
2016-08-21/21:21:29.86          -4.8392588       2.0299805     0.065946815
2016-08-21/21:21:29.89          -4.8367510       2.0330127     0.048408559
2016-08-21/21:21:29.92          -4.8308097       2.0443493     0.038691826
2016-08-21/21:21:29.95          -4.8285929       2.0560776     0.031612547
2016-08-21/21:21:29.98          -4.8297880       2.0760246     0.024156989
2016-08-21/21:21:30.01          -4.8296653       2.0898531     0.033074722
2016-08-21/21:21:30.04          -4.8221185       2.1012337     0.038482777
2016-08-21/21:21:30.07          -4.8253266       2.0987265     0.051837034
2016-08-21/21:21:30.11          -4.8390494       2.0999013     0.052633356
2016-08-21/21:21:30.14          -4.8441240       2.1130536     0.056326642
2016-08-21/21:21:30.17          -4.8511979       2.1046831     0.061814746
2016-08-21/21:21:30.20          -4.8622033       2.0925992     0.067922333
2016-08-21/21:21:30.23          -4.8690048       2.0956181     0.075865352
2016-08-21/21:21:30.26          -4.8801531       2.0949809     0.073972515
2016-08-21/21:21:30.29          -4.8762272       2.1009776     0.068032971
2016-08-21/21:21:30.32          -4.8845301       2.1099193     0.065912803
2016-08-21/21:21:30.36          -4.8807438       2.1190905     0.058392723
2016-08-21/21:21:30.39          -4.8786567       2.1224393     0.064750499
2016-08-21/21:21:30.42          -4.8767725       2.1161034     0.067592175
2016-08-21/21:21:30.45          -4.8715731       2.1249252     0.066757963
2016-08-21/21:21:30.48          -4.8582486       2.1283063     0.065135113
2016-08-21/21:21:30.51          -4.8567859       2.1249045     0.066932776
2016-08-21/21:21:30.54          -4.8459388       2.1150328     0.065635577
2016-08-21/21:21:30.57          -4.8556230       2.1026400     0.070356048
2016-08-21/21:21:30.61          -4.8535527       2.0906652     0.084619579
2016-08-21/21:21:30.64          -4.8664805       2.0791524     0.086032949
2016-08-21/21:21:30.67          -4.8735206       2.0610752     0.085514243
2016-08-21/21:21:30.70          -4.8806370       2.0583553     0.069013136
2016-08-21/21:21:30.73          -4.8838818       2.0532276     0.066789702
2016-08-21/21:21:30.76          -4.8901649       2.0613605     0.056854200
2016-08-21/21:21:30.79          -4.8874659       2.0613595     0.039292529
2016-08-21/21:21:30.82          -4.8833609       2.0755401     0.039832549
2016-08-21/21:21:30.86          -4.8813434       2.0864399     0.035611625
2016-08-21/21:21:30.89          -4.8879124       2.0916331     0.034130251
2016-08-21/21:21:30.92          -4.8906087       2.0971104     0.039009574
2016-08-21/21:21:30.95          -4.8987733       2.1117924     0.048353678
2016-08-21/21:21:30.98          -4.9101565       2.1089094     0.055826724
2016-08-21/21:21:31.01          -4.9247993       2.1002721     0.056284969
2016-08-21/21:21:31.04          -4.9232534       2.0922056     0.051070422
2016-08-21/21:21:31.07          -4.9306721       2.0932495     0.051483222
2016-08-21/21:21:31.11          -4.9354806       2.0920293     0.031592527
2016-08-21/21:21:31.14          -4.9359155       2.0811270     0.028681508
2016-08-21/21:21:31.17          -4.9218197       2.0866338    0.0091814116
2016-08-21/21:21:31.20          -4.9160690       2.0958705   -0.0011365614
2016-08-21/21:21:31.23          -4.9104917       2.0946356    -0.011053405
2016-08-21/21:21:31.26          -4.9024866       2.1005441   -0.0031858959
2016-08-21/21:21:31.29          -4.8820611       2.1066299    0.0048685542
2016-08-21/21:21:31.32          -4.8855639       2.1159741    0.0081331582
2016-08-21/21:21:31.36          -4.8757263       2.1096422     0.010598788
2016-08-21/21:21:31.39          -4.8773234       2.0941329     0.016552747
2016-08-21/21:21:31.42          -4.8770399       2.0953408    0.0072019988
2016-08-21/21:21:31.45          -4.8864241       2.0828681    0.0059170619
2016-08-21/21:21:31.48          -4.8870244       2.0791836    0.0058787291
2016-08-21/21:21:31.51          -4.8823617       2.0765649   -0.0065513286
2016-08-21/21:21:31.54          -4.8765571       2.0887129    -0.022878973
2016-08-21/21:21:31.57          -4.8913628       2.0823114    -0.026188686
2016-08-21/21:21:31.61          -4.8961559       2.0734483    -0.020141527
2016-08-21/21:21:31.64          -4.9134080       2.0763437    -0.015209718
2016-08-21/21:21:31.67          -4.9174540       2.0757022   0.00047116439
2016-08-21/21:21:31.70          -4.9247317       2.0764330     0.011844751
2016-08-21/21:21:31.73          -4.9312368       2.0839045     0.017209064
2016-08-21/21:21:31.76          -4.9417647       2.0850290     0.026269714
2016-08-21/21:21:31.79          -4.9477925       2.0815508     0.044249792
2016-08-21/21:21:31.82          -4.9544420       2.0718069     0.056682302
2016-08-21/21:21:31.86          -4.9519570       2.0832645     0.055405904
2016-08-21/21:21:31.89          -4.9533244       2.0844650     0.063337725
2016-08-21/21:21:31.92          -4.9516204       2.0886911     0.069062936
2016-08-21/21:21:31.95          -4.9601385       2.0885281     0.071320014
2016-08-21/21:21:31.98          -4.9642761       2.0878674     0.078899843
2016-08-21/21:21:32.01          -4.9581336       2.0828196     0.077778122
2016-08-21/21:21:32.04          -4.9549265       2.0799123     0.066652161
2016-08-21/21:21:32.07          -4.9506410       2.0878666     0.059609589
2016-08-21/21:21:32.11          -4.9454728       2.0891170     0.058543383
2016-08-21/21:21:32.14          -4.9477537       2.0939502     0.054863723
2016-08-21/21:21:32.17          -4.9493434       2.0977984     0.045760910
2016-08-21/21:21:32.20          -4.9466158       2.0999800     0.042061551
2016-08-21/21:21:32.23          -4.9374566       2.1083517     0.033375794
2016-08-21/21:21:32.26          -4.9383460       2.1172752     0.019336354
2016-08-21/21:21:32.29          -4.9415132       2.1199501     0.017065846
2016-08-21/21:21:32.32          -4.9475485       2.1120655     0.017029275
2016-08-21/21:21:32.36          -4.9480995       2.0987417     0.019914710
2016-08-21/21:21:32.39          -4.9521658       2.0871316     0.018070964
2016-08-21/21:21:32.42          -4.9475670       2.0741445     0.023043934
2016-08-21/21:21:32.45          -4.9383510       2.0689704     0.024452434
2016-08-21/21:21:32.48          -4.9357958       2.0661964     0.022620595
2016-08-21/21:21:32.51          -4.9433339       2.0726901     0.023407448
2016-08-21/21:21:32.54          -4.9362881       2.0787683     0.026582723
2016-08-21/21:21:32.57          -4.9410367       2.0853608     0.033621305
2016-08-21/21:21:32.61          -4.9359397       2.0933536     0.044489979
2016-08-21/21:21:32.64          -4.9491510       2.1049429     0.047717840
2016-08-21/21:21:32.67          -4.9501845       2.1050633     0.051625872
2016-08-21/21:21:32.70          -4.9611749       2.1083180     0.047089336
2016-08-21/21:21:32.73          -4.9663008       2.0951801     0.050023817
2016-08-21/21:21:32.76          -4.9676829       2.0914586     0.040921414
2016-08-21/21:21:32.79          -4.9627909       2.0818605     0.036420554
2016-08-21/21:21:32.82          -4.9707493       2.0745341     0.031685681
2016-08-21/21:21:32.86          -4.9618460       2.0646698     0.023969081
2016-08-21/21:21:32.89          -4.9675842       2.0657456     0.015936737
2016-08-21/21:21:32.92          -4.9644156       2.0603490    0.0097632668
2016-08-21/21:21:32.95          -4.9754148       2.0686798    0.0077036407
2016-08-21/21:21:32.98          -4.9746414       2.0722469     0.012658399
2016-08-21/21:21:33.01          -4.9785088       2.0944786    0.0039650624
2016-08-21/21:21:33.04          -4.9783342       2.0968619     0.012919175
2016-08-21/21:21:33.07          -4.9803459       2.0983698     0.022663745
2016-08-21/21:21:33.11          -4.9746197       2.0935804     0.025048413
2016-08-21/21:21:33.14          -4.9844845       2.0942195     0.035538303
2016-08-21/21:21:33.17          -4.9854070       2.0903376     0.043893369
2016-08-21/21:21:33.20          -4.9866346       2.1017916     0.038709406
2016-08-21/21:21:33.23          -4.9860259       2.1125404     0.030084939
2016-08-21/21:21:33.26          -4.9931531       2.1184299     0.025841881
2016-08-21/21:21:33.29          -4.9990226       2.1150264     0.025728786
2016-08-21/21:21:33.32          -5.0118257       2.1204331     0.022439461
2016-08-21/21:21:33.36          -5.0198882       2.1320639    0.0079862068
2016-08-21/21:21:33.39          -5.0291937       2.1431356    0.0050143846
2016-08-21/21:21:33.42          -5.0304345       2.1536055    0.0018134367
2016-08-21/21:21:33.45          -5.0333650       2.1702281   -0.0070561874
2016-08-21/21:21:33.48          -5.0328843       2.1731700   0.00027852369
2016-08-21/21:21:33.51          -5.0406200       2.1707780     0.017942633
2016-08-21/21:21:33.54          -5.0396457       2.1587747     0.033463798
2016-08-21/21:21:33.57          -5.0483129       2.1406390     0.054568600
2016-08-21/21:21:33.61          -5.0524733       2.1287308     0.066980083
2016-08-21/21:21:33.64          -5.0477467       2.1233589     0.078346602
2016-08-21/21:21:33.67          -5.0482179       2.1068260     0.081757000
2016-08-21/21:21:33.70          -5.0495248       2.0966457     0.082077047
2016-08-21/21:21:33.73          -5.0416715       2.0776472     0.088659914
2016-08-21/21:21:33.76          -5.0309085       2.0856224     0.083095270
2016-08-21/21:21:33.79          -5.0099034       2.0933790     0.077508643
2016-08-21/21:21:33.82          -5.0063974       2.0992383     0.080742418
2016-08-21/21:21:33.86          -4.9966371       2.1197334     0.076927518
2016-08-21/21:21:33.89          -4.9903251       2.1266696     0.084417971
2016-08-21/21:21:33.92          -4.9906678       2.1200450      0.10378324
2016-08-21/21:21:33.95          -4.9944724       2.1208580      0.12180064
2016-08-21/21:21:33.98          -4.9920225       2.1251505      0.12979097
2016-08-21/21:21:34.01          -4.9971846       2.1251957      0.13888761
2016-08-21/21:21:34.04          -5.0023636       2.1019612      0.15527857
2016-08-21/21:21:34.07          -5.0122274       2.0811436      0.15673974
2016-08-21/21:21:34.10          -5.0132197       2.0766995      0.14153015
2016-08-21/21:21:34.14          -5.0150900       2.0723286      0.13806758
2016-08-21/21:21:34.17          -5.0046384       2.0717071      0.13840546
2016-08-21/21:21:34.20          -5.0028154       2.0799840      0.12941003
2016-08-21/21:21:34.23          -4.9951221       2.0918724      0.12345782
2016-08-21/21:21:34.26          -4.9979160       2.0833962      0.12540672
2016-08-21/21:21:34.29          -4.9859664       2.0846350      0.13036738
2016-08-21/21:21:34.32          -4.9896474       2.0885306      0.12784071
2016-08-21/21:21:34.35          -4.9874358       2.0919154      0.12387795
2016-08-21/21:21:34.39          -4.9956616       2.0941144      0.12726902
2016-08-21/21:21:34.42          -4.9937057       2.0853718      0.12481030
2016-08-21/21:21:34.45          -5.0009916       2.0802236      0.10548627
2016-08-21/21:21:34.48          -5.0052936       2.0727439     0.094937371
2016-08-21/21:21:34.51          -5.0154156       2.0663023     0.086684250
2016-08-21/21:21:34.54          -5.0162360       2.0635126     0.078446802
2016-08-21/21:21:34.57          -5.0252238       2.0691160     0.056924717
2016-08-21/21:21:34.60          -5.0292886       2.0778759     0.049336132
2016-08-21/21:21:34.64          -5.0287602       2.0835569     0.049539508
2016-08-21/21:21:34.67          -5.0128169       2.0914052     0.047845969
2016-08-21/21:21:34.70          -5.0108764       2.0974519     0.053809300
2016-08-21/21:21:34.73          -5.0069670       2.1053494     0.059452719
2016-08-21/21:21:34.76          -5.0029889       2.1188731     0.068435220
2016-08-21/21:21:34.79          -4.9995800       2.1248426     0.083017466
2016-08-21/21:21:34.82          -5.0109756       2.1373080     0.098165708
2016-08-21/21:21:34.85          -5.0205016       2.1402118      0.12350178
2016-08-21/21:21:34.89          -5.0293216       2.1477750      0.12328959
2016-08-21/21:21:34.92          -5.0300095       2.1595136      0.13445766
2016-08-21/21:21:34.95          -5.0363551       2.1554960      0.13914776
2016-08-21/21:21:34.98          -5.0321625       2.1602316      0.13582541
2016-08-21/21:21:35.01          -5.0352068       2.1654560      0.13835260
2016-08-21/21:21:35.04          -5.0405761       2.1613027      0.13209099
2016-08-21/21:21:35.07          -5.0371070       2.1766590      0.11561917
2016-08-21/21:21:35.10          -5.0299349       2.1957289      0.10098199
2016-08-21/21:21:35.14          -5.0220801       2.2145173     0.094235610
2016-08-21/21:21:35.17          -5.0084121       2.2131171      0.10923196
2016-08-21/21:21:35.20          -5.0118886       2.2115321      0.11411174
2016-08-21/21:21:35.23          -5.0111740       2.2201941      0.11536047
2016-08-21/21:21:35.26          -5.0321573       2.2259590      0.11439573
2016-08-21/21:21:35.29          -5.0388857       2.2247612      0.11696363
2016-08-21/21:21:35.32          -5.0520720       2.2323558      0.11139712
2016-08-21/21:21:35.35          -5.0609735       2.2256721      0.11127741
2016-08-21/21:21:35.39          -5.0650666       2.2037194      0.11550445
2016-08-21/21:21:35.42          -5.0697839       2.1961212      0.10879307
2016-08-21/21:21:35.45          -5.0776479       2.2109996     0.093212243
2016-08-21/21:21:35.48          -5.0788679       2.2141611     0.089286866
2016-08-21/21:21:35.51          -5.0857260       2.2199991     0.094637658
2016-08-21/21:21:35.54          -5.0663128       2.2229416      0.10065637
2016-08-21/21:21:35.57          -5.0666800       2.2313973      0.10177731
2016-08-21/21:21:35.60          -5.0567266       2.2303924      0.11938677
2016-08-21/21:21:35.64          -5.0437436       2.2341075      0.12263062
2016-08-21/21:21:35.67          -5.0271474       2.2405690      0.12786428
2016-08-21/21:21:35.70          -5.0173955       2.2308354      0.13999507
2016-08-21/21:21:35.73          -5.0090982       2.2165568      0.14002332
2016-08-21/21:21:35.76          -5.0087255       2.2067682      0.13413197
2016-08-21/21:21:35.79          -4.9990356       2.1965570      0.12379418
2016-08-21/21:21:35.82          -5.0062523       2.2075025      0.10876963
2016-08-21/21:21:35.85          -4.9970406       2.2125952      0.11080143
2016-08-21/21:21:35.89          -4.9922855       2.2101262      0.10479381
2016-08-21/21:21:35.92          -4.9951088       2.1995013      0.10774057
2016-08-21/21:21:35.95          -4.9995393       2.2049716     0.097489662
2016-08-21/21:21:35.98          -4.9949691       2.2148871     0.079587053
2016-08-21/21:21:36.01          -5.0012124       2.2123029     0.082197134
2016-08-21/21:21:36.04          -4.9857450       2.2233174     0.078725748
2016-08-21/21:21:36.07          -4.9819008       2.2309751     0.084644371
2016-08-21/21:21:36.10          -4.9816342       2.2179209     0.095298664
2016-08-21/21:21:36.14          -4.9902877       2.2139643     0.089913015
2016-08-21/21:21:36.17          -4.9879959       2.2112553     0.095722070
2016-08-21/21:21:36.20          -4.9917495       2.2190153     0.097915117
2016-08-21/21:21:36.23          -4.9956947       2.2241104     0.095107008
2016-08-21/21:21:36.26          -5.0028889       2.2195940     0.099339203
2016-08-21/21:21:36.29          -4.9996596       2.2219316     0.097719742
2016-08-21/21:21:36.32          -5.0042084       2.2328751     0.090327899
2016-08-21/21:21:36.35          -5.0003064       2.2383371     0.087754460
2016-08-21/21:21:36.39          -4.9975973       2.2515691     0.085851672
2016-08-21/21:21:36.42          -4.9945083       2.2592475     0.075699119
2016-08-21/21:21:36.45          -4.9951020       2.2799599     0.068132314
2016-08-21/21:21:36.48          -4.9918723       2.2924852     0.071444575
2016-08-21/21:21:36.51          -4.9989937       2.3127158     0.076552480
2016-08-21/21:21:36.54          -5.0125016       2.3318296     0.076744224
2016-08-21/21:21:36.57          -5.0218811       2.3466296     0.077344678
2016-08-21/21:21:36.60          -5.0346986       2.3353720     0.091211829
2016-08-21/21:21:36.64          -5.0457015       2.3395103     0.083536287
2016-08-21/21:21:36.67          -5.0435213       2.3435784     0.077786380
2016-08-21/21:21:36.70          -5.0433179       2.3555065     0.078298146
2016-08-21/21:21:36.73          -5.0409249       2.3581075     0.073068590
2016-08-21/21:21:36.76          -5.0387321       2.3628581     0.080606406
2016-08-21/21:21:36.79          -5.0318365       2.3608835     0.084304649
2016-08-21/21:21:36.82          -5.0204122       2.3608922     0.096407666
2016-08-21/21:21:36.85          -5.0100538       2.3621592      0.10540677
2016-08-21/21:21:36.89          -5.0146312       2.3708598      0.11726681
2016-08-21/21:21:36.92          -5.0176550       2.3705606      0.13897637
2016-08-21/21:21:36.95          -5.0210364       2.3663880      0.14769038
2016-08-21/21:21:36.98          -5.0147035       2.3535191      0.16585062
2016-08-21/21:21:37.01          -5.0169339       2.3491219      0.17766808
2016-08-21/21:21:37.04          -5.0180762       2.3427984      0.16705264
2016-08-21/21:21:37.07          -5.0095271       2.3365231      0.17382352
2016-08-21/21:21:37.10          -5.0063266       2.3350975      0.16808297
2016-08-21/21:21:37.14          -5.0060975       2.3361375      0.16783822
2016-08-21/21:21:37.17          -4.9981023       2.3335194      0.16155684
2016-08-21/21:21:37.20          -4.9834217       2.3458721      0.14035733
2016-08-21/21:21:37.23          -4.9693425       2.3504957      0.14010174
2016-08-21/21:21:37.26          -4.9666410       2.3552922      0.13058064
2016-08-21/21:21:37.29          -4.9551004       2.3505532      0.11465431
2016-08-21/21:21:37.32          -4.9437156       2.3468094      0.12266523
2016-08-21/21:21:37.35          -4.9418678       2.3381567      0.12081067
2016-08-21/21:21:37.39          -4.9322492       2.3387501      0.11794619
2016-08-21/21:21:37.42          -4.9249788       2.3296047      0.11959881
2016-08-21/21:21:37.45          -4.9163273       2.3291252      0.11434844
2016-08-21/21:21:37.48          -4.9226314       2.3055545      0.11877994
2016-08-21/21:21:37.51          -4.9324201       2.2956266      0.11312865
2016-08-21/21:21:37.54          -4.9303683       2.2850140      0.11279474
2016-08-21/21:21:37.57          -4.9317509       2.2879070      0.11156539
2016-08-21/21:21:37.60          -4.9245753       2.2865138     0.099688567
2016-08-21/21:21:37.64          -4.9215780       2.2992847     0.084143961
2016-08-21/21:21:37.67          -4.9194284       2.2939950     0.072805506
2016-08-21/21:21:37.70          -4.9159613       2.2935005     0.062563326
2016-08-21/21:21:37.73          -4.9142082       2.3023108     0.053103461
2016-08-21/21:21:37.76          -4.9039338       2.3193823     0.060677362
2016-08-21/21:21:37.79          -4.8961848       2.3250185     0.065773634
2016-08-21/21:21:37.82          -4.9020038       2.3218200     0.075120867
2016-08-21/21:21:37.85          -4.9092824       2.3242593     0.077304520
2016-08-21/21:21:37.89          -4.9234557       2.3213352     0.081160234
2016-08-21/21:21:37.92          -4.9240464       2.3047754     0.084077117
2016-08-21/21:21:37.95          -4.9260708       2.3004062     0.079302003
2016-08-21/21:21:37.98          -4.9232321       2.3089158     0.070919428
2016-08-21/21:21:38.01          -4.9247506       2.3052687     0.074644880
2016-08-21/21:21:38.04          -4.9223573       2.3012906     0.059206460
2016-08-21/21:21:38.07          -4.9129964       2.3062198     0.049366493
2016-08-21/21:21:38.10          -4.9101445       2.3216479     0.040846145
2016-08-21/21:21:38.14          -4.9063770       2.3291222     0.040221789
2016-08-21/21:21:38.17          -4.9005299       2.3427202     0.039476701
2016-08-21/21:21:38.20          -4.8995697       2.3470864     0.047805076
2016-08-21/21:21:38.23          -4.8944383       2.3648555     0.058941131
2016-08-21/21:21:38.26          -4.9018312       2.3684793     0.063762251
2016-08-21/21:21:38.29          -4.9010306       2.3670097     0.060620990
2016-08-21/21:21:38.32          -4.9093365       2.3785812     0.057536545
2016-08-21/21:21:38.35          -4.9148428       2.3856562     0.057236306
2016-08-21/21:21:38.39          -4.9080990       2.3987779     0.038371980
2016-08-21/21:21:38.42          -4.9116031       2.4045347     0.031276184
2016-08-21/21:21:38.45          -4.9202380       2.4192471     0.013656790
2016-08-21/21:21:38.48          -4.9288400       2.4507143   0.00042940275
2016-08-21/21:21:38.51          -4.9326125       2.4565565    -0.013407759
2016-08-21/21:21:38.54          -4.9241047       2.4658719    -0.022393203
2016-08-21/21:21:38.57          -4.9234562       2.4789563    -0.027154699
2016-08-21/21:21:38.60          -4.9165533       2.4852058    -0.025298630
2016-08-21/21:21:38.64          -4.9238099       2.4914478    -0.038977653
2016-08-21/21:21:38.67          -4.9258975       2.4937556    -0.030466085
2016-08-21/21:21:38.70          -4.9179221       2.4941270    -0.028978985
2016-08-21/21:21:38.73          -4.9103990       2.4903928    -0.027012952
2016-08-21/21:21:38.76          -4.9110506       2.4779001    -0.027484341
2016-08-21/21:21:38.79          -4.9137410       2.4809472    -0.026032868
2016-08-21/21:21:38.82          -4.9245489       2.4715077    -0.023275098
2016-08-21/21:21:38.85          -4.9281196       2.4580734    -0.029791681
2016-08-21/21:21:38.89          -4.9316794       2.4573305    -0.045594641
2016-08-21/21:21:38.92          -4.9204150       2.4592342    -0.045821153
2016-08-21/21:21:38.95          -4.9118476       2.4617064    -0.066773346
2016-08-21/21:21:38.98          -4.9066812       2.4558709    -0.072021993
2016-08-21/21:21:39.01          -4.9078457       2.4563625    -0.078459011
2016-08-21/21:21:39.04          -4.8959910       2.4438385    -0.068160861
2016-08-21/21:21:39.07          -4.8921156       2.4367611    -0.067639478
2016-08-21/21:21:39.10          -4.8866761       2.4400487    -0.067037435
2016-08-21/21:21:39.14          -4.8858403       2.4579088    -0.066207763
2016-08-21/21:21:39.17          -4.8931183       2.4474719    -0.061233704
2016-08-21/21:21:39.20          -4.8984098       2.4398484    -0.058588354
2016-08-21/21:21:39.23          -4.8951040       2.4167957    -0.046046708
2016-08-21/21:21:39.26          -4.9025902       2.4139105    -0.050369502
2016-08-21/21:21:39.29          -4.8967420       2.3989486    -0.056111229
2016-08-21/21:21:39.32          -4.8988471       2.4006093    -0.068704826
2016-08-21/21:21:39.35          -4.8969087       2.3884997    -0.074339604
2016-08-21/21:21:39.39          -4.8928252       2.3906539    -0.078610919
2016-08-21/21:21:39.42          -4.8821717       2.3847002    -0.079975346
2016-08-21/21:21:39.45          -4.8703850       2.3864518    -0.083780981
2016-08-21/21:21:39.48          -4.8645202       2.3867925    -0.082150079
2016-08-21/21:21:39.51          -4.8786898       2.4024129    -0.086248343
2016-08-21/21:21:39.54          -4.8815639       2.3951455    -0.085892387
2016-08-21/21:21:39.57          -4.8802530       2.4017645    -0.083741364
2016-08-21/21:21:39.60          -4.8729711       2.4029608    -0.098960469
2016-08-21/21:21:39.64          -4.8791393       2.3997489     -0.10467928
2016-08-21/21:21:39.67          -4.8822229       2.3842137     -0.11078419
2016-08-21/21:21:39.70          -4.8872274       2.3794464     -0.11664891
2016-08-21/21:21:39.73          -4.8967796       2.3814401     -0.12299211
2016-08-21/21:21:39.76          -4.9058708       2.3843780     -0.14551260
2016-08-21/21:21:39.79          -4.9040689       2.3877697     -0.15479276
2016-08-21/21:21:39.82          -4.9003464       2.3998373     -0.15247280
2016-08-21/21:21:39.85          -4.8976851       2.4085350     -0.15672249
2016-08-21/21:21:39.89          -4.8936777       2.4160329     -0.14610439
2016-08-21/21:21:39.92          -4.8818886       2.4325777     -0.14156637
2016-08-21/21:21:39.95          -4.8729498       2.4456169     -0.13627592
2016-08-21/21:21:39.98          -4.8681490       2.4522811     -0.13532764
2016-08-21/21:21:40.01          -4.8699343       2.4516523     -0.13103047
2016-08-21/21:21:40.04          -4.8713168       2.4444889     -0.10821787
2016-08-21/21:21:40.07          -4.8711191       2.4292016    -0.099175410
2016-08-21/21:21:40.10          -4.8748632       2.4334659     -0.10911586
2016-08-21/21:21:40.14          -4.8788632       2.4181186     -0.10073154
2016-08-21/21:21:40.17          -4.8842199       2.4044975     -0.10820209
2016-08-21/21:21:40.20          -4.8869879       2.3878475     -0.11341200
2016-08-21/21:21:40.23          -4.8772479       2.3812685     -0.12600285
2016-08-21/21:21:40.26          -4.8665408       2.3727131     -0.13026463
2016-08-21/21:21:40.29          -4.8430909       2.3691439     -0.13759665
2016-08-21/21:21:40.32          -4.8185376       2.3713518     -0.14337204
2016-08-21/21:21:40.35          -4.8049179       2.3743338     -0.14269858
2016-08-21/21:21:40.39          -4.7859971       2.3649358     -0.13620558
2016-08-21/21:21:40.42          -4.7798363       2.3626987     -0.13071024
2016-08-21/21:21:40.45          -4.7815281       2.3596171     -0.12445391
2016-08-21/21:21:40.48          -4.7750813       2.3556256     -0.13090159
2016-08-21/21:21:40.51          -4.7946837       2.3443640     -0.13302475
2016-08-21/21:21:40.54          -4.7954946       2.3332064     -0.13312071
2016-08-21/21:21:40.57          -4.7950653       2.3174006     -0.12557960
2016-08-21/21:21:40.60          -4.7924411       2.3164543     -0.14539971
2016-08-21/21:21:40.64          -4.7916931       2.3151372     -0.15367501
2016-08-21/21:21:40.67          -4.7881007       2.3117791     -0.15491966
2016-08-21/21:21:40.70          -4.7815724       2.3167441     -0.16693275
2016-08-21/21:21:40.73          -4.7671117       2.3133789     -0.16316046
2016-08-21/21:21:40.76          -4.7616348       2.3208796     -0.15359316
2016-08-21/21:21:40.79          -4.7366993       2.3218765     -0.14886973
2016-08-21/21:21:40.82          -4.7335491       2.3241456     -0.14371580
2016-08-21/21:21:40.85          -4.7236159       2.3234033     -0.14488759
2016-08-21/21:21:40.89          -4.7230225       2.3027204     -0.13906181
2016-08-21/21:21:40.92          -4.7083481       2.2835339     -0.14413946
2016-08-21/21:21:40.95          -4.7070677       2.2707539     -0.16350899
2016-08-21/21:21:40.98          -4.7031917       2.2600511     -0.17816051
2016-08-21/21:21:41.01          -4.6978801       2.2588368     -0.19734298
2016-08-21/21:21:41.04          -4.6948807       2.2548681     -0.21225135
2016-08-21/21:21:41.07          -4.6936374       2.2573171     -0.22038935
2016-08-21/21:21:41.10          -4.6854541       2.2523983     -0.22831620
2016-08-21/21:21:41.14          -4.6860837       2.2488367     -0.22638485
2016-08-21/21:21:41.17          -4.6832714       2.2616399     -0.23446575
2016-08-21/21:21:41.20          -4.6851146       2.2652206     -0.23592381
2016-08-21/21:21:41.23          -4.6713485       2.2600773     -0.23035356
2016-08-21/21:21:41.26          -4.6626990       2.2497990     -0.21801947
2016-08-21/21:21:41.29          -4.6620023       2.2474612     -0.21121232
2016-08-21/21:21:41.32          -4.6659937       2.2293497     -0.19723357
2016-08-21/21:21:41.35          -4.6729651       2.2232625     -0.18613162
2016-08-21/21:21:41.39          -4.6835983       2.2199131     -0.18665973
2016-08-21/21:21:41.42          -4.6952201       2.2232078     -0.19204852
2016-08-21/21:21:41.45          -4.6992653       2.2017251     -0.17106796
2016-08-21/21:21:41.48          -4.6887876       2.1945558     -0.16281495
2016-08-21/21:21:41.51          -4.6898362       2.2026772     -0.15406003
2016-08-21/21:21:41.54          -4.6839046       2.2250171     -0.16495313
2016-08-21/21:21:41.57          -4.6804979       2.2263817     -0.16992192
2016-08-21/21:21:41.60          -4.6692474       2.2373554     -0.16774487
2016-08-21/21:21:41.64          -4.6530068       2.2441186     -0.17183603
2016-08-21/21:21:41.67          -4.6382881       2.2490875     -0.17128383
2016-08-21/21:21:41.70          -4.6277690       2.2443121     -0.16805107
2016-08-21/21:21:41.73          -4.6294568       2.2611537     -0.18411918
2016-08-21/21:21:41.76          -4.6432938       2.2703056     -0.18607574
2016-08-21/21:21:41.79          -4.6549639       2.2660615     -0.18893422
2016-08-21/21:21:41.82          -4.6673247       2.2531035     -0.19228555
2016-08-21/21:21:41.85          -4.6683390       2.2456815     -0.19411633
2016-08-21/21:21:41.89          -4.6740657       2.2432044     -0.21268822
2016-08-21/21:21:41.92          -4.6732681       2.2327207     -0.22830274
2016-08-21/21:21:41.95          -4.6660116       2.2278307     -0.22638945
2016-08-21/21:21:41.98          -4.6547374       2.2355868     -0.23069837
2016-08-21/21:21:42.01          -4.6408959       2.2297467     -0.21979946
2016-08-21/21:21:42.04          -4.6254528       2.2410959     -0.22337477
2016-08-21/21:21:42.07          -4.6061984       2.2438191     -0.21503770
2016-08-21/21:21:42.10          -4.5915839       2.2429110     -0.19862333
2016-08-21/21:21:42.14          -4.5812614       2.2430046     -0.19590116
2016-08-21/21:21:42.17          -4.5644357       2.2351452     -0.19020229
2016-08-21/21:21:42.20          -4.5569836       2.2328487     -0.17944724
2016-08-21/21:21:42.23          -4.5568277       2.2349598     -0.18389485
2016-08-21/21:21:42.26          -4.5576505       2.2275689     -0.18116787
2016-08-21/21:21:42.29          -4.5507644       2.2191460     -0.18938606
2016-08-21/21:21:42.32          -4.5442093       2.2003481     -0.18656644
2016-08-21/21:21:42.35          -4.5457081       2.2007647     -0.20663758
2016-08-21/21:21:42.39          -4.5412149       2.1954856     -0.21641585
2016-08-21/21:21:42.42          -4.5305161       2.2057923     -0.22794681
2016-08-21/21:21:42.45          -4.5312072       2.2035312     -0.23943860
2016-08-21/21:21:42.48          -4.5244849       2.2035925     -0.24975791
2016-08-21/21:21:42.51          -4.5247379       2.1838089     -0.24189115
2016-08-21/21:21:42.54          -4.5143299       2.1768857     -0.25430158
2016-08-21/21:21:42.57          -4.5087594       2.1775357     -0.25326266
2016-08-21/21:21:42.60          -4.5147223       2.1709272     -0.26073105
2016-08-21/21:21:42.64          -4.5118448       2.1616478     -0.25766898
2016-08-21/21:21:42.67          -4.5075969       2.1528725     -0.26117124
2016-08-21/21:21:42.70          -4.5117494       2.1338739     -0.25239663
2016-08-21/21:21:42.73          -4.5099142       2.1335179     -0.24572871
2016-08-21/21:21:42.76          -4.5244557       2.1309197     -0.23839042
2016-08-21/21:21:42.79          -4.5178302       2.1428339     -0.25784679
2016-08-21/21:21:42.82          -4.5196605       2.1457919     -0.25456131
2016-08-21/21:21:42.85          -4.5225994       2.1383425     -0.25627849
2016-08-21/21:21:42.89          -4.5159891       2.1378933     -0.24898359
2016-08-21/21:21:42.92          -4.5085807       2.1317481     -0.23028092
2016-08-21/21:21:42.95          -4.5078557       2.1385380     -0.21282930
2016-08-21/21:21:42.98          -4.5087637       2.1496988     -0.21054781
2016-08-21/21:21:43.01          -4.5139131       2.1584403     -0.20130524
2016-08-21/21:21:43.04          -4.5061627       2.1499817     -0.18967288
2016-08-21/21:21:43.07          -4.5114730       2.1448147     -0.17780309
2016-08-21/21:21:43.10          -4.5134916       2.1324039     -0.17553981
2016-08-21/21:21:43.14          -4.5139520       2.1258202     -0.17351024
2016-08-21/21:21:43.17          -4.5153715       2.1256688     -0.18878100
2016-08-21/21:21:43.20          -4.5154403       2.1317552     -0.20598392
2016-08-21/21:21:43.23          -4.5072700       2.1384573     -0.21543563
2016-08-21/21:21:43.26          -4.5030893       2.1396429     -0.21704984
2016-08-21/21:21:43.29          -4.4998095       2.1371570     -0.21739421
2016-08-21/21:21:43.32          -4.4961526       2.1520634     -0.23035029
2016-08-21/21:21:43.35          -4.4958349       2.1667053     -0.23114317
2016-08-21/21:21:43.39          -4.4999047       2.1843484     -0.22371790
2016-08-21/21:21:43.42          -4.5000863       2.1924870     -0.21900772
2016-08-21/21:21:43.45          -4.5033503       2.2017766     -0.20761477
2016-08-21/21:21:43.48          -4.5117035       2.1950450     -0.19654557
2016-08-21/21:21:43.51          -4.5242227       2.1727705     -0.19352825
2016-08-21/21:21:43.54          -4.5275104       2.1672073     -0.19048581
2016-08-21/21:21:43.57          -4.5233501       2.1658852     -0.19028240
2016-08-21/21:21:43.60          -4.5214680       2.1584218     -0.17825592
2016-08-21/21:21:43.64          -4.5228462       2.1472931     -0.16982031
2016-08-21/21:21:43.67          -4.5097913       2.1441122     -0.16427972
2016-08-21/21:21:43.70          -4.5080142       2.1484951     -0.16137085
2016-08-21/21:21:43.73          -4.4964435       2.1536367     -0.15555876
2016-08-21/21:21:43.76          -4.4868222       2.1547963     -0.15470571
2016-08-21/21:21:43.79          -4.4784191       2.1697472     -0.15777644
2016-08-21/21:21:43.82          -4.4769149       2.1629664     -0.15529067
2016-08-21/21:21:43.85          -4.4684836       2.1571179     -0.14368268
2016-08-21/21:21:43.89          -4.4626980       2.1695969     -0.14730937
2016-08-21/21:21:43.92          -4.4570191       2.1618483     -0.15141689
2016-08-21/21:21:43.95          -4.4586976       2.1592871     -0.15926550
2016-08-21/21:21:43.98          -4.4621745       2.1514985     -0.16223970
2016-08-21/21:21:44.01          -4.4715973       2.1337873     -0.16185114
2016-08-21/21:21:44.04          -4.4690053       2.1287597     -0.16941016
2016-08-21/21:21:44.07          -4.4657741       2.1290828     -0.16948110
2016-08-21/21:21:44.10          -4.4605893       2.1256624     -0.17132721
2016-08-21/21:21:44.14          -4.4565864       2.1251588     -0.18713870
2016-08-21/21:21:44.17          -4.4525108       2.1159520     -0.19053578
2016-08-21/21:21:44.20          -4.4430954       2.1278529     -0.19364940
2016-08-21/21:21:44.23          -4.4400780       2.1333097     -0.18881515
2016-08-21/21:21:44.26          -4.4326633       2.1410143     -0.18343913
2016-08-21/21:21:44.29          -4.4217509       2.1496949     -0.18439179
2016-08-21/21:21:44.32          -4.4221726       2.1625862     -0.18096255
2016-08-21/21:21:44.35          -4.4237897       2.1602721     -0.17249968
2016-08-21/21:21:44.39          -4.4279039       2.1611877     -0.17662811
2016-08-21/21:21:44.42          -4.4394879       2.1614917     -0.17561949
2016-08-21/21:21:44.45          -4.4426053       2.1489717     -0.18067251
2016-08-21/21:21:44.48          -4.4396387       2.1381259     -0.18118317
2016-08-21/21:21:44.51          -4.4387126       2.1299763     -0.19823364
2016-08-21/21:21:44.54          -4.4367467       2.1283621     -0.20542887
2016-08-21/21:21:44.57          -4.4398255       2.1223842     -0.21105609
2016-08-21/21:21:44.60          -4.4313988       2.1171231     -0.20763064
2016-08-21/21:21:44.64          -4.4316059       2.1146927     -0.21088133
2016-08-21/21:21:44.67          -4.4181555       2.1169811     -0.20257670
2016-08-21/21:21:44.70          -4.4097625       2.1097986     -0.19514603
2016-08-21/21:21:44.73          -4.4061225       2.1103666     -0.18774648
2016-08-21/21:21:44.76          -4.4029170       2.1032068     -0.18214987
2016-08-21/21:21:44.79          -4.4003149       2.1064541     -0.18087198
2016-08-21/21:21:44.82          -4.3967028       2.1009490     -0.17391714
2016-08-21/21:21:44.85          -4.3874730       2.0925416     -0.16091632
2016-08-21/21:21:44.89          -4.3839993       2.0831085     -0.16626074
2016-08-21/21:21:44.92          -4.3758713       2.0916154     -0.17351748
2016-08-21/21:21:44.95          -4.3769032       2.1042409     -0.17519049
2016-08-21/21:21:44.98          -4.3709152       2.1189109     -0.18321816
2016-08-21/21:21:45.01          -4.3684638       2.1242984     -0.17769919
2016-08-21/21:21:45.04          -4.3562464       2.1372513     -0.17029412
2016-08-21/21:21:45.07          -4.3396131       2.1320939     -0.15180079
2016-08-21/21:21:45.10          -4.3252888       2.1281738     -0.14751292
2016-08-21/21:21:45.14          -4.3075887       2.1328078     -0.14337182
2016-08-21/21:21:45.17          -4.2989010       2.1432988     -0.12979424
2016-08-21/21:21:45.20          -4.2865881       2.1351369     -0.12016785
2016-08-21/21:21:45.23          -4.2810752       2.1156323     -0.11354929
2016-08-21/21:21:45.26          -4.2798748       2.1041562    -0.096312870
2016-08-21/21:21:45.29          -4.2661498       2.1055762    -0.095650820
2016-08-21/21:21:45.32          -4.2693599       2.1062823     -0.10655149
2016-08-21/21:21:45.35          -4.2667223       2.1082151     -0.10943427
2016-08-21/21:21:45.39          -4.2609724       2.1126579     -0.11042569
2016-08-21/21:21:45.42          -4.2533386       2.1119170     -0.11331448
2016-08-21/21:21:45.45          -4.2365180       2.1084859     -0.12480072
2016-08-21/21:21:45.48          -4.2223569       2.1079287     -0.12509130
2016-08-21/21:21:45.51          -4.2065406       2.1238025     -0.12178777
2016-08-21/21:21:45.54          -4.1877484       2.1346845     -0.12028195
2016-08-21/21:21:45.57          -4.1877010       2.1433097     -0.12000866
2016-08-21/21:21:45.60          -4.1780469       2.1375348    -0.098211715
2016-08-21/21:21:45.64          -4.1836554       2.1401170    -0.095276894
2016-08-21/21:21:45.67          -4.1865047       2.1428500    -0.089225260
2016-08-21/21:21:45.70          -4.2003878       2.1494415    -0.093734700
2016-08-21/21:21:45.73          -4.2126326       2.1433720    -0.091959667
2016-08-21/21:21:45.76          -4.2221191       2.1460853    -0.096387159
2016-08-21/21:21:45.79          -4.2185879       2.1454930     -0.10418636
2016-08-21/21:21:45.82          -4.2224322       2.1491304     -0.11372457
2016-08-21/21:21:45.85          -4.2141836       2.1388670     -0.11748206
2016-08-21/21:21:45.89          -4.2142192       2.1490880     -0.12811073
2016-08-21/21:21:45.92          -4.2133294       2.1481666     -0.13117148
2016-08-21/21:21:45.95          -4.2133145       2.1502283     -0.13035791
2016-08-21/21:21:45.98          -4.2055190       2.1529710     -0.11684928
2016-08-21/21:21:46.01          -4.2078716       2.1473430     -0.10540772
2016-08-21/21:21:46.04          -4.2039693       2.1400007    -0.097777863
2016-08-21/21:21:46.07          -4.2020649       2.1210615    -0.095691207
2016-08-21/21:21:46.10          -4.1966735       2.1017097    -0.093776040
2016-08-21/21:21:46.14          -4.1958934       2.0980450    -0.092367115
2016-08-21/21:21:46.17          -4.1959845       2.0758285    -0.086941721
2016-08-21/21:21:46.20          -4.1896076       2.0763382    -0.084177538
2016-08-21/21:21:46.23          -4.1842137       2.0828689    -0.094556560
2016-08-21/21:21:46.26          -4.1920179       2.0853254     -0.11000518
2016-08-21/21:21:46.29          -4.1879034       2.0982398     -0.11858620
2016-08-21/21:21:46.32          -4.1815314       2.1024280     -0.11038711
2016-08-21/21:21:46.35          -4.1833850       2.1152622     -0.10306077
2016-08-21/21:21:46.39          -4.1879643       2.1278946    -0.098874613
2016-08-21/21:21:46.42          -4.1923016       2.1319169    -0.084694491
2016-08-21/21:21:46.45          -4.1871078       2.1482224    -0.086742415
2016-08-21/21:21:46.48          -4.1825504       2.1379136    -0.080548999
2016-08-21/21:21:46.51          -4.1835412       2.1341387    -0.071851537
2016-08-21/21:21:46.54          -4.1707216       2.1337296    -0.051037631
2016-08-21/21:21:46.57          -4.1709663       2.1278340    -0.037866985
2016-08-21/21:21:46.60          -4.1810880       2.1298058    -0.043184339
2016-08-21/21:21:46.64          -4.1913573       2.1363977    -0.039479774
2016-08-21/21:21:46.67          -4.1954548       2.1362282    -0.032234746
2016-08-21/21:21:46.70          -4.1935960       2.1393402    -0.034456432
2016-08-21/21:21:46.73          -4.1944188       2.1397431    -0.026915329
2016-08-21/21:21:46.76          -4.1909540       2.1498254    -0.018983204
2016-08-21/21:21:46.79          -4.1817827       2.1448828    -0.011445329
2016-08-21/21:21:46.82          -4.1797264       2.1455778    -0.011131159
2016-08-21/21:21:46.85          -4.1733290       2.1580843    0.0059132092
2016-08-21/21:21:46.89          -4.1673794       2.1589393     0.029154028
2016-08-21/21:21:46.92          -4.1628421       2.1504056     0.044780988
2016-08-21/21:21:46.95          -4.1614505       2.1526214     0.049497738
2016-08-21/21:21:46.98          -4.1605194       2.1548960     0.059158562
2016-08-21/21:21:47.01          -4.1638659       2.1646719     0.059596487
2016-08-21/21:21:47.04          -4.1704294       2.1638426     0.065453465
2016-08-21/21:21:47.07          -4.1724003       2.1637433     0.069232692
2016-08-21/21:21:47.10          -4.1717683       2.1615769     0.073277005
2016-08-21/21:21:47.14          -4.1661100       2.1657367     0.063820488
2016-08-21/21:21:47.17          -4.1597542       2.1668749     0.060865415
2016-08-21/21:21:47.20          -4.1500461       2.1853643     0.062494661
2016-08-21/21:21:47.23          -4.1328323       2.1897006     0.070986944
2016-08-21/21:21:47.26          -4.1306815       2.1873014      0.10020543
2016-08-21/21:21:47.29          -4.1218582       2.1824203      0.11900512
2016-08-21/21:21:47.32          -4.1116641       2.1805593      0.12940933
2016-08-21/21:21:47.35          -4.1058797       2.1750751      0.14543509
2016-08-21/21:21:47.39          -4.1062932       2.1646354      0.15603910
2016-08-21/21:21:47.42          -4.1074638       2.1526090      0.16151009
2016-08-21/21:21:47.45          -4.1107681       2.1509136      0.17064150
2016-08-21/21:21:47.48          -4.1107543       2.1484842      0.16960527
2016-08-21/21:21:47.51          -4.1180993       2.1407821      0.17652684
2016-08-21/21:21:47.54          -4.1107965       2.1422650      0.16265227
2016-08-21/21:21:47.57          -4.1099213       2.1395862      0.16520427
2016-08-21/21:21:47.60          -4.1177119       2.1465751      0.16981909
2016-08-21/21:21:47.64          -4.1277952       2.1457462      0.16891687
2016-08-21/21:21:47.67          -4.1246293       2.1616584      0.17293468
2016-08-21/21:21:47.70          -4.1230935       2.1648238      0.18195207
2016-08-21/21:21:47.73          -4.1219829       2.1621099      0.18201917
2016-08-21/21:21:47.76          -4.1256227       2.1525324      0.18930144
2016-08-21/21:21:47.79          -4.1235361       2.1433341      0.20350806
2016-08-21/21:21:47.82          -4.1294427       2.1427528      0.21435207
2016-08-21/21:21:47.85          -4.1348856       2.1462682      0.22467638
2016-08-21/21:21:47.89          -4.1429727       2.1311597      0.24156826
2016-08-21/21:21:47.92          -4.1469278       2.1351516      0.25950539
2016-08-21/21:21:47.95          -4.1590219       2.1271645      0.27783379
2016-08-21/21:21:47.98          -4.1669149       2.1279466      0.29543820
2016-08-21/21:21:48.01          -4.1682287       2.1277417      0.31340403
2016-08-21/21:21:48.04          -4.1614344       2.1211010      0.34131470
2016-08-21/21:21:48.07          -4.1609888       2.1284477      0.34998099
2016-08-21/21:21:48.10          -4.1563686       2.1389679      0.35649335
2016-08-21/21:21:48.14          -4.1537538       2.1296455      0.37761988
2016-08-21/21:21:48.17          -4.1494451       2.1354369      0.39664003
2016-08-21/21:21:48.20          -4.1510222       2.1417734      0.41709733
2016-08-21/21:21:48.23          -4.1481202       2.1343136      0.43965040
2016-08-21/21:21:48.26          -4.1478510       2.1321439      0.46045302
2016-08-21/21:21:48.29          -4.1532594       2.1202375      0.48328438
2016-08-21/21:21:48.32          -4.1711776       2.1163463      0.49136569
2016-08-21/21:21:48.35          -4.1795215       2.1137174      0.50381248
2016-08-21/21:21:48.39          -4.1888106       2.1070635      0.51379021
2016-08-21/21:21:48.42          -4.1911668       2.1096035      0.51274404
2016-08-21/21:21:48.45          -4.1880404       2.1186887      0.51361465
2016-08-21/21:21:48.48          -4.1847896       2.1215497      0.52505875
2016-08-21/21:21:48.51          -4.1877044       2.1272635      0.54094575
2016-08-21/21:21:48.54          -4.1822910       2.1332406      0.56002939
2016-08-21/21:21:48.57          -4.1833732       2.1446283      0.57793523
2016-08-21/21:21:48.60          -4.1805958       2.1544590      0.60620086
2016-08-21/21:21:48.64          -4.1772741       2.1528873      0.62974494
2016-08-21/21:21:48.67          -4.1819953       2.1477816      0.65701304
2016-08-21/21:21:48.70          -4.1860538       2.1448364      0.68531153
2016-08-21/21:21:48.73          -4.1826911       2.1405100      0.70932638
2016-08-21/21:21:48.76          -4.1887710       2.1264403      0.72317914
2016-08-21/21:21:48.79          -4.1861196       2.1304557      0.72654972
2016-08-21/21:21:48.82          -4.2016104       2.1310604      0.73676114
2016-08-21/21:21:48.85          -4.1946853       2.1269014      0.74613063
2016-08-21/21:21:48.89          -4.1915586       2.1193957      0.75825000
2016-08-21/21:21:48.92          -4.1898616       2.1253293      0.78096387
2016-08-21/21:21:48.95          -4.1727152       2.1273356      0.80316843
2016-08-21/21:21:48.98          -4.1662135       2.1251459      0.81345936
2016-08-21/21:21:49.01          -4.1661457       2.1191657      0.82391168
2016-08-21/21:21:49.04          -4.1506459       2.1246265      0.84177166
2016-08-21/21:21:49.07          -4.1452963       2.1106742      0.85895492
2016-08-21/21:21:49.10          -4.1304088       2.0919173      0.88008367
2016-08-21/21:21:49.14          -4.1348667       2.0831266      0.90031554
2016-08-21/21:21:49.17          -4.1350940       2.0818325      0.91729514
2016-08-21/21:21:49.20          -4.1382066       2.0677591      0.92819240
2016-08-21/21:21:49.23          -4.1501729       2.0579083      0.92872097
2016-08-21/21:21:49.26          -4.1574055       2.0503801      0.93968195
2016-08-21/21:21:49.29          -4.1625212       2.0404223      0.96480224
2016-08-21/21:21:49.32          -4.1670750       2.0324083      0.96748504
2016-08-21/21:21:49.35          -4.1639755       2.0382303      0.98415653
2016-08-21/21:21:49.39          -4.1635564       2.0366753      0.99922766
2016-08-21/21:21:49.42          -4.1513050       2.0420419       1.0157528
2016-08-21/21:21:49.45          -4.1477980       2.0407713       1.0290606
2016-08-21/21:21:49.48          -4.1339724       2.0513742       1.0431561
2016-08-21/21:21:49.51          -4.1367726       2.0424485       1.0829768
2016-08-21/21:21:49.54          -4.1328962       2.0395688       1.1078138
2016-08-21/21:21:49.57          -4.1277518       2.0261283       1.1264301
2016-08-21/21:21:49.60          -4.1130640       2.0120509       1.1534238
2016-08-21/21:21:49.64          -4.1172583       2.0041778       1.1691273
2016-08-21/21:21:49.67          -4.1214399       1.9940883       1.1843176
2016-08-21/21:21:49.70          -4.1234489       1.9875975       1.2061391
2016-08-21/21:21:49.73          -4.1105269       1.9909630       1.2192167
2016-08-21/21:21:49.76          -4.1167149       1.9798325       1.2382518
2016-08-21/21:21:49.79          -4.1019555       1.9940022       1.2478391
2016-08-21/21:21:49.82          -4.0911038       1.9935266       1.2787318
2016-08-21/21:21:49.85          -4.0829200       2.0157491       1.3080436
2016-08-21/21:21:49.89          -4.0919042       2.0404516       1.3267772
2016-08-21/21:21:49.92          -4.0927741       2.0439301       1.3545129
2016-08-21/21:21:49.95          -4.0860937       2.0610177       1.3727680
2016-08-21/21:21:49.98          -4.0922482       2.0730528       1.3799176
2016-08-21/21:21:50.01          -4.1000516       2.0762505       1.3947179
2016-08-21/21:21:50.04          -4.0996950       2.0769380       1.4114792
2016-08-21/21:21:50.07          -4.1068126       2.0682917       1.4286764
2016-08-21/21:21:50.10          -4.1031086       2.0701274       1.4312519
2016-08-21/21:21:50.14          -4.1095815       2.0763084       1.4303389
2016-08-21/21:21:50.17          -4.1049144       2.0707318       1.4490757
2016-08-21/21:21:50.20          -4.1042319       2.0803062       1.4577346
2016-08-21/21:21:50.23          -4.1002362       2.0757903       1.4818787
2016-08-21/21:21:50.26          -4.0905211       2.0785307       1.5089599
2016-08-21/21:21:50.29          -4.0759132       2.0684477       1.5391560
2016-08-21/21:21:50.32          -4.0670526       2.0743846       1.5645861
2016-08-21/21:21:50.35          -4.0478762       2.0843267       1.5809296
2016-08-21/21:21:50.39          -4.0489949       2.0963681       1.6098496
2016-08-21/21:21:50.42          -4.0402195       2.0859893       1.6300156
2016-08-21/21:21:50.45          -4.0290581       2.0782244       1.6563510
2016-08-21/21:21:50.48          -4.0178871       2.0709340       1.6816779
2016-08-21/21:21:50.51          -4.0141635       2.0772142       1.6931540
2016-08-21/21:21:50.54          -4.0101978       2.0629289       1.7114242
2016-08-21/21:21:50.57          -4.0143236       2.0644179       1.7137324
2016-08-21/21:21:50.60          -4.0109280       2.0605900       1.7307912
2016-08-21/21:21:50.64          -4.0176279       2.0488254       1.7545386
2016-08-21/21:21:50.67          -4.0070314       2.0367243       1.7579161
2016-08-21/21:21:50.70          -3.9942586       2.0356230       1.7787977
2016-08-21/21:21:50.73          -3.9955702       2.0409828       1.7927849
2016-08-21/21:21:50.76          -3.9899146       2.0420819       1.8055069
2016-08-21/21:21:50.79          -3.9885590       2.0284447       1.8265179
2016-08-21/21:21:50.82          -3.9942426       2.0321002       1.8421219
2016-08-21/21:21:50.85          -3.9894791       2.0206997       1.8838786
2016-08-21/21:21:50.89          -3.9874758       2.0011573       1.9015678
2016-08-21/21:21:50.92          -3.9860656       1.9903681       1.9165493
2016-08-21/21:21:50.95          -3.9967145       1.9774027       1.9439186
2016-08-21/21:21:50.98          -3.9926379       1.9683385       1.9511288
2016-08-21/21:21:51.01          -3.9914542       1.9460840       1.9639316
2016-08-21/21:21:51.04          -3.9894639       1.9302574       1.9803911
2016-08-21/21:21:51.07          -3.9816491       1.9308029       1.9886521
2016-08-21/21:21:51.10          -3.9671923       1.9248567       2.0111013
2016-08-21/21:21:51.14          -3.9660872       1.9222596       2.0172868
2016-08-21/21:21:51.17          -3.9582277       1.9325745       2.0313817
2016-08-21/21:21:51.20          -3.9574916       1.9310198       2.0594711
2016-08-21/21:21:51.23          -3.9423012       1.9310287       2.0749000
2016-08-21/21:21:51.26          -3.9487086       1.9278271       2.1028453
2016-08-21/21:21:51.29          -3.9411430       1.9269824       2.1165765
2016-08-21/21:21:51.32          -3.9366926       1.9175653       2.1311476
2016-08-21/21:21:51.35          -3.9441766       1.9130897       2.1430343
2016-08-21/21:21:51.39          -3.9445292       1.9151191       2.1439963
2016-08-21/21:21:51.42          -3.9421068       1.9175598       2.1457071
2016-08-21/21:21:51.45          -3.9471421       1.9190231       2.1567210
2016-08-21/21:21:51.48          -3.9350317       1.9288958       2.1497239
2016-08-21/21:21:51.51          -3.9356246       1.9337142       2.1605914
2016-08-21/21:21:51.54          -3.9301964       1.9343898       2.1700831
2016-08-21/21:21:51.57          -3.9284783       1.9392248       2.1876476
2016-08-21/21:21:51.60          -3.9205908       1.9537136       2.2061266
2016-08-21/21:21:51.64          -3.9077239       1.9592064       2.2296955
2016-08-21/21:21:51.67          -3.8991273       1.9542822       2.2525320
2016-08-21/21:21:51.70          -3.8946838       1.9545460       2.2863783
2016-08-21/21:21:51.73          -3.8897424       1.9533960       2.3048172
2016-08-21/21:21:51.76          -3.8968096       1.9438525       2.3272640
2016-08-21/21:21:51.79          -3.8982178       1.9359286       2.3412249
2016-08-21/21:21:51.82          -3.9002301       1.9328591       2.3525528
2016-08-21/21:21:51.85          -3.8943223       1.9343883       2.3550562
2016-08-21/21:21:51.89          -3.8971587       1.9276181       2.3628655
2016-08-21/21:21:51.92          -3.8877664       1.9250227       2.3597601
2016-08-21/21:21:51.95          -3.8755528       1.9235436       2.3608877
2016-08-21/21:21:51.98          -3.8677882       1.9294032       2.3470086
2016-08-21/21:21:52.01          -3.8617829       1.9282167       2.3526925
2016-08-21/21:21:52.04          -3.8459875       1.9378287       2.3543297
2016-08-21/21:21:52.07          -3.8347463       1.9523237       2.3594572
2016-08-21/21:21:52.10          -3.8271130       1.9564322       2.3743970
2016-08-21/21:21:52.14          -3.8346333       1.9599756       2.3884166
2016-08-21/21:21:52.17          -3.8252817       1.9571320       2.3976325
2016-08-21/21:21:52.20          -3.8241725       1.9408145       2.4237695
2016-08-21/21:21:52.23          -3.8286029       1.9316454       2.4348026
2016-08-21/21:21:52.26          -3.8207667       1.9153964       2.4420693
2016-08-21/21:21:52.29          -3.8106118       1.9020585       2.4500229
2016-08-21/21:21:52.32          -3.8069919       1.8880580       2.4563807
2016-08-21/21:21:52.35          -3.7961082       1.8838994       2.4637451
2016-08-21/21:21:52.39          -3.7924261       1.8856667       2.4573445
2016-08-21/21:21:52.42          -3.7756596       1.8841821       2.4696959
2016-08-21/21:21:52.45          -3.7684669       1.8851359       2.4831161
2016-08-21/21:21:52.48          -3.7630988       1.8964766       2.4842166
2016-08-21/21:21:52.51          -3.7568687       1.8965632       2.4905456
2016-08-21/21:21:52.54          -3.7537546       1.9032616       2.5004896
2016-08-21/21:21:52.57          -3.7511008       1.8993975       2.4980860
2016-08-21/21:21:52.60          -3.7465584       1.8921671       2.5063903
2016-08-21/21:21:52.64          -3.7462949       1.8774299       2.5069102
2016-08-21/21:21:52.67          -3.7305731       1.8744103       2.5086868
2016-08-21/21:21:52.70          -3.7183900       1.8652639       2.5112344
2016-08-21/21:21:52.73          -3.7083616       1.8571596       2.5105692
2016-08-21/21:21:52.76          -3.6986165       1.8545332       2.5082632
2016-08-21/21:21:52.79          -3.6929696       1.8479589       2.5156482
2016-08-21/21:21:52.82          -3.6858419       1.8409396       2.5326575
2016-08-21/21:21:52.85          -3.6704455       1.8557388       2.5415810
2016-08-21/21:21:52.89          -3.6603141       1.8557057       2.5552309
2016-08-21/21:21:52.92          -3.6394228       1.8535840       2.5734243
2016-08-21/21:21:52.95          -3.6290534       1.8452343       2.5947365
2016-08-21/21:21:52.98          -3.6261956       1.8458968       2.6067168
2016-08-21/21:21:53.01          -3.6207812       1.8427463       2.6226211
2016-08-21/21:21:53.04          -3.6220568       1.8377714       2.6406694
2016-08-21/21:21:53.07          -3.6213516       1.8346395       2.6583707
2016-08-21/21:21:53.10          -3.6150655       1.8197890       2.6742864
2016-08-21/21:21:53.14          -3.6220079       1.8004971       2.7009840
2016-08-21/21:21:53.17          -3.6064249       1.7969274       2.7050847
2016-08-21/21:21:53.20          -3.6110961       1.7971050       2.7132358
2016-08-21/21:21:53.23          -3.6027557       1.7915830       2.7261759
2016-08-21/21:21:53.26          -3.5918922       1.7823591       2.7368698
2016-08-21/21:21:53.29          -3.5843417       1.7840968       2.7446181
2016-08-21/21:21:53.32          -3.5706947       1.7875220       2.7568892
2016-08-21/21:21:53.35          -3.5561834       1.7879422       2.7652970
2016-08-21/21:21:53.39          -3.5473573       1.7965597       2.7769851
2016-08-21/21:21:53.42          -3.5378556       1.7950081       2.7819646
2016-08-21/21:21:53.45          -3.5385034       1.7856544       2.8016080
2016-08-21/21:21:53.48          -3.5333503       1.7640682       2.8180032
2016-08-21/21:21:53.51          -3.5297974       1.7619138       2.8208901
2016-08-21/21:21:53.54          -3.5346688       1.7630757       2.8294731
2016-08-21/21:21:53.57          -3.5343989       1.7535499       2.8392098
2016-08-21/21:21:53.60          -3.5310660       1.7455810       2.8496978
2016-08-21/21:21:53.64          -3.5210461       1.7398326       2.8632142
2016-08-21/21:21:53.67          -3.5169327       1.7438798       2.8670727
2016-08-21/21:21:53.70          -3.5050654       1.7495378       2.8950734
2016-08-21/21:21:53.73          -3.5083452       1.7628822       2.9130547
2016-08-21/21:21:53.76          -3.5084366       1.7779300       2.9362447
2016-08-21/21:21:53.79          -3.5095438       1.7677218       2.9628142
2016-08-21/21:21:53.82          -3.4998412       1.7702401       2.9831684
2016-08-21/21:21:53.85          -3.4984717       1.7673877       3.0058408
2016-08-21/21:21:53.89          -3.4861436       1.7521250       3.0247002
2016-08-21/21:21:53.92          -3.4804162       1.7463146       3.0423304
2016-08-21/21:21:53.95          -3.4753447       1.7388113       3.0579284
2016-08-21/21:21:53.98          -3.4635953       1.7367584       3.0515849
2016-08-21/21:21:54.01          -3.4510198       1.7251902       3.0550765
2016-08-21/21:21:54.04          -3.4307226       1.7184400       3.0639479
2016-08-21/21:21:54.07          -3.4199643       1.7160251       3.0698651
2016-08-21/21:21:54.10          -3.4105958       1.7059749       3.0807746
2016-08-21/21:21:54.14          -3.3899009       1.7153157       3.0733524
2016-08-21/21:21:54.17          -3.3757883       1.7246641       3.0823554
2016-08-21/21:21:54.20          -3.3662955       1.7281762       3.0910330
2016-08-21/21:21:54.23          -3.3554434       1.7176881       3.1115586
2016-08-21/21:21:54.26          -3.3490702       1.7160787       3.1209624
2016-08-21/21:21:54.29          -3.3419106       1.7037608       3.1356848
2016-08-21/21:21:54.32          -3.3437608       1.7031783       3.1398818
2016-08-21/21:21:54.35          -3.3473943       1.7020655       3.1524060
2016-08-21/21:21:54.39          -3.3495311       1.6979615       3.1605594
2016-08-21/21:21:54.42          -3.3570935       1.6748478       3.1835882
2016-08-21/21:21:54.45          -3.3658981       1.6525993       3.1935087
2016-08-21/21:21:54.48          -3.3635988       1.6467997       3.1866868
2016-08-21/21:21:54.51          -3.3545548       1.6468935       3.1882993
2016-08-21/21:21:54.54          -3.3498123       1.6332975       3.2072910
2016-08-21/21:21:54.57          -3.3409419       1.6397687       3.2173181
2016-08-21/21:21:54.60          -3.3340973       1.6415716       3.2337252
2016-08-21/21:21:54.64          -3.3167139       1.6305366       3.2522638
2016-08-21/21:21:54.67          -3.3084020       1.6277216       3.2738720
2016-08-21/21:21:54.70          -3.3049886       1.6360235       3.2908327
2016-08-21/21:21:54.73          -3.2984979       1.6468211       3.3065301
2016-08-21/21:21:54.76          -3.3046851       1.6393965       3.3412803
2016-08-21/21:21:54.79          -3.3084812       1.6214246       3.3630297
2016-08-21/21:21:54.82          -3.3102498       1.6081208       3.3783896
2016-08-21/21:21:54.85          -3.3138752       1.5868018       3.4047004
2016-08-21/21:21:54.89          -3.3096929       1.5796876       3.4114367
2016-08-21/21:21:54.92          -3.3105445       1.5924259       3.4169124
2016-08-21/21:21:54.95          -3.3014304       1.5988550       3.4244166
2016-08-21/21:21:54.98          -3.2860892       1.6012706       3.4460399
2016-08-21/21:21:55.01          -3.2836385       1.6071242       3.4675021
2016-08-21/21:21:55.04          -3.2761232       1.6143444       3.4926887
2016-08-21/21:21:55.07          -3.2700555       1.6271250       3.5106506
2016-08-21/21:21:55.10          -3.2698704       1.6437161       3.5364808
2016-08-21/21:21:55.14          -3.2611736       1.6531795       3.5511586
2016-08-21/21:21:55.17          -3.2504630       1.6530054       3.5802549
2016-08-21/21:21:55.20          -3.2511068       1.6482691       3.6058906
2016-08-21/21:21:55.23          -3.2531016       1.6382596       3.6314958
2016-08-21/21:21:55.26          -3.2593056       1.6365667       3.6444908
2016-08-21/21:21:55.29          -3.2484208       1.6265604       3.6652875
2016-08-21/21:21:55.32          -3.2352283       1.6272473       3.6776111
2016-08-21/21:21:55.35          -3.2266849       1.6239267       3.6990610
2016-08-21/21:21:55.39          -3.2182637       1.6236449       3.7103701
2016-08-21/21:21:55.42          -3.2105661       1.6435401       3.7218215
2016-08-21/21:21:55.45          -3.2050961       1.6377246       3.7445219
2016-08-21/21:21:55.48          -3.1851406       1.6417937       3.7633781
2016-08-21/21:21:55.51          -3.1695517       1.6419781       3.7823134
2016-08-21/21:21:55.54          -3.1477973       1.6342711       3.8165213
2016-08-21/21:21:55.57          -3.1379889       1.6305720       3.8500508
2016-08-21/21:21:55.60          -3.1246392       1.6297447       3.8763628
2016-08-21/21:21:55.64          -3.1224267       1.6271961       3.9110755
2016-08-21/21:21:55.67          -3.1165723       1.6198243       3.9452996
2016-08-21/21:21:55.70          -3.1111044       1.5970538       3.9882584
2016-08-21/21:21:55.73          -3.1019345       1.5926016       4.0177380
2016-08-21/21:21:55.76          -3.0954806       1.5772444       4.0550662
2016-08-21/21:21:55.79          -3.0815545       1.5729270       4.0944568
2016-08-21/21:21:55.82          -3.0779311       1.5751184       4.1098160
2016-08-21/21:21:55.85          -3.0656309       1.5759848       4.1319858
2016-08-21/21:21:55.89          -3.0588438       1.5694811       4.1611801
2016-08-21/21:21:55.92          -3.0441534       1.5725136       4.1905085
2016-08-21/21:21:55.95          -3.0423877       1.5727253       4.2306765
2016-08-21/21:21:55.98          -3.0362351       1.5718539       4.2617850
2016-08-21/21:21:56.01          -3.0354149       1.5795236       4.2878219
2016-08-21/21:21:56.04          -3.0328500       1.5833867       4.3139041
2016-08-21/21:21:56.07          -3.0290186       1.5780715       4.3307919
2016-08-21/21:21:56.10          -3.0148186       1.5667692       4.3572290
2016-08-21/21:21:56.14          -3.0125030       1.5539959       4.3750037
2016-08-21/21:21:56.17          -3.0016279       1.5520638       4.3824826
2016-08-21/21:21:56.20          -3.0044659       1.5513190       4.3891736
2016-08-21/21:21:56.23          -2.9876732       1.5474574       4.3847508
2016-08-21/21:21:56.26          -2.9781015       1.5563350       4.3808054
2016-08-21/21:21:56.29          -2.9734787       1.5405196       4.3964486
2016-08-21/21:21:56.32          -2.9772747       1.5338907       4.4126354
2016-08-21/21:21:56.35          -2.9757902       1.5343201       4.4321638
2016-08-21/21:21:56.39          -2.9800651       1.5396288       4.4509565
2016-08-21/21:21:56.42          -2.9795521       1.5497063       4.4627161
2016-08-21/21:21:56.45          -2.9850777       1.5421345       4.4747582
2016-08-21/21:21:56.48          -2.9731309       1.5385098       4.4863312
2016-08-21/21:21:56.51          -2.9812151       1.5261141       4.4931263
2016-08-21/21:21:56.54          -2.9937240       1.5152036       4.5010884
2016-08-21/21:21:56.57          -3.0073665       1.5177551       4.4957082
2016-08-21/21:21:56.60          -3.0113953       1.5202050       4.4842221
2016-08-21/21:21:56.64          -3.0247280       1.5214150       4.4727887
2016-08-21/21:21:56.67          -3.0403447       1.5160982       4.4538924
2016-08-21/21:21:56.70          -3.0565847       1.5142180       4.4353674
2016-08-21/21:21:56.73          -3.0752913       1.5087152       4.4261672
2016-08-21/21:21:56.76          -3.0814667       1.5006335       4.4030814
2016-08-21/21:21:56.79          -3.0786935       1.5055645       4.3866602
2016-08-21/21:21:56.82          -3.0680925       1.5126589       4.3798942
2016-08-21/21:21:56.85          -3.0603777       1.5120816       4.3695177
2016-08-21/21:21:56.89          -3.0630131       1.5156779       4.3604884
2016-08-21/21:21:56.92          -3.0730160       1.5070093       4.3486358
2016-08-21/21:21:56.95          -3.0823160       1.5023856       4.3337721
2016-08-21/21:21:56.98          -3.0859600       1.4939887       4.3135099
2016-08-21/21:21:57.01          -3.0908948       1.4977848       4.2874592
2016-08-21/21:21:57.04          -3.1028632       1.4949262       4.2637272
2016-08-21/21:21:57.07          -3.1192718       1.4838343       4.2422438
2016-08-21/21:21:57.10          -3.1342578       1.4597447       4.2171518
2016-08-21/21:21:57.14          -3.1452491       1.4515909       4.1879860
2016-08-21/21:21:57.17          -3.1395110       1.4338425       4.1721517
2016-08-21/21:21:57.20          -3.1335982       1.4320009       4.1490294
2016-08-21/21:21:57.23          -3.1329308       1.4310169       4.1323922
2016-08-21/21:21:57.26          -3.1408342       1.4346407       4.1222290
2016-08-21/21:21:57.29          -3.1428915       1.4282080       4.1214145
2016-08-21/21:21:57.32          -3.1525606       1.4218691       4.1169026
2016-08-21/21:21:57.35          -3.1577176       1.4087473       4.1129389
2016-08-21/21:21:57.39          -3.1706799       1.4047884       4.0979623
2016-08-21/21:21:57.42          -3.1808108       1.3920379       4.0855439
2016-08-21/21:21:57.45          -3.1981098       1.3755645       4.0590645
2016-08-21/21:21:57.48          -3.2038621       1.3612488       4.0385872
2016-08-21/21:21:57.51          -3.2103817       1.3462650       4.0234141
2016-08-21/21:21:57.54          -3.2073434       1.3367420       3.9966636
2016-08-21/21:21:57.57          -3.2140631       1.3288257       3.9620035
2016-08-21/21:21:57.60          -3.2157079       1.3289620       3.9311401
2016-08-21/21:21:57.64          -3.2148722       1.3435703       3.8905966
2016-08-21/21:21:57.67          -3.2169286       1.3461537       3.8596395
2016-08-21/21:21:57.70          -3.2153528       1.3407759       3.8286745
2016-08-21/21:21:57.73          -3.2222861       1.3333768       3.7954692
2016-08-21/21:21:57.76          -3.2328187       1.3209216       3.7569099
2016-08-21/21:21:57.79          -3.2284902       1.3036129       3.7179397
2016-08-21/21:21:57.82          -3.2408136       1.2830353       3.6944656
2016-08-21/21:21:57.85          -3.2475400       1.2746259       3.6607659
2016-08-21/21:21:57.89          -3.2607797       1.2581163       3.6349815
2016-08-21/21:21:57.92          -3.2782148       1.2303844       3.6191518
2016-08-21/21:21:57.95          -3.2933047       1.2152049       3.5908014
2016-08-21/21:21:57.98          -3.3033108       1.2057548       3.5578083
2016-08-21/21:21:58.01          -3.3087397       1.2017985       3.5306582
2016-08-21/21:21:58.04          -3.3179417       1.1955367       3.5115575
2016-08-21/21:21:58.07          -3.3314259       1.1960080       3.4894288
2016-08-21/21:21:58.10          -3.3403574       1.1920420       3.4628131
2016-08-21/21:21:58.14          -3.3470035       1.1851665       3.4502871
2016-08-21/21:21:58.17          -3.3511562       1.1794993       3.4241384
2016-08-21/21:21:58.20          -3.3617654       1.1806590       3.3937622
2016-08-21/21:21:58.23          -3.3736685       1.1858766       3.3701670
2016-08-21/21:21:58.26          -3.3972427       1.1829095       3.3495110
2016-08-21/21:21:58.29          -3.4176125       1.1884508       3.3186388
2016-08-21/21:21:58.32          -3.4404867       1.1852494       3.2947038
2016-08-21/21:21:58.35          -3.4620083       1.1812684       3.2569298
2016-08-21/21:21:58.39          -3.4795616       1.1636741       3.2221441
2016-08-21/21:21:58.42          -3.4927890       1.1594375       3.1806377
2016-08-21/21:21:58.45          -3.5143006       1.1587115       3.1492754
2016-08-21/21:21:58.48          -3.5222507       1.1638570       3.1195306
2016-08-21/21:21:58.51          -3.5296986       1.1539627       3.0835021
2016-08-21/21:21:58.54          -3.5430786       1.1623670       3.0576777
2016-08-21/21:21:58.57          -3.5563365       1.1618296       3.0350414
2016-08-21/21:21:58.60          -3.5649061       1.1704076       3.0056547
2016-08-21/21:21:58.64          -3.5816703       1.1699056       2.9800469
2016-08-21/21:21:58.67          -3.5991024       1.1849850       2.9487129
2016-08-21/21:21:58.70          -3.6311126       1.1794601       2.9174685
2016-08-21/21:21:58.73          -3.6513299       1.1769842       2.8877367
2016-08-21/21:21:58.76          -3.6746731       1.1674326       2.8517263
2016-08-21/21:21:58.79          -3.6889314       1.1741847       2.8263353
2016-08-21/21:21:58.82          -3.6986788       1.1741521       2.8014980
2016-08-21/21:21:58.85          -3.7169981       1.1871130       2.7716078
2016-08-21/21:21:58.89          -3.7342815       1.1979967       2.7426998
2016-08-21/21:21:58.92          -3.7446070       1.2093273       2.7280449
2016-08-21/21:21:58.95          -3.7591184       1.2142506       2.7091445
2016-08-21/21:21:58.98          -3.7606644       1.2298874       2.6892052
2016-08-21/21:21:59.01          -3.7635775       1.2343040       2.6734029
2016-08-21/21:21:59.04          -3.7649870       1.2388993       2.6521339
2016-08-21/21:21:59.07          -3.7754061       1.2331843       2.6247647
2016-08-21/21:21:59.10          -3.7913908       1.2331472       2.5852839
2016-08-21/21:21:59.14          -3.8045548       1.2314722       2.5519079
2016-08-21/21:21:59.17          -3.8239500       1.2229055       2.5292578
2016-08-21/21:21:59.20          -3.8503025       1.2156650       2.5059408
2016-08-21/21:21:59.23          -3.8615651       1.2134352       2.4813998
2016-08-21/21:21:59.26          -3.8755194       1.1997664       2.4546872
2016-08-21/21:21:59.29          -3.8836428       1.2005075       2.4143910
2016-08-21/21:21:59.32          -3.8998059       1.2084436       2.3871777
2016-08-21/21:21:59.35          -3.9063984       1.2167091       2.3663216
2016-08-21/21:21:59.39          -3.9152799       1.2162090       2.3592429
2016-08-21/21:21:59.42          -3.9156896       1.2148888       2.3511270
2016-08-21/21:21:59.45          -3.9163085       1.2117645       2.3360419
2016-08-21/21:21:59.48          -3.9187830       1.2194268       2.3210514
2016-08-21/21:21:59.51          -3.9261400       1.2175993       2.3121328
2016-08-21/21:21:59.54          -3.9378343       1.2243203       2.3137806
2016-08-21/21:21:59.57          -3.9634056       1.2200748       2.3273699
2016-08-21/21:21:59.60          -3.9758925       1.2120123       2.3282606
2016-08-21/21:21:59.64          -3.9909744       1.2009261       2.3223163
2016-08-21/21:21:59.67          -3.9970167       1.1982676       2.3037091
2016-08-21/21:21:59.70          -4.0118426       1.1908367       2.2913854
2016-08-21/21:21:59.73          -4.0117223       1.1931532       2.2702330
2016-08-21/21:21:59.76          -4.0140324       1.1942409       2.2626856
2016-08-21/21:21:59.79          -4.0169708       1.2006000       2.2556328
2016-08-21/21:21:59.82          -4.0257495       1.2098769       2.2449839
2016-08-21/21:21:59.85          -4.0273520       1.2145116       2.2261076
2016-08-21/21:21:59.89          -4.0314671       1.2132345       2.2309113
2016-08-21/21:21:59.92          -4.0391834       1.2208265       2.2243805
2016-08-21/21:21:59.95          -4.0442371       1.2145952       2.2273771
2016-08-21/21:21:59.98          -4.0492458       1.2135039       2.2327561
2016-08-21/21:22:00.01          -4.0606729       1.2114083       2.2420817
2016-08-21/21:22:00.04          -4.0685285       1.2001174       2.2403756
2016-08-21/21:22:00.07          -4.0834664       1.1986231       2.2358079
2016-08-21/21:22:00.10          -4.0910495       1.1924193       2.2340086
2016-08-21/21:22:00.14          -4.1017727       1.1903256       2.2311406
2016-08-21/21:22:00.17          -4.1170134       1.2052931       2.2366564
2016-08-21/21:22:00.20          -4.1362477       1.2147223       2.2469153
2016-08-21/21:22:00.23          -4.1458946       1.2254201       2.2615130
2016-08-21/21:22:00.26          -4.1568266       1.2294456       2.2749486
2016-08-21/21:22:00.29          -4.1569441       1.2353364       2.2935108
2016-08-21/21:22:00.32          -4.1626840       1.2436254       2.3070128
2016-08-21/21:22:00.35          -4.1609668       1.2584124       2.3260374
2016-08-21/21:22:00.39          -4.1687018       1.2583209       2.3498248
2016-08-21/21:22:00.42          -4.1773719       1.2621906       2.3796160
2016-08-21/21:22:00.45          -4.1881697       1.2633634       2.3873068
2016-08-21/21:22:00.48          -4.1944565       1.2605516       2.4029833
2016-08-21/21:22:00.51          -4.2130145       1.2632751       2.4157261
2016-08-21/21:22:00.54          -4.2198947       1.2653049       2.4287387
2016-08-21/21:22:00.57          -4.2404306       1.2718071       2.4339128
2016-08-21/21:22:00.60          -4.2444324       1.2749804       2.4376737
2016-08-21/21:22:00.64          -4.2644652       1.2602879       2.4496567
2016-08-21/21:22:00.67          -4.2639168       1.2590165       2.4489361
2016-08-21/21:22:00.70          -4.2645383       1.2711660       2.4483023
2016-08-21/21:22:00.73          -4.2691685       1.2768510       2.4544308
2016-08-21/21:22:00.76          -4.2731093       1.2800289       2.4674714
2016-08-21/21:22:00.79          -4.2776920       1.2908562       2.4759784
2016-08-21/21:22:00.82          -4.2929348       1.3011659       2.4780295
2016-08-21/21:22:00.85          -4.3130770       1.3033638       2.4872990
2016-08-21/21:22:00.89          -4.3314471       1.3027734       2.5045846
2016-08-21/21:22:00.92          -4.3445107       1.3129921       2.5078267
2016-08-21/21:22:00.95          -4.3667910       1.3171537       2.5118575
2016-08-21/21:22:00.98          -4.3850189       1.3118401       2.5139724
2016-08-21/21:22:01.01          -4.3972623       1.3117195       2.5095351
2016-08-21/21:22:01.04          -4.4022387       1.3108362       2.5127095
2016-08-21/21:22:01.07          -4.4023899       1.3110542       2.5103043
2016-08-21/21:22:01.10          -4.4093452       1.3083398       2.5138311
2016-08-21/21:22:01.14          -4.4061768       1.3180157       2.5043114
2016-08-21/21:22:01.17          -4.4152969       1.3313380       2.4883054
2016-08-21/21:22:01.20          -4.4170715       1.3394788       2.4760772
2016-08-21/21:22:01.23          -4.4154071       1.3471908       2.4771468
2016-08-21/21:22:01.26          -4.4160163       1.3480063       2.4634795
2016-08-21/21:22:01.29          -4.4100224       1.3466452       2.4456776
2016-08-21/21:22:01.32          -4.4150421       1.3504828       2.4142732
2016-08-21/21:22:01.35          -4.4249452       1.3471461       2.3880754
2016-08-21/21:22:01.39          -4.4312228       1.3424068       2.3595311
2016-08-21/21:22:01.42          -4.4410495       1.3278017       2.3415752
2016-08-21/21:22:01.45          -4.4538085       1.3242611       2.3225977
2016-08-21/21:22:01.48          -4.4653534       1.3124365       2.3059139
2016-08-21/21:22:01.51          -4.4798769       1.3102945       2.2760459
2016-08-21/21:22:01.54          -4.4926984       1.3184844       2.2477997
2016-08-21/21:22:01.57          -4.5140650       1.3227863       2.2213554
2016-08-21/21:22:01.60          -4.5242140       1.3204380       2.2090610
2016-08-21/21:22:01.64          -4.5314419       1.3126517       2.1974447
2016-08-21/21:22:01.67          -4.5258299       1.3170063       2.1859275
2016-08-21/21:22:01.70          -4.5271333       1.3250235       2.1687012
2016-08-21/21:22:01.73          -4.5215254       1.3289136       2.1581853
2016-08-21/21:22:01.76          -4.5192952       1.3275929       2.1422796
2016-08-21/21:22:01.79          -4.5179419       1.3189968       2.1271684
2016-08-21/21:22:01.82          -4.5174719       1.3115631       2.1199316
2016-08-21/21:22:01.85          -4.5010834       1.3018954       2.1032145
2016-08-21/21:22:01.89          -4.4937429       1.3072215       2.0806194
2016-08-21/21:22:01.92          -4.4852294       1.3136424       2.0578126
2016-08-21/21:22:01.95          -4.4798182       1.3161809       2.0393008
2016-08-21/21:22:01.98          -4.4622469       1.3141701       2.0200057
2016-08-21/21:22:02.01          -4.4408213       1.3179197       2.0054176
2016-08-21/21:22:02.04          -4.4224839       1.3325471       1.9902678
2016-08-21/21:22:02.07          -4.4087540       1.3478976       1.9876556
2016-08-21/21:22:02.10          -4.3906076       1.3489827       1.9882707
2016-08-21/21:22:02.14          -4.3912392       1.3520987       2.0038658
2016-08-21/21:22:02.17          -4.3825189       1.3481231       2.0057285
2016-08-21/21:22:02.20          -4.3735156       1.3497022       2.0064883
2016-08-21/21:22:02.23          -4.3539031       1.3461934       2.0123231
2016-08-21/21:22:02.26          -4.3418606       1.3455646       2.0066856
2016-08-21/21:22:02.29          -4.3287671       1.3399902       2.0004858
2016-08-21/21:22:02.32          -4.3161080       1.3378100       2.0056422
2016-08-21/21:22:02.35          -4.2885381       1.3430175       2.0069895
2016-08-21/21:22:02.39          -4.2722867       1.3492677       2.0045548
2016-08-21/21:22:02.42          -4.2383193       1.3598447       1.9998620
2016-08-21/21:22:02.45          -4.2130079       1.3754754       1.9937607
2016-08-21/21:22:02.48          -4.1775137       1.3875310       1.9946559
2016-08-21/21:22:02.51          -4.1631592       1.3989514       1.9909116
2016-08-21/21:22:02.54          -4.1413639       1.4000294       2.0147694
2016-08-21/21:22:02.57          -4.1240007       1.4092837       2.0215562
2016-08-21/21:22:02.60          -4.0976068       1.4040145       2.0180272
2016-08-21/21:22:02.64          -4.0847709       1.3961479       2.0175848
2016-08-21/21:22:02.67          -4.0557530       1.3930046       2.0187279
2016-08-21/21:22:02.70          -4.0375266       1.3795348       2.0211279
2016-08-21/21:22:02.73          -4.0131310       1.3560334       2.0373013
2016-08-21/21:22:02.76          -4.0020992       1.3434691       2.0407847
2016-08-21/21:22:02.79          -3.9782207       1.3266519       2.0367827
2016-08-21/21:22:02.82          -3.9479458       1.3152026       2.0267430
2016-08-21/21:22:02.85          -3.9261604       1.3054791       2.0198762
2016-08-21/21:22:02.89          -3.8986662       1.3031713       2.0221055
2016-08-21/21:22:02.92          -3.8685899       1.2955194       2.0199315
2016-08-21/21:22:02.95          -3.8469445       1.2952105       2.0223029
2016-08-21/21:22:02.98          -3.8239965       1.3142426       2.0238269
2016-08-21/21:22:03.01          -3.8066050       1.3246228       2.0245424
2016-08-21/21:22:03.04          -3.7864995       1.3224047       2.0297977
2016-08-21/21:22:03.07          -3.7729088       1.3209331       2.0304482
2016-08-21/21:22:03.10          -3.7632576       1.3171988       2.0287948
2016-08-21/21:22:03.14          -3.7422792       1.3072251       2.0250768
2016-08-21/21:22:03.17          -3.7313572       1.2961244       2.0102328
2016-08-21/21:22:03.20          -3.7177696       1.2894875       1.9950214
2016-08-21/21:22:03.23          -3.6945744       1.2850495       1.9821237
2016-08-21/21:22:03.26          -3.6681426       1.2708372       1.9630151
2016-08-21/21:22:03.29          -3.6444628       1.2681389       1.9411276
2016-08-21/21:22:03.32          -3.6214480       1.2660873       1.9256502
2016-08-21/21:22:03.35          -3.5934178       1.2678979       1.9230091
2016-08-21/21:22:03.39          -3.5746749       1.2716183       1.9182294
2016-08-21/21:22:03.42          -3.5447992       1.2626385       1.9155136
2016-08-21/21:22:03.45          -3.5299595       1.2566272       1.9238356
2016-08-21/21:22:03.48          -3.5046952       1.2455689       1.9262372
2016-08-21/21:22:03.51          -3.4870440       1.2265985       1.9134134
2016-08-21/21:22:03.54          -3.4716486       1.2063705       1.9041521
2016-08-21/21:22:03.57          -3.4543956       1.1959701       1.8933198
2016-08-21/21:22:03.60          -3.4257371       1.1919855       1.8818661
2016-08-21/21:22:03.64          -3.4050827       1.1881761       1.8699270
2016-08-21/21:22:03.67          -3.3836804       1.1940305       1.8445873
2016-08-21/21:22:03.70          -3.3719813       1.2117868       1.8295495
2016-08-21/21:22:03.73          -3.3406379       1.2305369       1.8077817
2016-08-21/21:22:03.76          -3.3180462       1.2454548       1.8020312
2016-08-21/21:22:03.79          -3.2894458       1.2574426       1.7991373
2016-08-21/21:22:03.82          -3.2662762       1.2698985       1.7927392
2016-08-21/21:22:03.85          -3.2348558       1.2797526       1.7876471
2016-08-21/21:22:03.89          -3.2179106       1.2778780       1.7887654
2016-08-21/21:22:03.92          -3.1921110       1.2704382       1.7780945
2016-08-21/21:22:03.95          -3.1724738       1.2603833       1.7784071
2016-08-21/21:22:03.98          -3.1445210       1.2537952       1.7803851
2016-08-21/21:22:04.01          -3.1223773       1.2428368       1.7639606
2016-08-21/21:22:04.04          -3.0983397       1.2270240       1.7458625
2016-08-21/21:22:04.07          -3.0769182       1.2292154       1.7225877
2016-08-21/21:22:04.10          -3.0465323       1.2332880       1.6965840
2016-08-21/21:22:04.14          -3.0191256       1.2184357       1.6894825
2016-08-21/21:22:04.17          -2.9866551       1.2149365       1.6673496
2016-08-21/21:22:04.20          -2.9572155       1.2314286       1.6409468
2016-08-21/21:22:04.23          -2.9142586       1.2331933       1.6311083
2016-08-21/21:22:04.26          -2.8810097       1.2303895       1.6112488
2016-08-21/21:22:04.29          -2.8520787       1.2283060       1.6142009
2016-08-21/21:22:04.32          -2.8234710       1.2356797       1.6153867
2016-08-21/21:22:04.35          -2.7911129       1.2299056       1.6252211
2016-08-21/21:22:04.39          -2.7674793       1.2113485       1.6298252
2016-08-21/21:22:04.42          -2.7486032       1.2024768       1.6185444
2016-08-21/21:22:04.45          -2.7286408       1.1956802       1.6167909
2016-08-21/21:22:04.48          -2.6943876       1.1819033       1.6204961
2016-08-21/21:22:04.51          -2.6742679       1.1745362       1.6045240
2016-08-21/21:22:04.54          -2.6442447       1.1698123       1.6001258
2016-08-21/21:22:04.57          -2.6116472       1.1620792       1.5980291
2016-08-21/21:22:04.60          -2.5791563       1.1632732       1.5927023
2016-08-21/21:22:04.64          -2.5528798       1.1622863       1.5845979
2016-08-21/21:22:04.67          -2.5221644       1.1649100       1.5970313
2016-08-21/21:22:04.70          -2.4864252       1.1671603       1.6044360
2016-08-21/21:22:04.73          -2.4498892       1.1612226       1.6056233
2016-08-21/21:22:04.76          -2.4328055       1.1429772       1.6200611
2016-08-21/21:22:04.79          -2.4009202       1.1349962       1.6398346
2016-08-21/21:22:04.82          -2.3715959       1.1112712       1.6547775
2016-08-21/21:22:04.85          -2.3363287       1.0925660       1.6696322
2016-08-21/21:22:04.89          -2.3065597       1.0761773       1.6776698
2016-08-21/21:22:04.92          -2.2722222       1.0535075       1.6980232
2016-08-21/21:22:04.95          -2.2366749       1.0398843       1.7127608
2016-08-21/21:22:04.98          -2.2048228       1.0295812       1.7375574
2016-08-21/21:22:05.01          -2.1794491       1.0123585       1.7709075
2016-08-21/21:22:05.04          -2.1420662       1.0003567       1.7962849
2016-08-21/21:22:05.07          -2.1116116      0.99344199       1.8263890
2016-08-21/21:22:05.10          -2.0857533      0.98538585       1.8595992
2016-08-21/21:22:05.14          -2.0654508      0.98761499       1.8847711
2016-08-21/21:22:05.17          -2.0345116      0.98668795       1.9237404
2016-08-21/21:22:05.20          -2.0148577      0.99057408       1.9660519
2016-08-21/21:22:05.23          -1.9954204      0.97766924       2.0177568
2016-08-21/21:22:05.26          -1.9809321      0.97114226       2.0620759
2016-08-21/21:22:05.29          -1.9550375      0.96684504       2.1006627
2016-08-21/21:22:05.32          -1.9339229      0.96379005       2.1397790
2016-08-21/21:22:05.35          -1.9159693      0.94936064       2.1724088
2016-08-21/21:22:05.39          -1.8903521      0.93944098       2.1993438
2016-08-21/21:22:05.42          -1.8616524      0.93207464       2.2377489
2016-08-21/21:22:05.45          -1.8401223      0.92231780       2.2590908
2016-08-21/21:22:05.48          -1.8116299      0.90932887       2.2716621
2016-08-21/21:22:05.51          -1.7892470      0.91567176       2.2779064
2016-08-21/21:22:05.54          -1.7666975      0.91452320       2.2836401
2016-08-21/21:22:05.57          -1.7560512      0.92352867       2.3025058
2016-08-21/21:22:05.60          -1.7402196      0.92647906       2.3125095
2016-08-21/21:22:05.64          -1.7314402      0.92702194       2.3306371
2016-08-21/21:22:05.67          -1.7260683      0.93035696       2.3431708
2016-08-21/21:22:05.70          -1.7276601      0.91535068       2.3545457
2016-08-21/21:22:05.73          -1.7261356      0.88971937       2.3769570
2016-08-21/21:22:05.76          -1.7357479      0.88333816       2.3990724
2016-08-21/21:22:05.79          -1.7279955      0.86591465       2.4118465
2016-08-21/21:22:05.82          -1.7143898      0.84840464       2.4356298
2016-08-21/21:22:05.85          -1.7054119      0.83859581       2.4323379
2016-08-21/21:22:05.89          -1.7053963      0.83298876       2.4463094
2016-08-21/21:22:05.92          -1.6912505      0.83731245       2.4471051
2016-08-21/21:22:05.95          -1.6849203      0.82823263       2.4600188
2016-08-21/21:22:05.98          -1.6694190      0.83689631       2.4628155
2016-08-21/21:22:06.01          -1.6677020      0.83867321       2.4680114
2016-08-21/21:22:06.04          -1.6501707      0.82174866       2.4677186
2016-08-21/21:22:06.07          -1.6470073      0.80716187       2.4720490
2016-08-21/21:22:06.10          -1.6461417      0.79830121       2.4655386
2016-08-21/21:22:06.14          -1.6458958      0.79049873       2.4651312
2016-08-21/21:22:06.17          -1.6408611      0.78383349       2.4584312
2016-08-21/21:22:06.20          -1.6435581      0.76650091       2.4443213
2016-08-21/21:22:06.23          -1.6457641      0.75562582       2.4380722
2016-08-21/21:22:06.26          -1.6494226      0.73056469       2.4382533
2016-08-21/21:22:06.29          -1.6377514      0.72964957       2.4220132
2016-08-21/21:22:06.32          -1.6380247      0.73230628       2.4060916
2016-08-21/21:22:06.35          -1.6263714      0.73236243       2.4012968
2016-08-21/21:22:06.39          -1.6160104      0.72940947       2.3921732
2016-08-21/21:22:06.42          -1.5829859      0.71551906       2.4031493
2016-08-21/21:22:06.45          -1.5644281      0.71098967       2.4060770
2016-08-21/21:22:06.48          -1.5453241      0.70121346       2.4261604
2016-08-21/21:22:06.51          -1.5273147      0.70573117       2.4449683
2016-08-21/21:22:06.54          -1.5105835      0.69750577       2.4632945
2016-08-21/21:22:06.57          -1.5030053      0.68932017       2.4827825
2016-08-21/21:22:06.60          -1.4915945      0.67500593       2.5092661
2016-08-21/21:22:06.64          -1.4903041      0.66558417       2.5264180
2016-08-21/21:22:06.67          -1.4814317      0.65612532       2.5465447
2016-08-21/21:22:06.70          -1.4825312      0.64733310       2.5497757
2016-08-21/21:22:06.73          -1.4738596      0.63505739       2.5514838
2016-08-21/21:22:06.76          -1.4589607      0.62905610       2.5482952
2016-08-21/21:22:06.79          -1.4510085      0.62486670       2.5292514
2016-08-21/21:22:06.82          -1.4364822      0.64384027       2.5196655
2016-08-21/21:22:06.85          -1.4196239      0.64209614       2.5238161
2016-08-21/21:22:06.89          -1.4054612      0.64706366       2.5207526
2016-08-21/21:22:06.92          -1.3984088      0.64457718       2.5220350
2016-08-21/21:22:06.95          -1.3908509      0.64520110       2.5112964
2016-08-21/21:22:06.98          -1.3882069      0.65413818       2.5018845
2016-08-21/21:22:07.01          -1.3824239      0.64484191       2.5056921
2016-08-21/21:22:07.04          -1.3830087      0.64470683       2.5092870
2016-08-21/21:22:07.07          -1.3717295      0.63445343       2.5132234
2016-08-21/21:22:07.10          -1.3686607      0.62675869       2.5023693
2016-08-21/21:22:07.14          -1.3681612      0.63090653       2.4866580
2016-08-21/21:22:07.17          -1.3663560      0.62778140       2.4815544
2016-08-21/21:22:07.20          -1.3632238      0.64208909       2.4661153
2016-08-21/21:22:07.23          -1.3608504      0.64958972       2.4597703
2016-08-21/21:22:07.26          -1.3647049      0.65727715       2.4615247
2016-08-21/21:22:07.29          -1.3692356      0.67080358       2.4578793
2016-08-21/21:22:07.32          -1.3615508      0.68727809       2.4642357
2016-08-21/21:22:07.35          -1.3574513      0.69626523       2.4744624
2016-08-21/21:22:07.39          -1.3600677      0.70134854       2.4933555
2016-08-21/21:22:07.42          -1.3551537      0.70543621       2.5037809
2016-08-21/21:22:07.45          -1.3536837      0.73057081       2.5128204
2016-08-21/21:22:07.48          -1.3483117      0.73880439       2.5361409
2016-08-21/21:22:07.51          -1.3409630      0.74039428       2.5645016
2016-08-21/21:22:07.54          -1.3322585      0.73367252       2.5785546
2016-08-21/21:22:07.57          -1.3160883      0.74938342       2.5931706
2016-08-21/21:22:07.60          -1.3098852      0.74937390       2.5968361
2016-08-21/21:22:07.64          -1.3034715      0.75720629       2.5974976
2016-08-21/21:22:07.67          -1.2837965      0.76958447       2.5910545
2016-08-21/21:22:07.70          -1.2614816      0.78648182       2.5977007
2016-08-21/21:22:07.73          -1.2357388      0.79779060       2.6018111
2016-08-21/21:22:07.76          -1.2164906      0.80512852       2.6121160
2016-08-21/21:22:07.79          -1.1992973      0.81639831       2.6369116
2016-08-21/21:22:07.82          -1.1849082      0.83027152       2.6628671
2016-08-21/21:22:07.85          -1.1713592      0.82889632       2.6891572
2016-08-21/21:22:07.89          -1.1644619      0.82732084       2.7160289
2016-08-21/21:22:07.92          -1.1553678      0.82011448       2.7530481
2016-08-21/21:22:07.95          -1.1468652      0.80280764       2.8037642
2016-08-21/21:22:07.98          -1.1411082      0.78943329       2.8391458
2016-08-21/21:22:08.01          -1.1265074      0.76802040       2.8680253
2016-08-21/21:22:08.04          -1.1000409      0.75434231       2.8974016
2016-08-21/21:22:08.07          -1.0771153      0.75233110       2.9186423
2016-08-21/21:22:08.10          -1.0485217      0.75216570       2.9493278
2016-08-21/21:22:08.14          -1.0342067      0.74725642       2.9870099
2016-08-21/21:22:08.17          -1.0135246      0.74309261       3.0255701
2016-08-21/21:22:08.20         -0.99331378      0.75214971       3.0567315
2016-08-21/21:22:08.23         -0.96965222      0.75700311       3.0823261
2016-08-21/21:22:08.26         -0.94666407      0.74796271       3.1193977
2016-08-21/21:22:08.29         -0.92418801      0.73261380       3.1723906
2016-08-21/21:22:08.32         -0.91928630      0.72085608       3.2122172
2016-08-21/21:22:08.35         -0.90567431      0.70536449       3.2369614
2016-08-21/21:22:08.39         -0.89654917      0.68494091       3.2735825
2016-08-21/21:22:08.42         -0.87252053      0.66819743       3.3112714
2016-08-21/21:22:08.45         -0.84030277      0.66198604       3.3513968
2016-08-21/21:22:08.48         -0.82022176      0.66081771       3.3912849
2016-08-21/21:22:08.51         -0.80395108      0.65497555       3.4346234
2016-08-21/21:22:08.54         -0.79509199      0.66187166       3.4707698
2016-08-21/21:22:08.57         -0.77862147      0.66821562       3.5116093
2016-08-21/21:22:08.60         -0.75187680      0.67608656       3.5483402
2016-08-21/21:22:08.64         -0.73925442      0.67544940       3.5976785
2016-08-21/21:22:08.67         -0.71616351      0.68469045       3.6215540
2016-08-21/21:22:08.70         -0.69847854      0.68323840       3.6637031
2016-08-21/21:22:08.73         -0.69050063      0.68659941       3.6908672
2016-08-21/21:22:08.76         -0.68330745      0.68260474       3.7178315
2016-08-21/21:22:08.79         -0.67676011      0.67555285       3.7426545
2016-08-21/21:22:08.82         -0.66428969      0.65575150       3.7763523
2016-08-21/21:22:08.85         -0.66797068      0.64757814       3.7907969
2016-08-21/21:22:08.89         -0.66848956      0.63431713       3.8073356
2016-08-21/21:22:08.92         -0.65333620      0.63198631       3.8148233
2016-08-21/21:22:08.95         -0.65420770      0.62312165       3.8375152
2016-08-21/21:22:08.98         -0.64587026      0.61360526       3.8331029
2016-08-21/21:22:09.01         -0.64016079      0.60111491       3.8549615
2016-08-21/21:22:09.04         -0.61688835      0.58649502       3.8826165
2016-08-21/21:22:09.07         -0.59987273      0.59269101       3.9026263
2016-08-21/21:22:09.10         -0.58157369      0.59715519       3.9242991
2016-08-21/21:22:09.14         -0.56680955      0.57955831       3.9549185
2016-08-21/21:22:09.17         -0.54999990      0.57036646       3.9813240
2016-08-21/21:22:09.20         -0.54406199      0.56355968       4.0111699
2016-08-21/21:22:09.23         -0.53870367      0.54567413       4.0432774
2016-08-21/21:22:09.26         -0.53307021      0.53097623       4.0824643
2016-08-21/21:22:09.29         -0.52672578      0.51980835       4.1029805
2016-08-21/21:22:09.32         -0.52211016      0.50859472       4.1173508
2016-08-21/21:22:09.35         -0.50458089      0.50150918       4.1312654
2016-08-21/21:22:09.39         -0.50689162      0.49159466       4.1481258
2016-08-21/21:22:09.42         -0.49043664      0.50308920       4.1644064
2016-08-21/21:22:09.45         -0.48326808      0.50532905       4.1885966
2016-08-21/21:22:09.48         -0.48442758      0.50364553       4.2121463
2016-08-21/21:22:09.51         -0.46339236      0.51006541       4.2146591
2016-08-21/21:22:09.54         -0.44766933      0.53207326       4.2320573
2016-08-21/21:22:09.57         -0.43035751      0.52652438       4.2588681
2016-08-21/21:22:09.60         -0.41458974      0.52047033       4.2915396
2016-08-21/21:22:09.64         -0.41412367      0.50756208       4.3216883
2016-08-21/21:22:09.67         -0.39463222      0.50191840       4.3496806
2016-08-21/21:22:09.70         -0.38352183      0.48766183       4.3736702
2016-08-21/21:22:09.73         -0.37262471      0.47393742       4.3991212
2016-08-21/21:22:09.76         -0.35761684      0.45582308       4.4282201
2016-08-21/21:22:09.79         -0.34497481      0.44453083       4.4682236
2016-08-21/21:22:09.82         -0.33354829      0.42082639       4.4939986
2016-08-21/21:22:09.85         -0.31926845      0.41511477       4.5170140
2016-08-21/21:22:09.89         -0.30450869      0.40967465       4.5372237
2016-08-21/21:22:09.92         -0.28834985      0.39786525       4.5635730
2016-08-21/21:22:09.95         -0.27566345      0.38696060       4.5890830
2016-08-21/21:22:09.98         -0.27184652      0.38119304       4.6156414
2016-08-21/21:22:10.01         -0.26052801      0.36876015       4.6375479
2016-08-21/21:22:10.04         -0.24423248      0.36458222       4.6723247
2016-08-21/21:22:10.07         -0.24571229      0.35099319       4.7087693
2016-08-21/21:22:10.10         -0.24766492      0.33423877       4.7437635
2016-08-21/21:22:10.14         -0.25419437      0.31022405       4.7846931
2016-08-21/21:22:10.17         -0.25726463      0.28997772       4.8131957
2016-08-21/21:22:10.20         -0.25998394      0.26259197       4.8384402
2016-08-21/21:22:10.23         -0.26107914      0.24178557       4.8581472
2016-08-21/21:22:10.26         -0.26239193      0.21399074       4.8851679
2016-08-21/21:22:10.29         -0.24798871      0.19669366       4.9151421
2016-08-21/21:22:10.32         -0.24308008      0.18366743       4.9286646
2016-08-21/21:22:10.35         -0.22192844      0.16410037       4.9503263
2016-08-21/21:22:10.39         -0.21220604      0.14607627       4.9745506
2016-08-21/21:22:10.42         -0.19547356      0.13699254       4.9875174
2016-08-21/21:22:10.45         -0.19538989      0.10654448       5.0125868
2016-08-21/21:22:10.48         -0.19419938     0.094579586       5.0412061
2016-08-21/21:22:10.51         -0.19198808     0.068198080       5.0639978
2016-08-21/21:22:10.54         -0.18729216     0.037869480       5.0744978
2016-08-21/21:22:10.57         -0.20131974     0.023623060       5.0738597
2016-08-21/21:22:10.60         -0.19686641   -0.0080144441       5.0898639
2016-08-21/21:22:10.64         -0.20810460    -0.032857597       5.0949194
2016-08-21/21:22:10.67         -0.21559142    -0.048392030       5.0864178
2016-08-21/21:22:10.70         -0.22098291    -0.068628874       5.0892184
2016-08-21/21:22:10.73         -0.21732338    -0.078996920       5.0990320
2016-08-21/21:22:10.76         -0.21435070     -0.10245281       5.0938419
2016-08-21/21:22:10.79         -0.20541856     -0.10998481       5.1025446
2016-08-21/21:22:10.82         -0.20005244     -0.10770118       5.1071490
2016-08-21/21:22:10.85         -0.18405211     -0.12457245       5.1177589
2016-08-21/21:22:10.89         -0.19134265     -0.13510215       5.1012770
2016-08-21/21:22:10.92         -0.18937359     -0.14368094       5.1008936
2016-08-21/21:22:10.95         -0.18691779     -0.15010114       5.0905049
2016-08-21/21:22:10.98         -0.19140683     -0.15471547       5.0784399
2016-08-21/21:22:11.01         -0.19960116     -0.14805993       5.0527110
2016-08-21/21:22:11.04         -0.20620098     -0.13980556       5.0257923
2016-08-21/21:22:11.07         -0.22138334     -0.13871124       4.9943179
2016-08-21/21:22:11.10         -0.22791789     -0.14268205       4.9642645
2016-08-21/21:22:11.14         -0.23512520     -0.14560196       4.9317578
2016-08-21/21:22:11.17         -0.22376938     -0.14669036       4.9117054
2016-08-21/21:22:11.20         -0.21786197     -0.14971079       4.8797374
2016-08-21/21:22:11.23         -0.20435095     -0.15374967       4.8534701
2016-08-21/21:22:11.26         -0.19631439     -0.15833240       4.8178753
2016-08-21/21:22:11.29         -0.18470580     -0.15811404       4.7923077
2016-08-21/21:22:11.32         -0.17575679     -0.15995988       4.7755399
2016-08-21/21:22:11.35         -0.17032793     -0.16513841       4.7535592
2016-08-21/21:22:11.39         -0.17126108     -0.17056887       4.7321537
2016-08-21/21:22:11.42         -0.17662438     -0.18465932       4.7084723
2016-08-21/21:22:11.45         -0.18889943     -0.19510026       4.6790671
2016-08-21/21:22:11.48         -0.20176541     -0.20117708       4.6479797
2016-08-21/21:22:11.51         -0.21489874     -0.22262584       4.6289415
2016-08-21/21:22:11.54         -0.21873801     -0.23760428       4.6024175
2016-08-21/21:22:11.57         -0.22754951     -0.26532139       4.5798139
2016-08-21/21:22:11.60         -0.22114023     -0.28017632       4.5522006
2016-08-21/21:22:11.64         -0.21448667     -0.27402952       4.5251109
2016-08-21/21:22:11.67         -0.19513171     -0.26599853       4.4994617
2016-08-21/21:22:11.70         -0.18386510     -0.24217595       4.4845931
2016-08-21/21:22:11.73         -0.16860440     -0.22923756       4.4709073
2016-08-21/21:22:11.76         -0.15831715     -0.22626805       4.4607028
2016-08-21/21:22:11.79         -0.14214335     -0.21076824       4.4445207
2016-08-21/21:22:11.82         -0.13375774     -0.20630771       4.4354636
2016-08-21/21:22:11.85         -0.11605926     -0.20861275       4.4099746
2016-08-21/21:22:11.89         -0.11811141     -0.23094840       4.4088992
2016-08-21/21:22:11.92         -0.11232801     -0.25815661       4.4000563
2016-08-21/21:22:11.95         -0.11434260     -0.28289546       4.3849483
2016-08-21/21:22:11.98         -0.11634821     -0.30569801       4.3792593
2016-08-21/21:22:12.01         -0.11407048     -0.32620149       4.3778574
2016-08-21/21:22:12.04        -0.095855356     -0.34321278       4.3750248
2016-08-21/21:22:12.07        -0.094445241     -0.36190728       4.3737299
2016-08-21/21:22:12.10        -0.082477698     -0.37254028       4.3786179
2016-08-21/21:22:12.14        -0.076494947     -0.37595425       4.3923584
2016-08-21/21:22:12.17        -0.062169133     -0.37508066       4.3866337
2016-08-21/21:22:12.20        -0.045853619     -0.37090849       4.3909605
2016-08-21/21:22:12.23        -0.034405876     -0.36906194       4.4173756
2016-08-21/21:22:12.26        -0.022052723     -0.38489996       4.4340523
2016-08-21/21:22:12.29        -0.019844779     -0.39100324       4.4518933
2016-08-21/21:22:12.32        -0.022629236     -0.39531740       4.4717188
2016-08-21/21:22:12.35        -0.016774914     -0.40515823       4.4939833
2016-08-21/21:22:12.39        -0.020901443     -0.41427713       4.5184524
2016-08-21/21:22:12.42        -0.015174367     -0.41898219       4.5320653
2016-08-21/21:22:12.45       -0.0058009288     -0.42594682       4.5605384
2016-08-21/21:22:12.48        0.0017766382     -0.43664649       4.5909567
2016-08-21/21:22:12.51         0.012072984     -0.44345229       4.6141330
2016-08-21/21:22:12.54         0.026436391     -0.43721619       4.6376486
2016-08-21/21:22:12.57         0.049347073     -0.44304321       4.6642886
2016-08-21/21:22:12.60         0.069025846     -0.44564033       4.6960315
2016-08-21/21:22:12.64         0.089101260     -0.43708338       4.7335724
2016-08-21/21:22:12.67          0.10609858     -0.42915467       4.7627423
2016-08-21/21:22:12.70          0.11381909     -0.42805946       4.8082483
2016-08-21/21:22:12.73          0.11856035     -0.42345447       4.8419036
2016-08-21/21:22:12.76          0.11910700     -0.42528052       4.8769885
2016-08-21/21:22:12.79          0.12390718     -0.43291140       4.9075173
2016-08-21/21:22:12.82          0.12318112     -0.44661820       4.9352347
2016-08-21/21:22:12.85          0.11771211     -0.45574851       4.9698651
2016-08-21/21:22:12.89          0.11268892     -0.45245266       4.9937877
2016-08-21/21:22:12.92          0.10807753     -0.44976536       5.0081541
2016-08-21/21:22:12.95          0.10003667     -0.45635298       5.0414655
2016-08-21/21:22:12.98         0.095545153     -0.44574853       5.0521048
2016-08-21/21:22:13.01         0.096451194     -0.43629151       5.0752280
2016-08-21/21:22:13.04         0.094010967     -0.42572307       5.1017753
2016-08-21/21:22:13.07         0.094305779     -0.42144465       5.1352466
2016-08-21/21:22:13.10          0.10580242     -0.41070647       5.1705169
2016-08-21/21:22:13.14          0.11193717     -0.40386266       5.1900736
2016-08-21/21:22:13.17          0.13052629     -0.41606780       5.2271805
2016-08-21/21:22:13.20          0.13475091     -0.42634094       5.2699289
2016-08-21/21:22:13.23          0.14961778     -0.42544139       5.2983028
2016-08-21/21:22:13.26          0.16094280     -0.43328447       5.3526948
2016-08-21/21:22:13.29          0.17286502     -0.43951499       5.3900015
2016-08-21/21:22:13.32          0.18560986     -0.44972312       5.4255078
2016-08-21/21:22:13.35          0.18918924     -0.44533700       5.4602361
2016-08-21/21:22:13.39          0.18950770     -0.44907261       5.4895472
2016-08-21/21:22:13.42          0.19466840     -0.44087591       5.5247844
2016-08-21/21:22:13.45          0.19366582     -0.42318733       5.5471976
2016-08-21/21:22:13.48          0.20442685     -0.42022277       5.5801012
2016-08-21/21:22:13.51          0.20429688     -0.42322319       5.6268033
2016-08-21/21:22:13.54          0.20810837     -0.41890670       5.6590399
2016-08-21/21:22:13.57          0.20073027     -0.41909556       5.6988977
2016-08-21/21:22:13.60          0.20048047     -0.42346124       5.7430156
2016-08-21/21:22:13.64          0.19832624     -0.43205788       5.7847138
2016-08-21/21:22:13.67          0.19749568     -0.43309194       5.8156905
2016-08-21/21:22:13.70          0.19071289     -0.43912341       5.8467966
2016-08-21/21:22:13.73          0.18528351     -0.45670836       5.8848803
2016-08-21/21:22:13.76          0.18344217     -0.47577506       5.9169594
2016-08-21/21:22:13.79          0.19072749     -0.47578928       5.9301743
2016-08-21/21:22:13.82          0.18899258     -0.48085459       5.9532170
2016-08-21/21:22:13.85          0.19707964     -0.48473024       5.9780991
2016-08-21/21:22:13.89          0.19557510     -0.49641234       6.0049770
2016-08-21/21:22:13.92          0.20691712     -0.50111163       6.0331633
2016-08-21/21:22:13.95          0.21053390     -0.51167843       6.0708293
2016-08-21/21:22:13.98          0.22094203     -0.52030647       6.1045471
2016-08-21/21:22:14.01          0.22126511     -0.52327684       6.1341851
2016-08-21/21:22:14.04          0.22871404     -0.52092564       6.1545922
2016-08-21/21:22:14.07          0.22906220     -0.54195030       6.1850858
2016-08-21/21:22:14.10          0.24829227     -0.56839289       6.2169326
2016-08-21/21:22:14.14          0.24883897     -0.58954287       6.2395672
2016-08-21/21:22:14.17          0.25598012     -0.59617248       6.2412553
2016-08-21/21:22:14.20          0.25003859     -0.61756909       6.2532275
2016-08-21/21:22:14.23          0.25542867     -0.62414382       6.2622444
2016-08-21/21:22:14.26          0.26497968     -0.64161185       6.2780640
2016-08-21/21:22:14.29          0.26925992     -0.65078089       6.2785674
2016-08-21/21:22:14.32          0.26774531     -0.66720117       6.2952551
2016-08-21/21:22:14.35          0.27199860     -0.67670730       6.3102346
2016-08-21/21:22:14.39          0.27026592     -0.69171467       6.3209724
2016-08-21/21:22:14.42          0.28905130     -0.69146733       6.3319422
2016-08-21/21:22:14.45          0.29103289     -0.70533957       6.3693209
2016-08-21/21:22:14.48          0.29778742     -0.72196456       6.3957253
2016-08-21/21:22:14.51          0.29618042     -0.74151160       6.4275696
2016-08-21/21:22:14.54          0.28728812     -0.77093697       6.4504904
2016-08-21/21:22:14.57          0.28442258     -0.79020243       6.4756157
2016-08-21/21:22:14.60          0.27672150     -0.81394678       6.4864726
2016-08-21/21:22:14.64          0.26964884     -0.83739405       6.4969851
2016-08-21/21:22:14.67          0.25583301     -0.84786780       6.5003842
2016-08-21/21:22:14.70          0.23494431     -0.87987990       6.5098238
2016-08-21/21:22:14.73          0.23911804     -0.89844178       6.5035978
2016-08-21/21:22:14.76          0.24183200     -0.89555445       6.4931632
2016-08-21/21:22:14.79          0.25329345     -0.90809640       6.4823913
2016-08-21/21:22:14.82          0.25630919     -0.90099569       6.4792205
2016-08-21/21:22:14.85          0.25748903     -0.91339676       6.4964743
2016-08-21/21:22:14.89          0.26225676     -0.90294696       6.5004454
2016-08-21/21:22:14.92          0.26618908     -0.90573669       6.5196308
2016-08-21/21:22:14.95          0.26620132     -0.92394090       6.5354618
2016-08-21/21:22:14.98          0.27248823     -0.93068846       6.5480035
2016-08-21/21:22:15.01          0.26545158     -0.93457099       6.5612515
2016-08-21/21:22:15.04          0.27161177     -0.94499567       6.5697195
2016-08-21/21:22:15.07          0.25794572     -0.95333594       6.5948169
2016-08-21/21:22:15.10          0.26566875     -0.95981984       6.6172616
2016-08-21/21:22:15.14          0.26786107     -0.96169388       6.6241917
2016-08-21/21:22:15.17          0.25586191     -0.96164577       6.6396650
2016-08-21/21:22:15.20          0.24440679     -0.95371882       6.6599224
2016-08-21/21:22:15.23          0.23998263     -0.92804414       6.6687487
2016-08-21/21:22:15.26          0.23293924     -0.91989588       6.6849855
2016-08-21/21:22:15.29          0.23200534     -0.92267320       6.7090173
2016-08-21/21:22:15.32          0.22411185     -0.92455350       6.7333898
2016-08-21/21:22:15.35          0.23072875     -0.91910454       6.7453429
2016-08-21/21:22:15.39          0.22259119     -0.92761569       6.7540368
2016-08-21/21:22:15.42          0.23019161     -0.92943260       6.7687981
2016-08-21/21:22:15.45          0.25237056     -0.94722045       6.7898761
2016-08-21/21:22:15.48          0.27693220     -0.95365836       6.7868367
2016-08-21/21:22:15.51          0.29410289     -0.97381483       6.8136278
2016-08-21/21:22:15.54          0.31329298     -0.98647873       6.8467486
2016-08-21/21:22:15.57          0.33422142     -0.98768180       6.8496945
2016-08-21/21:22:15.60          0.34157853     -0.99124182       6.8709667
2016-08-21/21:22:15.64          0.34977918      -1.0002124       6.8880923
2016-08-21/21:22:15.67          0.36422184     -0.99676381       6.9052701
2016-08-21/21:22:15.70          0.37223534      -1.0010271       6.9201194
2016-08-21/21:22:15.73          0.37428252     -0.99622119       6.9341307
2016-08-21/21:22:15.76          0.36754798     -0.99946748       6.9427307
2016-08-21/21:22:15.79          0.35832707     -0.99233920       6.9381870
2016-08-21/21:22:15.82          0.34658119     -0.97992904       6.9262565
2016-08-21/21:22:15.85          0.33565044     -0.97045776       6.9239677
2016-08-21/21:22:15.89          0.32977785     -0.97644975       6.9142483
2016-08-21/21:22:15.92          0.33371939     -0.96544094       6.8932608
2016-08-21/21:22:15.95          0.33291857     -0.96481738       6.8821730
2016-08-21/21:22:15.98          0.34898402     -0.95933250       6.8624446
2016-08-21/21:22:16.01          0.36555059     -0.96384374       6.8535940
2016-08-21/21:22:16.04          0.39026296     -0.95657466       6.8493884
2016-08-21/21:22:16.07          0.41330661     -0.94467324       6.8423893
2016-08-21/21:22:16.10          0.44509759     -0.93085235       6.8350982
2016-08-21/21:22:16.14          0.46704764     -0.92650461       6.8388267
2016-08-21/21:22:16.17          0.48885703     -0.90954146       6.8365437
2016-08-21/21:22:16.20          0.49408077     -0.90779039       6.8467495
2016-08-21/21:22:16.23          0.50321073     -0.89304265       6.8518765
2016-08-21/21:22:16.26          0.50500028     -0.89652149       6.8555504
2016-08-21/21:22:16.29          0.51330167     -0.89427593       6.8550255
2016-08-21/21:22:16.32          0.51098487     -0.88831935       6.8524362
2016-08-21/21:22:16.35          0.52109914     -0.89641617       6.8509177
2016-08-21/21:22:16.39          0.51975719     -0.90613940       6.8505128
2016-08-21/21:22:16.42          0.52955681     -0.90616256       6.8501828
2016-08-21/21:22:16.45          0.53695333     -0.90646496       6.8521368
2016-08-21/21:22:16.48          0.53976180     -0.90741525       6.8562035
2016-08-21/21:22:16.51          0.54472624     -0.91778388       6.8628568
2016-08-21/21:22:16.54          0.54131134     -0.91186660       6.8736208
2016-08-21/21:22:16.57          0.53814157     -0.90466099       6.8788678
2016-08-21/21:22:16.60          0.53746017     -0.90607770       6.8851278
2016-08-21/21:22:16.64          0.54130728     -0.90394010       6.8937480
2016-08-21/21:22:16.67          0.54808803     -0.90111931       6.9104999
2016-08-21/21:22:16.70          0.54605724     -0.90491854       6.9241859
2016-08-21/21:22:16.73          0.53984056     -0.89834639       6.9266663
2016-08-21/21:22:16.76          0.53435179     -0.90874829       6.9368642
2016-08-21/21:22:16.79          0.52673363     -0.90941225       6.9299738
2016-08-21/21:22:16.82          0.51272700     -0.91339145       6.9385902
2016-08-21/21:22:16.85          0.49523372     -0.91738118       6.9483924
2016-08-21/21:22:16.89          0.48807180     -0.92360546       6.9567773
2016-08-21/21:22:16.92          0.47880576     -0.93113550       6.9699201
2016-08-21/21:22:16.95          0.46551951     -0.91704921       6.9744859
2016-08-21/21:22:16.98          0.46329738     -0.90473425       6.9990611
2016-08-21/21:22:17.01          0.46101063     -0.90178186       7.0274719
2016-08-21/21:22:17.04          0.46344017     -0.87864522       7.0569768
2016-08-21/21:22:17.07          0.46906051     -0.85892581       7.1093392
2016-08-21/21:22:17.10          0.47289770     -0.84202624       7.1616480
2016-08-21/21:22:17.14          0.46837457     -0.84246062       7.2238635
2016-08-21/21:22:17.17          0.46223773     -0.83540574       7.2935728
2016-08-21/21:22:17.20          0.44680503     -0.82301925       7.3692604
2016-08-21/21:22:17.23          0.43826431     -0.83075667       7.4432386
2016-08-21/21:22:17.26          0.41620812     -0.83773836       7.5120800
2016-08-21/21:22:17.29          0.41153584     -0.84822242       7.5994666
2016-08-21/21:22:17.32          0.41410936     -0.84197994       7.6749501
2016-08-21/21:22:17.35          0.40487331     -0.83873100       7.7489877
2016-08-21/21:22:17.39          0.40995873     -0.83665992       7.8403831
2016-08-21/21:22:17.42          0.41922610     -0.81988858       7.9230830
2016-08-21/21:22:17.45          0.42846396     -0.80494154       8.0098306
2016-08-21/21:22:17.48          0.43685329     -0.80234804       8.1044095
2016-08-21/21:22:17.51          0.44021010     -0.80033871       8.1896614
2016-08-21/21:22:17.54          0.44204876     -0.79881543       8.2836941
2016-08-21/21:22:17.57          0.44269166     -0.79098415       8.3659210
2016-08-21/21:22:17.60          0.44480512     -0.80083986       8.4523697
2016-08-21/21:22:17.64          0.44530138     -0.81538533       8.5374263
2016-08-21/21:22:17.67          0.44176504     -0.82634869       8.5989495
2016-08-21/21:22:17.70          0.43939163     -0.83241991       8.6639065
2016-08-21/21:22:17.73          0.44380617     -0.85002142       8.7383452
2016-08-21/21:22:17.76          0.44893729     -0.86266826       8.8047727
2016-08-21/21:22:17.79          0.45746322     -0.86766225       8.8861257
2016-08-21/21:22:17.82          0.47252580     -0.87353880       8.9586029
2016-08-21/21:22:17.85          0.48814304     -0.88560261       9.0368302
2016-08-21/21:22:17.89          0.49204629     -0.90558820       9.1328440
2016-08-21/21:22:17.92          0.50413027     -0.92039094       9.2183322
2016-08-21/21:22:17.95          0.50807613     -0.93841982       9.3266704
2016-08-21/21:22:17.98          0.51568200     -0.94518436       9.4364308
2016-08-21/21:22:18.01          0.50843245     -0.96444704       9.5448554
2016-08-21/21:22:18.04          0.50624999     -0.97864538       9.6524406
2016-08-21/21:22:18.07          0.49757711      -1.0037463       9.7648167
2016-08-21/21:22:18.10          0.49022571      -1.0282845       9.8737922
2016-08-21/21:22:18.14          0.47950066      -1.0496059       9.9739554
2016-08-21/21:22:18.17          0.47010320      -1.0678120       10.054072
2016-08-21/21:22:18.20          0.45710536      -1.0924068       10.149567
2016-08-21/21:22:18.23          0.45871661      -1.1182939       10.221440
2016-08-21/21:22:18.26          0.45105335      -1.1557672       10.289980
2016-08-21/21:22:18.29          0.45581206      -1.1770709       10.342005
2016-08-21/21:22:18.32          0.45209829      -1.1965764       10.397208
2016-08-21/21:22:18.35          0.45454685      -1.2131436       10.440373
2016-08-21/21:22:18.39          0.44326689      -1.2195166       10.476562
2016-08-21/21:22:18.42          0.43532933      -1.2449888       10.526601
2016-08-21/21:22:18.45          0.42944945      -1.2650092       10.568146
2016-08-21/21:22:18.48          0.43763316      -1.2780060       10.603201
2016-08-21/21:22:18.51          0.44038471      -1.2926440       10.650397
2016-08-21/21:22:18.54          0.45420994      -1.3064950       10.700957
2016-08-21/21:22:18.57          0.46037318      -1.3225243       10.752904
2016-08-21/21:22:18.60          0.47200394      -1.3382487       10.792843
2016-08-21/21:22:18.64          0.47053823      -1.3577938       10.846311
2016-08-21/21:22:18.67          0.48269465      -1.3945281       10.908488
2016-08-21/21:22:18.70          0.48814858      -1.4004907       10.962504
2016-08-21/21:22:18.73          0.48261721      -1.3978485       11.022728
2016-08-21/21:22:18.76          0.47060326      -1.4094316       11.078465
2016-08-21/21:22:18.79          0.45219237      -1.4102929       11.110211
2016-08-21/21:22:18.82          0.44149036      -1.4196913       11.147926
2016-08-21/21:22:18.85          0.43722216      -1.4224388       11.176489
2016-08-21/21:22:18.89          0.43024107      -1.4205639       11.212720
2016-08-21/21:22:18.92          0.43406148      -1.4092288       11.224527
2016-08-21/21:22:18.95          0.43206349      -1.3940677       11.230690
2016-08-21/21:22:18.98          0.42567922      -1.3946134       11.239510
2016-08-21/21:22:19.01          0.43541689      -1.4101263       11.247354
2016-08-21/21:22:19.04          0.44179207      -1.4112844       11.254795
2016-08-21/21:22:19.07          0.45974177      -1.4237379       11.281630
2016-08-21/21:22:19.10          0.46780981      -1.4275511       11.301290
2016-08-21/21:22:19.14          0.47222193      -1.4358023       11.331845
2016-08-21/21:22:19.17          0.48545897      -1.4567753       11.364537
2016-08-21/21:22:19.20          0.49985270      -1.4856918       11.426565
2016-08-21/21:22:19.23          0.52023854      -1.4941743       11.484404
2016-08-21/21:22:19.26          0.53839731      -1.4989272       11.560463
2016-08-21/21:22:19.29          0.55972064      -1.5022611       11.637665
2016-08-21/21:22:19.32          0.56078884      -1.5043464       11.725009
2016-08-21/21:22:19.35          0.56019849      -1.5013381       11.808529
2016-08-21/21:22:19.39          0.56492988      -1.5140891       11.899146
2016-08-21/21:22:19.42          0.57735808      -1.5279655       11.995890
2016-08-21/21:22:19.45          0.58962691      -1.5385643       12.088012
2016-08-21/21:22:19.48          0.60285481      -1.5449565       12.160099
2016-08-21/21:22:19.51          0.61172012      -1.5735495       12.232667
2016-08-21/21:22:19.54          0.63843969      -1.5958067       12.296522
2016-08-21/21:22:19.57          0.65616998      -1.6212473       12.366183
2016-08-21/21:22:19.60          0.70279143      -1.6387895       12.439614
2016-08-21/21:22:19.64          0.74314046      -1.6474770       12.515248
2016-08-21/21:22:19.67          0.77207285      -1.6543677       12.576251
2016-08-21/21:22:19.70          0.79571468      -1.6649754       12.640410
2016-08-21/21:22:19.73          0.81440683      -1.6725773       12.690047
2016-08-21/21:22:19.76          0.83386874      -1.6806836       12.743842
2016-08-21/21:22:19.79          0.85014246      -1.6758519       12.797810
2016-08-21/21:22:19.82          0.86253561      -1.6827902       12.840371
2016-08-21/21:22:19.85          0.87869264      -1.6730193       12.872185
2016-08-21/21:22:19.89          0.88621996      -1.6802492       12.890941
2016-08-21/21:22:19.92          0.89593465      -1.6928703       12.909002
2016-08-21/21:22:19.95          0.90000954      -1.6904288       12.924026
2016-08-21/21:22:19.98          0.91038192      -1.6897054       12.934676
2016-08-21/21:22:20.01          0.90805546      -1.6966427       12.951049
2016-08-21/21:22:20.04          0.91684404      -1.6921960       12.960929
2016-08-21/21:22:20.07          0.93183351      -1.6955460       12.966144
2016-08-21/21:22:20.10          0.94356230      -1.6985317       12.969058
2016-08-21/21:22:20.14          0.95341646      -1.7218844       12.980603
2016-08-21/21:22:20.17          0.96411982      -1.7343925       12.987757
2016-08-21/21:22:20.20          0.97355512      -1.7447203       12.992222
2016-08-21/21:22:20.23          0.99383597      -1.7577840       13.007725
2016-08-21/21:22:20.26           1.0039073      -1.7680661       13.017810
2016-08-21/21:22:20.29           1.0306486      -1.7731338       13.021113
2016-08-21/21:22:20.32           1.0386816      -1.7896341       13.027661
2016-08-21/21:22:20.35           1.0441823      -1.8013177       13.027820
2016-08-21/21:22:20.39           1.0467152      -1.8205725       13.024077
2016-08-21/21:22:20.42           1.0576725      -1.8324327       13.013240
2016-08-21/21:22:20.45           1.0745730      -1.8406732       13.005290
2016-08-21/21:22:20.48           1.0870304      -1.8543546       12.993647
2016-08-21/21:22:20.51           1.0996441      -1.8713251       12.972729
2016-08-21/21:22:20.54           1.1135708      -1.8756505       12.951888
2016-08-21/21:22:20.57           1.1231361      -1.8796144       12.942127
2016-08-21/21:22:20.60           1.1353822      -1.8795874       12.932953
2016-08-21/21:22:20.64           1.1401617      -1.8815157       12.935744
2016-08-21/21:22:20.67           1.1536970      -1.8821326       12.939675
2016-08-21/21:22:20.70           1.1599017      -1.8780286       12.940789
2016-08-21/21:22:20.73           1.1606454      -1.8748302       12.941448
2016-08-21/21:22:20.76           1.1703236      -1.8841870       12.940931
2016-08-21/21:22:20.79           1.1759175      -1.8781699       12.931923
2016-08-21/21:22:20.82           1.1808791      -1.8841302       12.927279
2016-08-21/21:22:20.85           1.1845892      -1.8870070       12.917919
2016-08-21/21:22:20.89           1.1952513      -1.9031735       12.919215
2016-08-21/21:22:20.92           1.2130524      -1.9106707       12.912757
2016-08-21/21:22:20.95           1.2175524      -1.9052804       12.904655
2016-08-21/21:22:20.98           1.2247382      -1.9090578       12.896122
2016-08-21/21:22:21.01           1.2319093      -1.9089075       12.881557
2016-08-21/21:22:21.04           1.2520331      -1.8996348       12.869243
2016-08-21/21:22:21.07           1.2741673      -1.9137698       12.865948
2016-08-21/21:22:21.10           1.2923407      -1.9170162       12.861402
2016-08-21/21:22:21.14           1.3182268      -1.9313551       12.868503
2016-08-21/21:22:21.17           1.3262013      -1.9455700       12.858963
2016-08-21/21:22:21.20           1.3314647      -1.9655906       12.852886
2016-08-21/21:22:21.23           1.3460511      -1.9885151       12.849231
2016-08-21/21:22:21.26           1.3575249      -1.9921452       12.845172
2016-08-21/21:22:21.29           1.3705552      -2.0039125       12.837970
2016-08-21/21:22:21.32           1.3576098      -2.0181197       12.835553
2016-08-21/21:22:21.35           1.3561348      -2.0235262       12.840811
2016-08-21/21:22:21.39           1.3606810      -2.0380328       12.833035
2016-08-21/21:22:21.42           1.3608659      -2.0491551       12.829659
2016-08-21/21:22:21.45           1.3748250      -2.0441338       12.832393
2016-08-21/21:22:21.48           1.3908958      -2.0434695       12.831977
2016-08-21/21:22:21.51           1.4040516      -2.0381155       12.830710
2016-08-21/21:22:21.54           1.4197234      -2.0486075       12.830163
2016-08-21/21:22:21.57           1.4332917      -2.0672699       12.844207
2016-08-21/21:22:21.60           1.4547545      -2.0704152       12.840903
2016-08-21/21:22:21.64           1.4627584      -2.0871928       12.836992
2016-08-21/21:22:21.67           1.4765389      -2.1063876       12.849576
2016-08-21/21:22:21.70           1.4890641      -2.1231349       12.844985
2016-08-21/21:22:21.73           1.4923870      -2.1431382       12.835211
2016-08-21/21:22:21.76           1.5012010      -2.1638985       12.829522
2016-08-21/21:22:21.79           1.5050497      -2.1782803       12.829565
2016-08-21/21:22:21.82           1.5083646      -2.1979145       12.846730
2016-08-21/21:22:21.85           1.5144417      -2.2090113       12.854336
2016-08-21/21:22:21.89           1.5194240      -2.2369277       12.868538
2016-08-21/21:22:21.92           1.5288857      -2.2539270       12.888141
2016-08-21/21:22:21.95           1.5360606      -2.2648554       12.895833
2016-08-21/21:22:21.98           1.5504323      -2.2752367       12.911126
2016-08-21/21:22:22.01           1.5733756      -2.2932515       12.922592
2016-08-21/21:22:22.04           1.5803251      -2.3211490       12.940963
2016-08-21/21:22:22.07           1.6031142      -2.3407972       12.942451
2016-08-21/21:22:22.10           1.6212538      -2.3523820       12.929247
2016-08-21/21:22:22.14           1.6394387      -2.3687855       12.926790
2016-08-21/21:22:22.17           1.6564577      -2.3817183       12.930007
2016-08-21/21:22:22.20           1.6680686      -2.3930240       12.913219
2016-08-21/21:22:22.23           1.6726727      -2.4061383       12.902863
2016-08-21/21:22:22.26           1.6751492      -2.4241588       12.888592
2016-08-21/21:22:22.29           1.6785904      -2.4415357       12.887277
2016-08-21/21:22:22.32           1.6932390      -2.4410559       12.864815
2016-08-21/21:22:22.35           1.7089276      -2.4560809       12.860990
2016-08-21/21:22:22.39           1.7256921      -2.4795481       12.862647
2016-08-21/21:22:22.42           1.7337059      -2.4978371       12.848779
2016-08-21/21:22:22.45           1.7407379      -2.5097785       12.834088
2016-08-21/21:22:22.48           1.7556822      -2.5176422       12.824928
2016-08-21/21:22:22.51           1.7628163      -2.5312182       12.813877
2016-08-21/21:22:22.54           1.7679527      -2.5393471       12.800864
2016-08-21/21:22:22.57           1.7712536      -2.5406859       12.768961
2016-08-21/21:22:22.60           1.7825651      -2.5450210       12.741867
2016-08-21/21:22:22.64           1.7842784      -2.5578928       12.712827
2016-08-21/21:22:22.67           1.7907577      -2.5522641       12.669453
2016-08-21/21:22:22.70           1.7969149      -2.5524319       12.641737
2016-08-21/21:22:22.73           1.8019205      -2.5566025       12.608577
2016-08-21/21:22:22.76           1.8037821      -2.5611452       12.574734
2016-08-21/21:22:22.79           1.8119941      -2.5563411       12.539514
2016-08-21/21:22:22.82           1.8198031      -2.5495375       12.505181
2016-08-21/21:22:22.85           1.8189584      -2.5390107       12.472437
2016-08-21/21:22:22.89           1.8210679      -2.5414507       12.458989
2016-08-21/21:22:22.92           1.8126271      -2.5419890       12.430980
2016-08-21/21:22:22.95           1.8038437      -2.5498728       12.408208
2016-08-21/21:22:22.98           1.8000104      -2.5488701       12.376047
2016-08-21/21:22:23.01           1.8069064      -2.5466488       12.337945
2016-08-21/21:22:23.04           1.8165362      -2.5367920       12.303761
2016-08-21/21:22:23.07           1.8162027      -2.5232891       12.273552
2016-08-21/21:22:23.10           1.8300062      -2.5117135       12.240163
2016-08-21/21:22:23.14           1.8424385      -2.5026496       12.217311
2016-08-21/21:22:23.17           1.8408651      -2.4856245       12.181360
2016-08-21/21:22:23.20           1.8462302      -2.4702107       12.160552
2016-08-21/21:22:23.23           1.8530022      -2.4490898       12.138649
2016-08-21/21:22:23.26           1.8627158      -2.4462848       12.120279
2016-08-21/21:22:23.29           1.8705100      -2.4415607       12.119053
2016-08-21/21:22:23.32           1.8780131      -2.4416661       12.103502
2016-08-21/21:22:23.35           1.8966978      -2.4509580       12.080297
2016-08-21/21:22:23.39           1.8926715      -2.4618405       12.064222
2016-08-21/21:22:23.42           1.8968004      -2.4812709       12.046109
2016-08-21/21:22:23.45           1.9024540      -2.5005044       12.036607
2016-08-21/21:22:23.48           1.9019559      -2.5103181       12.014222
2016-08-21/21:22:23.51           1.9089835      -2.5251113       11.995264
2016-08-21/21:22:23.54           1.9108174      -2.5262253       11.968253
2016-08-21/21:22:23.57           1.9067733      -2.5148470       11.918779
2016-08-21/21:22:23.60           1.9041163      -2.5109566       11.895170
2016-08-21/21:22:23.64           1.9052103      -2.5037189       11.862858
2016-08-21/21:22:23.67           1.9124158      -2.4843463       11.825537
2016-08-21/21:22:23.70           1.9205300      -2.4628935       11.786716
2016-08-21/21:22:23.73           1.9243462      -2.4378842       11.751872
2016-08-21/21:22:23.76           1.9350459      -2.4173205       11.713391
2016-08-21/21:22:23.79           1.9381966      -2.4056328       11.685983
2016-08-21/21:22:23.82           1.9332085      -2.3983828       11.656530
2016-08-21/21:22:23.85           1.9405857      -2.4068086       11.645732
2016-08-21/21:22:23.89           1.9349944      -2.4085268       11.616644
2016-08-21/21:22:23.92           1.9357619      -2.4086979       11.600948
2016-08-21/21:22:23.95           1.9441558      -2.4216708       11.586913
2016-08-21/21:22:23.98           1.9464263      -2.4357033       11.580864
2016-08-21/21:22:24.01           1.9563205      -2.4424709       11.567892
2016-08-21/21:22:24.04           1.9658529      -2.4392997       11.563483
2016-08-21/21:22:24.07           1.9714335      -2.4379399       11.555800
2016-08-21/21:22:24.10           1.9813127      -2.4399254       11.557608
2016-08-21/21:22:24.14           1.9783790      -2.4423027       11.568377
2016-08-21/21:22:24.17           1.9857990      -2.4604190       11.577579
2016-08-21/21:22:24.20           1.9808226      -2.4769610       11.597109
2016-08-21/21:22:24.23           1.9675870      -2.4922124       11.618356
2016-08-21/21:22:24.26           1.9574975      -2.5051669       11.641376
2016-08-21/21:22:24.29           1.9444093      -2.5247815       11.655811
2016-08-21/21:22:24.32           1.9353157      -2.5528260       11.679905
2016-08-21/21:22:24.35           1.9300797      -2.5719717       11.707985
2016-08-21/21:22:24.39           1.9283203      -2.5823789       11.734619
2016-08-21/21:22:24.42           1.9269638      -2.5792212       11.753184
2016-08-21/21:22:24.45           1.9225894      -2.5615325       11.779404
2016-08-21/21:22:24.48           1.9283513      -2.5377972       11.793795
2016-08-21/21:22:24.51           1.9365689      -2.5141534       11.795512
2016-08-21/21:22:24.54           1.9575034      -2.4955393       11.800445
2016-08-21/21:22:24.57           1.9805595      -2.4801787       11.813678
2016-08-21/21:22:24.60           1.9995506      -2.4731636       11.824380
2016-08-21/21:22:24.64           2.0151971      -2.4613138       11.828198
2016-08-21/21:22:24.67           2.0201647      -2.4464978       11.828878
2016-08-21/21:22:24.70           2.0340214      -2.4346102       11.823459
2016-08-21/21:22:24.73           2.0395458      -2.4257074       11.815427
2016-08-21/21:22:24.76           2.0344258      -2.4306492       11.803093
2016-08-21/21:22:24.79           2.0279209      -2.4366755       11.806565
2016-08-21/21:22:24.82           2.0171850      -2.4355378       11.805891
2016-08-21/21:22:24.85           2.0028520      -2.4284257       11.795681
2016-08-21/21:22:24.89           1.9884682      -2.4150346       11.776821
2016-08-21/21:22:24.92           1.9778591      -2.4071266       11.760908
2016-08-21/21:22:24.95           1.9754540      -2.4034441       11.763849
2016-08-21/21:22:24.98           1.9771964      -2.3996149       11.757160
2016-08-21/21:22:25.01           1.9801847      -2.3941492       11.750715
2016-08-21/21:22:25.04           1.9890567      -2.3900369       11.767308
2016-08-21/21:22:25.07           1.9975849      -2.3809814       11.764208
2016-08-21/21:22:25.10           1.9964603      -2.3634066       11.751438
2016-08-21/21:22:25.14           2.0096930      -2.3542972       11.750332
2016-08-21/21:22:25.17           2.0283046      -2.3421566       11.755972
2016-08-21/21:22:25.20           2.0413173      -2.3262995       11.753484
2016-08-21/21:22:25.23           2.0599730      -2.3121160       11.740570
2016-08-21/21:22:25.26           2.0678713      -2.2969182       11.737248
2016-08-21/21:22:25.29           2.0732552      -2.2814184       11.732100
2016-08-21/21:22:25.32           2.0811677      -2.2586727       11.722892
2016-08-21/21:22:25.35           2.0910861      -2.2457050       11.722727
2016-08-21/21:22:25.39           2.1058528      -2.2490941       11.728214
2016-08-21/21:22:25.42           2.1167940      -2.2400056       11.737269
2016-08-21/21:22:25.45           2.1178838      -2.2336520       11.734087
2016-08-21/21:22:25.48           2.1288308      -2.2368220       11.740129
2016-08-21/21:22:25.51           2.1259735      -2.2389292       11.737522
2016-08-21/21:22:25.54           2.1234672      -2.2513560       11.733259
2016-08-21/21:22:25.57           2.1375488      -2.2623128       11.744366
2016-08-21/21:22:25.60           2.1390310      -2.2711106       11.739308
2016-08-21/21:22:25.64           2.1339609      -2.2753747       11.740581
2016-08-21/21:22:25.67           2.1380727      -2.2710816       11.746220
2016-08-21/21:22:25.70           2.1289625      -2.2752407       11.737059
2016-08-21/21:22:25.73           2.1257586      -2.2780209       11.735850
2016-08-21/21:22:25.76           2.1066810      -2.2735699       11.725071
2016-08-21/21:22:25.79           2.1097585      -2.2787601       11.707038
2016-08-21/21:22:25.82           2.1112199      -2.2766312       11.708045
2016-08-21/21:22:25.85           2.1130462      -2.2664867       11.688298
2016-08-21/21:22:25.89           2.1216114      -2.2522255       11.665072
2016-08-21/21:22:25.92           2.1309998      -2.2337450       11.646646
2016-08-21/21:22:25.95           2.1262085      -2.2160213       11.637491
2016-08-21/21:22:25.98           2.1280676      -2.2043018       11.628158
2016-08-21/21:22:26.01           2.1376168      -2.1992430       11.613000
2016-08-21/21:22:26.04           2.1527541      -2.2078990       11.606889
2016-08-21/21:22:26.07           2.1505487      -2.2113274       11.609034
2016-08-21/21:22:26.10           2.1510600      -2.2214388       11.591212
2016-08-21/21:22:26.14           2.1428867      -2.2405053       11.578577
2016-08-21/21:22:26.17           2.1315062      -2.2576483       11.568475
2016-08-21/21:22:26.20           2.1184399      -2.2837738       11.555589
2016-08-21/21:22:26.23           2.1057068      -2.3036956       11.526007
2016-08-21/21:22:26.26           2.1006468      -2.3316712       11.507004
2016-08-21/21:22:26.29           2.0803271      -2.3492523       11.496630
2016-08-21/21:22:26.32           2.0635441      -2.3518762       11.481972
2016-08-21/21:22:26.35           2.0519770      -2.3432745       11.463824
2016-08-21/21:22:26.39           2.0466417      -2.3382116       11.450955
2016-08-21/21:22:26.42           2.0350442      -2.3314110       11.436864
2016-08-21/21:22:26.45           2.0341187      -2.3372227       11.428204
2016-08-21/21:22:26.48           2.0451162      -2.3223984       11.411770
2016-08-21/21:22:26.51           2.0504466      -2.3183635       11.394868
2016-08-21/21:22:26.54           2.0456557      -2.2969753       11.378781
2016-08-21/21:22:26.57           2.0425177      -2.2686232       11.356065
2016-08-21/21:22:26.60           2.0390731      -2.2453581       11.333519
2016-08-21/21:22:26.64           2.0371956      -2.2425552       11.324508
2016-08-21/21:22:26.67           2.0255706      -2.2380133       11.315465
2016-08-21/21:22:26.70           2.0321691      -2.2382040       11.314191
2016-08-21/21:22:26.73           2.0367674      -2.2286262       11.303854
2016-08-21/21:22:26.76           2.0294762      -2.2244957       11.289293
2016-08-21/21:22:26.79           2.0404990      -2.2335376       11.279255
2016-08-21/21:22:26.82           2.0527070      -2.2494832       11.268595
2016-08-21/21:22:26.85           2.0694329      -2.2688666       11.264950
2016-08-21/21:22:26.89           2.0839961      -2.2858895       11.260618
2016-08-21/21:22:26.92           2.1009316      -2.2937913       11.245039
2016-08-21/21:22:26.95           2.1117304      -2.2916123       11.229017
2016-08-21/21:22:26.98           2.1109484      -2.3031854       11.216528
2016-08-21/21:22:27.01           2.1181722      -2.3292139       11.210574
2016-08-21/21:22:27.04           2.1210697      -2.3449330       11.202354
2016-08-21/21:22:27.07           2.1155378      -2.3567784       11.206720
2016-08-21/21:22:27.10           2.1024779      -2.3631295       11.195226
2016-08-21/21:22:27.14           2.0868047      -2.3716197       11.184696
2016-08-21/21:22:27.17           2.0791283      -2.3818047       11.170327
2016-08-21/21:22:27.20           2.0593235      -2.3877818       11.157724
2016-08-21/21:22:27.23           2.0502826      -2.3891634       11.142377
2016-08-21/21:22:27.26           2.0406358      -2.3781688       11.129576
2016-08-21/21:22:27.29           2.0160045      -2.3621755       11.118147
2016-08-21/21:22:27.32           2.0104923      -2.3615376       11.111006
2016-08-21/21:22:27.35           2.0097777      -2.3488074       11.089812
2016-08-21/21:22:27.39           2.0194840      -2.3285363       11.070324
2016-08-21/21:22:27.42           2.0213296      -2.3190084       11.065952
2016-08-21/21:22:27.45           2.0056882      -2.3123528       11.060170
2016-08-21/21:22:27.48           1.9908877      -2.3074502       11.047540
2016-08-21/21:22:27.51           1.9622945      -2.3199750       11.037522
2016-08-21/21:22:27.54           1.9300303      -2.3163477       11.005958
2016-08-21/21:22:27.57           1.9036789      -2.3229235       10.963851
2016-08-21/21:22:27.60           1.8614964      -2.3251727       10.927178
2016-08-21/21:22:27.64           1.8101823      -2.3283870       10.885858
2016-08-21/21:22:27.67           1.7663750      -2.3480511       10.848755
2016-08-21/21:22:27.70           1.7451804      -2.3706119       10.803261
2016-08-21/21:22:27.73           1.7282721      -2.3851620       10.744332
2016-08-21/21:22:27.76           1.7118107      -2.4014253       10.703592
2016-08-21/21:22:27.79           1.7124146      -2.4121984       10.671991
2016-08-21/21:22:27.82           1.7211509      -2.4432847       10.650906
2016-08-21/21:22:27.85           1.7267618      -2.4549970       10.643222
2016-08-21/21:22:27.89           1.7368531      -2.4741623       10.629346
2016-08-21/21:22:27.92           1.7551606      -2.4948886       10.622632
2016-08-21/21:22:27.95           1.7631359      -2.5085958       10.617722
2016-08-21/21:22:27.98           1.7697990      -2.5108096       10.605733
2016-08-21/21:22:28.01           1.7850696      -2.5208259       10.608088
2016-08-21/21:22:28.04           1.8054393      -2.5130918       10.587232
2016-08-21/21:22:28.07           1.8232666      -2.5014680       10.561999
2016-08-21/21:22:28.10           1.8505578      -2.4848836       10.535389
2016-08-21/21:22:28.14           1.8706794      -2.4728155       10.515942
2016-08-21/21:22:28.17           1.8886518      -2.4655463       10.511860
2016-08-21/21:22:28.20           1.9021423      -2.4532609       10.511172
2016-08-21/21:22:28.23           1.9115876      -2.4477372       10.518397
2016-08-21/21:22:28.26           1.9052449      -2.4529918       10.526302
2016-08-21/21:22:28.29           1.9001718      -2.4430591       10.536562
2016-08-21/21:22:28.32           1.8896620      -2.4562664       10.563280
2016-08-21/21:22:28.35           1.8809330      -2.4675588       10.592068
2016-08-21/21:22:28.39           1.8654097      -2.4749002       10.634192
2016-08-21/21:22:28.42           1.8663062      -2.4844770       10.666238
2016-08-21/21:22:28.45           1.8686896      -2.4843020       10.688024
2016-08-21/21:22:28.48           1.8519203      -2.4828228       10.706586
2016-08-21/21:22:28.51           1.8415791      -2.4694004       10.726326
2016-08-21/21:22:28.54           1.8483988      -2.4535497       10.745346
2016-08-21/21:22:28.57           1.8528010      -2.4506670       10.764693
2016-08-21/21:22:28.60           1.8623387      -2.4294793       10.781227
2016-08-21/21:22:28.64           1.8526312      -2.4290697       10.791566
2016-08-21/21:22:28.67           1.8428968      -2.4126946       10.776654
2016-08-21/21:22:28.70           1.8231276      -2.3967227       10.746900
2016-08-21/21:22:28.73           1.7964303      -2.3900437       10.723917
2016-08-21/21:22:28.76           1.7850144      -2.3877419       10.709547
2016-08-21/21:22:28.79           1.7648520      -2.3931486       10.686128
2016-08-21/21:22:28.82           1.7315728      -2.4006991       10.661652
2016-08-21/21:22:28.85           1.6938721      -2.4114527       10.628431
2016-08-21/21:22:28.89           1.6685069      -2.4325143       10.596327
2016-08-21/21:22:28.92           1.6639642      -2.4303339       10.573938
2016-08-21/21:22:28.95           1.6407951      -2.4454545       10.565621
2016-08-21/21:22:28.98           1.6258097      -2.4659127       10.564728
2016-08-21/21:22:29.01           1.6202749      -2.4736313       10.554459
2016-08-21/21:22:29.04           1.6189210      -2.4729863       10.536267
2016-08-21/21:22:29.07           1.6269975      -2.4578122       10.525774
2016-08-21/21:22:29.10           1.6277177      -2.4395035       10.502027
2016-08-21/21:22:29.14           1.6184993      -2.4257216       10.492710
2016-08-21/21:22:29.17           1.6053873      -2.4130923       10.469992
2016-08-21/21:22:29.20           1.5856932      -2.4138452       10.415808
2016-08-21/21:22:29.23           1.5787229      -2.4220123       10.373026
2016-08-21/21:22:29.26           1.5699520      -2.4305207       10.333223
2016-08-21/21:22:29.29           1.5642389      -2.4533234       10.304639
2016-08-21/21:22:29.32           1.5529629      -2.4821999       10.273325
2016-08-21/21:22:29.35           1.5469210      -2.5107756       10.232465
2016-08-21/21:22:29.39           1.5539290      -2.5383289       10.203809
2016-08-21/21:22:29.42           1.5788431      -2.5552245       10.175636
2016-08-21/21:22:29.45           1.5962279      -2.5668453       10.146085
2016-08-21/21:22:29.48           1.6123652      -2.5758023       10.140773
2016-08-21/21:22:29.51           1.6310306      -2.5748607       10.119913
2016-08-21/21:22:29.54           1.6473493      -2.5741495       10.106717
2016-08-21/21:22:29.57           1.6544316      -2.5660347       10.080922
2016-08-21/21:22:29.60           1.6643737      -2.5680932       10.054308
2016-08-21/21:22:29.64           1.6569759      -2.5856059       10.029958
2016-08-21/21:22:29.67           1.6469556      -2.5832539       10.003910
2016-08-21/21:22:29.70           1.6363499      -2.5888250       9.9731517
2016-08-21/21:22:29.73           1.6162235      -2.6024898       9.9508924
2016-08-21/21:22:29.76           1.5974082      -2.6015975       9.9187717
2016-08-21/21:22:29.79           1.5649446      -2.6107504       9.8862595
2016-08-21/21:22:29.82           1.5265756      -2.6092824       9.8353101
2016-08-21/21:22:29.85           1.5057584      -2.6249447       9.7975956
2016-08-21/21:22:29.89           1.4927388      -2.6290155       9.7596973
2016-08-21/21:22:29.92           1.4815199      -2.6327469       9.7188175
2016-08-21/21:22:29.95           1.4776816      -2.6494383       9.6686409
2016-08-21/21:22:29.98           1.4712612      -2.6646753       9.6336529
2016-08-21/21:22:30.01           1.4863900      -2.6628979       9.5851908
2016-08-21/21:22:30.04           1.4965885      -2.6576770       9.5387049
2016-08-21/21:22:30.07           1.5213792      -2.6645899       9.5039877
2016-08-21/21:22:30.10           1.5479784      -2.6684404       9.4827730
2016-08-21/21:22:30.14           1.5606296      -2.6610953       9.4525236
2016-08-21/21:22:30.17           1.5613065      -2.6524055       9.4050545
2016-08-21/21:22:30.20           1.5703146      -2.6411792       9.3611950
2016-08-21/21:22:30.23           1.5726646      -2.6362118       9.3145244
2016-08-21/21:22:30.26           1.5755511      -2.6262541       9.2598380
2016-08-21/21:22:30.29           1.5693424      -2.6246167       9.2140566
2016-08-21/21:22:30.32           1.5620405      -2.6345292       9.1631779
2016-08-21/21:22:30.35           1.5427381      -2.6221300       9.1038167
2016-08-21/21:22:30.39           1.5255490      -2.6253961       9.0589239
2016-08-21/21:22:30.42           1.5126862      -2.6070849       9.0058516
2016-08-21/21:22:30.45           1.4944677      -2.6071516       8.9725677
2016-08-21/21:22:30.48           1.4750001      -2.6157167       8.9440328
2016-08-21/21:22:30.51           1.4522665      -2.6128021       8.8993838
2016-08-21/21:22:30.54           1.4333850      -2.6130770       8.8465770
2016-08-21/21:22:30.57           1.4222480      -2.6189215       8.8071597
2016-08-21/21:22:30.60           1.4132165      -2.6288862       8.7780858
2016-08-21/21:22:30.64           1.4123159      -2.6355663       8.7342326
2016-08-21/21:22:30.67           1.4085611      -2.6430080       8.6905205
2016-08-21/21:22:30.70           1.4025689      -2.6648656       8.6477259
2016-08-21/21:22:30.73           1.4182672      -2.6692545       8.5945818
2016-08-21/21:22:30.76           1.4393170      -2.6678980       8.5422881
2016-08-21/21:22:30.79           1.4808216      -2.6684329       8.5116741
2016-08-21/21:22:30.82           1.5208291      -2.6675947       8.4828636
2016-08-21/21:22:30.85           1.5630170      -2.6552934       8.4457585
2016-08-21/21:22:30.89           1.5999754      -2.6546380       8.4078355
2016-08-21/21:22:30.92           1.6388698      -2.6553288       8.3819768
2016-08-21/21:22:30.95           1.6788793      -2.6543120       8.3386698
2016-08-21/21:22:30.98           1.7118839      -2.6550483       8.3018174
2016-08-21/21:22:31.01           1.7335606      -2.6719089       8.2645603
2016-08-21/21:22:31.04           1.7483675      -2.6788143       8.2248455
2016-08-21/21:22:31.07           1.7433144      -2.6985892       8.1914482
2016-08-21/21:22:31.10           1.7398580      -2.7143794       8.1440369
2016-08-21/21:22:31.14           1.7291019      -2.7507336       8.1125075
2016-08-21/21:22:31.17           1.7180828      -2.7744063       8.0627808
2016-08-21/21:22:31.20           1.7134083      -2.7968998       8.0160495
2016-08-21/21:22:31.23           1.7339884      -2.8096600       7.9725808
2016-08-21/21:22:31.26           1.7467344      -2.8253036       7.9297077
2016-08-21/21:22:31.29           1.7699585      -2.8258380       7.8989185
2016-08-21/21:22:31.32           1.7869028      -2.8355262       7.8664788
2016-08-21/21:22:31.35           1.7956080      -2.8430094       7.8337271
2016-08-21/21:22:31.39           1.7985773      -2.8581085       7.8274206
2016-08-21/21:22:31.42           1.8037344      -2.8466734       7.8005246
2016-08-21/21:22:31.45           1.8095856      -2.8446075       7.7840816
2016-08-21/21:22:31.48           1.8093392      -2.8535938       7.7675841
2016-08-21/21:22:31.51           1.7809562      -2.8552725       7.7305052
2016-08-21/21:22:31.54           1.7763670      -2.8514513       7.6856129
2016-08-21/21:22:31.57           1.7463504      -2.8440983       7.6408532
2016-08-21/21:22:31.60           1.7109392      -2.8226795       7.5925182
2016-08-21/21:22:31.64           1.6671016      -2.8114393       7.5245781
2016-08-21/21:22:31.67           1.6295612      -2.7864504       7.4389573
2016-08-21/21:22:31.70           1.5842002      -2.7823966       7.3525695
2016-08-21/21:22:31.73           1.5460981      -2.7744688       7.2521647
2016-08-21/21:22:31.76           1.5109498      -2.7744329       7.1405305
2016-08-21/21:22:31.79           1.4811659      -2.7867228       7.0337403
2016-08-21/21:22:31.82           1.4391376      -2.8124144       6.9379541
2016-08-21/21:22:31.85           1.4153862      -2.8397047       6.8428214
2016-08-21/21:22:31.89           1.4034144      -2.8811732       6.7519760
2016-08-21/21:22:31.92           1.3933976      -2.9092397       6.6845281
2016-08-21/21:22:31.95           1.3745777      -2.9527883       6.6174896
2016-08-21/21:22:31.98           1.3490561      -2.9932760       6.5432489
2016-08-21/21:22:32.01           1.3153928      -3.0225668       6.4867075
2016-08-21/21:22:32.04           1.2768847      -3.0349339       6.4295713
2016-08-21/21:22:32.07           1.2316265      -3.0469244       6.3713307
2016-08-21/21:22:32.10           1.1722360      -3.0567608       6.3017896
2016-08-21/21:22:32.14           1.0914316      -3.0799638       6.2165014
2016-08-21/21:22:32.17           1.0034464      -3.1085542       6.1295019
2016-08-21/21:22:32.20          0.90457858      -3.1411881       6.0350719
2016-08-21/21:22:32.23          0.80099522      -3.1473732       5.9315841
2016-08-21/21:22:32.26          0.70757650      -3.1573660       5.8216513
2016-08-21/21:22:32.29          0.62187554      -3.1911801       5.7165996
2016-08-21/21:22:32.32          0.52058386      -3.2247879       5.6120166
2016-08-21/21:22:32.35          0.41591860      -3.2527423       5.5098870
2016-08-21/21:22:32.39          0.31674453      -3.2784732       5.4051404
2016-08-21/21:22:32.42          0.23296193      -3.2813803       5.2978940
2016-08-21/21:22:32.45          0.17104683      -3.2844367       5.1609240
2016-08-21/21:22:32.48          0.14765280      -3.2785268       5.0039291
2016-08-21/21:22:32.51          0.13733374      -3.2951980       4.8565442
2016-08-21/21:22:32.54          0.11692659      -3.3108251       4.7308755
2016-08-21/21:22:32.57         0.071939347      -3.3184164       4.6175354
2016-08-21/21:22:32.60         0.026709698      -3.3161379       4.5012369
2016-08-21/21:22:32.64        -0.024425480      -3.3259107       4.3844619
2016-08-21/21:22:32.67        -0.063238071      -3.3244370       4.2564410
2016-08-21/21:22:32.70         -0.10185755      -3.3398406       4.1215221
2016-08-21/21:22:32.73         -0.13382122      -3.3494439       3.9904188
2016-08-21/21:22:32.76         -0.18506096      -3.3638160       3.8558601
2016-08-21/21:22:32.79         -0.23319210      -3.3703753       3.7193951
2016-08-21/21:22:32.82         -0.26345467      -3.3708313       3.5765459
2016-08-21/21:22:32.85         -0.24385214      -3.3505663       3.4031415
2016-08-21/21:22:32.89         -0.18917658      -3.3318680       3.2463152
2016-08-21/21:22:32.92        -0.076091088      -3.2984688       3.1165182
2016-08-21/21:22:32.95         0.062567412      -3.2679808       3.0298288
2016-08-21/21:22:32.98          0.20926374      -3.2288252       2.9664138
2016-08-21/21:22:33.01          0.34165627      -3.1843806       2.9282522
2016-08-21/21:22:33.04          0.49778376      -3.1242605       2.9233327
2016-08-21/21:22:33.07          0.65988960      -3.0516118       2.9341583
2016-08-21/21:22:33.10          0.83279020      -2.9736718       2.9546655
2016-08-21/21:22:33.14          0.97730023      -2.9096697       2.9773238
2016-08-21/21:22:33.17           1.1054538      -2.8652154       2.9871389
2016-08-21/21:22:33.20           1.1853791      -2.8254301       2.9768270
2016-08-21/21:22:33.23           1.2464642      -2.7901730       2.9570969
2016-08-21/21:22:33.26           1.2912088      -2.7550703       2.9444415
2016-08-21/21:22:33.29           1.3435816      -2.7169862       2.9120251
2016-08-21/21:22:33.32           1.3885451      -2.6912722       2.8588630
2016-08-21/21:22:33.35           1.4400988      -2.6952215       2.7976061
2016-08-21/21:22:33.39           1.4795438      -2.7049761       2.7300664
2016-08-21/21:22:33.42           1.5203883      -2.7300930       2.6735028
2016-08-21/21:22:33.45           1.5620467      -2.7393759       2.6340888
2016-08-21/21:22:33.48           1.6096182      -2.7483120       2.6191320
2016-08-21/21:22:33.51           1.6456215      -2.7360592       2.5927374
2016-08-21/21:22:33.54           1.6950900      -2.7232762       2.5491927
2016-08-21/21:22:33.57           1.7363247      -2.7113601       2.5287519
2016-08-21/21:22:33.60           1.7639780      -2.7031366       2.5162847
2016-08-21/21:22:33.64           1.7689981      -2.6820302       2.4922961
2016-08-21/21:22:33.67           1.7793468      -2.6645432       2.4626207
2016-08-21/21:22:33.70           1.7905137      -2.6184695       2.4095835
2016-08-21/21:22:33.73           1.7999243      -2.5729763       2.3514237
2016-08-21/21:22:33.76           1.8235312      -2.5248554       2.2654107
2016-08-21/21:22:33.79           1.8490371      -2.4987897       2.1692491
2016-08-21/21:22:33.82           1.8728038      -2.4859756       2.0823343
2016-08-21/21:22:33.85           1.8908890      -2.4844261       1.9904381
2016-08-21/21:22:33.89           1.9041834      -2.4718333       1.8936375
2016-08-21/21:22:33.92           1.9225151      -2.4556620       1.7942960
2016-08-21/21:22:33.95           1.9268874      -2.4421505       1.6941848
2016-08-21/21:22:33.98           1.9411682      -2.4240831       1.6022084
2016-08-21/21:22:34.01           1.9670044      -2.4131590       1.5193313
2016-08-21/21:22:34.04           1.9922282      -2.4053487       1.4455011
2016-08-21/21:22:34.07           2.0293095      -2.4047798       1.3957869
2016-08-21/21:22:34.10           2.0730486      -2.4088905       1.3428647
2016-08-21/21:22:34.14           2.1126456      -2.4024409       1.2921055
2016-08-21/21:22:34.17           2.1532881      -2.4097351       1.2542390
2016-08-21/21:22:34.20           2.1817878      -2.4244599       1.2159573
2016-08-21/21:22:34.23           2.2259663      -2.4406386       1.1965676
2016-08-21/21:22:34.26           2.2649439      -2.4668372       1.1921536
2016-08-21/21:22:34.29           2.2811058      -2.4999983       1.1743057
2016-08-21/21:22:34.32           2.2826576      -2.5437933       1.1509842
2016-08-21/21:22:34.35           2.2637558      -2.5637008       1.1088375
2016-08-21/21:22:34.39           2.2297884      -2.5638834       1.0739785
2016-08-21/21:22:34.42           2.2148720      -2.5707470       1.0382716
2016-08-21/21:22:34.45           2.2049490      -2.5568314      0.99885333
2016-08-21/21:22:34.48           2.2006682      -2.5338709      0.96949364
2016-08-21/21:22:34.51           2.1750005      -2.5015229      0.93436325
2016-08-21/21:22:34.54           2.1565929      -2.4771782      0.90741464
2016-08-21/21:22:34.57           2.1421663      -2.4499572      0.88347022
2016-08-21/21:22:34.60           2.1323377      -2.4112003      0.86339019
2016-08-21/21:22:34.64           2.1326365      -2.3891304      0.84943661
2016-08-21/21:22:34.67           2.1426358      -2.3720008      0.82077078
2016-08-21/21:22:34.70           2.1393908      -2.3524195      0.79963585
2016-08-21/21:22:34.73           2.1341324      -2.3349395      0.76544013
2016-08-21/21:22:34.76           2.1327236      -2.3212735      0.73324809
2016-08-21/21:22:34.79           2.1405242      -2.3053824      0.70644469
2016-08-21/21:22:34.82           2.1464315      -2.2753003      0.67663030
2016-08-21/21:22:34.85           2.1637268      -2.2429266      0.65518298
2016-08-21/21:22:34.89           2.1811187      -2.2273896      0.63850678
2016-08-21/21:22:34.92           2.1991392      -2.2138354      0.63016484
2016-08-21/21:22:34.95           2.2179938      -2.2125472      0.62425037
2016-08-21/21:22:34.98           2.2418234      -2.2131151      0.61635073
2016-08-21/21:22:35.01           2.2596367      -2.2355969      0.62671899
2016-08-21/21:22:35.04           2.2737924      -2.2604124      0.64038421
2016-08-21/21:22:35.07           2.2813868      -2.2829187      0.63368457
2016-08-21/21:22:35.10           2.2744748      -2.3009755      0.63002082
2016-08-21/21:22:35.14           2.2639149      -2.3162245      0.62391518
2016-08-21/21:22:35.17           2.2511152      -2.3155511      0.61211502
2016-08-21/21:22:35.20           2.2460330      -2.3183792      0.59692356
2016-08-21/21:22:35.23           2.2414131      -2.3101960      0.59624294
2016-08-21/21:22:35.26           2.2390871      -2.2958797      0.58249505
2016-08-21/21:22:35.29           2.2449746      -2.2667538      0.57598098
2016-08-21/21:22:35.32           2.2483617      -2.2398320      0.56413835
2016-08-21/21:22:35.35           2.2586774      -2.2162205      0.57151768
2016-08-21/21:22:35.39           2.2715655      -2.2057860      0.58770838
2016-08-21/21:22:35.42           2.2836556      -2.2040320      0.58747234
2016-08-21/21:22:35.45           2.2891749      -2.2020348      0.59991460
2016-08-21/21:22:35.48           2.2808345      -2.1954843      0.60695910
2016-08-21/21:22:35.51           2.2705128      -2.1898406      0.61237722
2016-08-21/21:22:35.54           2.2516556      -2.1985620      0.61094962
2016-08-21/21:22:35.57           2.2305210      -2.2091593      0.60070355
2016-08-21/21:22:35.60           2.2145317      -2.2239498      0.59109369
2016-08-21/21:22:35.64           2.2024716      -2.2381073      0.57330294
2016-08-21/21:22:35.67           2.1862478      -2.2659118      0.54901238
2016-08-21/21:22:35.70           2.1690793      -2.2746741      0.54201413
2016-08-21/21:22:35.73           2.1588116      -2.2864586      0.52526287
2016-08-21/21:22:35.76           2.1453425      -2.2953573      0.51459583
2016-08-21/21:22:35.79           2.1407448      -2.2989576      0.49367659
2016-08-21/21:22:35.82           2.1454346      -2.2950091      0.49845084
2016-08-21/21:22:35.85           2.1502708      -2.3047791      0.50087865
2016-08-21/21:22:35.89           2.1504761      -2.2966694      0.51106504
2016-08-21/21:22:35.92           2.1358136      -2.2931549      0.51740252
2016-08-21/21:22:35.95           2.1457652      -2.2771213      0.51657290
2016-08-21/21:22:35.98           2.1466263      -2.2578294      0.50981280
2016-08-21/21:22:36.01           2.1438120      -2.2387774      0.48959314
2016-08-21/21:22:36.04           2.1523581      -2.2136527      0.48009606
2016-08-21/21:22:36.07           2.1464566      -2.1866499      0.46453554
2016-08-21/21:22:36.10           2.1422632      -2.1611445      0.44469596
2016-08-21/21:22:36.14           2.1406428      -2.1377389      0.42517236
2016-08-21/21:22:36.17           2.1441732      -2.1224501      0.39921765
2016-08-21/21:22:36.20           2.1522438      -2.0932045      0.35928199
2016-08-21/21:22:36.23           2.1542598      -2.0825255      0.31968514
2016-08-21/21:22:36.26           2.1623066      -2.0853595      0.27424568
2016-08-21/21:22:36.29           2.1675510      -2.0922686      0.24347100
2016-08-21/21:22:36.32           2.1666735      -2.1052607      0.20322891
2016-08-21/21:22:36.35           2.1708906      -2.1251082      0.16973048
2016-08-21/21:22:36.39           2.1500440      -2.1451620      0.13957797
2016-08-21/21:22:36.42           2.1270031      -2.1603270      0.11224533
2016-08-21/21:22:36.45           2.0896786      -2.1763937     0.082485917
2016-08-21/21:22:36.48           2.0697905      -2.2038173     0.069733674
2016-08-21/21:22:36.51           2.0340526      -2.2073538     0.051506823
2016-08-21/21:22:36.54           2.0131486      -2.2152175     0.039487066
2016-08-21/21:22:36.57           1.9948685      -2.2181421     0.027721672
2016-08-21/21:22:36.60           1.9795561      -2.2044787     0.015928584
2016-08-21/21:22:36.64           1.9681193      -2.2039329     0.010572306
2016-08-21/21:22:36.67           1.9655321      -2.1909639   -0.0043575939
2016-08-21/21:22:36.70           1.9577747      -2.1701854    -0.026331531
2016-08-21/21:22:36.73           1.9686115      -2.1464079    -0.046854145
2016-08-21/21:22:36.76           1.9627304      -2.1299194    -0.069475949
2016-08-21/21:22:36.79           1.9667075      -2.1163489    -0.082893865
2016-08-21/21:22:36.82           1.9561231      -2.1060971     -0.10463968
2016-08-21/21:22:36.85           1.9367103      -2.1006791     -0.13341236
2016-08-21/21:22:36.89           1.9189198      -2.1006279     -0.17178245
2016-08-21/21:22:36.92           1.9079643      -2.1004598     -0.22631143
2016-08-21/21:22:36.95           1.9007645      -2.1136511     -0.28611899
2016-08-21/21:22:36.98           1.9017583      -2.1216633     -0.33149129
2016-08-21/21:22:37.01           1.8986000      -2.1292149     -0.38638139
2016-08-21/21:22:37.04           1.9041015      -2.1230727     -0.44059287
2016-08-21/21:22:37.07           1.9018570      -2.1361801     -0.50031384
2016-08-21/21:22:37.10           1.9019877      -2.1407684     -0.55024999
2016-08-21/21:22:37.14           1.9218050      -2.1431934     -0.58211913
2016-08-21/21:22:37.17           1.9490953      -2.1490337     -0.61592855
2016-08-21/21:22:37.20           1.9687405      -2.1395118     -0.64139146
2016-08-21/21:22:37.23           1.9804288      -2.1243457     -0.67779375
2016-08-21/21:22:37.26           1.9742609      -2.1188490     -0.71127723
2016-08-21/21:22:37.29           1.9583367      -2.1186312     -0.72462197
2016-08-21/21:22:37.32           1.9427453      -2.1270453     -0.73879114
2016-08-21/21:22:37.35           1.9301488      -2.1271602     -0.76507700
2016-08-21/21:22:37.39           1.9098891      -2.1289541     -0.79094495
2016-08-21/21:22:37.42           1.8730574      -2.1361461     -0.83919142
2016-08-21/21:22:37.45           1.8335954      -2.1584960     -0.88021396
2016-08-21/21:22:37.48           1.7894805      -2.1733395     -0.93497811
2016-08-21/21:22:37.51           1.7581797      -2.1912649     -0.97401392
2016-08-21/21:22:37.54           1.7441604      -2.2117752      -1.0266644
2016-08-21/21:22:37.57           1.7313111      -2.2215727      -1.0874691
2016-08-21/21:22:37.60           1.7206241      -2.2323448      -1.1450424
2016-08-21/21:22:37.64           1.7119515      -2.2308095      -1.1960388
2016-08-21/21:22:37.67           1.7023616      -2.2272497      -1.2539367
2016-08-21/21:22:37.70           1.6973528      -2.2276319      -1.3045211
2016-08-21/21:22:37.73           1.6795359      -2.2254920      -1.3553253
2016-08-21/21:22:37.76           1.6637448      -2.2308540      -1.4021017
2016-08-21/21:22:37.79           1.6481187      -2.2440812      -1.4637089
2016-08-21/21:22:37.82           1.6221172      -2.2476926      -1.5134419
2016-08-21/21:22:37.85           1.6065624      -2.2614652      -1.5747793
2016-08-21/21:22:37.89           1.5769780      -2.2789776      -1.6366433
2016-08-21/21:22:37.92           1.5507373      -2.2999663      -1.6908089
2016-08-21/21:22:37.95           1.5222973      -2.3252777      -1.7512084
2016-08-21/21:22:37.98           1.5004367      -2.3390221      -1.8041055
2016-08-21/21:22:38.01           1.4853202      -2.3409104      -1.8566276
2016-08-21/21:22:38.04           1.4671869      -2.3448258      -1.9141862
2016-08-21/21:22:38.07           1.4497390      -2.3401891      -1.9554005
2016-08-21/21:22:38.10           1.4377678      -2.3438510      -2.0062325
2016-08-21/21:22:38.14           1.4250551      -2.3412872      -2.0604263
2016-08-21/21:22:38.17           1.4197066      -2.3384293      -2.1222109
2016-08-21/21:22:38.20           1.4096711      -2.3322083      -2.1893326
2016-08-21/21:22:38.23           1.4120321      -2.3273834      -2.2533290
2016-08-21/21:22:38.26           1.3948721      -2.3178806      -2.3227220
2016-08-21/21:22:38.29           1.3906568      -2.3222584      -2.3985477
2016-08-21/21:22:38.32           1.3895085      -2.3283587      -2.4673205
2016-08-21/21:22:38.35           1.3755878      -2.3301689      -2.5403906
2016-08-21/21:22:38.39           1.3691934      -2.3262031      -2.6205861
2016-08-21/21:22:38.42           1.3594727      -2.3230598      -2.6992492
2016-08-21/21:22:38.45           1.3567711      -2.3100688      -2.7730725
2016-08-21/21:22:38.48           1.3645571      -2.3060334      -2.8470688
2016-08-21/21:22:38.51           1.3601860      -2.2897701      -2.9206979
2016-08-21/21:22:38.54           1.3694357      -2.2865307      -2.9967476
2016-08-21/21:22:38.57           1.3588737      -2.2650353      -3.0596779
2016-08-21/21:22:38.60           1.3501712      -2.2482660      -3.1222254
2016-08-21/21:22:38.64           1.3480014      -2.2322127      -3.1801898
2016-08-21/21:22:38.67           1.3361767      -2.2274545      -3.2351632
2016-08-21/21:22:38.70           1.3204141      -2.2251213      -3.2931398
2016-08-21/21:22:38.73           1.2987100      -2.2250919      -3.3570153
2016-08-21/21:22:38.76           1.2624289      -2.2235782      -3.4252105
2016-08-21/21:22:38.79           1.2456031      -2.2375472      -3.4932156
2016-08-21/21:22:38.82           1.2303880      -2.2394566      -3.5639449
2016-08-21/21:22:38.85           1.2265690      -2.2380766      -3.6428482
2016-08-21/21:22:38.89           1.2239049      -2.2146163      -3.7097405
2016-08-21/21:22:38.92           1.2308583      -2.1985954      -3.7681828
2016-08-21/21:22:38.95           1.2387496      -2.1709241      -3.8343783
2016-08-21/21:22:38.98           1.2537653      -2.1373555      -3.8882687
2016-08-21/21:22:39.01           1.2706991      -2.1118586      -3.9262527
2016-08-21/21:22:39.04           1.2917945      -2.0784451      -3.9661032
2016-08-21/21:22:39.07           1.3073680      -2.0294055      -3.9975049
2016-08-21/21:22:39.10           1.3241518      -1.9948027      -4.0291059
2016-08-21/21:22:39.14           1.3410383      -1.9650715      -4.0664582
2016-08-21/21:22:39.17           1.3580011      -1.9611460      -4.1082466
2016-08-21/21:22:39.20           1.3774697      -1.9422585      -4.1563433
2016-08-21/21:22:39.23           1.4011202      -1.9216660      -4.2036686
2016-08-21/21:22:39.26           1.4247026      -1.9036179      -4.2593680
2016-08-21/21:22:39.29           1.4412214      -1.8891671      -4.3171887
2016-08-21/21:22:39.32           1.4624021      -1.8727869      -4.3530449
2016-08-21/21:22:39.35           1.4843451      -1.8511305      -4.3950855
2016-08-21/21:22:39.39           1.5062227      -1.8238214      -4.4189320
2016-08-21/21:22:39.42           1.5272471      -1.8054595      -4.4411188
2016-08-21/21:22:39.45           1.5540638      -1.7817898      -4.4628731
2016-08-21/21:22:39.48           1.5774463      -1.7762311      -4.4755550
2016-08-21/21:22:39.51           1.5932536      -1.7790953      -4.4749959
2016-08-21/21:22:39.54           1.6044338      -1.7845488      -4.4664172
2016-08-21/21:22:39.57           1.6262114      -1.7837855      -4.4630317
2016-08-21/21:22:39.60           1.6276970      -1.7830681      -4.4743628
2016-08-21/21:22:39.64           1.6312826      -1.7960510      -4.4843506
2016-08-21/21:22:39.67           1.6290245      -1.8160060      -4.5051808
2016-08-21/21:22:39.70           1.6244797      -1.8316425      -4.5212278
2016-08-21/21:22:39.73           1.6151714      -1.8367857      -4.5267122
2016-08-21/21:22:39.76           1.6023978      -1.8294075      -4.5570724
2016-08-21/21:22:39.79           1.6030390      -1.8168452      -4.5807447
2016-08-21/21:22:39.82           1.6011238      -1.7927599      -4.5965166
2016-08-21/21:22:39.85           1.6008576      -1.7732820      -4.6094274
2016-08-21/21:22:39.89           1.6127196      -1.7673639      -4.6196425
2016-08-21/21:22:39.92           1.6128151      -1.7616324      -4.6220627
2016-08-21/21:22:39.95           1.6223550      -1.7427792      -4.6291151
2016-08-21/21:22:39.98           1.6312548      -1.7240042      -4.6277324
2016-08-21/21:22:40.01           1.6389565      -1.7115104      -4.6472253
2016-08-21/21:22:40.04           1.6508614      -1.7101562      -4.6441494
2016-08-21/21:22:40.07           1.6542001      -1.7091626      -4.6625885
2016-08-21/21:22:40.10           1.6588560      -1.7178444      -4.6779475
2016-08-21/21:22:40.14           1.6547569      -1.7075825      -4.7069685
2016-08-21/21:22:40.17           1.6489461      -1.6977561      -4.7257997
2016-08-21/21:22:40.20           1.6551882      -1.6937804      -4.7441444
2016-08-21/21:22:40.23           1.6485946      -1.7084142      -4.7621724
2016-08-21/21:22:40.26           1.6406773      -1.7138067      -4.7822678
2016-08-21/21:22:40.29           1.6343212      -1.7195485      -4.7909028
2016-08-21/21:22:40.32           1.6276436      -1.7182448      -4.8117237
2016-08-21/21:22:40.35           1.6268152      -1.7199375      -4.8144232
2016-08-21/21:22:40.39           1.6199305      -1.7286865      -4.8262821
2016-08-21/21:22:40.42           1.6215366      -1.7400623      -4.8239789
2016-08-21/21:22:40.45           1.6202669      -1.7414083      -4.8362263
2016-08-21/21:22:40.48           1.6103631      -1.7481582      -4.8569340
2016-08-21/21:22:40.51           1.6091213      -1.7389852      -4.8622083
2016-08-21/21:22:40.54           1.6132760      -1.7421853      -4.8805651
2016-08-21/21:22:40.57           1.6080742      -1.7537709      -4.8936430
2016-08-21/21:22:40.60           1.6071012      -1.7610004      -4.9120710
2016-08-21/21:22:40.64           1.5991407      -1.7588605      -4.9325600
2016-08-21/21:22:40.67           1.6139290      -1.7640571      -4.9529160
2016-08-21/21:22:40.70           1.6118796      -1.7604058      -4.9799756
2016-08-21/21:22:40.73           1.6149773      -1.7605129      -5.0074131
2016-08-21/21:22:40.76           1.6187663      -1.7399460      -5.0283279
2016-08-21/21:22:40.79           1.6186915      -1.7169756      -5.0608509
2016-08-21/21:22:40.82           1.6156839      -1.6986621      -5.0767502
2016-08-21/21:22:40.85           1.6162713      -1.6654506      -5.0970791
2016-08-21/21:22:40.89           1.6060439      -1.6491441      -5.1030158
2016-08-21/21:22:40.92           1.6078453      -1.6314368      -5.1196538
2016-08-21/21:22:40.95           1.5951397      -1.6081789      -5.1371364
2016-08-21/21:22:40.98           1.6080209      -1.6000613      -5.1621749
2016-08-21/21:22:41.01           1.6109702      -1.5990156      -5.1673302
2016-08-21/21:22:41.04           1.6224167      -1.6085797      -5.1774905
2016-08-21/21:22:41.07           1.6305155      -1.6194276      -5.1877287
2016-08-21/21:22:41.10           1.6344639      -1.6200405      -5.2093159
2016-08-21/21:22:41.14           1.6376461      -1.6263691      -5.2236932
2016-08-21/21:22:41.17           1.6394293      -1.6190524      -5.2460073
2016-08-21/21:22:41.20           1.6473421      -1.6284495      -5.2568381
2016-08-21/21:22:41.23           1.6478669      -1.6273549      -5.2668225
2016-08-21/21:22:41.26           1.6363423      -1.6290723      -5.2756994
2016-08-21/21:22:41.29           1.6448289      -1.6247941      -5.2908071
2016-08-21/21:22:41.32           1.6307205      -1.6252893      -5.2979686
2016-08-21/21:22:41.35           1.6309633      -1.6164523      -5.3203528
2016-08-21/21:22:41.39           1.6223270      -1.6160700      -5.3270929
2016-08-21/21:22:41.42           1.6161581      -1.6147012      -5.3363215
2016-08-21/21:22:41.45           1.6134488      -1.6031648      -5.3406234
2016-08-21/21:22:41.48           1.5964780      -1.5845298      -5.3649689
2016-08-21/21:22:41.51           1.5812915      -1.5745858      -5.3797447
2016-08-21/21:22:41.54           1.5704604      -1.5782039      -5.3766414
2016-08-21/21:22:41.57           1.5609805      -1.5763578      -5.3900278
2016-08-21/21:22:41.60           1.5643530      -1.5656370      -5.3982726
2016-08-21/21:22:41.64           1.5601332      -1.5641976      -5.3912207
2016-08-21/21:22:41.67           1.5700005      -1.5679175      -5.3928480
2016-08-21/21:22:41.70           1.5755958      -1.5652496      -5.3985055
2016-08-21/21:22:41.73           1.5757224      -1.5634560      -5.4045885
2016-08-21/21:22:41.76           1.5853161      -1.5692158      -5.3860191
2016-08-21/21:22:41.79           1.6007054      -1.5795835      -5.3868468
2016-08-21/21:22:41.82           1.6002318      -1.5858199      -5.3830917
2016-08-21/21:22:41.85           1.5927992      -1.5915421      -5.3779597
2016-08-21/21:22:41.89           1.5936489      -1.5968479      -5.3786366
2016-08-21/21:22:41.92           1.5929069      -1.6078455      -5.3738205
2016-08-21/21:22:41.95           1.5900173      -1.6054611      -5.3712096
2016-08-21/21:22:41.98           1.6040311      -1.6069046      -5.3749594
2016-08-21/21:22:42.01           1.6074928      -1.6105461      -5.3760865
2016-08-21/21:22:42.04           1.5992155      -1.6028700      -5.3850043
2016-08-21/21:22:42.07           1.6021248      -1.6003103      -5.3701212
2016-08-21/21:22:42.10           1.6152595      -1.5787313      -5.3663113
2016-08-21/21:22:42.14           1.6263352      -1.5620285      -5.3549436
2016-08-21/21:22:42.17           1.6355785      -1.5525176      -5.3459882
2016-08-21/21:22:42.20           1.6397375      -1.5316935      -5.3558907
2016-08-21/21:22:42.23           1.6466265      -1.5157311      -5.3618224
2016-08-21/21:22:42.26           1.6253640      -1.5130124      -5.3410217
2016-08-21/21:22:42.29           1.6228736      -1.5210397      -5.3336851
2016-08-21/21:22:42.32           1.6200807      -1.5195843      -5.3302283
2016-08-21/21:22:42.35           1.6021453      -1.5127368      -5.3318269
2016-08-21/21:22:42.39           1.5760131      -1.5217888      -5.3258320
2016-08-21/21:22:42.42           1.5583162      -1.5279387      -5.3153958
2016-08-21/21:22:42.45           1.5456258      -1.5209674      -5.3120670
2016-08-21/21:22:42.48           1.5369832      -1.5280970      -5.3026884
2016-08-21/21:22:42.51           1.5238122      -1.5327211      -5.2983174
2016-08-21/21:22:42.54           1.5320879      -1.5357026      -5.3093058
2016-08-21/21:22:42.57           1.5337490      -1.5295773      -5.3147046
2016-08-21/21:22:42.60           1.5404843      -1.5311727      -5.3112944
2016-08-21/21:22:42.64           1.5499827      -1.5257034      -5.3145002
2016-08-21/21:22:42.67           1.5694515      -1.5063618      -5.3266735
2016-08-21/21:22:42.70           1.5782834      -1.5110390      -5.3294199
2016-08-21/21:22:42.73           1.5724594      -1.5283422      -5.3207926
2016-08-21/21:22:42.76           1.5722556      -1.5396437      -5.2950155
2016-08-21/21:22:42.79           1.5763130      -1.5479132      -5.2841319
2016-08-21/21:22:42.82           1.5698378      -1.5559890      -5.2715364
2016-08-21/21:22:42.85           1.5648698      -1.5645789      -5.2627814
2016-08-21/21:22:42.89           1.5591122      -1.5783555      -5.2623198
2016-08-21/21:22:42.92           1.5548802      -1.5860691      -5.2621594
2016-08-21/21:22:42.95           1.5421119      -1.5922352      -5.2596898
2016-08-21/21:22:42.98           1.5378854      -1.5769855      -5.2660723
2016-08-21/21:22:43.01           1.5304951      -1.5625682      -5.2667585
2016-08-21/21:22:43.04           1.5217605      -1.5483744      -5.2692379
2016-08-21/21:22:43.07           1.5098387      -1.5370887      -5.2567664
2016-08-21/21:22:43.10           1.4991424      -1.5185933      -5.2605354
2016-08-21/21:22:43.14           1.4971218      -1.5128189      -5.2479425
2016-08-21/21:22:43.17           1.4880736      -1.5042100      -5.2346912
2016-08-21/21:22:43.20           1.4848081      -1.4954065      -5.2268572
2016-08-21/21:22:43.23           1.4867996      -1.4957633      -5.2096223
2016-08-21/21:22:43.26           1.4752957      -1.5050507      -5.1890840
2016-08-21/21:22:43.29           1.4799911      -1.5057600      -5.1736949
2016-08-21/21:22:43.32           1.4709525      -1.5113026      -5.1636231
2016-08-21/21:22:43.35           1.4700335      -1.5136770      -5.1630151
2016-08-21/21:22:43.39           1.4630075      -1.5169867      -5.1543901
2016-08-21/21:22:43.42           1.4578290      -1.5094712      -5.1597401
2016-08-21/21:22:43.45           1.4577525      -1.5040161      -5.1569660
2016-08-21/21:22:43.48           1.4579483      -1.4970017      -5.1462655
2016-08-21/21:22:43.51           1.4462119      -1.4963584      -5.1432403
2016-08-21/21:22:43.54           1.4416866      -1.4897254      -5.1405057
2016-08-21/21:22:43.57           1.4325403      -1.4801373      -5.1457113
2016-08-21/21:22:43.60           1.4326102      -1.4588736      -5.1482367
2016-08-21/21:22:43.64           1.4237623      -1.4380679      -5.1365166
2016-08-21/21:22:43.67           1.4234489      -1.4200712      -5.1240236
2016-08-21/21:22:43.70           1.4119023      -1.4125235      -5.1083547
2016-08-21/21:22:43.73           1.4050169      -1.4004508      -5.1040076
2016-08-21/21:22:43.76           1.3854021      -1.4017651      -5.0970534
2016-08-21/21:22:43.79           1.3799845      -1.4060181      -5.0893376
2016-08-21/21:22:43.82           1.3823752      -1.4069684      -5.0905216
2016-08-21/21:22:43.85           1.3768317      -1.4028042      -5.0871504
2016-08-21/21:22:43.89           1.3766743      -1.4104904      -5.0852081
2016-08-21/21:22:43.92           1.3749655      -1.4241889      -5.0766921
2016-08-21/21:22:43.95           1.3712863      -1.4340252      -5.0684464
2016-08-21/21:22:43.98           1.3657788      -1.4280994      -5.0691595
2016-08-21/21:22:44.01           1.3640119      -1.4235213      -5.0655498
2016-08-21/21:22:44.04           1.3693130      -1.4228513      -5.0483103
2016-08-21/21:22:44.07           1.3652007      -1.4086895      -5.0429833
2016-08-21/21:22:44.10           1.3576465      -1.4020088      -5.0360657
2016-08-21/21:22:44.14           1.3571975      -1.3994899      -5.0248376
2016-08-21/21:22:44.17           1.3494299      -1.3978389      -5.0157531
2016-08-21/21:22:44.20           1.3397158      -1.3901854      -5.0120694
2016-08-21/21:22:44.23           1.3376372      -1.3826254      -5.0047391
2016-08-21/21:22:44.26           1.3421340      -1.3832998      -4.9924324
2016-08-21/21:22:44.29           1.3347636      -1.3850342      -4.9666671
2016-08-21/21:22:44.32           1.3290602      -1.3835077      -4.9583370
2016-08-21/21:22:44.35           1.3352969      -1.3756109      -4.9423362
2016-08-21/21:22:44.39           1.3350506      -1.3643717      -4.9370428
2016-08-21/21:22:44.42           1.3240513      -1.3513224      -4.9388198
2016-08-21/21:22:44.45           1.3304900      -1.3439851      -4.9242717
2016-08-21/21:22:44.48           1.3407780      -1.3284828      -4.9327935
2016-08-21/21:22:44.51           1.3367628      -1.3099182      -4.9376982
2016-08-21/21:22:44.54           1.3355730      -1.3072060      -4.9281261
2016-08-21/21:22:44.57           1.3353818      -1.3030450      -4.9234695
2016-08-21/21:22:44.60           1.3308635      -1.2872296      -4.9307715
2016-08-21/21:22:44.64           1.3173609      -1.2916191      -4.9407843
2016-08-21/21:22:44.67           1.3055007      -1.2877060      -4.9416686
2016-08-21/21:22:44.70           1.3007373      -1.2915772      -4.9489679
2016-08-21/21:22:44.73           1.2909177      -1.2873002      -4.9661059
2016-08-21/21:22:44.76           1.2784036      -1.2879414      -4.9672413
2016-08-21/21:22:44.79           1.2828775      -1.2923285      -4.9872802
2016-08-21/21:22:44.82           1.2734937      -1.2795229      -4.9983346
2016-08-21/21:22:44.85           1.2710881      -1.2663680      -5.0128113
2016-08-21/21:22:44.89           1.2777822      -1.2657417      -5.0168767
2016-08-21/21:22:44.92           1.2822559      -1.2543119      -5.0107752
2016-08-21/21:22:44.95           1.2828037      -1.2470820      -5.0072187
2016-08-21/21:22:44.98           1.2837368      -1.2436735      -4.9859541
2016-08-21/21:22:45.01           1.2753549      -1.2269745      -4.9831993
2016-08-21/21:22:45.04           1.2674382      -1.2230746      -4.9803535
2016-08-21/21:22:45.07           1.2533659      -1.2269040      -4.9586119
2016-08-21/21:22:45.10           1.2491535      -1.2269157      -4.9557107
2016-08-21/21:22:45.14           1.2393410      -1.2329994      -4.9554644
2016-08-21/21:22:45.17           1.2316725      -1.2195664      -4.9461116
2016-08-21/21:22:45.20           1.2204651      -1.2018039      -4.9477344
2016-08-21/21:22:45.23           1.2255893      -1.1955271      -4.9323906
2016-08-21/21:22:45.26           1.2297830      -1.1903752      -4.9320484
2016-08-21/21:22:45.29           1.2333951      -1.1895511      -4.9110992
2016-08-21/21:22:45.32           1.2438244      -1.1800787      -4.8979748
2016-08-21/21:22:45.35           1.2476661      -1.1632473      -4.8877914
2016-08-21/21:22:45.39           1.2524492      -1.1527608      -4.8766989
2016-08-21/21:22:45.42           1.2672037      -1.1317646      -4.8663539
2016-08-21/21:22:45.45           1.2615450      -1.1304156      -4.8471802
2016-08-21/21:22:45.48           1.2674088      -1.1285390      -4.8470330
2016-08-21/21:22:45.51           1.2541192      -1.1155724      -4.8555840
2016-08-21/21:22:45.54           1.2435504      -1.0958182      -4.8508222
2016-08-21/21:22:45.57           1.2370926      -1.0806704      -4.8499242
2016-08-21/21:22:45.60           1.2316895      -1.0675384      -4.8438371
2016-08-21/21:22:45.64           1.2299611      -1.0651720      -4.8338794
2016-08-21/21:22:45.67           1.2283790      -1.0622656      -4.8229844
2016-08-21/21:22:45.70           1.2307319      -1.0523714      -4.8230760
2016-08-21/21:22:45.73           1.2373988      -1.0337626      -4.8387445
2016-08-21/21:22:45.76           1.2399477      -1.0169577      -4.8262042
2016-08-21/21:22:45.79           1.2533901     -0.99686175      -4.8114639
2016-08-21/21:22:45.82           1.2587674     -0.98893148      -4.8027172
2016-08-21/21:22:45.85           1.2690703     -0.97535821      -4.7963514
2016-08-21/21:22:45.89           1.2709885     -0.96606458      -4.7894756
2016-08-21/21:22:45.92           1.2753317     -0.95106750      -4.7927227
2016-08-21/21:22:45.95           1.2748854     -0.94023655      -4.7876238
2016-08-21/21:22:45.98           1.2638740     -0.94331290      -4.7776934
2016-08-21/21:22:46.01           1.2643454     -0.94752742      -4.7632777
2016-08-21/21:22:46.04           1.2599727     -0.95621465      -4.7561103
2016-08-21/21:22:46.07           1.2569808     -0.96427007      -4.7578360
2016-08-21/21:22:46.10           1.2572144     -0.95587897      -4.7621574
2016-08-21/21:22:46.14           1.2486391     -0.95194324      -4.7599954
2016-08-21/21:22:46.17           1.2537293     -0.94777358      -4.7557067
2016-08-21/21:22:46.20           1.2534476     -0.92538102      -4.7528284
2016-08-21/21:22:46.23           1.2607410     -0.91406215      -4.7522195
2016-08-21/21:22:46.26           1.2600861     -0.90820566      -4.7395058
2016-08-21/21:22:46.29           1.2531940     -0.89540037      -4.7292021
2016-08-21/21:22:46.32           1.2489195     -0.88542395      -4.7220122
2016-08-21/21:22:46.35           1.2433122     -0.87724120      -4.7083478
2016-08-21/21:22:46.39           1.2327726     -0.87513258      -4.6912838
2016-08-21/21:22:46.42           1.2336014     -0.87702922      -4.6775587
2016-08-21/21:22:46.45           1.2135954     -0.86921930      -4.6665933
2016-08-21/21:22:46.48           1.1943765     -0.88354632      -4.6493925
2016-08-21/21:22:46.51           1.1771630     -0.87709334      -4.6426153
2016-08-21/21:22:46.54           1.1722029     -0.87434162      -4.6366187
2016-08-21/21:22:46.57           1.1691490     -0.86733122      -4.6391649
2016-08-21/21:22:46.60           1.1729211     -0.85857762      -4.6312399
2016-08-21/21:22:46.64           1.1696208     -0.85362582      -4.6262139
2016-08-21/21:22:46.67           1.1819103     -0.84923515      -4.6278484
2016-08-21/21:22:46.70           1.1838375     -0.82469709      -4.6434081
2016-08-21/21:22:46.73           1.2055967     -0.82008439      -4.6407579
2016-08-21/21:22:46.76           1.2268168     -0.79172194      -4.6509081
2016-08-21/21:22:46.79           1.2331669     -0.78173333      -4.6453725
2016-08-21/21:22:46.82           1.2284314     -0.76393114      -4.6481729
2016-08-21/21:22:46.85           1.2227868     -0.76673291      -4.6404648
2016-08-21/21:22:46.89           1.2123724     -0.76686830      -4.6497868
2016-08-21/21:22:46.92           1.2014414     -0.77611647      -4.6586774
2016-08-21/21:22:46.95           1.1842196     -0.77890704      -4.6619423
2016-08-21/21:22:46.98           1.1770881     -0.79750441      -4.6610163
2016-08-21/21:22:47.01           1.1538072     -0.79363036      -4.6686766
2016-08-21/21:22:47.04           1.1399138     -0.80035895      -4.6655393
2016-08-21/21:22:47.07           1.1268895     -0.80134806      -4.6606518
2016-08-21/21:22:47.10           1.1141817     -0.78930292      -4.6574358
2016-08-21/21:22:47.14           1.1049140     -0.77770490      -4.6688867
2016-08-21/21:22:47.17           1.1063013     -0.76742445      -4.6498920
2016-08-21/21:22:47.20           1.1113238     -0.75407927      -4.6302701
2016-08-21/21:22:47.23           1.1072671     -0.74632151      -4.6131141
2016-08-21/21:22:47.26           1.0976460     -0.72569282      -4.5941217
2016-08-21/21:22:47.29           1.0985603     -0.71641690      -4.5816118
2016-08-21/21:22:47.32           1.0901992     -0.72440110      -4.5639783
2016-08-21/21:22:47.35           1.0841552     -0.71577189      -4.5670183
2016-08-21/21:22:47.39           1.0776216     -0.71829650      -4.5699990
2016-08-21/21:22:47.42           1.0802118     -0.72113389      -4.5542038
2016-08-21/21:22:47.45           1.0665213     -0.72255229      -4.5543530
2016-08-21/21:22:47.48           1.0581325     -0.71151247      -4.5612182
2016-08-21/21:22:47.51           1.0574922     -0.69444831      -4.5787405
2016-08-21/21:22:47.54           1.0623292     -0.70091423      -4.5850292
2016-08-21/21:22:47.57           1.0646208     -0.69765491      -4.5975617
2016-08-21/21:22:47.60           1.0590239     -0.67030896      -4.6010668
2016-08-21/21:22:47.64           1.0552195     -0.65074684      -4.5970073
2016-08-21/21:22:47.67           1.0563106     -0.63359708      -4.5883921
2016-08-21/21:22:47.70           1.0495907     -0.61743633      -4.5833850
2016-08-21/21:22:47.73           1.0377487     -0.59662737      -4.5800577
2016-08-21/21:22:47.76           1.0273153     -0.59085983      -4.5638110
2016-08-21/21:22:47.79           1.0228506     -0.58864586      -4.5398635
2016-08-21/21:22:47.82           1.0009500     -0.57942155      -4.5282641
2016-08-21/21:22:47.85          0.98380243     -0.58166787      -4.5106509
2016-08-21/21:22:47.89          0.97964668     -0.59497256      -4.5073261
2016-08-21/21:22:47.92          0.97888429     -0.61942920      -4.4911111
2016-08-21/21:22:47.95          0.97943295     -0.62783674      -4.4856604
2016-08-21/21:22:47.98          0.97486241     -0.62233068      -4.4863875
2016-08-21/21:22:48.01          0.97966513     -0.61932982      -4.4832178
2016-08-21/21:22:48.04          0.98223323     -0.60789873      -4.4901965
2016-08-21/21:22:48.07          0.98071706     -0.59773037      -4.4900035
2016-08-21/21:22:48.10          0.98303282     -0.58209841      -4.4922813
2016-08-21/21:22:48.14          0.97987810     -0.56733314      -4.4949730
2016-08-21/21:22:48.17          0.98036266     -0.55278527      -4.4958067
2016-08-21/21:22:48.20          0.97109023     -0.52830890      -4.5125266
2016-08-21/21:22:48.23          0.97293884     -0.52251983      -4.5178099
2016-08-21/21:22:48.26          0.96802367     -0.51720163      -4.5221411
2016-08-21/21:22:48.29          0.96920095     -0.51810039      -4.5295744
2016-08-21/21:22:48.32          0.95844682     -0.51075893      -4.5355087
2016-08-21/21:22:48.35          0.94695107     -0.50734942      -4.5382963
2016-08-21/21:22:48.39          0.94216629     -0.50652483      -4.5348860
2016-08-21/21:22:48.42          0.93704328     -0.49848269      -4.5373451
2016-08-21/21:22:48.45          0.93418240     -0.49095785      -4.5286467
2016-08-21/21:22:48.48          0.93235678     -0.48454544      -4.5312880
2016-08-21/21:22:48.51          0.92623309     -0.46740034      -4.5293809
2016-08-21/21:22:48.54          0.93321360     -0.45616380      -4.5195146
2016-08-21/21:22:48.57          0.93925661     -0.45087700      -4.5044559
2016-08-21/21:22:48.60          0.95260978     -0.44988556      -4.4875459
2016-08-21/21:22:48.64          0.95705730     -0.44708884      -4.4759753
2016-08-21/21:22:48.67          0.95712336     -0.44239585      -4.4653296
2016-08-21/21:22:48.70          0.96573273     -0.44847277      -4.4454298
2016-08-21/21:22:48.73          0.95828808     -0.45826517      -4.4441501
2016-08-21/21:22:48.76          0.96068492     -0.46693323      -4.4411019
2016-08-21/21:22:48.79          0.95736751     -0.47548748      -4.4325023
2016-08-21/21:22:48.82          0.95230437     -0.48593397      -4.4314797
2016-08-21/21:22:48.85          0.95417739     -0.47968842      -4.4377714
2016-08-21/21:22:48.89          0.94984512     -0.47780313      -4.4423479
2016-08-21/21:22:48.92          0.95044533     -0.47652931      -4.4464337
2016-08-21/21:22:48.95          0.95269000     -0.47316807      -4.4515390
2016-08-21/21:22:48.98          0.94928680     -0.46879291      -4.4586731
2016-08-21/21:22:49.01          0.95401082     -0.45380474      -4.4587365
2016-08-21/21:22:49.04          0.96192826     -0.44051909      -4.4454340
2016-08-21/21:22:49.07          0.96333857     -0.42785762      -4.4392123
2016-08-21/21:22:49.10          0.96366236     -0.42420220      -4.4295884
2016-08-21/21:22:49.14          0.95297094     -0.42620078      -4.4115937
2016-08-21/21:22:49.17          0.95532431     -0.41680721      -4.4060400
2016-08-21/21:22:49.20          0.94752152     -0.40567467      -4.4090037
2016-08-21/21:22:49.23          0.94919648     -0.40863014      -4.4034061
2016-08-21/21:22:49.26          0.93764475     -0.40035293      -4.3955391
2016-08-21/21:22:49.29          0.92830563     -0.39705236      -4.3866422
2016-08-21/21:22:49.32          0.92190761     -0.40094641      -4.3766770
2016-08-21/21:22:49.35          0.92353118     -0.40695013      -4.3639254
2016-08-21/21:22:49.39          0.92535553     -0.40425566      -4.3571284
2016-08-21/21:22:49.42          0.92907503     -0.39176617      -4.3611275
2016-08-21/21:22:49.45          0.93566055     -0.39966134      -4.3503543
2016-08-21/21:22:49.48          0.95074403     -0.40864717      -4.3303182
2016-08-21/21:22:49.51          0.95977314     -0.39781500      -4.3163776
2016-08-21/21:22:49.54          0.97255903     -0.39914204      -4.3068726
2016-08-21/21:22:49.57          0.97737666     -0.38911522      -4.3102236
2016-08-21/21:22:49.60          0.97073123     -0.37693941      -4.3006740
2016-08-21/21:22:49.64          0.95578817     -0.36424170      -4.3018433
2016-08-21/21:22:49.67          0.94888635     -0.34970685      -4.3038677
2016-08-21/21:22:49.70          0.93910993     -0.35713426      -4.3015031
2016-08-21/21:22:49.73          0.92802033     -0.34693430      -4.3037212
2016-08-21/21:22:49.76          0.91601315     -0.33878535      -4.3044061
2016-08-21/21:22:49.79          0.90497753     -0.33216025      -4.3098524
2016-08-21/21:22:49.82          0.89455448     -0.31311317      -4.3095171
2016-08-21/21:22:49.85          0.89192534     -0.30617839      -4.2973763
2016-08-21/21:22:49.89          0.88866102     -0.28824325      -4.2998829
2016-08-21/21:22:49.92          0.89984331     -0.27614019      -4.2823048
2016-08-21/21:22:49.95          0.89056927     -0.26532278      -4.2649478
2016-08-21/21:22:49.98          0.88837998     -0.24144243      -4.2492179
2016-08-21/21:22:50.01          0.86393268     -0.23363860      -4.2319877
2016-08-21/21:22:50.04          0.85596217     -0.21452617      -4.2259333
2016-08-21/21:22:50.07          0.84287257     -0.20272610      -4.2165118
2016-08-21/21:22:50.10          0.83023255     -0.20755388      -4.2081289
2016-08-21/21:22:50.14          0.82464108     -0.21032487      -4.1927771
2016-08-21/21:22:50.17          0.82419358     -0.22256927      -4.1758666
2016-08-21/21:22:50.20          0.81748480     -0.22462710      -4.1771285
2016-08-21/21:22:50.23          0.82020466     -0.22529150      -4.1716868
2016-08-21/21:22:50.26          0.81000979     -0.21846425      -4.1752376
2016-08-21/21:22:50.29          0.82059217     -0.20653049      -4.1757248
2016-08-21/21:22:50.32          0.81548746     -0.21491701      -4.1700104
2016-08-21/21:22:50.35          0.82089406     -0.21334090      -4.1599741
2016-08-21/21:22:50.39          0.82756377     -0.19580964      -4.1552140
2016-08-21/21:22:50.42          0.82313875     -0.18295718      -4.1530206
2016-08-21/21:22:50.45          0.81407931     -0.16713009      -4.1454918
2016-08-21/21:22:50.48          0.79829372     -0.16768519      -4.1341230
2016-08-21/21:22:50.51          0.78030100     -0.16062378      -4.1243604
2016-08-21/21:22:50.54          0.77167501     -0.16842960      -4.1128833
2016-08-21/21:22:50.57          0.76174601     -0.17013267      -4.1019587
2016-08-21/21:22:50.60          0.76221555     -0.16578206      -4.0919967
2016-08-21/21:22:50.64          0.75053155     -0.16723615      -4.0882258
2016-08-21/21:22:50.67          0.74925596     -0.17716409      -4.0800100
2016-08-21/21:22:50.70          0.74965550     -0.18337036      -4.0769576
2016-08-21/21:22:50.73          0.76382622     -0.17822059      -4.0858708
2016-08-21/21:22:50.76          0.77561107     -0.17502092      -4.0738980
2016-08-21/21:22:50.79          0.78952665     -0.17847209      -4.0712579
2016-08-21/21:22:50.82          0.79779801     -0.17695578      -4.0539883
2016-08-21/21:22:50.85          0.79915820     -0.16345503      -4.0449639
2016-08-21/21:22:50.89          0.80122535     -0.15702851      -4.0304903
2016-08-21/21:22:50.92          0.80502730     -0.16493715      -4.0189625
2016-08-21/21:22:50.95          0.79255133     -0.16408513      -4.0093891
2016-08-21/21:22:50.98          0.78908329     -0.16864625      -4.0032535
2016-08-21/21:22:51.01          0.77256703     -0.18515549      -3.9925656
2016-08-21/21:22:51.04          0.76231279     -0.18595845      -4.0021244
2016-08-21/21:22:51.07          0.75251495     -0.18139594      -4.0040914
2016-08-21/21:22:51.10          0.75270770     -0.17671645      -4.0192098
2016-08-21/21:22:51.14          0.75230000     -0.17958128      -4.0254679
2016-08-21/21:22:51.17          0.75150009     -0.16885480      -4.0348858
2016-08-21/21:22:51.20          0.74566633     -0.15449285      -4.0350728
2016-08-21/21:22:51.23          0.75124283     -0.13607612      -4.0455242
2016-08-21/21:22:51.26          0.74118155     -0.11675628      -4.0448480
2016-08-21/21:22:51.29          0.74825437    -0.098307695      -4.0400593
2016-08-21/21:22:51.32          0.74609759    -0.085007182      -4.0418811
2016-08-21/21:22:51.35          0.74286389    -0.079835713      -4.0423356
2016-08-21/21:22:51.39          0.73476528    -0.070160597      -4.0324679
2016-08-21/21:22:51.42          0.72510938    -0.075284620      -4.0257615
2016-08-21/21:22:51.45          0.70374492    -0.081280120      -4.0166243
2016-08-21/21:22:51.48          0.69086254    -0.078231704      -4.0192697
2016-08-21/21:22:51.51          0.67421942    -0.087724366      -4.0055426
2016-08-21/21:22:51.54          0.67130350    -0.091515561      -4.0163292
2016-08-21/21:22:51.57          0.65678030    -0.093136766      -4.0173529
2016-08-21/21:22:51.60          0.65394174    -0.098368480      -4.0161970
2016-08-21/21:22:51.64          0.65072233     -0.10158528      -4.0141914
2016-08-21/21:22:51.67          0.65490736     -0.10953628      -4.0206558
2016-08-21/21:22:51.70          0.66650635    -0.095013255      -4.0279018
2016-08-21/21:22:51.73          0.67713016    -0.085577597      -4.0264536
2016-08-21/21:22:51.76          0.67661765    -0.076856697      -4.0253994
2016-08-21/21:22:51.79          0.68157012    -0.064526152      -4.0244614
2016-08-21/21:22:51.82          0.67020200    -0.066349854      -3.9917570
2016-08-21/21:22:51.85          0.66684939    -0.059289861      -3.9793660
2016-08-21/21:22:51.89          0.65872163    -0.051770925      -3.9644044
2016-08-21/21:22:51.92          0.66330415    -0.045815165      -3.9601435
2016-08-21/21:22:51.95          0.65520863    -0.045382878      -3.9457785
2016-08-21/21:22:51.98          0.64291824    -0.055907196      -3.9276505
2016-08-21/21:22:52.01          0.63403492    -0.062200685      -3.9184785
2016-08-21/21:22:52.04          0.63660529    -0.055235531      -3.9039921
2016-08-21/21:22:52.07          0.63527643    -0.049429772      -3.9004137
2016-08-21/21:22:52.10          0.64589539    -0.026683783      -3.9112831
2016-08-21/21:22:52.14          0.63781093    -0.012076855      -3.9112708
2016-08-21/21:22:52.17          0.63908718    0.0062855533      -3.9185156
2016-08-21/21:22:52.20          0.62363179     0.021724510      -3.9121765
2016-08-21/21:22:52.23          0.62049010     0.042388875      -3.9155901
2016-08-21/21:22:52.26          0.61968978     0.069047571      -3.9176521
2016-08-21/21:22:52.29          0.62248907     0.085576072      -3.9111840
2016-08-21/21:22:52.32          0.61292170     0.083950211      -3.9023859
2016-08-21/21:22:52.35          0.60815742     0.091989205      -3.9027267
2016-08-21/21:22:52.39          0.59472995     0.092437382      -3.8918738
2016-08-21/21:22:52.42          0.59061919     0.085649164      -3.8796658
2016-08-21/21:22:52.45          0.57148731     0.084079186      -3.8636827
2016-08-21/21:22:52.48          0.56675633     0.085031900      -3.8646159
2016-08-21/21:22:52.51          0.55679630     0.084558228      -3.8529234
2016-08-21/21:22:52.54          0.55531044     0.078697668      -3.8475449
2016-08-21/21:22:52.57          0.54915479     0.084099661      -3.8538511
2016-08-21/21:22:52.60          0.56187916     0.093162403      -3.8487984
2016-08-21/21:22:52.64          0.55811742     0.096174453      -3.8367950
2016-08-21/21:22:52.67          0.56493960     0.098631861      -3.8242135
2016-08-21/21:22:52.70          0.56826801      0.11426425      -3.8128443
2016-08-21/21:22:52.73          0.57677605      0.11989549      -3.8044683
2016-08-21/21:22:52.76          0.57719420      0.13255898      -3.7931813
2016-08-21/21:22:52.79          0.57399484      0.13534126      -3.7829690
2016-08-21/21:22:52.82          0.55761613      0.12399352      -3.7832070
2016-08-21/21:22:52.85          0.54830546      0.13278755      -3.7845084
2016-08-21/21:22:52.89          0.53144849      0.12923399      -3.7947282
2016-08-21/21:22:52.92          0.54245188      0.12628180      -3.7964994
2016-08-21/21:22:52.95          0.53289578      0.12681795      -3.8073411
2016-08-21/21:22:52.98          0.52556757      0.12104323      -3.8196344
2016-08-21/21:22:53.01          0.52063091      0.12148461      -3.8171180
2016-08-21/21:22:53.04          0.51866130      0.12039059      -3.8011366
2016-08-21/21:22:53.07          0.51028911      0.12278892      -3.8025620
2016-08-21/21:22:53.10          0.50976609      0.14000807      -3.7891986
2016-08-21/21:22:53.14          0.51322519      0.13302949      -3.7631305
2016-08-21/21:22:53.17          0.51120061      0.12890538      -3.7399849
2016-08-21/21:22:53.20          0.49738761      0.12959325      -3.7252883
2016-08-21/21:22:53.23          0.49560863      0.13174115      -3.7086728
2016-08-21/21:22:53.26          0.48854150      0.13158782      -3.6918645
2016-08-21/21:22:53.29          0.48390301      0.12912818      -3.6825243
2016-08-21/21:22:53.32          0.47184449      0.12291220      -3.6767736
2016-08-21/21:22:53.35          0.47797893      0.12829022      -3.6671776
2016-08-21/21:22:53.39          0.47687153      0.13261500      -3.6641171
2016-08-21/21:22:53.42          0.46928773      0.13643249      -3.6738630
2016-08-21/21:22:53.45          0.46866654      0.14437428      -3.6849554
2016-08-21/21:22:53.48          0.46721834      0.14406124      -3.6826570
2016-08-21/21:22:53.51          0.47203722      0.14230507      -3.6857473
2016-08-21/21:22:53.54          0.48817867      0.14439919      -3.6924184
2016-08-21/21:22:53.57          0.49020998      0.15241991      -3.6938081
2016-08-21/21:22:53.60          0.49470676      0.17292938      -3.7091971
2016-08-21/21:22:53.64          0.49081890      0.17864842      -3.7019509
2016-08-21/21:22:53.67          0.48977383      0.17919333      -3.6864826
2016-08-21/21:22:53.70          0.48420720      0.18690303      -3.6759908
2016-08-21/21:22:53.73          0.48169330      0.19397400      -3.6597096
2016-08-21/21:22:53.76          0.47697413      0.20241674      -3.6621681
2016-08-21/21:22:53.79          0.47561222      0.20845282      -3.6540228
2016-08-21/21:22:53.82          0.46168789      0.22246830      -3.6505717
2016-08-21/21:22:53.85          0.45926002      0.22806818      -3.6626518
2016-08-21/21:22:53.89          0.46155071      0.22759528      -3.6495164
2016-08-21/21:22:53.92          0.45471024      0.23234721      -3.6407477
2016-08-21/21:22:53.95          0.44539083      0.23939374      -3.6390032
2016-08-21/21:22:53.98          0.44115542      0.24005943      -3.6314699
2016-08-21/21:22:54.01          0.42823052      0.24302428      -3.6193191
2016-08-21/21:22:54.04          0.41825822      0.26386157      -3.6047843
2016-08-21/21:22:54.07          0.40744315      0.27310187      -3.5898705
2016-08-21/21:22:54.10          0.40138019      0.27219184      -3.5719763
2016-08-21/21:22:54.14          0.39601775      0.27260422      -3.5511036
2016-08-21/21:22:54.17          0.39605667      0.27761286      -3.5468061
2016-08-21/21:22:54.20          0.39817750      0.28324610      -3.5465914
2016-08-21/21:22:54.23          0.39442840      0.29756117      -3.5463726
2016-08-21/21:22:54.26          0.39169869      0.30815793      -3.5368623
2016-08-21/21:22:54.29          0.38818920      0.32073344      -3.5462866
2016-08-21/21:22:54.32          0.38194900      0.32384498      -3.5496205
2016-08-21/21:22:54.35          0.37267853      0.32889526      -3.5618118
2016-08-21/21:22:54.39          0.36847083      0.34347653      -3.5711404
2016-08-21/21:22:54.42          0.36621462      0.35348370      -3.5768226
2016-08-21/21:22:54.45          0.35566913      0.35723484      -3.5690698
2016-08-21/21:22:54.48          0.34316704      0.36179740      -3.5670182
2016-08-21/21:22:54.51          0.33094004      0.35872047      -3.5525131
2016-08-21/21:22:54.54          0.32773593      0.35656785      -3.5500749
2016-08-21/21:22:54.57          0.31770270      0.37104319      -3.5414077
2016-08-21/21:22:54.60          0.31565845      0.37328608      -3.5233725
2016-08-21/21:22:54.64          0.30429444      0.37761990      -3.5057288
2016-08-21/21:22:54.67          0.29617876      0.36858691      -3.4833156
2016-08-21/21:22:54.70          0.28533459      0.36730276      -3.4608021
2016-08-21/21:22:54.73          0.28150663      0.36010103      -3.4443498
2016-08-21/21:22:54.76          0.28390949      0.35811098      -3.4316761
2016-08-21/21:22:54.79          0.29855175      0.36249055      -3.4251246
2016-08-21/21:22:54.82          0.30810620      0.36775930      -3.4177698
2016-08-21/21:22:54.85          0.31637091      0.36504801      -3.4065570
2016-08-21/21:22:54.89          0.31138826      0.37400090      -3.4086173
2016-08-21/21:22:54.92          0.32489664      0.39282603      -3.4019992
2016-08-21/21:22:54.95          0.33136486      0.40539696      -3.3988230
2016-08-21/21:22:54.98          0.34495620      0.41510206      -3.3943878
2016-08-21/21:22:55.01          0.33764635      0.44687375      -3.4000000
2016-08-21/21:22:55.04          0.34205445      0.45942823      -3.3983200
2016-08-21/21:22:55.07          0.33640615      0.46718238      -3.4079379
2016-08-21/21:22:55.10          0.32553927      0.48235411      -3.4084350
2016-08-21/21:22:55.14          0.32289750      0.47849227      -3.4036374
2016-08-21/21:22:55.17          0.32698160      0.47888471      -3.4022733
2016-08-21/21:22:55.20          0.31336872      0.47201502      -3.3952176
2016-08-21/21:22:55.23          0.30689167      0.47992157      -3.3939258
2016-08-21/21:22:55.26          0.28714516      0.48980568      -3.4003470
2016-08-21/21:22:55.29          0.28642485      0.48055481      -3.3898289
2016-08-21/21:22:55.32          0.27860925      0.48627495      -3.3810302
2016-08-21/21:22:55.35          0.28078029      0.48111608      -3.3622715
2016-08-21/21:22:55.39          0.28030005      0.47587271      -3.3532194
2016-08-21/21:22:55.42          0.29222372      0.48398293      -3.3521595
2016-08-21/21:22:55.45          0.29708791      0.48107342      -3.3288161
2016-08-21/21:22:55.48          0.30984775      0.48890218      -3.3129395
2016-08-21/21:22:55.51          0.31316450      0.49489981      -3.3027362
2016-08-21/21:22:55.54          0.32386535      0.49593059      -3.2853830
2016-08-21/21:22:55.57          0.31743454      0.48922943      -3.2842311
2016-08-21/21:22:55.60          0.30630174      0.48688881      -3.2897214
2016-08-21/21:22:55.64          0.30246318      0.47980835      -3.2923303
2016-08-21/21:22:55.67          0.31036998      0.48691041      -3.3110354
2016-08-21/21:22:55.70          0.29507362      0.49255395      -3.3228465
2016-08-21/21:22:55.73          0.28967899      0.49394498      -3.3375840
2016-08-21/21:22:55.76          0.28217600      0.49092572      -3.3602319
2016-08-21/21:22:55.79          0.28103964      0.48409850      -3.3643972
2016-08-21/21:22:55.82          0.28139364      0.48709878      -3.3687731
2016-08-21/21:22:55.85          0.28802313      0.49490889      -3.3614285
2016-08-21/21:22:55.89          0.29610497      0.50795934      -3.3542756
2016-08-21/21:22:55.92          0.29261864      0.52570283      -3.3481061
2016-08-21/21:22:55.95          0.27828323      0.52162766      -3.3218234
2016-08-21/21:22:55.98          0.28448507      0.51209397      -3.3025035
2016-08-21/21:22:56.01          0.28446846      0.50313649      -3.2792647
2016-08-21/21:22:56.04          0.28460167      0.50232102      -3.2577691
2016-08-21/21:22:56.07          0.27779035      0.49818273      -3.2469237
2016-08-21/21:22:56.10          0.27118590      0.49389795      -3.2385517
2016-08-21/21:22:56.14          0.26680374      0.49168332      -3.2341101
2016-08-21/21:22:56.17          0.26248049      0.48046974      -3.2218584
2016-08-21/21:22:56.20          0.26433041      0.48345966      -3.2212077
2016-08-21/21:22:56.23          0.26508962      0.49466295      -3.2231327
2016-08-21/21:22:56.26          0.26186324      0.51241350      -3.2307712
2016-08-21/21:22:56.29          0.25910996      0.52925874      -3.2380336
2016-08-21/21:22:56.32          0.26005851      0.53945639      -3.2403816
2016-08-21/21:22:56.35          0.26848609      0.56024476      -3.2442366
2016-08-21/21:22:56.39          0.26491958      0.57081028      -3.2319984
2016-08-21/21:22:56.42          0.27245505      0.58721626      -3.2249025
2016-08-21/21:22:56.45          0.27008226      0.60313158      -3.2248718
2016-08-21/21:22:56.48          0.26351020      0.60853383      -3.2220695
2016-08-21/21:22:56.51          0.25250099      0.61023617      -3.2124233
2016-08-21/21:22:56.54          0.24492224      0.60522020      -3.1843313
2016-08-21/21:22:56.57          0.23525088      0.60072035      -3.1796997
2016-08-21/21:22:56.60          0.22400070      0.60339126      -3.1841200
2016-08-21/21:22:56.64          0.21519586      0.59791448      -3.1738728
2016-08-21/21:22:56.67          0.21357914      0.59193200      -3.1787065
2016-08-21/21:22:56.70          0.20452967      0.59537313      -3.1840029
2016-08-21/21:22:56.73          0.20105873      0.60229916      -3.1805600
2016-08-21/21:22:56.76          0.18979702      0.60951499      -3.1637986
2016-08-21/21:22:56.79          0.18597543      0.62407536      -3.1515783
2016-08-21/21:22:56.82          0.18145265      0.63298524      -3.1533470
2016-08-21/21:22:56.85          0.17898314      0.63490411      -3.1375528
2016-08-21/21:22:56.89          0.17659418      0.64113357      -3.1320037
2016-08-21/21:22:56.92          0.17292283      0.64711465      -3.1342552
2016-08-21/21:22:56.95          0.16564870      0.65075883      -3.1334495
2016-08-21/21:22:56.98          0.15210787      0.63909428      -3.1222640
2016-08-21/21:22:57.01          0.14955512      0.63833017      -3.1183447
2016-08-21/21:22:57.04          0.14981444      0.63589229      -3.1323232
2016-08-21/21:22:57.07          0.14794286      0.63588548      -3.1424398
2016-08-21/21:22:57.10          0.13864567      0.64167375      -3.1405300
2016-08-21/21:22:57.14          0.13264470      0.65679249      -3.1419015
2016-08-21/21:22:57.17          0.12224290      0.65925493      -3.1285877
2016-08-21/21:22:57.20          0.11375488      0.66105441      -3.1138870
2016-08-21/21:22:57.23          0.10963727      0.67105827      -3.0993146
2016-08-21/21:22:57.26          0.11541349      0.68475644      -3.0891392
2016-08-21/21:22:57.29          0.11270247      0.68971161      -3.0783344
2016-08-21/21:22:57.32          0.11271186      0.69796463      -3.0548266
2016-08-21/21:22:57.35          0.11754659      0.70037691      -3.0385598
2016-08-21/21:22:57.39          0.10830824      0.70622322      -3.0221683
2016-08-21/21:22:57.42          0.10103078      0.71150926      -3.0112661
2016-08-21/21:22:57.45          0.10498490      0.71403670      -2.9985762
2016-08-21/21:22:57.48          0.10225421      0.72042756      -2.9951664
2016-08-21/21:22:57.51         0.099206686      0.71595060      -2.9951264
2016-08-21/21:22:57.54         0.096693202      0.71534968      -3.0059520
2016-08-21/21:22:57.57         0.095065180      0.71483417      -3.0030356
2016-08-21/21:22:57.60         0.099742835      0.72339410      -3.0131260
2016-08-21/21:22:57.64          0.10468648      0.72390269      -3.0097253
2016-08-21/21:22:57.67          0.12396297      0.72112650      -3.0056251
2016-08-21/21:22:57.70          0.12620294      0.71896014      -3.0057764
2016-08-21/21:22:57.73          0.13666442      0.72247787      -3.0070870
2016-08-21/21:22:57.76          0.13006614      0.71463936      -2.9976344
2016-08-21/21:22:57.79          0.12950568      0.70985508      -2.9800586
2016-08-21/21:22:57.82          0.12435116      0.70639127      -2.9687496
2016-08-21/21:22:57.85          0.12056132      0.70595851      -2.9670002
2016-08-21/21:22:57.89          0.11180053      0.69024331      -2.9572487
2016-08-21/21:22:57.92          0.10140855      0.68730488      -2.9630756
2016-08-21/21:22:57.95         0.089506625      0.68678425      -2.9734809
2016-08-21/21:22:57.98         0.085058689      0.68717559      -2.9798255
2016-08-21/21:22:58.01         0.058432390      0.69001638      -2.9851986
2016-08-21/21:22:58.04         0.055691428      0.70362341      -2.9849768
2016-08-21/21:22:58.07         0.047175216      0.72070368      -2.9792896
2016-08-21/21:22:58.10         0.046100257      0.72987936      -2.9660145
2016-08-21/21:22:58.14         0.046971833      0.73239756      -2.9651647
2016-08-21/21:22:58.17         0.045326949      0.75412575      -2.9663452
2016-08-21/21:22:58.20         0.042120753      0.75802271      -2.9589273
2016-08-21/21:22:58.23         0.044169054      0.76206219      -2.9465847
2016-08-21/21:22:58.26         0.036892550      0.76776998      -2.9336186
2016-08-21/21:22:58.29         0.043017048      0.76904597      -2.9204355
2016-08-21/21:22:58.32         0.039806620      0.76456457      -2.9105139
2016-08-21/21:22:58.35         0.038082970      0.76704955      -2.9048849
2016-08-21/21:22:58.39         0.028000215      0.75948754      -2.9023385
2016-08-21/21:22:58.42         0.014046583      0.76015124      -2.8907794
2016-08-21/21:22:58.45        0.0022990936      0.74706645      -2.8845379
2016-08-21/21:22:58.48       -0.0058218949      0.74665671      -2.8777658
2016-08-21/21:22:58.51       -0.0048636046      0.75348243      -2.8871666
2016-08-21/21:22:58.54         0.010671204      0.75739712      -2.8848558
2016-08-21/21:22:58.57         0.013551450      0.76127304      -2.8834301
2016-08-21/21:22:58.60         0.019715797      0.77361537      -2.8832437
2016-08-21/21:22:58.64         0.025506300      0.78002584      -2.8807342
2016-08-21/21:22:58.67         0.036560646      0.80195887      -2.8708995
2016-08-21/21:22:58.70         0.032992051      0.80832074      -2.8636647
2016-08-21/21:22:58.73         0.029143465      0.82686772      -2.8477076
2016-08-21/21:22:58.76         0.024047332      0.83207084      -2.8325397
2016-08-21/21:22:58.79        0.0036485373      0.82727456      -2.8136950
2016-08-21/21:22:58.82       -0.0079639072      0.82651797      -2.8047021
2016-08-21/21:22:58.85       -0.0097210579      0.82729508      -2.7949870
2016-08-21/21:22:58.89        -0.025060229      0.81960548      -2.7973702
2016-08-21/21:22:58.92        -0.025358081      0.81966672      -2.8016402
2016-08-21/21:22:58.95        -0.039764159      0.81444884      -2.8065932
2016-08-21/21:22:58.98        -0.042164041      0.81690613      -2.8070252
2016-08-21/21:22:59.01        -0.045296520      0.81710838      -2.7974423
2016-08-21/21:22:59.04        -0.051537998      0.81771685      -2.7928475
2016-08-21/21:22:59.07        -0.051633341      0.81841498      -2.7841201
2016-08-21/21:22:59.10        -0.052585426      0.82050924      -2.7820437
2016-08-21/21:22:59.14        -0.057564944      0.82656465      -2.7795445
2016-08-21/21:22:59.17        -0.052900771      0.84219961      -2.7709703
2016-08-21/21:22:59.20        -0.064655192      0.83943604      -2.7649926
2016-08-21/21:22:59.23        -0.074633297      0.85278828      -2.7558604
2016-08-21/21:22:59.26        -0.073434683      0.85307729      -2.7485039
2016-08-21/21:22:59.29        -0.077448136      0.86370061      -2.7493352
2016-08-21/21:22:59.32        -0.086823624      0.86822346      -2.7451056
2016-08-21/21:22:59.35        -0.082490252      0.88765588      -2.7441572
2016-08-21/21:22:59.39        -0.097173588      0.90493101      -2.7406487
2016-08-21/21:22:59.42         -0.10800170      0.91253734      -2.7343667
2016-08-21/21:22:59.45         -0.10774606      0.91745347      -2.7238755
2016-08-21/21:22:59.48         -0.10750445      0.93741336      -2.7143097
2016-08-21/21:22:59.51        -0.099181417      0.95074054      -2.7086660
2016-08-21/21:22:59.54         -0.10126736      0.97432425      -2.7016450
2016-08-21/21:22:59.57         -0.10151682      0.97732985      -2.6955774
2016-08-21/21:22:59.60        -0.091147093      0.99415417      -2.6944761
2016-08-21/21:22:59.64        -0.098931634      0.98400061      -2.6807314
2016-08-21/21:22:59.67        -0.098304663      0.97093752      -2.6637523
2016-08-21/21:22:59.70         -0.10537747      0.97006405      -2.6485243
2016-08-21/21:22:59.73         -0.11938205      0.95514663      -2.6320080
2016-08-21/21:22:59.76         -0.12761433      0.94564982      -2.6288349
2016-08-21/21:22:59.79         -0.12869856      0.92742206      -2.6236741
2016-08-21/21:22:59.82         -0.13325929      0.91684001      -2.6221372
2016-08-21/21:22:59.85         -0.13565251      0.90530833      -2.6173669
2016-08-21/21:22:59.89         -0.14391394      0.90956109      -2.6120554
2016-08-21/21:22:59.92         -0.14951049      0.92561193      -2.6178691
2016-08-21/21:22:59.95         -0.14834040      0.94172632      -2.6279909
2016-08-21/21:22:59.98         -0.14114256      0.94727782      -2.6364679
2016-08-21/21:23:00.01         -0.13147301      0.96730697      -2.6531864
2016-08-21/21:23:00.04         -0.12787838      0.97475070      -2.6538395
2016-08-21/21:23:00.07         -0.13315478      0.98064887      -2.6415350
2016-08-21/21:23:00.10         -0.13142824      0.98855003      -2.6367685
2016-08-21/21:23:00.14         -0.12588609      0.99221321      -2.6289279
2016-08-21/21:23:00.17         -0.12323173      0.98881017      -2.6244948
2016-08-21/21:23:00.20         -0.12428681      0.98221807      -2.6125706
2016-08-21/21:23:00.23         -0.12738300      0.98008051      -2.5975934
2016-08-21/21:23:00.26         -0.13684721      0.96882056      -2.5840755
2016-08-21/21:23:00.29         -0.14294579      0.96448896      -2.5813026
2016-08-21/21:23:00.32         -0.14501529      0.96201918      -2.5797047
2016-08-21/21:23:00.35         -0.14091874      0.95628075      -2.5938816
2016-08-21/21:23:00.39         -0.14513966      0.94766641      -2.5960784
2016-08-21/21:23:00.42         -0.14001737      0.94831510      -2.6031796
2016-08-21/21:23:00.45         -0.13111595      0.94840126      -2.6028393
2016-08-21/21:23:00.48         -0.12421940      0.96261077      -2.6050362
2016-08-21/21:23:00.51         -0.11938346      0.96451669      -2.5991490
2016-08-21/21:23:00.54         -0.11281460      0.97749944      -2.6058967
2016-08-21/21:23:00.57         -0.11365939      0.97871011      -2.5979347
2016-08-21/21:23:00.60         -0.11490359      0.98065725      -2.5860566
2016-08-21/21:23:00.64         -0.12640236      0.98976564      -2.5724681
2016-08-21/21:23:00.67         -0.12415129      0.99463053      -2.5645807
2016-08-21/21:23:00.70         -0.14221463       1.0031552      -2.5524939
2016-08-21/21:23:00.73         -0.15234157       1.0086271      -2.5500520
2016-08-21/21:23:00.76         -0.15071469       1.0068049      -2.5541820
2016-08-21/21:23:00.79         -0.15128789       1.0218188      -2.5601424
2016-08-21/21:23:00.82         -0.15352936       1.0371397      -2.5631571
2016-08-21/21:23:00.85         -0.15894392       1.0470854      -2.5576053
2016-08-21/21:23:00.89         -0.16522142       1.0659476      -2.5591694
2016-08-21/21:23:00.92         -0.16236544       1.0783215      -2.5601828
2016-08-21/21:23:00.95         -0.17134382       1.0949277      -2.5663263
2016-08-21/21:23:00.98         -0.15893478       1.0971098      -2.5723089
2016-08-21/21:23:01.01         -0.16559104       1.0912052      -2.5684394
2016-08-21/21:23:01.04         -0.17559218       1.0880727      -2.5577026
2016-08-21/21:23:01.07         -0.18586658       1.0807114      -2.5531406
2016-08-21/21:23:01.10         -0.18605231       1.0806099      -2.5322167
2016-08-21/21:23:01.14         -0.19583278       1.0743104      -2.5211848
2016-08-21/21:23:01.17         -0.20139030       1.0673380      -2.5168386
2016-08-21/21:23:01.20         -0.21241980       1.0635935      -2.5095696
2016-08-21/21:23:01.23         -0.22006761       1.0621550      -2.4916768
2016-08-21/21:23:01.26         -0.23825527       1.0666628      -2.4810155
2016-08-21/21:23:01.29         -0.24697024       1.0856869      -2.4730551
2016-08-21/21:23:01.32         -0.25339462       1.0987969      -2.4719520
2016-08-21/21:23:01.35         -0.25365275       1.1132320      -2.4654305
2016-08-21/21:23:01.39         -0.26992163       1.1177258      -2.4655999
2016-08-21/21:23:01.42         -0.27224010       1.1316896      -2.4572992
2016-08-21/21:23:01.45         -0.27732772       1.1511386      -2.4414987
2016-08-21/21:23:01.48         -0.27831690       1.1704784      -2.4353461
2016-08-21/21:23:01.51         -0.27692981       1.1736740      -2.4274900
2016-08-21/21:23:01.54         -0.27844191       1.1865915      -2.4280503
2016-08-21/21:23:01.57         -0.28565507       1.1861385      -2.4181768
2016-08-21/21:23:01.60         -0.29587817       1.1888761      -2.4202394
2016-08-21/21:23:01.64         -0.30501968       1.1909260      -2.4201745
2016-08-21/21:23:01.67         -0.30035941       1.1826066      -2.4139102
2016-08-21/21:23:01.70         -0.29448112       1.1770070      -2.4181274
2016-08-21/21:23:01.73         -0.29403824       1.1727020      -2.4278688
2016-08-21/21:23:01.76         -0.29843033       1.1729792      -2.4273056
2016-08-21/21:23:01.79         -0.29613195       1.1737115      -2.4233034
2016-08-21/21:23:01.82         -0.30000800       1.1763369      -2.4193528
2016-08-21/21:23:01.85         -0.28669840       1.1778862      -2.4169210
2016-08-21/21:23:01.89         -0.27753562       1.1844982      -2.3991601
2016-08-21/21:23:01.92         -0.27005016       1.1815227      -2.3810158
2016-08-21/21:23:01.95         -0.27431495       1.1928371      -2.3746441
2016-08-21/21:23:01.98         -0.28458481       1.2080522      -2.3715086
2016-08-21/21:23:02.01         -0.29336830       1.2097121      -2.3510051
2016-08-21/21:23:02.04         -0.29360303       1.2071049      -2.3336925
2016-08-21/21:23:02.07         -0.30802400       1.2067737      -2.3151352
2016-08-21/21:23:02.10         -0.32235376       1.2036270      -2.3073845
2016-08-21/21:23:02.14         -0.34220144       1.1899768      -2.2944269
2016-08-21/21:23:02.17         -0.35292341       1.1733210      -2.2890808
2016-08-21/21:23:02.20         -0.37127007       1.1703826      -2.3041530
2016-08-21/21:23:02.23         -0.37116601       1.1613353      -2.2963453
2016-08-21/21:23:02.26         -0.36535685       1.1542614      -2.2936857
2016-08-21/21:23:02.29         -0.35904124       1.1472019      -2.2950358
2016-08-21/21:23:02.32         -0.36399933       1.1449485      -2.2940662
2016-08-21/21:23:02.35         -0.36654771       1.1512567      -2.2979311
2016-08-21/21:23:02.39         -0.35829625       1.1586471      -2.2819960
2016-08-21/21:23:02.42         -0.35863345       1.1763804      -2.2754661
2016-08-21/21:23:02.45         -0.36522980       1.1928906      -2.2763107
2016-08-21/21:23:02.48         -0.35984243       1.2003166      -2.2676076
2016-08-21/21:23:02.51         -0.36259329       1.1992582      -2.2685273
2016-08-21/21:23:02.54         -0.36155025       1.1911950      -2.2727454
2016-08-21/21:23:02.57         -0.36197347       1.1902244      -2.2904663
2016-08-21/21:23:02.60         -0.35623821       1.1826316      -2.3012694
2016-08-21/21:23:02.64         -0.35712084       1.1789807      -2.3068694
2016-08-21/21:23:02.67         -0.35618360       1.1686883      -2.3204478
2016-08-21/21:23:02.70         -0.36886997       1.1726818      -2.3349935
2016-08-21/21:23:02.73         -0.36578541       1.1771135      -2.3347849
2016-08-21/21:23:02.76         -0.37299613       1.1711048      -2.3257677
2016-08-21/21:23:02.79         -0.37452839       1.1864383      -2.3286768
2016-08-21/21:23:02.82         -0.37589735       1.1938655      -2.3200289
2016-08-21/21:23:02.85         -0.37370130       1.2021673      -2.3001552
2016-08-21/21:23:02.89         -0.37543291       1.2045256      -2.2912140
2016-08-21/21:23:02.92         -0.37281266       1.2043687      -2.2873092
2016-08-21/21:23:02.95         -0.37886083       1.2094726      -2.2868900
2016-08-21/21:23:02.98         -0.36247613       1.1981705      -2.2810944
2016-08-21/21:23:03.01         -0.37049239       1.1856687      -2.2698319
2016-08-21/21:23:03.04         -0.37380786       1.1823533      -2.2694075
2016-08-21/21:23:03.07         -0.38615984       1.1770633      -2.2670758
2016-08-21/21:23:03.10         -0.39890808       1.1800360      -2.2613012
2016-08-21/21:23:03.14         -0.41079697       1.1774240      -2.2710889
2016-08-21/21:23:03.17         -0.41986238       1.1879346      -2.2830060
2016-08-21/21:23:03.20         -0.42535742       1.1877757      -2.2929246
2016-08-21/21:23:03.23         -0.42502381       1.1893577      -2.2780010
2016-08-21/21:23:03.26         -0.43539168       1.1991811      -2.2729681
2016-08-21/21:23:03.29         -0.43652792       1.2028709      -2.2708140
2016-08-21/21:23:03.32         -0.43978491       1.2169112      -2.2639687
2016-08-21/21:23:03.35         -0.43955441       1.2237796      -2.2588805
2016-08-21/21:23:03.39         -0.45467620       1.2274316      -2.2528460
2016-08-21/21:23:03.42         -0.46922926       1.2329291      -2.2404179
2016-08-21/21:23:03.45         -0.48555845       1.2304301      -2.2201043
2016-08-21/21:23:03.48         -0.48465487       1.2369291      -2.2079441
2016-08-21/21:23:03.51         -0.48819011       1.2430794      -2.2116107
2016-08-21/21:23:03.54         -0.48870752       1.2467247      -2.2179000
2016-08-21/21:23:03.57         -0.48966995       1.2516166      -2.2232733
2016-08-21/21:23:03.60         -0.48778328       1.2556234      -2.2193649
2016-08-21/21:23:03.64         -0.49193074       1.2618214      -2.2145892
2016-08-21/21:23:03.67         -0.48657457       1.2693518      -2.2011524
2016-08-21/21:23:03.70         -0.48475756       1.2695165      -2.1880026
2016-08-21/21:23:03.73         -0.47024275       1.2731993      -2.1865245
2016-08-21/21:23:03.76         -0.47605383       1.2667973      -2.1785691
2016-08-21/21:23:03.79         -0.48576822       1.2601834      -2.1759421
2016-08-21/21:23:03.82         -0.49550172       1.2520419      -2.1567004
2016-08-21/21:23:03.85         -0.49806201       1.2515343      -2.1438505
2016-08-21/21:23:03.89         -0.51016885       1.2548986      -2.1475195
2016-08-21/21:23:03.92         -0.51570487       1.2562137      -2.1415548
2016-08-21/21:23:03.95         -0.52270812       1.2624491      -2.1439902
2016-08-21/21:23:03.98         -0.52820512       1.2689644      -2.1523167
2016-08-21/21:23:04.01         -0.54288449       1.2789989      -2.1422523
2016-08-21/21:23:04.04         -0.54402636       1.2959687      -2.1366613
2016-08-21/21:23:04.07         -0.54137320       1.3087507      -2.1299932
2016-08-21/21:23:04.10         -0.53134133       1.3219159      -2.1327363
2016-08-21/21:23:04.14         -0.52405868       1.3448698      -2.1338395
2016-08-21/21:23:04.17         -0.51937188       1.3522859      -2.1261705
2016-08-21/21:23:04.20         -0.51658124       1.3614998      -2.1137721
2016-08-21/21:23:04.23         -0.50812826       1.3705461      -2.1014028
2016-08-21/21:23:04.26         -0.50592021       1.3815168      -2.0846689
2016-08-21/21:23:04.29         -0.50601474       1.3814850      -2.0729179
2016-08-21/21:23:04.32         -0.51874982       1.3818321      -2.0607239
2016-08-21/21:23:04.35         -0.52652149       1.3810979      -2.0525482
2016-08-21/21:23:04.39         -0.55066390       1.3737279      -2.0532799
2016-08-21/21:23:04.42         -0.56040777       1.3578325      -2.0457964
2016-08-21/21:23:04.45         -0.56635644       1.3523674      -2.0371687
2016-08-21/21:23:04.48         -0.56505020       1.3441826      -2.0452592
2016-08-21/21:23:04.51         -0.57575020       1.3362761      -2.0593447
2016-08-21/21:23:04.54         -0.57755805       1.3248164      -2.0619880
2016-08-21/21:23:04.57         -0.57807656       1.3284588      -2.0699891
2016-08-21/21:23:04.60         -0.56989028       1.3375578      -2.0696373
2016-08-21/21:23:04.64         -0.56999379       1.3451007      -2.0603714
2016-08-21/21:23:04.67         -0.55970777       1.3560359      -2.0439825
2016-08-21/21:23:04.70         -0.56242279       1.3627091      -2.0278782
2016-08-21/21:23:04.73         -0.56987989       1.3640668      -2.0128223
2016-08-21/21:23:04.76         -0.57733818       1.3725157      -1.9972257
2016-08-21/21:23:04.79         -0.57491113       1.3757645      -1.9804886
2016-08-21/21:23:04.82         -0.57882313       1.3804522      -1.9748515
2016-08-21/21:23:04.85         -0.58519773       1.3740320      -1.9582087
2016-08-21/21:23:04.89         -0.59570132       1.3693374      -1.9505060
2016-08-21/21:23:04.92         -0.60268165       1.3586964      -1.9456336
2016-08-21/21:23:04.95         -0.61044886       1.3579710      -1.9374636
2016-08-21/21:23:04.98         -0.61845416       1.3519017      -1.9459564
2016-08-21/21:23:05.01         -0.61228283       1.3474608      -1.9595226
2016-08-21/21:23:05.04         -0.61143780       1.3376879      -1.9563328
2016-08-21/21:23:05.07         -0.61964803       1.3386971      -1.9615916
2016-08-21/21:23:05.10         -0.62719402       1.3531047      -1.9576718
2016-08-21/21:23:05.14         -0.63750021       1.3551734      -1.9516784
2016-08-21/21:23:05.17         -0.63854696       1.3609156      -1.9396554
2016-08-21/21:23:05.20         -0.64025364       1.3737164      -1.9351547
2016-08-21/21:23:05.23         -0.63864204       1.3670176      -1.9351154
2016-08-21/21:23:05.26         -0.64077498       1.3788602      -1.9225943
2016-08-21/21:23:05.29         -0.64909911       1.3751552      -1.9145496
2016-08-21/21:23:05.32         -0.66368766       1.3674758      -1.9222636
2016-08-21/21:23:05.35         -0.67218892       1.3639607      -1.9137650
2016-08-21/21:23:05.39         -0.67222760       1.3530364      -1.9130862
2016-08-21/21:23:05.42         -0.66911788       1.3545306      -1.9184325
2016-08-21/21:23:05.45         -0.67912625       1.3469394      -1.9272761
2016-08-21/21:23:05.48         -0.68342786       1.3451119      -1.9180456
2016-08-21/21:23:05.51         -0.69371000       1.3555581      -1.9145953
2016-08-21/21:23:05.54         -0.70363337       1.3572822      -1.9115296
2016-08-21/21:23:05.57         -0.71272128       1.3621982      -1.8971282
2016-08-21/21:23:05.60         -0.72196318       1.3769241      -1.8858758
2016-08-21/21:23:05.64         -0.72566035       1.3888039      -1.8829813
2016-08-21/21:23:05.67         -0.73440030       1.3916684      -1.8674057
2016-08-21/21:23:05.70         -0.73394170       1.3960108      -1.8591878
2016-08-21/21:23:05.73         -0.73784869       1.4005330      -1.8533367
2016-08-21/21:23:05.76         -0.74795601       1.3949277      -1.8493321
2016-08-21/21:23:05.79         -0.75391431       1.3897019      -1.8394981
2016-08-21/21:23:05.82         -0.76274870       1.3899212      -1.8342728
2016-08-21/21:23:05.85         -0.76165826       1.3879629      -1.8370886
2016-08-21/21:23:05.89         -0.77506660       1.3810013      -1.8312684
2016-08-21/21:23:05.92         -0.78105558       1.3740726      -1.8173357
2016-08-21/21:23:05.95         -0.79089621       1.3717119      -1.8240160
2016-08-21/21:23:05.98         -0.80011544       1.3731048      -1.8159031
2016-08-21/21:23:06.01         -0.80269615       1.3721770      -1.8097471
2016-08-21/21:23:06.04         -0.81084181       1.3852361      -1.8100848
2016-08-21/21:23:06.07         -0.81238955       1.3971847      -1.8068570
2016-08-21/21:23:06.10         -0.82295903       1.3978782      -1.7951338
2016-08-21/21:23:06.14         -0.83818283       1.4084190      -1.7709435
2016-08-21/21:23:06.17         -0.83367427       1.4191372      -1.7541107
2016-08-21/21:23:06.20         -0.84604777       1.4183216      -1.7454340
2016-08-21/21:23:06.23         -0.85191100       1.4222033      -1.7275411
2016-08-21/21:23:06.26         -0.87061703       1.4223469      -1.7269373
2016-08-21/21:23:06.29         -0.87973729       1.4237288      -1.7200988
2016-08-21/21:23:06.32         -0.88150049       1.4278952      -1.7128844
2016-08-21/21:23:06.35         -0.88364917       1.4261410      -1.7033153
2016-08-21/21:23:06.39         -0.87857057       1.4345565      -1.7063138
2016-08-21/21:23:06.42         -0.87513158       1.4429951      -1.7169016
2016-08-21/21:23:06.45         -0.87629565       1.4533475      -1.7155399
2016-08-21/21:23:06.48         -0.87057090       1.4667992      -1.7068255
2016-08-21/21:23:06.51         -0.86837774       1.4635930      -1.6918107
2016-08-21/21:23:06.54         -0.86654540       1.4733248      -1.6826317
2016-08-21/21:23:06.57         -0.86916060       1.4792902      -1.6830995
2016-08-21/21:23:06.60         -0.86850353       1.4849080      -1.6812830
2016-08-21/21:23:06.64         -0.87770715       1.4890165      -1.6801699
2016-08-21/21:23:06.67         -0.87463607       1.4886845      -1.6667353
2016-08-21/21:23:06.70         -0.88114926       1.4871119      -1.6595363
2016-08-21/21:23:06.73         -0.89330810       1.4865643      -1.6543649
2016-08-21/21:23:06.76         -0.90767001       1.4781636      -1.6488575
2016-08-21/21:23:06.79         -0.90865856       1.4833768      -1.6536091
2016-08-21/21:23:06.82         -0.90892714       1.4869639      -1.6502441
2016-08-21/21:23:06.85         -0.90486270       1.4886702      -1.6404085
2016-08-21/21:23:06.89         -0.90808803       1.4876013      -1.6329849
2016-08-21/21:23:06.92         -0.89908537       1.4974293      -1.6297393
2016-08-21/21:23:06.95         -0.90625668       1.5041614      -1.6311439
2016-08-21/21:23:06.98         -0.90378452       1.5117154      -1.6273208
2016-08-21/21:23:07.01         -0.90097244       1.5171406      -1.6170074
2016-08-21/21:23:07.04         -0.89099745       1.5272202      -1.6145436
2016-08-21/21:23:07.07         -0.89764611       1.5298396      -1.6005098
2016-08-21/21:23:07.10         -0.89861174       1.5193691      -1.5906477
2016-08-21/21:23:07.14         -0.90522451       1.5099233      -1.5828104
2016-08-21/21:23:07.17         -0.90669970       1.4860228      -1.5680441
2016-08-21/21:23:07.20         -0.92243441       1.4776846      -1.5610218
2016-08-21/21:23:07.23         -0.92373855       1.4638446      -1.5549628
2016-08-21/21:23:07.26         -0.93630861       1.4604225      -1.5555039
2016-08-21/21:23:07.29         -0.93410944       1.4603993      -1.5645020
2016-08-21/21:23:07.32         -0.94188460       1.4540594      -1.5469732
2016-08-21/21:23:07.35         -0.94073212       1.4575576      -1.5493504
2016-08-21/21:23:07.39         -0.94946241       1.4653674      -1.5488187
2016-08-21/21:23:07.42         -0.95471440       1.4749332      -1.5370684
2016-08-21/21:23:07.45         -0.95838810       1.4897288      -1.5275965
2016-08-21/21:23:07.48         -0.95040787       1.4862607      -1.5159706
2016-08-21/21:23:07.51         -0.95645489       1.4950661      -1.5077907
2016-08-21/21:23:07.54         -0.95594901       1.4921097      -1.4867449
2016-08-21/21:23:07.57         -0.97070093       1.4784325      -1.4662852
2016-08-21/21:23:07.60         -0.97761027       1.4819467      -1.4663055
2016-08-21/21:23:07.64         -0.99388545       1.4846101      -1.4595325
2016-08-21/21:23:07.67          -1.0094409       1.4842192      -1.4399435
2016-08-21/21:23:07.70          -1.0194646       1.4787011      -1.4401045
2016-08-21/21:23:07.73          -1.0298421       1.4760598      -1.4414797
2016-08-21/21:23:07.76          -1.0428329       1.4654685      -1.4365369
2016-08-21/21:23:07.79          -1.0355786       1.4520098      -1.4401931
2016-08-21/21:23:07.82          -1.0287852       1.4474016      -1.4410369
2016-08-21/21:23:07.85          -1.0124891       1.4467508      -1.4413683
2016-08-21/21:23:07.89          -1.0074834       1.4481487      -1.4457519
2016-08-21/21:23:07.92         -0.99718709       1.4532428      -1.4369044
2016-08-21/21:23:07.95         -0.98265203       1.4669666      -1.4433352
2016-08-21/21:23:07.98         -0.97950403       1.4847410      -1.4409643
2016-08-21/21:23:08.01         -0.98861709       1.4886192      -1.4358571
2016-08-21/21:23:08.04         -0.99014316       1.5040198      -1.4285306
2016-08-21/21:23:08.07          -1.0063667       1.5106184      -1.4173959
2016-08-21/21:23:08.10          -1.0174253       1.5092869      -1.4143081
2016-08-21/21:23:08.14          -1.0416213       1.5201369      -1.4111020
2016-08-21/21:23:08.17          -1.0504096       1.5206954      -1.4123746
2016-08-21/21:23:08.20          -1.0550659       1.5151364      -1.4109859
2016-08-21/21:23:08.23          -1.0586845       1.5067759      -1.4023324
2016-08-21/21:23:08.26          -1.0664557       1.5126185      -1.3974602
2016-08-21/21:23:08.29          -1.0684852       1.5336078      -1.3950497
2016-08-21/21:23:08.32          -1.0695507       1.5435694      -1.3824127
2016-08-21/21:23:08.35          -1.0723132       1.5538575      -1.3624405
2016-08-21/21:23:08.39          -1.0803668       1.5556238      -1.3448266
2016-08-21/21:23:08.42          -1.0740889       1.5615450      -1.3317432
2016-08-21/21:23:08.45          -1.0805024       1.5666863      -1.3127247
2016-08-21/21:23:08.48          -1.0968728       1.5760031      -1.3052853
2016-08-21/21:23:08.51          -1.1019482       1.5832693      -1.2937929
2016-08-21/21:23:08.54          -1.1121590       1.5770423      -1.2762442
2016-08-21/21:23:08.57          -1.1197709       1.5668360      -1.2707871
2016-08-21/21:23:08.60          -1.1339992       1.5709452      -1.2823153
2016-08-21/21:23:08.64          -1.1519156       1.5748823      -1.2891365
2016-08-21/21:23:08.67          -1.1548265       1.5826219      -1.2934162
2016-08-21/21:23:08.70          -1.1666353       1.5778299      -1.2881734
2016-08-21/21:23:08.73          -1.1721493       1.5807317      -1.2929281
2016-08-21/21:23:08.76          -1.1682089       1.5783728      -1.2925697
2016-08-21/21:23:08.79          -1.1689906       1.5763814      -1.2900460
2016-08-21/21:23:08.82          -1.1661262       1.5818004      -1.2913016
2016-08-21/21:23:08.85          -1.1601296       1.5863364      -1.2712621
2016-08-21/21:23:08.89          -1.1647534       1.5854774      -1.2487268
2016-08-21/21:23:08.92          -1.1547041       1.5854725      -1.2284742
2016-08-21/21:23:08.95          -1.1568976       1.6002450      -1.2102866
2016-08-21/21:23:08.98          -1.1550258       1.6069156      -1.2002176
2016-08-21/21:23:09.01          -1.1585601       1.6085727      -1.1764784
2016-08-21/21:23:09.04          -1.1545886       1.6174328      -1.1727346
2016-08-21/21:23:09.07          -1.1685579       1.6169901      -1.1654228
2016-08-21/21:23:09.10          -1.1781260       1.6113924      -1.1614033
2016-08-21/21:23:09.14          -1.1847508       1.6029236      -1.1609520
2016-08-21/21:23:09.17          -1.1790654       1.6123032      -1.1665993
2016-08-21/21:23:09.20          -1.1872810       1.6230165      -1.1690654
2016-08-21/21:23:09.23          -1.1936235       1.6252898      -1.1798049
2016-08-21/21:23:09.26          -1.1971530       1.6245839      -1.1761272
2016-08-21/21:23:09.29          -1.2073832       1.6267219      -1.1800796
2016-08-21/21:23:09.32          -1.2216482       1.6213638      -1.1579734
2016-08-21/21:23:09.35          -1.2225687       1.6215070      -1.1611341
2016-08-21/21:23:09.39          -1.2212180       1.6221338      -1.1496558
2016-08-21/21:23:09.42          -1.2195939       1.6396183      -1.1471860
2016-08-21/21:23:09.45          -1.2304798       1.6394230      -1.1361446
2016-08-21/21:23:09.48          -1.2399254       1.6427706      -1.1212267
2016-08-21/21:23:09.51          -1.2468839       1.6472838      -1.0961937
2016-08-21/21:23:09.54          -1.2549282       1.6560040      -1.0974140
2016-08-21/21:23:09.57          -1.2580555       1.6616388      -1.0971281
2016-08-21/21:23:09.60          -1.2644121       1.6697358      -1.1042654
2016-08-21/21:23:09.64          -1.2644499       1.6693615      -1.1028243
2016-08-21/21:23:09.67          -1.2647503       1.6830603      -1.1127482
2016-08-21/21:23:09.70          -1.2783355       1.6810183      -1.1072944
2016-08-21/21:23:09.73          -1.2781539       1.6813255      -1.1103807
2016-08-21/21:23:09.76          -1.2753292       1.6908456      -1.1228676
2016-08-21/21:23:09.79          -1.2707463       1.6925323      -1.1280933
2016-08-21/21:23:09.82          -1.2655066       1.6927344      -1.1227688
2016-08-21/21:23:09.85          -1.2663453       1.6926038      -1.1104164
2016-08-21/21:23:09.89          -1.2739076       1.6875053      -1.1037683
2016-08-21/21:23:09.92          -1.2820563       1.6902941      -1.0906089
2016-08-21/21:23:09.95          -1.2906222       1.6726855      -1.0747020
2016-08-21/21:23:09.98          -1.2889797       1.6707048      -1.0775164
2016-08-21/21:23:10.01          -1.3022408       1.6605670      -1.0692284
2016-08-21/21:23:10.04          -1.3054666       1.6468343      -1.0625266
2016-08-21/21:23:10.07          -1.3135729       1.6360276      -1.0555304
2016-08-21/21:23:10.10          -1.3220373       1.6343432      -1.0471827
2016-08-21/21:23:10.14          -1.3190811       1.6266322      -1.0280103
2016-08-21/21:23:10.17          -1.3175311       1.6328299      -1.0202716
2016-08-21/21:23:10.20          -1.3254668       1.6335092      -1.0085418
2016-08-21/21:23:10.23          -1.3299052       1.6416168     -0.99853161
2016-08-21/21:23:10.26          -1.3295690       1.6496329     -0.99212892
2016-08-21/21:23:10.29          -1.3148636       1.6449085     -0.98758239
2016-08-21/21:23:10.32          -1.3172717       1.6489601     -0.98163255
2016-08-21/21:23:10.35          -1.3255658       1.6520929     -0.97009701
2016-08-21/21:23:10.39          -1.3451727       1.6497597     -0.96210542
2016-08-21/21:23:10.42          -1.3541152       1.6506683     -0.96984508
2016-08-21/21:23:10.45          -1.3649476       1.6434189     -0.96380634
2016-08-21/21:23:10.48          -1.3656965       1.6516939     -0.95850681
2016-08-21/21:23:10.51          -1.3743257       1.6389520     -0.95591485
2016-08-21/21:23:10.54          -1.3831821       1.6270938     -0.95328839
2016-08-21/21:23:10.57          -1.3964552       1.6408044     -0.95786649
2016-08-21/21:23:10.60          -1.4020787       1.6414905     -0.96294023
2016-08-21/21:23:10.64          -1.4034483       1.6401443     -0.97602766
2016-08-21/21:23:10.67          -1.3976430       1.6376390     -0.97784688
2016-08-21/21:23:10.70          -1.4037177       1.6531158     -0.99245707
2016-08-21/21:23:10.73          -1.3956529       1.6652635     -0.99270663
2016-08-21/21:23:10.76          -1.4072703       1.6595393     -0.97883835
2016-08-21/21:23:10.79          -1.4135251       1.6810507     -0.97327048
2016-08-21/21:23:10.82          -1.4233671       1.6858879     -0.97546778
2016-08-21/21:23:10.85          -1.4415615       1.6791643     -0.96206150
2016-08-21/21:23:10.89          -1.4524596       1.6752112     -0.94625663
2016-08-21/21:23:10.92          -1.4574629       1.6750099     -0.94360653
2016-08-21/21:23:10.95          -1.4702567       1.6756314     -0.94275335
2016-08-21/21:23:10.98          -1.4746374       1.6737823     -0.94405577
2016-08-21/21:23:11.01          -1.4983008       1.6634950     -0.93560479
2016-08-21/21:23:11.04          -1.5017799       1.6647565     -0.94644460
2016-08-21/21:23:11.07          -1.4963627       1.6651008     -0.93564684
2016-08-21/21:23:11.10          -1.4974611       1.6633419     -0.90773970
2016-08-21/21:23:11.14          -1.4985906       1.6706283     -0.89894119
2016-08-21/21:23:11.17          -1.4930774       1.6702585     -0.88995527
2016-08-21/21:23:11.20          -1.4975747       1.6728188     -0.87111280
2016-08-21/21:23:11.23          -1.4963929       1.6760432     -0.85435802
2016-08-21/21:23:11.26          -1.5047870       1.6715145     -0.82885090
2016-08-21/21:23:11.29          -1.4916019       1.6723104     -0.81932545
2016-08-21/21:23:11.32          -1.4967179       1.6848452     -0.81320945
2016-08-21/21:23:11.35          -1.5177080       1.6797627     -0.81566201
2016-08-21/21:23:11.39          -1.5367796       1.6883617     -0.82689180
2016-08-21/21:23:11.42          -1.5427232       1.6919048     -0.82359710
2016-08-21/21:23:11.45          -1.5591569       1.6923009     -0.82256037
2016-08-21/21:23:11.48          -1.5665640       1.7034897     -0.82903093
2016-08-21/21:23:11.51          -1.5682914       1.7153421     -0.83758462
2016-08-21/21:23:11.54          -1.5669071       1.7233468     -0.83600163
2016-08-21/21:23:11.57          -1.5856237       1.7250186     -0.82124248
2016-08-21/21:23:11.60          -1.5848921       1.7234303     -0.81968589
2016-08-21/21:23:11.64          -1.5786309       1.7381335     -0.81980015
2016-08-21/21:23:11.67          -1.5744725       1.7406398     -0.79763057
2016-08-21/21:23:11.70          -1.5851600       1.7343499     -0.78367931
2016-08-21/21:23:11.73          -1.5903703       1.7351421     -0.76677480
2016-08-21/21:23:11.76          -1.6034145       1.7303759     -0.75461869
2016-08-21/21:23:11.79          -1.6145270       1.7276761     -0.74431936
2016-08-21/21:23:11.82          -1.6218720       1.7181631     -0.73887253
2016-08-21/21:23:11.85          -1.6194524       1.7091327     -0.74516161
2016-08-21/21:23:11.89          -1.6271438       1.6962412     -0.74350472
2016-08-21/21:23:11.92          -1.6265237       1.6803307     -0.74334105
2016-08-21/21:23:11.95          -1.6288462       1.6730851     -0.75013707
2016-08-21/21:23:11.98          -1.6166943       1.6820227     -0.75737725
2016-08-21/21:23:12.01          -1.6210940       1.6860272     -0.75340750
2016-08-21/21:23:12.04          -1.6117638       1.6883591     -0.74537618
2016-08-21/21:23:12.07          -1.6021501       1.6876900     -0.73226263
2016-08-21/21:23:12.10          -1.6027037       1.6971822     -0.72466626
2016-08-21/21:23:12.14          -1.6051866       1.7158006     -0.72534851
2016-08-21/21:23:12.17          -1.5960976       1.7224444     -0.70714024
2016-08-21/21:23:12.20          -1.5991300       1.7271327     -0.68591772
2016-08-21/21:23:12.23          -1.5954707       1.7387246     -0.67862579
2016-08-21/21:23:12.26          -1.6050099       1.7395399     -0.66865551
2016-08-21/21:23:12.29          -1.6058183       1.7407950     -0.67436039
2016-08-21/21:23:12.32          -1.6218869       1.7368940     -0.67358770
2016-08-21/21:23:12.35          -1.6324720       1.7275702     -0.67499405
2016-08-21/21:23:12.39          -1.6418243       1.7086131     -0.67313655
2016-08-21/21:23:12.42          -1.6383037       1.7013237     -0.67390624
2016-08-21/21:23:12.45          -1.6559734       1.6961551     -0.67967064
2016-08-21/21:23:12.48          -1.6575469       1.6967731     -0.68653785
2016-08-21/21:23:12.51          -1.6596900       1.6929144     -0.69164383
2016-08-21/21:23:12.54          -1.6600315       1.6931599     -0.68575119
2016-08-21/21:23:12.57          -1.6555054       1.6908978     -0.67693525
2016-08-21/21:23:12.60          -1.6494762       1.6951338     -0.67144431
2016-08-21/21:23:12.64          -1.6492893       1.7072477     -0.66396523
2016-08-21/21:23:12.67          -1.6437422       1.7275890     -0.65697749
2016-08-21/21:23:12.70          -1.6509153       1.7277340     -0.64725291
2016-08-21/21:23:12.73          -1.6510837       1.7239699     -0.64867974
2016-08-21/21:23:12.76          -1.6564567       1.7127109     -0.64000727
2016-08-21/21:23:12.79          -1.6565102       1.7013183     -0.62925015
2016-08-21/21:23:12.82          -1.6572077       1.6893645     -0.63763279
2016-08-21/21:23:12.85          -1.6608301       1.6873925     -0.64194068
2016-08-21/21:23:12.89          -1.6624445       1.6930226     -0.64311428
2016-08-21/21:23:12.92          -1.6647909       1.6807069     -0.64595483
2016-08-21/21:23:12.95          -1.6600775       1.6724688     -0.64315615
2016-08-21/21:23:12.98          -1.6595239       1.6771667     -0.64108961
2016-08-21/21:23:13.01          -1.6536066       1.6802134     -0.62629387
2016-08-21/21:23:13.04          -1.6547062       1.6909625     -0.62176317
2016-08-21/21:23:13.07          -1.6515916       1.6924440     -0.62190042
2016-08-21/21:23:13.10          -1.6410683       1.6981404     -0.60824333
2016-08-21/21:23:13.14          -1.6369220       1.7026709     -0.59751728
2016-08-21/21:23:13.17          -1.6390499       1.6938330     -0.58421532
2016-08-21/21:23:13.20          -1.6393042       1.6906023     -0.57430473
2016-08-21/21:23:13.23          -1.6510345       1.6841898     -0.57059015
2016-08-21/21:23:13.26          -1.6715307       1.6827048     -0.56492558
2016-08-21/21:23:13.29          -1.6834164       1.6841063     -0.56311331
2016-08-21/21:23:13.32          -1.6843309       1.6762209     -0.56591916
2016-08-21/21:23:13.35          -1.6953086       1.6670128     -0.56694631
2016-08-21/21:23:13.39          -1.7059442       1.6545120     -0.56571761
2016-08-21/21:23:13.42          -1.7175069       1.6455235     -0.56215734
2016-08-21/21:23:13.45          -1.7241458       1.6407072     -0.55414768
2016-08-21/21:23:13.48          -1.7358298       1.6551651     -0.54788430
2016-08-21/21:23:13.51          -1.7453793       1.6670065     -0.53427421
2016-08-21/21:23:13.54          -1.7404143       1.6834797     -0.53216234
2016-08-21/21:23:13.57          -1.7430054       1.6951290     -0.52097651
2016-08-21/21:23:13.60          -1.7533312       1.7085012     -0.49954135
2016-08-21/21:23:13.64          -1.7589720       1.7171374     -0.47040173
2016-08-21/21:23:13.67          -1.7690734       1.7246269     -0.45887468
2016-08-21/21:23:13.70          -1.7736640       1.7290953     -0.45184416
2016-08-21/21:23:13.73          -1.7799268       1.7392025     -0.46533148
2016-08-21/21:23:13.76          -1.7822703       1.7344391     -0.47047049
2016-08-21/21:23:13.79          -1.7729381       1.7257112     -0.47623786
2016-08-21/21:23:13.82          -1.7673661       1.7075066     -0.46880533
2016-08-21/21:23:13.85          -1.7624787       1.7017213     -0.46229510
2016-08-21/21:23:13.89          -1.7650005       1.6979723     -0.46701534
2016-08-21/21:23:13.92          -1.7662382       1.7051637     -0.46874722
2016-08-21/21:23:13.95          -1.7696192       1.6987384     -0.45535844
2016-08-21/21:23:13.98          -1.7657850       1.7011460     -0.45150523
2016-08-21/21:23:14.01          -1.7552369       1.6878457     -0.42386663
2016-08-21/21:23:14.04          -1.7516563       1.6930761     -0.41526271
2016-08-21/21:23:14.07          -1.7623462       1.6872572     -0.40019824
2016-08-21/21:23:14.10          -1.7673834       1.6929218     -0.37798814
2016-08-21/21:23:14.14          -1.7763269       1.7017866     -0.37131033
2016-08-21/21:23:14.17          -1.7834798       1.6961800     -0.34681721
2016-08-21/21:23:14.20          -1.7881007       1.6902506     -0.33775315
2016-08-21/21:23:14.23          -1.7883729       1.6998286     -0.34392129
2016-08-21/21:23:14.26          -1.7989618       1.6932267     -0.34478557
2016-08-21/21:23:14.29          -1.8025746       1.7011596     -0.35194213
2016-08-21/21:23:14.32          -1.7999859       1.7098949     -0.34883016
2016-08-21/21:23:14.35          -1.7966458       1.7158348     -0.35045423
2016-08-21/21:23:14.39          -1.7971458       1.7118123     -0.35618777
2016-08-21/21:23:14.42          -1.7820094       1.7119214     -0.35679628
2016-08-21/21:23:14.45          -1.7678686       1.7155375     -0.36289125
2016-08-21/21:23:14.48          -1.7667208       1.7211467     -0.36467006
2016-08-21/21:23:14.51          -1.7653123       1.7192558     -0.35390749
2016-08-21/21:23:14.54          -1.7609104       1.7206194     -0.33247394
2016-08-21/21:23:14.57          -1.7657378       1.7144436     -0.31991196
2016-08-21/21:23:14.60          -1.7744155       1.6978832     -0.31042860
2016-08-21/21:23:14.64          -1.7797649       1.6960135     -0.29971368
2016-08-21/21:23:14.67          -1.7803881       1.6933114     -0.29439542
2016-08-21/21:23:14.70          -1.7943377       1.6824271     -0.28623986
2016-08-21/21:23:14.73          -1.7937896       1.6881320     -0.27959175
2016-08-21/21:23:14.76          -1.7945394       1.6875883     -0.27310951
2016-08-21/21:23:14.79          -1.7922058       1.6890916     -0.27085774
2016-08-21/21:23:14.82          -1.7856924       1.6998978     -0.28008985
2016-08-21/21:23:14.85          -1.7797388       1.6905510     -0.26995683
2016-08-21/21:23:14.89          -1.7777918       1.6851891     -0.25942543
2016-08-21/21:23:14.92          -1.7703217       1.6845513     -0.26161515
2016-08-21/21:23:14.95          -1.7686837       1.6899970     -0.25387452
2016-08-21/21:23:14.98          -1.7657404       1.6900188     -0.25313953
2016-08-21/21:23:15.01          -1.7795946       1.6870797     -0.25841003
2016-08-21/21:23:15.04          -1.7756454       1.6678907     -0.24032400
2016-08-21/21:23:15.07          -1.7892940       1.6553250     -0.22179025
2016-08-21/21:23:15.10          -1.8036256       1.6430846     -0.21032928
2016-08-21/21:23:15.14          -1.8170819       1.6464417     -0.21289100
2016-08-21/21:23:15.17          -1.8239200       1.6406820     -0.21460802
2016-08-21/21:23:15.20          -1.8308393       1.6429272     -0.21157261
2016-08-21/21:23:15.23          -1.8328079       1.6319564     -0.21870016
2016-08-21/21:23:15.26          -1.8356866       1.6260612     -0.22376072
2016-08-21/21:23:15.29          -1.8211206       1.6279095     -0.22580356
2016-08-21/21:23:15.32          -1.8243336       1.6374000     -0.22698169
2016-08-21/21:23:15.35          -1.8171024       1.6470128     -0.23282660
2016-08-21/21:23:15.39          -1.8190944       1.6527119     -0.22714350
2016-08-21/21:23:15.42          -1.8255631       1.6570142     -0.22354573
2016-08-21/21:23:15.45          -1.8279603       1.6684793     -0.20830898
2016-08-21/21:23:15.48          -1.8346209       1.6632338     -0.19272949
2016-08-21/21:23:15.51          -1.8557370       1.6555980     -0.17463670
2016-08-21/21:23:15.54          -1.8692798       1.6421236     -0.16035003
2016-08-21/21:23:15.57          -1.8885068       1.6281130     -0.15564815
2016-08-21/21:23:15.60          -1.8956957       1.6253356     -0.17026832
2016-08-21/21:23:15.64          -1.9087722       1.6275012     -0.17571856
2016-08-21/21:23:15.67          -1.9119583       1.6202052     -0.17803244
2016-08-21/21:23:15.70          -1.9143195       1.6216789     -0.17407617
2016-08-21/21:23:15.73          -1.9178087       1.6154714     -0.16966407
2016-08-21/21:23:15.76          -1.9256533       1.6161222     -0.16608674
2016-08-21/21:23:15.79          -1.9067238       1.6177922     -0.16576441
2016-08-21/21:23:15.82          -1.9030496       1.6295617     -0.15755827
2016-08-21/21:23:15.85          -1.9110382       1.6391635     -0.15512760
2016-08-21/21:23:15.89          -1.9165608       1.6424472     -0.14205497
2016-08-21/21:23:15.92          -1.9152431       1.6435356     -0.13010579
2016-08-21/21:23:15.95          -1.9236418       1.6526513     -0.12067832
2016-08-21/21:23:15.98          -1.9313399       1.6506094     -0.11339894
2016-08-21/21:23:16.01          -1.9406349       1.6501461     -0.11375184
2016-08-21/21:23:16.04          -1.9469317       1.6462152     -0.11684118
2016-08-21/21:23:16.07          -1.9737024       1.6522358     -0.11695722
2016-08-21/21:23:16.10          -1.9803807       1.6533587     -0.12011324
2016-08-21/21:23:16.14          -1.9802952       1.6383663     -0.10459102
2016-08-21/21:23:16.17          -1.9919404       1.6300753     -0.10230130
2016-08-21/21:23:16.20          -1.9999261       1.6245297     -0.10459020
2016-08-21/21:23:16.23          -1.9980696       1.6192095     -0.10310753
2016-08-21/21:23:16.26          -1.9949029       1.6263936    -0.098916238
2016-08-21/21:23:16.29          -1.9892979       1.6382268    -0.096681548
2016-08-21/21:23:16.32          -1.9805584       1.6464435    -0.077623941
2016-08-21/21:23:16.35          -1.9741772       1.6503476    -0.063944272
2016-08-21/21:23:16.39          -1.9855062       1.6530461    -0.052096591
2016-08-21/21:23:16.42          -1.9879927       1.6569794    -0.045943886
2016-08-21/21:23:16.45          -1.9901914       1.6589673    -0.034312138
2016-08-21/21:23:16.48          -1.9901406       1.6583811    -0.033313118
2016-08-21/21:23:16.51          -1.9917548       1.6477403    -0.035226928
2016-08-21/21:23:16.54          -1.9976957       1.6413561    -0.038111609
2016-08-21/21:23:16.57          -2.0059416       1.6267902    -0.033276449
2016-08-21/21:23:16.60          -2.0217086       1.6248803    -0.044942523
[truncated: 752,133 more chars]
