# Supplementary material for: Miniature Dungey-like cycle at Mars
Source: Nat Commun. 2026 Jul 23;17:6129. doi: 10.1038/s41467-026-75019-3 (PMC13396348; doi:10.1038/s41467-026-75019-3)
Supplement: Supplementary file 3 — Source data [file 41467_2026_75019_MOESM3_ESM.zip › data_files/Fig_maven_20190303_112600_Bcrust_model_local.txt]

Panel        1:  Bc_fit_local
ytitle=Bc_fit_local [nT]
B!Dr!N B!DNS!N B!DEW!N
2019-03-03/11:24:30.01                 NaN             NaN             NaN
2019-03-03/11:24:30.04                 NaN             NaN             NaN
2019-03-03/11:24:30.07                 NaN             NaN             NaN
2019-03-03/11:24:30.11                 NaN             NaN             NaN
2019-03-03/11:24:30.14                 NaN             NaN             NaN
2019-03-03/11:24:30.17                 NaN             NaN             NaN
2019-03-03/11:24:30.20                 NaN             NaN             NaN
2019-03-03/11:24:30.23                 NaN             NaN             NaN
2019-03-03/11:24:30.26                 NaN             NaN             NaN
2019-03-03/11:24:30.29                 NaN             NaN             NaN
2019-03-03/11:24:30.32                 NaN             NaN             NaN
2019-03-03/11:24:30.36                 NaN             NaN             NaN
2019-03-03/11:24:30.39                 NaN             NaN             NaN
2019-03-03/11:24:30.42                 NaN             NaN             NaN
2019-03-03/11:24:30.45                 NaN             NaN             NaN
2019-03-03/11:24:30.48                 NaN             NaN             NaN
2019-03-03/11:24:30.51                 NaN             NaN             NaN
2019-03-03/11:24:30.54                 NaN             NaN             NaN
2019-03-03/11:24:30.57                 NaN             NaN             NaN
2019-03-03/11:24:30.61                 NaN             NaN             NaN
2019-03-03/11:24:30.64                 NaN             NaN             NaN
2019-03-03/11:24:30.67                 NaN             NaN             NaN
2019-03-03/11:24:30.70                 NaN             NaN             NaN
2019-03-03/11:24:30.73                 NaN             NaN             NaN
2019-03-03/11:24:30.76                 NaN             NaN             NaN
2019-03-03/11:24:30.79                 NaN             NaN             NaN
2019-03-03/11:24:30.82                 NaN             NaN             NaN
2019-03-03/11:24:30.86                 NaN             NaN             NaN
2019-03-03/11:24:30.89                 NaN             NaN             NaN
2019-03-03/11:24:30.92                 NaN             NaN             NaN
2019-03-03/11:24:30.95                 NaN             NaN             NaN
2019-03-03/11:24:30.98                 NaN             NaN             NaN
2019-03-03/11:24:31.01                 NaN             NaN             NaN
2019-03-03/11:24:31.04                 NaN             NaN             NaN
2019-03-03/11:24:31.07                 NaN             NaN             NaN
2019-03-03/11:24:31.11                 NaN             NaN             NaN
2019-03-03/11:24:31.14                 NaN             NaN             NaN
2019-03-03/11:24:31.17                 NaN             NaN             NaN
2019-03-03/11:24:31.20                 NaN             NaN             NaN
2019-03-03/11:24:31.23                 NaN             NaN             NaN
2019-03-03/11:24:31.26                 NaN             NaN             NaN
2019-03-03/11:24:31.29                 NaN             NaN             NaN
2019-03-03/11:24:31.32                 NaN             NaN             NaN
2019-03-03/11:24:31.36                 NaN             NaN             NaN
2019-03-03/11:24:31.39                 NaN             NaN             NaN
2019-03-03/11:24:31.42                 NaN             NaN             NaN
2019-03-03/11:24:31.45                 NaN             NaN             NaN
2019-03-03/11:24:31.48                 NaN             NaN             NaN
2019-03-03/11:24:31.51                 NaN             NaN             NaN
2019-03-03/11:24:31.54                 NaN             NaN             NaN
2019-03-03/11:24:31.57                 NaN             NaN             NaN
2019-03-03/11:24:31.61                 NaN             NaN             NaN
2019-03-03/11:24:31.64                 NaN             NaN             NaN
2019-03-03/11:24:31.67                 NaN             NaN             NaN
2019-03-03/11:24:31.70                 NaN             NaN             NaN
2019-03-03/11:24:31.73                 NaN             NaN             NaN
2019-03-03/11:24:31.76                 NaN             NaN             NaN
2019-03-03/11:24:31.79                 NaN             NaN             NaN
2019-03-03/11:24:31.82                 NaN             NaN             NaN
2019-03-03/11:24:31.86                 NaN             NaN             NaN
2019-03-03/11:24:31.89                 NaN             NaN             NaN
2019-03-03/11:24:31.92                 NaN             NaN             NaN
2019-03-03/11:24:31.95                 NaN             NaN             NaN
2019-03-03/11:24:31.98                 NaN             NaN             NaN
2019-03-03/11:24:32.01                 NaN             NaN             NaN
2019-03-03/11:24:32.04                 NaN             NaN             NaN
2019-03-03/11:24:32.07                 NaN             NaN             NaN
2019-03-03/11:24:32.11                 NaN             NaN             NaN
2019-03-03/11:24:32.14                 NaN             NaN             NaN
2019-03-03/11:24:32.17                 NaN             NaN             NaN
2019-03-03/11:24:32.20                 NaN             NaN             NaN
2019-03-03/11:24:32.23                 NaN             NaN             NaN
2019-03-03/11:24:32.26                 NaN             NaN             NaN
2019-03-03/11:24:32.29                 NaN             NaN             NaN
2019-03-03/11:24:32.32                 NaN             NaN             NaN
2019-03-03/11:24:32.36                 NaN             NaN             NaN
2019-03-03/11:24:32.39                 NaN             NaN             NaN
2019-03-03/11:24:32.42                 NaN             NaN             NaN
2019-03-03/11:24:32.45                 NaN             NaN             NaN
2019-03-03/11:24:32.48                 NaN             NaN             NaN
2019-03-03/11:24:32.51                 NaN             NaN             NaN
2019-03-03/11:24:32.54                 NaN             NaN             NaN
2019-03-03/11:24:32.57                 NaN             NaN             NaN
2019-03-03/11:24:32.61                 NaN             NaN             NaN
2019-03-03/11:24:32.64                 NaN             NaN             NaN
2019-03-03/11:24:32.67                 NaN             NaN             NaN
2019-03-03/11:24:32.70                 NaN             NaN             NaN
2019-03-03/11:24:32.73                 NaN             NaN             NaN
2019-03-03/11:24:32.76                 NaN             NaN             NaN
2019-03-03/11:24:32.79                 NaN             NaN             NaN
2019-03-03/11:24:32.82                 NaN             NaN             NaN
2019-03-03/11:24:32.86                 NaN             NaN             NaN
2019-03-03/11:24:32.89                 NaN             NaN             NaN
2019-03-03/11:24:32.92                 NaN             NaN             NaN
2019-03-03/11:24:32.95                 NaN             NaN             NaN
2019-03-03/11:24:32.98                 NaN             NaN             NaN
2019-03-03/11:24:33.01                 NaN             NaN             NaN
2019-03-03/11:24:33.04                 NaN             NaN             NaN
2019-03-03/11:24:33.07                 NaN             NaN             NaN
2019-03-03/11:24:33.11                 NaN             NaN             NaN
2019-03-03/11:24:33.14                 NaN             NaN             NaN
2019-03-03/11:24:33.17                 NaN             NaN             NaN
2019-03-03/11:24:33.20                 NaN             NaN             NaN
2019-03-03/11:24:33.23                 NaN             NaN             NaN
2019-03-03/11:24:33.26                 NaN             NaN             NaN
2019-03-03/11:24:33.29                 NaN             NaN             NaN
2019-03-03/11:24:33.32                 NaN             NaN             NaN
2019-03-03/11:24:33.36                 NaN             NaN             NaN
2019-03-03/11:24:33.39                 NaN             NaN             NaN
2019-03-03/11:24:33.42                 NaN             NaN             NaN
2019-03-03/11:24:33.45                 NaN             NaN             NaN
2019-03-03/11:24:33.48                 NaN             NaN             NaN
2019-03-03/11:24:33.51                 NaN             NaN             NaN
2019-03-03/11:24:33.54                 NaN             NaN             NaN
2019-03-03/11:24:33.57                 NaN             NaN             NaN
2019-03-03/11:24:33.61                 NaN             NaN             NaN
2019-03-03/11:24:33.64                 NaN             NaN             NaN
2019-03-03/11:24:33.67                 NaN             NaN             NaN
2019-03-03/11:24:33.70                 NaN             NaN             NaN
2019-03-03/11:24:33.73                 NaN             NaN             NaN
2019-03-03/11:24:33.76                 NaN             NaN             NaN
2019-03-03/11:24:33.79                 NaN             NaN             NaN
2019-03-03/11:24:33.82                 NaN             NaN             NaN
2019-03-03/11:24:33.86                 NaN             NaN             NaN
2019-03-03/11:24:33.89                 NaN             NaN             NaN
2019-03-03/11:24:33.92                 NaN             NaN             NaN
2019-03-03/11:24:33.95                 NaN             NaN             NaN
2019-03-03/11:24:33.98                 NaN             NaN             NaN
2019-03-03/11:24:34.01                 NaN             NaN             NaN
2019-03-03/11:24:34.04                 NaN             NaN             NaN
2019-03-03/11:24:34.07                 NaN             NaN             NaN
2019-03-03/11:24:34.11                 NaN             NaN             NaN
2019-03-03/11:24:34.14                 NaN             NaN             NaN
2019-03-03/11:24:34.17                 NaN             NaN             NaN
2019-03-03/11:24:34.20                 NaN             NaN             NaN
2019-03-03/11:24:34.23                 NaN             NaN             NaN
2019-03-03/11:24:34.26                 NaN             NaN             NaN
2019-03-03/11:24:34.29                 NaN             NaN             NaN
2019-03-03/11:24:34.32                 NaN             NaN             NaN
2019-03-03/11:24:34.36                 NaN             NaN             NaN
2019-03-03/11:24:34.39                 NaN             NaN             NaN
2019-03-03/11:24:34.42                 NaN             NaN             NaN
2019-03-03/11:24:34.45                 NaN             NaN             NaN
2019-03-03/11:24:34.48                 NaN             NaN             NaN
2019-03-03/11:24:34.51                 NaN             NaN             NaN
2019-03-03/11:24:34.54                 NaN             NaN             NaN
2019-03-03/11:24:34.57                 NaN             NaN             NaN
2019-03-03/11:24:34.61                 NaN             NaN             NaN
2019-03-03/11:24:34.64                 NaN             NaN             NaN
2019-03-03/11:24:34.67                 NaN             NaN             NaN
2019-03-03/11:24:34.70                 NaN             NaN             NaN
2019-03-03/11:24:34.73                 NaN             NaN             NaN
2019-03-03/11:24:34.76                 NaN             NaN             NaN
2019-03-03/11:24:34.79                 NaN             NaN             NaN
2019-03-03/11:24:34.82                 NaN             NaN             NaN
2019-03-03/11:24:34.86                 NaN             NaN             NaN
2019-03-03/11:24:34.89                 NaN             NaN             NaN
2019-03-03/11:24:34.92                 NaN             NaN             NaN
2019-03-03/11:24:34.95                 NaN             NaN             NaN
2019-03-03/11:24:34.98                 NaN             NaN             NaN
2019-03-03/11:24:35.01                 NaN             NaN             NaN
2019-03-03/11:24:35.04                 NaN             NaN             NaN
2019-03-03/11:24:35.07                 NaN             NaN             NaN
2019-03-03/11:24:35.11                 NaN             NaN             NaN
2019-03-03/11:24:35.14                 NaN             NaN             NaN
2019-03-03/11:24:35.17                 NaN             NaN             NaN
2019-03-03/11:24:35.20                 NaN             NaN             NaN
2019-03-03/11:24:35.23                 NaN             NaN             NaN
2019-03-03/11:24:35.26                 NaN             NaN             NaN
2019-03-03/11:24:35.29                 NaN             NaN             NaN
2019-03-03/11:24:35.32                 NaN             NaN             NaN
2019-03-03/11:24:35.36                 NaN             NaN             NaN
2019-03-03/11:24:35.39                 NaN             NaN             NaN
2019-03-03/11:24:35.42                 NaN             NaN             NaN
2019-03-03/11:24:35.45                 NaN             NaN             NaN
2019-03-03/11:24:35.48                 NaN             NaN             NaN
2019-03-03/11:24:35.51                 NaN             NaN             NaN
2019-03-03/11:24:35.54                 NaN             NaN             NaN
2019-03-03/11:24:35.57                 NaN             NaN             NaN
2019-03-03/11:24:35.61                 NaN             NaN             NaN
2019-03-03/11:24:35.64                 NaN             NaN             NaN
2019-03-03/11:24:35.67                 NaN             NaN             NaN
2019-03-03/11:24:35.70                 NaN             NaN             NaN
2019-03-03/11:24:35.73                 NaN             NaN             NaN
2019-03-03/11:24:35.76                 NaN             NaN             NaN
2019-03-03/11:24:35.79                 NaN             NaN             NaN
2019-03-03/11:24:35.82                 NaN             NaN             NaN
2019-03-03/11:24:35.86                 NaN             NaN             NaN
2019-03-03/11:24:35.89                 NaN             NaN             NaN
2019-03-03/11:24:35.92                 NaN             NaN             NaN
2019-03-03/11:24:35.95                 NaN             NaN             NaN
2019-03-03/11:24:35.98                 NaN             NaN             NaN
2019-03-03/11:24:36.01                 NaN             NaN             NaN
2019-03-03/11:24:36.04                 NaN             NaN             NaN
2019-03-03/11:24:36.07                 NaN             NaN             NaN
2019-03-03/11:24:36.11                 NaN             NaN             NaN
2019-03-03/11:24:36.14                 NaN             NaN             NaN
2019-03-03/11:24:36.17                 NaN             NaN             NaN
2019-03-03/11:24:36.20                 NaN             NaN             NaN
2019-03-03/11:24:36.23                 NaN             NaN             NaN
2019-03-03/11:24:36.26                 NaN             NaN             NaN
2019-03-03/11:24:36.29                 NaN             NaN             NaN
2019-03-03/11:24:36.32                 NaN             NaN             NaN
2019-03-03/11:24:36.36                 NaN             NaN             NaN
2019-03-03/11:24:36.39                 NaN             NaN             NaN
2019-03-03/11:24:36.42                 NaN             NaN             NaN
2019-03-03/11:24:36.45                 NaN             NaN             NaN
2019-03-03/11:24:36.48                 NaN             NaN             NaN
2019-03-03/11:24:36.51                 NaN             NaN             NaN
2019-03-03/11:24:36.54                 NaN             NaN             NaN
2019-03-03/11:24:36.57                 NaN             NaN             NaN
2019-03-03/11:24:36.61                 NaN             NaN             NaN
2019-03-03/11:24:36.64                 NaN             NaN             NaN
2019-03-03/11:24:36.67                 NaN             NaN             NaN
2019-03-03/11:24:36.70                 NaN             NaN             NaN
2019-03-03/11:24:36.73                 NaN             NaN             NaN
2019-03-03/11:24:36.76                 NaN             NaN             NaN
2019-03-03/11:24:36.79                 NaN             NaN             NaN
2019-03-03/11:24:36.82                 NaN             NaN             NaN
2019-03-03/11:24:36.86                 NaN             NaN             NaN
2019-03-03/11:24:36.89                 NaN             NaN             NaN
2019-03-03/11:24:36.92                 NaN             NaN             NaN
2019-03-03/11:24:36.95                 NaN             NaN             NaN
2019-03-03/11:24:36.98                 NaN             NaN             NaN
2019-03-03/11:24:37.01                 NaN             NaN             NaN
2019-03-03/11:24:37.04                 NaN             NaN             NaN
2019-03-03/11:24:37.07                 NaN             NaN             NaN
2019-03-03/11:24:37.11                 NaN             NaN             NaN
2019-03-03/11:24:37.14                 NaN             NaN             NaN
2019-03-03/11:24:37.17                 NaN             NaN             NaN
2019-03-03/11:24:37.20                 NaN             NaN             NaN
2019-03-03/11:24:37.23                 NaN             NaN             NaN
2019-03-03/11:24:37.26                 NaN             NaN             NaN
2019-03-03/11:24:37.29                 NaN             NaN             NaN
2019-03-03/11:24:37.32                 NaN             NaN             NaN
2019-03-03/11:24:37.36                 NaN             NaN             NaN
2019-03-03/11:24:37.39                 NaN             NaN             NaN
2019-03-03/11:24:37.42                 NaN             NaN             NaN
2019-03-03/11:24:37.45                 NaN             NaN             NaN
2019-03-03/11:24:37.48                 NaN             NaN             NaN
2019-03-03/11:24:37.51                 NaN             NaN             NaN
2019-03-03/11:24:37.54                 NaN             NaN             NaN
2019-03-03/11:24:37.57                 NaN             NaN             NaN
2019-03-03/11:24:37.61                 NaN             NaN             NaN
2019-03-03/11:24:37.64                 NaN             NaN             NaN
2019-03-03/11:24:37.67                 NaN             NaN             NaN
2019-03-03/11:24:37.70                 NaN             NaN             NaN
2019-03-03/11:24:37.73                 NaN             NaN             NaN
2019-03-03/11:24:37.76                 NaN             NaN             NaN
2019-03-03/11:24:37.79                 NaN             NaN             NaN
2019-03-03/11:24:37.82                 NaN             NaN             NaN
2019-03-03/11:24:37.86                 NaN             NaN             NaN
2019-03-03/11:24:37.89                 NaN             NaN             NaN
2019-03-03/11:24:37.92                 NaN             NaN             NaN
2019-03-03/11:24:37.95                 NaN             NaN             NaN
2019-03-03/11:24:37.98                 NaN             NaN             NaN
2019-03-03/11:24:38.01                 NaN             NaN             NaN
2019-03-03/11:24:38.04                 NaN             NaN             NaN
2019-03-03/11:24:38.07                 NaN             NaN             NaN
2019-03-03/11:24:38.11                 NaN             NaN             NaN
2019-03-03/11:24:38.14                 NaN             NaN             NaN
2019-03-03/11:24:38.17                 NaN             NaN             NaN
2019-03-03/11:24:38.20                 NaN             NaN             NaN
2019-03-03/11:24:38.23                 NaN             NaN             NaN
2019-03-03/11:24:38.26                 NaN             NaN             NaN
2019-03-03/11:24:38.29                 NaN             NaN             NaN
2019-03-03/11:24:38.32                 NaN             NaN             NaN
2019-03-03/11:24:38.36                 NaN             NaN             NaN
2019-03-03/11:24:38.39                 NaN             NaN             NaN
2019-03-03/11:24:38.42                 NaN             NaN             NaN
2019-03-03/11:24:38.45                 NaN             NaN             NaN
2019-03-03/11:24:38.48                 NaN             NaN             NaN
2019-03-03/11:24:38.51                 NaN             NaN             NaN
2019-03-03/11:24:38.54                 NaN             NaN             NaN
2019-03-03/11:24:38.57                 NaN             NaN             NaN
2019-03-03/11:24:38.61                 NaN             NaN             NaN
2019-03-03/11:24:38.64                 NaN             NaN             NaN
2019-03-03/11:24:38.67                 NaN             NaN             NaN
2019-03-03/11:24:38.70                 NaN             NaN             NaN
2019-03-03/11:24:38.73                 NaN             NaN             NaN
2019-03-03/11:24:38.76                 NaN             NaN             NaN
2019-03-03/11:24:38.79                 NaN             NaN             NaN
2019-03-03/11:24:38.82                 NaN             NaN             NaN
2019-03-03/11:24:38.86                 NaN             NaN             NaN
2019-03-03/11:24:38.89                 NaN             NaN             NaN
2019-03-03/11:24:38.92                 NaN             NaN             NaN
2019-03-03/11:24:38.95                 NaN             NaN             NaN
2019-03-03/11:24:38.98                 NaN             NaN             NaN
2019-03-03/11:24:39.01                 NaN             NaN             NaN
2019-03-03/11:24:39.04                 NaN             NaN             NaN
2019-03-03/11:24:39.07                 NaN             NaN             NaN
2019-03-03/11:24:39.11                 NaN             NaN             NaN
2019-03-03/11:24:39.14                 NaN             NaN             NaN
2019-03-03/11:24:39.17                 NaN             NaN             NaN
2019-03-03/11:24:39.20                 NaN             NaN             NaN
2019-03-03/11:24:39.23                 NaN             NaN             NaN
2019-03-03/11:24:39.26                 NaN             NaN             NaN
2019-03-03/11:24:39.29                 NaN             NaN             NaN
2019-03-03/11:24:39.32                 NaN             NaN             NaN
2019-03-03/11:24:39.36                 NaN             NaN             NaN
2019-03-03/11:24:39.39                 NaN             NaN             NaN
2019-03-03/11:24:39.42                 NaN             NaN             NaN
2019-03-03/11:24:39.45                 NaN             NaN             NaN
2019-03-03/11:24:39.48                 NaN             NaN             NaN
2019-03-03/11:24:39.51                 NaN             NaN             NaN
2019-03-03/11:24:39.54                 NaN             NaN             NaN
2019-03-03/11:24:39.57                 NaN             NaN             NaN
2019-03-03/11:24:39.61                 NaN             NaN             NaN
2019-03-03/11:24:39.64                 NaN             NaN             NaN
2019-03-03/11:24:39.67                 NaN             NaN             NaN
2019-03-03/11:24:39.70                 NaN             NaN             NaN
2019-03-03/11:24:39.73                 NaN             NaN             NaN
2019-03-03/11:24:39.76                 NaN             NaN             NaN
2019-03-03/11:24:39.79                 NaN             NaN             NaN
2019-03-03/11:24:39.82                 NaN             NaN             NaN
2019-03-03/11:24:39.86                 NaN             NaN             NaN
2019-03-03/11:24:39.89                 NaN             NaN             NaN
2019-03-03/11:24:39.92                 NaN             NaN             NaN
2019-03-03/11:24:39.95                 NaN             NaN             NaN
2019-03-03/11:24:39.98                 NaN             NaN             NaN
2019-03-03/11:24:40.01                 NaN             NaN             NaN
2019-03-03/11:24:40.04                 NaN             NaN             NaN
2019-03-03/11:24:40.07                 NaN             NaN             NaN
2019-03-03/11:24:40.11                 NaN             NaN             NaN
2019-03-03/11:24:40.14                 NaN             NaN             NaN
2019-03-03/11:24:40.17                 NaN             NaN             NaN
2019-03-03/11:24:40.20                 NaN             NaN             NaN
2019-03-03/11:24:40.23                 NaN             NaN             NaN
2019-03-03/11:24:40.26                 NaN             NaN             NaN
2019-03-03/11:24:40.29                 NaN             NaN             NaN
2019-03-03/11:24:40.32                 NaN             NaN             NaN
2019-03-03/11:24:40.36                 NaN             NaN             NaN
2019-03-03/11:24:40.39                 NaN             NaN             NaN
2019-03-03/11:24:40.42                 NaN             NaN             NaN
2019-03-03/11:24:40.45                 NaN             NaN             NaN
2019-03-03/11:24:40.48                 NaN             NaN             NaN
2019-03-03/11:24:40.51                 NaN             NaN             NaN
2019-03-03/11:24:40.54                 NaN             NaN             NaN
2019-03-03/11:24:40.57                 NaN             NaN             NaN
2019-03-03/11:24:40.61                 NaN             NaN             NaN
2019-03-03/11:24:40.64                 NaN             NaN             NaN
2019-03-03/11:24:40.67                 NaN             NaN             NaN
2019-03-03/11:24:40.70                 NaN             NaN             NaN
2019-03-03/11:24:40.73                 NaN             NaN             NaN
2019-03-03/11:24:40.76                 NaN             NaN             NaN
2019-03-03/11:24:40.79                 NaN             NaN             NaN
2019-03-03/11:24:40.82                 NaN             NaN             NaN
2019-03-03/11:24:40.86                 NaN             NaN             NaN
2019-03-03/11:24:40.89                 NaN             NaN             NaN
2019-03-03/11:24:40.92                 NaN             NaN             NaN
2019-03-03/11:24:40.95                 NaN             NaN             NaN
2019-03-03/11:24:40.98                 NaN             NaN             NaN
2019-03-03/11:24:41.01                 NaN             NaN             NaN
2019-03-03/11:24:41.04                 NaN             NaN             NaN
2019-03-03/11:24:41.07                 NaN             NaN             NaN
2019-03-03/11:24:41.11                 NaN             NaN             NaN
2019-03-03/11:24:41.14                 NaN             NaN             NaN
2019-03-03/11:24:41.17                 NaN             NaN             NaN
2019-03-03/11:24:41.20                 NaN             NaN             NaN
2019-03-03/11:24:41.23                 NaN             NaN             NaN
2019-03-03/11:24:41.26                 NaN             NaN             NaN
2019-03-03/11:24:41.29                 NaN             NaN             NaN
2019-03-03/11:24:41.32                 NaN             NaN             NaN
2019-03-03/11:24:41.36                 NaN             NaN             NaN
2019-03-03/11:24:41.39                 NaN             NaN             NaN
2019-03-03/11:24:41.42                 NaN             NaN             NaN
2019-03-03/11:24:41.45                 NaN             NaN             NaN
2019-03-03/11:24:41.48                 NaN             NaN             NaN
2019-03-03/11:24:41.51                 NaN             NaN             NaN
2019-03-03/11:24:41.54                 NaN             NaN             NaN
2019-03-03/11:24:41.57                 NaN             NaN             NaN
2019-03-03/11:24:41.61                 NaN             NaN             NaN
2019-03-03/11:24:41.64                 NaN             NaN             NaN
2019-03-03/11:24:41.67                 NaN             NaN             NaN
2019-03-03/11:24:41.70                 NaN             NaN             NaN
2019-03-03/11:24:41.73                 NaN             NaN             NaN
2019-03-03/11:24:41.76                 NaN             NaN             NaN
2019-03-03/11:24:41.79                 NaN             NaN             NaN
2019-03-03/11:24:41.82                 NaN             NaN             NaN
2019-03-03/11:24:41.86                 NaN             NaN             NaN
2019-03-03/11:24:41.89                 NaN             NaN             NaN
2019-03-03/11:24:41.92                 NaN             NaN             NaN
2019-03-03/11:24:41.95                 NaN             NaN             NaN
2019-03-03/11:24:41.98                 NaN             NaN             NaN
2019-03-03/11:24:42.01                 NaN             NaN             NaN
2019-03-03/11:24:42.04                 NaN             NaN             NaN
2019-03-03/11:24:42.07                 NaN             NaN             NaN
2019-03-03/11:24:42.11                 NaN             NaN             NaN
2019-03-03/11:24:42.14                 NaN             NaN             NaN
2019-03-03/11:24:42.17                 NaN             NaN             NaN
2019-03-03/11:24:42.20                 NaN             NaN             NaN
2019-03-03/11:24:42.23                 NaN             NaN             NaN
2019-03-03/11:24:42.26                 NaN             NaN             NaN
2019-03-03/11:24:42.29                 NaN             NaN             NaN
2019-03-03/11:24:42.32                 NaN             NaN             NaN
2019-03-03/11:24:42.36                 NaN             NaN             NaN
2019-03-03/11:24:42.39                 NaN             NaN             NaN
2019-03-03/11:24:42.42                 NaN             NaN             NaN
2019-03-03/11:24:42.45                 NaN             NaN             NaN
2019-03-03/11:24:42.48                 NaN             NaN             NaN
2019-03-03/11:24:42.51                 NaN             NaN             NaN
2019-03-03/11:24:42.54                 NaN             NaN             NaN
2019-03-03/11:24:42.57                 NaN             NaN             NaN
2019-03-03/11:24:42.61                 NaN             NaN             NaN
2019-03-03/11:24:42.64                 NaN             NaN             NaN
2019-03-03/11:24:42.67                 NaN             NaN             NaN
2019-03-03/11:24:42.70                 NaN             NaN             NaN
2019-03-03/11:24:42.73                 NaN             NaN             NaN
2019-03-03/11:24:42.76                 NaN             NaN             NaN
2019-03-03/11:24:42.79                 NaN             NaN             NaN
2019-03-03/11:24:42.82                 NaN             NaN             NaN
2019-03-03/11:24:42.86                 NaN             NaN             NaN
2019-03-03/11:24:42.89                 NaN             NaN             NaN
2019-03-03/11:24:42.92                 NaN             NaN             NaN
2019-03-03/11:24:42.95                 NaN             NaN             NaN
2019-03-03/11:24:42.98                 NaN             NaN             NaN
2019-03-03/11:24:43.01                 NaN             NaN             NaN
2019-03-03/11:24:43.04                 NaN             NaN             NaN
2019-03-03/11:24:43.07                 NaN             NaN             NaN
2019-03-03/11:24:43.11                 NaN             NaN             NaN
2019-03-03/11:24:43.14                 NaN             NaN             NaN
2019-03-03/11:24:43.17                 NaN             NaN             NaN
2019-03-03/11:24:43.20                 NaN             NaN             NaN
2019-03-03/11:24:43.23                 NaN             NaN             NaN
2019-03-03/11:24:43.26                 NaN             NaN             NaN
2019-03-03/11:24:43.29                 NaN             NaN             NaN
2019-03-03/11:24:43.32                 NaN             NaN             NaN
2019-03-03/11:24:43.36                 NaN             NaN             NaN
2019-03-03/11:24:43.39                 NaN             NaN             NaN
2019-03-03/11:24:43.42                 NaN             NaN             NaN
2019-03-03/11:24:43.45                 NaN             NaN             NaN
2019-03-03/11:24:43.48                 NaN             NaN             NaN
2019-03-03/11:24:43.51                 NaN             NaN             NaN
2019-03-03/11:24:43.54                 NaN             NaN             NaN
2019-03-03/11:24:43.57                 NaN             NaN             NaN
2019-03-03/11:24:43.61                 NaN             NaN             NaN
2019-03-03/11:24:43.64                 NaN             NaN             NaN
2019-03-03/11:24:43.67                 NaN             NaN             NaN
2019-03-03/11:24:43.70                 NaN             NaN             NaN
2019-03-03/11:24:43.73                 NaN             NaN             NaN
2019-03-03/11:24:43.76                 NaN             NaN             NaN
2019-03-03/11:24:43.79                 NaN             NaN             NaN
2019-03-03/11:24:43.82                 NaN             NaN             NaN
2019-03-03/11:24:43.86                 NaN             NaN             NaN
2019-03-03/11:24:43.89                 NaN             NaN             NaN
2019-03-03/11:24:43.92                 NaN             NaN             NaN
2019-03-03/11:24:43.95                 NaN             NaN             NaN
2019-03-03/11:24:43.98                 NaN             NaN             NaN
2019-03-03/11:24:44.01                 NaN             NaN             NaN
2019-03-03/11:24:44.04                 NaN             NaN             NaN
2019-03-03/11:24:44.07                 NaN             NaN             NaN
2019-03-03/11:24:44.11                 NaN             NaN             NaN
2019-03-03/11:24:44.14                 NaN             NaN             NaN
2019-03-03/11:24:44.17                 NaN             NaN             NaN
2019-03-03/11:24:44.20                 NaN             NaN             NaN
2019-03-03/11:24:44.23                 NaN             NaN             NaN
2019-03-03/11:24:44.26                 NaN             NaN             NaN
2019-03-03/11:24:44.29                 NaN             NaN             NaN
2019-03-03/11:24:44.32                 NaN             NaN             NaN
2019-03-03/11:24:44.36                 NaN             NaN             NaN
2019-03-03/11:24:44.39                 NaN             NaN             NaN
2019-03-03/11:24:44.42                 NaN             NaN             NaN
2019-03-03/11:24:44.45                 NaN             NaN             NaN
2019-03-03/11:24:44.48                 NaN             NaN             NaN
2019-03-03/11:24:44.51                 NaN             NaN             NaN
2019-03-03/11:24:44.54                 NaN             NaN             NaN
2019-03-03/11:24:44.57                 NaN             NaN             NaN
2019-03-03/11:24:44.61                 NaN             NaN             NaN
2019-03-03/11:24:44.64                 NaN             NaN             NaN
2019-03-03/11:24:44.67                 NaN             NaN             NaN
2019-03-03/11:24:44.70                 NaN             NaN             NaN
2019-03-03/11:24:44.73                 NaN             NaN             NaN
2019-03-03/11:24:44.76                 NaN             NaN             NaN
2019-03-03/11:24:44.79                 NaN             NaN             NaN
2019-03-03/11:24:44.82                 NaN             NaN             NaN
2019-03-03/11:24:44.86                 NaN             NaN             NaN
2019-03-03/11:24:44.89                 NaN             NaN             NaN
2019-03-03/11:24:44.92                 NaN             NaN             NaN
2019-03-03/11:24:44.95                 NaN             NaN             NaN
2019-03-03/11:24:44.98                 NaN             NaN             NaN
2019-03-03/11:24:45.01                 NaN             NaN             NaN
2019-03-03/11:24:45.04                 NaN             NaN             NaN
2019-03-03/11:24:45.07                 NaN             NaN             NaN
2019-03-03/11:24:45.11                 NaN             NaN             NaN
2019-03-03/11:24:45.14                 NaN             NaN             NaN
2019-03-03/11:24:45.17                 NaN             NaN             NaN
2019-03-03/11:24:45.20                 NaN             NaN             NaN
2019-03-03/11:24:45.23                 NaN             NaN             NaN
2019-03-03/11:24:45.26                 NaN             NaN             NaN
2019-03-03/11:24:45.29                 NaN             NaN             NaN
2019-03-03/11:24:45.32                 NaN             NaN             NaN
2019-03-03/11:24:45.36                 NaN             NaN             NaN
2019-03-03/11:24:45.39                 NaN             NaN             NaN
2019-03-03/11:24:45.42                 NaN             NaN             NaN
2019-03-03/11:24:45.45                 NaN             NaN             NaN
2019-03-03/11:24:45.48                 NaN             NaN             NaN
2019-03-03/11:24:45.51                 NaN             NaN             NaN
2019-03-03/11:24:45.54                 NaN             NaN             NaN
2019-03-03/11:24:45.57                 NaN             NaN             NaN
2019-03-03/11:24:45.61                 NaN             NaN             NaN
2019-03-03/11:24:45.64                 NaN             NaN             NaN
2019-03-03/11:24:45.67                 NaN             NaN             NaN
2019-03-03/11:24:45.70                 NaN             NaN             NaN
2019-03-03/11:24:45.73                 NaN             NaN             NaN
2019-03-03/11:24:45.76                 NaN             NaN             NaN
2019-03-03/11:24:45.79                 NaN             NaN             NaN
2019-03-03/11:24:45.82                 NaN             NaN             NaN
2019-03-03/11:24:45.86                 NaN             NaN             NaN
2019-03-03/11:24:45.89                 NaN             NaN             NaN
2019-03-03/11:24:45.92                 NaN             NaN             NaN
2019-03-03/11:24:45.95                 NaN             NaN             NaN
2019-03-03/11:24:45.98                 NaN             NaN             NaN
2019-03-03/11:24:46.01                 NaN             NaN             NaN
2019-03-03/11:24:46.04                 NaN             NaN             NaN
2019-03-03/11:24:46.07                 NaN             NaN             NaN
2019-03-03/11:24:46.11                 NaN             NaN             NaN
2019-03-03/11:24:46.14                 NaN             NaN             NaN
2019-03-03/11:24:46.17                 NaN             NaN             NaN
2019-03-03/11:24:46.20                 NaN             NaN             NaN
2019-03-03/11:24:46.23                 NaN             NaN             NaN
2019-03-03/11:24:46.26                 NaN             NaN             NaN
2019-03-03/11:24:46.29                 NaN             NaN             NaN
2019-03-03/11:24:46.32                 NaN             NaN             NaN
2019-03-03/11:24:46.36                 NaN             NaN             NaN
2019-03-03/11:24:46.39                 NaN             NaN             NaN
2019-03-03/11:24:46.42                 NaN             NaN             NaN
2019-03-03/11:24:46.45                 NaN             NaN             NaN
2019-03-03/11:24:46.48                 NaN             NaN             NaN
2019-03-03/11:24:46.51                 NaN             NaN             NaN
2019-03-03/11:24:46.54                 NaN             NaN             NaN
2019-03-03/11:24:46.57                 NaN             NaN             NaN
2019-03-03/11:24:46.61                 NaN             NaN             NaN
2019-03-03/11:24:46.64                 NaN             NaN             NaN
2019-03-03/11:24:46.67                 NaN             NaN             NaN
2019-03-03/11:24:46.70                 NaN             NaN             NaN
2019-03-03/11:24:46.73                 NaN             NaN             NaN
2019-03-03/11:24:46.76                 NaN             NaN             NaN
2019-03-03/11:24:46.79                 NaN             NaN             NaN
2019-03-03/11:24:46.82                 NaN             NaN             NaN
2019-03-03/11:24:46.86                 NaN             NaN             NaN
2019-03-03/11:24:46.89                 NaN             NaN             NaN
2019-03-03/11:24:46.92                 NaN             NaN             NaN
2019-03-03/11:24:46.95                 NaN             NaN             NaN
2019-03-03/11:24:46.98                 NaN             NaN             NaN
2019-03-03/11:24:47.01                 NaN             NaN             NaN
2019-03-03/11:24:47.04                 NaN             NaN             NaN
2019-03-03/11:24:47.07                 NaN             NaN             NaN
2019-03-03/11:24:47.11                 NaN             NaN             NaN
2019-03-03/11:24:47.14                 NaN             NaN             NaN
2019-03-03/11:24:47.17                 NaN             NaN             NaN
2019-03-03/11:24:47.20                 NaN             NaN             NaN
2019-03-03/11:24:47.23                 NaN             NaN             NaN
2019-03-03/11:24:47.26                 NaN             NaN             NaN
2019-03-03/11:24:47.29                 NaN             NaN             NaN
2019-03-03/11:24:47.32                 NaN             NaN             NaN
2019-03-03/11:24:47.36                 NaN             NaN             NaN
2019-03-03/11:24:47.39                 NaN             NaN             NaN
2019-03-03/11:24:47.42                 NaN             NaN             NaN
2019-03-03/11:24:47.45                 NaN             NaN             NaN
2019-03-03/11:24:47.48                 NaN             NaN             NaN
2019-03-03/11:24:47.51                 NaN             NaN             NaN
2019-03-03/11:24:47.54                 NaN             NaN             NaN
2019-03-03/11:24:47.57                 NaN             NaN             NaN
2019-03-03/11:24:47.61                 NaN             NaN             NaN
2019-03-03/11:24:47.64                 NaN             NaN             NaN
2019-03-03/11:24:47.67                 NaN             NaN             NaN
2019-03-03/11:24:47.70                 NaN             NaN             NaN
2019-03-03/11:24:47.73                 NaN             NaN             NaN
2019-03-03/11:24:47.76                 NaN             NaN             NaN
2019-03-03/11:24:47.79                 NaN             NaN             NaN
2019-03-03/11:24:47.82                 NaN             NaN             NaN
2019-03-03/11:24:47.86                 NaN             NaN             NaN
2019-03-03/11:24:47.89                 NaN             NaN             NaN
2019-03-03/11:24:47.92                 NaN             NaN             NaN
2019-03-03/11:24:47.95                 NaN             NaN             NaN
2019-03-03/11:24:47.98                 NaN             NaN             NaN
2019-03-03/11:24:48.01                 NaN             NaN             NaN
2019-03-03/11:24:48.04                 NaN             NaN             NaN
2019-03-03/11:24:48.07                 NaN             NaN             NaN
2019-03-03/11:24:48.11                 NaN             NaN             NaN
2019-03-03/11:24:48.14                 NaN             NaN             NaN
2019-03-03/11:24:48.17                 NaN             NaN             NaN
2019-03-03/11:24:48.20                 NaN             NaN             NaN
2019-03-03/11:24:48.23                 NaN             NaN             NaN
2019-03-03/11:24:48.26                 NaN             NaN             NaN
2019-03-03/11:24:48.29                 NaN             NaN             NaN
2019-03-03/11:24:48.32                 NaN             NaN             NaN
2019-03-03/11:24:48.36                 NaN             NaN             NaN
2019-03-03/11:24:48.39                 NaN             NaN             NaN
2019-03-03/11:24:48.42                 NaN             NaN             NaN
2019-03-03/11:24:48.45                 NaN             NaN             NaN
2019-03-03/11:24:48.48                 NaN             NaN             NaN
2019-03-03/11:24:48.51                 NaN             NaN             NaN
2019-03-03/11:24:48.54                 NaN             NaN             NaN
2019-03-03/11:24:48.57                 NaN             NaN             NaN
2019-03-03/11:24:48.61                 NaN             NaN             NaN
2019-03-03/11:24:48.64                 NaN             NaN             NaN
2019-03-03/11:24:48.67                 NaN             NaN             NaN
2019-03-03/11:24:48.70                 NaN             NaN             NaN
2019-03-03/11:24:48.73                 NaN             NaN             NaN
2019-03-03/11:24:48.76                 NaN             NaN             NaN
2019-03-03/11:24:48.79                 NaN             NaN             NaN
2019-03-03/11:24:48.82                 NaN             NaN             NaN
2019-03-03/11:24:48.86                 NaN             NaN             NaN
2019-03-03/11:24:48.89                 NaN             NaN             NaN
2019-03-03/11:24:48.92                 NaN             NaN             NaN
2019-03-03/11:24:48.95                 NaN             NaN             NaN
2019-03-03/11:24:48.98                 NaN             NaN             NaN
2019-03-03/11:24:49.01                 NaN             NaN             NaN
2019-03-03/11:24:49.04                 NaN             NaN             NaN
2019-03-03/11:24:49.07                 NaN             NaN             NaN
2019-03-03/11:24:49.11                 NaN             NaN             NaN
2019-03-03/11:24:49.14                 NaN             NaN             NaN
2019-03-03/11:24:49.17                 NaN             NaN             NaN
2019-03-03/11:24:49.20                 NaN             NaN             NaN
2019-03-03/11:24:49.23                 NaN             NaN             NaN
2019-03-03/11:24:49.26                 NaN             NaN             NaN
2019-03-03/11:24:49.29                 NaN             NaN             NaN
2019-03-03/11:24:49.32                 NaN             NaN             NaN
2019-03-03/11:24:49.36                 NaN             NaN             NaN
2019-03-03/11:24:49.39                 NaN             NaN             NaN
2019-03-03/11:24:49.42                 NaN             NaN             NaN
2019-03-03/11:24:49.45                 NaN             NaN             NaN
2019-03-03/11:24:49.48                 NaN             NaN             NaN
2019-03-03/11:24:49.51                 NaN             NaN             NaN
2019-03-03/11:24:49.54                 NaN             NaN             NaN
2019-03-03/11:24:49.57                 NaN             NaN             NaN
2019-03-03/11:24:49.61                 NaN             NaN             NaN
2019-03-03/11:24:49.64                 NaN             NaN             NaN
2019-03-03/11:24:49.67                 NaN             NaN             NaN
2019-03-03/11:24:49.70                 NaN             NaN             NaN
2019-03-03/11:24:49.73                 NaN             NaN             NaN
2019-03-03/11:24:49.76                 NaN             NaN             NaN
2019-03-03/11:24:49.79                 NaN             NaN             NaN
2019-03-03/11:24:49.82                 NaN             NaN             NaN
2019-03-03/11:24:49.86                 NaN             NaN             NaN
2019-03-03/11:24:49.89                 NaN             NaN             NaN
2019-03-03/11:24:49.92                 NaN             NaN             NaN
2019-03-03/11:24:49.95                 NaN             NaN             NaN
2019-03-03/11:24:49.98                 NaN             NaN             NaN
2019-03-03/11:24:50.01                 NaN             NaN             NaN
2019-03-03/11:24:50.04                 NaN             NaN             NaN
2019-03-03/11:24:50.07                 NaN             NaN             NaN
2019-03-03/11:24:50.11                 NaN             NaN             NaN
2019-03-03/11:24:50.14                 NaN             NaN             NaN
2019-03-03/11:24:50.17                 NaN             NaN             NaN
2019-03-03/11:24:50.20                 NaN             NaN             NaN
2019-03-03/11:24:50.23                 NaN             NaN             NaN
2019-03-03/11:24:50.26                 NaN             NaN             NaN
2019-03-03/11:24:50.29                 NaN             NaN             NaN
2019-03-03/11:24:50.32                 NaN             NaN             NaN
2019-03-03/11:24:50.36                 NaN             NaN             NaN
2019-03-03/11:24:50.39                 NaN             NaN             NaN
2019-03-03/11:24:50.42                 NaN             NaN             NaN
2019-03-03/11:24:50.45                 NaN             NaN             NaN
2019-03-03/11:24:50.48                 NaN             NaN             NaN
2019-03-03/11:24:50.51                 NaN             NaN             NaN
2019-03-03/11:24:50.54                 NaN             NaN             NaN
2019-03-03/11:24:50.57                 NaN             NaN             NaN
2019-03-03/11:24:50.61                 NaN             NaN             NaN
2019-03-03/11:24:50.64                 NaN             NaN             NaN
2019-03-03/11:24:50.67                 NaN             NaN             NaN
2019-03-03/11:24:50.70                 NaN             NaN             NaN
2019-03-03/11:24:50.73                 NaN             NaN             NaN
2019-03-03/11:24:50.76                 NaN             NaN             NaN
2019-03-03/11:24:50.79                 NaN             NaN             NaN
2019-03-03/11:24:50.82                 NaN             NaN             NaN
2019-03-03/11:24:50.86                 NaN             NaN             NaN
2019-03-03/11:24:50.89                 NaN             NaN             NaN
2019-03-03/11:24:50.92                 NaN             NaN             NaN
2019-03-03/11:24:50.95                 NaN             NaN             NaN
2019-03-03/11:24:50.98                 NaN             NaN             NaN
2019-03-03/11:24:51.01                 NaN             NaN             NaN
2019-03-03/11:24:51.04                 NaN             NaN             NaN
2019-03-03/11:24:51.07                 NaN             NaN             NaN
2019-03-03/11:24:51.11                 NaN             NaN             NaN
2019-03-03/11:24:51.14                 NaN             NaN             NaN
2019-03-03/11:24:51.17                 NaN             NaN             NaN
2019-03-03/11:24:51.20                 NaN             NaN             NaN
2019-03-03/11:24:51.23                 NaN             NaN             NaN
2019-03-03/11:24:51.26                 NaN             NaN             NaN
2019-03-03/11:24:51.29                 NaN             NaN             NaN
2019-03-03/11:24:51.32                 NaN             NaN             NaN
2019-03-03/11:24:51.36                 NaN             NaN             NaN
2019-03-03/11:24:51.39                 NaN             NaN             NaN
2019-03-03/11:24:51.42                 NaN             NaN             NaN
2019-03-03/11:24:51.45                 NaN             NaN             NaN
2019-03-03/11:24:51.48                 NaN             NaN             NaN
2019-03-03/11:24:51.51                 NaN             NaN             NaN
2019-03-03/11:24:51.54                 NaN             NaN             NaN
2019-03-03/11:24:51.57                 NaN             NaN             NaN
2019-03-03/11:24:51.61                 NaN             NaN             NaN
2019-03-03/11:24:51.64                 NaN             NaN             NaN
2019-03-03/11:24:51.67                 NaN             NaN             NaN
2019-03-03/11:24:51.70                 NaN             NaN             NaN
2019-03-03/11:24:51.73                 NaN             NaN             NaN
2019-03-03/11:24:51.76                 NaN             NaN             NaN
2019-03-03/11:24:51.79                 NaN             NaN             NaN
2019-03-03/11:24:51.82                 NaN             NaN             NaN
2019-03-03/11:24:51.86                 NaN             NaN             NaN
2019-03-03/11:24:51.89                 NaN             NaN             NaN
2019-03-03/11:24:51.92                 NaN             NaN             NaN
2019-03-03/11:24:51.95                 NaN             NaN             NaN
2019-03-03/11:24:51.98                 NaN             NaN             NaN
2019-03-03/11:24:52.01                 NaN             NaN             NaN
2019-03-03/11:24:52.04                 NaN             NaN             NaN
2019-03-03/11:24:52.07                 NaN             NaN             NaN
2019-03-03/11:24:52.11                 NaN             NaN             NaN
2019-03-03/11:24:52.14                 NaN             NaN             NaN
2019-03-03/11:24:52.17                 NaN             NaN             NaN
2019-03-03/11:24:52.20                 NaN             NaN             NaN
2019-03-03/11:24:52.23                 NaN             NaN             NaN
2019-03-03/11:24:52.26                 NaN             NaN             NaN
2019-03-03/11:24:52.29                 NaN             NaN             NaN
2019-03-03/11:24:52.32                 NaN             NaN             NaN
2019-03-03/11:24:52.36                 NaN             NaN             NaN
2019-03-03/11:24:52.39                 NaN             NaN             NaN
2019-03-03/11:24:52.42                 NaN             NaN             NaN
2019-03-03/11:24:52.45                 NaN             NaN             NaN
2019-03-03/11:24:52.48                 NaN             NaN             NaN
2019-03-03/11:24:52.51                 NaN             NaN             NaN
2019-03-03/11:24:52.54                 NaN             NaN             NaN
2019-03-03/11:24:52.57                 NaN             NaN             NaN
2019-03-03/11:24:52.61                 NaN             NaN             NaN
2019-03-03/11:24:52.64                 NaN             NaN             NaN
2019-03-03/11:24:52.67                 NaN             NaN             NaN
2019-03-03/11:24:52.70                 NaN             NaN             NaN
2019-03-03/11:24:52.73                 NaN             NaN             NaN
2019-03-03/11:24:52.76                 NaN             NaN             NaN
2019-03-03/11:24:52.79                 NaN             NaN             NaN
2019-03-03/11:24:52.82                 NaN             NaN             NaN
2019-03-03/11:24:52.86                 NaN             NaN             NaN
2019-03-03/11:24:52.89                 NaN             NaN             NaN
2019-03-03/11:24:52.92                 NaN             NaN             NaN
2019-03-03/11:24:52.95                 NaN             NaN             NaN
2019-03-03/11:24:52.98                 NaN             NaN             NaN
2019-03-03/11:24:53.01                 NaN             NaN             NaN
2019-03-03/11:24:53.04                 NaN             NaN             NaN
2019-03-03/11:24:53.07                 NaN             NaN             NaN
2019-03-03/11:24:53.11                 NaN             NaN             NaN
2019-03-03/11:24:53.14                 NaN             NaN             NaN
2019-03-03/11:24:53.17                 NaN             NaN             NaN
2019-03-03/11:24:53.20                 NaN             NaN             NaN
2019-03-03/11:24:53.23                 NaN             NaN             NaN
2019-03-03/11:24:53.26                 NaN             NaN             NaN
2019-03-03/11:24:53.29                 NaN             NaN             NaN
2019-03-03/11:24:53.32                 NaN             NaN             NaN
2019-03-03/11:24:53.36                 NaN             NaN             NaN
2019-03-03/11:24:53.39                 NaN             NaN             NaN
2019-03-03/11:24:53.42                 NaN             NaN             NaN
2019-03-03/11:24:53.45                 NaN             NaN             NaN
2019-03-03/11:24:53.48                 NaN             NaN             NaN
2019-03-03/11:24:53.51                 NaN             NaN             NaN
2019-03-03/11:24:53.54                 NaN             NaN             NaN
2019-03-03/11:24:53.57                 NaN             NaN             NaN
2019-03-03/11:24:53.61                 NaN             NaN             NaN
2019-03-03/11:24:53.64                 NaN             NaN             NaN
2019-03-03/11:24:53.67                 NaN             NaN             NaN
2019-03-03/11:24:53.70                 NaN             NaN             NaN
2019-03-03/11:24:53.73                 NaN             NaN             NaN
2019-03-03/11:24:53.76                 NaN             NaN             NaN
2019-03-03/11:24:53.79                 NaN             NaN             NaN
2019-03-03/11:24:53.82                 NaN             NaN             NaN
2019-03-03/11:24:53.86                 NaN             NaN             NaN
2019-03-03/11:24:53.89                 NaN             NaN             NaN
2019-03-03/11:24:53.92                 NaN             NaN             NaN
2019-03-03/11:24:53.95                 NaN             NaN             NaN
2019-03-03/11:24:53.98                 NaN             NaN             NaN
2019-03-03/11:24:54.01                 NaN             NaN             NaN
2019-03-03/11:24:54.04                 NaN             NaN             NaN
2019-03-03/11:24:54.07                 NaN             NaN             NaN
2019-03-03/11:24:54.11                 NaN             NaN             NaN
2019-03-03/11:24:54.14                 NaN             NaN             NaN
2019-03-03/11:24:54.17                 NaN             NaN             NaN
2019-03-03/11:24:54.20                 NaN             NaN             NaN
2019-03-03/11:24:54.23                 NaN             NaN             NaN
2019-03-03/11:24:54.26                 NaN             NaN             NaN
2019-03-03/11:24:54.29                 NaN             NaN             NaN
2019-03-03/11:24:54.32                 NaN             NaN             NaN
2019-03-03/11:24:54.36                 NaN             NaN             NaN
2019-03-03/11:24:54.39                 NaN             NaN             NaN
2019-03-03/11:24:54.42                 NaN             NaN             NaN
2019-03-03/11:24:54.45                 NaN             NaN             NaN
2019-03-03/11:24:54.48                 NaN             NaN             NaN
2019-03-03/11:24:54.51                 NaN             NaN             NaN
2019-03-03/11:24:54.54                 NaN             NaN             NaN
2019-03-03/11:24:54.57                 NaN             NaN             NaN
2019-03-03/11:24:54.61                 NaN             NaN             NaN
2019-03-03/11:24:54.64                 NaN             NaN             NaN
2019-03-03/11:24:54.67                 NaN             NaN             NaN
2019-03-03/11:24:54.70                 NaN             NaN             NaN
2019-03-03/11:24:54.73                 NaN             NaN             NaN
2019-03-03/11:24:54.76                 NaN             NaN             NaN
2019-03-03/11:24:54.79                 NaN             NaN             NaN
2019-03-03/11:24:54.82                 NaN             NaN             NaN
2019-03-03/11:24:54.86                 NaN             NaN             NaN
2019-03-03/11:24:54.89                 NaN             NaN             NaN
2019-03-03/11:24:54.92                 NaN             NaN             NaN
2019-03-03/11:24:54.95                 NaN             NaN             NaN
2019-03-03/11:24:54.98                 NaN             NaN             NaN
2019-03-03/11:24:55.01                 NaN             NaN             NaN
2019-03-03/11:24:55.04                 NaN             NaN             NaN
2019-03-03/11:24:55.07                 NaN             NaN             NaN
2019-03-03/11:24:55.11                 NaN             NaN             NaN
2019-03-03/11:24:55.14                 NaN             NaN             NaN
2019-03-03/11:24:55.17                 NaN             NaN             NaN
2019-03-03/11:24:55.20                 NaN             NaN             NaN
2019-03-03/11:24:55.23                 NaN             NaN             NaN
2019-03-03/11:24:55.26                 NaN             NaN             NaN
2019-03-03/11:24:55.29                 NaN             NaN             NaN
2019-03-03/11:24:55.32                 NaN             NaN             NaN
2019-03-03/11:24:55.36                 NaN             NaN             NaN
2019-03-03/11:24:55.39                 NaN             NaN             NaN
2019-03-03/11:24:55.42                 NaN             NaN             NaN
2019-03-03/11:24:55.45                 NaN             NaN             NaN
2019-03-03/11:24:55.48                 NaN             NaN             NaN
2019-03-03/11:24:55.51                 NaN             NaN             NaN
2019-03-03/11:24:55.54                 NaN             NaN             NaN
2019-03-03/11:24:55.57                 NaN             NaN             NaN
2019-03-03/11:24:55.61                 NaN             NaN             NaN
2019-03-03/11:24:55.64                 NaN             NaN             NaN
2019-03-03/11:24:55.67                 NaN             NaN             NaN
2019-03-03/11:24:55.70                 NaN             NaN             NaN
2019-03-03/11:24:55.73                 NaN             NaN             NaN
2019-03-03/11:24:55.76                 NaN             NaN             NaN
2019-03-03/11:24:55.79                 NaN             NaN             NaN
2019-03-03/11:24:55.82                 NaN             NaN             NaN
2019-03-03/11:24:55.86                 NaN             NaN             NaN
2019-03-03/11:24:55.89                 NaN             NaN             NaN
2019-03-03/11:24:55.92                 NaN             NaN             NaN
2019-03-03/11:24:55.95                 NaN             NaN             NaN
2019-03-03/11:24:55.98                 NaN             NaN             NaN
2019-03-03/11:24:56.01                 NaN             NaN             NaN
2019-03-03/11:24:56.04                 NaN             NaN             NaN
2019-03-03/11:24:56.07                 NaN             NaN             NaN
2019-03-03/11:24:56.11                 NaN             NaN             NaN
2019-03-03/11:24:56.14                 NaN             NaN             NaN
2019-03-03/11:24:56.17                 NaN             NaN             NaN
2019-03-03/11:24:56.20                 NaN             NaN             NaN
2019-03-03/11:24:56.23                 NaN             NaN             NaN
2019-03-03/11:24:56.26                 NaN             NaN             NaN
2019-03-03/11:24:56.29                 NaN             NaN             NaN
2019-03-03/11:24:56.32                 NaN             NaN             NaN
2019-03-03/11:24:56.36                 NaN             NaN             NaN
2019-03-03/11:24:56.39                 NaN             NaN             NaN
2019-03-03/11:24:56.42                 NaN             NaN             NaN
2019-03-03/11:24:56.45                 NaN             NaN             NaN
2019-03-03/11:24:56.48                 NaN             NaN             NaN
2019-03-03/11:24:56.51                 NaN             NaN             NaN
2019-03-03/11:24:56.54                 NaN             NaN             NaN
2019-03-03/11:24:56.57                 NaN             NaN             NaN
2019-03-03/11:24:56.61                 NaN             NaN             NaN
2019-03-03/11:24:56.64                 NaN             NaN             NaN
2019-03-03/11:24:56.67                 NaN             NaN             NaN
2019-03-03/11:24:56.70                 NaN             NaN             NaN
2019-03-03/11:24:56.73                 NaN             NaN             NaN
2019-03-03/11:24:56.76                 NaN             NaN             NaN
2019-03-03/11:24:56.79                 NaN             NaN             NaN
2019-03-03/11:24:56.82                 NaN             NaN             NaN
2019-03-03/11:24:56.86                 NaN             NaN             NaN
2019-03-03/11:24:56.89                 NaN             NaN             NaN
2019-03-03/11:24:56.92                 NaN             NaN             NaN
2019-03-03/11:24:56.95                 NaN             NaN             NaN
2019-03-03/11:24:56.98                 NaN             NaN             NaN
2019-03-03/11:24:57.01                 NaN             NaN             NaN
2019-03-03/11:24:57.04                 NaN             NaN             NaN
2019-03-03/11:24:57.07                 NaN             NaN             NaN
2019-03-03/11:24:57.11                 NaN             NaN             NaN
2019-03-03/11:24:57.14                 NaN             NaN             NaN
2019-03-03/11:24:57.17                 NaN             NaN             NaN
2019-03-03/11:24:57.20                 NaN             NaN             NaN
2019-03-03/11:24:57.23                 NaN             NaN             NaN
2019-03-03/11:24:57.26                 NaN             NaN             NaN
2019-03-03/11:24:57.29                 NaN             NaN             NaN
2019-03-03/11:24:57.32                 NaN             NaN             NaN
2019-03-03/11:24:57.36                 NaN             NaN             NaN
2019-03-03/11:24:57.39                 NaN             NaN             NaN
2019-03-03/11:24:57.42                 NaN             NaN             NaN
2019-03-03/11:24:57.45                 NaN             NaN             NaN
2019-03-03/11:24:57.48                 NaN             NaN             NaN
2019-03-03/11:24:57.51                 NaN             NaN             NaN
2019-03-03/11:24:57.54                 NaN             NaN             NaN
2019-03-03/11:24:57.57                 NaN             NaN             NaN
2019-03-03/11:24:57.61                 NaN             NaN             NaN
2019-03-03/11:24:57.64                 NaN             NaN             NaN
2019-03-03/11:24:57.67                 NaN             NaN             NaN
2019-03-03/11:24:57.70                 NaN             NaN             NaN
2019-03-03/11:24:57.73                 NaN             NaN             NaN
2019-03-03/11:24:57.76                 NaN             NaN             NaN
2019-03-03/11:24:57.79                 NaN             NaN             NaN
2019-03-03/11:24:57.82                 NaN             NaN             NaN
2019-03-03/11:24:57.86                 NaN             NaN             NaN
2019-03-03/11:24:57.89                 NaN             NaN             NaN
2019-03-03/11:24:57.92                 NaN             NaN             NaN
2019-03-03/11:24:57.95                 NaN             NaN             NaN
2019-03-03/11:24:57.98                 NaN             NaN             NaN
2019-03-03/11:24:58.01                 NaN             NaN             NaN
2019-03-03/11:24:58.04                 NaN             NaN             NaN
2019-03-03/11:24:58.07                 NaN             NaN             NaN
2019-03-03/11:24:58.11                 NaN             NaN             NaN
2019-03-03/11:24:58.14                 NaN             NaN             NaN
2019-03-03/11:24:58.17                 NaN             NaN             NaN
2019-03-03/11:24:58.20                 NaN             NaN             NaN
2019-03-03/11:24:58.23                 NaN             NaN             NaN
2019-03-03/11:24:58.26                 NaN             NaN             NaN
2019-03-03/11:24:58.29                 NaN             NaN             NaN
2019-03-03/11:24:58.32                 NaN             NaN             NaN
2019-03-03/11:24:58.36                 NaN             NaN             NaN
2019-03-03/11:24:58.39                 NaN             NaN             NaN
2019-03-03/11:24:58.42                 NaN             NaN             NaN
2019-03-03/11:24:58.45                 NaN             NaN             NaN
2019-03-03/11:24:58.48                 NaN             NaN             NaN
2019-03-03/11:24:58.51                 NaN             NaN             NaN
2019-03-03/11:24:58.54                 NaN             NaN             NaN
2019-03-03/11:24:58.57                 NaN             NaN             NaN
2019-03-03/11:24:58.61                 NaN             NaN             NaN
2019-03-03/11:24:58.64                 NaN             NaN             NaN
2019-03-03/11:24:58.67                 NaN             NaN             NaN
2019-03-03/11:24:58.70                 NaN             NaN             NaN
2019-03-03/11:24:58.73                 NaN             NaN             NaN
2019-03-03/11:24:58.76                 NaN             NaN             NaN
2019-03-03/11:24:58.79                 NaN             NaN             NaN
2019-03-03/11:24:58.82                 NaN             NaN             NaN
2019-03-03/11:24:58.86                 NaN             NaN             NaN
2019-03-03/11:24:58.89                 NaN             NaN             NaN
2019-03-03/11:24:58.92                 NaN             NaN             NaN
2019-03-03/11:24:58.95                 NaN             NaN             NaN
2019-03-03/11:24:58.98                 NaN             NaN             NaN
2019-03-03/11:24:59.01                 NaN             NaN             NaN
2019-03-03/11:24:59.04                 NaN             NaN             NaN
2019-03-03/11:24:59.07                 NaN             NaN             NaN
2019-03-03/11:24:59.11                 NaN             NaN             NaN
2019-03-03/11:24:59.14                 NaN             NaN             NaN
2019-03-03/11:24:59.17                 NaN             NaN             NaN
2019-03-03/11:24:59.20                 NaN             NaN             NaN
2019-03-03/11:24:59.23                 NaN             NaN             NaN
2019-03-03/11:24:59.26                 NaN             NaN             NaN
2019-03-03/11:24:59.29                 NaN             NaN             NaN
2019-03-03/11:24:59.32                 NaN             NaN             NaN
2019-03-03/11:24:59.36                 NaN             NaN             NaN
2019-03-03/11:24:59.39                 NaN             NaN             NaN
2019-03-03/11:24:59.42                 NaN             NaN             NaN
2019-03-03/11:24:59.45                 NaN             NaN             NaN
2019-03-03/11:24:59.48                 NaN             NaN             NaN
2019-03-03/11:24:59.51                 NaN             NaN             NaN
2019-03-03/11:24:59.54                 NaN             NaN             NaN
2019-03-03/11:24:59.57                 NaN             NaN             NaN
2019-03-03/11:24:59.61                 NaN             NaN             NaN
2019-03-03/11:24:59.64                 NaN             NaN             NaN
2019-03-03/11:24:59.67                 NaN             NaN             NaN
2019-03-03/11:24:59.70                 NaN             NaN             NaN
2019-03-03/11:24:59.73                 NaN             NaN             NaN
2019-03-03/11:24:59.76                 NaN             NaN             NaN
2019-03-03/11:24:59.79                 NaN             NaN             NaN
2019-03-03/11:24:59.82                 NaN             NaN             NaN
2019-03-03/11:24:59.86                 NaN             NaN             NaN
2019-03-03/11:24:59.89                 NaN             NaN             NaN
2019-03-03/11:24:59.92                 NaN             NaN             NaN
2019-03-03/11:24:59.95                 NaN             NaN             NaN
2019-03-03/11:24:59.98                 NaN             NaN             NaN
2019-03-03/11:25:00.01          -58.563205      -49.840860       15.509010
2019-03-03/11:25:00.04          -58.571252      -49.862453       15.508212
2019-03-03/11:25:00.07          -58.579298      -49.884046       15.507414
2019-03-03/11:25:00.11          -58.587344      -49.905639       15.506616
2019-03-03/11:25:00.14          -58.595650      -49.927929       15.505793
2019-03-03/11:25:00.17          -58.603697      -49.949521       15.504995
2019-03-03/11:25:00.20          -58.611743      -49.971114       15.504197
2019-03-03/11:25:00.23          -58.619789      -49.992707       15.503400
2019-03-03/11:25:00.26          -58.628095      -50.014997       15.502576
2019-03-03/11:25:00.29          -58.636141      -50.036590       15.501778
2019-03-03/11:25:00.32          -58.644188      -50.058182       15.500981
2019-03-03/11:25:00.36          -58.652234      -50.079775       15.500183
2019-03-03/11:25:00.39          -58.660540      -50.102065       15.499359
2019-03-03/11:25:00.42          -58.668586      -50.123658       15.498561
2019-03-03/11:25:00.45          -58.676632      -50.145250       15.497764
2019-03-03/11:25:00.48          -58.684679      -50.166843       15.496966
2019-03-03/11:25:00.51          -58.692984      -50.189133       15.496142
2019-03-03/11:25:00.54          -58.701031      -50.210726       15.495345
2019-03-03/11:25:00.57          -58.709077      -50.232319       15.494547
2019-03-03/11:25:00.61          -58.717123      -50.253911       15.493749
2019-03-03/11:25:00.64          -58.725429      -50.276201       15.492926
2019-03-03/11:25:00.67          -58.733475      -50.297794       15.492128
2019-03-03/11:25:00.70          -58.741522      -50.319387       15.491330
2019-03-03/11:25:00.73          -58.749568      -50.340980       15.490532
2019-03-03/11:25:00.76          -58.757874      -50.363269       15.489709
2019-03-03/11:25:00.79          -58.765920      -50.384862       15.488911
2019-03-03/11:25:00.82          -58.773966      -50.406455       15.488113
2019-03-03/11:25:00.86          -58.782013      -50.428048       15.487315
2019-03-03/11:25:00.89          -58.790318      -50.450337       15.486492
2019-03-03/11:25:00.92          -58.798365      -50.471930       15.485694
2019-03-03/11:25:00.95          -58.806411      -50.493523       15.484896
2019-03-03/11:25:00.98          -58.814457      -50.515116       15.484099
2019-03-03/11:25:01.01          -58.822625      -50.537655       15.483176
2019-03-03/11:25:01.04          -58.830432      -50.559679       15.482207
2019-03-03/11:25:01.07          -58.838240      -50.581703       15.481238
2019-03-03/11:25:01.11          -58.846048      -50.603727       15.480268
2019-03-03/11:25:01.14          -58.854107      -50.626462       15.479268
2019-03-03/11:25:01.17          -58.861915      -50.648486       15.478299
2019-03-03/11:25:01.20          -58.869723      -50.670509       15.477330
2019-03-03/11:25:01.23          -58.877530      -50.692534       15.476361
2019-03-03/11:25:01.26          -58.885590      -50.715268       15.475361
2019-03-03/11:25:01.29          -58.893397      -50.737292       15.474392
2019-03-03/11:25:01.32          -58.901205      -50.759316       15.473422
2019-03-03/11:25:01.36          -58.909013      -50.781340       15.472453
2019-03-03/11:25:01.39          -58.917072      -50.804074       15.471453
2019-03-03/11:25:01.42          -58.924880      -50.826098       15.470484
2019-03-03/11:25:01.45          -58.932688      -50.848122       15.469515
2019-03-03/11:25:01.48          -58.940495      -50.870146       15.468546
2019-03-03/11:25:01.51          -58.948555      -50.892880       15.467545
2019-03-03/11:25:01.54          -58.956363      -50.914904       15.466576
2019-03-03/11:25:01.57          -58.964170      -50.936928       15.465607
2019-03-03/11:25:01.61          -58.971978      -50.958952       15.464638
2019-03-03/11:25:01.64          -58.980037      -50.981687       15.463638
2019-03-03/11:25:01.67          -58.987845      -51.003711       15.462669
2019-03-03/11:25:01.70          -58.995653      -51.025734       15.461700
2019-03-03/11:25:01.73          -59.003460      -51.047759       15.460731
2019-03-03/11:25:01.76          -59.011520      -51.070493       15.459730
2019-03-03/11:25:01.79          -59.019328      -51.092517       15.458761
2019-03-03/11:25:01.82          -59.027135      -51.114541       15.457792
2019-03-03/11:25:01.86          -59.034943      -51.136565       15.456823
2019-03-03/11:25:01.89          -59.043002      -51.159299       15.455823
2019-03-03/11:25:01.92          -59.050810      -51.181323       15.454854
2019-03-03/11:25:01.95          -59.058618      -51.203347       15.453885
2019-03-03/11:25:01.98          -59.066426      -51.225371       15.452916
2019-03-03/11:25:02.01          -59.074338      -51.248359       15.451816
2019-03-03/11:25:02.04          -59.081891      -51.270820       15.450676
2019-03-03/11:25:02.07          -59.089445      -51.293281       15.449536
2019-03-03/11:25:02.11          -59.096999      -51.315743       15.448396
2019-03-03/11:25:02.14          -59.104796      -51.338928       15.447220
2019-03-03/11:25:02.17          -59.112350      -51.361390       15.446080
2019-03-03/11:25:02.20          -59.119903      -51.383851       15.444940
2019-03-03/11:25:02.23          -59.127457      -51.406312       15.443800
2019-03-03/11:25:02.26          -59.135254      -51.429498       15.442624
2019-03-03/11:25:02.29          -59.142808      -51.451959       15.441484
2019-03-03/11:25:02.32          -59.150362      -51.474420       15.440344
2019-03-03/11:25:02.36          -59.157915      -51.496881       15.439204
2019-03-03/11:25:02.39          -59.165713      -51.520067       15.438027
2019-03-03/11:25:02.42          -59.173266      -51.542528       15.436887
2019-03-03/11:25:02.45          -59.180820      -51.564989       15.435748
2019-03-03/11:25:02.48          -59.188374      -51.587450       15.434608
2019-03-03/11:25:02.51          -59.196171      -51.610636       15.433431
2019-03-03/11:25:02.54          -59.203725      -51.633097       15.432291
2019-03-03/11:25:02.57          -59.211278      -51.655558       15.431151
2019-03-03/11:25:02.61          -59.218832      -51.678019       15.430011
2019-03-03/11:25:02.64          -59.226629      -51.701205       15.428835
2019-03-03/11:25:02.67          -59.234183      -51.723666       15.427695
2019-03-03/11:25:02.70          -59.241737      -51.746127       15.426555
2019-03-03/11:25:02.73          -59.249290      -51.768589       15.425415
2019-03-03/11:25:02.76          -59.257088      -51.791774       15.424238
2019-03-03/11:25:02.79          -59.264641      -51.814235       15.423099
2019-03-03/11:25:02.82          -59.272195      -51.836697       15.421959
2019-03-03/11:25:02.86          -59.279749      -51.859158       15.420819
2019-03-03/11:25:02.89          -59.287546      -51.882343       15.419642
2019-03-03/11:25:02.92          -59.295100      -51.904805       15.418502
2019-03-03/11:25:02.95          -59.302653      -51.927266       15.417362
2019-03-03/11:25:02.98          -59.310207      -51.949727       15.416223
2019-03-03/11:25:03.01          -59.317844      -51.973168       15.414948
2019-03-03/11:25:03.04          -59.325122      -51.996070       15.413640
2019-03-03/11:25:03.07          -59.332400      -52.018971       15.412332
2019-03-03/11:25:03.11          -59.339678      -52.041873       15.411024
2019-03-03/11:25:03.14          -59.347191      -52.065513       15.409674
2019-03-03/11:25:03.17          -59.354468      -52.088414       15.408366
2019-03-03/11:25:03.20          -59.361746      -52.111316       15.407058
2019-03-03/11:25:03.23          -59.369024      -52.134217       15.405750
2019-03-03/11:25:03.26          -59.376537      -52.157857       15.404400
2019-03-03/11:25:03.29          -59.383815      -52.180759       15.403092
2019-03-03/11:25:03.32          -59.391092      -52.203660       15.401784
2019-03-03/11:25:03.36          -59.398370      -52.226562       15.400476
2019-03-03/11:25:03.39          -59.405883      -52.250202       15.399126
2019-03-03/11:25:03.42          -59.413161      -52.273103       15.397818
2019-03-03/11:25:03.45          -59.420439      -52.296005       15.396510
2019-03-03/11:25:03.48          -59.427717      -52.318906       15.395202
2019-03-03/11:25:03.51          -59.435229      -52.342546       15.393852
2019-03-03/11:25:03.54          -59.442507      -52.365448       15.392544
2019-03-03/11:25:03.57          -59.449785      -52.388349       15.391236
2019-03-03/11:25:03.61          -59.457063      -52.411251       15.389928
2019-03-03/11:25:03.64          -59.464575      -52.434891       15.388578
2019-03-03/11:25:03.67          -59.471853      -52.457792       15.387270
2019-03-03/11:25:03.70          -59.479131      -52.480694       15.385962
2019-03-03/11:25:03.73          -59.486409      -52.503595       15.384654
2019-03-03/11:25:03.76          -59.493921      -52.527235       15.383303
2019-03-03/11:25:03.79          -59.501199      -52.550137       15.381995
2019-03-03/11:25:03.82          -59.508477      -52.573038       15.380687
2019-03-03/11:25:03.86          -59.515755      -52.595940       15.379379
2019-03-03/11:25:03.89          -59.523268      -52.619580       15.378029
2019-03-03/11:25:03.92          -59.530546      -52.642481       15.376721
2019-03-03/11:25:03.95          -59.537823      -52.665383       15.375413
2019-03-03/11:25:03.98          -59.545101      -52.688284       15.374105
2019-03-03/11:25:04.01          -59.552449      -52.712184       15.372658
2019-03-03/11:25:04.04          -59.559444      -52.735532       15.371183
2019-03-03/11:25:04.07          -59.566438      -52.758881       15.369708
2019-03-03/11:25:04.11          -59.573433      -52.782229       15.368234
2019-03-03/11:25:04.14          -59.580653      -52.806331       15.366711
2019-03-03/11:25:04.17          -59.587647      -52.829679       15.365236
2019-03-03/11:25:04.20          -59.594642      -52.853028       15.363761
2019-03-03/11:25:04.23          -59.601636      -52.876376       15.362286
2019-03-03/11:25:04.26          -59.608857      -52.900478       15.360764
2019-03-03/11:25:04.29          -59.615851      -52.923826       15.359289
2019-03-03/11:25:04.32          -59.622846      -52.947175       15.357814
2019-03-03/11:25:04.36          -59.629840      -52.970523       15.356339
2019-03-03/11:25:04.39          -59.637060      -52.994625       15.354817
2019-03-03/11:25:04.42          -59.644055      -53.017974       15.353342
2019-03-03/11:25:04.45          -59.651049      -53.041322       15.351867
2019-03-03/11:25:04.48          -59.658044      -53.064671       15.350392
2019-03-03/11:25:04.51          -59.665264      -53.088772       15.348870
2019-03-03/11:25:04.54          -59.672258      -53.112121       15.347395
2019-03-03/11:25:04.57          -59.679253      -53.135469       15.345920
2019-03-03/11:25:04.61          -59.686247      -53.158818       15.344445
2019-03-03/11:25:04.64          -59.693467      -53.182919       15.342922
2019-03-03/11:25:04.67          -59.700462      -53.206268       15.341447
2019-03-03/11:25:04.70          -59.707456      -53.229616       15.339973
2019-03-03/11:25:04.73          -59.714451      -53.252965       15.338498
2019-03-03/11:25:04.76          -59.721671      -53.277066       15.336975
2019-03-03/11:25:04.79          -59.728665      -53.300415       15.335500
2019-03-03/11:25:04.82          -59.735660      -53.323763       15.334025
2019-03-03/11:25:04.86          -59.742654      -53.347112       15.332550
2019-03-03/11:25:04.89          -59.749874      -53.371213       15.331028
2019-03-03/11:25:04.92          -59.756869      -53.394562       15.329553
2019-03-03/11:25:04.95          -59.763863      -53.417910       15.328078
2019-03-03/11:25:04.98          -59.770858      -53.441259       15.326603
2019-03-03/11:25:05.01          -59.777894      -53.465624       15.324984
2019-03-03/11:25:05.04          -59.784572      -53.489426       15.323343
2019-03-03/11:25:05.07          -59.791250      -53.513229       15.321701
2019-03-03/11:25:05.11          -59.797928      -53.537031       15.320060
2019-03-03/11:25:05.14          -59.804821      -53.561601       15.318366
2019-03-03/11:25:05.17          -59.811499      -53.585404       15.316724
2019-03-03/11:25:05.20          -59.818177      -53.609206       15.315083
2019-03-03/11:25:05.23          -59.824855      -53.633008       15.313442
2019-03-03/11:25:05.26          -59.831748      -53.657579       15.311747
2019-03-03/11:25:05.29          -59.838426      -53.681381       15.310106
2019-03-03/11:25:05.32          -59.845104      -53.705183       15.308465
2019-03-03/11:25:05.36          -59.851782      -53.728986       15.306823
2019-03-03/11:25:05.39          -59.858675      -53.753556       15.305129
2019-03-03/11:25:05.42          -59.865353      -53.777358       15.303488
2019-03-03/11:25:05.45          -59.872031      -53.801161       15.301846
2019-03-03/11:25:05.48          -59.878709      -53.824963       15.300205
2019-03-03/11:25:05.51          -59.885603      -53.849533       15.298511
2019-03-03/11:25:05.54          -59.892280      -53.873336       15.296869
2019-03-03/11:25:05.57          -59.898958      -53.897138       15.295228
2019-03-03/11:25:05.61          -59.905636      -53.920941       15.293586
2019-03-03/11:25:05.64          -59.912530      -53.945511       15.291892
2019-03-03/11:25:05.67          -59.919208      -53.969313       15.290251
2019-03-03/11:25:05.70          -59.925885      -53.993115       15.288609
2019-03-03/11:25:05.73          -59.932563      -54.016918       15.286968
2019-03-03/11:25:05.76          -59.939457      -54.041488       15.285274
2019-03-03/11:25:05.79          -59.946135      -54.065290       15.283632
2019-03-03/11:25:05.82          -59.952812      -54.089093       15.281991
2019-03-03/11:25:05.86          -59.959490      -54.112895       15.280350
2019-03-03/11:25:05.89          -59.966384      -54.137465       15.278655
2019-03-03/11:25:05.92          -59.973062      -54.161268       15.277014
2019-03-03/11:25:05.95          -59.979740      -54.185070       15.275373
2019-03-03/11:25:05.98          -59.986417      -54.208873       15.273731
2019-03-03/11:25:06.01          -59.993117      -54.233706       15.271943
2019-03-03/11:25:06.04          -59.999460      -54.257962       15.270139
2019-03-03/11:25:06.07          -60.005804      -54.282218       15.268335
2019-03-03/11:25:06.11          -60.012148      -54.306473       15.266532
2019-03-03/11:25:06.14          -60.018696      -54.331512       15.264670
2019-03-03/11:25:06.17          -60.025039      -54.355767       15.262866
2019-03-03/11:25:06.20          -60.031383      -54.380023       15.261063
2019-03-03/11:25:06.23          -60.037727      -54.404279       15.259259
2019-03-03/11:25:06.26          -60.044275      -54.429317       15.257397
2019-03-03/11:25:06.29          -60.050619      -54.453573       15.255594
2019-03-03/11:25:06.32          -60.056962      -54.477829       15.253790
2019-03-03/11:25:06.36          -60.063306      -54.502085       15.251987
2019-03-03/11:25:06.39          -60.069854      -54.527123       15.250125
2019-03-03/11:25:06.42          -60.076198      -54.551379       15.248321
2019-03-03/11:25:06.45          -60.082541      -54.575634       15.246517
2019-03-03/11:25:06.48          -60.088885      -54.599890       15.244714
2019-03-03/11:25:06.51          -60.095433      -54.624928       15.242852
2019-03-03/11:25:06.54          -60.101777      -54.649184       15.241048
2019-03-03/11:25:06.57          -60.108120      -54.673440       15.239245
2019-03-03/11:25:06.61          -60.114464      -54.697696       15.237441
2019-03-03/11:25:06.64          -60.121012      -54.722734       15.235579
2019-03-03/11:25:06.67          -60.127356      -54.746990       15.233776
2019-03-03/11:25:06.70          -60.133700      -54.771245       15.231972
2019-03-03/11:25:06.73          -60.140043      -54.795501       15.230169
2019-03-03/11:25:06.76          -60.146591      -54.820539       15.228307
2019-03-03/11:25:06.79          -60.152935      -54.844795       15.226503
2019-03-03/11:25:06.82          -60.159279      -54.869051       15.224700
2019-03-03/11:25:06.86          -60.165622      -54.893307       15.222896
2019-03-03/11:25:06.89          -60.172171      -54.918345       15.221034
2019-03-03/11:25:06.92          -60.178514      -54.942601       15.219230
2019-03-03/11:25:06.95          -60.184858      -54.966857       15.217427
2019-03-03/11:25:06.98          -60.191202      -54.991113       15.215623
2019-03-03/11:25:07.01          -60.197548      -55.016423       15.213669
2019-03-03/11:25:07.04          -60.203545      -55.041147       15.211705
2019-03-03/11:25:07.07          -60.209542      -55.065872       15.209741
2019-03-03/11:25:07.11          -60.215539      -55.090596       15.207778
2019-03-03/11:25:07.14          -60.221729      -55.116118       15.205751
2019-03-03/11:25:07.17          -60.227726      -55.140842       15.203787
2019-03-03/11:25:07.20          -60.233722      -55.165567       15.201824
2019-03-03/11:25:07.23          -60.239719      -55.190291       15.199860
2019-03-03/11:25:07.26          -60.245909      -55.215813       15.197833
2019-03-03/11:25:07.29          -60.251906      -55.240537       15.195870
2019-03-03/11:25:07.32          -60.257903      -55.265262       15.193906
2019-03-03/11:25:07.36          -60.263899      -55.289986       15.191942
2019-03-03/11:25:07.39          -60.270090      -55.315508       15.189916
2019-03-03/11:25:07.42          -60.276086      -55.340232       15.187952
2019-03-03/11:25:07.45          -60.282083      -55.364957       15.185988
2019-03-03/11:25:07.48          -60.288080      -55.389681       15.184025
2019-03-03/11:25:07.51          -60.294270      -55.415203       15.181998
2019-03-03/11:25:07.54          -60.300267      -55.439927       15.180034
2019-03-03/11:25:07.57          -60.306264      -55.464652       15.178071
2019-03-03/11:25:07.61          -60.312260      -55.489376       15.176107
2019-03-03/11:25:07.64          -60.318450      -55.514898       15.174080
2019-03-03/11:25:07.67          -60.324447      -55.539623       15.172117
2019-03-03/11:25:07.70          -60.330444      -55.564347       15.170153
2019-03-03/11:25:07.73          -60.336441      -55.589071       15.168189
2019-03-03/11:25:07.76          -60.342631      -55.614593       15.166162
2019-03-03/11:25:07.79          -60.348628      -55.639318       15.164199
2019-03-03/11:25:07.82          -60.354624      -55.664042       15.162235
2019-03-03/11:25:07.86          -60.360621      -55.688766       15.160272
2019-03-03/11:25:07.89          -60.366811      -55.714288       15.158245
2019-03-03/11:25:07.92          -60.372808      -55.739013       15.156281
2019-03-03/11:25:07.95          -60.378805      -55.763737       15.154318
2019-03-03/11:25:07.98          -60.384802      -55.788461       15.152354
2019-03-03/11:25:08.01          -60.390775      -55.814254       15.150235
2019-03-03/11:25:08.04          -60.396399      -55.839445       15.148113
2019-03-03/11:25:08.07          -60.402024      -55.864636       15.145992
2019-03-03/11:25:08.11          -60.407648      -55.889827       15.143870
2019-03-03/11:25:08.14          -60.413453      -55.915831       15.141680
2019-03-03/11:25:08.17          -60.419077      -55.941022       15.139558
2019-03-03/11:25:08.20          -60.424701      -55.966213       15.137436
2019-03-03/11:25:08.23          -60.430325      -55.991404       15.135314
2019-03-03/11:25:08.26          -60.436131      -56.017407       15.133124
2019-03-03/11:25:08.29          -60.441755      -56.042598       15.131002
2019-03-03/11:25:08.32          -60.447379      -56.067789       15.128880
2019-03-03/11:25:08.36          -60.453003      -56.092980       15.126758
2019-03-03/11:25:08.39          -60.458808      -56.118984       15.124568
2019-03-03/11:25:08.42          -60.464433      -56.144175       15.122446
2019-03-03/11:25:08.45          -60.470057      -56.169366       15.120325
2019-03-03/11:25:08.48          -60.475681      -56.194557       15.118203
2019-03-03/11:25:08.51          -60.481486      -56.220561       15.116013
2019-03-03/11:25:08.54          -60.487110      -56.245752       15.113891
2019-03-03/11:25:08.57          -60.492734      -56.270943       15.111769
2019-03-03/11:25:08.61          -60.498358      -56.296134       15.109647
2019-03-03/11:25:08.64          -60.504164      -56.322137       15.107457
2019-03-03/11:25:08.67          -60.509788      -56.347328       15.105335
2019-03-03/11:25:08.70          -60.515412      -56.372519       15.103213
2019-03-03/11:25:08.73          -60.521036      -56.397710       15.101091
2019-03-03/11:25:08.76          -60.526842      -56.423714       15.098901
2019-03-03/11:25:08.79          -60.532466      -56.448905       15.096779
2019-03-03/11:25:08.82          -60.538090      -56.474096       15.094658
2019-03-03/11:25:08.86          -60.543714      -56.499287       15.092536
2019-03-03/11:25:08.89          -60.549519      -56.525290       15.090346
2019-03-03/11:25:08.92          -60.555143      -56.550481       15.088224
2019-03-03/11:25:08.95          -60.560767      -56.575672       15.086102
2019-03-03/11:25:08.98          -60.566392      -56.600863       15.083980
2019-03-03/11:25:09.01          -60.571967      -56.627140       15.081700
2019-03-03/11:25:09.04          -60.577194      -56.652800       15.079424
2019-03-03/11:25:09.07          -60.582421      -56.678461       15.077148
2019-03-03/11:25:09.11          -60.587649      -56.704121       15.074872
2019-03-03/11:25:09.14          -60.593045      -56.730610       15.072523
2019-03-03/11:25:09.17          -60.598272      -56.756270       15.070247
2019-03-03/11:25:09.20          -60.603499      -56.781931       15.067971
2019-03-03/11:25:09.23          -60.608727      -56.807592       15.065695
2019-03-03/11:25:09.26          -60.614123      -56.834080       15.063346
2019-03-03/11:25:09.29          -60.619350      -56.859741       15.061070
2019-03-03/11:25:09.32          -60.624577      -56.885401       15.058794
2019-03-03/11:25:09.36          -60.629805      -56.911062       15.056518
2019-03-03/11:25:09.39          -60.635201      -56.937550       15.054169
2019-03-03/11:25:09.42          -60.640428      -56.963211       15.051893
2019-03-03/11:25:09.45          -60.645655      -56.988871       15.049617
2019-03-03/11:25:09.48          -60.650883      -57.014532       15.047341
2019-03-03/11:25:09.51          -60.656279      -57.041020       15.044991
2019-03-03/11:25:09.54          -60.661506      -57.066681       15.042715
2019-03-03/11:25:09.57          -60.666733      -57.092341       15.040440
2019-03-03/11:25:09.61          -60.671961      -57.118002       15.038164
2019-03-03/11:25:09.64          -60.677357      -57.144490       15.035814
2019-03-03/11:25:09.67          -60.682584      -57.170151       15.033538
2019-03-03/11:25:09.70          -60.687811      -57.195811       15.031262
2019-03-03/11:25:09.73          -60.693039      -57.221472       15.028986
2019-03-03/11:25:09.76          -60.698435      -57.247960       15.026637
2019-03-03/11:25:09.79          -60.703662      -57.273621       15.024361
2019-03-03/11:25:09.82          -60.708889      -57.299282       15.022085
2019-03-03/11:25:09.86          -60.714117      -57.324942       15.019809
2019-03-03/11:25:09.89          -60.719513      -57.351431       15.017460
2019-03-03/11:25:09.92          -60.724740      -57.377091       15.015184
2019-03-03/11:25:09.95          -60.729967      -57.402752       15.012908
2019-03-03/11:25:09.98          -60.735195      -57.428412       15.010632
2019-03-03/11:25:10.01          -60.740349      -57.455176       15.008195
2019-03-03/11:25:10.04          -60.745161      -57.481311       15.005769
2019-03-03/11:25:10.07          -60.749973      -57.507445       15.003343
2019-03-03/11:25:10.11          -60.754785      -57.533580       15.000917
2019-03-03/11:25:10.14          -60.759752      -57.560557       14.998413
2019-03-03/11:25:10.17          -60.764563      -57.586692       14.995987
2019-03-03/11:25:10.20          -60.769375      -57.612827       14.993560
2019-03-03/11:25:10.23          -60.774187      -57.638961       14.991134
2019-03-03/11:25:10.26          -60.779154      -57.665939       14.988630
2019-03-03/11:25:10.29          -60.783965      -57.692074       14.986204
2019-03-03/11:25:10.32          -60.788777      -57.718208       14.983778
2019-03-03/11:25:10.36          -60.793589      -57.744343       14.981352
2019-03-03/11:25:10.39          -60.798556      -57.771320       14.978847
2019-03-03/11:25:10.42          -60.803368      -57.797455       14.976421
2019-03-03/11:25:10.45          -60.808179      -57.823590       14.973995
2019-03-03/11:25:10.48          -60.812991      -57.849724       14.971569
2019-03-03/11:25:10.51          -60.817958      -57.876702       14.969065
2019-03-03/11:25:10.54          -60.822770      -57.902836       14.966638
2019-03-03/11:25:10.57          -60.827581      -57.928971       14.964212
2019-03-03/11:25:10.61          -60.832393      -57.955106       14.961786
2019-03-03/11:25:10.64          -60.837360      -57.982083       14.959282
2019-03-03/11:25:10.67          -60.842172      -58.008218       14.956856
2019-03-03/11:25:10.70          -60.846984      -58.034352       14.954430
2019-03-03/11:25:10.73          -60.851795      -58.060487       14.952003
2019-03-03/11:25:10.76          -60.856762      -58.087465       14.949499
2019-03-03/11:25:10.79          -60.861574      -58.113599       14.947073
2019-03-03/11:25:10.82          -60.866386      -58.139734       14.944647
2019-03-03/11:25:10.86          -60.871197      -58.165869       14.942221
2019-03-03/11:25:10.89          -60.876164      -58.192846       14.939716
2019-03-03/11:25:10.92          -60.880976      -58.218981       14.937290
2019-03-03/11:25:10.95          -60.885788      -58.245115       14.934864
2019-03-03/11:25:10.98          -60.890600      -58.271250       14.932438
2019-03-03/11:25:11.01          -60.895313      -58.298505       14.929847
2019-03-03/11:25:11.04          -60.899688      -58.325117       14.927272
2019-03-03/11:25:11.07          -60.904063      -58.351728       14.924697
2019-03-03/11:25:11.11          -60.908438      -58.378340       14.922122
2019-03-03/11:25:11.14          -60.912954      -58.405810       14.919463
2019-03-03/11:25:11.17          -60.917329      -58.432422       14.916888
2019-03-03/11:25:11.20          -60.921704      -58.459034       14.914313
2019-03-03/11:25:11.23          -60.926079      -58.485646       14.911738
2019-03-03/11:25:11.26          -60.930596      -58.513116       14.909080
2019-03-03/11:25:11.29          -60.934971      -58.539728       14.906504
2019-03-03/11:25:11.32          -60.939346      -58.566339       14.903929
2019-03-03/11:25:11.36          -60.943721      -58.592951       14.901354
2019-03-03/11:25:11.39          -60.948237      -58.620421       14.898696
2019-03-03/11:25:11.42          -60.952612      -58.647033       14.896121
2019-03-03/11:25:11.45          -60.956987      -58.673645       14.893545
2019-03-03/11:25:11.48          -60.961362      -58.700257       14.890970
2019-03-03/11:25:11.51          -60.965878      -58.727727       14.888312
2019-03-03/11:25:11.54          -60.970253      -58.754339       14.885737
2019-03-03/11:25:11.57          -60.974628      -58.780950       14.883162
2019-03-03/11:25:11.61          -60.979003      -58.807562       14.880586
2019-03-03/11:25:11.64          -60.983520      -58.835032       14.877928
2019-03-03/11:25:11.67          -60.987895      -58.861644       14.875353
2019-03-03/11:25:11.70          -60.992270      -58.888256       14.872778
2019-03-03/11:25:11.73          -60.996645      -58.914868       14.870203
2019-03-03/11:25:11.76          -61.001161      -58.942338       14.867544
2019-03-03/11:25:11.79          -61.005536      -58.968950       14.864969
2019-03-03/11:25:11.82          -61.009911      -58.995562       14.862394
2019-03-03/11:25:11.86          -61.014286      -59.022173       14.859819
2019-03-03/11:25:11.89          -61.018802      -59.049644       14.857161
2019-03-03/11:25:11.92          -61.023177      -59.076255       14.854586
2019-03-03/11:25:11.95          -61.027552      -59.102867       14.852010
2019-03-03/11:25:11.98          -61.031927      -59.129479       14.849435
2019-03-03/11:25:12.01          -61.036177      -59.157231       14.846696
2019-03-03/11:25:12.04          -61.040092      -59.184328       14.843982
2019-03-03/11:25:12.07          -61.044007      -59.211425       14.841267
2019-03-03/11:25:12.11          -61.047923      -59.238523       14.838552
2019-03-03/11:25:12.14          -61.051964      -59.266494       14.835750
2019-03-03/11:25:12.17          -61.055880      -59.293591       14.833036
2019-03-03/11:25:12.20          -61.059795      -59.320688       14.830321
2019-03-03/11:25:12.23          -61.063710      -59.347785       14.827607
2019-03-03/11:25:12.26          -61.067752      -59.375756       14.824805
2019-03-03/11:25:12.29          -61.071667      -59.402854       14.822090
2019-03-03/11:25:12.32          -61.075583      -59.429951       14.819376
2019-03-03/11:25:12.36          -61.079498      -59.457048       14.816661
2019-03-03/11:25:12.39          -61.083540      -59.485019       14.813859
2019-03-03/11:25:12.42          -61.087455      -59.512116       14.811145
2019-03-03/11:25:12.45          -61.091370      -59.539213       14.808430
2019-03-03/11:25:12.48          -61.095286      -59.566311       14.805716
2019-03-03/11:25:12.51          -61.099327      -59.594282       14.802914
2019-03-03/11:25:12.54          -61.103243      -59.621379       14.800199
2019-03-03/11:25:12.57          -61.107158      -59.648476       14.797484
2019-03-03/11:25:12.61          -61.111073      -59.675573       14.794770
2019-03-03/11:25:12.64          -61.115115      -59.703545       14.791968
2019-03-03/11:25:12.67          -61.119030      -59.730642       14.789253
2019-03-03/11:25:12.70          -61.122946      -59.757739       14.786539
2019-03-03/11:25:12.73          -61.126861      -59.784836       14.783824
2019-03-03/11:25:12.76          -61.130903      -59.812807       14.781022
2019-03-03/11:25:12.79          -61.134818      -59.839905       14.778308
2019-03-03/11:25:12.82          -61.138733      -59.867002       14.775593
2019-03-03/11:25:12.86          -61.142649      -59.894099       14.772879
2019-03-03/11:25:12.89          -61.146690      -59.922070       14.770077
2019-03-03/11:25:12.92          -61.150606      -59.949167       14.767362
2019-03-03/11:25:12.95          -61.154521      -59.976264       14.764648
2019-03-03/11:25:12.98          -61.158437      -60.003362       14.761933
2019-03-03/11:25:13.01          -61.162198      -60.031613       14.759049
2019-03-03/11:25:13.04          -61.165631      -60.059193       14.756194
2019-03-03/11:25:13.07          -61.169065      -60.086773       14.753339
2019-03-03/11:25:13.11          -61.172498      -60.114353       14.750483
2019-03-03/11:25:13.14          -61.176042      -60.142822       14.747536
2019-03-03/11:25:13.17          -61.179475      -60.170403       14.744681
2019-03-03/11:25:13.20          -61.182908      -60.197982       14.741825
2019-03-03/11:25:13.23          -61.186342      -60.225562       14.738970
2019-03-03/11:25:13.26          -61.189886      -60.254032       14.736023
2019-03-03/11:25:13.29          -61.193319      -60.281612       14.733168
2019-03-03/11:25:13.32          -61.196752      -60.309192       14.730312
2019-03-03/11:25:13.36          -61.200185      -60.336772       14.727457
2019-03-03/11:25:13.39          -61.203729      -60.365241       14.724510
2019-03-03/11:25:13.42          -61.207162      -60.392821       14.721654
2019-03-03/11:25:13.45          -61.210596      -60.420401       14.718799
2019-03-03/11:25:13.48          -61.214029      -60.447981       14.715944
2019-03-03/11:25:13.51          -61.217573      -60.476451       14.712996
2019-03-03/11:25:13.54          -61.221006      -60.504031       14.710141
2019-03-03/11:25:13.57          -61.224439      -60.531611       14.707286
2019-03-03/11:25:13.61          -61.227873      -60.559191       14.704431
2019-03-03/11:25:13.64          -61.231417      -60.587660       14.701483
2019-03-03/11:25:13.67          -61.234850      -60.615240       14.698628
2019-03-03/11:25:13.70          -61.238283      -60.642820       14.695773
2019-03-03/11:25:13.73          -61.241716      -60.670400       14.692917
2019-03-03/11:25:13.76          -61.245260      -60.698870       14.689970
2019-03-03/11:25:13.79          -61.248693      -60.726450       14.687115
2019-03-03/11:25:13.82          -61.252127      -60.754029       14.684259
2019-03-03/11:25:13.86          -61.255560      -60.781609       14.681404
2019-03-03/11:25:13.89          -61.259104      -60.810079       14.678457
2019-03-03/11:25:13.92          -61.262537      -60.837659       14.675601
2019-03-03/11:25:13.95          -61.265970      -60.865239       14.672746
2019-03-03/11:25:13.98          -61.269404      -60.892819       14.669891
2019-03-03/11:25:14.01          -61.272653      -60.921570       14.666868
2019-03-03/11:25:14.04          -61.275579      -60.949636       14.663883
2019-03-03/11:25:14.07          -61.278505      -60.977701       14.660897
2019-03-03/11:25:14.11          -61.281431      -61.005767       14.657912
2019-03-03/11:25:14.14          -61.284452      -61.034737       14.654830
2019-03-03/11:25:14.17          -61.287378      -61.062803       14.651845
2019-03-03/11:25:14.20          -61.290304      -61.090868       14.648860
2019-03-03/11:25:14.23          -61.293230      -61.118933       14.645875
2019-03-03/11:25:14.26          -61.296251      -61.147904       14.642793
2019-03-03/11:25:14.29          -61.299177      -61.175969       14.639808
2019-03-03/11:25:14.32          -61.302103      -61.204035       14.636822
2019-03-03/11:25:14.36          -61.305029      -61.232100       14.633837
2019-03-03/11:25:14.39          -61.308049      -61.261071       14.630755
2019-03-03/11:25:14.42          -61.310976      -61.289136       14.627770
2019-03-03/11:25:14.45          -61.313902      -61.317201       14.624785
2019-03-03/11:25:14.48          -61.316828      -61.345267       14.621799
2019-03-03/11:25:14.51          -61.319848      -61.374238       14.618718
2019-03-03/11:25:14.54          -61.322774      -61.402303       14.615733
2019-03-03/11:25:14.57          -61.325700      -61.430368       14.612747
2019-03-03/11:25:14.61          -61.328627      -61.458434       14.609762
2019-03-03/11:25:14.64          -61.331647      -61.487404       14.606680
2019-03-03/11:25:14.67          -61.334573      -61.515470       14.603695
2019-03-03/11:25:14.70          -61.337499      -61.543535       14.600710
2019-03-03/11:25:14.73          -61.340425      -61.571601       14.597724
2019-03-03/11:25:14.76          -61.343446      -61.600571       14.594643
2019-03-03/11:25:14.79          -61.346372      -61.628637       14.591658
2019-03-03/11:25:14.82          -61.349298      -61.656702       14.588672
2019-03-03/11:25:14.86          -61.352224      -61.684767       14.585687
2019-03-03/11:25:14.89          -61.355245      -61.713738       14.582605
2019-03-03/11:25:14.92          -61.358171      -61.741803       14.579620
2019-03-03/11:25:14.95          -61.361097      -61.769869       14.576635
2019-03-03/11:25:14.98          -61.364023      -61.797934       14.573649
2019-03-03/11:25:15.01          -61.366734      -61.827187       14.570492
2019-03-03/11:25:15.04          -61.369127      -61.855739       14.567377
2019-03-03/11:25:15.07          -61.371521      -61.884290       14.564261
2019-03-03/11:25:15.11          -61.373914      -61.912841       14.561145
2019-03-03/11:25:15.14          -61.376385      -61.942313       14.557929
2019-03-03/11:25:15.17          -61.378778      -61.970865       14.554814
2019-03-03/11:25:15.20          -61.381171      -61.999416       14.551698
2019-03-03/11:25:15.23          -61.383565      -62.027968       14.548583
2019-03-03/11:25:15.26          -61.386035      -62.057440       14.545367
2019-03-03/11:25:15.29          -61.388429      -62.085991       14.542251
2019-03-03/11:25:15.32          -61.390822      -62.114543       14.539135
2019-03-03/11:25:15.36          -61.393215      -62.143094       14.536020
2019-03-03/11:25:15.39          -61.395686      -62.172566       14.532804
2019-03-03/11:25:15.42          -61.398079      -62.201118       14.529688
2019-03-03/11:25:15.45          -61.400473      -62.229669       14.526573
2019-03-03/11:25:15.48          -61.402866      -62.258221       14.523457
2019-03-03/11:25:15.51          -61.405336      -62.287693       14.520241
2019-03-03/11:25:15.54          -61.407730      -62.316244       14.517125
2019-03-03/11:25:15.57          -61.410123      -62.344796       14.514010
2019-03-03/11:25:15.61          -61.412517      -62.373347       14.510894
2019-03-03/11:25:15.64          -61.414910      -62.401898       14.507779
2019-03-03/11:25:15.67          -61.417380      -62.431371       14.504562
2019-03-03/11:25:15.70          -61.419774      -62.459922       14.501447
2019-03-03/11:25:15.73          -61.422167      -62.488474       14.498331
2019-03-03/11:25:15.76          -61.424560      -62.517025       14.495216
2019-03-03/11:25:15.79          -61.427031      -62.546497       14.492000
2019-03-03/11:25:15.82          -61.429424      -62.575049       14.488884
2019-03-03/11:25:15.86          -61.431818      -62.603600       14.485768
2019-03-03/11:25:15.89          -61.434211      -62.632151       14.482653
2019-03-03/11:25:15.92          -61.436682      -62.661624       14.479437
2019-03-03/11:25:15.95          -61.439075      -62.690175       14.476321
2019-03-03/11:25:15.98          -61.441468      -62.718727       14.473206
2019-03-03/11:25:16.01          -61.443555      -62.747547       14.470022
2019-03-03/11:25:16.04          -61.445449      -62.777527       14.466679
2019-03-03/11:25:16.07          -61.447283      -62.806569       14.463440
2019-03-03/11:25:16.11          -61.449117      -62.835612       14.460202
2019-03-03/11:25:16.14          -61.450952      -62.864655       14.456963
2019-03-03/11:25:16.17          -61.452845      -62.894634       14.453620
2019-03-03/11:25:16.20          -61.454680      -62.923677       14.450381
2019-03-03/11:25:16.23          -61.456514      -62.952719       14.447142
2019-03-03/11:25:16.26          -61.458348      -62.981762       14.443903
2019-03-03/11:25:16.29          -61.460242      -63.011741       14.440560
2019-03-03/11:25:16.32          -61.462076      -63.040784       14.437321
2019-03-03/11:25:16.36          -61.463911      -63.069827       14.434083
2019-03-03/11:25:16.39          -61.465745      -63.098869       14.430844
2019-03-03/11:25:16.42          -61.467639      -63.128849       14.427501
2019-03-03/11:25:16.45          -61.469473      -63.157891       14.424262
2019-03-03/11:25:16.48          -61.471307      -63.186934       14.421023
2019-03-03/11:25:16.51          -61.473142      -63.215976       14.417784
2019-03-03/11:25:16.54          -61.475035      -63.245956       14.414441
2019-03-03/11:25:16.57          -61.476870      -63.274998       14.411202
2019-03-03/11:25:16.61          -61.478704      -63.304041       14.407963
2019-03-03/11:25:16.64          -61.480538      -63.333084       14.404725
2019-03-03/11:25:16.67          -61.482432      -63.363063       14.401381
2019-03-03/11:25:16.70          -61.484266      -63.392106       14.398143
2019-03-03/11:25:16.73          -61.486101      -63.421148       14.394904
2019-03-03/11:25:16.76          -61.487935      -63.450191       14.391665
2019-03-03/11:25:16.79          -61.489829      -63.480170       14.388322
2019-03-03/11:25:16.82          -61.491663      -63.509213       14.385083
2019-03-03/11:25:16.86          -61.493497      -63.538256       14.381844
2019-03-03/11:25:16.89          -61.495332      -63.567298       14.378606
2019-03-03/11:25:16.92          -61.497225      -63.597278       14.375262
2019-03-03/11:25:16.95          -61.499059      -63.626320       14.372024
2019-03-03/11:25:16.98          -61.500894      -63.655363       14.368785
2019-03-03/11:25:17.01          -61.502414      -63.684674       14.365484
2019-03-03/11:25:17.04          -61.503716      -63.715160       14.362023
2019-03-03/11:25:17.07          -61.504977      -63.744693       14.358671
2019-03-03/11:25:17.11          -61.506238      -63.774226       14.355319
2019-03-03/11:25:17.14          -61.507500      -63.803760       14.351966
2019-03-03/11:25:17.17          -61.508802      -63.834245       14.348506
2019-03-03/11:25:17.20          -61.510063      -63.863778       14.345153
2019-03-03/11:25:17.23          -61.511324      -63.893312       14.341801
2019-03-03/11:25:17.26          -61.512585      -63.922845       14.338449
2019-03-03/11:25:17.29          -61.513887      -63.953330       14.334988
2019-03-03/11:25:17.32          -61.515149      -63.982864       14.331636
2019-03-03/11:25:17.36          -61.516410      -64.012397       14.328284
2019-03-03/11:25:17.39          -61.517671      -64.041930       14.324931
2019-03-03/11:25:17.42          -61.518973      -64.072416       14.321471
2019-03-03/11:25:17.45          -61.520234      -64.101949       14.318118
2019-03-03/11:25:17.48          -61.521496      -64.131482       14.314766
2019-03-03/11:25:17.51          -61.522757      -64.161015       14.311414
2019-03-03/11:25:17.54          -61.524059      -64.191501       14.307953
2019-03-03/11:25:17.57          -61.525320      -64.221034       14.304601
2019-03-03/11:25:17.61          -61.526581      -64.250567       14.301249
2019-03-03/11:25:17.64          -61.527843      -64.280100       14.297896
2019-03-03/11:25:17.67          -61.529144      -64.310586       14.294436
2019-03-03/11:25:17.70          -61.530406      -64.340119       14.291083
2019-03-03/11:25:17.73          -61.531667      -64.369652       14.287731
2019-03-03/11:25:17.76          -61.532928      -64.399185       14.284379
2019-03-03/11:25:17.79          -61.534230      -64.429671       14.280918
2019-03-03/11:25:17.82          -61.535491      -64.459204       14.277566
2019-03-03/11:25:17.86          -61.536753      -64.488737       14.274214
2019-03-03/11:25:17.89          -61.538014      -64.518270       14.270861
2019-03-03/11:25:17.92          -61.539316      -64.548756       14.267401
2019-03-03/11:25:17.95          -61.540577      -64.578289       14.264048
2019-03-03/11:25:17.98          -61.541838      -64.607822       14.260696
2019-03-03/11:25:18.01          -61.542767      -64.637623       14.257283
2019-03-03/11:25:18.04          -61.543443      -64.668612       14.253708
2019-03-03/11:25:18.07          -61.544098      -64.698633       14.250245
2019-03-03/11:25:18.11          -61.544752      -64.728654       14.246781
2019-03-03/11:25:18.14          -61.545407      -64.758675       14.243318
2019-03-03/11:25:18.17          -61.546083      -64.789665       14.239743
2019-03-03/11:25:18.20          -61.546738      -64.819685       14.236280
2019-03-03/11:25:18.23          -61.547393      -64.849707       14.232816
2019-03-03/11:25:18.26          -61.548047      -64.879727       14.229353
2019-03-03/11:25:18.29          -61.548723      -64.910717       14.225778
2019-03-03/11:25:18.32          -61.549378      -64.940738       14.222315
2019-03-03/11:25:18.36          -61.550033      -64.970759       14.218851
2019-03-03/11:25:18.39          -61.550687      -65.000780       14.215388
2019-03-03/11:25:18.42          -61.551363      -65.031769       14.211813
2019-03-03/11:25:18.45          -61.552018      -65.061790       14.208350
2019-03-03/11:25:18.48          -61.552673      -65.091811       14.204887
2019-03-03/11:25:18.51          -61.553328      -65.121832       14.201423
2019-03-03/11:25:18.54          -61.554003      -65.152821       14.197848
2019-03-03/11:25:18.57          -61.554658      -65.182842       14.194385
2019-03-03/11:25:18.61          -61.555313      -65.212863       14.190922
2019-03-03/11:25:18.64          -61.555968      -65.242884       14.187458
2019-03-03/11:25:18.67          -61.556644      -65.273873       14.183883
2019-03-03/11:25:18.70          -61.557298      -65.303894       14.180420
2019-03-03/11:25:18.73          -61.557953      -65.333915       14.176957
2019-03-03/11:25:18.76          -61.558608      -65.363936       14.173493
2019-03-03/11:25:18.79          -61.559284      -65.394926       14.169918
2019-03-03/11:25:18.82          -61.559938      -65.424947       14.166455
2019-03-03/11:25:18.86          -61.560593      -65.454968       14.162992
2019-03-03/11:25:18.89          -61.561248      -65.484988       14.159529
2019-03-03/11:25:18.92          -61.561924      -65.515978       14.155953
2019-03-03/11:25:18.95          -61.562579      -65.545999       14.152490
2019-03-03/11:25:18.98          -61.563233      -65.576020       14.149027
2019-03-03/11:25:19.01          -61.563544      -65.606306       14.145507
2019-03-03/11:25:19.04          -61.563573      -65.637796       14.141825
2019-03-03/11:25:19.07          -61.563600      -65.668301       14.138258
2019-03-03/11:25:19.11          -61.563628      -65.698807       14.134691
2019-03-03/11:25:19.14          -61.563655      -65.729312       14.131124
2019-03-03/11:25:19.17          -61.563684      -65.760801       14.127443
2019-03-03/11:25:19.20          -61.563711      -65.791307       14.123876
2019-03-03/11:25:19.23          -61.563739      -65.821812       14.120309
2019-03-03/11:25:19.26          -61.563767      -65.852318       14.116742
2019-03-03/11:25:19.29          -61.563795      -65.883807       14.113060
2019-03-03/11:25:19.32          -61.563823      -65.914312       14.109493
2019-03-03/11:25:19.36          -61.563850      -65.944818       14.105927
2019-03-03/11:25:19.39          -61.563878      -65.975323       14.102360
2019-03-03/11:25:19.42          -61.563906      -66.006813       14.098678
2019-03-03/11:25:19.45          -61.563934      -66.037318       14.095111
2019-03-03/11:25:19.48          -61.563961      -66.067823       14.091544
2019-03-03/11:25:19.51          -61.563989      -66.098329       14.087977
2019-03-03/11:25:19.54          -61.564017      -66.129818       14.084296
2019-03-03/11:25:19.57          -61.564045      -66.160324       14.080729
2019-03-03/11:25:19.61          -61.564072      -66.190829       14.077162
2019-03-03/11:25:19.64          -61.564100      -66.221334       14.073595
2019-03-03/11:25:19.67          -61.564128      -66.252824       14.069913
2019-03-03/11:25:19.70          -61.564156      -66.283329       14.066346
2019-03-03/11:25:19.73          -61.564184      -66.313835       14.062780
2019-03-03/11:25:19.76          -61.564211      -66.344340       14.059213
2019-03-03/11:25:19.79          -61.564240      -66.375829       14.055531
2019-03-03/11:25:19.82          -61.564267      -66.406335       14.051964
2019-03-03/11:25:19.86          -61.564295      -66.436840       14.048397
2019-03-03/11:25:19.89          -61.564322      -66.467346       14.044830
2019-03-03/11:25:19.92          -61.564351      -66.498835       14.041149
2019-03-03/11:25:19.95          -61.564378      -66.529340       14.037582
2019-03-03/11:25:19.98          -61.564406      -66.559846       14.034015
2019-03-03/11:25:20.01          -61.564075      -66.590621       14.030396
2019-03-03/11:25:20.04          -61.563430      -66.622619       14.026615
2019-03-03/11:25:20.07          -61.562804      -66.653617       14.022952
2019-03-03/11:25:20.11          -61.562179      -66.684615       14.019289
2019-03-03/11:25:20.14          -61.561554      -66.715613       14.015627
2019-03-03/11:25:20.17          -61.560908      -66.747611       14.011846
2019-03-03/11:25:20.20          -61.560283      -66.778609       14.008183
2019-03-03/11:25:20.23          -61.559657      -66.809607       14.004521
2019-03-03/11:25:20.26          -61.559032      -66.840604       14.000858
2019-03-03/11:25:20.29          -61.558386      -66.872602       13.997077
2019-03-03/11:25:20.32          -61.557761      -66.903600       13.993415
2019-03-03/11:25:20.36          -61.557135      -66.934598       13.989752
2019-03-03/11:25:20.39          -61.556510      -66.965596       13.986089
2019-03-03/11:25:20.42          -61.555864      -66.997594       13.982308
2019-03-03/11:25:20.45          -61.555239      -67.028592       13.978646
2019-03-03/11:25:20.48          -61.554614      -67.059590       13.974983
2019-03-03/11:25:20.51          -61.553988      -67.090588       13.971320
2019-03-03/11:25:20.54          -61.553343      -67.122586       13.967540
2019-03-03/11:25:20.57          -61.552717      -67.153583       13.963877
2019-03-03/11:25:20.61          -61.552092      -67.184581       13.960214
2019-03-03/11:25:20.64          -61.551466      -67.215579       13.956552
2019-03-03/11:25:20.67          -61.550821      -67.247577       13.952771
2019-03-03/11:25:20.70          -61.550195      -67.278575       13.949108
2019-03-03/11:25:20.73          -61.549570      -67.309573       13.945446
2019-03-03/11:25:20.76          -61.548945      -67.340571       13.941783
2019-03-03/11:25:20.79          -61.548299      -67.372569       13.938002
2019-03-03/11:25:20.82          -61.547674      -67.403567       13.934339
2019-03-03/11:25:20.86          -61.547048      -67.434565       13.930677
2019-03-03/11:25:20.89          -61.546423      -67.465563       13.927014
2019-03-03/11:25:20.92          -61.545777      -67.497560       13.923233
2019-03-03/11:25:20.95          -61.545152      -67.528558       13.919571
2019-03-03/11:25:20.98          -61.544526      -67.559556       13.915908
2019-03-03/11:25:21.01          -61.543523      -67.590821       13.912197
2019-03-03/11:25:21.04          -61.542167      -67.623322       13.908324
2019-03-03/11:25:21.07          -61.540853      -67.654807       13.904572
2019-03-03/11:25:21.11          -61.539539      -67.686292       13.900821
2019-03-03/11:25:21.14          -61.538225      -67.717777       13.897069
2019-03-03/11:25:21.17          -61.536869      -67.750278       13.893197
2019-03-03/11:25:21.20          -61.535555      -67.781763       13.889445
2019-03-03/11:25:21.23          -61.534241      -67.813248       13.885693
2019-03-03/11:25:21.26          -61.532927      -67.844733       13.881942
2019-03-03/11:25:21.29          -61.531571      -67.877234       13.878069
2019-03-03/11:25:21.32          -61.530257      -67.908719       13.874318
2019-03-03/11:25:21.36          -61.528943      -67.940204       13.870566
2019-03-03/11:25:21.39          -61.527629      -67.971689       13.866814
2019-03-03/11:25:21.42          -61.526273      -68.004190       13.862942
2019-03-03/11:25:21.45          -61.524959      -68.035675       13.859190
2019-03-03/11:25:21.48          -61.523645      -68.067160       13.855439
2019-03-03/11:25:21.51          -61.522331      -68.098645       13.851687
2019-03-03/11:25:21.54          -61.520975      -68.131146       13.847814
2019-03-03/11:25:21.57          -61.519661      -68.162631       13.844063
2019-03-03/11:25:21.61          -61.518347      -68.194116       13.840311
2019-03-03/11:25:21.64          -61.517033      -68.225601       13.836560
2019-03-03/11:25:21.67          -61.515677      -68.258102       13.832687
2019-03-03/11:25:21.70          -61.514363      -68.289587       13.828935
2019-03-03/11:25:21.73          -61.513049      -68.321072       13.825184
2019-03-03/11:25:21.76          -61.511735      -68.352557       13.821432
2019-03-03/11:25:21.79          -61.510379      -68.385058       13.817560
2019-03-03/11:25:21.82          -61.509065      -68.416542       13.813808
2019-03-03/11:25:21.86          -61.507751      -68.448028       13.810056
2019-03-03/11:25:21.89          -61.506437      -68.479513       13.806305
2019-03-03/11:25:21.92          -61.505080      -68.512013       13.802432
2019-03-03/11:25:21.95          -61.503767      -68.543498       13.798681
2019-03-03/11:25:21.98          -61.502453      -68.574984       13.794929
2019-03-03/11:25:22.01          -61.500756      -68.606733       13.791133
2019-03-03/11:25:22.04          -61.498679      -68.639731       13.787176
2019-03-03/11:25:22.07          -61.496667      -68.671698       13.783344
2019-03-03/11:25:22.11          -61.494655      -68.703665       13.779511
2019-03-03/11:25:22.14          -61.492643      -68.735632       13.775678
2019-03-03/11:25:22.17          -61.490566      -68.768630       13.771721
2019-03-03/11:25:22.20          -61.488553      -68.800597       13.767889
2019-03-03/11:25:22.23          -61.486541      -68.832564       13.764056
2019-03-03/11:25:22.26          -61.484529      -68.864531       13.760223
2019-03-03/11:25:22.29          -61.482452      -68.897529       13.756266
2019-03-03/11:25:22.32          -61.480440      -68.929496       13.752434
2019-03-03/11:25:22.36          -61.478428      -68.961463       13.748601
2019-03-03/11:25:22.39          -61.476416      -68.993430       13.744768
2019-03-03/11:25:22.42          -61.474339      -69.026429       13.740811
2019-03-03/11:25:22.45          -61.472327      -69.058396       13.736979
2019-03-03/11:25:22.48          -61.470315      -69.090363       13.733146
2019-03-03/11:25:22.51          -61.468303      -69.122330       13.729313
2019-03-03/11:25:22.54          -61.466226      -69.155328       13.725356
2019-03-03/11:25:22.57          -61.464214      -69.187295       13.721524
2019-03-03/11:25:22.61          -61.462202      -69.219262       13.717691
2019-03-03/11:25:22.64          -61.460190      -69.251229       13.713858
2019-03-03/11:25:22.67          -61.458113      -69.284227       13.709901
2019-03-03/11:25:22.70          -61.456100      -69.316194       13.706068
2019-03-03/11:25:22.73          -61.454088      -69.348161       13.702236
2019-03-03/11:25:22.76          -61.452076      -69.380128       13.698403
2019-03-03/11:25:22.79          -61.449999      -69.413126       13.694446
2019-03-03/11:25:22.82          -61.447987      -69.445093       13.690613
2019-03-03/11:25:22.86          -61.445975      -69.477060       13.686781
2019-03-03/11:25:22.89          -61.443963      -69.509027       13.682948
2019-03-03/11:25:22.92          -61.441886      -69.542025       13.678991
2019-03-03/11:25:22.95          -61.439874      -69.573992       13.675158
2019-03-03/11:25:22.98          -61.437862      -69.605959       13.671326
2019-03-03/11:25:23.01          -61.435443      -69.638191       13.667453
2019-03-03/11:25:23.04          -61.432601      -69.671686       13.663422
2019-03-03/11:25:23.07          -61.429847      -69.704135       13.659517
2019-03-03/11:25:23.11          -61.427093      -69.736584       13.655612
2019-03-03/11:25:23.14          -61.424340      -69.769033       13.651707
2019-03-03/11:25:23.17          -61.421497      -69.802528       13.647676
2019-03-03/11:25:23.20          -61.418743      -69.834977       13.643771
2019-03-03/11:25:23.23          -61.415990      -69.867426       13.639866
2019-03-03/11:25:23.26          -61.413236      -69.899875       13.635961
2019-03-03/11:25:23.29          -61.410393      -69.933371       13.631930
2019-03-03/11:25:23.32          -61.407640      -69.965819       13.628025
2019-03-03/11:25:23.36          -61.404886      -69.998268       13.624120
2019-03-03/11:25:23.39          -61.402132      -70.030717       13.620215
2019-03-03/11:25:23.42          -61.399290      -70.064213       13.616184
2019-03-03/11:25:23.45          -61.396536      -70.096662       13.612279
2019-03-03/11:25:23.48          -61.393783      -70.129111       13.608374
2019-03-03/11:25:23.51          -61.391029      -70.161559       13.604469
2019-03-03/11:25:23.54          -61.388186      -70.195055       13.600438
2019-03-03/11:25:23.57          -61.385433      -70.227504       13.596533
2019-03-03/11:25:23.61          -61.382679      -70.259953       13.592628
2019-03-03/11:25:23.64          -61.379925      -70.292402       13.588723
2019-03-03/11:25:23.67          -61.377083      -70.325897       13.584692
2019-03-03/11:25:23.70          -61.374329      -70.358346       13.580787
2019-03-03/11:25:23.73          -61.371575      -70.390795       13.576882
2019-03-03/11:25:23.76          -61.368822      -70.423244       13.572977
2019-03-03/11:25:23.79          -61.365979      -70.456740       13.568946
2019-03-03/11:25:23.82          -61.363226      -70.489188       13.565041
2019-03-03/11:25:23.86          -61.360472      -70.521637       13.561136
2019-03-03/11:25:23.89          -61.357718      -70.554086       13.557231
2019-03-03/11:25:23.92          -61.354876      -70.587582       13.553200
2019-03-03/11:25:23.95          -61.352122      -70.620031       13.549295
2019-03-03/11:25:23.98          -61.349368      -70.652480       13.545390
2019-03-03/11:25:24.01          -61.346203      -70.685189       13.541450
2019-03-03/11:25:24.04          -61.342586      -70.719175       13.537353
2019-03-03/11:25:24.07          -61.339082      -70.752098       13.533384
2019-03-03/11:25:24.11          -61.335578      -70.785022       13.529415
2019-03-03/11:25:24.14          -61.332074      -70.817946       13.525446
2019-03-03/11:25:24.17          -61.328457      -70.851932       13.521349
2019-03-03/11:25:24.20          -61.324953      -70.884855       13.517380
2019-03-03/11:25:24.23          -61.321449      -70.917779       13.513411
2019-03-03/11:25:24.26          -61.317945      -70.950703       13.509442
2019-03-03/11:25:24.29          -61.314328      -70.984689       13.505345
2019-03-03/11:25:24.32          -61.310824      -71.017613       13.501376
2019-03-03/11:25:24.36          -61.307320      -71.050536       13.497407
2019-03-03/11:25:24.39          -61.303816      -71.083460       13.493438
2019-03-03/11:25:24.42          -61.300199      -71.117446       13.489341
2019-03-03/11:25:24.45          -61.296695      -71.150370       13.485373
2019-03-03/11:25:24.48          -61.293191      -71.183294       13.481404
2019-03-03/11:25:24.51          -61.289687      -71.216217       13.477435
2019-03-03/11:25:24.54          -61.286070      -71.250203       13.473338
2019-03-03/11:25:24.57          -61.282566      -71.283127       13.469369
2019-03-03/11:25:24.61          -61.279062      -71.316051       13.465400
2019-03-03/11:25:24.64          -61.275558      -71.348974       13.461431
2019-03-03/11:25:24.67          -61.271941      -71.382960       13.457334
2019-03-03/11:25:24.70          -61.268437      -71.415884       13.453365
2019-03-03/11:25:24.73          -61.264933      -71.448808       13.449396
2019-03-03/11:25:24.76          -61.261429      -71.481731       13.445427
2019-03-03/11:25:24.79          -61.257812      -71.515717       13.441330
2019-03-03/11:25:24.82          -61.254308      -71.548641       13.437361
2019-03-03/11:25:24.86          -61.250804      -71.581565       13.433392
2019-03-03/11:25:24.89          -61.247300      -71.614488       13.429424
2019-03-03/11:25:24.92          -61.243683      -71.648474       13.425327
2019-03-03/11:25:24.95          -61.240179      -71.681398       13.421358
2019-03-03/11:25:24.98          -61.236675      -71.714322       13.417389
2019-03-03/11:25:25.01          -61.232736      -71.747503       13.413390
2019-03-03/11:25:25.04          -61.228301      -71.781973       13.409235
2019-03-03/11:25:25.07          -61.224005      -71.815366       13.405211
2019-03-03/11:25:25.11          -61.219708      -71.848758       13.401187
2019-03-03/11:25:25.14          -61.215411      -71.882151       13.397163
2019-03-03/11:25:25.17          -61.210976      -71.916621       13.393009
2019-03-03/11:25:25.20          -61.206680      -71.950014       13.388985
2019-03-03/11:25:25.23          -61.202383      -71.983407       13.384960
2019-03-03/11:25:25.26          -61.198087      -72.016800       13.380936
2019-03-03/11:25:25.29          -61.193652      -72.051270       13.376782
2019-03-03/11:25:25.32          -61.189355      -72.084662       13.372758
2019-03-03/11:25:25.36          -61.185058      -72.118055       13.368734
2019-03-03/11:25:25.39          -61.180762      -72.151448       13.364709
2019-03-03/11:25:25.42          -61.176327      -72.185918       13.360555
2019-03-03/11:25:25.45          -61.172030      -72.219311       13.356531
2019-03-03/11:25:25.48          -61.167734      -72.252704       13.352507
2019-03-03/11:25:25.51          -61.163437      -72.286097       13.348483
2019-03-03/11:25:25.54          -61.159002      -72.320567       13.344329
2019-03-03/11:25:25.57          -61.154705      -72.353959       13.340305
2019-03-03/11:25:25.61          -61.150409      -72.387352       13.336280
2019-03-03/11:25:25.64          -61.146112      -72.420745       13.332256
2019-03-03/11:25:25.67          -61.141677      -72.455215       13.328102
2019-03-03/11:25:25.70          -61.137381      -72.488608       13.324078
2019-03-03/11:25:25.73          -61.133084      -72.522001       13.320054
2019-03-03/11:25:25.76          -61.128788      -72.555394       13.316029
2019-03-03/11:25:25.79          -61.124352      -72.589864       13.311875
2019-03-03/11:25:25.82          -61.120056      -72.623256       13.307851
2019-03-03/11:25:25.86          -61.115759      -72.656649       13.303827
2019-03-03/11:25:25.89          -61.111463      -72.690042       13.299803
2019-03-03/11:25:25.92          -61.107028      -72.724512       13.295649
2019-03-03/11:25:25.95          -61.102731      -72.757905       13.291625
2019-03-03/11:25:25.98          -61.098434      -72.791298       13.287600
2019-03-03/11:25:26.01          -61.093690      -72.824949       13.283551
2019-03-03/11:25:26.04          -61.088412      -72.859905       13.279351
2019-03-03/11:25:26.07          -61.083299      -72.893769       13.275282
2019-03-03/11:25:26.11          -61.078186      -72.927633       13.271212
2019-03-03/11:25:26.14          -61.073074      -72.961497       13.267143
2019-03-03/11:25:26.17          -61.067796      -72.996453       13.262943
2019-03-03/11:25:26.20          -61.062683      -73.030317       13.258873
2019-03-03/11:25:26.23          -61.057570      -73.064181       13.254804
2019-03-03/11:25:26.26          -61.052457      -73.098045       13.250735
2019-03-03/11:25:26.29          -61.047179      -73.133001       13.246534
2019-03-03/11:25:26.32          -61.042066      -73.166865       13.242465
2019-03-03/11:25:26.36          -61.036953      -73.200729       13.238396
2019-03-03/11:25:26.39          -61.031840      -73.234593       13.234326
2019-03-03/11:25:26.42          -61.026562      -73.269549       13.230126
2019-03-03/11:25:26.45          -61.021449      -73.303413       13.226057
2019-03-03/11:25:26.48          -61.016337      -73.337277       13.221987
2019-03-03/11:25:26.51          -61.011224      -73.371141       13.217918
2019-03-03/11:25:26.54          -61.005946      -73.406097       13.213718
2019-03-03/11:25:26.57          -61.000833      -73.439961       13.209648
2019-03-03/11:25:26.61          -60.995720      -73.473825       13.205579
2019-03-03/11:25:26.64          -60.990607      -73.507689       13.201510
2019-03-03/11:25:26.67          -60.985329      -73.542645       13.197309
2019-03-03/11:25:26.70          -60.980216      -73.576509       13.193240
2019-03-03/11:25:26.73          -60.975103      -73.610373       13.189171
2019-03-03/11:25:26.76          -60.969990      -73.644236       13.185102
2019-03-03/11:25:26.79          -60.964712      -73.679193       13.180901
2019-03-03/11:25:26.82          -60.959600      -73.713057       13.176832
2019-03-03/11:25:26.86          -60.954487      -73.746921       13.172763
2019-03-03/11:25:26.89          -60.949374      -73.780784       13.168693
2019-03-03/11:25:26.92          -60.944096      -73.815741       13.164493
2019-03-03/11:25:26.95          -60.938983      -73.849604       13.160424
2019-03-03/11:25:26.98          -60.933870      -73.883469       13.156354
2019-03-03/11:25:27.01          -60.928301      -73.917584       13.152264
2019-03-03/11:25:27.04          -60.922166      -73.953015       13.148023
2019-03-03/11:25:27.07          -60.916222      -73.987338       13.143916
2019-03-03/11:25:27.11          -60.910278      -74.021662       13.139808
2019-03-03/11:25:27.14          -60.904334      -74.055985       13.135700
2019-03-03/11:25:27.17          -60.898199      -74.091415       13.131460
2019-03-03/11:25:27.20          -60.892255      -74.125739       13.127352
2019-03-03/11:25:27.23          -60.886311      -74.160062       13.123244
2019-03-03/11:25:27.26          -60.880367      -74.194385       13.119136
2019-03-03/11:25:27.29          -60.874232      -74.229816       13.114896
2019-03-03/11:25:27.32          -60.868288      -74.264139       13.110788
2019-03-03/11:25:27.36          -60.862344      -74.298463       13.106680
2019-03-03/11:25:27.39          -60.856401      -74.332786       13.102572
2019-03-03/11:25:27.42          -60.850265      -74.368216       13.098332
2019-03-03/11:25:27.45          -60.844321      -74.402540       13.094224
2019-03-03/11:25:27.48          -60.838377      -74.436863       13.090116
2019-03-03/11:25:27.51          -60.832434      -74.471186       13.086008
2019-03-03/11:25:27.54          -60.826298      -74.506617       13.081768
2019-03-03/11:25:27.57          -60.820354      -74.540940       13.077660
2019-03-03/11:25:27.61          -60.814410      -74.575264       13.073552
2019-03-03/11:25:27.64          -60.808467      -74.609587       13.069445
2019-03-03/11:25:27.67          -60.802331      -74.645017       13.065204
2019-03-03/11:25:27.70          -60.796387      -74.679341       13.061096
2019-03-03/11:25:27.73          -60.790443      -74.713664       13.056989
2019-03-03/11:25:27.76          -60.784500      -74.747987       13.052881
2019-03-03/11:25:27.79          -60.778364      -74.783418       13.048640
2019-03-03/11:25:27.82          -60.772420      -74.817741       13.044533
2019-03-03/11:25:27.86          -60.766477      -74.852065       13.040425
2019-03-03/11:25:27.89          -60.760533      -74.886388       13.036317
2019-03-03/11:25:27.92          -60.754397      -74.921818       13.032077
2019-03-03/11:25:27.95          -60.748453      -74.956142       13.027969
2019-03-03/11:25:27.98          -60.742510      -74.990465       13.023861
2019-03-03/11:25:28.01          -60.736086      -75.025035       13.019739
2019-03-03/11:25:28.04          -60.729049      -75.060931       13.015472
2019-03-03/11:25:28.07          -60.722231      -75.095704       13.011339
2019-03-03/11:25:28.11          -60.715413      -75.130478       13.007206
2019-03-03/11:25:28.14          -60.708595      -75.165252       13.003073
2019-03-03/11:25:28.17          -60.701557      -75.201147       12.998806
2019-03-03/11:25:28.20          -60.694739      -75.235921       12.994673
2019-03-03/11:25:28.23          -60.687921      -75.270695       12.990539
2019-03-03/11:25:28.26          -60.681103      -75.305468       12.986406
2019-03-03/11:25:28.29          -60.674065      -75.341364       12.982139
2019-03-03/11:25:28.32          -60.667247      -75.376138       12.978006
2019-03-03/11:25:28.36          -60.660429      -75.410911       12.973873
2019-03-03/11:25:28.39          -60.653611      -75.445685       12.969739
2019-03-03/11:25:28.42          -60.646573      -75.481580       12.965473
2019-03-03/11:25:28.45          -60.639755      -75.516354       12.961339
2019-03-03/11:25:28.48          -60.632937      -75.551128       12.957206
2019-03-03/11:25:28.51          -60.626119      -75.585902       12.953073
2019-03-03/11:25:28.54          -60.619081      -75.621797       12.948806
2019-03-03/11:25:28.57          -60.612263      -75.656571       12.944673
2019-03-03/11:25:28.61          -60.605445      -75.691344       12.940540
2019-03-03/11:25:28.64          -60.598628      -75.726118       12.936406
2019-03-03/11:25:28.67          -60.591590      -75.762014       12.932140
2019-03-03/11:25:28.70          -60.584772      -75.796787       12.928006
2019-03-03/11:25:28.73          -60.577954      -75.831561       12.923873
2019-03-03/11:25:28.76          -60.571136      -75.866335       12.919740
2019-03-03/11:25:28.79          -60.564098      -75.902230       12.915473
2019-03-03/11:25:28.82          -60.557280      -75.937004       12.911340
2019-03-03/11:25:28.86          -60.550462      -75.971778       12.907206
2019-03-03/11:25:28.89          -60.543644      -76.006551       12.903073
2019-03-03/11:25:28.92          -60.536606      -76.042447       12.898806
2019-03-03/11:25:28.95          -60.529788      -76.077220       12.894673
2019-03-03/11:25:28.98          -60.522970      -76.111994       12.890540
2019-03-03/11:25:29.01          -60.515663      -76.147013       12.886398
2019-03-03/11:25:29.04          -60.507704      -76.183371       12.882115
2019-03-03/11:25:29.07          -60.499994      -76.218593       12.877967
2019-03-03/11:25:29.11          -60.492283      -76.253815       12.873818
2019-03-03/11:25:29.14          -60.484573      -76.289037       12.869669
2019-03-03/11:25:29.17          -60.476614      -76.325395       12.865386
2019-03-03/11:25:29.20          -60.468904      -76.360617       12.861237
2019-03-03/11:25:29.23          -60.461194      -76.395839       12.857089
2019-03-03/11:25:29.26          -60.453483      -76.431060       12.852940
2019-03-03/11:25:29.29          -60.445524      -76.467418       12.848657
2019-03-03/11:25:29.32          -60.437814      -76.502640       12.844508
2019-03-03/11:25:29.36          -60.430104      -76.537862       12.840359
2019-03-03/11:25:29.39          -60.422394      -76.573084       12.836211
2019-03-03/11:25:29.42          -60.414435      -76.609442       12.831928
2019-03-03/11:25:29.45          -60.406724      -76.644664       12.827779
2019-03-03/11:25:29.48          -60.399014      -76.679886       12.823630
2019-03-03/11:25:29.51          -60.391304      -76.715107       12.819481
2019-03-03/11:25:29.54          -60.383345      -76.751465       12.815199
2019-03-03/11:25:29.57          -60.375635      -76.786687       12.811050
2019-03-03/11:25:29.61          -60.367924      -76.821909       12.806901
2019-03-03/11:25:29.64          -60.360214      -76.857131       12.802752
2019-03-03/11:25:29.67          -60.352255      -76.893489       12.798470
2019-03-03/11:25:29.70          -60.344545      -76.928711       12.794321
2019-03-03/11:25:29.73          -60.336835      -76.963933       12.790172
2019-03-03/11:25:29.76          -60.329124      -76.999154       12.786023
2019-03-03/11:25:29.79          -60.321165      -77.035512       12.781740
2019-03-03/11:25:29.82          -60.313455      -77.070734       12.777592
2019-03-03/11:25:29.86          -60.305745      -77.105956       12.773443
2019-03-03/11:25:29.89          -60.298035      -77.141178       12.769294
2019-03-03/11:25:29.92          -60.290076      -77.177536       12.765011
2019-03-03/11:25:29.95          -60.282365      -77.212757       12.760862
2019-03-03/11:25:29.98          -60.274655      -77.247979       12.756714
2019-03-03/11:25:30.01          -60.266435      -77.283443       12.752562
2019-03-03/11:25:30.04          -60.257517      -77.320255       12.748275
2019-03-03/11:25:30.07          -60.248877      -77.355917       12.744121
2019-03-03/11:25:30.11          -60.240237      -77.391579       12.739967
2019-03-03/11:25:30.14          -60.231598      -77.427241       12.735814
2019-03-03/11:25:30.17          -60.222679      -77.464054       12.731526
2019-03-03/11:25:30.20          -60.214040      -77.499716       12.727373
2019-03-03/11:25:30.23          -60.205400      -77.535378       12.723219
2019-03-03/11:25:30.26          -60.196760      -77.571040       12.719066
2019-03-03/11:25:30.29          -60.187842      -77.607852       12.714778
2019-03-03/11:25:30.32          -60.179202      -77.643514       12.710624
2019-03-03/11:25:30.36          -60.170563      -77.679176       12.706471
2019-03-03/11:25:30.39          -60.161923      -77.714838       12.702317
2019-03-03/11:25:30.42          -60.153005      -77.751651       12.698030
2019-03-03/11:25:30.45          -60.144365      -77.787313       12.693876
2019-03-03/11:25:30.48          -60.135725      -77.822975       12.689722
2019-03-03/11:25:30.51          -60.127086      -77.858637       12.685569
2019-03-03/11:25:30.54          -60.118167      -77.895449       12.681281
2019-03-03/11:25:30.57          -60.109528      -77.931111       12.677128
2019-03-03/11:25:30.61          -60.100888      -77.966773       12.672974
2019-03-03/11:25:30.64          -60.092248      -78.002435       12.668820
2019-03-03/11:25:30.67          -60.083330      -78.039248       12.664533
2019-03-03/11:25:30.70          -60.074690      -78.074910       12.660379
2019-03-03/11:25:30.73          -60.066051      -78.110572       12.656226
2019-03-03/11:25:30.76          -60.057411      -78.146234       12.652072
2019-03-03/11:25:30.79          -60.048493      -78.183046       12.647785
2019-03-03/11:25:30.82          -60.039853      -78.218708       12.643631
2019-03-03/11:25:30.86          -60.031213      -78.254370       12.639477
2019-03-03/11:25:30.89          -60.022574      -78.290032       12.635324
2019-03-03/11:25:30.92          -60.013655      -78.326845       12.631036
2019-03-03/11:25:30.95          -60.005016      -78.362507       12.626883
2019-03-03/11:25:30.98          -59.996376      -78.398169       12.622729
2019-03-03/11:25:31.01          -59.987217      -78.434063       12.618578
2019-03-03/11:25:31.04          -59.977321      -78.471312       12.614295
2019-03-03/11:25:31.07          -59.967734      -78.507397       12.610146
2019-03-03/11:25:31.11          -59.958147      -78.543482       12.605997
2019-03-03/11:25:31.14          -59.948560      -78.579567       12.601848
2019-03-03/11:25:31.17          -59.938664      -78.616816       12.597565
2019-03-03/11:25:31.20          -59.929077      -78.652901       12.593416
2019-03-03/11:25:31.23          -59.919490      -78.688987       12.589267
2019-03-03/11:25:31.26          -59.909903      -78.725072       12.585118
2019-03-03/11:25:31.29          -59.900007      -78.762321       12.580835
2019-03-03/11:25:31.32          -59.890420      -78.798406       12.576686
2019-03-03/11:25:31.36          -59.880833      -78.834491       12.572537
2019-03-03/11:25:31.39          -59.871246      -78.870576       12.568388
2019-03-03/11:25:31.42          -59.861350      -78.907826       12.564105
2019-03-03/11:25:31.45          -59.851763      -78.943911       12.559956
2019-03-03/11:25:31.48          -59.842176      -78.979996       12.555807
2019-03-03/11:25:31.51          -59.832589      -79.016081       12.551658
2019-03-03/11:25:31.54          -59.822692      -79.053330       12.547375
2019-03-03/11:25:31.57          -59.813106      -79.089415       12.543226
2019-03-03/11:25:31.61          -59.803519      -79.125500       12.539077
2019-03-03/11:25:31.64          -59.793932      -79.161585       12.534928
2019-03-03/11:25:31.67          -59.784035      -79.198835       12.530645
2019-03-03/11:25:31.70          -59.774449      -79.234920       12.526496
2019-03-03/11:25:31.73          -59.764862      -79.271005       12.522347
2019-03-03/11:25:31.76          -59.755275      -79.307090       12.518198
2019-03-03/11:25:31.79          -59.745378      -79.344339       12.513915
2019-03-03/11:25:31.82          -59.735792      -79.380424       12.509766
2019-03-03/11:25:31.86          -59.726205      -79.416509       12.505617
2019-03-03/11:25:31.89          -59.716618      -79.452594       12.501468
2019-03-03/11:25:31.92          -59.706721      -79.489844       12.497185
2019-03-03/11:25:31.95          -59.697135      -79.525929       12.493036
2019-03-03/11:25:31.98          -59.687548      -79.562014       12.488887
2019-03-03/11:25:32.01          -59.677425      -79.598331       12.484748
2019-03-03/11:25:32.04          -59.666520      -79.636017       12.480484
2019-03-03/11:25:32.07          -59.655956      -79.672526       12.476353
2019-03-03/11:25:32.11          -59.645391      -79.709034       12.472222
2019-03-03/11:25:32.14          -59.634827      -79.745543       12.468091
2019-03-03/11:25:32.17          -59.623922      -79.783229       12.463827
2019-03-03/11:25:32.20          -59.613358      -79.819737       12.459696
2019-03-03/11:25:32.23          -59.602794      -79.856246       12.455565
2019-03-03/11:25:32.26          -59.592230      -79.892754       12.451434
2019-03-03/11:25:32.29          -59.581325      -79.930441       12.447170
2019-03-03/11:25:32.32          -59.570761      -79.966949       12.443039
2019-03-03/11:25:32.36          -59.560196      -80.003458       12.438908
2019-03-03/11:25:32.39          -59.549632      -80.039966       12.434777
2019-03-03/11:25:32.42          -59.538727      -80.077652       12.430513
2019-03-03/11:25:32.45          -59.528163      -80.114161       12.426382
2019-03-03/11:25:32.48          -59.517599      -80.150669       12.422251
2019-03-03/11:25:32.51          -59.507035      -80.187178       12.418120
2019-03-03/11:25:32.54          -59.496130      -80.224864       12.413856
2019-03-03/11:25:32.57          -59.485566      -80.261372       12.409725
2019-03-03/11:25:32.61          -59.475001      -80.297881       12.405594
2019-03-03/11:25:32.64          -59.464437      -80.334389       12.401463
2019-03-03/11:25:32.67          -59.453532      -80.372075       12.397199
2019-03-03/11:25:32.70          -59.442968      -80.408584       12.393068
2019-03-03/11:25:32.73          -59.432404      -80.445092       12.388937
2019-03-03/11:25:32.76          -59.421840      -80.481601       12.384806
2019-03-03/11:25:32.79          -59.410935      -80.519287       12.380542
2019-03-03/11:25:32.82          -59.400371      -80.555795       12.376411
2019-03-03/11:25:32.86          -59.389806      -80.592304       12.372280
2019-03-03/11:25:32.89          -59.379242      -80.628812       12.368149
2019-03-03/11:25:32.92          -59.368337      -80.666499       12.363885
2019-03-03/11:25:32.95          -59.357773      -80.703007       12.359754
2019-03-03/11:25:32.98          -59.347209      -80.739516       12.355623
2019-03-03/11:25:33.01          -59.336093      -80.776244       12.351509
2019-03-03/11:25:33.04          -59.324148      -80.814343       12.347275
2019-03-03/11:25:33.07          -59.312578      -80.851252       12.343174
2019-03-03/11:25:33.11          -59.301007      -80.888162       12.339073
2019-03-03/11:25:33.14          -59.289436      -80.925070       12.334971
2019-03-03/11:25:33.17          -59.277491      -80.963170       12.330738
2019-03-03/11:25:33.20          -59.265920      -81.000079       12.326637
2019-03-03/11:25:33.23          -59.254349      -81.036988       12.322535
2019-03-03/11:25:33.26          -59.242778      -81.073897       12.318434
2019-03-03/11:25:33.29          -59.230834      -81.111997       12.314201
2019-03-03/11:25:33.32          -59.219263      -81.148906       12.310099
2019-03-03/11:25:33.36          -59.207692      -81.185815       12.305998
2019-03-03/11:25:33.39          -59.196121      -81.222724       12.301897
2019-03-03/11:25:33.42          -59.184177      -81.260824       12.297664
2019-03-03/11:25:33.45          -59.172606      -81.297733       12.293562
2019-03-03/11:25:33.48          -59.161035      -81.334642       12.289461
2019-03-03/11:25:33.51          -59.149464      -81.371551       12.285360
2019-03-03/11:25:33.54          -59.137520      -81.409651       12.281126
2019-03-03/11:25:33.57          -59.125949      -81.446560       12.277025
2019-03-03/11:25:33.61          -59.114378      -81.483469       12.272924
2019-03-03/11:25:33.64          -59.102807      -81.520378       12.268823
2019-03-03/11:25:33.67          -59.090863      -81.558478       12.264589
2019-03-03/11:25:33.70          -59.079292      -81.595387       12.260488
2019-03-03/11:25:33.73          -59.067721      -81.632296       12.256387
2019-03-03/11:25:33.76          -59.056150      -81.669205       12.252286
2019-03-03/11:25:33.79          -59.044205      -81.707305       12.248052
2019-03-03/11:25:33.82          -59.032634      -81.744213       12.243951
2019-03-03/11:25:33.86          -59.021063      -81.781123       12.239850
2019-03-03/11:25:33.89          -59.009492      -81.818032       12.235748
2019-03-03/11:25:33.92          -58.997548      -81.856131       12.231515
2019-03-03/11:25:33.95          -58.985977      -81.893040       12.227414
2019-03-03/11:25:33.98          -58.974406      -81.929950       12.223312
2019-03-03/11:25:34.01          -58.962269      -81.967074       12.219233
2019-03-03/11:25:34.04          -58.949259      -82.005580       12.215040
2019-03-03/11:25:34.07          -58.936655      -82.042882       12.210978
2019-03-03/11:25:34.11          -58.924051      -82.080184       12.206916
2019-03-03/11:25:34.14          -58.911447      -82.117486       12.202854
2019-03-03/11:25:34.17          -58.898437      -82.155991       12.198662
2019-03-03/11:25:34.20          -58.885833      -82.193293       12.194600
2019-03-03/11:25:34.23          -58.873230      -82.230596       12.190538
2019-03-03/11:25:34.26          -58.860626      -82.267898       12.186476
2019-03-03/11:25:34.29          -58.847616      -82.306403       12.182283
2019-03-03/11:25:34.32          -58.835012      -82.343705       12.178221
2019-03-03/11:25:34.36          -58.822408      -82.381007       12.174160
2019-03-03/11:25:34.39          -58.809805      -82.418309       12.170098
2019-03-03/11:25:34.42          -58.796794      -82.456815       12.165905
2019-03-03/11:25:34.45          -58.784191      -82.494117       12.161843
2019-03-03/11:25:34.48          -58.771587      -82.531419       12.157781
2019-03-03/11:25:34.51          -58.758983      -82.568721       12.153720
2019-03-03/11:25:34.54          -58.745973      -82.607227       12.149527
2019-03-03/11:25:34.57          -58.733369      -82.644529       12.145465
2019-03-03/11:25:34.61          -58.720765      -82.681831       12.141403
2019-03-03/11:25:34.64          -58.708162      -82.719133       12.137341
2019-03-03/11:25:34.67          -58.695151      -82.757638       12.133148
2019-03-03/11:25:34.70          -58.682548      -82.794940       12.129087
2019-03-03/11:25:34.73          -58.669944      -82.832243       12.125025
2019-03-03/11:25:34.76          -58.657340      -82.869545       12.120963
2019-03-03/11:25:34.79          -58.644330      -82.908050       12.116770
2019-03-03/11:25:34.82          -58.631726      -82.945352       12.112708
2019-03-03/11:25:34.86          -58.619122      -82.982654       12.108646
2019-03-03/11:25:34.89          -58.606519      -83.019956       12.104585
2019-03-03/11:25:34.92          -58.593508      -83.058462       12.100392
2019-03-03/11:25:34.95          -58.580905      -83.095764       12.096330
2019-03-03/11:25:34.98          -58.568301      -83.133066       12.092268
2019-03-03/11:25:35.01          -58.555114      -83.170575       12.088235
2019-03-03/11:25:35.04          -58.541006      -83.209470       12.084095
2019-03-03/11:25:35.07          -58.527338      -83.247150       12.080085
2019-03-03/11:25:35.11          -58.513671      -83.284830       12.076074
2019-03-03/11:25:35.14          -58.500004      -83.322509       12.072064
2019-03-03/11:25:35.17          -58.485896      -83.361404       12.067925
2019-03-03/11:25:35.20          -58.472228      -83.399084       12.063914
2019-03-03/11:25:35.23          -58.458561      -83.436764       12.059904
2019-03-03/11:25:35.26          -58.444894      -83.474443       12.055894
2019-03-03/11:25:35.29          -58.430785      -83.513338       12.051754
2019-03-03/11:25:35.32          -58.417118      -83.551018       12.047744
2019-03-03/11:25:35.36          -58.403451      -83.588698       12.043734
2019-03-03/11:25:35.39          -58.389783      -83.626377       12.039723
2019-03-03/11:25:35.42          -58.375675      -83.665272       12.035584
2019-03-03/11:25:35.45          -58.362008      -83.702952       12.031574
2019-03-03/11:25:35.48          -58.348340      -83.740632       12.027563
2019-03-03/11:25:35.51          -58.334673      -83.778311       12.023553
2019-03-03/11:25:35.54          -58.320565      -83.817206       12.019413
2019-03-03/11:25:35.57          -58.306898      -83.854886       12.015403
2019-03-03/11:25:35.61          -58.293230      -83.892566       12.011393
2019-03-03/11:25:35.64          -58.279563      -83.930245       12.007383
2019-03-03/11:25:35.67          -58.265455      -83.969140       12.003243
2019-03-03/11:25:35.70          -58.251787      -84.006820       11.999233
2019-03-03/11:25:35.73          -58.238120      -84.044500       11.995222
2019-03-03/11:25:35.76          -58.224453      -84.082179       11.991212
2019-03-03/11:25:35.79          -58.210344      -84.121074       11.987073
2019-03-03/11:25:35.82          -58.196677      -84.158754       11.983062
2019-03-03/11:25:35.86          -58.183010      -84.196434       11.979052
2019-03-03/11:25:35.89          -58.169343      -84.234113       11.975042
2019-03-03/11:25:35.92          -58.155234      -84.273008       11.970902
2019-03-03/11:25:35.95          -58.141567      -84.310688       11.966892
2019-03-03/11:25:35.98          -58.127900      -84.348368       11.962882
2019-03-03/11:25:36.01          -58.113639      -84.386250       11.958908
2019-03-03/11:25:36.04          -58.098415      -84.425528       11.954838
2019-03-03/11:25:36.07          -58.083666      -84.463577       11.950895
2019-03-03/11:25:36.11          -58.068918      -84.501627       11.946952
2019-03-03/11:25:36.14          -58.054169      -84.539677       11.943009
2019-03-03/11:25:36.17          -58.038944      -84.578954       11.938938
2019-03-03/11:25:36.20          -58.024196      -84.617004       11.934995
2019-03-03/11:25:36.23          -58.009447      -84.655054       11.931052
2019-03-03/11:25:36.26          -57.994698      -84.693104       11.927109
2019-03-03/11:25:36.29          -57.979474      -84.732381       11.923039
2019-03-03/11:25:36.32          -57.964725      -84.770431       11.919096
2019-03-03/11:25:36.36          -57.949977      -84.808481       11.915152
2019-03-03/11:25:36.39          -57.935228      -84.846531       11.911209
2019-03-03/11:25:36.42          -57.920004      -84.885808       11.907139
2019-03-03/11:25:36.45          -57.905255      -84.923858       11.903196
2019-03-03/11:25:36.48          -57.890506      -84.961908       11.899253
2019-03-03/11:25:36.51          -57.875758      -84.999958       11.895310
2019-03-03/11:25:36.54          -57.860533      -85.039235       11.891239
2019-03-03/11:25:36.57          -57.845785      -85.077285       11.887296
2019-03-03/11:25:36.61          -57.831036      -85.115335       11.883353
2019-03-03/11:25:36.64          -57.816287      -85.153385       11.879410
2019-03-03/11:25:36.67          -57.801063      -85.192662       11.875340
2019-03-03/11:25:36.70          -57.786314      -85.230712       11.871397
2019-03-03/11:25:36.73          -57.771565      -85.268762       11.867454
2019-03-03/11:25:36.76          -57.756817      -85.306812       11.863510
2019-03-03/11:25:36.79          -57.741592      -85.346089       11.859440
2019-03-03/11:25:36.82          -57.726844      -85.384139       11.855497
2019-03-03/11:25:36.86          -57.712095      -85.422189       11.851554
2019-03-03/11:25:36.89          -57.697346      -85.460239       11.847611
2019-03-03/11:25:36.92          -57.682122      -85.499516       11.843540
2019-03-03/11:25:36.95          -57.667373      -85.537566       11.839597
2019-03-03/11:25:36.98          -57.652625      -85.575616       11.835654
2019-03-03/11:25:37.01          -57.637263      -85.613853       11.831754
2019-03-03/11:25:37.04          -57.620885      -85.653482       11.827764
2019-03-03/11:25:37.07          -57.605018      -85.691873       11.823898
2019-03-03/11:25:37.11          -57.589152      -85.730264       11.820033
2019-03-03/11:25:37.14          -57.573285      -85.768655       11.816167
2019-03-03/11:25:37.17          -57.556907      -85.808285       11.812177
2019-03-03/11:25:37.20          -57.541040      -85.846676       11.808312
2019-03-03/11:25:37.23          -57.525174      -85.885067       11.804446
2019-03-03/11:25:37.26          -57.509307      -85.923458       11.800581
2019-03-03/11:25:37.29          -57.492929      -85.963087       11.796591
2019-03-03/11:25:37.32          -57.477063      -86.001478       11.792725
2019-03-03/11:25:37.36          -57.461196      -86.039869       11.788860
2019-03-03/11:25:37.39          -57.445330      -86.078260       11.784994
2019-03-03/11:25:37.42          -57.428951      -86.117890       11.781004
2019-03-03/11:25:37.45          -57.413085      -86.156281       11.777139
2019-03-03/11:25:37.48          -57.397218      -86.194672       11.773273
2019-03-03/11:25:37.51          -57.381352      -86.233063       11.769408
2019-03-03/11:25:37.54          -57.364973      -86.272692       11.765418
2019-03-03/11:25:37.57          -57.349107      -86.311083       11.761552
2019-03-03/11:25:37.61          -57.333240      -86.349475       11.757687
2019-03-03/11:25:37.64          -57.317374      -86.387865       11.753822
2019-03-03/11:25:37.67          -57.300996      -86.427495       11.749831
2019-03-03/11:25:37.70          -57.285129      -86.465886       11.745966
2019-03-03/11:25:37.73          -57.269263      -86.504277       11.742101
2019-03-03/11:25:37.76          -57.253396      -86.542668       11.738235
2019-03-03/11:25:37.79          -57.237018      -86.582298       11.734245
2019-03-03/11:25:37.82          -57.221152      -86.620688       11.730380
2019-03-03/11:25:37.86          -57.205285      -86.659080       11.726514
2019-03-03/11:25:37.89          -57.189419      -86.697471       11.722649
2019-03-03/11:25:37.92          -57.173040      -86.737100       11.718659
2019-03-03/11:25:37.95          -57.157174      -86.775491       11.714793
2019-03-03/11:25:37.98          -57.141307      -86.813882       11.710928
2019-03-03/11:25:38.01          -57.124815      -86.852456       11.707113
2019-03-03/11:25:38.04          -57.107259      -86.892429       11.703218
2019-03-03/11:25:38.07          -57.090252      -86.931153       11.699445
2019-03-03/11:25:38.11          -57.073244      -86.969878       11.695672
2019-03-03/11:25:38.14          -57.056237      -87.008602       11.691899
2019-03-03/11:25:38.17          -57.038681      -87.048575       11.688004
2019-03-03/11:25:38.20          -57.021674      -87.087300       11.684231
2019-03-03/11:25:38.23          -57.004666      -87.126024       11.680458
2019-03-03/11:25:38.26          -56.987659      -87.164748       11.676685
2019-03-03/11:25:38.29          -56.970103      -87.204722       11.672790
2019-03-03/11:25:38.32          -56.953096      -87.243446       11.669017
2019-03-03/11:25:38.36          -56.936088      -87.282170       11.665244
2019-03-03/11:25:38.39          -56.919081      -87.320894       11.661471
2019-03-03/11:25:38.42          -56.901525      -87.360868       11.657576
2019-03-03/11:25:38.45          -56.884518      -87.399592       11.653803
2019-03-03/11:25:38.48          -56.867510      -87.438316       11.650030
2019-03-03/11:25:38.51          -56.850503      -87.477040       11.646257
2019-03-03/11:25:38.54          -56.832947      -87.517014       11.642363
2019-03-03/11:25:38.57          -56.815940      -87.555738       11.638590
2019-03-03/11:25:38.61          -56.798932      -87.594462       11.634816
2019-03-03/11:25:38.64          -56.781925      -87.633187       11.631043
2019-03-03/11:25:38.67          -56.764369      -87.673160       11.627149
2019-03-03/11:25:38.70          -56.747362      -87.711884       11.623376
2019-03-03/11:25:38.73          -56.730354      -87.750609       11.619603
2019-03-03/11:25:38.76          -56.713347      -87.789333       11.615830
2019-03-03/11:25:38.79          -56.695791      -87.829306       11.611935
2019-03-03/11:25:38.82          -56.678784      -87.868030       11.608162
2019-03-03/11:25:38.86          -56.661776      -87.906755       11.604389
2019-03-03/11:25:38.89          -56.644769      -87.945479       11.600616
2019-03-03/11:25:38.92          -56.627213      -87.985452       11.596721
2019-03-03/11:25:38.95          -56.610206      -88.024176       11.592948
2019-03-03/11:25:38.98          -56.593198      -88.062901       11.589175
2019-03-03/11:25:39.01          -56.575548      -88.101800       11.585459
2019-03-03/11:25:39.04          -56.556783      -88.142103       11.581673
2019-03-03/11:25:39.07          -56.538604      -88.181147       11.578004
2019-03-03/11:25:39.11          -56.520425      -88.220191       11.574336
2019-03-03/11:25:39.14          -56.502246      -88.259235       11.570668
2019-03-03/11:25:39.17          -56.483480      -88.299538       11.566881
2019-03-03/11:25:39.20          -56.465301      -88.338581       11.563213
2019-03-03/11:25:39.23          -56.447122      -88.377625       11.559545
2019-03-03/11:25:39.26          -56.428943      -88.416669       11.555877
2019-03-03/11:25:39.29          -56.410177      -88.456972       11.552090
2019-03-03/11:25:39.32          -56.391998      -88.496016       11.548422
2019-03-03/11:25:39.36          -56.373819      -88.535060       11.544754
2019-03-03/11:25:39.39          -56.355640      -88.574103       11.541086
2019-03-03/11:25:39.42          -56.336874      -88.614407       11.537299
2019-03-03/11:25:39.45          -56.318695      -88.653450       11.533631
2019-03-03/11:25:39.48          -56.300516      -88.692494       11.529963
2019-03-03/11:25:39.51          -56.282337      -88.731538       11.526294
2019-03-03/11:25:39.54          -56.263571      -88.771841       11.522508
2019-03-03/11:25:39.57          -56.245392      -88.810885       11.518840
2019-03-03/11:25:39.61          -56.227213      -88.849929       11.515171
2019-03-03/11:25:39.64          -56.209034      -88.888972       11.511503
2019-03-03/11:25:39.67          -56.190269      -88.929276       11.507717
2019-03-03/11:25:39.70          -56.172090      -88.968319       11.504048
2019-03-03/11:25:39.73          -56.153910      -89.007363       11.500380
2019-03-03/11:25:39.76          -56.135731      -89.046407       11.496712
2019-03-03/11:25:39.79          -56.116966      -89.086710       11.492925
2019-03-03/11:25:39.82          -56.098787      -89.125754       11.489257
2019-03-03/11:25:39.86          -56.080607      -89.164798       11.485589
2019-03-03/11:25:39.89          -56.062428      -89.203841       11.481921
2019-03-03/11:25:39.92          -56.043663      -89.244144       11.478134
2019-03-03/11:25:39.95          -56.025484      -89.283188       11.474466
2019-03-03/11:25:39.98          -56.007305      -89.322232       11.470798
2019-03-03/11:25:40.01          -55.988475      -89.361437       11.467195
2019-03-03/11:25:40.04          -55.968485      -89.402045       11.463532
2019-03-03/11:25:40.07          -55.949121      -89.441383       11.459984
2019-03-03/11:25:40.11          -55.929755      -89.480722       11.456435
2019-03-03/11:25:40.14          -55.910390      -89.520061       11.452887
2019-03-03/11:25:40.17          -55.890401      -89.560668       11.449224
2019-03-03/11:25:40.20          -55.871036      -89.600007       11.445676
2019-03-03/11:25:40.23          -55.851671      -89.639346       11.442127
2019-03-03/11:25:40.26          -55.832306      -89.678684       11.438579
2019-03-03/11:25:40.29          -55.812316      -89.719292       11.434916
2019-03-03/11:25:40.32          -55.792951      -89.758630       11.431368
2019-03-03/11:25:40.36          -55.773586      -89.797969       11.427819
2019-03-03/11:25:40.39          -55.754221      -89.837308       11.424271
2019-03-03/11:25:40.42          -55.734231      -89.877915       11.420608
2019-03-03/11:25:40.45          -55.714866      -89.917254       11.417059
2019-03-03/11:25:40.48          -55.695501      -89.956593       11.413511
2019-03-03/11:25:40.51          -55.676136      -89.995931       11.409963
2019-03-03/11:25:40.54          -55.656146      -90.036539       11.406300
2019-03-03/11:25:40.57          -55.636781      -90.075877       11.402751
2019-03-03/11:25:40.61          -55.617416      -90.115216       11.399203
2019-03-03/11:25:40.64          -55.598051      -90.154554       11.395655
2019-03-03/11:25:40.67          -55.578061      -90.195162       11.391992
2019-03-03/11:25:40.70          -55.558696      -90.234501       11.388443
2019-03-03/11:25:40.73          -55.539331      -90.273839       11.384895
2019-03-03/11:25:40.76          -55.519966      -90.313178       11.381346
2019-03-03/11:25:40.79          -55.499977      -90.353786       11.377684
2019-03-03/11:25:40.82          -55.480612      -90.393124       11.374135
2019-03-03/11:25:40.86          -55.461247      -90.432463       11.370587
2019-03-03/11:25:40.89          -55.441882      -90.471801       11.367038
2019-03-03/11:25:40.92          -55.421892      -90.512409       11.363375
2019-03-03/11:25:40.95          -55.402527      -90.551748       11.359827
2019-03-03/11:25:40.98          -55.383162      -90.591086       11.356279
2019-03-03/11:25:41.01          -55.363126      -90.630575       11.352801
2019-03-03/11:25:41.04          -55.341873      -90.671465       11.349271
2019-03-03/11:25:41.07          -55.321284      -90.711078       11.345852
2019-03-03/11:25:41.11          -55.300696      -90.750690       11.342433
2019-03-03/11:25:41.14          -55.280107      -90.790303       11.339013
2019-03-03/11:25:41.17          -55.258854      -90.831193       11.335484
2019-03-03/11:25:41.20          -55.238266      -90.870806       11.332064
2019-03-03/11:25:41.23          -55.217677      -90.910418       11.328645
2019-03-03/11:25:41.26          -55.197088      -90.950031       11.325226
2019-03-03/11:25:41.29          -55.175835      -90.990921       11.321696
2019-03-03/11:25:41.32          -55.155247      -91.030533       11.318277
2019-03-03/11:25:41.36          -55.134658      -91.070146       11.314857
2019-03-03/11:25:41.39          -55.114069      -91.109758       11.311438
2019-03-03/11:25:41.42          -55.092817      -91.150649       11.307908
2019-03-03/11:25:41.45          -55.072228      -91.190261       11.304489
2019-03-03/11:25:41.48          -55.051639      -91.229874       11.301070
2019-03-03/11:25:41.51          -55.031051      -91.269486       11.297651
2019-03-03/11:25:41.54          -55.009798      -91.310377       11.294121
2019-03-03/11:25:41.57          -54.989209      -91.349989       11.290702
2019-03-03/11:25:41.61          -54.968620      -91.389602       11.287282
2019-03-03/11:25:41.64          -54.948032      -91.429214       11.283863
2019-03-03/11:25:41.67          -54.926779      -91.470104       11.280333
2019-03-03/11:25:41.70          -54.906190      -91.509717       11.276914
2019-03-03/11:25:41.73          -54.885602      -91.549329       11.273495
2019-03-03/11:25:41.76          -54.865013      -91.588942       11.270075
2019-03-03/11:25:41.79          -54.843760      -91.629832       11.266546
2019-03-03/11:25:41.82          -54.823172      -91.669445       11.263126
2019-03-03/11:25:41.86          -54.802583      -91.709057       11.259707
2019-03-03/11:25:41.89          -54.781994      -91.748670       11.256288
2019-03-03/11:25:41.92          -54.760741      -91.789560       11.252758
2019-03-03/11:25:41.95          -54.740153      -91.829172       11.249339
2019-03-03/11:25:41.98          -54.719564      -91.868785       11.245919
2019-03-03/11:25:42.01          -54.698296      -91.908535       11.242581
2019-03-03/11:25:42.04          -54.675764      -91.949684       11.239204
2019-03-03/11:25:42.07          -54.653936      -91.989547       11.235932
2019-03-03/11:25:42.11          -54.632108      -92.029410       11.232660
2019-03-03/11:25:42.14          -54.610281      -92.069273       11.229389
2019-03-03/11:25:42.17          -54.587749      -92.110422       11.226011
2019-03-03/11:25:42.20          -54.565921      -92.150285       11.222740
2019-03-03/11:25:42.23          -54.544093      -92.190149       11.219468
2019-03-03/11:25:42.26          -54.522265      -92.230012       11.216196
2019-03-03/11:25:42.29          -54.499733      -92.271161       11.212819
2019-03-03/11:25:42.32          -54.477906      -92.311024       11.209547
2019-03-03/11:25:42.36          -54.456078      -92.350887       11.206276
2019-03-03/11:25:42.39          -54.434250      -92.390750       11.203004
2019-03-03/11:25:42.42          -54.411718      -92.431899       11.199627
2019-03-03/11:25:42.45          -54.389890      -92.471762       11.196355
2019-03-03/11:25:42.48          -54.368062      -92.511626       11.193083
2019-03-03/11:25:42.51          -54.346235      -92.551489       11.189812
2019-03-03/11:25:42.54          -54.323703      -92.592638       11.186434
2019-03-03/11:25:42.57          -54.301875      -92.632501       11.183163
2019-03-03/11:25:42.61          -54.280047      -92.672364       11.179891
2019-03-03/11:25:42.64          -54.258219      -92.712227       11.176619
2019-03-03/11:25:42.67          -54.235687      -92.753376       11.173242
2019-03-03/11:25:42.70          -54.213860      -92.793239       11.169970
2019-03-03/11:25:42.73          -54.192032      -92.833103       11.166699
2019-03-03/11:25:42.76          -54.170204      -92.872966       11.163427
2019-03-03/11:25:42.79          -54.147672      -92.914115       11.160050
2019-03-03/11:25:42.82          -54.125844      -92.953978       11.156778
2019-03-03/11:25:42.86          -54.104016      -92.993841       11.153506
2019-03-03/11:25:42.89          -54.082189      -93.033704       11.150235
2019-03-03/11:25:42.92          -54.059657      -93.074853       11.146857
2019-03-03/11:25:42.95          -54.037829      -93.114716       11.143586
2019-03-03/11:25:42.98          -54.016001      -93.154580       11.140314
2019-03-03/11:25:43.01          -53.993478      -93.194570       11.137130
2019-03-03/11:25:43.04          -53.969636      -93.235960       11.133918
2019-03-03/11:25:43.07          -53.946539      -93.276055       11.130806
2019-03-03/11:25:43.11          -53.923443      -93.316151       11.127694
2019-03-03/11:25:43.14          -53.900346      -93.356247       11.124583
2019-03-03/11:25:43.17          -53.876504      -93.397637       11.121371
2019-03-03/11:25:43.20          -53.853408      -93.437732       11.118259
2019-03-03/11:25:43.23          -53.830311      -93.477828       11.115147
2019-03-03/11:25:43.26          -53.807214      -93.517924       11.112035
2019-03-03/11:25:43.29          -53.783373      -93.559313       11.108823
2019-03-03/11:25:43.32          -53.760276      -93.599409       11.105712
2019-03-03/11:25:43.36          -53.737179      -93.639505       11.102600
2019-03-03/11:25:43.39          -53.714083      -93.679601       11.099488
2019-03-03/11:25:43.42          -53.690241      -93.720990       11.096276
2019-03-03/11:25:43.45          -53.667144      -93.761086       11.093164
2019-03-03/11:25:43.48          -53.644048      -93.801182       11.090053
2019-03-03/11:25:43.51          -53.620951      -93.841278       11.086941
2019-03-03/11:25:43.54          -53.597109      -93.882667       11.083729
2019-03-03/11:25:43.57          -53.574013      -93.922763       11.080617
2019-03-03/11:25:43.61          -53.550916      -93.962859       11.077505
2019-03-03/11:25:43.64          -53.527820      -94.002955       11.074394
2019-03-03/11:25:43.67          -53.503978      -94.044344       11.071182
2019-03-03/11:25:43.70          -53.480881      -94.084440       11.068070
2019-03-03/11:25:43.73          -53.457784      -94.124536       11.064958
2019-03-03/11:25:43.76          -53.434688      -94.164631       11.061846
2019-03-03/11:25:43.79          -53.410846      -94.206021       11.058634
2019-03-03/11:25:43.82          -53.387750      -94.246117       11.055523
2019-03-03/11:25:43.86          -53.364653      -94.286213       11.052411
2019-03-03/11:25:43.89          -53.341556      -94.326308       11.049299
2019-03-03/11:25:43.92          -53.317715      -94.367698       11.046087
2019-03-03/11:25:43.95          -53.294618      -94.407793       11.042975
2019-03-03/11:25:43.98          -53.271521      -94.447889       11.039864
2019-03-03/11:25:44.01          -53.247712      -94.488097       11.036847
2019-03-03/11:25:44.04          -53.222528      -94.529697       11.033815
2019-03-03/11:25:44.07          -53.198131      -94.569996       11.030878
2019-03-03/11:25:44.11          -53.173734      -94.610296       11.027940
2019-03-03/11:25:44.14          -53.149337      -94.650596       11.025003
2019-03-03/11:25:44.17          -53.124154      -94.692196       11.021971
2019-03-03/11:25:44.20          -53.099757      -94.732495       11.019033
2019-03-03/11:25:44.23          -53.075360      -94.772795       11.016096
2019-03-03/11:25:44.26          -53.050963      -94.813095       11.013158
2019-03-03/11:25:44.29          -53.025779      -94.854695       11.010126
2019-03-03/11:25:44.32          -53.001383      -94.894995       11.007189
2019-03-03/11:25:44.36          -52.976986      -94.935294       11.004251
2019-03-03/11:25:44.39          -52.952589      -94.975594       11.001314
2019-03-03/11:25:44.42          -52.927405      -95.017194       10.998282
2019-03-03/11:25:44.45          -52.903008      -95.057494       10.995344
2019-03-03/11:25:44.48          -52.878612      -95.097794       10.992407
2019-03-03/11:25:44.51          -52.854215      -95.138093       10.989469
2019-03-03/11:25:44.54          -52.829031      -95.179693       10.986437
2019-03-03/11:25:44.57          -52.804634      -95.219993       10.983499
2019-03-03/11:25:44.61          -52.780237      -95.260293       10.980562
2019-03-03/11:25:44.64          -52.755841      -95.300592       10.977625
2019-03-03/11:25:44.67          -52.730657      -95.342192       10.974592
2019-03-03/11:25:44.70          -52.706260      -95.382492       10.971655
2019-03-03/11:25:44.73          -52.681863      -95.422792       10.968717
2019-03-03/11:25:44.76          -52.657466      -95.463091       10.965780
2019-03-03/11:25:44.79          -52.632283      -95.504691       10.962748
2019-03-03/11:25:44.82          -52.607886      -95.544991       10.959810
2019-03-03/11:25:44.86          -52.583489      -95.585291       10.956873
2019-03-03/11:25:44.89          -52.559092      -95.625590       10.953935
2019-03-03/11:25:44.92          -52.533908      -95.667190       10.950903
2019-03-03/11:25:44.95          -52.509512      -95.707490       10.947966
2019-03-03/11:25:44.98          -52.485115      -95.747790       10.945028
2019-03-03/11:25:45.01          -52.460001      -95.788194       10.942195
2019-03-03/11:25:45.04          -52.433466      -95.829990       10.939359
2019-03-03/11:25:45.07          -52.407761      -95.870479       10.936611
2019-03-03/11:25:45.11          -52.382056      -95.910969       10.933863
2019-03-03/11:25:45.14          -52.356351      -95.951459       10.931115
2019-03-03/11:25:45.17          -52.329816      -95.993255       10.928279
2019-03-03/11:25:45.20          -52.304111      -96.033744       10.925531
2019-03-03/11:25:45.23          -52.278406      -96.074234       10.922784
2019-03-03/11:25:45.26          -52.252701      -96.114724       10.920036
2019-03-03/11:25:45.29          -52.226166      -96.156520       10.917200
2019-03-03/11:25:45.32          -52.200461      -96.197009       10.914452
2019-03-03/11:25:45.36          -52.174756      -96.237499       10.911704
2019-03-03/11:25:45.39          -52.149051      -96.277989       10.908957
2019-03-03/11:25:45.42          -52.122516      -96.319785       10.906120
2019-03-03/11:25:45.45          -52.096811      -96.360274       10.903373
2019-03-03/11:25:45.48          -52.071106      -96.400764       10.900625
2019-03-03/11:25:45.51          -52.045401      -96.441254       10.897877
2019-03-03/11:25:45.54          -52.018867      -96.483050       10.895041
2019-03-03/11:25:45.57          -51.993161      -96.523540       10.892293
2019-03-03/11:25:45.61          -51.967456      -96.564029       10.889546
2019-03-03/11:25:45.64          -51.941751      -96.604519       10.886798
2019-03-03/11:25:45.67          -51.915217      -96.646315       10.883962
2019-03-03/11:25:45.70          -51.889512      -96.686805       10.881214
2019-03-03/11:25:45.73          -51.863806      -96.727295       10.878466
2019-03-03/11:25:45.76          -51.838101      -96.767784       10.875719
2019-03-03/11:25:45.79          -51.811567      -96.809580       10.872882
2019-03-03/11:25:45.82          -51.785862      -96.850070       10.870135
2019-03-03/11:25:45.86          -51.760156      -96.890560       10.867387
2019-03-03/11:25:45.89          -51.734451      -96.931049       10.864639
2019-03-03/11:25:45.92          -51.707917      -96.972845       10.861803
2019-03-03/11:25:45.95          -51.682212      -97.013335       10.859055
2019-03-03/11:25:45.98          -51.656506      -97.053825       10.856308
2019-03-03/11:25:46.01          -51.630065      -97.094400       10.853670
2019-03-03/11:25:46.04          -51.602144      -97.136356       10.851042
2019-03-03/11:25:46.07          -51.575095      -97.177001       10.848496
2019-03-03/11:25:46.11          -51.548047      -97.217646       10.845950
2019-03-03/11:25:46.14          -51.520999      -97.258292       10.843404
2019-03-03/11:25:46.17          -51.493077      -97.300248       10.840776
2019-03-03/11:25:46.20          -51.466029      -97.340893       10.838230
2019-03-03/11:25:46.23          -51.438981      -97.381538       10.835684
2019-03-03/11:25:46.26          -51.411932      -97.422184       10.833138
2019-03-03/11:25:46.29          -51.384011      -97.464140       10.830510
2019-03-03/11:25:46.32          -51.356963      -97.504785       10.827964
2019-03-03/11:25:46.36          -51.329914      -97.545430       10.825418
2019-03-03/11:25:46.39          -51.302866      -97.586076       10.822872
2019-03-03/11:25:46.42          -51.274945      -97.628032       10.820244
2019-03-03/11:25:46.45          -51.247897      -97.668677       10.817698
2019-03-03/11:25:46.48          -51.220848      -97.709322       10.815152
2019-03-03/11:25:46.51          -51.193800      -97.749967       10.812606
2019-03-03/11:25:46.54          -51.165879      -97.791924       10.809977
2019-03-03/11:25:46.57          -51.138830      -97.832569       10.807431
2019-03-03/11:25:46.61          -51.111782      -97.873214       10.804885
2019-03-03/11:25:46.64          -51.084733      -97.913859       10.802339
2019-03-03/11:25:46.67          -51.056812      -97.955816       10.799711
2019-03-03/11:25:46.70          -51.029764      -97.996461       10.797165
2019-03-03/11:25:46.73          -51.002716      -98.037106       10.794619
2019-03-03/11:25:46.76          -50.975667      -98.077751       10.792073
2019-03-03/11:25:46.79          -50.947746      -98.119708       10.789445
2019-03-03/11:25:46.82          -50.920698      -98.160353       10.786899
2019-03-03/11:25:46.86          -50.893649      -98.200998       10.784353
2019-03-03/11:25:46.89          -50.866601      -98.241643       10.781807
2019-03-03/11:25:46.92          -50.838680      -98.283600       10.779179
2019-03-03/11:25:46.95          -50.811632      -98.324245       10.776633
2019-03-03/11:25:46.98          -50.784583      -98.364890       10.774087
2019-03-03/11:25:47.01          -50.756792      -98.405605       10.771660
2019-03-03/11:25:47.04          -50.727473      -98.447692       10.769258
2019-03-03/11:25:47.07          -50.699071      -98.488464       10.766930
2019-03-03/11:25:47.11          -50.670668      -98.529236       10.764603
2019-03-03/11:25:47.14          -50.642265      -98.570008       10.762275
2019-03-03/11:25:47.17          -50.612946      -98.612095       10.759872
2019-03-03/11:25:47.20          -50.584544      -98.652867       10.757545
2019-03-03/11:25:47.23          -50.556141      -98.693639       10.755217
2019-03-03/11:25:47.26          -50.527738      -98.734411       10.752889
2019-03-03/11:25:47.29          -50.498419      -98.776498       10.750487
2019-03-03/11:25:47.32          -50.470017      -98.817270       10.748159
2019-03-03/11:25:47.36          -50.441614      -98.858042       10.745831
2019-03-03/11:25:47.39          -50.413212      -98.898814       10.743504
2019-03-03/11:25:47.42          -50.383893      -98.940901       10.741101
2019-03-03/11:25:47.45          -50.355490      -98.981673       10.738773
2019-03-03/11:25:47.48          -50.327087      -99.022445       10.736446
2019-03-03/11:25:47.51          -50.298685      -99.063216       10.734118
2019-03-03/11:25:47.54          -50.269366      -99.105304       10.731715
2019-03-03/11:25:47.57          -50.240963      -99.146075       10.729388
2019-03-03/11:25:47.61          -50.212560      -99.186848       10.727060
2019-03-03/11:25:47.64          -50.184158      -99.227619       10.724733
2019-03-03/11:25:47.67          -50.154839      -99.269707       10.722330
2019-03-03/11:25:47.70          -50.126436      -99.310478       10.720002
2019-03-03/11:25:47.73          -50.098034      -99.351250       10.717675
2019-03-03/11:25:47.76          -50.069631      -99.392022       10.715347
2019-03-03/11:25:47.79          -50.040312      -99.434109       10.712944
2019-03-03/11:25:47.82          -50.011910      -99.474881       10.710617
2019-03-03/11:25:47.86          -49.983507      -99.515653       10.708289
2019-03-03/11:25:47.89          -49.955104      -99.556425       10.705961
2019-03-03/11:25:47.92          -49.925785      -99.598512       10.703559
2019-03-03/11:25:47.95          -49.897383      -99.639284       10.701231
2019-03-03/11:25:47.98          -49.868980      -99.680056       10.698903
2019-03-03/11:25:48.01          -49.839820      -99.720884       10.696702
2019-03-03/11:25:48.04          -49.809075      -99.763077       10.694537
2019-03-03/11:25:48.07          -49.779291      -99.803951       10.692440
2019-03-03/11:25:48.11          -49.749506      -99.844826       10.690343
2019-03-03/11:25:48.14          -49.719722      -99.885700       10.688245
2019-03-03/11:25:48.17          -49.688977      -99.927893       10.686080
2019-03-03/11:25:48.20          -49.659193      -99.968768       10.683983
2019-03-03/11:25:48.23          -49.629409      -100.00964       10.681886
2019-03-03/11:25:48.26          -49.599625      -100.05052       10.679789
2019-03-03/11:25:48.29          -49.568880      -100.09271       10.677624
2019-03-03/11:25:48.32          -49.539096      -100.13358       10.675526
2019-03-03/11:25:48.36          -49.509311      -100.17446       10.673429
2019-03-03/11:25:48.39          -49.479527      -100.21533       10.671332
2019-03-03/11:25:48.42          -49.448782      -100.25753       10.669167
2019-03-03/11:25:48.45          -49.418998      -100.29840       10.667070
2019-03-03/11:25:48.48          -49.389214      -100.33927       10.664972
2019-03-03/11:25:48.51          -49.359430      -100.38015       10.662875
2019-03-03/11:25:48.54          -49.328685      -100.42234       10.660710
2019-03-03/11:25:48.57          -49.298900      -100.46322       10.658613
2019-03-03/11:25:48.61          -49.269116      -100.50409       10.656516
2019-03-03/11:25:48.64          -49.239332      -100.54496       10.654418
2019-03-03/11:25:48.67          -49.208587      -100.58716       10.652254
2019-03-03/11:25:48.70          -49.178803      -100.62803       10.650156
2019-03-03/11:25:48.73          -49.149019      -100.66891       10.648059
2019-03-03/11:25:48.76          -49.119235      -100.70978       10.645962
2019-03-03/11:25:48.79          -49.088489      -100.75197       10.643797
2019-03-03/11:25:48.82          -49.058705      -100.79285       10.641700
2019-03-03/11:25:48.86          -49.028921      -100.83372       10.639602
2019-03-03/11:25:48.89          -48.999137      -100.87460       10.637505
2019-03-03/11:25:48.92          -48.968392      -100.91679       10.635340
2019-03-03/11:25:48.95          -48.938608      -100.95766       10.633243
2019-03-03/11:25:48.98          -48.908824      -100.99854       10.631146
2019-03-03/11:25:49.01          -48.878275      -101.03945       10.629184
2019-03-03/11:25:49.04          -48.846090      -101.08172       10.627274
2019-03-03/11:25:49.07          -48.814912      -101.12266       10.625424
2019-03-03/11:25:49.11          -48.783733      -101.16360       10.623574
2019-03-03/11:25:49.14          -48.752555      -101.20455       10.621724
2019-03-03/11:25:49.17          -48.720370      -101.24681       10.619814
2019-03-03/11:25:49.20          -48.689192      -101.28775       10.617964
2019-03-03/11:25:49.23          -48.658013      -101.32870       10.616114
2019-03-03/11:25:49.26          -48.626834      -101.36964       10.614264
2019-03-03/11:25:49.29          -48.594650      -101.41191       10.612354
2019-03-03/11:25:49.32          -48.563471      -101.45285       10.610504
2019-03-03/11:25:49.36          -48.532293      -101.49379       10.608654
2019-03-03/11:25:49.39          -48.501114      -101.53474       10.606804
2019-03-03/11:25:49.42          -48.468930      -101.57700       10.604894
2019-03-03/11:25:49.45          -48.437751      -101.61794       10.603044
2019-03-03/11:25:49.48          -48.406573      -101.65889       10.601194
2019-03-03/11:25:49.51          -48.375394      -101.69983       10.599344
2019-03-03/11:25:49.54          -48.343210      -101.74209       10.597434
2019-03-03/11:25:49.57          -48.312031      -101.78304       10.595584
2019-03-03/11:25:49.61          -48.280852      -101.82398       10.593734
2019-03-03/11:25:49.64          -48.249674      -101.86493       10.591884
2019-03-03/11:25:49.67          -48.217489      -101.90719       10.589974
2019-03-03/11:25:49.70          -48.186311      -101.94813       10.588124
2019-03-03/11:25:49.73          -48.155132      -101.98908       10.586274
2019-03-03/11:25:49.76          -48.123954      -102.03002       10.584424
2019-03-03/11:25:49.79          -48.091769      -102.07228       10.582514
2019-03-03/11:25:49.82          -48.060591      -102.11323       10.580664
2019-03-03/11:25:49.86          -48.029412      -102.15417       10.578814
2019-03-03/11:25:49.89          -47.998233      -102.19512       10.576964
2019-03-03/11:25:49.92          -47.966049      -102.23738       10.575054
2019-03-03/11:25:49.95          -47.934871      -102.27832       10.573204
2019-03-03/11:25:49.98          -47.903692      -102.31927       10.571354
2019-03-03/11:25:50.01          -47.871730      -102.36023       10.569646
2019-03-03/11:25:50.04          -47.838070      -102.40254       10.568004
2019-03-03/11:25:50.07          -47.805462      -102.44353       10.566414
2019-03-03/11:25:50.11          -47.772854      -102.48452       10.564824
2019-03-03/11:25:50.14          -47.740247      -102.52550       10.563234
2019-03-03/11:25:50.17          -47.706587      -102.56781       10.561592
2019-03-03/11:25:50.20          -47.673979      -102.60880       10.560002
2019-03-03/11:25:50.23          -47.641371      -102.64978       10.558411
2019-03-03/11:25:50.26          -47.608764      -102.69077       10.556821
2019-03-03/11:25:50.29          -47.575104      -102.73308       10.555180
2019-03-03/11:25:50.32          -47.542496      -102.77406       10.553589
2019-03-03/11:25:50.36          -47.509888      -102.81505       10.551999
2019-03-03/11:25:50.39          -47.477281      -102.85604       10.550409
2019-03-03/11:25:50.42          -47.443621      -102.89835       10.548767
2019-03-03/11:25:50.45          -47.411013      -102.93933       10.547177
2019-03-03/11:25:50.48          -47.378405      -102.98032       10.545587
2019-03-03/11:25:50.51          -47.345798      -103.02131       10.543996
2019-03-03/11:25:50.54          -47.312138      -103.06361       10.542355
2019-03-03/11:25:50.57          -47.279530      -103.10460       10.540764
2019-03-03/11:25:50.61          -47.246922      -103.14559       10.539174
2019-03-03/11:25:50.64          -47.214315      -103.18657       10.537584
2019-03-03/11:25:50.67          -47.180655      -103.22888       10.535942
2019-03-03/11:25:50.70          -47.148047      -103.26987       10.534352
2019-03-03/11:25:50.73          -47.115439      -103.31086       10.532762
2019-03-03/11:25:50.76          -47.082832      -103.35184       10.531171
2019-03-03/11:25:50.79          -47.049172      -103.39415       10.529530
2019-03-03/11:25:50.82          -47.016564      -103.43514       10.527939
2019-03-03/11:25:50.86          -46.983956      -103.47612       10.526349
2019-03-03/11:25:50.89          -46.951349      -103.51711       10.524759
2019-03-03/11:25:50.92          -46.917689      -103.55942       10.523117
2019-03-03/11:25:50.95          -46.885081      -103.60040       10.521527
2019-03-03/11:25:50.98          -46.852474      -103.64139       10.519937
2019-03-03/11:25:51.01          -46.819084      -103.68238       10.518497
2019-03-03/11:25:51.04          -46.783953      -103.72469       10.517139
2019-03-03/11:25:51.07          -46.749920      -103.76568       10.515824
2019-03-03/11:25:51.11          -46.715887      -103.80667       10.514509
2019-03-03/11:25:51.14          -46.681854      -103.84766       10.513194
2019-03-03/11:25:51.17          -46.646723      -103.88997       10.511836
2019-03-03/11:25:51.20          -46.612690      -103.93095       10.510521
2019-03-03/11:25:51.23          -46.578657      -103.97194       10.509205
2019-03-03/11:25:51.26          -46.544624      -104.01293       10.507890
2019-03-03/11:25:51.29          -46.509493      -104.05524       10.506532
2019-03-03/11:25:51.32          -46.475460      -104.09623       10.505217
2019-03-03/11:25:51.36          -46.441427      -104.13722       10.503902
2019-03-03/11:25:51.39          -46.407394      -104.17821       10.502586
2019-03-03/11:25:51.42          -46.372263      -104.22052       10.501229
2019-03-03/11:25:51.45          -46.338230      -104.26151       10.499913
2019-03-03/11:25:51.48          -46.304197      -104.30250       10.498598
2019-03-03/11:25:51.51          -46.270164      -104.34348       10.497283
2019-03-03/11:25:51.54          -46.235033      -104.38579       10.495925
2019-03-03/11:25:51.57          -46.201000      -104.42678       10.494610
2019-03-03/11:25:51.61          -46.166967      -104.46777       10.493294
2019-03-03/11:25:51.64          -46.132934      -104.50876       10.491979
2019-03-03/11:25:51.67          -46.097803      -104.55107       10.490621
2019-03-03/11:25:51.70          -46.063770      -104.59206       10.489306
2019-03-03/11:25:51.73          -46.029737      -104.63305       10.487991
2019-03-03/11:25:51.76          -45.995704      -104.67404       10.486676
2019-03-03/11:25:51.79          -45.960573      -104.71635       10.485318
2019-03-03/11:25:51.82          -45.926540      -104.75734       10.484003
2019-03-03/11:25:51.86          -45.892507      -104.79832       10.482687
2019-03-03/11:25:51.89          -45.858474      -104.83931       10.481372
2019-03-03/11:25:51.92          -45.823343      -104.88162       10.480014
2019-03-03/11:25:51.95          -45.789310      -104.92261       10.478699
2019-03-03/11:25:51.98          -45.755277      -104.96360       10.477384
2019-03-03/11:25:52.01          -45.720443      -105.00458       10.476226
2019-03-03/11:25:52.04          -45.683804      -105.04687       10.475166
2019-03-03/11:25:52.07          -45.648311      -105.08784       10.474139
2019-03-03/11:25:52.11          -45.612817      -105.12881       10.473111
2019-03-03/11:25:52.14          -45.577323      -105.16978       10.472084
2019-03-03/11:25:52.17          -45.540685      -105.21207       10.471023
2019-03-03/11:25:52.20          -45.505191      -105.25304       10.469996
2019-03-03/11:25:52.23          -45.469697      -105.29401       10.468969
2019-03-03/11:25:52.26          -45.434204      -105.33498       10.467941
2019-03-03/11:25:52.29          -45.397565      -105.37727       10.466881
2019-03-03/11:25:52.32          -45.362072      -105.41824       10.465854
2019-03-03/11:25:52.36          -45.326578      -105.45921       10.464826
2019-03-03/11:25:52.39          -45.291084      -105.50018       10.463799
2019-03-03/11:25:52.42          -45.254446      -105.54247       10.462739
2019-03-03/11:25:52.45          -45.218952      -105.58344       10.461711
2019-03-03/11:25:52.48          -45.183458      -105.62441       10.460684
2019-03-03/11:25:52.51          -45.147965      -105.66538       10.459657
2019-03-03/11:25:52.54          -45.111326      -105.70767       10.458596
2019-03-03/11:25:52.57          -45.075833      -105.74864       10.457569
2019-03-03/11:25:52.61          -45.040339      -105.78961       10.456542
2019-03-03/11:25:52.64          -45.004845      -105.83057       10.455514
2019-03-03/11:25:52.67          -44.968207      -105.87287       10.454454
2019-03-03/11:25:52.70          -44.932713      -105.91384       10.453426
2019-03-03/11:25:52.73          -44.897219      -105.95480       10.452399
2019-03-03/11:25:52.76          -44.861726      -105.99577       10.451372
2019-03-03/11:25:52.79          -44.825087      -106.03807       10.450311
2019-03-03/11:25:52.82          -44.789593      -106.07903       10.449284
2019-03-03/11:25:52.86          -44.754100      -106.12000       10.448257
2019-03-03/11:25:52.89          -44.718606      -106.16097       10.447229
2019-03-03/11:25:52.92          -44.681967      -106.20326       10.446169
2019-03-03/11:25:52.95          -44.646474      -106.24423       10.445142
2019-03-03/11:25:52.98          -44.610980      -106.28520       10.444114
2019-03-03/11:25:53.01          -44.574684      -106.32614       10.443253
2019-03-03/11:25:53.04          -44.536534      -106.36837       10.442504
2019-03-03/11:25:53.07          -44.499577      -106.40928       10.441779
2019-03-03/11:25:53.11          -44.462620      -106.45018       10.441054
2019-03-03/11:25:53.14          -44.425662      -106.49109       10.440329
2019-03-03/11:25:53.17          -44.387513      -106.53332       10.439580
2019-03-03/11:25:53.20          -44.350555      -106.57423       10.438855
2019-03-03/11:25:53.23          -44.313598      -106.61514       10.438130
2019-03-03/11:25:53.26          -44.276641      -106.65605       10.437404
2019-03-03/11:25:53.29          -44.238491      -106.69827       10.436656
2019-03-03/11:25:53.32          -44.201534      -106.73918       10.435931
2019-03-03/11:25:53.36          -44.164576      -106.78009       10.435205
2019-03-03/11:25:53.39          -44.127619      -106.82100       10.434480
2019-03-03/11:25:53.42          -44.089469      -106.86323       10.433732
2019-03-03/11:25:53.45          -44.052512      -106.90414       10.433007
2019-03-03/11:25:53.48          -44.015555      -106.94504       10.432281
2019-03-03/11:25:53.51          -43.978598      -106.98595       10.431556
2019-03-03/11:25:53.54          -43.940448      -107.02818       10.430808
2019-03-03/11:25:53.57          -43.903491      -107.06909       10.430082
2019-03-03/11:25:53.61          -43.866533      -107.11000       10.429357
2019-03-03/11:25:53.64          -43.829576      -107.15091       10.428632
2019-03-03/11:25:53.67          -43.791426      -107.19313       10.427883
2019-03-03/11:25:53.70          -43.754469      -107.23404       10.427158
2019-03-03/11:25:53.73          -43.717512      -107.27495       10.426433
2019-03-03/11:25:53.76          -43.680554      -107.31586       10.425708
2019-03-03/11:25:53.79          -43.642405      -107.35809       10.424959
2019-03-03/11:25:53.82          -43.605447      -107.39900       10.424234
2019-03-03/11:25:53.86          -43.568490      -107.43990       10.423509
2019-03-03/11:25:53.89          -43.531533      -107.48081       10.422784
2019-03-03/11:25:53.92          -43.493383      -107.52304       10.422035
2019-03-03/11:25:53.95          -43.456426      -107.56395       10.421310
2019-03-03/11:25:53.98          -43.419468      -107.60486       10.420585
2019-03-03/11:25:54.01          -43.381700      -107.64571       10.420033
2019-03-03/11:25:54.04          -43.342023      -107.68784       10.419610
2019-03-03/11:25:54.07          -43.303586      -107.72864       10.419201
2019-03-03/11:25:54.11          -43.265149      -107.76945       10.418791
2019-03-03/11:25:54.14          -43.226712      -107.81026       10.418382
2019-03-03/11:25:54.17          -43.187035      -107.85238       10.417959
2019-03-03/11:25:54.20          -43.148598      -107.89319       10.417550
2019-03-03/11:25:54.23          -43.110161      -107.93400       10.417140
2019-03-03/11:25:54.26          -43.071724      -107.97481       10.416731
2019-03-03/11:25:54.29          -43.032047      -108.01693       10.416308
2019-03-03/11:25:54.32          -42.993610      -108.05774       10.415899
2019-03-03/11:25:54.36          -42.955173      -108.09855       10.415490
2019-03-03/11:25:54.39          -42.916736      -108.13935       10.415080
2019-03-03/11:25:54.42          -42.877059      -108.18148       10.414658
2019-03-03/11:25:54.45          -42.838622      -108.22229       10.414248
2019-03-03/11:25:54.48          -42.800185      -108.26309       10.413839
2019-03-03/11:25:54.51          -42.761748      -108.30390       10.413429
2019-03-03/11:25:54.54          -42.722071      -108.34603       10.413007
2019-03-03/11:25:54.57          -42.683635      -108.38683       10.412597
2019-03-03/11:25:54.61          -42.645197      -108.42764       10.412188
2019-03-03/11:25:54.64          -42.606761      -108.46845       10.411778
2019-03-03/11:25:54.67          -42.567084      -108.51057       10.411356
2019-03-03/11:25:54.70          -42.528647      -108.55138       10.410946
2019-03-03/11:25:54.73          -42.490210      -108.59219       10.410537
2019-03-03/11:25:54.76          -42.451773      -108.63300       10.410128
2019-03-03/11:25:54.79          -42.412096      -108.67512       10.409705
2019-03-03/11:25:54.82          -42.373659      -108.71593       10.409296
2019-03-03/11:25:54.86          -42.335222      -108.75674       10.408886
2019-03-03/11:25:54.89          -42.296785      -108.79754       10.408477
2019-03-03/11:25:54.92          -42.257108      -108.83967       10.408054
2019-03-03/11:25:54.95          -42.218671      -108.88048       10.407645
2019-03-03/11:25:54.98          -42.180234      -108.92128       10.407235
2019-03-03/11:25:55.01          -42.140974      -108.96202       10.407006
2019-03-03/11:25:55.04          -42.099749      -109.00402       10.406923
2019-03-03/11:25:55.07          -42.059811      -109.04471       10.406843
2019-03-03/11:25:55.11          -42.019874      -109.08540       10.406762
2019-03-03/11:25:55.14          -41.979937      -109.12608       10.406682
2019-03-03/11:25:55.17          -41.938711      -109.16808       10.406599
2019-03-03/11:25:55.20          -41.898774      -109.20877       10.406518
2019-03-03/11:25:55.23          -41.858836      -109.24945       10.406438
2019-03-03/11:25:55.26          -41.818899      -109.29014       10.406357
2019-03-03/11:25:55.29          -41.777673      -109.33214       10.406274
2019-03-03/11:25:55.32          -41.737736      -109.37282       10.406194
2019-03-03/11:25:55.36          -41.697798      -109.41351       10.406113
2019-03-03/11:25:55.39          -41.657861      -109.45420       10.406033
2019-03-03/11:25:55.42          -41.616635      -109.49619       10.405949
2019-03-03/11:25:55.45          -41.576698      -109.53688       10.405869
2019-03-03/11:25:55.48          -41.536761      -109.57757       10.405788
2019-03-03/11:25:55.51          -41.496823      -109.61825       10.405708
2019-03-03/11:25:55.54          -41.455598      -109.66025       10.405625
2019-03-03/11:25:55.57          -41.415661      -109.70094       10.405544
2019-03-03/11:25:55.61          -41.375723      -109.74162       10.405464
2019-03-03/11:25:55.64          -41.335786      -109.78231       10.405383
2019-03-03/11:25:55.67          -41.295848      -109.82300       10.405303
2019-03-03/11:25:55.70          -41.254623      -109.86499       10.405220
2019-03-03/11:25:55.73          -41.214685      -109.90568       10.405139
2019-03-03/11:25:55.76          -41.174748      -109.94637       10.405059
2019-03-03/11:25:55.79          -41.134811      -109.98705       10.404978
2019-03-03/11:25:55.82          -41.093585      -110.02905       10.404895
2019-03-03/11:25:55.86          -41.053648      -110.06974       10.404815
2019-03-03/11:25:55.89          -41.013710      -110.11042       10.404734
2019-03-03/11:25:55.92          -40.973773      -110.15111       10.404654
2019-03-03/11:25:55.95          -40.932547      -110.19311       10.404571
2019-03-03/11:25:55.98          -40.892610      -110.23380       10.404490
2019-03-03/11:25:56.01          -40.851846      -110.27438       10.404598
2019-03-03/11:25:56.04          -40.810402      -110.31489       10.404861
2019-03-03/11:25:56.07          -40.767621      -110.35671       10.405132
2019-03-03/11:25:56.11          -40.726176      -110.39722       10.405395
2019-03-03/11:25:56.14          -40.684732      -110.43772       10.405658
2019-03-03/11:25:56.17          -40.643287      -110.47823       10.405920
2019-03-03/11:25:56.20          -40.600506      -110.52005       10.406192
2019-03-03/11:25:56.23          -40.559061      -110.56056       10.406454
2019-03-03/11:25:56.26          -40.517617      -110.60106       10.406717
2019-03-03/11:25:56.29          -40.476173      -110.64157       10.406980
2019-03-03/11:25:56.32          -40.433391      -110.68339       10.407251
2019-03-03/11:25:56.36          -40.391947      -110.72389       10.407514
2019-03-03/11:25:56.39          -40.350503      -110.76440       10.407777
2019-03-03/11:25:56.42          -40.309058      -110.80491       10.408040
2019-03-03/11:25:56.45          -40.266277      -110.84673       10.408311
2019-03-03/11:25:56.48          -40.224832      -110.88723       10.408574
2019-03-03/11:25:56.51          -40.183388      -110.92774       10.408836
2019-03-03/11:25:56.54          -40.141943      -110.96825       10.409099
2019-03-03/11:25:56.57          -40.099162      -111.01007       10.409370
2019-03-03/11:25:56.61          -40.057718      -111.05057       10.409633
2019-03-03/11:25:56.64          -40.016273      -111.09108       10.409896
2019-03-03/11:25:56.67          -39.974829      -111.13159       10.410159
2019-03-03/11:25:56.70          -39.932048      -111.17341       10.410430
2019-03-03/11:25:56.73          -39.890603      -111.21391       10.410693
2019-03-03/11:25:56.76          -39.849159      -111.25442       10.410956
2019-03-03/11:25:56.79          -39.807714      -111.29493       10.411218
2019-03-03/11:25:56.82          -39.764933      -111.33675       10.411490
2019-03-03/11:25:56.86          -39.723489      -111.37725       10.411752
2019-03-03/11:25:56.89          -39.682044      -111.41776       10.412015
2019-03-03/11:25:56.92          -39.640600      -111.45827       10.412278
2019-03-03/11:25:56.95          -39.597819      -111.50008       10.412549
2019-03-03/11:25:56.98          -39.556374      -111.54059       10.412812
2019-03-03/11:25:57.01          -39.514101      -111.58099       10.413269
2019-03-03/11:25:57.04          -39.471147      -111.62128       10.413885
2019-03-03/11:25:57.07          -39.426806      -111.66288       10.414521
2019-03-03/11:25:57.11          -39.383852      -111.70318       10.415138
2019-03-03/11:25:57.14          -39.340897      -111.74348       10.415754
2019-03-03/11:25:57.17          -39.297942      -111.78378       10.416370
2019-03-03/11:25:57.20          -39.253602      -111.82537       10.417007
2019-03-03/11:25:57.23          -39.210647      -111.86567       10.417623
2019-03-03/11:25:57.26          -39.167693      -111.90597       10.418240
2019-03-03/11:25:57.29          -39.124738      -111.94627       10.418856
2019-03-03/11:25:57.32          -39.080398      -111.98786       10.419492
2019-03-03/11:25:57.36          -39.037443      -112.02816       10.420109
2019-03-03/11:25:57.39          -38.994488      -112.06846       10.420725
2019-03-03/11:25:57.42          -38.951533      -112.10876       10.421341
2019-03-03/11:25:57.45          -38.907193      -112.15036       10.421978
2019-03-03/11:25:57.48          -38.864238      -112.19065       10.422594
2019-03-03/11:25:57.51          -38.821284      -112.23095       10.423210
2019-03-03/11:25:57.54          -38.778329      -112.27125       10.423827
2019-03-03/11:25:57.57          -38.733989      -112.31285       10.424463
2019-03-03/11:25:57.61          -38.691034      -112.35315       10.425079
2019-03-03/11:25:57.64          -38.648079      -112.39344       10.425696
2019-03-03/11:25:57.67          -38.605124      -112.43374       10.426312
2019-03-03/11:25:57.70          -38.560784      -112.47534       10.426948
2019-03-03/11:25:57.73          -38.517829      -112.51564       10.427565
2019-03-03/11:25:57.76          -38.474875      -112.55593       10.428181
2019-03-03/11:25:57.79          -38.431920      -112.59623       10.428798
2019-03-03/11:25:57.82          -38.387580      -112.63783       10.429434
2019-03-03/11:25:57.86          -38.344625      -112.67813       10.430050
2019-03-03/11:25:57.89          -38.301671      -112.71843       10.430667
2019-03-03/11:25:57.92          -38.258716      -112.75872       10.431283
2019-03-03/11:25:57.95          -38.214376      -112.80032       10.431919
2019-03-03/11:25:57.98          -38.171421      -112.84062       10.432536
2019-03-03/11:25:58.01          -38.127633      -112.88079       10.433354
2019-03-03/11:25:58.04          -38.083158      -112.92085       10.434338
2019-03-03/11:25:58.07          -38.037249      -112.96220       10.435354
2019-03-03/11:25:58.11          -37.992775      -113.00226       10.436338
2019-03-03/11:25:58.14          -37.948300      -113.04233       10.437322
2019-03-03/11:25:58.17          -37.903826      -113.08239       10.438306
2019-03-03/11:25:58.20          -37.857917      -113.12374       10.439322
2019-03-03/11:25:58.23          -37.813442      -113.16380       10.440306
2019-03-03/11:25:58.26          -37.768968      -113.20386       10.441291
2019-03-03/11:25:58.29          -37.724493      -113.24392       10.442275
2019-03-03/11:25:58.32          -37.678585      -113.28528       10.443291
2019-03-03/11:25:58.36          -37.634110      -113.32534       10.444275
2019-03-03/11:25:58.39          -37.589636      -113.36540       10.445259
2019-03-03/11:25:58.42          -37.545161      -113.40546       10.446243
2019-03-03/11:25:58.45          -37.499252      -113.44682       10.447259
2019-03-03/11:25:58.48          -37.454778      -113.48688       10.448243
2019-03-03/11:25:58.51          -37.410303      -113.52694       10.449228
2019-03-03/11:25:58.54          -37.365829      -113.56700       10.450212
2019-03-03/11:25:58.57          -37.319920      -113.60835       10.451228
2019-03-03/11:25:58.61          -37.275445      -113.64841       10.452212
2019-03-03/11:25:58.64          -37.230971      -113.68848       10.453196
2019-03-03/11:25:58.67          -37.186497      -113.72854       10.454180
2019-03-03/11:25:58.70          -37.140588      -113.76989       10.455196
2019-03-03/11:25:58.73          -37.096113      -113.80995       10.456180
2019-03-03/11:25:58.76          -37.051639      -113.85001       10.457165
2019-03-03/11:25:58.79          -37.007164      -113.89007       10.458149
2019-03-03/11:25:58.82          -36.961255      -113.93143       10.459165
2019-03-03/11:25:58.86          -36.916781      -113.97149       10.460149
2019-03-03/11:25:58.89          -36.872307      -114.01155       10.461133
2019-03-03/11:25:58.92          -36.827832      -114.05161       10.462117
2019-03-03/11:25:58.95          -36.781923      -114.09297       10.463133
2019-03-03/11:25:58.98          -36.737449      -114.13303       10.464117
2019-03-03/11:25:59.01          -36.692134      -114.17292       10.465308
2019-03-03/11:25:59.04          -36.646128      -114.21269       10.466668
2019-03-03/11:25:59.07          -36.598638      -114.25373       10.468073
2019-03-03/11:25:59.11          -36.552632      -114.29350       10.469433
2019-03-03/11:25:59.14          -36.506626      -114.33326       10.470793
2019-03-03/11:25:59.17          -36.460620      -114.37302       10.472154
2019-03-03/11:25:59.20          -36.413130      -114.41407       10.473558
2019-03-03/11:25:59.23          -36.367124      -114.45383       10.474918
2019-03-03/11:25:59.26          -36.321118      -114.49359       10.476279
2019-03-03/11:25:59.29          -36.275112      -114.53335       10.477639
2019-03-03/11:25:59.32          -36.227622      -114.57440       10.479043
2019-03-03/11:25:59.36          -36.181616      -114.61416       10.480404
2019-03-03/11:25:59.39          -36.135610      -114.65393       10.481764
2019-03-03/11:25:59.42          -36.089603      -114.69369       10.483125
2019-03-03/11:25:59.45          -36.042114      -114.73473       10.484529
2019-03-03/11:25:59.48          -35.996107      -114.77450       10.485889
2019-03-03/11:25:59.51          -35.950102      -114.81426       10.487250
2019-03-03/11:25:59.54          -35.904095      -114.85402       10.488610
2019-03-03/11:25:59.57          -35.856605      -114.89507       10.490014
2019-03-03/11:25:59.61          -35.810599      -114.93483       10.491375
2019-03-03/11:25:59.64          -35.764593      -114.97459       10.492735
2019-03-03/11:25:59.67          -35.718587      -115.01436       10.494095
2019-03-03/11:25:59.70          -35.671097      -115.05540       10.495500
2019-03-03/11:25:59.73          -35.625091      -115.09516       10.496860
2019-03-03/11:25:59.76          -35.579085      -115.13493       10.498221
2019-03-03/11:25:59.79          -35.533079      -115.17469       10.499581
2019-03-03/11:25:59.82          -35.485589      -115.21573       10.500985
2019-03-03/11:25:59.86          -35.439583      -115.25550       10.502346
2019-03-03/11:25:59.89          -35.393577      -115.29526       10.503706
2019-03-03/11:25:59.92          -35.347571      -115.33502       10.505066
2019-03-03/11:25:59.95          -35.300081      -115.37607       10.506471
2019-03-03/11:25:59.98          -35.254075      -115.41583       10.507831
2019-03-03/11:26:00.01          -35.207225      -115.45541       10.509406
2019-03-03/11:26:00.04          -35.159681      -115.49485       10.511157
2019-03-03/11:26:00.07          -35.110603      -115.53556       10.512965
2019-03-03/11:26:00.11          -35.063058      -115.57500       10.514717
2019-03-03/11:26:00.14          -35.015514      -115.61443       10.516468
2019-03-03/11:26:00.17          -34.967970      -115.65387       10.518220
2019-03-03/11:26:00.20          -34.918892      -115.69458       10.520028
2019-03-03/11:26:00.23          -34.871347      -115.73401       10.521779
2019-03-03/11:26:00.26          -34.823803      -115.77345       10.523531
2019-03-03/11:26:00.29          -34.776259      -115.81288       10.525282
2019-03-03/11:26:00.32          -34.727181      -115.85359       10.527090
2019-03-03/11:26:00.36          -34.679637      -115.89303       10.528842
2019-03-03/11:26:00.39          -34.632092      -115.93247       10.530593
2019-03-03/11:26:00.42          -34.584548      -115.97190       10.532345
2019-03-03/11:26:00.45          -34.535470      -116.01261       10.534153
2019-03-03/11:26:00.48          -34.487926      -116.05205       10.535904
2019-03-03/11:26:00.51          -34.440381      -116.09148       10.537656
2019-03-03/11:26:00.54          -34.392837      -116.13092       10.539407
2019-03-03/11:26:00.57          -34.343759      -116.17163       10.541215
2019-03-03/11:26:00.61          -34.296215      -116.21106       10.542967
2019-03-03/11:26:00.64          -34.248671      -116.25050       10.544718
2019-03-03/11:26:00.67          -34.201126      -116.28994       10.546470
2019-03-03/11:26:00.70          -34.152048      -116.33064       10.548278
2019-03-03/11:26:00.73          -34.104504      -116.37008       10.550029
2019-03-03/11:26:00.76          -34.056960      -116.40952       10.551781
2019-03-03/11:26:00.79          -34.009415      -116.44895       10.553532
2019-03-03/11:26:00.82          -33.960337      -116.48966       10.555340
2019-03-03/11:26:00.86          -33.912793      -116.52910       10.557092
2019-03-03/11:26:00.89          -33.865249      -116.56853       10.558843
2019-03-03/11:26:00.92          -33.817704      -116.60797       10.560595
2019-03-03/11:26:00.95          -33.768626      -116.64868       10.562403
2019-03-03/11:26:00.98          -33.721082      -116.68811       10.564154
2019-03-03/11:26:01.01          -33.672698      -116.72734       10.566124
2019-03-03/11:26:01.04          -33.623621      -116.76641       10.568275
2019-03-03/11:26:01.07          -33.572961      -116.80673       10.570495
2019-03-03/11:26:01.11          -33.523885      -116.84579       10.572646
2019-03-03/11:26:01.14          -33.474808      -116.88485       10.574797
2019-03-03/11:26:01.17          -33.425732      -116.92391       10.576948
2019-03-03/11:26:01.20          -33.375072      -116.96424       10.579168
2019-03-03/11:26:01.23          -33.325995      -117.00330       10.581318
2019-03-03/11:26:01.26          -33.276919      -117.04236       10.583469
2019-03-03/11:26:01.29          -33.227842      -117.08142       10.585620
2019-03-03/11:26:01.32          -33.177183      -117.12174       10.587840
2019-03-03/11:26:01.36          -33.128106      -117.16080       10.589991
2019-03-03/11:26:01.39          -33.079030      -117.19987       10.592141
2019-03-03/11:26:01.42          -33.029953      -117.23893       10.594292
2019-03-03/11:26:01.45          -32.979294      -117.27925       10.596512
2019-03-03/11:26:01.48          -32.930217      -117.31831       10.598663
2019-03-03/11:26:01.51          -32.881141      -117.35737       10.600814
2019-03-03/11:26:01.54          -32.832064      -117.39644       10.602964
2019-03-03/11:26:01.57          -32.781405      -117.43676       10.605185
2019-03-03/11:26:01.61          -32.732328      -117.47582       10.607335
2019-03-03/11:26:01.64          -32.683252      -117.51488       10.609486
2019-03-03/11:26:01.67          -32.634175      -117.55394       10.611637
2019-03-03/11:26:01.70          -32.583515      -117.59426       10.613857
2019-03-03/11:26:01.73          -32.534439      -117.63333       10.616008
2019-03-03/11:26:01.76          -32.485362      -117.67239       10.618158
2019-03-03/11:26:01.79          -32.436286      -117.71145       10.620309
2019-03-03/11:26:01.82          -32.385626      -117.75177       10.622529
2019-03-03/11:26:01.86          -32.336550      -117.79083       10.624680
2019-03-03/11:26:01.89          -32.287473      -117.82989       10.626831
2019-03-03/11:26:01.92          -32.238396      -117.86896       10.628981
2019-03-03/11:26:01.95          -32.187737      -117.90928       10.631202
2019-03-03/11:26:01.98          -32.138660      -117.94834       10.633352
2019-03-03/11:26:02.01          -32.088736      -117.98717       10.635728
2019-03-03/11:26:02.04          -32.038114      -118.02582       10.638290
2019-03-03/11:26:02.07          -31.985859      -118.06571       10.640935
2019-03-03/11:26:02.11          -31.935236      -118.10435       10.643497
2019-03-03/11:26:02.14          -31.884614      -118.14300       10.646058
2019-03-03/11:26:02.17          -31.833992      -118.18164       10.648620
2019-03-03/11:26:02.20          -31.781737      -118.22154       10.651265
2019-03-03/11:26:02.23          -31.731114      -118.26018       10.653826
2019-03-03/11:26:02.26          -31.680492      -118.29883       10.656388
2019-03-03/11:26:02.29          -31.629870      -118.33747       10.658950
2019-03-03/11:26:02.32          -31.577615      -118.37736       10.661594
2019-03-03/11:26:02.36          -31.526992      -118.41601       10.664156
2019-03-03/11:26:02.39          -31.476370      -118.45465       10.666718
2019-03-03/11:26:02.42          -31.425747      -118.49330       10.669280
2019-03-03/11:26:02.45          -31.373492      -118.53319       10.671924
2019-03-03/11:26:02.48          -31.322870      -118.57183       10.674486
2019-03-03/11:26:02.51          -31.272248      -118.61048       10.677048
2019-03-03/11:26:02.54          -31.221625      -118.64912       10.679610
2019-03-03/11:26:02.57          -31.169370      -118.68901       10.682254
2019-03-03/11:26:02.61          -31.118748      -118.72766       10.684816
2019-03-03/11:26:02.64          -31.068126      -118.76630       10.687378
2019-03-03/11:26:02.67          -31.017503      -118.80495       10.689939
2019-03-03/11:26:02.70          -30.965248      -118.84484       10.692584
2019-03-03/11:26:02.73          -30.914626      -118.88348       10.695146
2019-03-03/11:26:02.76          -30.864004      -118.92213       10.697708
2019-03-03/11:26:02.79          -30.813381      -118.96077       10.700269
2019-03-03/11:26:02.82          -30.761126      -119.00067       10.702914
2019-03-03/11:26:02.86          -30.710504      -119.03931       10.705476
2019-03-03/11:26:02.89          -30.659881      -119.07796       10.708037
2019-03-03/11:26:02.92          -30.609259      -119.11660       10.710599
2019-03-03/11:26:02.95          -30.557004      -119.15649       10.713244
2019-03-03/11:26:02.98          -30.506381      -119.19514       10.715805
2019-03-03/11:26:03.01          -30.454920      -119.23353       10.718597
2019-03-03/11:26:03.04          -30.402766      -119.27172       10.721579
2019-03-03/11:26:03.07          -30.348931      -119.31114       10.724656
2019-03-03/11:26:03.11          -30.296777      -119.34933       10.727637
2019-03-03/11:26:03.14          -30.244624      -119.38752       10.730619
2019-03-03/11:26:03.17          -30.192470      -119.42571       10.733600
2019-03-03/11:26:03.20          -30.138635      -119.46513       10.736678
2019-03-03/11:26:03.23          -30.086481      -119.50332       10.739659
2019-03-03/11:26:03.26          -30.034328      -119.54151       10.742640
2019-03-03/11:26:03.29          -29.982175      -119.57970       10.745622
2019-03-03/11:26:03.32          -29.928339      -119.61912       10.748699
2019-03-03/11:26:03.36          -29.876186      -119.65731       10.751681
2019-03-03/11:26:03.39          -29.824032      -119.69550       10.754662
2019-03-03/11:26:03.42          -29.771879      -119.73369       10.757643
2019-03-03/11:26:03.45          -29.718043      -119.77311       10.760721
2019-03-03/11:26:03.48          -29.665890      -119.81130       10.763702
2019-03-03/11:26:03.51          -29.613737      -119.84949       10.766684
2019-03-03/11:26:03.54          -29.561583      -119.88768       10.769665
2019-03-03/11:26:03.57          -29.507748      -119.92710       10.772742
2019-03-03/11:26:03.61          -29.455594      -119.96529       10.775724
2019-03-03/11:26:03.64          -29.403441      -120.00348       10.778705
2019-03-03/11:26:03.67          -29.351287      -120.04167       10.781686
2019-03-03/11:26:03.70          -29.297452      -120.08109       10.784764
2019-03-03/11:26:03.73          -29.245298      -120.11928       10.787745
2019-03-03/11:26:03.76          -29.193145      -120.15747       10.790727
2019-03-03/11:26:03.79          -29.140991      -120.19566       10.793708
2019-03-03/11:26:03.82          -29.087156      -120.23508       10.796786
2019-03-03/11:26:03.86          -29.035002      -120.27327       10.799767
2019-03-03/11:26:03.89          -28.982849      -120.31146       10.802748
2019-03-03/11:26:03.92          -28.930696      -120.34965       10.805730
2019-03-03/11:26:03.95          -28.876860      -120.38907       10.808807
2019-03-03/11:26:03.98          -28.824707      -120.42726       10.811788
2019-03-03/11:26:04.01          -28.771707      -120.46517       10.815005
2019-03-03/11:26:04.04          -28.718011      -120.50285       10.818414
2019-03-03/11:26:04.07          -28.662582      -120.54175       10.821934
2019-03-03/11:26:04.11          -28.608886      -120.57943       10.825343
2019-03-03/11:26:04.14          -28.555189      -120.61711       10.828753
2019-03-03/11:26:04.17          -28.501493      -120.65480       10.832162
2019-03-03/11:26:04.20          -28.446064      -120.69370       10.835682
2019-03-03/11:26:04.23          -28.392368      -120.73138       10.839091
2019-03-03/11:26:04.26          -28.338671      -120.76906       10.842501
2019-03-03/11:26:04.29          -28.284975      -120.80674       10.845910
2019-03-03/11:26:04.32          -28.229546      -120.84564       10.849430
2019-03-03/11:26:04.36          -28.175850      -120.88332       10.852839
2019-03-03/11:26:04.39          -28.122153      -120.92101       10.856249
2019-03-03/11:26:04.42          -28.068457      -120.95869       10.859658
2019-03-03/11:26:04.45          -28.013028      -120.99759       10.863178
2019-03-03/11:26:04.48          -27.959332      -121.03527       10.866587
2019-03-03/11:26:04.51          -27.905635      -121.07295       10.869997
2019-03-03/11:26:04.54          -27.851939      -121.11064       10.873406
2019-03-03/11:26:04.57          -27.796510      -121.14953       10.876926
2019-03-03/11:26:04.61          -27.742814      -121.18722       10.880335
2019-03-03/11:26:04.64          -27.689117      -121.22490       10.883745
2019-03-03/11:26:04.67          -27.635421      -121.26258       10.887154
2019-03-03/11:26:04.70          -27.579992      -121.30148       10.890673
2019-03-03/11:26:04.73          -27.526296      -121.33916       10.894083
2019-03-03/11:26:04.76          -27.472599      -121.37685       10.897492
2019-03-03/11:26:04.79          -27.418903      -121.41453       10.900902
2019-03-03/11:26:04.82          -27.363474      -121.45343       10.904421
2019-03-03/11:26:04.86          -27.309778      -121.49111       10.907831
2019-03-03/11:26:04.89          -27.256081      -121.52879       10.911240
2019-03-03/11:26:04.92          -27.202385      -121.56648       10.914650
2019-03-03/11:26:04.95          -27.146956      -121.60537       10.918169
2019-03-03/11:26:04.98          -27.093260      -121.64306       10.921579
2019-03-03/11:26:05.01          -27.038724      -121.68043       10.925227
2019-03-03/11:26:05.04          -26.983497      -121.71756       10.929072
2019-03-03/11:26:05.07          -26.926490      -121.75589       10.933040
2019-03-03/11:26:05.11          -26.871263      -121.79301       10.936885
2019-03-03/11:26:05.14          -26.816036      -121.83014       10.940729
2019-03-03/11:26:05.17          -26.760809      -121.86727       10.944574
2019-03-03/11:26:05.20          -26.703801      -121.90559       10.948543
2019-03-03/11:26:05.23          -26.648574      -121.94272       10.952387
2019-03-03/11:26:05.26          -26.593348      -121.97985       10.956232
2019-03-03/11:26:05.29          -26.538121      -122.01697       10.960077
2019-03-03/11:26:05.32          -26.481113      -122.05530       10.964045
2019-03-03/11:26:05.36          -26.425886      -122.09243       10.967890
2019-03-03/11:26:05.39          -26.370660      -122.12955       10.971734
2019-03-03/11:26:05.42          -26.315433      -122.16668       10.975579
2019-03-03/11:26:05.45          -26.258425      -122.20500       10.979548
2019-03-03/11:26:05.48          -26.203198      -122.24213       10.983392
2019-03-03/11:26:05.51          -26.147972      -122.27926       10.987237
2019-03-03/11:26:05.54          -26.092745      -122.31639       10.991081
2019-03-03/11:26:05.57          -26.035737      -122.35471       10.995050
2019-03-03/11:26:05.61          -25.980510      -122.39184       10.998895
2019-03-03/11:26:05.64          -25.925283      -122.42897       11.002739
2019-03-03/11:26:05.67          -25.870057      -122.46609       11.006584
2019-03-03/11:26:05.70          -25.813049      -122.50442       11.010552
2019-03-03/11:26:05.73          -25.757822      -122.54154       11.014397
2019-03-03/11:26:05.76          -25.702595      -122.57867       11.018242
2019-03-03/11:26:05.79          -25.647368      -122.61580       11.022086
2019-03-03/11:26:05.82          -25.590360      -122.65412       11.026055
2019-03-03/11:26:05.86          -25.535134      -122.69125       11.029899
2019-03-03/11:26:05.89          -25.479907      -122.72838       11.033744
2019-03-03/11:26:05.92          -25.424680      -122.76550       11.037589
2019-03-03/11:26:05.95          -25.367672      -122.80383       11.041557
2019-03-03/11:26:05.98          -25.312445      -122.84096       11.045402
2019-03-03/11:26:06.01          -25.256381      -122.87776       11.049490
2019-03-03/11:26:06.04          -25.199626      -122.91430       11.053778
2019-03-03/11:26:06.07          -25.141041      -122.95202       11.058205
2019-03-03/11:26:06.11          -25.084287      -122.98856       11.062494
2019-03-03/11:26:06.14          -25.027532      -123.02510       11.066782
2019-03-03/11:26:06.17          -24.970778      -123.06164       11.071071
2019-03-03/11:26:06.20          -24.912193      -123.09936       11.075498
2019-03-03/11:26:06.23          -24.855438      -123.13590       11.079786
2019-03-03/11:26:06.26          -24.798684      -123.17244       11.084075
2019-03-03/11:26:06.29          -24.741929      -123.20898       11.088363
2019-03-03/11:26:06.32          -24.683344      -123.24669       11.092790
2019-03-03/11:26:06.36          -24.626589      -123.28323       11.097078
2019-03-03/11:26:06.39          -24.569835      -123.31977       11.101367
2019-03-03/11:26:06.42          -24.513080      -123.35631       11.105655
2019-03-03/11:26:06.45          -24.454495      -123.39403       11.110082
2019-03-03/11:26:06.48          -24.397740      -123.43057       11.114371
2019-03-03/11:26:06.51          -24.340986      -123.46711       11.118659
2019-03-03/11:26:06.54          -24.284231      -123.50365       11.122948
2019-03-03/11:26:06.57          -24.225646      -123.54137       11.127375
2019-03-03/11:26:06.61          -24.168892      -123.57791       11.131663
2019-03-03/11:26:06.64          -24.112137      -123.61445       11.135952
2019-03-03/11:26:06.67          -24.055383      -123.65099       11.140240
2019-03-03/11:26:06.70          -23.996798      -123.68871       11.144667
2019-03-03/11:26:06.73          -23.940043      -123.72524       11.148956
2019-03-03/11:26:06.76          -23.883289      -123.76178       11.153244
2019-03-03/11:26:06.79          -23.826534      -123.79832       11.157533
2019-03-03/11:26:06.82          -23.767949      -123.83604       11.161959
2019-03-03/11:26:06.86          -23.711194      -123.87258       11.166248
2019-03-03/11:26:06.89          -23.654440      -123.90912       11.170536
2019-03-03/11:26:06.92          -23.597685      -123.94566       11.174825
2019-03-03/11:26:06.95          -23.539100      -123.98338       11.179252
2019-03-03/11:26:06.98          -23.482346      -124.01992       11.183540
2019-03-03/11:26:07.01          -23.424761      -124.05610       11.188074
2019-03-03/11:26:07.04          -23.366493      -124.09199       11.192811
2019-03-03/11:26:07.07          -23.306346      -124.12903       11.197700
2019-03-03/11:26:07.11          -23.248078      -124.16491       11.202436
2019-03-03/11:26:07.14          -23.189811      -124.20080       11.207173
2019-03-03/11:26:07.17          -23.131543      -124.23668       11.211909
2019-03-03/11:26:07.20          -23.071396      -124.27373       11.216798
2019-03-03/11:26:07.23          -23.013128      -124.30961       11.221535
2019-03-03/11:26:07.26          -22.954860      -124.34550       11.226271
2019-03-03/11:26:07.29          -22.896592      -124.38138       11.231008
2019-03-03/11:26:07.32          -22.836445      -124.41843       11.235897
2019-03-03/11:26:07.36          -22.778177      -124.45431       11.240633
2019-03-03/11:26:07.39          -22.719909      -124.49020       11.245370
2019-03-03/11:26:07.42          -22.661641      -124.52608       11.250106
2019-03-03/11:26:07.45          -22.601494      -124.56313       11.254995
2019-03-03/11:26:07.48          -22.543226      -124.59901       11.259732
2019-03-03/11:26:07.51          -22.484959      -124.63490       11.264468
2019-03-03/11:26:07.54          -22.426691      -124.67078       11.269204
2019-03-03/11:26:07.57          -22.366544      -124.70782       11.274094
2019-03-03/11:26:07.61          -22.308276      -124.74371       11.278830
2019-03-03/11:26:07.64          -22.250008      -124.77960       11.283566
2019-03-03/11:26:07.67          -22.191740      -124.81548       11.288303
2019-03-03/11:26:07.70          -22.131593      -124.85252       11.293192
2019-03-03/11:26:07.73          -22.073325      -124.88841       11.297928
2019-03-03/11:26:07.76          -22.015057      -124.92429       11.302665
2019-03-03/11:26:07.79          -21.956789      -124.96018       11.307401
2019-03-03/11:26:07.82          -21.896642      -124.99722       11.312290
2019-03-03/11:26:07.86          -21.838374      -125.03311       11.317027
2019-03-03/11:26:07.89          -21.780107      -125.06899       11.321763
2019-03-03/11:26:07.92          -21.721839      -125.10488       11.326500
2019-03-03/11:26:07.95          -21.661692      -125.14192       11.331389
2019-03-03/11:26:07.98          -21.603424      -125.17781       11.336125
2019-03-03/11:26:08.01          -21.544325      -125.21332       11.341111
2019-03-03/11:26:08.04          -21.484542      -125.24853       11.346303
2019-03-03/11:26:08.07          -21.422831      -125.28487       11.351662
2019-03-03/11:26:08.11          -21.363048      -125.32007       11.356853
2019-03-03/11:26:08.14          -21.303266      -125.35528       11.362045
2019-03-03/11:26:08.17          -21.243483      -125.39048       11.367236
2019-03-03/11:26:08.20          -21.181772      -125.42682       11.372595
2019-03-03/11:26:08.23          -21.121989      -125.46203       11.377787
2019-03-03/11:26:08.26          -21.062206      -125.49724       11.382978
2019-03-03/11:26:08.29          -21.002423      -125.53244       11.388170
2019-03-03/11:26:08.32          -20.940712      -125.56878       11.393529
2019-03-03/11:26:08.36          -20.880929      -125.60399       11.398720
2019-03-03/11:26:08.39          -20.821147      -125.63919       11.403912
2019-03-03/11:26:08.42          -20.761364      -125.67440       11.409103
2019-03-03/11:26:08.45          -20.699653      -125.71074       11.414462
2019-03-03/11:26:08.48          -20.639870      -125.74595       11.419654
2019-03-03/11:26:08.51          -20.580087      -125.78115       11.424845
2019-03-03/11:26:08.54          -20.520304      -125.81636       11.430037
2019-03-03/11:26:08.57          -20.458593      -125.85270       11.435396
2019-03-03/11:26:08.61          -20.398810      -125.88790       11.440588
2019-03-03/11:26:08.64          -20.339028      -125.92311       11.445779
2019-03-03/11:26:08.67          -20.279245      -125.95831       11.450971
2019-03-03/11:26:08.70          -20.217534      -125.99466       11.456330
2019-03-03/11:26:08.73          -20.157751      -126.02986       11.461521
2019-03-03/11:26:08.76          -20.097968      -126.06507       11.466713
2019-03-03/11:26:08.79          -20.038185      -126.10027       11.471904
2019-03-03/11:26:08.82          -19.976475      -126.13661       11.477263
2019-03-03/11:26:08.86          -19.916692      -126.17182       11.482455
2019-03-03/11:26:08.89          -19.856909      -126.20702       11.487646
2019-03-03/11:26:08.92          -19.797126      -126.24223       11.492838
2019-03-03/11:26:08.95          -19.735415      -126.27857       11.498197
2019-03-03/11:26:08.98          -19.675632      -126.31378       11.503388
2019-03-03/11:26:09.01          -19.615035      -126.34858       11.508831
2019-03-03/11:26:09.04          -19.553766      -126.38305       11.514481
2019-03-03/11:26:09.07          -19.490522      -126.41863       11.520312
2019-03-03/11:26:09.11          -19.429254      -126.45309       11.525962
2019-03-03/11:26:09.14          -19.367986      -126.48756       11.531611
2019-03-03/11:26:09.17          -19.306717      -126.52203       11.537261
2019-03-03/11:26:09.20          -19.243473      -126.55761       11.543093
2019-03-03/11:26:09.23          -19.182204      -126.59208       11.548742
2019-03-03/11:26:09.26          -19.120936      -126.62655       11.554392
2019-03-03/11:26:09.29          -19.059668      -126.66102       11.560041
2019-03-03/11:26:09.32          -18.996423      -126.69660       11.565873
2019-03-03/11:26:09.36          -18.935155      -126.73107       11.571523
2019-03-03/11:26:09.39          -18.873887      -126.76553       11.577172
2019-03-03/11:26:09.42          -18.812618      -126.80000       11.582822
2019-03-03/11:26:09.45          -18.749374      -126.83558       11.588653
2019-03-03/11:26:09.48          -18.688105      -126.87005       11.594303
2019-03-03/11:26:09.51          -18.626837      -126.90452       11.599953
2019-03-03/11:26:09.54          -18.565569      -126.93899       11.605602
2019-03-03/11:26:09.57          -18.502324      -126.97457       11.611434
2019-03-03/11:26:09.61          -18.441056      -127.00904       11.617083
2019-03-03/11:26:09.64          -18.379788      -127.04350       11.622733
2019-03-03/11:26:09.67          -18.318519      -127.07797       11.628383
2019-03-03/11:26:09.70          -18.255275      -127.11355       11.634214
2019-03-03/11:26:09.73          -18.194007      -127.14802       11.639864
2019-03-03/11:26:09.76          -18.132739      -127.18249       11.645513
2019-03-03/11:26:09.79          -18.071470      -127.21696       11.651163
2019-03-03/11:26:09.82          -18.008226      -127.25254       11.656995
2019-03-03/11:26:09.86          -17.946957      -127.28701       11.662644
2019-03-03/11:26:09.89          -17.885689      -127.32147       11.668294
2019-03-03/11:26:09.92          -17.824421      -127.35594       11.673943
2019-03-03/11:26:09.95          -17.761176      -127.39152       11.679775
2019-03-03/11:26:09.98          -17.699908      -127.42599       11.685425
2019-03-03/11:26:10.01          -17.637826      -127.46003       11.691327
2019-03-03/11:26:10.04          -17.575075      -127.49371       11.697438
2019-03-03/11:26:10.07          -17.510299      -127.52848       11.703747
2019-03-03/11:26:10.11          -17.447547      -127.56216       11.709858
2019-03-03/11:26:10.14          -17.384796      -127.59584       11.715969
2019-03-03/11:26:10.17          -17.322044      -127.62952       11.722080
2019-03-03/11:26:10.20          -17.257269      -127.66429       11.728388
2019-03-03/11:26:10.23          -17.194517      -127.69797       11.734500
2019-03-03/11:26:10.26          -17.131766      -127.73165       11.740611
2019-03-03/11:26:10.29          -17.069014      -127.76533       11.746722
2019-03-03/11:26:10.32          -17.004239      -127.80010       11.753030
2019-03-03/11:26:10.36          -16.941487      -127.83378       11.759141
2019-03-03/11:26:10.39          -16.878736      -127.86746       11.765252
2019-03-03/11:26:10.42          -16.815984      -127.90114       11.771363
2019-03-03/11:26:10.45          -16.751208      -127.93591       11.777672
2019-03-03/11:26:10.48          -16.688457      -127.96959       11.783783
2019-03-03/11:26:10.51          -16.625705      -128.00327       11.789894
2019-03-03/11:26:10.54          -16.562954      -128.03696       11.796005
2019-03-03/11:26:10.57          -16.498178      -128.07172       11.802313
2019-03-03/11:26:10.61          -16.435426      -128.10540       11.808425
2019-03-03/11:26:10.64          -16.372675      -128.13909       11.814536
2019-03-03/11:26:10.67          -16.309923      -128.17277       11.820647
2019-03-03/11:26:10.70          -16.245148      -128.20753       11.826955
2019-03-03/11:26:10.73          -16.182396      -128.24122       11.833066
2019-03-03/11:26:10.76          -16.119645      -128.27490       11.839177
2019-03-03/11:26:10.79          -16.056893      -128.30858       11.845288
2019-03-03/11:26:10.82          -15.992118      -128.34335       11.851597
2019-03-03/11:26:10.86          -15.929366      -128.37703       11.857708
2019-03-03/11:26:10.89          -15.866615      -128.41071       11.863819
2019-03-03/11:26:10.92          -15.803863      -128.44439       11.869930
2019-03-03/11:26:10.95          -15.739087      -128.47916       11.876238
2019-03-03/11:26:10.98          -15.676336      -128.51284       11.882350
2019-03-03/11:26:11.01          -15.612783      -128.54606       11.888715
2019-03-03/11:26:11.04          -15.548571      -128.57891       11.895289
2019-03-03/11:26:11.07          -15.482288      -128.61282       11.902076
2019-03-03/11:26:11.11          -15.418075      -128.64567       11.908650
2019-03-03/11:26:11.14          -15.353863      -128.67852       11.915225
2019-03-03/11:26:11.17          -15.289651      -128.71137       11.921799
2019-03-03/11:26:11.20          -15.223368      -128.74528       11.928586
2019-03-03/11:26:11.23          -15.159155      -128.77813       11.935160
2019-03-03/11:26:11.26          -15.094943      -128.81098       11.941735
2019-03-03/11:26:11.29          -15.030731      -128.84383       11.948309
2019-03-03/11:26:11.32          -14.964448      -128.87774       11.955096
2019-03-03/11:26:11.36          -14.900235      -128.91059       11.961670
2019-03-03/11:26:11.39          -14.836023      -128.94344       11.968245
2019-03-03/11:26:11.42          -14.771811      -128.97629       11.974819
2019-03-03/11:26:11.45          -14.705528      -129.01020       11.981606
2019-03-03/11:26:11.48          -14.641315      -129.04305       11.988180
2019-03-03/11:26:11.51          -14.577103      -129.07590       11.994755
2019-03-03/11:26:11.54          -14.512891      -129.10875       12.001329
2019-03-03/11:26:11.57          -14.446608      -129.14266       12.008116
2019-03-03/11:26:11.61          -14.382395      -129.17551       12.014690
2019-03-03/11:26:11.64          -14.318183      -129.20836       12.021265
2019-03-03/11:26:11.67          -14.253971      -129.24121       12.027839
2019-03-03/11:26:11.70          -14.187688      -129.27512       12.034626
2019-03-03/11:26:11.73          -14.123475      -129.30797       12.041200
2019-03-03/11:26:11.76          -14.059263      -129.34082       12.047775
2019-03-03/11:26:11.79          -13.995051      -129.37367       12.054349
2019-03-03/11:26:11.82          -13.928768      -129.40758       12.061136
2019-03-03/11:26:11.86          -13.864555      -129.44043       12.067710
2019-03-03/11:26:11.89          -13.800343      -129.47328       12.074285
2019-03-03/11:26:11.92          -13.736131      -129.50613       12.080859
2019-03-03/11:26:11.95          -13.669848      -129.54004       12.087646
2019-03-03/11:26:11.98          -13.605635      -129.57289       12.094220
2019-03-03/11:26:12.01          -13.540623      -129.60526       12.101051
2019-03-03/11:26:12.04          -13.474951      -129.63723       12.108092
2019-03-03/11:26:12.07          -13.407162      -129.67023       12.115360
2019-03-03/11:26:12.11          -13.341490      -129.70220       12.122401
2019-03-03/11:26:12.14          -13.275819      -129.73418       12.129442
2019-03-03/11:26:12.17          -13.210148      -129.76615       12.136484
2019-03-03/11:26:12.20          -13.142358      -129.79915       12.143752
2019-03-03/11:26:12.23          -13.076686      -129.83112       12.150793
2019-03-03/11:26:12.26          -13.011015      -129.86309       12.157834
2019-03-03/11:26:12.29          -12.945344      -129.89506       12.164875
2019-03-03/11:26:12.32          -12.877554      -129.92807       12.172143
2019-03-03/11:26:12.36          -12.811882      -129.96004       12.179185
2019-03-03/11:26:12.39          -12.746211      -129.99201       12.186226
2019-03-03/11:26:12.42          -12.680540      -130.02398       12.193267
2019-03-03/11:26:12.45          -12.612750      -130.05698       12.200535
2019-03-03/11:26:12.48          -12.547079      -130.08895       12.207576
2019-03-03/11:26:12.51          -12.481407      -130.12092       12.214617
2019-03-03/11:26:12.54          -12.415736      -130.15290       12.221658
2019-03-03/11:26:12.57          -12.347946      -130.18590       12.228927
2019-03-03/11:26:12.61          -12.282275      -130.21787       12.235968
2019-03-03/11:26:12.64          -12.216604      -130.24984       12.243009
2019-03-03/11:26:12.67          -12.150932      -130.28181       12.250050
2019-03-03/11:26:12.70          -12.083142      -130.31481       12.257318
2019-03-03/11:26:12.73          -12.017471      -130.34679       12.264359
2019-03-03/11:26:12.76          -11.951800      -130.37876       12.271400
2019-03-03/11:26:12.79          -11.886128      -130.41073       12.278442
2019-03-03/11:26:12.82          -11.818339      -130.44373       12.285710
2019-03-03/11:26:12.86          -11.752667      -130.47570       12.292751
2019-03-03/11:26:12.89          -11.686996      -130.50767       12.299792
2019-03-03/11:26:12.92          -11.621324      -130.53964       12.306833
2019-03-03/11:26:12.95          -11.553535      -130.57265       12.314101
2019-03-03/11:26:12.98          -11.487863      -130.60462       12.321142
2019-03-03/11:26:13.01          -11.421418      -130.63608       12.328437
2019-03-03/11:26:13.04          -11.354336      -130.66712       12.335942
2019-03-03/11:26:13.07          -11.285090      -130.69916       12.343688
2019-03-03/11:26:13.11          -11.218007      -130.73020       12.351192
2019-03-03/11:26:13.14          -11.150925      -130.76124       12.358696
2019-03-03/11:26:13.17          -11.083843      -130.79229       12.366200
2019-03-03/11:26:13.20          -11.014597      -130.82433       12.373947
2019-03-03/11:26:13.23          -10.947515      -130.85537       12.381451
2019-03-03/11:26:13.26          -10.880433      -130.88641       12.388955
2019-03-03/11:26:13.29          -10.813350      -130.91745       12.396459
2019-03-03/11:26:13.32          -10.744104      -130.94949       12.404205
2019-03-03/11:26:13.36          -10.677022      -130.98053       12.411709
2019-03-03/11:26:13.39          -10.609940      -131.01157       12.419214
2019-03-03/11:26:13.42          -10.542857      -131.04262       12.426718
2019-03-03/11:26:13.45          -10.473612      -131.07466       12.434464
2019-03-03/11:26:13.48          -10.406529      -131.10570       12.441968
2019-03-03/11:26:13.51          -10.339447      -131.13674       12.449472
2019-03-03/11:26:13.54          -10.272365      -131.16778       12.456976
2019-03-03/11:26:13.57          -10.203119      -131.19982       12.464723
2019-03-03/11:26:13.61          -10.136036      -131.23086       12.472227
2019-03-03/11:26:13.64          -10.068955      -131.26191       12.479731
2019-03-03/11:26:13.67          -10.001872      -131.29295       12.487235
2019-03-03/11:26:13.70          -9.9326263      -131.32499       12.494981
2019-03-03/11:26:13.73          -9.8655438      -131.35603       12.502486
2019-03-03/11:26:13.76          -9.7984618      -131.38707       12.509990
2019-03-03/11:26:13.79          -9.7313793      -131.41811       12.517494
2019-03-03/11:26:13.82          -9.6621335      -131.45015       12.525240
2019-03-03/11:26:13.86          -9.5950511      -131.48120       12.532744
2019-03-03/11:26:13.89          -9.5279691      -131.51224       12.540248
2019-03-03/11:26:13.92          -9.4608866      -131.54328       12.547753
2019-03-03/11:26:13.95          -9.3916408      -131.57532       12.555499
2019-03-03/11:26:13.98          -9.3245583      -131.60636       12.563003
2019-03-03/11:26:14.01          -9.2567018      -131.63687       12.570762
2019-03-03/11:26:14.04          -9.1882069      -131.66695       12.578732
2019-03-03/11:26:14.07          -9.1175031      -131.69800       12.586959
2019-03-03/11:26:14.11          -9.0490082      -131.72808       12.594929
2019-03-03/11:26:14.14          -8.9805138      -131.75815       12.602899
2019-03-03/11:26:14.17          -8.9120189      -131.78823       12.610868
2019-03-03/11:26:14.20          -8.8413151      -131.81928       12.619095
2019-03-03/11:26:14.23          -8.7728202      -131.84936       12.627065
2019-03-03/11:26:14.26          -8.7043258      -131.87944       12.635035
2019-03-03/11:26:14.29          -8.6358309      -131.90951       12.643005
2019-03-03/11:26:14.32          -8.5651271      -131.94056       12.651231
2019-03-03/11:26:14.36          -8.4966322      -131.97064       12.659201
2019-03-03/11:26:14.39          -8.4281378      -132.00072       12.667171
2019-03-03/11:26:14.42          -8.3596429      -132.03079       12.675141
2019-03-03/11:26:14.45          -8.2889391      -132.06184       12.683368
2019-03-03/11:26:14.48          -8.2204442      -132.09192       12.691337
2019-03-03/11:26:14.51          -8.1519498      -132.12200       12.699307
2019-03-03/11:26:14.54          -8.0834549      -132.15208       12.707277
2019-03-03/11:26:14.57          -8.0127511      -132.18312       12.715504
2019-03-03/11:26:14.61          -7.9442562      -132.21320       12.723474
2019-03-03/11:26:14.64          -7.8757618      -132.24328       12.731443
2019-03-03/11:26:14.67          -7.8072669      -132.27336       12.739413
2019-03-03/11:26:14.70          -7.7365631      -132.30441       12.747640
2019-03-03/11:26:14.73          -7.6680682      -132.33448       12.755610
2019-03-03/11:26:14.76          -7.5995738      -132.36456       12.763579
2019-03-03/11:26:14.79          -7.5310789      -132.39464       12.771549
2019-03-03/11:26:14.82          -7.4603752      -132.42569       12.779776
2019-03-03/11:26:14.86          -7.3918802      -132.45576       12.787746
2019-03-03/11:26:14.89          -7.3233858      -132.48584       12.795716
2019-03-03/11:26:14.92          -7.2548909      -132.51592       12.803685
2019-03-03/11:26:14.95          -7.1841872      -132.54697       12.811912
2019-03-03/11:26:14.98          -7.1156922      -132.57705       12.819882
2019-03-03/11:26:15.01          -7.0464481      -132.60655       12.828103
2019-03-03/11:26:15.04          -6.9765859      -132.63560       12.836532
2019-03-03/11:26:15.07          -6.9044708      -132.66558       12.845232
2019-03-03/11:26:15.11          -6.8346087      -132.69462       12.853660
2019-03-03/11:26:15.14          -6.7647471      -132.72366       12.862088
2019-03-03/11:26:15.17          -6.6948849      -132.75270       12.870517
2019-03-03/11:26:15.20          -6.6227699      -132.78268       12.879217
2019-03-03/11:26:15.23          -6.5529077      -132.81172       12.887645
2019-03-03/11:26:15.26          -6.4830461      -132.84076       12.896073
2019-03-03/11:26:15.29          -6.4131839      -132.86981       12.904502
2019-03-03/11:26:15.32          -6.3410689      -132.89979       12.913202
2019-03-03/11:26:15.36          -6.2712067      -132.92883       12.921630
2019-03-03/11:26:15.39          -6.2013451      -132.95787       12.930059
2019-03-03/11:26:15.42          -6.1314829      -132.98691       12.938487
2019-03-03/11:26:15.45          -6.0593679      -133.01689       12.947187
2019-03-03/11:26:15.48          -5.9895057      -133.04593       12.955615
2019-03-03/11:26:15.51          -5.9196441      -133.07497       12.964044
2019-03-03/11:26:15.54          -5.8497819      -133.10402       12.972472
2019-03-03/11:26:15.57          -5.7776669      -133.13400       12.981172
2019-03-03/11:26:15.61          -5.7078047      -133.16304       12.989600
2019-03-03/11:26:15.64          -5.6379431      -133.19208       12.998029
2019-03-03/11:26:15.67          -5.5680809      -133.22112       13.006457
2019-03-03/11:26:15.70          -5.4959659      -133.25110       13.015157
2019-03-03/11:26:15.73          -5.4261037      -133.28014       13.023586
2019-03-03/11:26:15.76          -5.3562421      -133.30918       13.032014
2019-03-03/11:26:15.79          -5.2863799      -133.33823       13.040442
2019-03-03/11:26:15.82          -5.2142649      -133.36820       13.049142
2019-03-03/11:26:15.86          -5.1444027      -133.39725       13.057571
2019-03-03/11:26:15.89          -5.0745411      -133.42629       13.065999
2019-03-03/11:26:15.92          -5.0046790      -133.45533       13.074427
2019-03-03/11:26:15.95          -4.9325639      -133.48531       13.083127
2019-03-03/11:26:15.98          -4.8627017      -133.51435       13.091556
2019-03-03/11:26:16.01          -4.7920920      -133.54281       13.100237
2019-03-03/11:26:16.04          -4.7208657      -133.57079       13.109126
2019-03-03/11:26:16.07          -4.6473425      -133.59967       13.118302
2019-03-03/11:26:16.11          -4.5761162      -133.62765       13.127191
2019-03-03/11:26:16.14          -4.5048904      -133.65563       13.136080
2019-03-03/11:26:16.17          -4.4336641      -133.68360       13.144969
2019-03-03/11:26:16.20          -4.3601408      -133.71249       13.154145
2019-03-03/11:26:16.23          -4.2889145      -133.74046       13.163034
2019-03-03/11:26:16.26          -4.2176888      -133.76844       13.171923
2019-03-03/11:26:16.29          -4.1464624      -133.79642       13.180812
2019-03-03/11:26:16.32          -4.0729392      -133.82530       13.189987
2019-03-03/11:26:16.36          -4.0017129      -133.85328       13.198877
2019-03-03/11:26:16.39          -3.9304871      -133.88126       13.207766
2019-03-03/11:26:16.42          -3.8592608      -133.90924       13.216655
2019-03-03/11:26:16.45          -3.7857376      -133.93812       13.225830
2019-03-03/11:26:16.48          -3.7145112      -133.96610       13.234720
2019-03-03/11:26:16.51          -3.6432855      -133.99407       13.243609
2019-03-03/11:26:16.54          -3.5720591      -134.02205       13.252498
2019-03-03/11:26:16.57          -3.4985359      -134.05093       13.261673
2019-03-03/11:26:16.61          -3.4273096      -134.07891       13.270563
2019-03-03/11:26:16.64          -3.3560838      -134.10689       13.279452
2019-03-03/11:26:16.67          -3.2848575      -134.13487       13.288341
2019-03-03/11:26:16.70          -3.2113343      -134.16375       13.297516
2019-03-03/11:26:16.73          -3.1401080      -134.19173       13.306405
2019-03-03/11:26:16.76          -3.0688822      -134.21971       13.315295
2019-03-03/11:26:16.79          -2.9976559      -134.24769       13.324184
2019-03-03/11:26:16.82          -2.9241326      -134.27657       13.333359
2019-03-03/11:26:16.86          -2.8529063      -134.30454       13.342248
2019-03-03/11:26:16.89          -2.7816805      -134.33252       13.351137
2019-03-03/11:26:16.92          -2.7104542      -134.36050       13.360027
2019-03-03/11:26:16.95          -2.6369310      -134.38938       13.369202
2019-03-03/11:26:16.98          -2.5657047      -134.41736       13.378091
2019-03-03/11:26:17.01          -2.4937558      -134.44473       13.387228
2019-03-03/11:26:17.04          -2.4212109      -134.47159       13.396569
2019-03-03/11:26:17.07          -2.3463266      -134.49932       13.406211
2019-03-03/11:26:17.11          -2.2737817      -134.52619       13.415552
2019-03-03/11:26:17.14          -2.2012374      -134.55305       13.424893
2019-03-03/11:26:17.17          -2.1286925      -134.57991       13.434234
2019-03-03/11:26:17.20          -2.0538082      -134.60764       13.443876
2019-03-03/11:26:17.23          -1.9812633      -134.63451       13.453217
2019-03-03/11:26:17.26          -1.9087190      -134.66137       13.462558
2019-03-03/11:26:17.29          -1.8361741      -134.68823       13.471899
2019-03-03/11:26:17.32          -1.7612898      -134.71596       13.481541
2019-03-03/11:26:17.36          -1.6887449      -134.74283       13.490882
2019-03-03/11:26:17.39          -1.6162006      -134.76969       13.500223
2019-03-03/11:26:17.42          -1.5436557      -134.79655       13.509564
2019-03-03/11:26:17.45          -1.4687714      -134.82428       13.519206
2019-03-03/11:26:17.48          -1.3962265      -134.85115       13.528547
2019-03-03/11:26:17.51          -1.3236822      -134.87801       13.537888
2019-03-03/11:26:17.54          -1.2511373      -134.90487       13.547229
2019-03-03/11:26:17.57          -1.1762530      -134.93260       13.556871
2019-03-03/11:26:17.61          -1.1037081      -134.95947       13.566212
2019-03-03/11:26:17.64          -1.0311638      -134.98633       13.575553
2019-03-03/11:26:17.67         -0.95861886      -135.01320       13.584894
2019-03-03/11:26:17.70         -0.88373455      -135.04093       13.594536
2019-03-03/11:26:17.73         -0.81118966      -135.06779       13.603877
2019-03-03/11:26:17.76         -0.73864533      -135.09465       13.613218
2019-03-03/11:26:17.79         -0.66610045      -135.12152       13.622559
2019-03-03/11:26:17.82         -0.59121614      -135.14925       13.632201
2019-03-03/11:26:17.86         -0.51867125      -135.17611       13.641542
2019-03-03/11:26:17.89         -0.44612692      -135.20297       13.650883
2019-03-03/11:26:17.92         -0.37358203      -135.22984       13.660224
2019-03-03/11:26:17.95         -0.29869772      -135.25757       13.669866
2019-03-03/11:26:17.98         -0.22615283      -135.28443       13.679207
2019-03-03/11:26:18.01         -0.15290453      -135.31066       13.688793
2019-03-03/11:26:18.04        -0.079075921      -135.33636       13.698579
2019-03-03/11:26:18.07       -0.0028664934      -135.36289       13.708682
2019-03-03/11:26:18.11         0.070962117      -135.38859       13.718468
2019-03-03/11:26:18.14          0.14479016      -135.41429       13.728255
2019-03-03/11:26:18.17          0.21861877      -135.43999       13.738042
2019-03-03/11:26:18.20          0.29482820      -135.46653       13.748144
2019-03-03/11:26:18.23          0.36865681      -135.49223       13.757931
2019-03-03/11:26:18.26          0.44248485      -135.51793       13.767718
2019-03-03/11:26:18.29          0.51631346      -135.54363       13.777505
2019-03-03/11:26:18.32          0.59252289      -135.57016       13.787607
2019-03-03/11:26:18.36          0.66635150      -135.59586       13.797394
2019-03-03/11:26:18.39          0.74017954      -135.62157       13.807180
2019-03-03/11:26:18.42          0.81400815      -135.64727       13.816967
2019-03-03/11:26:18.45          0.89021758      -135.67380       13.827069
2019-03-03/11:26:18.48          0.96404619      -135.69950       13.836856
2019-03-03/11:26:18.51           1.0378742      -135.72520       13.846643
2019-03-03/11:26:18.54           1.1117028      -135.75090       13.856430
2019-03-03/11:26:18.57           1.1879123      -135.77743       13.866532
2019-03-03/11:26:18.61           1.2617409      -135.80314       13.876319
2019-03-03/11:26:18.64           1.3355689      -135.82884       13.886106
2019-03-03/11:26:18.67           1.4093975      -135.85454       13.895892
2019-03-03/11:26:18.70           1.4856070      -135.88107       13.905995
2019-03-03/11:26:18.73           1.5594356      -135.90677       13.915781
2019-03-03/11:26:18.76           1.6332636      -135.93247       13.925568
2019-03-03/11:26:18.79           1.7070922      -135.95818       13.935355
2019-03-03/11:26:18.82           1.7833017      -135.98471       13.945457
2019-03-03/11:26:18.86           1.8571303      -136.01041       13.955244
2019-03-03/11:26:18.89           1.9309583      -136.03611       13.965031
2019-03-03/11:26:18.92           2.0047869      -136.06181       13.974818
2019-03-03/11:26:18.95           2.0809963      -136.08834       13.984920
2019-03-03/11:26:18.98           2.1548250      -136.11404       13.994707
2019-03-03/11:26:19.01           2.2293450      -136.13908       14.004734
2019-03-03/11:26:19.04           2.3044355      -136.16357       14.014960
2019-03-03/11:26:19.07           2.3819475      -136.18885       14.025516
2019-03-03/11:26:19.11           2.4570379      -136.21334       14.035742
2019-03-03/11:26:19.14           2.5321278      -136.23783       14.045968
2019-03-03/11:26:19.17           2.6072183      -136.26232       14.056194
2019-03-03/11:26:19.20           2.6847303      -136.28760       14.066750
2019-03-03/11:26:19.23           2.7598208      -136.31209       14.076976
2019-03-03/11:26:19.26           2.8349107      -136.33658       14.087202
2019-03-03/11:26:19.29           2.9100012      -136.36107       14.097428
2019-03-03/11:26:19.32           2.9875132      -136.38635       14.107983
2019-03-03/11:26:19.36           3.0626037      -136.41084       14.118209
2019-03-03/11:26:19.39           3.1376936      -136.43533       14.128435
2019-03-03/11:26:19.42           3.2127841      -136.45982       14.138661
2019-03-03/11:26:19.45           3.2902960      -136.48510       14.149217
2019-03-03/11:26:19.48           3.3653865      -136.50959       14.159443
2019-03-03/11:26:19.51           3.4404764      -136.53408       14.169669
2019-03-03/11:26:19.54           3.5155669      -136.55857       14.179895
2019-03-03/11:26:19.57           3.5930789      -136.58385       14.190451
2019-03-03/11:26:19.61           3.6681694      -136.60834       14.200677
2019-03-03/11:26:19.64           3.7432593      -136.63283       14.210903
2019-03-03/11:26:19.67           3.8183498      -136.65732       14.221129
2019-03-03/11:26:19.70           3.8958618      -136.68260       14.231685
2019-03-03/11:26:19.73           3.9709523      -136.70709       14.241911
2019-03-03/11:26:19.76           4.0460422      -136.73158       14.252136
2019-03-03/11:26:19.79           4.1211326      -136.75607       14.262362
2019-03-03/11:26:19.82           4.1986446      -136.78135       14.272918
2019-03-03/11:26:19.86           4.2737351      -136.80584       14.283144
2019-03-03/11:26:19.89           4.3488250      -136.83033       14.293370
2019-03-03/11:26:19.92           4.4239155      -136.85482       14.303596
2019-03-03/11:26:19.95           4.5014275      -136.88010       14.314152
2019-03-03/11:26:19.98           4.5765180      -136.90459       14.324378
2019-03-03/11:26:20.01           4.6522810      -136.92839       14.334840
2019-03-03/11:26:20.04           4.7285989      -136.95162       14.345497
2019-03-03/11:26:20.07           4.8073779      -136.97560       14.356497
2019-03-03/11:26:20.11           4.8836958      -136.99883       14.367153
2019-03-03/11:26:20.14           4.9600131      -137.02206       14.377810
2019-03-03/11:26:20.17           5.0363310      -137.04530       14.388466
2019-03-03/11:26:20.20           5.1151100      -137.06928       14.399467
2019-03-03/11:26:20.23           5.1914279      -137.09251       14.410123
2019-03-03/11:26:20.26           5.2677452      -137.11574       14.420780
2019-03-03/11:26:20.29           5.3440631      -137.13897       14.431436
2019-03-03/11:26:20.32           5.4228421      -137.16295       14.442436
2019-03-03/11:26:20.36           5.4991600      -137.18618       14.453093
2019-03-03/11:26:20.39           5.5754773      -137.20941       14.463749
2019-03-03/11:26:20.42           5.6517952      -137.23264       14.474406
2019-03-03/11:26:20.45           5.7305742      -137.25662       14.485406
2019-03-03/11:26:20.48           5.8068921      -137.27986       14.496063
2019-03-03/11:26:20.51           5.8832095      -137.30309       14.506719
2019-03-03/11:26:20.54           5.9595274      -137.32632       14.517376
2019-03-03/11:26:20.57           6.0383064      -137.35030       14.528376
2019-03-03/11:26:20.61           6.1146243      -137.37353       14.539033
2019-03-03/11:26:20.64           6.1909416      -137.39676       14.549689
2019-03-03/11:26:20.67           6.2672595      -137.41999       14.560346
2019-03-03/11:26:20.70           6.3460385      -137.44397       14.571346
2019-03-03/11:26:20.73           6.4223564      -137.46720       14.582002
2019-03-03/11:26:20.76           6.4986737      -137.49044       14.592659
2019-03-03/11:26:20.79           6.5749916      -137.51367       14.603316
2019-03-03/11:26:20.82           6.6537706      -137.53765       14.614316
2019-03-03/11:26:20.86           6.7300885      -137.56088       14.624972
2019-03-03/11:26:20.89           6.8064058      -137.58411       14.635629
2019-03-03/11:26:20.92           6.8827237      -137.60734       14.646285
2019-03-03/11:26:20.95           6.9615027      -137.63132       14.657286
2019-03-03/11:26:20.98           7.0378206      -137.65455       14.667942
2019-03-03/11:26:21.01           7.1147877      -137.67708       14.678829
2019-03-03/11:26:21.04           7.1922903      -137.69902       14.689906
2019-03-03/11:26:21.07           7.2722923      -137.72167       14.701340
2019-03-03/11:26:21.11           7.3497950      -137.74361       14.712417
2019-03-03/11:26:21.14           7.4272971      -137.76555       14.723494
2019-03-03/11:26:21.17           7.5047998      -137.78750       14.734570
2019-03-03/11:26:21.20           7.5848018      -137.81015       14.746004
2019-03-03/11:26:21.23           7.6623045      -137.83209       14.757081
2019-03-03/11:26:21.26           7.7398066      -137.85403       14.768158
2019-03-03/11:26:21.29           7.8173093      -137.87597       14.779235
2019-03-03/11:26:21.32           7.8973113      -137.89862       14.790669
2019-03-03/11:26:21.36           7.9748139      -137.92057       14.801746
2019-03-03/11:26:21.39           8.0523160      -137.94251       14.812822
2019-03-03/11:26:21.42           8.1298187      -137.96445       14.823899
2019-03-03/11:26:21.45           8.2098207      -137.98710       14.835333
2019-03-03/11:26:21.48           8.2873234      -138.00904       14.846410
2019-03-03/11:26:21.51           8.3648255      -138.03099       14.857487
2019-03-03/11:26:21.54           8.4423282      -138.05293       14.868564
2019-03-03/11:26:21.57           8.5223302      -138.07558       14.879998
2019-03-03/11:26:21.61           8.5998329      -138.09752       14.891075
2019-03-03/11:26:21.64           8.6773350      -138.11946       14.902151
2019-03-03/11:26:21.67           8.7548377      -138.14140       14.913228
2019-03-03/11:26:21.70           8.8348396      -138.16405       14.924662
2019-03-03/11:26:21.73           8.9123423      -138.18600       14.935739
2019-03-03/11:26:21.76           8.9898444      -138.20794       14.946816
2019-03-03/11:26:21.79           9.0673471      -138.22988       14.957893
2019-03-03/11:26:21.82           9.1473491      -138.25253       14.969327
2019-03-03/11:26:21.86           9.2248518      -138.27447       14.980403
2019-03-03/11:26:21.89           9.3023539      -138.29642       14.991480
2019-03-03/11:26:21.92           9.3798566      -138.31836       15.002557
2019-03-03/11:26:21.95           9.4598586      -138.34101       15.013991
2019-03-03/11:26:21.98           9.5373613      -138.36295       15.025068
2019-03-03/11:26:22.01           9.6154980      -138.38416       15.036369
2019-03-03/11:26:22.04           9.6941579      -138.40476       15.047855
2019-03-03/11:26:22.07           9.7753544      -138.42602       15.059712
2019-03-03/11:26:22.11           9.8540144      -138.44663       15.071198
2019-03-03/11:26:22.14           9.9326737      -138.46723       15.082684
2019-03-03/11:26:22.17           10.011334      -138.48783       15.094170
2019-03-03/11:26:22.20           10.092530      -138.50910       15.106027
2019-03-03/11:26:22.23           10.171190      -138.52970       15.117513
2019-03-03/11:26:22.26           10.249849      -138.55030       15.128999
2019-03-03/11:26:22.29           10.328509      -138.57090       15.140485
2019-03-03/11:26:22.32           10.409706      -138.59217       15.152342
2019-03-03/11:26:22.36           10.488366      -138.61277       15.163828
2019-03-03/11:26:22.39           10.567025      -138.63337       15.175314
2019-03-03/11:26:22.42           10.645685      -138.65397       15.186800
2019-03-03/11:26:22.45           10.726882      -138.67524       15.198657
2019-03-03/11:26:22.48           10.805542      -138.69584       15.210143
2019-03-03/11:26:22.51           10.884201      -138.71644       15.221629
2019-03-03/11:26:22.54           10.962861      -138.73704       15.233115
2019-03-03/11:26:22.57           11.044057      -138.75831       15.244972
2019-03-03/11:26:22.61           11.122717      -138.77891       15.256458
2019-03-03/11:26:22.64           11.201377      -138.79951       15.267944
2019-03-03/11:26:22.67           11.280037      -138.82011       15.279430
2019-03-03/11:26:22.70           11.361233      -138.84138       15.291287
2019-03-03/11:26:22.73           11.439893      -138.86198       15.302773
2019-03-03/11:26:22.76           11.518552      -138.88258       15.314259
2019-03-03/11:26:22.79           11.597212      -138.90318       15.325745
2019-03-03/11:26:22.82           11.678409      -138.92445       15.337602
2019-03-03/11:26:22.86           11.757069      -138.94505       15.349088
2019-03-03/11:26:22.89           11.835728      -138.96565       15.360574
2019-03-03/11:26:22.92           11.914388      -138.98625       15.372060
2019-03-03/11:26:22.95           11.995584      -139.00752       15.383917
2019-03-03/11:26:22.98           12.074244      -139.02812       15.395403
2019-03-03/11:26:23.01           12.153509      -139.04795       15.407106
2019-03-03/11:26:23.04           12.233272      -139.06715       15.418987
2019-03-03/11:26:23.07           12.315608      -139.08697       15.431251
2019-03-03/11:26:23.11           12.395372      -139.10617       15.443132
2019-03-03/11:26:23.14           12.475134      -139.12537       15.455013
2019-03-03/11:26:23.17           12.554898      -139.14457       15.466894
2019-03-03/11:26:23.20           12.637234      -139.16439       15.479158
2019-03-03/11:26:23.23           12.716997      -139.18360       15.491039
2019-03-03/11:26:23.26           12.796760      -139.20280       15.502920
2019-03-03/11:26:23.29           12.876523      -139.22200       15.514801
2019-03-03/11:26:23.32           12.958859      -139.24182       15.527065
2019-03-03/11:26:23.36           13.038623      -139.26102       15.538946
2019-03-03/11:26:23.39           13.118386      -139.28022       15.550827
2019-03-03/11:26:23.42           13.198149      -139.29942       15.562708
2019-03-03/11:26:23.45           13.280485      -139.31924       15.574972
2019-03-03/11:26:23.48           13.360248      -139.33844       15.586853
2019-03-03/11:26:23.51           13.440011      -139.35764       15.598734
2019-03-03/11:26:23.54           13.519775      -139.37684       15.610615
2019-03-03/11:26:23.57           13.602110      -139.39666       15.622879
2019-03-03/11:26:23.61           13.681874      -139.41586       15.634760
2019-03-03/11:26:23.64           13.761637      -139.43506       15.646641
2019-03-03/11:26:23.67           13.841400      -139.45426       15.658522
2019-03-03/11:26:23.70           13.923736      -139.47408       15.670786
2019-03-03/11:26:23.73           14.003499      -139.49328       15.682668
2019-03-03/11:26:23.76           14.083262      -139.51248       15.694548
2019-03-03/11:26:23.79           14.163026      -139.53169       15.706429
2019-03-03/11:26:23.82           14.245361      -139.55151       15.718694
2019-03-03/11:26:23.86           14.325125      -139.57071       15.730575
2019-03-03/11:26:23.89           14.404888      -139.58991       15.742456
2019-03-03/11:26:23.92           14.484651      -139.60911       15.754337
2019-03-03/11:26:23.95           14.566987      -139.62893       15.766601
2019-03-03/11:26:23.98           14.646750      -139.64813       15.778482
2019-03-03/11:26:24.01           14.727100      -139.66656       15.790573
2019-03-03/11:26:24.04           14.807932      -139.68435       15.802837
2019-03-03/11:26:24.07           14.891372      -139.70272       15.815497
2019-03-03/11:26:24.11           14.972204      -139.72051       15.827761
2019-03-03/11:26:24.14           15.053037      -139.73830       15.840026
2019-03-03/11:26:24.17           15.133869      -139.75610       15.852290
2019-03-03/11:26:24.20           15.217309      -139.77446       15.864950
2019-03-03/11:26:24.23           15.298142      -139.79226       15.877214
2019-03-03/11:26:24.26           15.378974      -139.81005       15.889478
2019-03-03/11:26:24.29           15.459806      -139.82784       15.901743
2019-03-03/11:26:24.32           15.543246      -139.84621       15.914403
2019-03-03/11:26:24.36           15.624079      -139.86400       15.926667
2019-03-03/11:26:24.39           15.704911      -139.88180       15.938931
2019-03-03/11:26:24.42           15.785743      -139.89959       15.951196
2019-03-03/11:26:24.45           15.869183      -139.91796       15.963855
2019-03-03/11:26:24.48           15.950016      -139.93575       15.976120
2019-03-03/11:26:24.51           16.030848      -139.95354       15.988384
2019-03-03/11:26:24.54           16.111680      -139.97134       16.000648
2019-03-03/11:26:24.57           16.195120      -139.98970       16.013308
2019-03-03/11:26:24.61           16.275953      -140.00750       16.025573
2019-03-03/11:26:24.64           16.356785      -140.02529       16.037837
2019-03-03/11:26:24.67           16.437618      -140.04308       16.050101
2019-03-03/11:26:24.70           16.521057      -140.06145       16.062761
2019-03-03/11:26:24.73           16.601890      -140.07924       16.075025
2019-03-03/11:26:24.76           16.682722      -140.09704       16.087290
2019-03-03/11:26:24.79           16.763555      -140.11483       16.099554
2019-03-03/11:26:24.82           16.846994      -140.13320       16.112214
2019-03-03/11:26:24.86           16.927827      -140.15099       16.124478
2019-03-03/11:26:24.89           17.008659      -140.16878       16.136742
2019-03-03/11:26:24.92           17.089492      -140.18658       16.149007
2019-03-03/11:26:24.95           17.172931      -140.20495       16.161667
2019-03-03/11:26:24.98           17.253764      -140.22274       16.173931
2019-03-03/11:26:25.01           17.335153      -140.23972       16.186395
2019-03-03/11:26:25.04           17.417001      -140.25602       16.199022
2019-03-03/11:26:25.07           17.501489      -140.27286       16.212057
2019-03-03/11:26:25.11           17.583337      -140.28916       16.224685
2019-03-03/11:26:25.14           17.665185      -140.30547       16.237313
2019-03-03/11:26:25.17           17.747033      -140.32178       16.249941
2019-03-03/11:26:25.20           17.831521      -140.33861       16.262976
2019-03-03/11:26:25.23           17.913369      -140.35491       16.275604
2019-03-03/11:26:25.26           17.995217      -140.37122       16.288231
2019-03-03/11:26:25.29           18.077065      -140.38753       16.300859
2019-03-03/11:26:25.32           18.161553      -140.40436       16.313894
2019-03-03/11:26:25.36           18.243401      -140.42067       16.326522
2019-03-03/11:26:25.39           18.325249      -140.43697       16.339150
2019-03-03/11:26:25.42           18.407097      -140.45328       16.351778
2019-03-03/11:26:25.45           18.491585      -140.47011       16.364813
2019-03-03/11:26:25.48           18.573433      -140.48642       16.377441
2019-03-03/11:26:25.51           18.655281      -140.50273       16.390068
2019-03-03/11:26:25.54           18.737129      -140.51903       16.402696
2019-03-03/11:26:25.57           18.821617      -140.53586       16.415731
2019-03-03/11:26:25.61           18.903465      -140.55217       16.428359
2019-03-03/11:26:25.64           18.985313      -140.56848       16.440987
2019-03-03/11:26:25.67           19.067161      -140.58478       16.453615
2019-03-03/11:26:25.70           19.151649      -140.60162       16.466650
2019-03-03/11:26:25.73           19.233497      -140.61792       16.479277
2019-03-03/11:26:25.76           19.315345      -140.63423       16.491905
2019-03-03/11:26:25.79           19.397193      -140.65054       16.504533
2019-03-03/11:26:25.82           19.481681      -140.66737       16.517568
2019-03-03/11:26:25.86           19.563530      -140.68368       16.530196
2019-03-03/11:26:25.89           19.645377      -140.69998       16.542824
2019-03-03/11:26:25.92           19.727226      -140.71629       16.555451
2019-03-03/11:26:25.95           19.811713      -140.73312       16.568486
2019-03-03/11:26:25.98           19.893562      -140.74943       16.581114
2019-03-03/11:26:26.01           19.975952      -140.76491       16.593935
2019-03-03/11:26:26.04           20.058789      -140.77972       16.606915
2019-03-03/11:26:26.07           20.144298      -140.79501       16.620314
2019-03-03/11:26:26.11           20.227135      -140.80982       16.633294
2019-03-03/11:26:26.14           20.309972      -140.82463       16.646274
2019-03-03/11:26:26.17           20.392809      -140.83944       16.659254
2019-03-03/11:26:26.20           20.478318      -140.85472       16.672653
2019-03-03/11:26:26.23           20.561155      -140.86953       16.685633
2019-03-03/11:26:26.26           20.643992      -140.88434       16.698613
2019-03-03/11:26:26.29           20.726830      -140.89915       16.711593
2019-03-03/11:26:26.32           20.812338      -140.91443       16.724991
2019-03-03/11:26:26.36           20.895176      -140.92924       16.737971
2019-03-03/11:26:26.39           20.978012      -140.94405       16.750951
2019-03-03/11:26:26.42           21.060850      -140.95886       16.763931
2019-03-03/11:26:26.45           21.146359      -140.97415       16.777330
2019-03-03/11:26:26.48           21.229196      -140.98896       16.790310
2019-03-03/11:26:26.51           21.312033      -141.00376       16.803290
2019-03-03/11:26:26.54           21.394870      -141.01857       16.816270
2019-03-03/11:26:26.57           21.480379      -141.03386       16.829669
2019-03-03/11:26:26.61           21.563216      -141.04867       16.842649
2019-03-03/11:26:26.64           21.646053      -141.06348       16.855629
2019-03-03/11:26:26.67           21.728890      -141.07829       16.868609
2019-03-03/11:26:26.70           21.814399      -141.09357       16.882007
2019-03-03/11:26:26.73           21.897237      -141.10838       16.894987
2019-03-03/11:26:26.76           21.980073      -141.12319       16.907967
2019-03-03/11:26:26.79           22.062911      -141.13800       16.920947
2019-03-03/11:26:26.82           22.148419      -141.15329       16.934346
2019-03-03/11:26:26.86           22.231257      -141.16809       16.947326
2019-03-03/11:26:26.89           22.314094      -141.18290       16.960306
2019-03-03/11:26:26.92           22.396931      -141.19771       16.973286
2019-03-03/11:26:26.95           22.482440      -141.21300       16.986685
2019-03-03/11:26:26.98           22.565277      -141.22781       16.999665
2019-03-03/11:26:27.01           22.648617      -141.24176       17.012825
2019-03-03/11:26:27.04           22.732372      -141.25502       17.026133
2019-03-03/11:26:27.07           22.818828      -141.26870       17.039870
2019-03-03/11:26:27.11           22.902583      -141.28196       17.053178
2019-03-03/11:26:27.14           22.986337      -141.29522       17.066486
2019-03-03/11:26:27.17           23.070092      -141.30847       17.079795
2019-03-03/11:26:27.20           23.156548      -141.32216       17.093532
2019-03-03/11:26:27.23           23.240302      -141.33541       17.106840
2019-03-03/11:26:27.26           23.324057      -141.34867       17.120148
2019-03-03/11:26:27.29           23.407812      -141.36192       17.133456
2019-03-03/11:26:27.32           23.494267      -141.37561       17.147194
2019-03-03/11:26:27.36           23.578022      -141.38886       17.160502
2019-03-03/11:26:27.39           23.661777      -141.40212       17.173810
2019-03-03/11:26:27.42           23.745531      -141.41538       17.187118
2019-03-03/11:26:27.45           23.831987      -141.42906       17.200856
2019-03-03/11:26:27.48           23.915742      -141.44232       17.214164
2019-03-03/11:26:27.51           23.999496      -141.45557       17.227472
2019-03-03/11:26:27.54           24.083251      -141.46883       17.240780
2019-03-03/11:26:27.57           24.169707      -141.48251       17.254518
2019-03-03/11:26:27.61           24.253462      -141.49577       17.267826
2019-03-03/11:26:27.64           24.337216      -141.50902       17.281134
2019-03-03/11:26:27.67           24.420971      -141.52228       17.294442
2019-03-03/11:26:27.70           24.507427      -141.53596       17.308179
2019-03-03/11:26:27.73           24.591182      -141.54922       17.321488
2019-03-03/11:26:27.76           24.674936      -141.56248       17.334796
2019-03-03/11:26:27.79           24.758691      -141.57573       17.348104
2019-03-03/11:26:27.82           24.845147      -141.58942       17.361841
2019-03-03/11:26:27.86           24.928902      -141.60267       17.375150
2019-03-03/11:26:27.89           25.012656      -141.61593       17.388458
2019-03-03/11:26:27.92           25.096411      -141.62919       17.401766
2019-03-03/11:26:27.95           25.182867      -141.64287       17.415503
2019-03-03/11:26:27.98           25.266622      -141.65613       17.428811
2019-03-03/11:26:28.01           25.350867      -141.66851       17.442292
2019-03-03/11:26:28.04           25.435517      -141.68019       17.455914
2019-03-03/11:26:28.07           25.522897      -141.69224       17.469976
2019-03-03/11:26:28.11           25.607547      -141.70391       17.483599
2019-03-03/11:26:28.14           25.692196      -141.71559       17.497221
2019-03-03/11:26:28.17           25.776846      -141.72726       17.510843
2019-03-03/11:26:28.20           25.864226      -141.73931       17.524905
2019-03-03/11:26:28.23           25.948876      -141.75098       17.538528
2019-03-03/11:26:28.26           26.033525      -141.76266       17.552150
2019-03-03/11:26:28.29           26.118175      -141.77433       17.565772
2019-03-03/11:26:28.32           26.205555      -141.78638       17.579834
2019-03-03/11:26:28.36           26.290205      -141.79805       17.593457
2019-03-03/11:26:28.39           26.374855      -141.80973       17.607079
2019-03-03/11:26:28.42           26.459505      -141.82140       17.620701
2019-03-03/11:26:28.45           26.546884      -141.83345       17.634763
2019-03-03/11:26:28.48           26.631534      -141.84513       17.648386
2019-03-03/11:26:28.51           26.716184      -141.85680       17.662008
2019-03-03/11:26:28.54           26.800834      -141.86847       17.675630
2019-03-03/11:26:28.57           26.888214      -141.88052       17.689692
2019-03-03/11:26:28.61           26.972864      -141.89220       17.703315
2019-03-03/11:26:28.64           27.057513      -141.90387       17.716937
2019-03-03/11:26:28.67           27.142163      -141.91554       17.730559
2019-03-03/11:26:28.70           27.229543      -141.92759       17.744621
2019-03-03/11:26:28.73           27.314193      -141.93927       17.758244
2019-03-03/11:26:28.76           27.398842      -141.95094       17.771866
2019-03-03/11:26:28.79           27.483492      -141.96262       17.785489
2019-03-03/11:26:28.82           27.570872      -141.97467       17.799550
2019-03-03/11:26:28.86           27.655522      -141.98634       17.813173
2019-03-03/11:26:28.89           27.740172      -141.99801       17.826795
2019-03-03/11:26:28.92           27.824822      -142.00969       17.840418
2019-03-03/11:26:28.95           27.912201      -142.02174       17.854479
2019-03-03/11:26:28.98           27.996852      -142.03341       17.868102
2019-03-03/11:26:29.01           28.081957      -142.04420       17.881883
2019-03-03/11:26:29.04           28.167440      -142.05425       17.895796
2019-03-03/11:26:29.07           28.255679      -142.06463       17.910157
2019-03-03/11:26:29.11           28.341161      -142.07469       17.924070
2019-03-03/11:26:29.14           28.426643      -142.08474       17.937983
2019-03-03/11:26:29.17           28.512125      -142.09480       17.951895
2019-03-03/11:26:29.20           28.600364      -142.10518       17.966257
2019-03-03/11:26:29.23           28.685846      -142.11523       17.980169
2019-03-03/11:26:29.26           28.771328      -142.12529       17.994082
2019-03-03/11:26:29.29           28.856810      -142.13534       18.007995
2019-03-03/11:26:29.32           28.945049      -142.14572       18.022356
2019-03-03/11:26:29.36           29.030532      -142.15578       18.036269
2019-03-03/11:26:29.39           29.116013      -142.16584       18.050181
2019-03-03/11:26:29.42           29.201496      -142.17589       18.064094
2019-03-03/11:26:29.45           29.289734      -142.18627       18.078455
2019-03-03/11:26:29.48           29.375217      -142.19633       18.092368
2019-03-03/11:26:29.51           29.460698      -142.20638       18.106281
2019-03-03/11:26:29.54           29.546181      -142.21644       18.120194
2019-03-03/11:26:29.57           29.634420      -142.22682       18.134555
2019-03-03/11:26:29.61           29.719902      -142.23687       18.148468
2019-03-03/11:26:29.64           29.805384      -142.24693       18.162380
2019-03-03/11:26:29.67           29.890866      -142.25698       18.176293
2019-03-03/11:26:29.70           29.979105      -142.26736       18.190654
2019-03-03/11:26:29.73           30.064587      -142.27742       18.204567
2019-03-03/11:26:29.76           30.150069      -142.28747       18.218480
2019-03-03/11:26:29.79           30.235551      -142.29753       18.232392
2019-03-03/11:26:29.82           30.323790      -142.30791       18.246754
2019-03-03/11:26:29.86           30.409273      -142.31796       18.260666
2019-03-03/11:26:29.89           30.494754      -142.32802       18.274579
2019-03-03/11:26:29.92           30.580237      -142.33808       18.288492
2019-03-03/11:26:29.95           30.668476      -142.34845       18.302853
2019-03-03/11:26:29.98           30.753958      -142.35851       18.316766
2019-03-03/11:26:30.01           30.839868      -142.36765       18.330826
2019-03-03/11:26:30.04           30.926133      -142.37605       18.345007
2019-03-03/11:26:30.07           31.015179      -142.38471       18.359645
2019-03-03/11:26:30.11           31.101443      -142.39311       18.373826
2019-03-03/11:26:30.14           31.187707      -142.40150       18.388008
2019-03-03/11:26:30.17           31.273971      -142.40989       18.402189
2019-03-03/11:26:30.20           31.363018      -142.41856       18.416827
2019-03-03/11:26:30.23           31.449282      -142.42695       18.431008
2019-03-03/11:26:30.26           31.535546      -142.43534       18.445190
2019-03-03/11:26:30.29           31.621810      -142.44374       18.459371
2019-03-03/11:26:30.32           31.710856      -142.45240       18.474009
2019-03-03/11:26:30.36           31.797120      -142.46079       18.488191
2019-03-03/11:26:30.39           31.883384      -142.46919       18.502372
2019-03-03/11:26:30.42           31.969648      -142.47758       18.516553
2019-03-03/11:26:30.45           32.058695      -142.48625       18.531191
2019-03-03/11:26:30.48           32.144959      -142.49464       18.545373
2019-03-03/11:26:30.51           32.231223      -142.50303       18.559554
2019-03-03/11:26:30.54           32.317487      -142.51143       18.573735
2019-03-03/11:26:30.57           32.406533      -142.52009       18.588373
2019-03-03/11:26:30.61           32.492797      -142.52848       18.602555
2019-03-03/11:26:30.64           32.579061      -142.53688       18.616736
2019-03-03/11:26:30.67           32.665325      -142.54527       18.630917
2019-03-03/11:26:30.70           32.754372      -142.55393       18.645555
2019-03-03/11:26:30.73           32.840636      -142.56233       18.659737
2019-03-03/11:26:30.76           32.926900      -142.57072       18.673918
2019-03-03/11:26:30.79           33.013164      -142.57911       18.688099
2019-03-03/11:26:30.82           33.102210      -142.58778       18.702737
2019-03-03/11:26:30.86           33.188475      -142.59617       18.716919
2019-03-03/11:26:30.89           33.274738      -142.60457       18.731100
2019-03-03/11:26:30.92           33.361003      -142.61296       18.745281
2019-03-03/11:26:30.95           33.450049      -142.62162       18.759919
2019-03-03/11:26:30.98           33.536313      -142.63002       18.774101
2019-03-03/11:26:31.01           33.622977      -142.63748       18.788416
2019-03-03/11:26:31.04           33.709972      -142.64418       18.802842
2019-03-03/11:26:31.07           33.799772      -142.65110       18.817734
2019-03-03/11:26:31.11           33.886766      -142.65780       18.832160
2019-03-03/11:26:31.14           33.973760      -142.66450       18.846586
2019-03-03/11:26:31.17           34.060755      -142.67120       18.861012
2019-03-03/11:26:31.20           34.150555      -142.67811       18.875903
2019-03-03/11:26:31.23           34.237549      -142.68481       18.890329
2019-03-03/11:26:31.26           34.324543      -142.69151       18.904755
2019-03-03/11:26:31.29           34.411538      -142.69821       18.919182
2019-03-03/11:26:31.32           34.501338      -142.70513       18.934073
2019-03-03/11:26:31.36           34.588333      -142.71183       18.948499
2019-03-03/11:26:31.39           34.675326      -142.71853       18.962925
2019-03-03/11:26:31.42           34.762321      -142.72523       18.977351
2019-03-03/11:26:31.45           34.852121      -142.73215       18.992243
2019-03-03/11:26:31.48           34.939116      -142.73885       19.006669
2019-03-03/11:26:31.51           35.026110      -142.74555       19.021095
2019-03-03/11:26:31.54           35.113104      -142.75225       19.035521
2019-03-03/11:26:31.57           35.202904      -142.75916       19.050412
2019-03-03/11:26:31.61           35.289899      -142.76586       19.064838
2019-03-03/11:26:31.64           35.376893      -142.77256       19.079264
2019-03-03/11:26:31.67           35.463887      -142.77926       19.093690
2019-03-03/11:26:31.70           35.553687      -142.78618       19.108582
2019-03-03/11:26:31.73           35.640682      -142.79288       19.123008
2019-03-03/11:26:31.76           35.727676      -142.79958       19.137434
2019-03-03/11:26:31.79           35.814670      -142.80628       19.151860
2019-03-03/11:26:31.82           35.904470      -142.81319       19.166752
2019-03-03/11:26:31.86           35.991465      -142.81989       19.181178
2019-03-03/11:26:31.89           36.078459      -142.82659       19.195604
2019-03-03/11:26:31.92           36.165453      -142.83329       19.210030
2019-03-03/11:26:31.95           36.255253      -142.84021       19.224921
2019-03-03/11:26:31.98           36.342248      -142.84691       19.239347
2019-03-03/11:26:32.01           36.429613      -142.85267       19.253895
2019-03-03/11:26:32.04           36.517284      -142.85765       19.268542
2019-03-03/11:26:32.07           36.607783      -142.86279       19.283662
2019-03-03/11:26:32.11           36.695454      -142.86777       19.298309
2019-03-03/11:26:32.14           36.783125      -142.87274       19.312956
2019-03-03/11:26:32.17           36.870796      -142.87772       19.327603
2019-03-03/11:26:32.20           36.961295      -142.88286       19.342723
2019-03-03/11:26:32.23           37.048966      -142.88784       19.357370
2019-03-03/11:26:32.26           37.136637      -142.89282       19.372017
2019-03-03/11:26:32.29           37.224308      -142.89780       19.386665
2019-03-03/11:26:32.32           37.314807      -142.90294       19.401784
2019-03-03/11:26:32.36           37.402478      -142.90792       19.416431
2019-03-03/11:26:32.39           37.490149      -142.91290       19.431079
2019-03-03/11:26:32.42           37.577820      -142.91788       19.445726
2019-03-03/11:26:32.45           37.668319      -142.92302       19.460846
2019-03-03/11:26:32.48           37.755990      -142.92800       19.475493
2019-03-03/11:26:32.51           37.843661      -142.93298       19.490140
2019-03-03/11:26:32.54           37.931332      -142.93796       19.504787
2019-03-03/11:26:32.57           38.021831      -142.94310       19.519907
2019-03-03/11:26:32.61           38.109502      -142.94808       19.534554
2019-03-03/11:26:32.64           38.197173      -142.95306       19.549201
2019-03-03/11:26:32.67           38.284844      -142.95803       19.563849
2019-03-03/11:26:32.70           38.375342      -142.96317       19.578968
2019-03-03/11:26:32.73           38.463014      -142.96815       19.593615
2019-03-03/11:26:32.76           38.550684      -142.97313       19.608263
2019-03-03/11:26:32.79           38.638356      -142.97811       19.622910
2019-03-03/11:26:32.82           38.728854      -142.98325       19.638030
2019-03-03/11:26:32.86           38.816526      -142.98823       19.652677
2019-03-03/11:26:32.89           38.904196      -142.99321       19.667324
2019-03-03/11:26:32.92           38.991868      -142.99819       19.681971
2019-03-03/11:26:32.95           39.082366      -143.00333       19.697091
2019-03-03/11:26:32.98           39.170038      -143.00831       19.711738
2019-03-03/11:26:33.01           39.258051      -143.01233       19.726493
2019-03-03/11:26:33.04           39.346346      -143.01556       19.741337
2019-03-03/11:26:33.07           39.437489      -143.01889       19.756659
2019-03-03/11:26:33.11           39.525785      -143.02212       19.771503
2019-03-03/11:26:33.14           39.614080      -143.02535       19.786347
2019-03-03/11:26:33.17           39.702375      -143.02858       19.801191
2019-03-03/11:26:33.20           39.793518      -143.03192       19.816513
2019-03-03/11:26:33.23           39.881814      -143.03515       19.831357
2019-03-03/11:26:33.26           39.970109      -143.03838       19.846201
2019-03-03/11:26:33.29           40.058404      -143.04161       19.861044
2019-03-03/11:26:33.32           40.149547      -143.04494       19.876367
2019-03-03/11:26:33.36           40.237843      -143.04817       19.891211
2019-03-03/11:26:33.39           40.326138      -143.05140       19.906054
2019-03-03/11:26:33.42           40.414434      -143.05463       19.920898
2019-03-03/11:26:33.45           40.505577      -143.05796       19.936221
2019-03-03/11:26:33.48           40.593872      -143.06119       19.951064
2019-03-03/11:26:33.51           40.682167      -143.06442       19.965908
2019-03-03/11:26:33.54           40.770463      -143.06765       19.980752
2019-03-03/11:26:33.57           40.861606      -143.07099       19.996074
2019-03-03/11:26:33.61           40.949901      -143.07422       20.010918
2019-03-03/11:26:33.64           41.038196      -143.07745       20.025762
2019-03-03/11:26:33.67           41.126492      -143.08068       20.040605
2019-03-03/11:26:33.70           41.214787      -143.08391       20.055449
2019-03-03/11:26:33.73           41.305930      -143.08724       20.070772
2019-03-03/11:26:33.76           41.394225      -143.09047       20.085615
2019-03-03/11:26:33.79           41.482521      -143.09370       20.100459
2019-03-03/11:26:33.82           41.570816      -143.09693       20.115303
2019-03-03/11:26:33.86           41.661960      -143.10027       20.130625
2019-03-03/11:26:33.89           41.750254      -143.10350       20.145469
2019-03-03/11:26:33.92           41.838550      -143.10673       20.160313
2019-03-03/11:26:33.95           41.926845      -143.10996       20.175157
2019-03-03/11:26:33.98           42.017989      -143.11329       20.190479
2019-03-03/11:26:34.01           42.106596      -143.11554       20.205415
2019-03-03/11:26:34.04           42.195462      -143.11698       20.220428
2019-03-03/11:26:34.07           42.284327      -143.11843       20.235440
2019-03-03/11:26:34.11           42.376059      -143.11992       20.250936
2019-03-03/11:26:34.14           42.464924      -143.12136       20.265949
2019-03-03/11:26:34.17           42.553789      -143.12280       20.280961
2019-03-03/11:26:34.20           42.642654      -143.12425       20.295973
2019-03-03/11:26:34.23           42.734386      -143.12574       20.311470
2019-03-03/11:26:34.26           42.823251      -143.12718       20.326482
2019-03-03/11:26:34.29           42.912117      -143.12863       20.341495
2019-03-03/11:26:34.32           43.000982      -143.13007       20.356507
2019-03-03/11:26:34.36           43.092714      -143.13156       20.372003
2019-03-03/11:26:34.39           43.181579      -143.13300       20.387016
2019-03-03/11:26:34.42           43.270444      -143.13445       20.402028
2019-03-03/11:26:34.45           43.359309      -143.13589       20.417040
2019-03-03/11:26:34.48           43.451041      -143.13738       20.432537
2019-03-03/11:26:34.51           43.539906      -143.13882       20.447549
2019-03-03/11:26:34.54           43.628772      -143.14027       20.462561
2019-03-03/11:26:34.57           43.717637      -143.14171       20.477574
2019-03-03/11:26:34.61           43.809369      -143.14320       20.493070
2019-03-03/11:26:34.64           43.898234      -143.14464       20.508082
2019-03-03/11:26:34.67           43.987099      -143.14609       20.523095
2019-03-03/11:26:34.70           44.075964      -143.14753       20.538107
2019-03-03/11:26:34.73           44.167696      -143.14902       20.553604
2019-03-03/11:26:34.76           44.256561      -143.15047       20.568616
2019-03-03/11:26:34.79           44.345427      -143.15191       20.583628
2019-03-03/11:26:34.82           44.434292      -143.15335       20.598640
2019-03-03/11:26:34.86           44.526024      -143.15484       20.614137
2019-03-03/11:26:34.89           44.614889      -143.15629       20.629149
2019-03-03/11:26:34.92           44.703754      -143.15773       20.644162
2019-03-03/11:26:34.95           44.792619      -143.15917       20.659174
2019-03-03/11:26:34.98           44.884351      -143.16066       20.674671
2019-03-03/11:26:35.01           44.973499      -143.16111       20.689761
2019-03-03/11:26:35.04           45.062882      -143.16075       20.704916
2019-03-03/11:26:35.07           45.152263      -143.16038       20.720071
2019-03-03/11:26:35.11           45.244528      -143.16000       20.735714
2019-03-03/11:26:35.14           45.333910      -143.15964       20.750869
2019-03-03/11:26:35.17           45.423292      -143.15927       20.766024
2019-03-03/11:26:35.20           45.512673      -143.15890       20.781179
2019-03-03/11:26:35.23           45.604938      -143.15852       20.796822
2019-03-03/11:26:35.26           45.694320      -143.15816       20.811977
2019-03-03/11:26:35.29           45.783702      -143.15779       20.827132
2019-03-03/11:26:35.32           45.873084      -143.15742       20.842287
2019-03-03/11:26:35.36           45.965349      -143.15705       20.857931
2019-03-03/11:26:35.39           46.054730      -143.15668       20.873085
2019-03-03/11:26:35.42           46.144112      -143.15631       20.888240
2019-03-03/11:26:35.45           46.233494      -143.15594       20.903395
2019-03-03/11:26:35.48           46.325759      -143.15557       20.919039
2019-03-03/11:26:35.51           46.415140      -143.15520       20.934194
2019-03-03/11:26:35.54           46.504523      -143.15483       20.949348
2019-03-03/11:26:35.57           46.593904      -143.15447       20.964503
2019-03-03/11:26:35.61           46.686169      -143.15409       20.980147
2019-03-03/11:26:35.64           46.775551      -143.15372       20.995302
2019-03-03/11:26:35.67           46.864933      -143.15335       21.010457
2019-03-03/11:26:35.70           46.954314      -143.15299       21.025611
2019-03-03/11:26:35.73           47.046579      -143.15261       21.041255
2019-03-03/11:26:35.76           47.135961      -143.15224       21.056410
2019-03-03/11:26:35.79           47.225343      -143.15188       21.071565
2019-03-03/11:26:35.82           47.314724      -143.15151       21.086719
2019-03-03/11:26:35.86           47.406990      -143.15113       21.102363
2019-03-03/11:26:35.89           47.496371      -143.15076       21.117518
2019-03-03/11:26:35.92           47.585753      -143.15040       21.132673
2019-03-03/11:26:35.95           47.675135      -143.15003       21.147828
2019-03-03/11:26:35.98           47.767400      -143.14965       21.163471
2019-03-03/11:26:36.01           47.857030      -143.14828       21.178687
2019-03-03/11:26:36.04           47.946865      -143.14607       21.193954
2019-03-03/11:26:36.07           48.036699      -143.14387       21.209220
2019-03-03/11:26:36.11           48.129432      -143.14160       21.224979
2019-03-03/11:26:36.14           48.219266      -143.13939       21.240245
2019-03-03/11:26:36.17           48.309101      -143.13719       21.255511
2019-03-03/11:26:36.20           48.398935      -143.13499       21.270777
2019-03-03/11:26:36.23           48.491668      -143.13271       21.286536
2019-03-03/11:26:36.26           48.581502      -143.13051       21.301802
2019-03-03/11:26:36.29           48.671337      -143.12830       21.317069
2019-03-03/11:26:36.32           48.761172      -143.12610       21.332335
2019-03-03/11:26:36.36           48.853904      -143.12383       21.348093
2019-03-03/11:26:36.39           48.943739      -143.12162       21.363360
2019-03-03/11:26:36.42           49.033574      -143.11942       21.378626
2019-03-03/11:26:36.45           49.123408      -143.11721       21.393892
2019-03-03/11:26:36.48           49.216141      -143.11494       21.409651
2019-03-03/11:26:36.51           49.305975      -143.11274       21.424917
2019-03-03/11:26:36.54           49.395810      -143.11053       21.440184
2019-03-03/11:26:36.57           49.485644      -143.10833       21.455450
2019-03-03/11:26:36.61           49.578377      -143.10606       21.471208
2019-03-03/11:26:36.64           49.668211      -143.10385       21.486475
2019-03-03/11:26:36.67           49.758046      -143.10165       21.501741
2019-03-03/11:26:36.70           49.847881      -143.09944       21.517007
2019-03-03/11:26:36.73           49.940613      -143.09717       21.532766
2019-03-03/11:26:36.76           50.030448      -143.09497       21.548032
2019-03-03/11:26:36.79           50.120283      -143.09276       21.563298
2019-03-03/11:26:36.82           50.210117      -143.09056       21.578565
2019-03-03/11:26:36.86           50.302850      -143.08828       21.594323
2019-03-03/11:26:36.89           50.392684      -143.08608       21.609590
2019-03-03/11:26:36.92           50.482519      -143.08388       21.624856
2019-03-03/11:26:36.95           50.572353      -143.08167       21.640122
2019-03-03/11:26:36.98           50.665086      -143.07940       21.655881
2019-03-03/11:26:37.01           50.755142      -143.07618       21.671194
2019-03-03/11:26:37.04           50.845381      -143.07212       21.686546
2019-03-03/11:26:37.07           50.935620      -143.06806       21.701898
2019-03-03/11:26:37.11           51.028770      -143.06388       21.717746
2019-03-03/11:26:37.14           51.119009      -143.05982       21.733098
2019-03-03/11:26:37.17           51.209249      -143.05576       21.748450
2019-03-03/11:26:37.20           51.299487      -143.05170       21.763802
2019-03-03/11:26:37.23           51.392638      -143.04752       21.779649
2019-03-03/11:26:37.26           51.482876      -143.04346       21.795001
2019-03-03/11:26:37.29           51.573116      -143.03940       21.810353
2019-03-03/11:26:37.32           51.663355      -143.03534       21.825705
2019-03-03/11:26:37.36           51.756505      -143.03115       21.841552
2019-03-03/11:26:37.39           51.846744      -143.02710       21.856904
2019-03-03/11:26:37.42           51.936983      -143.02304       21.872256
2019-03-03/11:26:37.45           52.027222      -143.01898       21.887608
2019-03-03/11:26:37.48           52.120372      -143.01479       21.903456
2019-03-03/11:26:37.51           52.210611      -143.01074       21.918808
2019-03-03/11:26:37.54           52.300850      -143.00668       21.934160
2019-03-03/11:26:37.57           52.391089      -143.00262       21.949512
2019-03-03/11:26:37.61           52.484239      -142.99843       21.965359
2019-03-03/11:26:37.64           52.574478      -142.99438       21.980711
2019-03-03/11:26:37.67           52.664717      -142.99032       21.996063
2019-03-03/11:26:37.70           52.754956      -142.98626       22.011415
2019-03-03/11:26:37.73           52.848106      -142.98207       22.027263
2019-03-03/11:26:37.76           52.938345      -142.97801       22.042615
2019-03-03/11:26:37.79           53.028585      -142.97396       22.057967
2019-03-03/11:26:37.82           53.118823      -142.96990       22.073319
2019-03-03/11:26:37.86           53.211974      -142.96571       22.089166
2019-03-03/11:26:37.89           53.302212      -142.96165       22.104518
2019-03-03/11:26:37.92           53.392452      -142.95760       22.119870
2019-03-03/11:26:37.95           53.482691      -142.95354       22.135222
2019-03-03/11:26:37.98           53.575841      -142.94935       22.151069
2019-03-03/11:26:38.01           53.666263      -142.94426       22.166449
2019-03-03/11:26:38.04           53.756838      -142.93830       22.181852
2019-03-03/11:26:38.07           53.847412      -142.93235       22.197255
2019-03-03/11:26:38.11           53.940908      -142.92621       22.213155
2019-03-03/11:26:38.14           54.031481      -142.92026       22.228558
2019-03-03/11:26:38.17           54.122056      -142.91431       22.243961
2019-03-03/11:26:38.20           54.212630      -142.90836       22.259364
2019-03-03/11:26:38.23           54.306126      -142.90222       22.275264
2019-03-03/11:26:38.26           54.396699      -142.89627       22.290667
2019-03-03/11:26:38.29           54.487274      -142.89032       22.306070
2019-03-03/11:26:38.32           54.577848      -142.88437       22.321473
2019-03-03/11:26:38.36           54.671343      -142.87823       22.337373
2019-03-03/11:26:38.39           54.761917      -142.87228       22.352775
2019-03-03/11:26:38.42           54.852492      -142.86633       22.368178
2019-03-03/11:26:38.45           54.943065      -142.86038       22.383581
2019-03-03/11:26:38.48           55.036561      -142.85423       22.399481
2019-03-03/11:26:38.51           55.127135      -142.84828       22.414884
2019-03-03/11:26:38.54           55.217710      -142.84233       22.430287
2019-03-03/11:26:38.57           55.308283      -142.83638       22.445690
2019-03-03/11:26:38.61           55.401779      -142.83024       22.461590
2019-03-03/11:26:38.64           55.492353      -142.82429       22.476993
2019-03-03/11:26:38.67           55.582928      -142.81834       22.492396
2019-03-03/11:26:38.70           55.673501      -142.81239       22.507799
2019-03-03/11:26:38.73           55.766997      -142.80625       22.523699
2019-03-03/11:26:38.76           55.857571      -142.80030       22.539102
2019-03-03/11:26:38.79           55.948146      -142.79435       22.554505
2019-03-03/11:26:38.82           56.038719      -142.78840       22.569908
2019-03-03/11:26:38.86           56.132215      -142.78226       22.585807
2019-03-03/11:26:38.89           56.222789      -142.77631       22.601210
2019-03-03/11:26:38.92           56.313364      -142.77036       22.616613
2019-03-03/11:26:38.95           56.403937      -142.76441       22.632016
2019-03-03/11:26:38.98           56.497433      -142.75826       22.647916
2019-03-03/11:26:39.01           56.588167      -142.75127       22.663330
2019-03-03/11:26:39.04           56.679032      -142.74341       22.678754
2019-03-03/11:26:39.07           56.769897      -142.73555       22.694177
2019-03-03/11:26:39.11           56.863694      -142.72743       22.710098
2019-03-03/11:26:39.14           56.954559      -142.71958       22.725521
2019-03-03/11:26:39.17           57.045424      -142.71172       22.740945
2019-03-03/11:26:39.20           57.136289      -142.70386       22.756368
2019-03-03/11:26:39.23           57.230086      -142.69574       22.772289
2019-03-03/11:26:39.26           57.320950      -142.68788       22.787712
2019-03-03/11:26:39.29           57.411816      -142.68002       22.803136
2019-03-03/11:26:39.32           57.502681      -142.67216       22.818559
2019-03-03/11:26:39.36           57.596477      -142.66405       22.834480
2019-03-03/11:26:39.39           57.687342      -142.65619       22.849904
2019-03-03/11:26:39.42           57.778208      -142.64833       22.865327
2019-03-03/11:26:39.45           57.869073      -142.64047       22.880750
2019-03-03/11:26:39.48           57.962869      -142.63236       22.896671
2019-03-03/11:26:39.51           58.053734      -142.62450       22.912095
2019-03-03/11:26:39.54           58.144600      -142.61664       22.927518
2019-03-03/11:26:39.57           58.235465      -142.60878       22.942942
2019-03-03/11:26:39.61           58.329261      -142.60067       22.958863
2019-03-03/11:26:39.64           58.420126      -142.59281       22.974286
2019-03-03/11:26:39.67           58.510992      -142.58495       22.989709
2019-03-03/11:26:39.70           58.601856      -142.57709       23.005133
2019-03-03/11:26:39.73           58.695653      -142.56898       23.021054
2019-03-03/11:26:39.76           58.786518      -142.56112       23.036477
2019-03-03/11:26:39.79           58.877383      -142.55326       23.051901
2019-03-03/11:26:39.82           58.968248      -142.54540       23.067324
2019-03-03/11:26:39.86           59.062045      -142.53729       23.083245
2019-03-03/11:26:39.89           59.152910      -142.52943       23.098668
2019-03-03/11:26:39.92           59.243775      -142.52157       23.114092
2019-03-03/11:26:39.95           59.334640      -142.51371       23.129515
2019-03-03/11:26:39.98           59.428437      -142.50559       23.145436
2019-03-03/11:26:40.01           59.519422      -142.49669       23.160856
2019-03-03/11:26:40.04           59.610508      -142.48692       23.176273
2019-03-03/11:26:40.07           59.701594      -142.47715       23.191690
2019-03-03/11:26:40.11           59.795617      -142.46707       23.207604
2019-03-03/11:26:40.14           59.886703      -142.45731       23.223021
2019-03-03/11:26:40.17           59.977789      -142.44754       23.238438
2019-03-03/11:26:40.20           60.068874      -142.43777       23.253855
2019-03-03/11:26:40.23           60.162898      -142.42769       23.269769
2019-03-03/11:26:40.26           60.253983      -142.41792       23.285186
2019-03-03/11:26:40.29           60.345069      -142.40815       23.300603
2019-03-03/11:26:40.32           60.436154      -142.39839       23.316020
2019-03-03/11:26:40.36           60.530178      -142.38831       23.331934
2019-03-03/11:26:40.39           60.621263      -142.37854       23.347351
2019-03-03/11:26:40.42           60.712349      -142.36877       23.362768
2019-03-03/11:26:40.45           60.803434      -142.35900       23.378185
2019-03-03/11:26:40.48           60.897458      -142.34892       23.394099
2019-03-03/11:26:40.51           60.988544      -142.33915       23.409516
2019-03-03/11:26:40.54           61.079630      -142.32939       23.424933
2019-03-03/11:26:40.57           61.170715      -142.31962       23.440350
2019-03-03/11:26:40.61           61.264739      -142.30954       23.456265
2019-03-03/11:26:40.64           61.355824      -142.29977       23.471681
2019-03-03/11:26:40.67           61.446910      -142.29000       23.487098
2019-03-03/11:26:40.70           61.537995      -142.28024       23.502515
2019-03-03/11:26:40.73           61.632019      -142.27015       23.518430
2019-03-03/11:26:40.76           61.723104      -142.26039       23.533847
2019-03-03/11:26:40.79           61.814190      -142.25062       23.549264
2019-03-03/11:26:40.82           61.905275      -142.24085       23.564680
2019-03-03/11:26:40.86           61.999299      -142.23077       23.580595
2019-03-03/11:26:40.89           62.090385      -142.22100       23.596012
2019-03-03/11:26:40.92           62.181470      -142.21124       23.611429
2019-03-03/11:26:40.95           62.272556      -142.20147       23.626846
2019-03-03/11:26:40.98           62.366580      -142.19139       23.642760
2019-03-03/11:26:41.01           62.457756      -142.18055       23.658152
2019-03-03/11:26:41.04           62.549008      -142.16883       23.673524
2019-03-03/11:26:41.07           62.640259      -142.15711       23.688896
2019-03-03/11:26:41.11           62.734454      -142.14501       23.704764
2019-03-03/11:26:41.14           62.825705      -142.13329       23.720136
2019-03-03/11:26:41.17           62.916957      -142.12157       23.735508
2019-03-03/11:26:41.20           63.008208      -142.10985       23.750880
2019-03-03/11:26:41.23           63.102403      -142.09776       23.766748
2019-03-03/11:26:41.26           63.193654      -142.08604       23.782120
2019-03-03/11:26:41.29           63.284905      -142.07432       23.797492
2019-03-03/11:26:41.32           63.376157      -142.06260       23.812864
2019-03-03/11:26:41.36           63.470352      -142.05050       23.828732
2019-03-03/11:26:41.39           63.561603      -142.03878       23.844104
2019-03-03/11:26:41.42           63.652854      -142.02706       23.859477
2019-03-03/11:26:41.45           63.744106      -142.01534       23.874849
2019-03-03/11:26:41.48           63.838301      -142.00325       23.890716
2019-03-03/11:26:41.51           63.929552      -141.99153       23.906088
2019-03-03/11:26:41.54           64.020803      -141.97981       23.921461
2019-03-03/11:26:41.57           64.112055      -141.96809       23.936833
2019-03-03/11:26:41.61           64.206250      -141.95599       23.952701
2019-03-03/11:26:41.64           64.297501      -141.94427       23.968073
2019-03-03/11:26:41.67           64.388752      -141.93255       23.983445
2019-03-03/11:26:41.70           64.480004      -141.92083       23.998817
2019-03-03/11:26:41.73           64.574199      -141.90873       24.014685
2019-03-03/11:26:41.76           64.665450      -141.89701       24.030057
2019-03-03/11:26:41.79           64.756701      -141.88529       24.045429
2019-03-03/11:26:41.82           64.847953      -141.87358       24.060801
2019-03-03/11:26:41.86           64.942148      -141.86148       24.076669
2019-03-03/11:26:41.89           65.033399      -141.84976       24.092041
2019-03-03/11:26:41.92           65.124650      -141.83804       24.107413
2019-03-03/11:26:41.95           65.215902      -141.82632       24.122785
2019-03-03/11:26:41.98           65.310097      -141.81422       24.138653
2019-03-03/11:26:42.01           65.401406      -141.80143       24.153983
2019-03-03/11:26:42.04           65.492763      -141.78774       24.169279
2019-03-03/11:26:42.07           65.584120      -141.77406       24.184575
2019-03-03/11:26:42.11           65.678425      -141.75994       24.200364
2019-03-03/11:26:42.14           65.769782      -141.74626       24.215660
2019-03-03/11:26:42.17           65.861140      -141.73257       24.230956
2019-03-03/11:26:42.20           65.952496      -141.71889       24.246252
2019-03-03/11:26:42.23           66.046801      -141.70477       24.262042
2019-03-03/11:26:42.26           66.138158      -141.69109       24.277337
2019-03-03/11:26:42.29           66.229516      -141.67740       24.292633
2019-03-03/11:26:42.32           66.320873      -141.66372       24.307929
2019-03-03/11:26:42.36           66.415177      -141.64960       24.323719
2019-03-03/11:26:42.39           66.506534      -141.63592       24.339015
2019-03-03/11:26:42.42           66.597892      -141.62223       24.354311
2019-03-03/11:26:42.45           66.689249      -141.60855       24.369606
2019-03-03/11:26:42.48           66.783553      -141.59443       24.385396
2019-03-03/11:26:42.51           66.874910      -141.58074       24.400692
2019-03-03/11:26:42.54           66.966268      -141.56706       24.415988
2019-03-03/11:26:42.57           67.057625      -141.55338       24.431284
2019-03-03/11:26:42.61           67.151929      -141.53926       24.447073
2019-03-03/11:26:42.64           67.243286      -141.52557       24.462369
2019-03-03/11:26:42.67           67.334644      -141.51189       24.477665
2019-03-03/11:26:42.70           67.426001      -141.49821       24.492961
2019-03-03/11:26:42.73           67.520305      -141.48409       24.508750
2019-03-03/11:26:42.76           67.611662      -141.47040       24.524046
2019-03-03/11:26:42.79           67.703020      -141.45672       24.539342
2019-03-03/11:26:42.82           67.794377      -141.44304       24.554638
2019-03-03/11:26:42.86           67.888681      -141.42892       24.570427
2019-03-03/11:26:42.89           67.980038      -141.41523       24.585723
2019-03-03/11:26:42.92           68.071396      -141.40155       24.601019
2019-03-03/11:26:42.95           68.162753      -141.38787       24.616315
2019-03-03/11:26:42.98           68.257057      -141.37375       24.632105
2019-03-03/11:26:43.01           68.348443      -141.35898       24.647341
2019-03-03/11:26:43.04           68.439852      -141.34333       24.662528
2019-03-03/11:26:43.07           68.531261      -141.32768       24.677715
2019-03-03/11:26:43.11           68.625619      -141.31153       24.693392
2019-03-03/11:26:43.14           68.717028      -141.29588       24.708579
2019-03-03/11:26:43.17           68.808438      -141.28023       24.723766
2019-03-03/11:26:43.20           68.899847      -141.26457       24.738953
2019-03-03/11:26:43.23           68.994205      -141.24842       24.754630
2019-03-03/11:26:43.26           69.085614      -141.23277       24.769817
2019-03-03/11:26:43.29           69.177024      -141.21712       24.785004
2019-03-03/11:26:43.32           69.268433      -141.20147       24.800191
2019-03-03/11:26:43.36           69.362791      -141.18531       24.815868
2019-03-03/11:26:43.39           69.454200      -141.16966       24.831056
2019-03-03/11:26:43.42           69.545609      -141.15401       24.846243
2019-03-03/11:26:43.45           69.637018      -141.13836       24.861430
2019-03-03/11:26:43.48           69.731376      -141.12220       24.877107
2019-03-03/11:26:43.51           69.822785      -141.10655       24.892294
2019-03-03/11:26:43.54           69.914195      -141.09090       24.907481
2019-03-03/11:26:43.57           70.005604      -141.07525       24.922668
2019-03-03/11:26:43.61           70.099962      -141.05909       24.938345
2019-03-03/11:26:43.64           70.191371      -141.04344       24.953532
2019-03-03/11:26:43.67           70.282780      -141.02779       24.968719
2019-03-03/11:26:43.70           70.374189      -141.01214       24.983906
2019-03-03/11:26:43.73           70.468548      -140.99598       24.999583
2019-03-03/11:26:43.76           70.559956      -140.98033       25.014770
2019-03-03/11:26:43.79           70.651366      -140.96468       25.029957
2019-03-03/11:26:43.82           70.742775      -140.94903       25.045144
2019-03-03/11:26:43.86           70.837133      -140.93288       25.060821
2019-03-03/11:26:43.89           70.928542      -140.91723       25.076008
2019-03-03/11:26:43.92           71.019952      -140.90157       25.091196
2019-03-03/11:26:43.95           71.111361      -140.88592       25.106383
2019-03-03/11:26:43.98           71.205719      -140.86977       25.122060
2019-03-03/11:26:44.01           71.297119      -140.85303       25.137170
2019-03-03/11:26:44.04           71.388514      -140.83541       25.152216
2019-03-03/11:26:44.07           71.479907      -140.81778       25.167263
2019-03-03/11:26:44.11           71.574249      -140.79958       25.182794
2019-03-03/11:26:44.14           71.665643      -140.78196       25.197841
2019-03-03/11:26:44.17           71.757037      -140.76433       25.212887
2019-03-03/11:26:44.20           71.848431      -140.74670       25.227934
2019-03-03/11:26:44.23           71.942773      -140.72851       25.243466
2019-03-03/11:26:44.26           72.034167      -140.71088       25.258512
2019-03-03/11:26:44.29           72.125561      -140.69326       25.273559
2019-03-03/11:26:44.32           72.216955      -140.67563       25.288605
2019-03-03/11:26:44.36           72.311297      -140.65743       25.304137
2019-03-03/11:26:44.39           72.402691      -140.63981       25.319184
2019-03-03/11:26:44.42           72.494085      -140.62218       25.334230
2019-03-03/11:26:44.45           72.585478      -140.60455       25.349277
2019-03-03/11:26:44.48           72.679821      -140.58636       25.364808
2019-03-03/11:26:44.51           72.771214      -140.56873       25.379855
2019-03-03/11:26:44.54           72.862609      -140.55110       25.394901
2019-03-03/11:26:44.57           72.954002      -140.53348       25.409948
2019-03-03/11:26:44.61           73.048345      -140.51528       25.425480
2019-03-03/11:26:44.64           73.139738      -140.49766       25.440526
2019-03-03/11:26:44.67           73.231132      -140.48003       25.455573
2019-03-03/11:26:44.70           73.322526      -140.46240       25.470619
2019-03-03/11:26:44.73           73.416868      -140.44421       25.486151
2019-03-03/11:26:44.76           73.508262      -140.42658       25.501198
2019-03-03/11:26:44.79           73.599656      -140.40895       25.516244
2019-03-03/11:26:44.82           73.691050      -140.39133       25.531291
2019-03-03/11:26:44.86           73.785392      -140.37313       25.546822
2019-03-03/11:26:44.89           73.876786      -140.35550       25.561869
2019-03-03/11:26:44.92           73.968180      -140.33788       25.576915
2019-03-03/11:26:44.95           74.059574      -140.32025       25.591962
2019-03-03/11:26:44.98           74.153916      -140.30206       25.607494
2019-03-03/11:26:45.01           74.245274      -140.28333       25.622442
2019-03-03/11:26:45.04           74.336603      -140.26369       25.637309
2019-03-03/11:26:45.07           74.427931      -140.24406       25.652175
2019-03-03/11:26:45.11           74.522206      -140.22379       25.667522
2019-03-03/11:26:45.14           74.613535      -140.20415       25.682388
2019-03-03/11:26:45.17           74.704864      -140.18451       25.697255
2019-03-03/11:26:45.20           74.796192      -140.16488       25.712122
2019-03-03/11:26:45.23           74.890467      -140.14461       25.727468
2019-03-03/11:26:45.26           74.981796      -140.12497       25.742335
2019-03-03/11:26:45.29           75.073125      -140.10534       25.757202
2019-03-03/11:26:45.32           75.164453      -140.08570       25.772069
2019-03-03/11:26:45.36           75.258728      -140.06543       25.787415
2019-03-03/11:26:45.39           75.350057      -140.04580       25.802282
2019-03-03/11:26:45.42           75.441386      -140.02616       25.817149
2019-03-03/11:26:45.45           75.532714      -140.00652       25.832015
2019-03-03/11:26:45.48           75.626989      -139.98625       25.847362
2019-03-03/11:26:45.51           75.718318      -139.96662       25.862228
2019-03-03/11:26:45.54           75.809647      -139.94698       25.877095
2019-03-03/11:26:45.57           75.900975      -139.92735       25.891962
2019-03-03/11:26:45.61           75.995250      -139.90708       25.907308
2019-03-03/11:26:45.64           76.086579      -139.88744       25.922175
2019-03-03/11:26:45.67           76.177908      -139.86780       25.937042
2019-03-03/11:26:45.70           76.269236      -139.84817       25.951909
2019-03-03/11:26:45.73           76.363511      -139.82790       25.967255
2019-03-03/11:26:45.76           76.454840      -139.80826       25.982122
2019-03-03/11:26:45.79           76.546169      -139.78863       25.996989
2019-03-03/11:26:45.82           76.637498      -139.76899       26.011855
2019-03-03/11:26:45.86           76.731773      -139.74872       26.027202
2019-03-03/11:26:45.89           76.823101      -139.72909       26.042069
2019-03-03/11:26:45.92           76.914430      -139.70945       26.056935
2019-03-03/11:26:45.95           77.005759      -139.68981       26.071802
2019-03-03/11:26:45.98           77.100034      -139.66954       26.087149
2019-03-03/11:26:46.01           77.191291      -139.64881       26.101899
2019-03-03/11:26:46.04           77.282490      -139.62716       26.116553
2019-03-03/11:26:46.07           77.373688      -139.60551       26.131207
2019-03-03/11:26:46.11           77.467829      -139.58317       26.146334
2019-03-03/11:26:46.14           77.559027      -139.56152       26.160989
2019-03-03/11:26:46.17           77.650226      -139.53987       26.175643
2019-03-03/11:26:46.20           77.741424      -139.51823       26.190297
2019-03-03/11:26:46.23           77.835565      -139.49588       26.205425
2019-03-03/11:26:46.26           77.926763      -139.47423       26.220079
2019-03-03/11:26:46.29           78.017962      -139.45259       26.234733
2019-03-03/11:26:46.32           78.109161      -139.43094       26.249387
2019-03-03/11:26:46.36           78.203301      -139.40859       26.264515
2019-03-03/11:26:46.39           78.294500      -139.38695       26.279169
2019-03-03/11:26:46.42           78.385699      -139.36530       26.293823
2019-03-03/11:26:46.45           78.476897      -139.34365       26.308477
2019-03-03/11:26:46.48           78.571037      -139.32131       26.323605
2019-03-03/11:26:46.51           78.662236      -139.29966       26.338259
2019-03-03/11:26:46.54           78.753435      -139.27801       26.352913
2019-03-03/11:26:46.57           78.844633      -139.25637       26.367568
2019-03-03/11:26:46.61           78.938774      -139.23402       26.382695
2019-03-03/11:26:46.64           79.029972      -139.21237       26.397349
2019-03-03/11:26:46.67           79.121171      -139.19073       26.412003
2019-03-03/11:26:46.70           79.212369      -139.16908       26.426658
2019-03-03/11:26:46.73           79.306510      -139.14673       26.441785
2019-03-03/11:26:46.76           79.397708      -139.12509       26.456439
2019-03-03/11:26:46.79           79.488907      -139.10344       26.471093
2019-03-03/11:26:46.82           79.580106      -139.08179       26.485748
2019-03-03/11:26:46.86           79.674246      -139.05945       26.500875
2019-03-03/11:26:46.89           79.765445      -139.03780       26.515529
2019-03-03/11:26:46.92           79.856644      -139.01615       26.530183
2019-03-03/11:26:46.95           79.947842      -138.99451       26.544838
2019-03-03/11:26:46.98           80.041983      -138.97216       26.559965
2019-03-03/11:26:47.01           80.133074      -138.94942       26.574485
2019-03-03/11:26:47.04           80.224078      -138.92577       26.588895
2019-03-03/11:26:47.07           80.315081      -138.90212       26.603305
2019-03-03/11:26:47.11           80.409021      -138.87771       26.618180
2019-03-03/11:26:47.14           80.500024      -138.85406       26.632590
2019-03-03/11:26:47.17           80.591028      -138.83042       26.647000
2019-03-03/11:26:47.20           80.682032      -138.80677       26.661410
2019-03-03/11:26:47.23           80.775971      -138.78236       26.676285
2019-03-03/11:26:47.26           80.866975      -138.75871       26.690695
2019-03-03/11:26:47.29           80.957979      -138.73507       26.705105
2019-03-03/11:26:47.32           81.048982      -138.71142       26.719515
2019-03-03/11:26:47.36           81.142921      -138.68701       26.734390
2019-03-03/11:26:47.39           81.233925      -138.66336       26.748800
2019-03-03/11:26:47.42           81.324929      -138.63971       26.763210
2019-03-03/11:26:47.45           81.415932      -138.61607       26.777620
2019-03-03/11:26:47.48           81.509872      -138.59166       26.792495
2019-03-03/11:26:47.51           81.600875      -138.56801       26.806905
2019-03-03/11:26:47.54           81.691879      -138.54436       26.821315
2019-03-03/11:26:47.57           81.782883      -138.52071       26.835725
2019-03-03/11:26:47.61           81.876822      -138.49630       26.850600
2019-03-03/11:26:47.64           81.967825      -138.47266       26.865010
2019-03-03/11:26:47.67           82.058829      -138.44901       26.879420
2019-03-03/11:26:47.70           82.149833      -138.42536       26.893830
2019-03-03/11:26:47.73           82.243772      -138.40095       26.908705
2019-03-03/11:26:47.76           82.334776      -138.37730       26.923115
2019-03-03/11:26:47.79           82.425780      -138.35366       26.937525
2019-03-03/11:26:47.82           82.516783      -138.33001       26.951935
2019-03-03/11:26:47.86           82.610723      -138.30560       26.966810
2019-03-03/11:26:47.89           82.701726      -138.28195       26.981220
2019-03-03/11:26:47.92           82.792730      -138.25830       26.995630
2019-03-03/11:26:47.95           82.883733      -138.23466       27.010040
2019-03-03/11:26:47.98           82.977673      -138.21025       27.024915
2019-03-03/11:26:48.01           83.068542      -138.18548       27.039170
2019-03-03/11:26:48.04           83.159303      -138.15980       27.053297
2019-03-03/11:26:48.07           83.250062      -138.13412       27.067424
2019-03-03/11:26:48.11           83.343750      -138.10761       27.082007
2019-03-03/11:26:48.14           83.434509      -138.08192       27.096134
2019-03-03/11:26:48.17           83.525269      -138.05624       27.110262
2019-03-03/11:26:48.20           83.616029      -138.03056       27.124389
2019-03-03/11:26:48.23           83.709716      -138.00405       27.138972
2019-03-03/11:26:48.26           83.800476      -137.97837       27.153099
2019-03-03/11:26:48.29           83.891236      -137.95268       27.167226
2019-03-03/11:26:48.32           83.981995      -137.92700       27.181353
2019-03-03/11:26:48.36           84.075683      -137.90049       27.195936
2019-03-03/11:26:48.39           84.166442      -137.87481       27.210063
2019-03-03/11:26:48.42           84.257203      -137.84913       27.224191
2019-03-03/11:26:48.45           84.347962      -137.82344       27.238318
2019-03-03/11:26:48.48           84.441650      -137.79693       27.252901
2019-03-03/11:26:48.51           84.532409      -137.77125       27.267028
2019-03-03/11:26:48.54           84.623169      -137.74557       27.281155
2019-03-03/11:26:48.57           84.713929      -137.71989       27.295282
2019-03-03/11:26:48.61           84.807616      -137.69337       27.309865
2019-03-03/11:26:48.64           84.898376      -137.66769       27.323992
2019-03-03/11:26:48.67           84.989136      -137.64201       27.338120
2019-03-03/11:26:48.70           85.079895      -137.61633       27.352247
2019-03-03/11:26:48.73           85.173583      -137.58982       27.366830
2019-03-03/11:26:48.76           85.264342      -137.56413       27.380957
2019-03-03/11:26:48.79           85.355102      -137.53845       27.395084
2019-03-03/11:26:48.82           85.445862      -137.51277       27.409211
2019-03-03/11:26:48.86           85.539550      -137.48626       27.423794
2019-03-03/11:26:48.89           85.630309      -137.46058       27.437921
2019-03-03/11:26:48.92           85.721069      -137.43489       27.452049
2019-03-03/11:26:48.95           85.811829      -137.40921       27.466176
2019-03-03/11:26:48.98           85.905516      -137.38270       27.480759
2019-03-03/11:26:49.01           85.996114      -137.35591       27.494714
2019-03-03/11:26:49.04           86.086578      -137.32821       27.508528
2019-03-03/11:26:49.07           86.177042      -137.30052       27.522341
2019-03-03/11:26:49.11           86.270425      -137.27192       27.536600
2019-03-03/11:26:49.14           86.360889      -137.24423       27.550414
2019-03-03/11:26:49.17           86.451354      -137.21653       27.564228
2019-03-03/11:26:49.20           86.541818      -137.18883       27.578041
2019-03-03/11:26:49.23           86.635200      -137.16024       27.592300
2019-03-03/11:26:49.26           86.725664      -137.13254       27.606114
2019-03-03/11:26:49.29           86.816129      -137.10484       27.619928
2019-03-03/11:26:49.32           86.906593      -137.07714       27.633741
2019-03-03/11:26:49.36           86.999976      -137.04855       27.648000
2019-03-03/11:26:49.39           87.090440      -137.02085       27.661814
2019-03-03/11:26:49.42           87.180904      -136.99316       27.675628
2019-03-03/11:26:49.45           87.271368      -136.96546       27.689441
2019-03-03/11:26:49.48           87.364751      -136.93687       27.703700
2019-03-03/11:26:49.51           87.455215      -136.90917       27.717514
2019-03-03/11:26:49.54           87.545680      -136.88147       27.731328
2019-03-03/11:26:49.57           87.636144      -136.85377       27.745141
2019-03-03/11:26:49.61           87.729527      -136.82518       27.759400
2019-03-03/11:26:49.64           87.819991      -136.79748       27.773214
2019-03-03/11:26:49.67           87.910455      -136.76978       27.787028
2019-03-03/11:26:49.70           88.000919      -136.74208       27.800841
2019-03-03/11:26:49.73           88.094302      -136.71349       27.815100
2019-03-03/11:26:49.76           88.184766      -136.68579       27.828914
2019-03-03/11:26:49.79           88.275231      -136.65810       27.842728
2019-03-03/11:26:49.82           88.365695      -136.63040       27.856541
2019-03-03/11:26:49.86           88.459077      -136.60181       27.870800
2019-03-03/11:26:49.89           88.549541      -136.57411       27.884614
2019-03-03/11:26:49.92           88.640006      -136.54641       27.898428
2019-03-03/11:26:49.95           88.730470      -136.51871       27.912241
2019-03-03/11:26:49.98           88.823853      -136.49012       27.926501
2019-03-03/11:26:50.01           88.914110      -136.46130       27.940121
2019-03-03/11:26:50.04           89.004197      -136.43157       27.953583
2019-03-03/11:26:50.07           89.094283      -136.40183       27.967045
2019-03-03/11:26:50.11           89.187276      -136.37114       27.980941
2019-03-03/11:26:50.14           89.277363      -136.34140       27.994403
2019-03-03/11:26:50.17           89.367450      -136.31166       28.007864
2019-03-03/11:26:50.20           89.457537      -136.28193       28.021326
2019-03-03/11:26:50.23           89.550530      -136.25123       28.035222
2019-03-03/11:26:50.26           89.640616      -136.22150       28.048684
2019-03-03/11:26:50.29           89.730703      -136.19176       28.062146
2019-03-03/11:26:50.32           89.820790      -136.16202       28.075608
2019-03-03/11:26:50.36           89.913783      -136.13133       28.089504
2019-03-03/11:26:50.39           90.003869      -136.10159       28.102966
2019-03-03/11:26:50.42           90.093957      -136.07186       28.116427
2019-03-03/11:26:50.45           90.184043      -136.04212       28.129889
2019-03-03/11:26:50.48           90.277036      -136.01143       28.143785
2019-03-03/11:26:50.51           90.367123      -135.98169       28.157247
2019-03-03/11:26:50.54           90.457210      -135.95195       28.170709
2019-03-03/11:26:50.57           90.547296      -135.92222       28.184171
2019-03-03/11:26:50.61           90.640289      -135.89152       28.198067
2019-03-03/11:26:50.64           90.730376      -135.86179       28.211529
2019-03-03/11:26:50.67           90.820463      -135.83205       28.224990
2019-03-03/11:26:50.70           90.910550      -135.80231       28.238452
2019-03-03/11:26:50.73           91.003543      -135.77162       28.252348
2019-03-03/11:26:50.76           91.093629      -135.74188       28.265810
2019-03-03/11:26:50.79           91.183716      -135.71215       28.279272
2019-03-03/11:26:50.82           91.273803      -135.68241       28.292734
2019-03-03/11:26:50.86           91.366796      -135.65172       28.306630
2019-03-03/11:26:50.89           91.456882      -135.62198       28.320091
2019-03-03/11:26:50.92           91.546969      -135.59224       28.333553
2019-03-03/11:26:50.95           91.637056      -135.56251       28.347015
2019-03-03/11:26:50.98           91.730049      -135.53181       28.360911
2019-03-03/11:26:51.01           91.819909      -135.50097       28.374164
2019-03-03/11:26:51.04           91.909583      -135.46921       28.387245
2019-03-03/11:26:51.07           91.999256      -135.43745       28.400326
2019-03-03/11:26:51.11           92.091822      -135.40467       28.413828
2019-03-03/11:26:51.14           92.181495      -135.37291       28.426909
2019-03-03/11:26:51.17           92.271169      -135.34115       28.439990
2019-03-03/11:26:51.20           92.360843      -135.30939       28.453071
2019-03-03/11:26:51.23           92.453409      -135.27661       28.466573
2019-03-03/11:26:51.26           92.543082      -135.24485       28.479654
2019-03-03/11:26:51.29           92.632756      -135.21310       28.492735
2019-03-03/11:26:51.32           92.722429      -135.18134       28.505816
2019-03-03/11:26:51.36           92.814996      -135.14856       28.519318
2019-03-03/11:26:51.39           92.904669      -135.11680       28.532399
2019-03-03/11:26:51.42           92.994343      -135.08504       28.545480
2019-03-03/11:26:51.45           93.084016      -135.05328       28.558561
2019-03-03/11:26:51.48           93.176582      -135.02050       28.572063
2019-03-03/11:26:51.51           93.266255      -134.98874       28.585144
2019-03-03/11:26:51.54           93.355929      -134.95698       28.598225
2019-03-03/11:26:51.57           93.445603      -134.92523       28.611306
2019-03-03/11:26:51.61           93.538169      -134.89244       28.624809
2019-03-03/11:26:51.64           93.627842      -134.86069       28.637889
2019-03-03/11:26:51.67           93.717516      -134.82893       28.650970
2019-03-03/11:26:51.70           93.807189      -134.79717       28.664051
2019-03-03/11:26:51.73           93.899756      -134.76439       28.677554
2019-03-03/11:26:51.76           93.989429      -134.73263       28.690634
2019-03-03/11:26:51.79           94.079103      -134.70087       28.703715
2019-03-03/11:26:51.82           94.168776      -134.66911       28.716796
2019-03-03/11:26:51.86           94.261342      -134.63633       28.730299
2019-03-03/11:26:51.89           94.351015      -134.60457       28.743379
2019-03-03/11:26:51.92           94.440689      -134.57281       28.756460
2019-03-03/11:26:51.95           94.530362      -134.54106       28.769541
2019-03-03/11:26:51.98           94.622929      -134.50827       28.783044
2019-03-03/11:26:52.01           94.712334      -134.47540       28.795894
2019-03-03/11:26:52.04           94.801520      -134.44160       28.808553
2019-03-03/11:26:52.07           94.890704      -134.40780       28.821213
2019-03-03/11:26:52.11           94.982767      -134.37292       28.834281
2019-03-03/11:26:52.14           95.071951      -134.33912       28.846941
2019-03-03/11:26:52.17           95.161137      -134.30532       28.859601
2019-03-03/11:26:52.20           95.250321      -134.27153       28.872260
2019-03-03/11:26:52.23           95.342384      -134.23664       28.885328
2019-03-03/11:26:52.26           95.431568      -134.20284       28.897988
2019-03-03/11:26:52.29           95.520754      -134.16905       28.910648
2019-03-03/11:26:52.32           95.609938      -134.13525       28.923308
2019-03-03/11:26:52.36           95.702001      -134.10036       28.936376
2019-03-03/11:26:52.39           95.791185      -134.06657       28.949035
2019-03-03/11:26:52.42           95.880371      -134.03277       28.961695
2019-03-03/11:26:52.45           95.969556      -133.99897       28.974355
2019-03-03/11:26:52.48           96.061618      -133.96409       28.987423
2019-03-03/11:26:52.51           96.150802      -133.93029       29.000083
2019-03-03/11:26:52.54           96.239988      -133.89649       29.012743
2019-03-03/11:26:52.57           96.329173      -133.86270       29.025402
2019-03-03/11:26:52.61           96.421235      -133.82781       29.038470
2019-03-03/11:26:52.64           96.510419      -133.79401       29.051130
2019-03-03/11:26:52.67           96.599605      -133.76021       29.063790
2019-03-03/11:26:52.70           96.688790      -133.72642       29.076450
2019-03-03/11:26:52.73           96.780852      -133.69153       29.089518
2019-03-03/11:26:52.76           96.870037      -133.65773       29.102177
2019-03-03/11:26:52.79           96.959222      -133.62394       29.114837
2019-03-03/11:26:52.82           97.048407      -133.59014       29.127497
2019-03-03/11:26:52.86           97.140469      -133.55525       29.140565
2019-03-03/11:26:52.89           97.229654      -133.52146       29.153225
2019-03-03/11:26:52.92           97.318839      -133.48766       29.165884
2019-03-03/11:26:52.95           97.408024      -133.45386       29.178544
2019-03-03/11:26:52.98           97.500086      -133.41898       29.191612
2019-03-03/11:26:53.01           97.588977      -133.38407       29.204025
2019-03-03/11:26:53.04           97.677626      -133.34825       29.216235
2019-03-03/11:26:53.07           97.766274      -133.31243       29.228445
2019-03-03/11:26:53.11           97.857783      -133.27545       29.241048
2019-03-03/11:26:53.14           97.946431      -133.23963       29.253258
2019-03-03/11:26:53.17           98.035080      -133.20381       29.265468
2019-03-03/11:26:53.20           98.123729      -133.16799       29.277678
2019-03-03/11:26:53.23           98.215238      -133.13101       29.290281
2019-03-03/11:26:53.26           98.303886      -133.09519       29.302491
2019-03-03/11:26:53.29           98.392535      -133.05937       29.314701
2019-03-03/11:26:53.32           98.481184      -133.02354       29.326910
2019-03-03/11:26:53.36           98.572692      -132.98657       29.339514
2019-03-03/11:26:53.39           98.661341      -132.95075       29.351724
2019-03-03/11:26:53.42           98.749990      -132.91492       29.363934
2019-03-03/11:26:53.45           98.838638      -132.87910       29.376143
2019-03-03/11:26:53.48           98.930147      -132.84213       29.388747
2019-03-03/11:26:53.51           99.018796      -132.80630       29.400957
2019-03-03/11:26:53.54           99.107445      -132.77048       29.413166
2019-03-03/11:26:53.57           99.196093      -132.73466       29.425376
2019-03-03/11:26:53.61           99.287602      -132.69769       29.437980
2019-03-03/11:26:53.64           99.376250      -132.66186       29.450189
2019-03-03/11:26:53.67           99.464900      -132.62604       29.462399
2019-03-03/11:26:53.70           99.553548      -132.59022       29.474609
2019-03-03/11:26:53.73           99.645057      -132.55324       29.487213
2019-03-03/11:26:53.76           99.733705      -132.51742       29.499422
2019-03-03/11:26:53.79           99.822354      -132.48160       29.511632
2019-03-03/11:26:53.82           99.911003      -132.44578       29.523842
2019-03-03/11:26:53.86           100.00251      -132.40880       29.536445
2019-03-03/11:26:53.89           100.09116      -132.37298       29.548655
2019-03-03/11:26:53.92           100.17981      -132.33716       29.560865
2019-03-03/11:26:53.95           100.26846      -132.30134       29.573075
2019-03-03/11:26:53.98           100.35997      -132.26436       29.585678
2019-03-03/11:26:54.01           100.44830      -132.22743       29.597623
2019-03-03/11:26:54.04           100.53636      -132.18958       29.609350
2019-03-03/11:26:54.07           100.62443      -132.15173       29.621077
2019-03-03/11:26:54.11           100.71534      -132.11266       29.633182
2019-03-03/11:26:54.14           100.80341      -132.07481       29.644909
2019-03-03/11:26:54.17           100.89148      -132.03696       29.656636
2019-03-03/11:26:54.20           100.97955      -131.99911       29.668363
2019-03-03/11:26:54.23           101.07045      -131.96003       29.680468
2019-03-03/11:26:54.26           101.15852      -131.92218       29.692195
2019-03-03/11:26:54.29           101.24659      -131.88433       29.703922
2019-03-03/11:26:54.32           101.33466      -131.84648       29.715648
2019-03-03/11:26:54.36           101.42557      -131.80741       29.727754
2019-03-03/11:26:54.39           101.51364      -131.76956       29.739480
2019-03-03/11:26:54.42           101.60170      -131.73171       29.751207
2019-03-03/11:26:54.45           101.68977      -131.69386       29.762934
2019-03-03/11:26:54.48           101.78068      -131.65479       29.775039
2019-03-03/11:26:54.51           101.86875      -131.61694       29.786766
2019-03-03/11:26:54.54           101.95682      -131.57909       29.798493
2019-03-03/11:26:54.57           102.04488      -131.54124       29.810220
2019-03-03/11:26:54.61           102.13579      -131.50217       29.822325
2019-03-03/11:26:54.64           102.22386      -131.46432       29.834052
2019-03-03/11:26:54.67           102.31193      -131.42647       29.845779
2019-03-03/11:26:54.70           102.40000      -131.38862       29.857506
2019-03-03/11:26:54.73           102.49091      -131.34955       29.869611
2019-03-03/11:26:54.76           102.57897      -131.31170       29.881338
2019-03-03/11:26:54.79           102.66704      -131.27385       29.893065
2019-03-03/11:26:54.82           102.75511      -131.23600       29.904792
2019-03-03/11:26:54.86           102.84602      -131.19693       29.916897
2019-03-03/11:26:54.89           102.93409      -131.15908       29.928624
2019-03-03/11:26:54.92           103.02216      -131.12123       29.940351
2019-03-03/11:26:54.95           103.11022      -131.08338       29.952077
2019-03-03/11:26:54.98           103.20113      -131.04431       29.964183
2019-03-03/11:26:55.01           103.28885      -131.00535       29.975627
2019-03-03/11:26:55.04           103.37627      -130.96548       29.986839
2019-03-03/11:26:55.07           103.46369      -130.92561       29.998050
2019-03-03/11:26:55.11           103.55393      -130.88446       30.009624
2019-03-03/11:26:55.14           103.64135      -130.84459       30.020835
2019-03-03/11:26:55.17           103.72877      -130.80472       30.032047
2019-03-03/11:26:55.20           103.81619      -130.76486       30.043259
2019-03-03/11:26:55.23           103.90643      -130.72370       30.054832
2019-03-03/11:26:55.26           103.99385      -130.68384       30.066044
2019-03-03/11:26:55.29           104.08127      -130.64397       30.077255
2019-03-03/11:26:55.32           104.16869      -130.60410       30.088467
2019-03-03/11:26:55.36           104.25893      -130.56295       30.100040
2019-03-03/11:26:55.39           104.34635      -130.52308       30.111252
2019-03-03/11:26:55.42           104.43377      -130.48321       30.122464
2019-03-03/11:26:55.45           104.52119      -130.44334       30.133675
2019-03-03/11:26:55.48           104.61143      -130.40219       30.145249
2019-03-03/11:26:55.51           104.69885      -130.36232       30.156460
2019-03-03/11:26:55.54           104.78627      -130.32245       30.167672
2019-03-03/11:26:55.57           104.87369      -130.28259       30.178884
2019-03-03/11:26:55.61           104.96393      -130.24143       30.190457
2019-03-03/11:26:55.64           105.05135      -130.20156       30.201669
2019-03-03/11:26:55.67           105.13877      -130.16170       30.212880
2019-03-03/11:26:55.70           105.22619      -130.12183       30.224092
2019-03-03/11:26:55.73           105.31643      -130.08068       30.235665
2019-03-03/11:26:55.76           105.40385      -130.04081       30.246877
2019-03-03/11:26:55.79           105.49127      -130.00094       30.258089
2019-03-03/11:26:55.82           105.57869      -129.96107       30.269300
2019-03-03/11:26:55.86           105.66893      -129.91992       30.280874
2019-03-03/11:26:55.89           105.75635      -129.88005       30.292085
2019-03-03/11:26:55.92           105.84377      -129.84018       30.303297
2019-03-03/11:26:55.95           105.93119      -129.80032       30.314509
2019-03-03/11:26:55.98           106.02143      -129.75916       30.326082
2019-03-03/11:26:56.01           106.10845      -129.71818       30.336992
2019-03-03/11:26:56.04           106.19516      -129.67629       30.347653
2019-03-03/11:26:56.07           106.28186      -129.63440       30.358315
2019-03-03/11:26:56.11           106.37136      -129.59115       30.369320
2019-03-03/11:26:56.14           106.45807      -129.54926       30.379981
2019-03-03/11:26:56.17           106.54477      -129.50737       30.390643
2019-03-03/11:26:56.20           106.63147      -129.46548       30.401304
2019-03-03/11:26:56.23           106.72098      -129.42223       30.412309
2019-03-03/11:26:56.26           106.80768      -129.38034       30.422970
2019-03-03/11:26:56.29           106.89438      -129.33845       30.433632
2019-03-03/11:26:56.32           106.98109      -129.29655       30.444293
2019-03-03/11:26:56.36           107.07059      -129.25331       30.455298
2019-03-03/11:26:56.39           107.15729      -129.21142       30.465960
2019-03-03/11:26:56.42           107.24400      -129.16952       30.476621
2019-03-03/11:26:56.45           107.33070      -129.12763       30.487282
2019-03-03/11:26:56.48           107.42020      -129.08439       30.498287
2019-03-03/11:26:56.51           107.50690      -129.04249       30.508949
2019-03-03/11:26:56.54           107.59361      -129.00060       30.519610
2019-03-03/11:26:56.57           107.68031      -128.95871       30.530271
2019-03-03/11:26:56.61           107.76981      -128.91546       30.541277
2019-03-03/11:26:56.64           107.85652      -128.87357       30.551938
2019-03-03/11:26:56.67           107.94322      -128.83168       30.562599
2019-03-03/11:26:56.70           108.02993      -128.78979       30.573261
2019-03-03/11:26:56.73           108.11943      -128.74654       30.584266
2019-03-03/11:26:56.76           108.20613      -128.70465       30.594927
2019-03-03/11:26:56.79           108.29283      -128.66276       30.605589
2019-03-03/11:26:56.82           108.37954      -128.62086       30.616250
2019-03-03/11:26:56.86           108.46904      -128.57762       30.627255
2019-03-03/11:26:56.89           108.55574      -128.53573       30.637916
2019-03-03/11:26:56.92           108.64245      -128.49383       30.648578
2019-03-03/11:26:56.95           108.72915      -128.45194       30.659239
2019-03-03/11:26:56.98           108.81865      -128.40870       30.670244
2019-03-03/11:26:57.01           108.90495      -128.36570       30.680588
2019-03-03/11:26:57.04           108.99091      -128.32179       30.690670
2019-03-03/11:26:57.07           109.07687      -128.27789       30.700753
2019-03-03/11:26:57.11           109.16561      -128.23257       30.711160
2019-03-03/11:26:57.14           109.25157      -128.18866       30.721243
2019-03-03/11:26:57.17           109.33753      -128.14475       30.731325
2019-03-03/11:26:57.20           109.42349      -128.10085       30.741407
2019-03-03/11:26:57.23           109.51223      -128.05553       30.751815
2019-03-03/11:26:57.26           109.59819      -128.01162       30.761897
2019-03-03/11:26:57.29           109.68415      -127.96771       30.771979
2019-03-03/11:26:57.32           109.77012      -127.92381       30.782062
2019-03-03/11:26:57.36           109.85885      -127.87849       30.792469
2019-03-03/11:26:57.39           109.94481      -127.83458       30.802552
2019-03-03/11:26:57.42           110.03077      -127.79068       30.812634
2019-03-03/11:26:57.45           110.11674      -127.74677       30.822716
2019-03-03/11:26:57.48           110.20547      -127.70145       30.833124
2019-03-03/11:26:57.51           110.29143      -127.65754       30.843206
2019-03-03/11:26:57.54           110.37740      -127.61364       30.853288
2019-03-03/11:26:57.57           110.46336      -127.56973       30.863371
2019-03-03/11:26:57.61           110.55209      -127.52441       30.873778
2019-03-03/11:26:57.64           110.63805      -127.48050       30.883861
2019-03-03/11:26:57.67           110.72402      -127.43660       30.893943
2019-03-03/11:26:57.70           110.80998      -127.39269       30.904025
2019-03-03/11:26:57.73           110.89871      -127.34737       30.914433
2019-03-03/11:26:57.76           110.98467      -127.30346       30.924515
2019-03-03/11:26:57.79           111.07064      -127.25956       30.934597
2019-03-03/11:26:57.82           111.15660      -127.21565       30.944680
2019-03-03/11:26:57.86           111.24533      -127.17033       30.955087
2019-03-03/11:26:57.89           111.33130      -127.12642       30.965170
2019-03-03/11:26:57.92           111.41726      -127.08252       30.975252
2019-03-03/11:26:57.95           111.50322      -127.03861       30.985334
2019-03-03/11:26:57.98           111.59195      -126.99329       30.995742
2019-03-03/11:26:58.01           111.67747      -126.94829       31.005492
2019-03-03/11:26:58.04           111.76261      -126.90239       31.014967
2019-03-03/11:26:58.07           111.84775      -126.85649       31.024443
2019-03-03/11:26:58.11           111.93564      -126.80911       31.034225
2019-03-03/11:26:58.14           112.02078      -126.76322       31.043700
2019-03-03/11:26:58.17           112.10592      -126.71732       31.053176
2019-03-03/11:26:58.20           112.19107      -126.67142       31.062652
2019-03-03/11:26:58.23           112.27895      -126.62404       31.072433
2019-03-03/11:26:58.26           112.36410      -126.57814       31.081909
2019-03-03/11:26:58.29           112.44924      -126.53224       31.091385
2019-03-03/11:26:58.32           112.53438      -126.48634       31.100861
2019-03-03/11:26:58.36           112.62227      -126.43896       31.110642
2019-03-03/11:26:58.39           112.70741      -126.39306       31.120118
2019-03-03/11:26:58.42           112.79255      -126.34716       31.129594
2019-03-03/11:26:58.45           112.87769      -126.30127       31.139069
2019-03-03/11:26:58.48           112.96558      -126.25389       31.148851
2019-03-03/11:26:58.51           113.05072      -126.20799       31.158326
2019-03-03/11:26:58.54           113.13587      -126.16209       31.167802
2019-03-03/11:26:58.57           113.22101      -126.11619       31.177278
2019-03-03/11:26:58.61           113.30890      -126.06881       31.187059
2019-03-03/11:26:58.64           113.39404      -126.02291       31.196535
2019-03-03/11:26:58.67           113.47918      -125.97701       31.206011
2019-03-03/11:26:58.70           113.56432      -125.93111       31.215487
2019-03-03/11:26:58.73           113.65221      -125.88373       31.225268
2019-03-03/11:26:58.76           113.73735      -125.83783       31.234744
2019-03-03/11:26:58.79           113.82249      -125.79194       31.244220
2019-03-03/11:26:58.82           113.90764      -125.74604       31.253695
2019-03-03/11:26:58.86           113.99553      -125.69866       31.263477
2019-03-03/11:26:58.89           114.08067      -125.65276       31.272953
2019-03-03/11:26:58.92           114.16581      -125.60686       31.282428
2019-03-03/11:26:58.95           114.25095      -125.56096       31.291904
2019-03-03/11:26:58.98           114.33884      -125.51358       31.301686
2019-03-03/11:26:59.01           114.42350      -125.46658       31.310810
2019-03-03/11:26:59.04           114.50778      -125.41868       31.319644
2019-03-03/11:26:59.07           114.59205      -125.37078       31.328479
2019-03-03/11:26:59.11           114.67904      -125.32133       31.337598
2019-03-03/11:26:59.14           114.76331      -125.27342       31.346432
2019-03-03/11:26:59.17           114.84759      -125.22552       31.355267
2019-03-03/11:26:59.20           114.93186      -125.17762       31.364101
2019-03-03/11:26:59.23           115.01885      -125.12817       31.373221
2019-03-03/11:26:59.26           115.10312      -125.08026       31.382055
2019-03-03/11:26:59.29           115.18740      -125.03236       31.390890
2019-03-03/11:26:59.32           115.27167      -124.98446       31.399724
2019-03-03/11:26:59.36           115.35866      -124.93501       31.408844
2019-03-03/11:26:59.39           115.44293      -124.88711       31.417678
2019-03-03/11:26:59.42           115.52721      -124.83920       31.426512
2019-03-03/11:26:59.45           115.61148      -124.79130       31.435347
2019-03-03/11:26:59.48           115.69847      -124.74185       31.444466
2019-03-03/11:26:59.51           115.78274      -124.69395       31.453301
2019-03-03/11:26:59.54           115.86701      -124.64604       31.462135
2019-03-03/11:26:59.57           115.95129      -124.59814       31.470970
2019-03-03/11:26:59.61           116.03828      -124.54869       31.480089
2019-03-03/11:26:59.64           116.12255      -124.50079       31.488923
2019-03-03/11:26:59.67           116.20682      -124.45288       31.497758
2019-03-03/11:26:59.70           116.29110      -124.40498       31.506592
2019-03-03/11:26:59.73           116.37809      -124.35553       31.515712
2019-03-03/11:26:59.76           116.46236      -124.30763       31.524546
2019-03-03/11:26:59.79           116.54663      -124.25972       31.533381
2019-03-03/11:26:59.82           116.63091      -124.21182       31.542215
2019-03-03/11:26:59.86           116.71790      -124.16237       31.551335
2019-03-03/11:26:59.89           116.80217      -124.11447       31.560169
2019-03-03/11:26:59.92           116.88644      -124.06656       31.569003
2019-03-03/11:26:59.95           116.97072      -124.01866       31.577838
2019-03-03/11:26:59.98           117.05771      -123.96921       31.586957
2019-03-03/11:27:00.01           117.14148      -123.92023       31.595427
2019-03-03/11:27:00.04           117.22483      -123.87035       31.603597
2019-03-03/11:27:00.07           117.30819      -123.82047       31.611766
2019-03-03/11:27:00.11           117.39424      -123.76898       31.620199
2019-03-03/11:27:00.14           117.47759      -123.71910       31.628368
2019-03-03/11:27:00.17           117.56095      -123.66922       31.636538
2019-03-03/11:27:00.20           117.64430      -123.61934       31.644707
2019-03-03/11:27:00.23           117.73035      -123.56785       31.653140
2019-03-03/11:27:00.26           117.81371      -123.51797       31.661310
2019-03-03/11:27:00.29           117.89706      -123.46809       31.669479
2019-03-03/11:27:00.32           117.98042      -123.41821       31.677648
2019-03-03/11:27:00.36           118.06646      -123.36672       31.686081
2019-03-03/11:27:00.39           118.14982      -123.31684       31.694251
2019-03-03/11:27:00.42           118.23318      -123.26696       31.702420
2019-03-03/11:27:00.45           118.31653      -123.21709       31.710590
2019-03-03/11:27:00.48           118.40258      -123.16560       31.719023
2019-03-03/11:27:00.51           118.48593      -123.11572       31.727192
2019-03-03/11:27:00.54           118.56929      -123.06584       31.735361
2019-03-03/11:27:00.57           118.65265      -123.01596       31.743531
2019-03-03/11:27:00.61           118.73869      -122.96447       31.751964
2019-03-03/11:27:00.64           118.82205      -122.91459       31.760133
2019-03-03/11:27:00.67           118.90541      -122.86471       31.768303
2019-03-03/11:27:00.70           118.98876      -122.81483       31.776472
2019-03-03/11:27:00.73           119.07481      -122.76334       31.784905
2019-03-03/11:27:00.76           119.15816      -122.71346       31.793074
2019-03-03/11:27:00.79           119.24152      -122.66358       31.801244
2019-03-03/11:27:00.82           119.32488      -122.61371       31.809413
2019-03-03/11:27:00.86           119.41092      -122.56222       31.817846
2019-03-03/11:27:00.89           119.49428      -122.51234       31.826016
2019-03-03/11:27:00.92           119.57764      -122.46246       31.834185
2019-03-03/11:27:00.95           119.66099      -122.41258       31.842355
2019-03-03/11:27:00.98           119.74704      -122.36109       31.850788
2019-03-03/11:27:01.01           119.82986      -122.31013       31.858577
2019-03-03/11:27:01.04           119.91225      -122.25829       31.866055
2019-03-03/11:27:01.07           119.99464      -122.20644       31.873532
2019-03-03/11:27:01.11           120.07969      -122.15292       31.881251
2019-03-03/11:27:01.14           120.16208      -122.10108       31.888728
2019-03-03/11:27:01.17           120.24447      -122.04923       31.896206
2019-03-03/11:27:01.20           120.32685      -121.99739       31.903683
2019-03-03/11:27:01.23           120.41190      -121.94387       31.911402
2019-03-03/11:27:01.26           120.49429      -121.89202       31.918879
2019-03-03/11:27:01.29           120.57668      -121.84018       31.926357
2019-03-03/11:27:01.32           120.65907      -121.78833       31.933834
2019-03-03/11:27:01.36           120.74411      -121.73481       31.941553
2019-03-03/11:27:01.39           120.82650      -121.68297       31.949030
2019-03-03/11:27:01.42           120.90889      -121.63112       31.956507
2019-03-03/11:27:01.45           120.99128      -121.57928       31.963985
2019-03-03/11:27:01.48           121.07633      -121.52576       31.971703
2019-03-03/11:27:01.51           121.15872      -121.47391       31.979181
2019-03-03/11:27:01.54           121.24111      -121.42207       31.986658
2019-03-03/11:27:01.57           121.32349      -121.37022       31.994136
2019-03-03/11:27:01.61           121.40854      -121.31670       32.001854
2019-03-03/11:27:01.64           121.49093      -121.26486       32.009332
2019-03-03/11:27:01.67           121.57332      -121.21301       32.016809
2019-03-03/11:27:01.70           121.65571      -121.16116       32.024287
2019-03-03/11:27:01.73           121.74075      -121.10765       32.032005
2019-03-03/11:27:01.76           121.82314      -121.05580       32.039483
2019-03-03/11:27:01.79           121.90553      -121.00395       32.046960
2019-03-03/11:27:01.82           121.98792      -120.95211       32.054437
2019-03-03/11:27:01.86           122.07297      -120.89859       32.062156
2019-03-03/11:27:01.89           122.15536      -120.84675       32.069633
2019-03-03/11:27:01.92           122.23775      -120.79490       32.077111
2019-03-03/11:27:01.95           122.32014      -120.74305       32.084588
2019-03-03/11:27:01.98           122.40518      -120.68954       32.092307
2019-03-03/11:27:02.01           122.48702      -120.63661       32.099391
2019-03-03/11:27:02.04           122.56840      -120.58280       32.106151
2019-03-03/11:27:02.07           122.64978      -120.52899       32.112911
2019-03-03/11:27:02.11           122.73378      -120.47345       32.119889
2019-03-03/11:27:02.14           122.81516      -120.41964       32.126649
2019-03-03/11:27:02.17           122.89654      -120.36583       32.133409
2019-03-03/11:27:02.20           122.97792      -120.31202       32.140169
2019-03-03/11:27:02.23           123.06193      -120.25647       32.147147
2019-03-03/11:27:02.26           123.14331      -120.20266       32.153907
2019-03-03/11:27:02.29           123.22469      -120.14885       32.160667
2019-03-03/11:27:02.32           123.30607      -120.09504       32.167427
2019-03-03/11:27:02.36           123.39007      -120.03949       32.174405
2019-03-03/11:27:02.39           123.47145      -119.98568       32.181165
2019-03-03/11:27:02.42           123.55283      -119.93187       32.187925
2019-03-03/11:27:02.45           123.63421      -119.87806       32.194685
2019-03-03/11:27:02.48           123.71822      -119.82252       32.201663
2019-03-03/11:27:02.51           123.79960      -119.76871       32.208423
2019-03-03/11:27:02.54           123.88098      -119.71489       32.215183
2019-03-03/11:27:02.57           123.96236      -119.66108       32.221943
2019-03-03/11:27:02.61           124.04636      -119.60554       32.228922
2019-03-03/11:27:02.64           124.12774      -119.55173       32.235682
2019-03-03/11:27:02.67           124.20912      -119.49792       32.242442
2019-03-03/11:27:02.70           124.29050      -119.44411       32.249202
2019-03-03/11:27:02.73           124.37451      -119.38856       32.256180
2019-03-03/11:27:02.76           124.45589      -119.33475       32.262940
2019-03-03/11:27:02.79           124.53727      -119.28094       32.269700
2019-03-03/11:27:02.82           124.61865      -119.22713       32.276460
2019-03-03/11:27:02.86           124.70265      -119.17158       32.283438
2019-03-03/11:27:02.89           124.78403      -119.11777       32.290198
2019-03-03/11:27:02.92           124.86541      -119.06396       32.296958
2019-03-03/11:27:02.95           124.94679      -119.01015       32.303718
2019-03-03/11:27:02.98           125.03080      -118.95461       32.310696
2019-03-03/11:27:03.01           125.11158      -118.89974       32.317048
2019-03-03/11:27:03.04           125.19187      -118.84400       32.323064
2019-03-03/11:27:03.07           125.27216      -118.78826       32.329080
2019-03-03/11:27:03.11           125.35503      -118.73072       32.335291
2019-03-03/11:27:03.14           125.43532      -118.67498       32.341307
2019-03-03/11:27:03.17           125.51561      -118.61924       32.347323
2019-03-03/11:27:03.20           125.59590      -118.56350       32.353339
2019-03-03/11:27:03.23           125.67878      -118.50596       32.359549
2019-03-03/11:27:03.26           125.75907      -118.45022       32.365565
2019-03-03/11:27:03.29           125.83936      -118.39448       32.371582
2019-03-03/11:27:03.32           125.91965      -118.33874       32.377598
2019-03-03/11:27:03.36           126.00253      -118.28120       32.383808
2019-03-03/11:27:03.39           126.08282      -118.22546       32.389824
2019-03-03/11:27:03.42           126.16311      -118.16972       32.395840
2019-03-03/11:27:03.45           126.24340      -118.11398       32.401856
2019-03-03/11:27:03.48           126.32627      -118.05645       32.408067
2019-03-03/11:27:03.51           126.40656      -118.00071       32.414083
2019-03-03/11:27:03.54           126.48685      -117.94497       32.420099
2019-03-03/11:27:03.57           126.56714      -117.88923       32.426115
2019-03-03/11:27:03.61           126.65002      -117.83169       32.432325
2019-03-03/11:27:03.64           126.73031      -117.77595       32.438342
2019-03-03/11:27:03.67           126.81060      -117.72021       32.444358
2019-03-03/11:27:03.70           126.89089      -117.66447       32.450374
2019-03-03/11:27:03.73           126.97377      -117.60693       32.456584
2019-03-03/11:27:03.76           127.05406      -117.55119       32.462600
2019-03-03/11:27:03.79           127.13435      -117.49545       32.468616
2019-03-03/11:27:03.82           127.21464      -117.43971       32.474633
2019-03-03/11:27:03.86           127.29752      -117.38217       32.480843
2019-03-03/11:27:03.89           127.37780      -117.32643       32.486859
2019-03-03/11:27:03.92           127.45809      -117.27069       32.492875
2019-03-03/11:27:03.95           127.53838      -117.21495       32.498891
2019-03-03/11:27:03.98           127.62126      -117.15741       32.505102
2019-03-03/11:27:04.01           127.70093      -117.10061       32.510695
2019-03-03/11:27:04.04           127.78009      -117.04293       32.515942
2019-03-03/11:27:04.07           127.85926      -116.98525       32.521188
2019-03-03/11:27:04.11           127.94097      -116.92571       32.526603
2019-03-03/11:27:04.14           128.02013      -116.86802       32.531849
2019-03-03/11:27:04.17           128.09929      -116.81034       32.537095
2019-03-03/11:27:04.20           128.17846      -116.75266       32.542341
2019-03-03/11:27:04.23           128.26017      -116.69312       32.547757
2019-03-03/11:27:04.26           128.33933      -116.63544       32.553003
2019-03-03/11:27:04.29           128.41849      -116.57776       32.558249
2019-03-03/11:27:04.32           128.49766      -116.52007       32.563495
2019-03-03/11:27:04.36           128.57937      -116.46053       32.568910
2019-03-03/11:27:04.39           128.65853      -116.40285       32.574156
2019-03-03/11:27:04.42           128.73769      -116.34517       32.579402
2019-03-03/11:27:04.45           128.81686      -116.28749       32.584648
2019-03-03/11:27:04.48           128.89857      -116.22794       32.590064
2019-03-03/11:27:04.51           128.97773      -116.17026       32.595310
2019-03-03/11:27:04.54           129.05689      -116.11258       32.600556
2019-03-03/11:27:04.57           129.13606      -116.05490       32.605802
2019-03-03/11:27:04.61           129.21777      -115.99536       32.611217
2019-03-03/11:27:04.64           129.29693      -115.93768       32.616463
2019-03-03/11:27:04.67           129.37609      -115.87999       32.621710
2019-03-03/11:27:04.70           129.45526      -115.82231       32.626956
2019-03-03/11:27:04.73           129.53697      -115.76277       32.632371
2019-03-03/11:27:04.76           129.61613      -115.70509       32.637617
2019-03-03/11:27:04.79           129.69529      -115.64741       32.642863
2019-03-03/11:27:04.82           129.77446      -115.58973       32.648109
2019-03-03/11:27:04.86           129.85617      -115.53018       32.653525
2019-03-03/11:27:04.89           129.93533      -115.47250       32.658771
2019-03-03/11:27:04.92           130.01449      -115.41482       32.664017
2019-03-03/11:27:04.95           130.09366      -115.35714       32.669263
2019-03-03/11:27:04.98           130.17537      -115.29760       32.674678
2019-03-03/11:27:05.01           130.25389      -115.23887       32.679492
2019-03-03/11:27:05.04           130.33188      -115.17928       32.683950
2019-03-03/11:27:05.07           130.40988      -115.11970       32.688409
2019-03-03/11:27:05.11           130.49038      -115.05819       32.693010
2019-03-03/11:27:05.14           130.56838      -114.99860       32.697469
2019-03-03/11:27:05.17           130.64637      -114.93901       32.701927
2019-03-03/11:27:05.20           130.72436      -114.87943       32.706385
2019-03-03/11:27:05.23           130.80487      -114.81792       32.710987
2019-03-03/11:27:05.26           130.88286      -114.75833       32.715445
2019-03-03/11:27:05.29           130.96085      -114.69875       32.719903
2019-03-03/11:27:05.32           131.03884      -114.63916       32.724361
2019-03-03/11:27:05.36           131.11935      -114.57765       32.728963
2019-03-03/11:27:05.39           131.19734      -114.51806       32.733421
2019-03-03/11:27:05.42           131.27534      -114.45848       32.737880
2019-03-03/11:27:05.45           131.35333      -114.39889       32.742338
2019-03-03/11:27:05.48           131.43384      -114.33738       32.746940
2019-03-03/11:27:05.51           131.51183      -114.27779       32.751398
2019-03-03/11:27:05.54           131.58982      -114.21821       32.755856
2019-03-03/11:27:05.57           131.66781      -114.15862       32.760314
2019-03-03/11:27:05.61           131.74832      -114.09711       32.764916
2019-03-03/11:27:05.64           131.82631      -114.03752       32.769374
2019-03-03/11:27:05.67           131.90431      -113.97794       32.773832
2019-03-03/11:27:05.70           131.98230      -113.91835       32.778291
2019-03-03/11:27:05.73           132.06281      -113.85684       32.782892
2019-03-03/11:27:05.76           132.14080      -113.79726       32.787351
2019-03-03/11:27:05.79           132.21879      -113.73767       32.791809
2019-03-03/11:27:05.82           132.29678      -113.67808       32.796267
2019-03-03/11:27:05.86           132.37729      -113.61657       32.800869
2019-03-03/11:27:05.89           132.45528      -113.55699       32.805327
2019-03-03/11:27:05.92           132.53327      -113.49740       32.809785
2019-03-03/11:27:05.95           132.61127      -113.43781       32.814243
2019-03-03/11:27:05.98           132.69177      -113.37630       32.818845
2019-03-03/11:27:06.01           132.76910      -113.31568       32.822860
2019-03-03/11:27:06.04           132.84588      -113.25420       32.826508
2019-03-03/11:27:06.07           132.92266      -113.19272       32.830157
2019-03-03/11:27:06.11           133.00191      -113.12926       32.833924
2019-03-03/11:27:06.14           133.07869      -113.06778       32.837573
2019-03-03/11:27:06.17           133.15547      -113.00630       32.841221
2019-03-03/11:27:06.20           133.23225      -112.94483       32.844870
2019-03-03/11:27:06.23           133.31150      -112.88136       32.848637
2019-03-03/11:27:06.26           133.38828      -112.81989       32.852286
2019-03-03/11:27:06.29           133.46506      -112.75841       32.855935
2019-03-03/11:27:06.32           133.54183      -112.69693       32.859583
2019-03-03/11:27:06.36           133.62109      -112.63347       32.863350
2019-03-03/11:27:06.39           133.69787      -112.57199       32.866999
2019-03-03/11:27:06.42           133.77465      -112.51051       32.870648
2019-03-03/11:27:06.45           133.85142      -112.44903       32.874296
2019-03-03/11:27:06.48           133.93068      -112.38557       32.878063
2019-03-03/11:27:06.51           134.00746      -112.32409       32.881712
2019-03-03/11:27:06.54           134.08424      -112.26261       32.885361
2019-03-03/11:27:06.57           134.16101      -112.20114       32.889009
2019-03-03/11:27:06.61           134.24027      -112.13767       32.892776
2019-03-03/11:27:06.64           134.31705      -112.07620       32.896425
2019-03-03/11:27:06.67           134.39382      -112.01472       32.900074
2019-03-03/11:27:06.70           134.47060      -111.95324       32.903723
2019-03-03/11:27:06.73           134.54986      -111.88978       32.907489
2019-03-03/11:27:06.76           134.62664      -111.82830       32.911138
2019-03-03/11:27:06.79           134.70341      -111.76682       32.914787
2019-03-03/11:27:06.82           134.78019      -111.70534       32.918436
2019-03-03/11:27:06.86           134.85945      -111.64188       32.922202
2019-03-03/11:27:06.89           134.93622      -111.58040       32.925851
2019-03-03/11:27:06.92           135.01300      -111.51892       32.929500
2019-03-03/11:27:06.95           135.08978      -111.45745       32.933149
2019-03-03/11:27:06.98           135.16904      -111.39398       32.936915
2019-03-03/11:27:07.01           135.24511      -111.33148       32.940111
2019-03-03/11:27:07.04           135.32061      -111.26815       32.942933
2019-03-03/11:27:07.07           135.39612      -111.20481       32.945756
2019-03-03/11:27:07.11           135.47405      -111.13943       32.948669
2019-03-03/11:27:07.14           135.54955      -111.07609       32.951491
2019-03-03/11:27:07.17           135.62505      -111.01275       32.954314
2019-03-03/11:27:07.20           135.70055      -110.94941       32.957136
2019-03-03/11:27:07.23           135.77849      -110.88403       32.960050
2019-03-03/11:27:07.26           135.85399      -110.82069       32.962872
2019-03-03/11:27:07.29           135.92949      -110.75735       32.965695
2019-03-03/11:27:07.32           136.00499      -110.69401       32.968517
2019-03-03/11:27:07.36           136.08293      -110.62863       32.971430
2019-03-03/11:27:07.39           136.15843      -110.56529       32.974253
2019-03-03/11:27:07.42           136.23393      -110.50195       32.977075
2019-03-03/11:27:07.45           136.30943      -110.43861       32.979898
2019-03-03/11:27:07.48           136.38737      -110.37323       32.982811
2019-03-03/11:27:07.51           136.46287      -110.30989       32.985633
2019-03-03/11:27:07.54           136.53837      -110.24655       32.988456
2019-03-03/11:27:07.57           136.61387      -110.18321       32.991278
2019-03-03/11:27:07.61           136.69180      -110.11783       32.994192
2019-03-03/11:27:07.64           136.76730      -110.05449       32.997014
2019-03-03/11:27:07.67           136.84281      -109.99115       32.999837
2019-03-03/11:27:07.70           136.91831      -109.92781       33.002659
2019-03-03/11:27:07.73           136.99624      -109.86243       33.005572
2019-03-03/11:27:07.76           137.07174      -109.79909       33.008395
2019-03-03/11:27:07.79           137.14724      -109.73575       33.011217
2019-03-03/11:27:07.82           137.22274      -109.67242       33.014040
2019-03-03/11:27:07.86           137.30068      -109.60703       33.016953
2019-03-03/11:27:07.89           137.37618      -109.54369       33.019776
2019-03-03/11:27:07.92           137.45168      -109.48036       33.022598
2019-03-03/11:27:07.95           137.52718      -109.41702       33.025420
2019-03-03/11:27:07.98           137.60512      -109.35164       33.028334
2019-03-03/11:27:08.01           137.67989      -109.28727       33.030689
2019-03-03/11:27:08.04           137.75407      -109.22207       33.032661
2019-03-03/11:27:08.07           137.82825      -109.15687       33.034632
2019-03-03/11:27:08.11           137.90482      -109.08956       33.036667
2019-03-03/11:27:08.14           137.97900      -109.02436       33.038638
2019-03-03/11:27:08.17           138.05318      -108.95915       33.040610
2019-03-03/11:27:08.20           138.12736      -108.89395       33.042581
2019-03-03/11:27:08.23           138.20393      -108.82664       33.044616
2019-03-03/11:27:08.26           138.27810      -108.76144       33.046587
2019-03-03/11:27:08.29           138.35228      -108.69623       33.048559
2019-03-03/11:27:08.32           138.42646      -108.63103       33.050530
2019-03-03/11:27:08.36           138.50303      -108.56372       33.052565
2019-03-03/11:27:08.39           138.57721      -108.49852       33.054536
2019-03-03/11:27:08.42           138.65139      -108.43332       33.056507
2019-03-03/11:27:08.45           138.72557      -108.36811       33.058479
2019-03-03/11:27:08.48           138.80214      -108.30081       33.060514
2019-03-03/11:27:08.51           138.87632      -108.23560       33.062485
2019-03-03/11:27:08.54           138.95049      -108.17040       33.064456
2019-03-03/11:27:08.57           139.02467      -108.10519       33.066428
2019-03-03/11:27:08.61           139.10124      -108.03789       33.068463
2019-03-03/11:27:08.64           139.17542      -107.97268       33.070434
2019-03-03/11:27:08.67           139.24960      -107.90748       33.072405
2019-03-03/11:27:08.70           139.32378      -107.84228       33.074377
2019-03-03/11:27:08.73           139.40035      -107.77497       33.076411
2019-03-03/11:27:08.76           139.47453      -107.70977       33.078383
2019-03-03/11:27:08.79           139.54870      -107.64456       33.080354
2019-03-03/11:27:08.82           139.62288      -107.57936       33.082325
2019-03-03/11:27:08.86           139.69945      -107.51205       33.084360
2019-03-03/11:27:08.89           139.77363      -107.44685       33.086332
2019-03-03/11:27:08.92           139.84781      -107.38164       33.088303
2019-03-03/11:27:08.95           139.92199      -107.31644       33.090274
2019-03-03/11:27:08.98           139.99856      -107.24913       33.092309
2019-03-03/11:27:09.01           140.07199      -107.18293       33.093810
2019-03-03/11:27:09.04           140.14481      -107.11591       33.094922
2019-03-03/11:27:09.07           140.21762      -107.04889       33.096035
2019-03-03/11:27:09.11           140.29279      -106.97970       33.097184
2019-03-03/11:27:09.14           140.36561      -106.91268       33.098296
2019-03-03/11:27:09.17           140.43842      -106.84566       33.099409
2019-03-03/11:27:09.20           140.51124      -106.77864       33.100522
2019-03-03/11:27:09.23           140.58641      -106.70945       33.101671
2019-03-03/11:27:09.26           140.65922      -106.64243       33.102783
2019-03-03/11:27:09.29           140.73204      -106.57541       33.103896
2019-03-03/11:27:09.32           140.80486      -106.50839       33.105009
2019-03-03/11:27:09.36           140.88002      -106.43920       33.106157
2019-03-03/11:27:09.39           140.95284      -106.37218       33.107270
2019-03-03/11:27:09.42           141.02566      -106.30516       33.108383
2019-03-03/11:27:09.45           141.09847      -106.23814       33.109495
2019-03-03/11:27:09.48           141.17364      -106.16896       33.110644
2019-03-03/11:27:09.51           141.24646      -106.10193       33.111757
2019-03-03/11:27:09.54           141.31927      -106.03491       33.112870
2019-03-03/11:27:09.57           141.39209      -105.96789       33.113982
2019-03-03/11:27:09.61           141.46726      -105.89871       33.115131
2019-03-03/11:27:09.64           141.54007      -105.83168       33.116244
2019-03-03/11:27:09.67           141.61289      -105.76466       33.117356
2019-03-03/11:27:09.70           141.68571      -105.69764       33.118469
2019-03-03/11:27:09.73           141.76087      -105.62846       33.119618
2019-03-03/11:27:09.76           141.83369      -105.56143       33.120730
2019-03-03/11:27:09.79           141.90651      -105.49441       33.121843
2019-03-03/11:27:09.82           141.97933      -105.42739       33.122956
2019-03-03/11:27:09.86           142.05449      -105.35821       33.124104
2019-03-03/11:27:09.89           142.12731      -105.29118       33.125217
2019-03-03/11:27:09.92           142.20013      -105.22416       33.126330
2019-03-03/11:27:09.95           142.27294      -105.15714       33.127443
2019-03-03/11:27:09.98           142.34811      -105.08796       33.128591
2019-03-03/11:27:10.01           142.42014      -105.01994       33.129221
2019-03-03/11:27:10.04           142.49153      -104.95112       33.129452
2019-03-03/11:27:10.07           142.56292      -104.88229       33.129684
2019-03-03/11:27:10.11           142.63662      -104.81124       33.129922
2019-03-03/11:27:10.14           142.70801      -104.74241       33.130154
2019-03-03/11:27:10.17           142.77940      -104.67358       33.130385
2019-03-03/11:27:10.20           142.85079      -104.60476       33.130617
2019-03-03/11:27:10.23           142.92448      -104.53371       33.130856
2019-03-03/11:27:10.26           142.99587      -104.46488       33.131087
2019-03-03/11:27:10.29           143.06726      -104.39605       33.131319
2019-03-03/11:27:10.32           143.13865      -104.32722       33.131550
2019-03-03/11:27:10.36           143.21234      -104.25618       33.131789
2019-03-03/11:27:10.39           143.28373      -104.18735       33.132021
2019-03-03/11:27:10.42           143.35512      -104.11852       33.132252
2019-03-03/11:27:10.45           143.42651      -104.04969       33.132484
2019-03-03/11:27:10.48           143.50021      -103.97864       33.132723
2019-03-03/11:27:10.51           143.57160      -103.90982       33.132954
2019-03-03/11:27:10.54           143.64299      -103.84099       33.133186
2019-03-03/11:27:10.57           143.71438      -103.77216       33.133417
2019-03-03/11:27:10.61           143.78807      -103.70111       33.133656
2019-03-03/11:27:10.64           143.85946      -103.63228       33.133888
2019-03-03/11:27:10.67           143.93085      -103.56345       33.134119
2019-03-03/11:27:10.70           144.00224      -103.49463       33.134351
2019-03-03/11:27:10.73           144.07593      -103.42358       33.134589
2019-03-03/11:27:10.76           144.14732      -103.35475       33.134821
2019-03-03/11:27:10.79           144.21871      -103.28592       33.135052
2019-03-03/11:27:10.82           144.29010      -103.21709       33.135284
2019-03-03/11:27:10.86           144.36380      -103.14605       33.135523
2019-03-03/11:27:10.89           144.43518      -103.07722       33.135754
2019-03-03/11:27:10.92           144.50658      -103.00839       33.135986
2019-03-03/11:27:10.95           144.57797      -102.93956       33.136217
2019-03-03/11:27:10.98           144.65166      -102.86851       33.136456
2019-03-03/11:27:11.01           144.72225      -102.79870       33.136198
2019-03-03/11:27:11.04           144.79218      -102.72808       33.135537
2019-03-03/11:27:11.07           144.86211      -102.65746       33.134876
2019-03-03/11:27:11.11           144.93430      -102.58456       33.134193
2019-03-03/11:27:11.14           145.00423      -102.51394       33.133532
2019-03-03/11:27:11.17           145.07416      -102.44332       33.132871
2019-03-03/11:27:11.20           145.14409      -102.37270       33.132210
2019-03-03/11:27:11.23           145.21628      -102.29980       33.131528
2019-03-03/11:27:11.26           145.28621      -102.22918       33.130866
2019-03-03/11:27:11.29           145.35614      -102.15856       33.130205
2019-03-03/11:27:11.32           145.42607      -102.08793       33.129544
2019-03-03/11:27:11.36           145.49826      -102.01503       33.128862
2019-03-03/11:27:11.39           145.56819      -101.94441       33.128200
2019-03-03/11:27:11.42           145.63813      -101.87379       33.127539
2019-03-03/11:27:11.45           145.70806      -101.80317       33.126878
2019-03-03/11:27:11.48           145.78024      -101.73027       33.126196
2019-03-03/11:27:11.51           145.85017      -101.65965       33.125535
2019-03-03/11:27:11.54           145.92011      -101.58903       33.124873
2019-03-03/11:27:11.57           145.99004      -101.51841       33.124212
2019-03-03/11:27:11.61           146.06223      -101.44551       33.123530
2019-03-03/11:27:11.64           146.13216      -101.37489       33.122869
2019-03-03/11:27:11.67           146.20209      -101.30427       33.122207
2019-03-03/11:27:11.70           146.27202      -101.23364       33.121546
2019-03-03/11:27:11.73           146.34421      -101.16075       33.120864
2019-03-03/11:27:11.76           146.41414      -101.09012       33.120203
2019-03-03/11:27:11.79           146.48407      -101.01950       33.119541
2019-03-03/11:27:11.82           146.55400      -100.94888       33.118880
2019-03-03/11:27:11.86           146.62619      -100.87598       33.118198
2019-03-03/11:27:11.89           146.69612      -100.80536       33.117537
2019-03-03/11:27:11.92           146.76605      -100.73474       33.116876
2019-03-03/11:27:11.95           146.83598      -100.66412       33.116214
2019-03-03/11:27:11.98           146.90817      -100.59122       33.115532
2019-03-03/11:27:12.01           146.97728      -100.51964       33.114378
2019-03-03/11:27:12.04           147.04571      -100.44728       33.112818
2019-03-03/11:27:12.07           147.11415      -100.37491       33.111258
2019-03-03/11:27:12.11           147.18479      -100.30022       33.109648
2019-03-03/11:27:12.14           147.25322      -100.22785       33.108088
2019-03-03/11:27:12.17           147.32165      -100.15549       33.106528
2019-03-03/11:27:12.20           147.39009      -100.08312       33.104968
2019-03-03/11:27:12.23           147.46073      -100.00843       33.103357
2019-03-03/11:27:12.26           147.52916      -99.936063       33.101797
2019-03-03/11:27:12.29           147.59759      -99.863698       33.100238
2019-03-03/11:27:12.32           147.66603      -99.791335       33.098678
2019-03-03/11:27:12.36           147.73667      -99.716636       33.097067
2019-03-03/11:27:12.39           147.80510      -99.644273       33.095507
2019-03-03/11:27:12.42           147.87353      -99.571909       33.093947
2019-03-03/11:27:12.45           147.94197      -99.499545       33.092387
2019-03-03/11:27:12.48           148.01261      -99.424847       33.090777
2019-03-03/11:27:12.51           148.08104      -99.352483       33.089217
2019-03-03/11:27:12.54           148.14947      -99.280119       33.087657
2019-03-03/11:27:12.57           148.21791      -99.207755       33.086097
2019-03-03/11:27:12.61           148.28855      -99.133057       33.084487
2019-03-03/11:27:12.64           148.35698      -99.060693       33.082927
2019-03-03/11:27:12.67           148.42541      -98.988329       33.081367
2019-03-03/11:27:12.70           148.49385      -98.915966       33.079807
2019-03-03/11:27:12.73           148.56449      -98.841267       33.078197
2019-03-03/11:27:12.76           148.63292      -98.768904       33.076637
2019-03-03/11:27:12.79           148.70135      -98.696540       33.075077
2019-03-03/11:27:12.82           148.76979      -98.624176       33.073517
2019-03-03/11:27:12.86           148.84043      -98.549478       33.071906
2019-03-03/11:27:12.89           148.90886      -98.477114       33.070347
2019-03-03/11:27:12.92           148.97729      -98.404750       33.068787
2019-03-03/11:27:12.95           149.04573      -98.332386       33.067227
2019-03-03/11:27:12.98           149.11637      -98.257688       33.065616
2019-03-03/11:27:13.01           149.18395      -98.184370       33.063555
2019-03-03/11:27:13.04           149.25083      -98.110265       33.061080
2019-03-03/11:27:13.07           149.31771      -98.036160       33.058606
2019-03-03/11:27:13.11           149.38675      -97.959665       33.056051
2019-03-03/11:27:13.14           149.45363      -97.885561       33.053577
2019-03-03/11:27:13.17           149.52052      -97.811456       33.051102
2019-03-03/11:27:13.20           149.58740      -97.737351       33.048628
2019-03-03/11:27:13.23           149.65644      -97.660856       33.046073
2019-03-03/11:27:13.26           149.72332      -97.586751       33.043599
2019-03-03/11:27:13.29           149.79020      -97.512646       33.041124
2019-03-03/11:27:13.32           149.85708      -97.438542       33.038650
2019-03-03/11:27:13.36           149.92612      -97.362047       33.036095
2019-03-03/11:27:13.39           149.99300      -97.287942       33.033621
2019-03-03/11:27:13.42           150.05989      -97.213837       33.031146
2019-03-03/11:27:13.45           150.12677      -97.139733       33.028672
2019-03-03/11:27:13.48           150.19581      -97.063237       33.026117
2019-03-03/11:27:13.51           150.26269      -96.989133       33.023643
2019-03-03/11:27:13.54           150.32957      -96.915028       33.021168
2019-03-03/11:27:13.57           150.39645      -96.840924       33.018694
2019-03-03/11:27:13.61           150.46549      -96.764428       33.016139
2019-03-03/11:27:13.64           150.53237      -96.690324       33.013665
2019-03-03/11:27:13.67           150.59926      -96.616219       33.011190
2019-03-03/11:27:13.70           150.66614      -96.542114       33.008716
2019-03-03/11:27:13.73           150.73302      -96.468010       33.006241
2019-03-03/11:27:13.76           150.80206      -96.391515       33.003687
2019-03-03/11:27:13.79           150.86894      -96.317410       33.001212
2019-03-03/11:27:13.82           150.93582      -96.243305       32.998738
2019-03-03/11:27:13.85           151.00270      -96.169201       32.996263
2019-03-03/11:27:13.89           151.07174      -96.092706       32.993709
2019-03-03/11:27:13.92           151.13863      -96.018601       32.991234
2019-03-03/11:27:13.95           151.20551      -95.944496       32.988760
2019-03-03/11:27:13.98           151.27239      -95.870392       32.986285
2019-03-03/11:27:14.01           151.34054      -95.792974       32.983227
2019-03-03/11:27:14.04           151.40581      -95.717187       32.979833
2019-03-03/11:27:14.07           151.47108      -95.641400       32.976439
2019-03-03/11:27:14.10           151.53635      -95.565614       32.973046
2019-03-03/11:27:14.14           151.60372      -95.487382       32.969542
2019-03-03/11:27:14.17           151.66899      -95.411595       32.966149
2019-03-03/11:27:14.20           151.73425      -95.335809       32.962755
2019-03-03/11:27:14.23           151.79952      -95.260022       32.959361
2019-03-03/11:27:14.26           151.86689      -95.181791       32.955858
2019-03-03/11:27:14.29           151.93216      -95.106004       32.952464
2019-03-03/11:27:14.32           151.99743      -95.030217       32.949071
2019-03-03/11:27:14.35           152.06269      -94.954431       32.945677
2019-03-03/11:27:14.39           152.13007      -94.876199       32.942174
2019-03-03/11:27:14.42           152.19533      -94.800412       32.938780
2019-03-03/11:27:14.45           152.26060      -94.724626       32.935387
2019-03-03/11:27:14.48           152.32587      -94.648839       32.931993
2019-03-03/11:27:14.51           152.39324      -94.570607       32.928490
2019-03-03/11:27:14.54           152.45851      -94.494820       32.925096
2019-03-03/11:27:14.57           152.52377      -94.419034       32.921702
2019-03-03/11:27:14.60           152.58904      -94.343247       32.918309
2019-03-03/11:27:14.64           152.65641      -94.265016       32.914805
2019-03-03/11:27:14.67           152.72168      -94.189229       32.911412
2019-03-03/11:27:14.70           152.78695      -94.113442       32.908018
2019-03-03/11:27:14.73           152.85221      -94.037656       32.904624
2019-03-03/11:27:14.76           152.91959      -93.959424       32.901121
2019-03-03/11:27:14.79           152.98485      -93.883637       32.897727
2019-03-03/11:27:14.82           153.05012      -93.807851       32.894334
2019-03-03/11:27:14.85           153.11539      -93.732064       32.890940
2019-03-03/11:27:14.89           153.18276      -93.653832       32.887437
2019-03-03/11:27:14.92           153.24803      -93.578045       32.884043
2019-03-03/11:27:14.95           153.31329      -93.502259       32.880650
2019-03-03/11:27:14.98           153.37856      -93.426472       32.877256
2019-03-03/11:27:15.01           153.44504      -93.347310       32.873240
2019-03-03/11:27:15.04           153.50866      -93.269827       32.868913
2019-03-03/11:27:15.07           153.57229      -93.192343       32.864585
2019-03-03/11:27:15.10           153.63592      -93.114860       32.860257
2019-03-03/11:27:15.14           153.70160      -93.034877       32.855789
2019-03-03/11:27:15.17           153.76523      -92.957393       32.851461
2019-03-03/11:27:15.20           153.82886      -92.879910       32.847134
2019-03-03/11:27:15.23           153.89249      -92.802427       32.842806
2019-03-03/11:27:15.26           153.95817      -92.722443       32.838338
2019-03-03/11:27:15.29           154.02180      -92.644960       32.834010
2019-03-03/11:27:15.32           154.08542      -92.567476       32.829683
2019-03-03/11:27:15.35           154.14905      -92.489993       32.825355
2019-03-03/11:27:15.39           154.21473      -92.410010       32.820887
2019-03-03/11:27:15.42           154.27836      -92.332526       32.816559
2019-03-03/11:27:15.45           154.34199      -92.255043       32.812232
2019-03-03/11:27:15.48           154.40562      -92.177560       32.807904
2019-03-03/11:27:15.51           154.47130      -92.097577       32.803436
2019-03-03/11:27:15.54           154.53493      -92.020093       32.799108
2019-03-03/11:27:15.57           154.59856      -91.942610       32.794781
2019-03-03/11:27:15.60           154.66218      -91.865126       32.790453
2019-03-03/11:27:15.64           154.72787      -91.785143       32.785985
2019-03-03/11:27:15.67           154.79149      -91.707659       32.781657
2019-03-03/11:27:15.70           154.85512      -91.630176       32.777330
2019-03-03/11:27:15.73           154.91875      -91.552693       32.773002
2019-03-03/11:27:15.76           154.98443      -91.472710       32.768534
2019-03-03/11:27:15.79           155.04806      -91.395226       32.764206
2019-03-03/11:27:15.82           155.11169      -91.317743       32.759879
2019-03-03/11:27:15.85           155.17532      -91.240259       32.755551
2019-03-03/11:27:15.89           155.24100      -91.160276       32.751083
2019-03-03/11:27:15.92           155.30463      -91.082793       32.746755
2019-03-03/11:27:15.95           155.36825      -91.005309       32.742427
2019-03-03/11:27:15.98           155.43188      -90.927826       32.738100
2019-03-03/11:27:16.01           155.49665      -90.846954       32.733125
2019-03-03/11:27:16.04           155.55860      -90.767848       32.727872
2019-03-03/11:27:16.07           155.62056      -90.688743       32.722618
2019-03-03/11:27:16.10           155.68251      -90.609638       32.717365
2019-03-03/11:27:16.14           155.74647      -90.527981       32.711943
2019-03-03/11:27:16.17           155.80842      -90.448876       32.706690
2019-03-03/11:27:16.20           155.87038      -90.369771       32.701436
2019-03-03/11:27:16.23           155.93233      -90.290666       32.696183
2019-03-03/11:27:16.26           155.99629      -90.209009       32.690761
2019-03-03/11:27:16.29           156.05824      -90.129903       32.685507
2019-03-03/11:27:16.32           156.12020      -90.050799       32.680254
2019-03-03/11:27:16.35           156.18216      -89.971694       32.675001
2019-03-03/11:27:16.39           156.24611      -89.890037       32.669579
2019-03-03/11:27:16.42           156.30807      -89.810931       32.664325
2019-03-03/11:27:16.45           156.37002      -89.731826       32.659072
2019-03-03/11:27:16.48           156.43198      -89.652721       32.653819
2019-03-03/11:27:16.51           156.49593      -89.571064       32.648396
2019-03-03/11:27:16.54           156.55789      -89.491959       32.643143
2019-03-03/11:27:16.57           156.61984      -89.412854       32.637890
2019-03-03/11:27:16.60           156.68180      -89.333749       32.632637
[truncated: 464,133 more chars]
