# Supplementary material for: Miniature Dungey-like cycle at Mars
Source: Nat Commun. 2026 Jul 23;17:6129. doi: 10.1038/s41467-026-75019-3 (PMC13396348; doi:10.1038/s41467-026-75019-3)
Supplement: Supplementary file 3 — Source data [file 41467_2026_75019_MOESM3_ESM.zip › data_files/Fig_maven_20180113_190000_mvn_swe_spec.txt]

Panel        1:  swe_a4
ytitle=Energy!C[eV]
ztitle=Energy Flux
Time               Y=       4627.50      4118.51      3665.50      3262.32      2903.48      2584.12      2299.88      2046.91      1821.77      1621.38      1443.04      1284.32      1143.05      1017.32      905.424      805.833      717.197      638.310              568.100      505.613      449.999      400.502      356.449      317.242       282.35       251.29       223.65       199.05       177.16       157.67       140.33       124.89       111.16        98.93        88.05        78.36        69.74        62.07        55.24        49.17        43.76        38.95        34.66        30.85        27.46        24.44        21.75        19.36        17.23        15.33        13.65        12.15        10.81         9.62         8.56         7.62         6.78         6.04         5.37         4.78         4.26         3.79         3.37         3.00
2018-01-13/18:59:01.58          0.00000      0.00000      0.00000      0.00000      0.00000      0.00000      0.00000      0.00000      22063.1      0.00000      0.00000      42030.0      0.00000      0.00000      0.00000      0.00000      19674.1      19460.0                 0.00         0.00         0.00         0.00     18628.60         0.00         0.00     36615.90         0.00         0.00     18100.30         0.00         0.00         0.00         0.00         0.00         0.00     17909.90         0.00     17903.30         0.00         0.00         0.00         0.00         0.00         0.00     54090.10         0.00         0.00     18217.10         0.00         0.00         0.00         0.00     19062.40         0.00     99110.30     40749.20    168756.00    264474.00     46583.60     99903.00     54552.00    121940.00     70160.60    125651.00
2018-01-13/18:59:03.58          0.00000      0.00000      0.00000      0.00000      23790.1      0.00000      0.00000      0.00000      0.00000      0.00000      42685.0      0.00000      20708.2      0.00000      0.00000      0.00000      0.00000      0.00000             19262.30         0.00         0.00         0.00         0.00         0.00         0.00         0.00         0.00         0.00         0.00         0.00         0.00         0.00         0.00         0.00         0.00         0.00         0.00         0.00         0.00         0.00     17924.50         0.00         0.00     35984.70     18029.90         0.00         0.00         0.00         0.00         0.00         0.00         0.00         0.00         0.00     19821.80     61123.90    147661.00    132234.00     23291.70     49951.20    136381.00         0.00    105241.00         0.00
2018-01-13/18:59:05.58          25943.8      0.00000      0.00000      0.00000      0.00000      0.00000      22876.8      0.00000      0.00000      0.00000      0.00000      0.00000      0.00000      0.00000      0.00000      0.00000      0.00000      0.00000             19262.30         0.00         0.00         0.00         0.00         0.00         0.00         0.00         0.00         0.00         0.00         0.00         0.00         0.00         0.00         0.00         0.00         0.00     35809.30         0.00         0.00         0.00     17924.50     35881.90         0.00         0.00         0.00         0.00         0.00     36434.20         0.00         0.00         0.00     18803.30         0.00     19394.50     39643.80     61123.90    105472.00    154274.00    139752.00     99903.00     81828.30     60969.90    140322.00    125651.00
2018-01-13/18:59:07.58          0.00000      25362.2      0.00000      24286.2      0.00000      0.00000      0.00000      0.00000      0.00000      0.00000      0.00000      0.00000      0.00000      0.00000      0.00000      0.00000      0.00000      0.00000                 0.00         0.00         0.00     18764.20         0.00         0.00         0.00         0.00         0.00         0.00         0.00         0.00         0.00         0.00         0.00     17934.10         0.00     17909.90         0.00         0.00     17906.20         0.00         0.00         0.00         0.00         0.00         0.00         0.00         0.00         0.00         0.00         0.00         0.00         0.00     19062.40     19394.50     59465.80     61123.90    105472.00    132234.00    139752.00     24975.50     81828.30     91455.10         0.00    167535.00
2018-01-13/18:59:09.58          0.00000      0.00000      24810.0      0.00000      0.00000      0.00000      0.00000      0.00000      0.00000      0.00000      0.00000      0.00000      0.00000      0.00000      0.00000      0.00000      0.00000      19460.0                 0.00         0.00         0.00         0.00         0.00     18507.80         0.00         0.00         0.00         0.00         0.00         0.00         0.00         0.00         0.00         0.00         0.00         0.00     35809.30     17903.40         0.00         0.00     35849.10         0.00         0.00         0.00         0.00         0.00         0.00         0.00     54947.50     36882.20         0.00     18803.30     57187.60     58183.90     19821.80     20374.50     21094.10    154274.00     93167.70    149855.00    136381.00     30484.90     35080.20     83767.00
2018-01-13/18:59:11.58          25943.8      0.00000      0.00000      0.00000      0.00000      0.00000      0.00000      0.00000      0.00000      0.00000      0.00000      0.00000      20708.2      0.00000      0.00000      0.00000      0.00000      0.00000                 0.00         0.00         0.00         0.00         0.00         0.00         0.00         0.00         0.00         0.00         0.00     18051.70         0.00         0.00         0.00         0.00         0.00         0.00         0.00         0.00         0.00         0.00         0.00         0.00         0.00     17992.30         0.00         0.00         0.00         0.00         0.00     18441.00         0.00         0.00     38125.00         0.00     19821.80         0.00     42188.40    154274.00     46583.60     74927.00     27275.90    121940.00     70160.70    167535.00
2018-01-13/18:59:13.58          0.00000      0.00000      24810.0      0.00000      0.00000      0.00000      22876.8      0.00000      0.00000      65075.0      0.00000      0.00000      0.00000      0.00000      0.00000      0.00000      0.00000      0.00000                 0.00         0.00         0.00     18764.20         0.00         0.00         0.00         0.00     36454.80         0.00         0.00         0.00         0.00         0.00         0.00         0.00         0.00     17909.90         0.00         0.00         0.00         0.00         0.00         0.00     35926.30         0.00         0.00         0.00         0.00     18217.10         0.00     18441.00         0.00     18803.30     38125.00         0.00     39643.80     40749.20     63282.70    110195.00     93167.70    174832.00     81828.30     60969.90     35080.20     83767.00
2018-01-13/18:59:15.58          0.00000      0.00000      0.00000      0.00000      0.00000      0.00000      0.00000      0.00000      22063.1      0.00000      0.00000      0.00000      0.00000      0.00000      0.00000      0.00000      0.00000      0.00000                 0.00     19080.70         0.00         0.00     55886.20     18507.80         0.00         0.00         0.00         0.00         0.00         0.00         0.00         0.00     17953.80         0.00     17919.60         0.00         0.00         0.00         0.00         0.00         0.00         0.00         0.00         0.00         0.00         0.00         0.00         0.00         0.00         0.00     55801.40         0.00         0.00     58183.90     39643.80     40749.20    105472.00     88155.80    209630.00    174832.00    109105.00     91455.10     35080.20     83767.00
2018-01-13/18:59:17.58          0.00000      0.00000      0.00000      0.00000      0.00000      0.00000      0.00000      0.00000      0.00000      0.00000      0.00000      0.00000      20708.2      0.00000      0.00000      0.00000      0.00000      0.00000                 0.00         0.00         0.00         0.00         0.00         0.00         0.00         0.00     18227.30         0.00         0.00         0.00     18011.80         0.00         0.00     17934.10         0.00         0.00         0.00         0.00         0.00         0.00         0.00         0.00         0.00     17992.30         0.00         0.00         0.00         0.00         0.00         0.00         0.00     37606.70         0.00     19394.50         0.00     40749.20    189852.00    176314.00     69875.60     49951.20     54552.10    121940.00    105241.00     41883.40
2018-01-13/18:59:19.58          0.00000      25362.2      0.00000      0.00000      0.00000      0.00000      0.00000      0.00000      0.00000      0.00000      21342.4      0.00000      0.00000      0.00000      0.00000      0.00000      0.00000      0.00000                 0.00     19080.70         0.00         0.00         0.00         0.00         0.00     18307.90         0.00         0.00         0.00         0.00         0.00     17979.40         0.00         0.00     53759.20         0.00     17904.60         0.00         0.00     17913.10         0.00         0.00         0.00     17992.30         0.00         0.00         0.00         0.00         0.00         0.00         0.00         0.00     38125.00         0.00         0.00     61123.90     63282.70     88155.80     93167.70     74927.00     81828.30     30484.90    175403.00     83767.00
2018-01-13/18:59:21.58          0.00000      0.00000      0.00000      0.00000      0.00000      0.00000      0.00000      0.00000      0.00000      0.00000      0.00000      0.00000      0.00000      0.00000      20154.2      39810.7      0.00000      0.00000                 0.00     38161.50         0.00         0.00         0.00         0.00         0.00         0.00         0.00     36317.00         0.00         0.00     18011.80         0.00     17953.80         0.00         0.00         0.00         0.00         0.00         0.00         0.00     17924.50         0.00         0.00         0.00         0.00     18078.10         0.00     36434.20     18315.70     55323.50         0.00         0.00         0.00     38789.20         0.00         0.00    168756.00     88155.80    116460.00     99903.00     81828.30     30484.90     35080.20    209419.00
2018-01-13/18:59:23.58          0.00000      25362.2      0.00000      0.00000      23790.1      0.00000      22876.8      0.00000      0.00000      0.00000      0.00000      0.00000      0.00000      0.00000      20154.2      19905.3      0.00000      0.00000                 0.00         0.00         0.00         0.00         0.00         0.00         0.00         0.00         0.00         0.00         0.00         0.00         0.00     17979.40         0.00     17934.10         0.00         0.00         0.00         0.00         0.00         0.00         0.00         0.00         0.00         0.00         0.00     18078.10         0.00     36434.20         0.00         0.00     18600.30         0.00     38125.00     38789.20     79288.00         0.00     63282.70    176314.00     93167.70     49951.20     81828.30     91455.10    105241.00     83767.00
2018-01-13/18:59:25.58          0.00000      0.00000      0.00000      0.00000      0.00000      0.00000      0.00000      0.00000      44126.3      0.00000      0.00000      0.00000      20708.2      0.00000      0.00000      0.00000      0.00000      19460.0                 0.00         0.00         0.00         0.00         0.00         0.00         0.00         0.00         0.00         0.00         0.00         0.00         0.00         0.00         0.00         0.00         0.00         0.00         0.00         0.00         0.00         0.00         0.00         0.00     17963.10         0.00     18029.90     18078.10         0.00         0.00         0.00         0.00         0.00     18803.30         0.00     38789.20         0.00    101874.00    168756.00    220393.00     46583.60    149855.00     27275.90     30484.90         0.00    125651.00
2018-01-13/18:59:27.58          0.00000      0.00000      0.00000      0.00000      47580.3      0.00000      0.00000      0.00000      0.00000      0.00000      0.00000      0.00000      0.00000      0.00000      0.00000      0.00000      19674.1      0.00000             19262.30         0.00         0.00         0.00         0.00         0.00         0.00         0.00     18227.30         0.00         0.00         0.00         0.00         0.00         0.00         0.00         0.00         0.00         0.00         0.00         0.00         0.00         0.00         0.00         0.00         0.00         0.00         0.00         0.00         0.00     18315.70         0.00     18600.30         0.00     19062.40     19394.50     19821.80     40749.20     84377.20    110195.00    163045.00     24975.50     54552.10    213398.00     70160.70         0.00
2018-01-13/18:59:29.58          25943.8      0.00000      0.00000      0.00000      0.00000      0.00000      0.00000      0.00000      0.00000      21691.6      21342.4      42030.0      20708.3      0.00000      40308.6      0.00000      0.00000      0.00000                 0.00         0.00         0.00         0.00         0.00         0.00         0.00         0.00         0.00         0.00         0.00     18051.70         0.00         0.00         0.00         0.00         0.00         0.00         0.00         0.00         0.00         0.00     17924.50         0.00         0.00         0.00         0.00         0.00         0.00         0.00         0.00         0.00     18600.30         0.00         0.00         0.00     39643.80     40749.20    147661.00    110195.00    116460.00    174832.00         0.00     60969.90         0.00    167535.00
2018-01-13/18:59:31.58          0.00000      0.00000      0.00000      0.00000      0.00000      0.00000      0.00000      0.00000      0.00000      0.00000      0.00000      21014.9      0.00000      0.00000      0.00000      0.00000      0.00000      0.00000                 0.00         0.00         0.00         0.00         0.00         0.00         0.00         0.00         0.00     18158.50         0.00         0.00     18011.80         0.00         0.00         0.00         0.00         0.00     17904.60         0.00         0.00         0.00         0.00     17940.90         0.00         0.00         0.00     18078.10         0.00         0.00         0.00         0.00     18600.30         0.00     38125.00         0.00         0.00     20374.50    126567.00    132234.00     46583.60     24975.50     27276.00     60969.90     70160.70     41883.40
2018-01-13/18:59:33.58          0.00000      0.00000      0.00000      0.00000      0.00000      0.00000      45753.7      0.00000      0.00000      0.00000      0.00000      0.00000      0.00000      0.00000      0.00000      0.00000      19674.1      19460.0                 0.00         0.00     18914.70     18764.20         0.00     18507.80     18401.10         0.00         0.00         0.00         0.00         0.00         0.00     17979.40         0.00         0.00         0.00         0.00         0.00         0.00     17906.20     17913.10         0.00         0.00     17963.10     17992.30     54090.10         0.00         0.00         0.00         0.00         0.00         0.00         0.00     19062.40         0.00     59465.80     20374.50    126567.00     22038.80     93167.70    124879.00    136381.00    182912.00         0.00     41883.40
2018-01-13/18:59:35.58          0.00000      0.00000      0.00000      0.00000      0.00000      0.00000      0.00000      44915.9      0.00000      0.00000      21342.4      42030.0      0.00000      0.00000      0.00000      0.00000      0.00000      0.00000                 0.00         0.00         0.00         0.00         0.00         0.00         0.00         0.00         0.00         0.00     18100.30         0.00         0.00         0.00         0.00         0.00         0.00         0.00         0.00     17903.40         0.00         0.00         0.00         0.00         0.00         0.00         0.00     18078.10         0.00         0.00         0.00         0.00     18600.30         0.00     38125.00     58183.90         0.00         0.00    126567.00    220393.00     69875.60     74927.00     27276.00    121940.00     35080.20    125651.00
2018-01-13/18:59:37.58          25943.8      0.00000      0.00000      0.00000      0.00000      0.00000      0.00000      0.00000      22063.1      0.00000      64027.7      0.00000      0.00000      0.00000      0.00000      0.00000      0.00000      0.00000                 0.00         0.00         0.00     37528.40         0.00         0.00         0.00         0.00         0.00     18158.50         0.00         0.00     54035.60         0.00         0.00         0.00         0.00         0.00         0.00         0.00     17906.20         0.00         0.00         0.00         0.00         0.00         0.00         0.00     18139.30         0.00         0.00     18441.00     74402.00     37606.70         0.00         0.00         0.00     40749.20    232042.00    132234.00    163045.00     49951.20     81828.30     30484.90         0.00    209419.00
2018-01-13/18:59:39.58          0.00000      25362.2      0.00000      0.00000      47580.3      0.00000      0.00000      0.00000      0.00000      0.00000      0.00000      0.00000      0.00000      0.00000      0.00000      0.00000      0.00000      0.00000                 0.00         0.00         0.00         0.00         0.00     18507.80         0.00         0.00         0.00         0.00         0.00         0.00         0.00         0.00         0.00         0.00         0.00         0.00     53714.10     17903.40         0.00         0.00         0.00         0.00     17963.10         0.00     18029.90         0.00         0.00         0.00         0.00         0.00         0.00     56410.20     19062.40     38789.20     19821.80     61123.90    105472.00     88155.80     46583.60         0.00     54552.10     30484.90     70160.70     41883.40
2018-01-13/18:59:41.58          0.00000      0.00000      0.00000      0.00000      0.00000      0.00000      0.00000      22457.9      0.00000      0.00000      0.00000      0.00000      0.00000      0.00000      0.00000      0.00000      0.00000      0.00000                 0.00         0.00         0.00     18764.20         0.00         0.00         0.00         0.00         0.00         0.00     18100.30         0.00         0.00         0.00         0.00         0.00         0.00         0.00         0.00         0.00         0.00         0.00         0.00         0.00         0.00         0.00         0.00     18078.10         0.00         0.00         0.00     18441.00         0.00         0.00     19062.40         0.00         0.00     81498.80    126567.00     66116.70    163045.00     74927.00     54552.10     30484.90     70160.70     83767.00
2018-01-13/18:59:43.58          0.00000      0.00000      0.00000      0.00000      0.00000      0.00000      0.00000      0.00000      0.00000      21691.6      21342.4      0.00000      0.00000      0.00000      0.00000      0.00000      0.00000      0.00000                 0.00         0.00         0.00         0.00         0.00         0.00         0.00         0.00         0.00         0.00         0.00     36103.50         0.00         0.00         0.00         0.00         0.00         0.00         0.00         0.00         0.00         0.00         0.00         0.00         0.00         0.00         0.00         0.00         0.00         0.00         0.00     18441.00     18600.30     18803.30     19062.40         0.00         0.00         0.00     42188.40    132234.00    116460.00     49951.20         0.00         0.00    175403.00    167535.00
2018-01-13/18:59:45.58          25943.8      0.00000      0.00000      0.00000      47580.3      0.00000      22876.8      0.00000      0.00000      0.00000      0.00000      0.00000      0.00000      20421.6      0.00000      0.00000      19674.1      0.00000                 0.00         0.00         0.00         0.00         0.00         0.00         0.00         0.00         0.00     18158.50     36200.70         0.00         0.00         0.00         0.00         0.00     35839.40         0.00     35809.30         0.00         0.00         0.00     17924.50         0.00         0.00         0.00         0.00         0.00         0.00         0.00         0.00     18441.00         0.00     37606.70         0.00         0.00     39643.80     61123.90    168756.00     88155.80     46583.60    124879.00     54552.10    152426.00     35080.20    125651.00
2018-01-13/18:59:47.58          0.00000      0.00000      0.00000      0.00000      23790.1      0.00000      22876.8      0.00000      0.00000      65075.0      0.00000      0.00000      0.00000      0.00000      20154.2      0.00000      0.00000      0.00000                 0.00         0.00         0.00         0.00         0.00         0.00         0.00         0.00         0.00         0.00         0.00         0.00         0.00         0.00         0.00         0.00         0.00         0.00         0.00         0.00         0.00         0.00         0.00         0.00         0.00         0.00         0.00         0.00         0.00         0.00     73263.60         0.00     18600.30         0.00     57187.60         0.00         0.00         0.00     42188.40         0.00    116460.00         0.00    109105.00     30484.90         0.00    167535.00
2018-01-13/18:59:49.58          0.00000      25362.2      0.00000      0.00000      0.00000      0.00000      0.00000      0.00000      0.00000      0.00000      21342.4      0.00000      0.00000      0.00000      0.00000      0.00000      0.00000      0.00000                 0.00         0.00         0.00         0.00         0.00     18507.80     18401.10         0.00         0.00     36317.00     18100.30         0.00         0.00         0.00         0.00         0.00     35839.40         0.00     17904.60         0.00     35812.40         0.00         0.00         0.00     35926.30         0.00     18029.90         0.00         0.00         0.00     18315.70         0.00         0.00     18803.30         0.00         0.00     59465.80     61124.00    168756.00     66116.70    163045.00     74927.10     27276.00     60969.90         0.00         0.00
2018-01-13/18:59:51.58          0.00000      0.00000      0.00000      0.00000      0.00000      0.00000      0.00000      0.00000      0.00000      43383.2      0.00000      0.00000      0.00000      20421.6      0.00000      0.00000      0.00000      0.00000                 0.00         0.00         0.00     18764.20         0.00         0.00         0.00         0.00         0.00         0.00         0.00         0.00     18011.80         0.00         0.00         0.00         0.00         0.00         0.00         0.00         0.00         0.00         0.00         0.00         0.00         0.00         0.00     18078.10     18139.30         0.00         0.00     36882.20         0.00         0.00         0.00         0.00         0.00     40749.20     84377.20     66116.70     69875.60    149855.00     54552.10     91455.10     35080.20     83767.00
2018-01-13/18:59:53.58          0.00000      0.00000      0.00000      0.00000      0.00000      0.00000      114385.      0.00000      0.00000      0.00000      0.00000      0.00000      0.00000      0.00000      0.00000      0.00000      0.00000      0.00000                 0.00         0.00         0.00         0.00         0.00         0.00         0.00         0.00         0.00         0.00         0.00         0.00         0.00         0.00         0.00         0.00         0.00         0.00         0.00     17903.40         0.00         0.00     17924.50         0.00         0.00         0.00         0.00         0.00         0.00         0.00     18315.70         0.00     37200.80         0.00         0.00         0.00     19821.80     20374.50     63282.80    154274.00    116460.00     74927.10     27276.00     60969.90    105241.00    125651.00
2018-01-13/18:59:55.58          0.00000      0.00000      0.00000      0.00000      0.00000      0.00000      0.00000      22457.9      0.00000      0.00000      0.00000      0.00000      0.00000      0.00000      0.00000      0.00000      0.00000      0.00000                 0.00         0.00     18914.70         0.00         0.00         0.00         0.00         0.00         0.00         0.00     36200.70         0.00         0.00         0.00         0.00         0.00         0.00         0.00         0.00         0.00         0.00         0.00         0.00         0.00         0.00         0.00         0.00     36156.20         0.00         0.00     18315.70         0.00         0.00         0.00         0.00     19394.50         0.00     61124.00    147661.00    132234.00    186338.00     74927.10     54552.10    152426.00    105241.00    125651.00
2018-01-13/18:59:57.58          0.00000      0.00000      0.00000      24286.3      47580.3      0.00000      0.00000      0.00000      0.00000      0.00000      0.00000      0.00000      0.00000      0.00000      0.00000      59716.2      39348.3      0.00000                 0.00         0.00         0.00         0.00     37257.40         0.00         0.00         0.00         0.00         0.00         0.00     18051.70         0.00         0.00         0.00     17934.10         0.00         0.00         0.00         0.00         0.00         0.00     17924.50         0.00         0.00         0.00     18029.90         0.00         0.00     18217.10         0.00         0.00     18600.30     37606.70     19062.40         0.00     39643.80     61124.00    126567.00     88155.80     69875.60     99903.00    109105.00         0.00     35080.20    293189.00
2018-01-13/18:59:59.58          0.00000      0.00000      0.00000      0.00000      0.00000      0.00000      0.00000      0.00000      0.00000      0.00000      0.00000      21014.9      0.00000      0.00000      0.00000      0.00000      0.00000      0.00000                 0.00         0.00         0.00         0.00         0.00         0.00         0.00         0.00         0.00     18158.50         0.00         0.00         0.00         0.00         0.00         0.00         0.00         0.00         0.00         0.00         0.00         0.00         0.00         0.00         0.00         0.00         0.00         0.00         0.00         0.00         0.00         0.00     18600.40     18803.30         0.00     38789.20     39643.80         0.00     84377.20     88155.80    116460.00     74927.10         0.00     60969.90     70160.70         0.00
2018-01-13/19:00:01.58          0.00000      0.00000      0.00000      0.00000      0.00000      23320.5      0.00000      0.00000      0.00000      0.00000      0.00000      0.00000      0.00000      81687.2      0.00000      0.00000      0.00000      0.00000                 0.00         0.00         0.00         0.00         0.00         0.00         0.00         0.00         0.00         0.00         0.00     36103.50         0.00         0.00     35907.70         0.00         0.00         0.00         0.00         0.00         0.00         0.00     35849.10         0.00         0.00         0.00         0.00     18078.10         0.00     18217.10         0.00     36882.20         0.00     18803.30     19062.40     38789.20         0.00    142624.00     84377.20     44077.60    116460.00     24975.50     54552.10     60969.90     35080.20    209419.00
2018-01-13/19:00:03.58          0.00000      0.00000      0.00000      24286.3      0.00000      0.00000      0.00000      0.00000      0.00000      0.00000      0.00000      0.00000      0.00000      0.00000      0.00000      0.00000      0.00000      0.00000                 0.00         0.00         0.00         0.00         0.00         0.00         0.00         0.00         0.00         0.00         0.00     18051.70         0.00         0.00         0.00         0.00         0.00         0.00         0.00         0.00         0.00     35826.30         0.00         0.00         0.00         0.00         0.00         0.00         0.00         0.00         0.00         0.00     37200.80     18803.30     38125.00     38789.20         0.00     40749.20     63282.80    198353.00    116460.00     49951.20    109105.00     30484.90     70160.70         0.00
2018-01-13/19:00:05.58          0.00000      0.00000      0.00000      0.00000      0.00000      23320.5      0.00000      0.00000      0.00000      0.00000      42685.0      0.00000      0.00000      0.00000      0.00000      0.00000      0.00000      0.00000                 0.00         0.00         0.00         0.00         0.00         0.00         0.00         0.00         0.00         0.00         0.00         0.00         0.00     17979.40         0.00         0.00         0.00     17910.00         0.00         0.00         0.00         0.00         0.00         0.00         0.00         0.00         0.00         0.00         0.00         0.00         0.00         0.00         0.00     37606.70     19062.40     19394.50         0.00     81498.90    147661.00    242433.00     69875.60    124879.00         0.00    121941.00     35080.20     83767.00
2018-01-13/19:00:07.58          0.00000      0.00000      0.00000      0.00000      0.00000      0.00000      0.00000      0.00000      0.00000      0.00000      0.00000      0.00000      0.00000      0.00000      0.00000      79621.9      0.00000      0.00000                 0.00         0.00     18914.70         0.00         0.00         0.00         0.00         0.00         0.00         0.00         0.00         0.00         0.00         0.00         0.00     17934.10         0.00         0.00         0.00         0.00         0.00         0.00         0.00         0.00         0.00     35984.70         0.00         0.00         0.00         0.00         0.00         0.00         0.00     18803.30     38125.00         0.00         0.00         0.00     21094.10    132234.00     46583.60     74927.10     81828.40     91455.10     70160.70     83767.00
2018-01-13/19:00:09.58          0.00000      0.00000      0.00000      0.00000      0.00000      0.00000      0.00000      0.00000      0.00000      0.00000      0.00000      0.00000      0.00000      0.00000      0.00000      39810.7      0.00000      0.00000                 0.00         0.00         0.00         0.00         0.00         0.00     18401.10     18307.90         0.00         0.00         0.00         0.00         0.00         0.00         0.00         0.00         0.00         0.00         0.00     53710.40         0.00     35826.30         0.00         0.00         0.00         0.00         0.00         0.00     54418.20     18217.10         0.00         0.00     37200.80     37606.70     19062.40         0.00     59465.80     20374.50    189852.00    110195.00         0.00     74927.10     54552.10     91455.10     35080.20    125651.00
2018-01-13/19:00:11.58          0.00000      0.00000      0.00000      24286.3      0.00000      0.00000      0.00000      22457.9      0.00000      0.00000      0.00000      0.00000      20708.3      0.00000      20154.2      79621.9      0.00000      0.00000                 0.00     38161.50     18914.80         0.00         0.00         0.00         0.00         0.00         0.00         0.00         0.00         0.00         0.00         0.00     17953.80         0.00         0.00         0.00         0.00         0.00         0.00         0.00         0.00         0.00         0.00         0.00         0.00         0.00         0.00         0.00     18315.80     18441.10     18600.40     37606.70         0.00         0.00     79288.00     81498.90     84377.30    110195.00     93167.70     99903.00         0.00    182912.00    140322.00     41883.40
2018-01-13/19:00:13.58          0.00000      0.00000      0.00000      24286.3      0.00000      0.00000      0.00000      0.00000      0.00000      0.00000      0.00000      0.00000      0.00000      0.00000      0.00000      0.00000      0.00000      0.00000                 0.00         0.00         0.00         0.00         0.00         0.00         0.00         0.00         0.00         0.00         0.00         0.00         0.00         0.00         0.00     17934.10         0.00         0.00         0.00         0.00         0.00         0.00         0.00         0.00         0.00         0.00         0.00         0.00         0.00     36434.20     18315.80     18441.10     55801.40     18803.30     19062.40         0.00         0.00     20374.50    105472.00     44077.70    116460.00     74927.10    136381.00         0.00    105241.00    125651.00
2018-01-13/19:00:15.58          0.00000      0.00000      0.00000      0.00000      23790.1      0.00000      0.00000      22457.9      0.00000      0.00000      0.00000      0.00000      0.00000      0.00000      0.00000      0.00000      0.00000      0.00000                 0.00         0.00         0.00         0.00         0.00         0.00         0.00         0.00         0.00         0.00         0.00         0.00         0.00         0.00         0.00     35868.30     35839.40         0.00         0.00         0.00         0.00         0.00         0.00         0.00         0.00     17992.30         0.00         0.00         0.00         0.00     54947.60         0.00         0.00     18803.30         0.00     38789.20         0.00     20374.50     84377.30    132235.00    139752.00    174832.00     81828.40     60969.90    140322.00         0.00
2018-01-13/19:00:17.58          0.00000      0.00000      0.00000      0.00000      0.00000      0.00000      22876.8      0.00000      0.00000      0.00000      21342.4      21014.9      0.00000      0.00000      0.00000      0.00000      0.00000      0.00000                 0.00         0.00         0.00         0.00         0.00     18507.80         0.00         0.00         0.00         0.00         0.00     36103.50         0.00         0.00         0.00         0.00         0.00     17910.00     17904.60         0.00     17906.20     35826.30         0.00     35881.90         0.00         0.00         0.00     18078.10         0.00         0.00         0.00         0.00         0.00     37606.70         0.00     19394.50     99110.30     40749.20         0.00    154274.00    116460.00     99903.00     81828.40     91455.10     70160.70    251304.00
2018-01-13/19:00:19.58          0.00000      0.00000      24810.0      0.00000      0.00000      0.00000      22876.8      0.00000      0.00000      0.00000      0.00000      0.00000      0.00000      0.00000      0.00000      0.00000      0.00000      19460.0                 0.00         0.00     37829.60         0.00         0.00         0.00         0.00         0.00     18227.30         0.00         0.00         0.00         0.00         0.00         0.00         0.00         0.00         0.00     17904.60         0.00         0.00         0.00         0.00         0.00     17963.10     35984.70         0.00         0.00         0.00         0.00     54947.60         0.00     18600.40     37606.70         0.00     19394.50     19821.80     40749.20     42188.40     88155.80     69875.60     74927.10    109105.00     60969.90    105241.00     83767.00
2018-01-13/19:00:21.58          0.00000      0.00000      0.00000      0.00000      0.00000      0.00000      0.00000      0.00000      0.00000      43383.2      0.00000      0.00000      0.00000      0.00000      20154.2      0.00000      0.00000      0.00000                 0.00         0.00         0.00         0.00         0.00         0.00         0.00         0.00     18227.30     18158.50         0.00         0.00     36023.60     17979.40         0.00         0.00         0.00         0.00     17904.60         0.00         0.00         0.00         0.00         0.00     35926.40         0.00         0.00     18078.10         0.00         0.00         0.00     36882.20         0.00     56410.20         0.00     19394.50     19821.80         0.00     21094.10     44077.70    116460.00     74927.10         0.00         0.00    210485.00    167535.00
2018-01-13/19:00:23.58          0.00000      0.00000      0.00000      0.00000      0.00000      0.00000      0.00000      22457.9      0.00000      0.00000      64027.7      0.00000      0.00000      0.00000      0.00000      39810.7      0.00000      0.00000                 0.00         0.00         0.00         0.00         0.00         0.00         0.00         0.00         0.00         0.00         0.00         0.00         0.00         0.00         0.00         0.00         0.00         0.00         0.00         0.00         0.00         0.00         0.00         0.00         0.00         0.00         0.00     36156.20         0.00         0.00         0.00     36882.20     18600.40         0.00         0.00         0.00     59465.90     40749.20         0.00     22038.80    116460.00     99903.10         0.00     60969.90     70160.70     41883.40
2018-01-13/19:00:25.58          0.00000      0.00000      0.00000      0.00000      0.00000      0.00000      0.00000      0.00000      0.00000      0.00000      0.00000      0.00000      0.00000      0.00000      20154.2      0.00000      0.00000      0.00000                 0.00         0.00         0.00         0.00         0.00         0.00         0.00         0.00     18227.30         0.00         0.00         0.00         0.00         0.00         0.00         0.00         0.00         0.00         0.00         0.00         0.00         0.00         0.00         0.00         0.00         0.00         0.00         0.00         0.00         0.00         0.00         0.00         0.00     18803.30     38125.00     38789.20         0.00     20374.50    147662.00    132235.00    209631.00    174832.00    109105.00         0.00    105241.00         0.00
2018-01-13/19:00:27.58          0.00000      0.00000      0.00000      0.00000      0.00000      0.00000      0.00000      0.00000      0.00000      0.00000      0.00000      0.00000      0.00000      0.00000      0.00000      0.00000      0.00000      0.00000                 0.00         0.00         0.00         0.00         0.00         0.00         0.00         0.00         0.00         0.00         0.00         0.00     36023.60         0.00         0.00     17934.10     17919.70         0.00         0.00     17903.40         0.00         0.00         0.00         0.00         0.00         0.00         0.00     18078.10         0.00     36434.20         0.00         0.00         0.00         0.00     19062.40         0.00     39643.80     61124.00     42188.40     44077.70     93167.80    124879.00     27276.00     30484.90     70160.70     83767.00
2018-01-13/19:00:29.58          0.00000      0.00000      0.00000      0.00000      0.00000      0.00000      0.00000      0.00000      0.00000      21691.6      0.00000      0.00000      20708.3      0.00000      0.00000      19905.3      0.00000      0.00000                 0.00         0.00         0.00         0.00         0.00     55523.70         0.00         0.00         0.00     36317.10         0.00         0.00         0.00         0.00     17953.80         0.00         0.00         0.00         0.00         0.00         0.00         0.00         0.00         0.00     17963.10         0.00         0.00         0.00         0.00         0.00         0.00         0.00     18600.40     75213.80         0.00     19394.50         0.00     61124.00         0.00    132235.00     93167.80     49951.20    136381.00    182912.00     70160.70    125651.00
2018-01-13/19:00:31.58          51887.8      0.00000      0.00000      24286.3      0.00000      0.00000      0.00000      0.00000      0.00000      0.00000      0.00000      0.00000      0.00000      0.00000      0.00000      0.00000      0.00000      0.00000                 0.00         0.00         0.00     18764.20         0.00         0.00         0.00         0.00         0.00         0.00         0.00         0.00         0.00         0.00         0.00         0.00     17919.70         0.00         0.00         0.00         0.00         0.00         0.00         0.00         0.00         0.00         0.00     18078.10         0.00         0.00     36631.60         0.00         0.00     18803.30     38125.00         0.00     39643.80     20374.50    147662.00     66116.70     69875.60     99903.10    109105.00         0.00         0.00     41883.40
2018-01-13/19:00:33.58          0.00000      0.00000      24810.0      0.00000      0.00000      0.00000      0.00000      22457.9      0.00000      0.00000      0.00000      0.00000      0.00000      0.00000      0.00000      0.00000      0.00000      38920.1                 0.00         0.00     18914.80     37528.40     18628.70         0.00         0.00     18307.90         0.00         0.00         0.00         0.00         0.00         0.00     35907.70     17934.10         0.00         0.00         0.00     17903.40         0.00         0.00         0.00     17940.90     35926.40         0.00         0.00     18078.10         0.00     72868.90         0.00     18441.10         0.00     18803.30         0.00         0.00     79288.10     81498.90    126567.00     66116.70     46583.60     49951.20     54552.10         0.00     70160.70     83767.10
2018-01-13/19:00:35.58          25943.8      0.00000      49620.1      0.00000      23790.1      0.00000      22876.8      0.00000      0.00000      0.00000      0.00000      21014.9      0.00000      0.00000      0.00000      0.00000      39348.3      0.00000             19262.30         0.00         0.00         0.00     18628.70         0.00         0.00         0.00         0.00     18158.50     36200.70         0.00     18011.80         0.00         0.00         0.00         0.00         0.00         0.00         0.00         0.00         0.00         0.00         0.00     17963.10         0.00         0.00     18078.10     18139.30     18217.10         0.00     55323.50         0.00     37606.70         0.00         0.00     19821.80     61124.00     42188.40     66116.70    116460.00     99903.10    109105.00    121941.00     35080.30         0.00
2018-01-13/19:00:37.58          0.00000      0.00000      0.00000      0.00000      0.00000      23320.6      0.00000      0.00000      22063.1      0.00000      0.00000      21014.9      0.00000      0.00000      0.00000      0.00000      0.00000      0.00000                 0.00         0.00         0.00         0.00         0.00         0.00         0.00         0.00         0.00         0.00         0.00     18051.70         0.00         0.00         0.00     53802.60         0.00     17910.00         0.00     17903.40     89531.90     89566.60     35849.10    125589.00     89816.70    107955.00    198335.00    162706.00     90697.60    200394.00    201479.00    110648.00    334823.00    263256.00    285948.00    213346.00    218047.00    183375.00    295329.00    330595.00    209631.00    424604.00    190935.00    274370.00    210485.00    251304.00
2018-01-13/19:00:39.58          0.00000      0.00000      0.00000      0.00000      0.00000      0.00000      0.00000      0.00000      0.00000      0.00000      0.00000      0.00000      41416.6      40843.4      0.00000      0.00000      0.00000      0.00000                 0.00         0.00         0.00         0.00         0.00         0.00         0.00     18307.90     36454.80     36317.10     54301.20     54155.50    144097.00    269702.00    412964.00    125541.00    161281.00     89550.90    107429.00    143230.00     89531.90     89566.60    215101.00    215298.00    269458.00    215914.00    342587.00    397742.00    435373.00    309705.00    348018.00    387285.00    558058.00    799237.00   1039070.00   1057170.00   1615860.00   1334780.00   2057260.00   2899210.00   5302380.00   6586120.00   5772420.00   5230770.00   3421290.00   3246690.00
2018-01-13/19:00:41.58          0.00000      0.00000      0.00000      0.00000      0.00000      0.00000      0.00000      0.00000      0.00000      0.00000      21342.4      0.00000      0.00000      0.00000      0.00000      0.00000      0.00000      0.00000             19262.30         0.00         0.00         0.00         0.00         0.00         0.00         0.00         0.00         0.00         0.00     18051.70     18011.80         0.00         0.00     17934.10     17919.70         0.00     35809.30     17903.40         0.00         0.00     71698.60     17940.90    161672.00     71969.80     36060.00    198864.00    126977.00    419020.00    494563.00   1042090.00   1814050.00   2360670.00   3118190.00   4570550.00   4671250.00   4964720.00   4971080.00   4664070.00   3810010.00   3035600.00   2550990.00   1997140.00   1701630.00   1047160.00
2018-01-13/19:00:43.58          0.00000      0.00000      0.00000      0.00000      47580.3      0.00000      22876.8      0.00000      0.00000      0.00000      21342.4      0.00000      0.00000      0.00000      60463.1      0.00000      0.00000      0.00000                 0.00         0.00         0.00         0.00         0.00         0.00     36802.30         0.00     18227.30     36317.10     90502.50    252734.00    540399.00   2509140.00   7036950.00  21298700.00  20126900.00  30517700.00  31666200.00  32821900.00  31668900.00  29365400.00  28226100.00  24777400.00  24808100.00  23687800.00  22574700.00  21469700.00  23881300.00  22809000.00  25295100.00  31422700.00  34099700.00  33255600.00  31249500.00  30541000.00  31213900.00  29453200.00  31855100.00  30436800.00  26160800.00  22022600.00  19666400.00  18063000.00  15437600.00  13058600.00
2018-01-13/19:00:45.58          0.00000      25362.2      0.00000      0.00000      0.00000      0.00000      0.00000      0.00000      44126.4      43383.3      0.00000      21014.9      0.00000      0.00000      20154.2      19905.3      19674.1      0.00000             38524.80     95404.70     75659.70     93821.90    186291.00    240610.00    276028.00    421109.00    346338.00    699178.00    841776.00   1092320.00   1396220.00   1393720.00   1535430.00   1964410.00   2178010.00   2786260.00   5008420.00   8740340.00  27040800.00  59023100.00  76651500.00  61456500.00  45156700.00  28332800.00  26063800.00  21469700.00  20373700.00  18407900.00  17328700.00  17447300.00  16999500.00  16580100.00  18648600.00  18973500.00  19391500.00  17310300.00  16565200.00  14474100.00  13800900.00  11391500.00  11128200.00   9993350.00   9812930.00   8528330.00
2018-01-13/19:00:47.58          25943.8      0.00000      0.00000      0.00000      47580.3      0.00000      22876.8      0.00000      0.00000      0.00000      0.00000      21014.9      0.00000      0.00000      0.00000      0.00000      0.00000      19460.0             19262.30     57242.50     75659.70     56292.80    372594.00    222101.00    184016.00    494351.00    382797.00    472155.00    733146.00    803404.00    765593.00   1087940.00   1248040.00   1246670.00   1532510.00   1531680.00   2104510.00   2785230.00   5008860.00  14643000.00  28226100.00  61456500.00  73282900.00  56937300.00  42983600.00  30804100.00  26221900.00  20461000.00  17918100.00  14481700.00  12813500.00  11141400.00   9612080.00   9468320.00   7769130.00   7005680.00   5900620.00   5811680.00   4929240.00   4085450.00   3096840.00   2973120.00   3280890.00   2534390.00
2018-01-13/19:00:49.58          0.00000      0.00000      0.00000      0.00000      0.00000      0.00000      22876.8      0.00000      0.00000      21691.6      0.00000      0.00000      0.00000      0.00000      60463.1      0.00000      0.00000      38920.1             38524.80     57242.50     56744.60     37528.40    130403.00     92540.10    202418.00    311249.00    218735.00    236068.00    434436.00    523543.00    414297.00    584385.00    395007.00    618787.00    537635.00    617954.00    689403.00    429710.00    904392.00    868906.00    941178.00    906147.00    835397.00   1178720.00   1253330.00   2197260.00   3402980.00   4147130.00   5416980.00   6340860.00   5799280.00   5561160.00   5332300.00   4259830.00   3559880.00   2843400.00   3112720.00   2502220.00   2178370.00   1736150.00   2005210.00   1600700.00   1491090.00   1445120.00
2018-01-13/19:00:51.58          0.00000      76087.0      0.00000      0.00000      0.00000      0.00000      0.00000      0.00000      22063.1      65075.1      21342.4      42030.0      0.00000      0.00000      0.00000      19905.3      0.00000      58380.3             57787.30     57242.50     75659.70     37528.40     74515.30     92540.10    128810.00    109849.00    200507.00    345029.00    380128.00    541598.00    432311.00    539428.00    412964.00    448384.00    797526.00    519431.00    689403.00    689355.00    537230.00    689730.00    654312.00    484441.00    691656.00   1016730.00   1830580.00   2957170.00   4420060.00   6555920.00   7472560.00   6636520.00   5799280.00   4958480.00   4492290.00   3793790.00   3877380.00   3659140.00   2774940.00   2899210.00   2551260.00   2635730.00   2005210.00   1783670.00   1701630.00   1864050.00
2018-01-13/19:00:53.58          0.00000      0.00000      0.00000      0.00000      0.00000      46641.2      0.00000      22457.9      0.00000      21691.6      0.00000      21014.9      41416.7      0.00000      0.00000      0.00000      0.00000      0.00000             57787.40     38161.50     18914.80     56292.80     37257.40     92540.10    220821.00    219702.00    309879.00    308709.00    271516.00    379108.00    585436.00    467499.00    538659.00    582912.00    725830.00    725437.00    761038.00    760986.00    796926.00    833070.00    761884.00   1085610.00   1248690.00   1754740.00   2660560.00   4549970.00   7691510.00  10209100.00   9235570.00   8706950.00   7887010.00   6163970.00   5637810.00   4881310.00   4988850.00   5127960.00   3957310.00   3958030.00   3623500.00   3685470.00   2550990.00   2119120.00   1912170.00   1612690.00
2018-01-13/19:00:55.58          0.00000      0.00000      0.00000      0.00000      0.00000      0.00000      0.00000      0.00000      0.00000      0.00000      0.00000      0.00000      20708.3      40843.4      40308.6      19905.3      19674.1      0.00000             19262.30     19080.70     56744.60     93821.90     37257.40     74031.90    128810.00    292939.00    273421.00    217909.00    217210.00    288840.00    396283.00    467499.00    520702.00    582912.00    725830.00    394043.00    653586.00    689355.00    519321.00    689730.00    537781.00    798472.00    691656.00   1250720.00   1614100.00   2957170.00   4783380.00   7140150.00   9676480.00   8706950.00   7588680.00   6163970.00   5637810.00   4259830.00   4353680.00   3985490.00   3281620.00   3252110.00   3810010.00   2435800.00   2878500.00   2119120.00   2052540.00   1445120.00
2018-01-13/19:00:57.58          0.00000      0.00000      0.00000      0.00000      0.00000      0.00000      0.00000      0.00000      0.00000      0.00000      0.00000      21014.9      0.00000      0.00000      0.00000      0.00000      0.00000      0.00000             57787.40     38161.50     37829.60         0.00     37257.40    185083.00    128810.00    292939.00    236964.00    453994.00    343924.00    343001.00    396283.00    539428.00    538659.00    654662.00    412179.00    429868.00    537184.00    760986.00    725283.00    653896.00    654312.00    619022.00    691656.00    728772.00   1181180.00   1835460.00   1986890.00   4439010.00   7766330.00   9298750.00   8185360.00   6766880.00   6860150.00   7290640.00   6497860.00   6679050.00   6238700.00   5370250.00   5115810.00   4085450.00   3806540.00   3095130.00   2719330.00   1864050.00
2018-01-13/19:00:59.58          0.00000      0.00000      0.00000      0.00000      23790.1      0.00000      0.00000      22457.9      22063.1      0.00000      64027.7      0.00000      41416.7      40843.4      0.00000      19905.3      0.00000      0.00000                 0.00     57242.50     37829.60     56292.80    130403.00    148066.00    165614.00    146466.00    200507.00    181590.00    380128.00    451325.00    378269.00    584385.00    727212.00    502194.00    725830.00    904584.00    940134.00   1011700.00    904392.00    725565.00    797742.00    977933.00   1086960.00   1754740.00   2660560.00   3970680.00   8273460.00  10794100.00  11440700.00   9742670.00   8782160.00   6766880.00   6554520.00   6046890.00   5544720.00   5699330.00   4971080.00   4840610.00   4183050.00   4285450.00   3806540.00   2973120.00   2578950.00   2283000.00
2018-01-13/19:01:01.58          0.00000      0.00000      24810.0      0.00000      0.00000      0.00000      0.00000      0.00000      0.00000      0.00000      0.00000      0.00000      0.00000      0.00000      0.00000      0.00000      59022.7      0.00000                 0.00         0.00    132406.00     37528.40    167662.00    166574.00    110408.00    274630.00    364567.00    308709.00    416334.00    505488.00    558414.00    485481.00    502746.00    762291.00    654135.00    689609.00    832675.00    796801.00    689463.00    797235.00    833600.00    798472.00    907270.00   1088720.00   1830580.00   3391490.00   4565380.00   5387790.00   7472560.00  10334700.00  11021200.00  12349200.00  12519400.00  11491700.00  10472200.00   9619850.00   7929540.00   7224600.00   6142090.00   5885780.00   5553950.00   5963190.00   5176560.00   5509770.00
2018-01-13/19:01:03.58          0.00000      0.00000      0.00000      0.00000      0.00000      23320.6      0.00000      0.00000      0.00000      0.00000      0.00000      21014.9      20708.3      0.00000      0.00000      0.00000      19674.1      19460.0             38524.80     57242.50     75659.70     56292.80    204921.00    240610.00    184016.00    164775.00    401026.00    381350.00    488745.00    415216.00    504369.00    800186.00    978634.00   1085200.00   1012630.00   1460010.00   2032840.00   1817730.00   3215840.00   7308290.00  27068500.00  63800100.00  63879100.00  45230000.00  35387500.00  28467900.00  23881300.00  22809000.00  22932600.00  24278600.00  30492000.00  34471700.00  42971900.00  51275200.00  62726900.00  69792900.00  72257900.00  75493700.00  70671900.00  66030200.00  57951200.00  51944800.00  46184900.00  47042500.00
2018-01-13/19:01:05.58          0.00000      0.00000      0.00000      0.00000      0.00000      23320.6      0.00000      44916.0      0.00000      0.00000      0.00000      0.00000      82833.8      0.00000      40308.6      39810.7      0.00000      0.00000                 0.00     57242.50     56744.60     37528.40     37257.40    111048.00    239223.00    457730.00    847685.00   2134350.00   5933520.00  14756400.00  31855700.00  59241500.00  90944800.00 114577000.00 128799000.00 123953000.00 128691000.00 123907000.00 114398000.00 109687000.00 109757000.00 124167000.00 124321000.00 114949000.00 110403000.00  96344200.00  91884600.00  82687300.00  78324700.00  75232700.00  73445500.00  69324900.00  67788400.00  58847000.00  52404900.00  48573200.00  41401600.00  37553000.00  38182700.00  40943000.00  46476900.00  44068500.00  35447800.00  30198600.00
2018-01-13/19:01:07.58          0.00000      0.00000      0.00000      0.00000      0.00000      0.00000      0.00000      0.00000      0.00000      0.00000      0.00000      21014.9      0.00000      0.00000      0.00000      0.00000      0.00000      0.00000                 0.00         0.00         0.00     18764.20         0.00         0.00         0.00     54924.10    109366.00    181590.00    380128.00    559653.00   1252070.00   1465670.00   1391730.00   1749070.00   1532510.00   1818400.00   1817850.00   1531120.00   1388040.00    940580.00    941178.00    619022.00    538940.00    539815.00    586027.00    415822.00    771014.00   1485040.00   4169600.00   6636530.00  10423900.00  14161800.00  17421900.00  20534300.00  20986700.00  22884200.00  23692500.00  23333900.00  22786100.00  21219400.00  18790000.00  16105600.00  13749600.00  12387200.00
2018-01-13/19:01:09.58          0.00000      25362.2      0.00000      0.00000      23790.1      23320.6      0.00000      0.00000      22063.1      0.00000      0.00000      0.00000      0.00000      20421.6      0.00000      0.00000      0.00000      38920.1                 0.00     19080.70         0.00         0.00         0.00         0.00     18401.10         0.00         0.00     54475.80     72401.80     72207.50    198135.00    143838.00    359096.00    304894.00    340491.00    376131.00    340206.00    465522.00    376052.00    179136.00    197175.00    143530.00    143708.00    161934.00     90150.70    108470.00     18139.30    109304.00    128213.00    110648.00    148806.00    150429.00    228757.00    465500.00   1695190.00   3006530.00   4126250.00   4664070.00   5302390.00   5085540.00   5335490.00   4254370.00   4123340.00   3414300.00
2018-01-13/19:01:11.58          51887.8      0.00000      24810.0      0.00000      0.00000      0.00000      0.00000      0.00000      0.00000      21691.6      0.00000      0.00000      0.00000      0.00000      0.00000      0.00000      0.00000      0.00000             38524.80         0.00         0.00         0.00         0.00         0.00     36802.40     18307.90     18227.30         0.00     18100.30     54155.50     36023.60     89898.10     71815.80    125541.00    125440.00     71640.50    143240.00    161134.00     71625.30     89566.60     35849.10     53823.10     53889.70     71969.80     90150.70     36156.20     54418.20     72868.90     54947.60     73764.90     37200.80     56410.20     95313.40     77578.80    178401.00    122249.00    147662.00    242434.00    116460.00    374649.00    163658.00    121941.00    420977.00    335074.00
2018-01-13/19:01:13.58          0.00000      25362.2      0.00000      0.00000      0.00000      0.00000      0.00000      0.00000      0.00000      0.00000      0.00000      0.00000      0.00000      0.00000      0.00000      0.00000      0.00000      0.00000                 0.00         0.00         0.00     18764.20     18628.70     18507.80         0.00         0.00     18227.40         0.00         0.00         0.00         0.00     17979.40     53861.70     17934.10         0.00     71640.50     35809.30     35806.80     71625.30     35826.30    125474.00     71764.30     35926.40     89962.60     18029.90         0.00     18139.30     18217.10     36631.60     18441.10     18600.40     94017.50    114376.00         0.00     79288.10    101874.00    105472.00    110195.00     46583.60     99903.10     81828.40     91455.20     70160.70    125651.00
2018-01-13/19:01:15.58          0.00000      0.00000      0.00000      0.00000      0.00000      0.00000      22876.8      0.00000      0.00000      0.00000      0.00000      0.00000      0.00000      0.00000      0.00000      0.00000      0.00000      19460.0                 0.00         0.00         0.00         0.00         0.00         0.00         0.00         0.00     54682.40         0.00         0.00         0.00     18011.80         0.00     17953.80     53802.60     35839.40     17910.00     17904.60     35806.80     71625.30     53739.60    143399.00     35881.90     17963.10         0.00         0.00         0.00     18139.30     54651.50     73263.70     73764.90     74402.10     56410.20     57187.70     77578.90     59465.90    142624.00     84377.30     88155.90    186338.00     49951.30     81828.40         0.00     35080.30     41883.40
2018-01-13/19:01:17.58          0.00000      0.00000      24810.0      0.00000      0.00000      23320.6      0.00000      0.00000      0.00000      0.00000      0.00000      0.00000      0.00000      0.00000      0.00000      0.00000      0.00000      0.00000                 0.00         0.00         0.00         0.00         0.00         0.00         0.00         0.00     18227.40         0.00         0.00         0.00         0.00         0.00     17953.80     17934.10     35839.40     17910.00     53714.10     53710.40     53718.80     35826.30         0.00     53823.10     17963.10     35984.70     54090.10     72312.90     90697.60     18217.10     18315.80     18441.10    111604.00     56410.20     38125.00     38789.20    158578.00    142624.00     84377.30    110195.00    163045.00     24975.60     81828.40         0.00    280648.00     83767.10
2018-01-13/19:01:19.58          0.00000      0.00000      0.00000      0.00000      0.00000      0.00000      0.00000      0.00000      0.00000      0.00000      0.00000      0.00000      0.00000      0.00000      0.00000      0.00000      0.00000      0.00000                 0.00         0.00         0.00     18764.20         0.00         0.00         0.00         0.00     18227.40     36317.10         0.00         0.00     36023.60         0.00         0.00     17934.10     17919.70     35820.00     35809.30     17903.40     71625.30         0.00     53773.80     53823.10     17963.10     71969.80     72120.40     18078.10     18139.30     18217.10     36631.60         0.00     18600.40     94017.50    114376.00     19394.50    198224.00    122249.00     63282.80     44077.70     46583.60     24975.60     27276.00     30484.90    105241.00    167535.00
2018-01-13/19:01:21.58          0.00000      50724.5      0.00000      0.00000      0.00000      46641.3      0.00000      0.00000      0.00000      0.00000      0.00000      21014.9      0.00000      0.00000      60463.1      0.00000      0.00000      0.00000                 0.00         0.00         0.00         0.00         0.00         0.00         0.00         0.00         0.00         0.00         0.00         0.00         0.00         0.00     17953.80     17934.10     35839.40     17910.00     35809.30     17903.40     35812.40         0.00         0.00     17940.90         0.00     53977.20     18029.90     18078.10         0.00     18217.10         0.00     55323.50         0.00     37606.70     38125.00     96973.90     79288.10    183375.00     63282.80    110195.00    139752.00     74927.10     81828.40    121941.00    105241.00     41883.40
2018-01-13/19:01:23.58          0.00000      0.00000      0.00000      0.00000      0.00000      23320.6      22876.8      0.00000      0.00000      0.00000      0.00000      21014.9      0.00000      0.00000      0.00000      0.00000      0.00000      19460.0                 0.00         0.00         0.00     37528.40     18628.70         0.00         0.00         0.00         0.00         0.00         0.00     18051.70         0.00     71918.30         0.00     35868.30     53759.30     53730.20         0.00     17903.40     17906.20    107480.00         0.00         0.00     89816.70     53977.20     90150.80     36156.20         0.00     36434.30     36631.60         0.00     18600.40         0.00     38125.00     38789.20     59465.90     61124.00    126567.00    132235.00    163045.00    124879.00     81828.40    152426.00     70160.70     83767.10
2018-01-13/19:01:25.58          0.00000      0.00000      0.00000      0.00000      0.00000      0.00000      0.00000      0.00000      22063.1      0.00000      0.00000      0.00000      0.00000      0.00000      0.00000      0.00000      0.00000      0.00000                 0.00         0.00     18914.80         0.00         0.00         0.00     36802.40         0.00     18227.40         0.00         0.00     36103.60     18011.80     53938.60     17953.80     35868.30     53759.30     53730.20     17904.60     53710.40     53718.80     35826.30     89623.60     71764.30     35926.40     89962.60     36060.00     36156.20         0.00     18217.10     73263.70     55323.50     55801.40     18803.30     57187.70     38789.20     39643.80     81498.90     84377.30     66116.70    232924.00     99903.10    163658.00         0.00    105241.00    167535.00
2018-01-13/19:01:27.58          0.00000      0.00000      0.00000      0.00000      0.00000      0.00000      0.00000      0.00000      0.00000      0.00000      0.00000      21014.9      0.00000      0.00000      0.00000      0.00000      0.00000      0.00000                 0.00         0.00         0.00         0.00         0.00         0.00         0.00         0.00         0.00         0.00         0.00     36103.60         0.00     17979.40         0.00     89671.50     71679.30     17910.00     89524.10     35806.80         0.00     17913.10     89623.60     35881.90     53889.70     35984.70     72120.40     18078.10     54418.30     18217.10     54947.60     73764.90     55801.40     56410.20     38125.00     38789.20     19821.80    122249.00    105472.00    110195.00     93167.80     24975.60    136381.00     30484.90         0.00     83767.10
2018-01-13/19:01:29.58          0.00000      0.00000      0.00000      0.00000      0.00000      0.00000      0.00000      0.00000      0.00000      0.00000      0.00000      0.00000      0.00000      0.00000      0.00000      0.00000      19674.1      0.00000             19262.30     19080.70         0.00         0.00         0.00         0.00         0.00         0.00         0.00         0.00         0.00         0.00         0.00         0.00     17953.80     89671.50     71679.30     35820.00         0.00     89517.90     53718.80         0.00     17924.50     35881.90     35926.40     35984.70         0.00     18078.10     36278.70     36434.30         0.00         0.00     55801.40     56410.20     76250.50     38789.20     99110.40     81498.90    210947.00     66116.70         0.00     24975.60     54552.10         0.00     35080.30    125651.00
2018-01-13/19:01:31.58          0.00000      0.00000      0.00000      0.00000      0.00000      0.00000      0.00000      0.00000      0.00000      0.00000      0.00000      0.00000      0.00000      0.00000      0.00000      0.00000      0.00000      0.00000                 0.00         0.00         0.00         0.00         0.00     18507.80         0.00         0.00     18227.40         0.00         0.00         0.00         0.00         0.00     53861.70     17934.10     89599.40     17910.00     53714.20     71614.10     89531.90     35826.30     35849.10     35881.90     35926.40     53977.20     36060.00     18078.10     36278.70     54651.50     36631.60     55323.50     37200.80     56410.20     57187.70    116369.00    118933.00    142624.00    105472.00    242434.00    139753.00    149856.00    190935.00     30484.90     70160.70    167535.00
2018-01-13/19:01:33.58          25943.8      0.00000      0.00000      0.00000      23790.1      46641.3      0.00000      0.00000      0.00000      0.00000      0.00000      0.00000      20708.3      0.00000      0.00000      0.00000      0.00000      0.00000                 0.00         0.00         0.00         0.00         0.00         0.00         0.00         0.00         0.00     18158.50         0.00         0.00         0.00         0.00     17953.80         0.00         0.00     53730.20     71619.10         0.00     17906.20         0.00     35849.10         0.00     53889.70     17992.30     18029.90     18078.10     18139.30         0.00     73263.70     73764.90     18600.40     18803.30    114376.00     96973.90     99110.40     61124.00    189852.00    154274.00     69875.60     74927.10     54552.10    121941.00         0.00         0.00
2018-01-13/19:01:35.58          0.00000      0.00000      0.00000      0.00000      23790.1      0.00000      0.00000      0.00000      0.00000      0.00000      0.00000      0.00000      0.00000      20421.6      0.00000      0.00000      0.00000      0.00000                 0.00     19080.70         0.00         0.00         0.00         0.00         0.00         0.00         0.00         0.00         0.00         0.00         0.00         0.00         0.00     35868.30         0.00     53730.20     53714.20     17903.40     35812.40     53739.60         0.00         0.00     71853.20     53977.20     54090.10     18078.10     18139.30     36434.30     18315.80     36882.20     55801.40     56410.20     57187.70     58184.00    237870.00    101874.00    210947.00     88155.90    139753.00     49951.30     27276.00    152426.00    140322.00         0.00
2018-01-13/19:01:37.58          0.00000      25362.2      0.00000      0.00000      23790.1      0.00000      0.00000      0.00000      44126.4      0.00000      0.00000      0.00000      0.00000      0.00000      0.00000      0.00000      0.00000      0.00000             57787.40         0.00         0.00         0.00     18628.70         0.00         0.00         0.00         0.00     18158.50         0.00         0.00         0.00     35958.90         0.00         0.00     35839.40         0.00         0.00     35806.90         0.00         0.00     53773.90     53823.10     17963.10     35984.70     18029.90     54234.50    108837.00     54651.60     36631.60     36882.20     37200.80     18803.30         0.00     58184.00     99110.40     61124.00    126567.00    176314.00    186338.00    174832.00    163658.00    121941.00    105241.00     83767.10
2018-01-13/19:01:39.58          25943.8      0.00000      0.00000      0.00000      0.00000      23320.6      0.00000      0.00000      66189.8      43383.3      0.00000      0.00000      0.00000      0.00000      0.00000      0.00000      0.00000      19460.0             19262.30     19080.70         0.00         0.00         0.00         0.00         0.00         0.00         0.00         0.00         0.00         0.00         0.00         0.00     35907.70     35868.30         0.00     17910.00     17904.60     17903.40     17906.20         0.00     17924.50     17940.90     17963.10         0.00     36060.00     18078.10     18139.30     36434.30     36631.60     18441.10     18600.40     37606.70     76250.50     77578.90     99110.40    122249.00    126567.00    132235.00     93167.80     49951.30     54552.10         0.00    140322.00     41883.40
2018-01-13/19:01:41.58          0.00000      0.00000      0.00000      0.00000      0.00000      0.00000      0.00000      0.00000      0.00000      0.00000      0.00000      0.00000      0.00000      0.00000      0.00000      0.00000      39348.4      0.00000                 0.00         0.00         0.00         0.00         0.00         0.00     36802.40         0.00         0.00         0.00         0.00     18051.70         0.00         0.00         0.00         0.00         0.00         0.00         0.00         0.00         0.00         0.00     35849.10     17940.90     35926.40     53977.20         0.00         0.00         0.00     18217.10     54947.60     55323.50     18600.40     37606.70     76250.50     58184.00     19821.80     40749.20    189852.00         0.00     69875.60     49951.30     54552.10     30484.90     70160.70     41883.40
2018-01-13/19:01:43.58          0.00000      0.00000      0.00000      0.00000      0.00000      0.00000      0.00000      0.00000      22063.1      0.00000      0.00000      0.00000      0.00000      0.00000      0.00000      0.00000      0.00000      0.00000                 0.00         0.00         0.00         0.00         0.00     18507.80         0.00         0.00         0.00     36317.10     18100.30         0.00         0.00         0.00         0.00         0.00         0.00         0.00         0.00         0.00         0.00         0.00         0.00     53823.10     17963.10         0.00         0.00         0.00         0.00     18217.10         0.00         0.00     18600.40     18803.30     19062.50    116369.00     39643.80    163000.00    126567.00    110195.00    116460.00     74927.10     54552.10     60969.90    105241.00    167535.00
2018-01-13/19:01:45.58          0.00000      0.00000      0.00000      0.00000      0.00000      0.00000      0.00000      0.00000      0.00000      0.00000      0.00000      0.00000      41416.7      0.00000      0.00000      0.00000      19674.1      0.00000                 0.00         0.00         0.00         0.00         0.00         0.00         0.00         0.00         0.00         0.00         0.00         0.00     18011.80         0.00     35907.70         0.00         0.00         0.00         0.00         0.00         0.00         0.00         0.00         0.00         0.00         0.00     18029.90         0.00         0.00         0.00     18315.80         0.00         0.00         0.00     19062.50     19394.50         0.00    142624.00    232042.00    132235.00     46583.60     49951.30     54552.10     60970.00    105241.00    167535.00
2018-01-13/19:01:47.58          0.00000      0.00000      24810.0      0.00000      0.00000      0.00000      0.00000      0.00000      0.00000      0.00000      0.00000      0.00000      0.00000      0.00000      0.00000      0.00000      0.00000      0.00000                 0.00         0.00         0.00         0.00         0.00     37015.70     18401.10         0.00         0.00     18158.50         0.00         0.00         0.00         0.00         0.00         0.00         0.00         0.00         0.00         0.00         0.00         0.00         0.00     35881.90     17963.10         0.00         0.00         0.00         0.00     36434.30         0.00     18441.10         0.00         0.00         0.00     19394.50     39643.80     81498.90    232042.00    110195.00     93167.80     74927.10     54552.10     60970.00     70160.80    125651.00
2018-01-13/19:01:49.58          0.00000      0.00000      0.00000      0.00000      0.00000      0.00000      0.00000      0.00000      0.00000      0.00000      0.00000      0.00000      0.00000      0.00000      20154.2      0.00000      0.00000      19460.0                 0.00         0.00         0.00         0.00         0.00     18507.80         0.00         0.00         0.00         0.00     18100.30         0.00         0.00         0.00         0.00         0.00         0.00         0.00         0.00         0.00         0.00     17913.10         0.00         0.00         0.00         0.00         0.00         0.00     18139.30         0.00         0.00         0.00         0.00         0.00         0.00     38789.20     39643.80     40749.20    105472.00    132235.00    139753.00         0.00    109105.00    152426.00     70160.80     83767.10
2018-01-13/19:01:51.58          0.00000      0.00000      0.00000      0.00000      0.00000      23320.6      22876.8      0.00000      0.00000      43383.3      21342.4      0.00000      41416.7      0.00000      0.00000      0.00000      0.00000      0.00000                 0.00         0.00         0.00         0.00         0.00     18507.80         0.00         0.00         0.00         0.00         0.00     18051.70         0.00     17979.40         0.00         0.00         0.00         0.00         0.00     17903.40         0.00         0.00         0.00     35881.90         0.00     17992.30         0.00         0.00     54418.30         0.00     18315.80         0.00         0.00         0.00     38125.00         0.00     79288.10     40749.20    126567.00     44077.70     69875.70    124879.00     54552.10         0.00     35080.30     83767.10
2018-01-13/19:01:53.58          0.00000      0.00000      49620.1      0.00000      0.00000      23320.6      0.00000      0.00000      0.00000      0.00000      0.00000      0.00000      0.00000      0.00000      0.00000      0.00000      0.00000      19460.0                 0.00         0.00         0.00         0.00     18628.70         0.00         0.00         0.00         0.00         0.00         0.00         0.00         0.00     17979.40     17953.80         0.00         0.00         0.00         0.00         0.00         0.00         0.00         0.00         0.00         0.00         0.00         0.00         0.00     18139.30         0.00         0.00     18441.10         0.00         0.00     38125.00     19394.50     19821.90    142624.00     63282.80     66116.70     69875.70     74927.10     81828.40     91455.20         0.00     41883.40
2018-01-13/19:01:55.58          0.00000      0.00000      0.00000      0.00000      0.00000      0.00000      0.00000      0.00000      44126.4      0.00000      0.00000      0.00000      0.00000      0.00000      0.00000      0.00000      39348.4      0.00000                 0.00         0.00         0.00         0.00         0.00         0.00         0.00         0.00         0.00         0.00         0.00         0.00         0.00         0.00         0.00         0.00         0.00         0.00         0.00         0.00         0.00         0.00         0.00         0.00     17963.10         0.00         0.00         0.00     18139.30         0.00         0.00         0.00         0.00         0.00     19062.50         0.00     19821.90     40749.20    168757.00     88155.90     46583.60     49951.30     81828.40    243884.00     35080.30    125651.00
2018-01-13/19:01:57.58          25943.8      0.00000      0.00000      0.00000      0.00000      0.00000      0.00000      0.00000      0.00000      0.00000      0.00000      0.00000      0.00000      0.00000      0.00000      0.00000      0.00000      0.00000                 0.00         0.00         0.00         0.00         0.00         0.00     18401.10         0.00         0.00         0.00         0.00         0.00         0.00         0.00         0.00         0.00         0.00         0.00     17904.60         0.00         0.00         0.00         0.00         0.00         0.00         0.00         0.00         0.00         0.00         0.00     36631.60     36882.20         0.00     37606.70         0.00     96973.90         0.00    183375.00     21094.10    132235.00     69875.70    124879.00     27276.00         0.00         0.00     41883.40
2018-01-13/19:01:59.58          0.00000      0.00000      0.00000      24286.3      0.00000      0.00000      0.00000      0.00000      44126.4      0.00000      0.00000      0.00000      0.00000      0.00000      0.00000      0.00000      0.00000      38920.1                 0.00     19080.70         0.00         0.00         0.00     37015.80         0.00         0.00         0.00         0.00     18100.30         0.00         0.00         0.00     17953.80         0.00         0.00         0.00         0.00         0.00         0.00         0.00         0.00         0.00         0.00     17992.30         0.00     18078.10         0.00         0.00         0.00         0.00     18600.40         0.00     57187.70         0.00         0.00    122249.00     84377.30    176314.00    116460.00    124879.00    109105.00     91455.20     35080.30         0.00
2018-01-13/19:02:01.58          0.00000      0.00000      0.00000      0.00000      0.00000      0.00000      0.00000      44916.0      0.00000      0.00000      0.00000      0.00000      0.00000      0.00000      0.00000      0.00000      0.00000      0.00000                 0.00         0.00         0.00         0.00         0.00         0.00     18401.10         0.00         0.00         0.00         0.00         0.00         0.00     35958.90         0.00         0.00     17919.70         0.00         0.00         0.00         0.00     17913.10         0.00     35881.90         0.00         0.00         0.00     36156.30         0.00         0.00         0.00         0.00         0.00         0.00     57187.70     58184.00     79288.10     20374.60    147662.00    154274.00     46583.60         0.00     54552.10     60970.00    140322.00    125651.00
2018-01-13/19:02:03.58          0.00000      0.00000      0.00000      0.00000      0.00000      0.00000      0.00000      0.00000      0.00000      0.00000      21342.5      0.00000      0.00000      20421.6      20154.2      0.00000      0.00000      0.00000             19262.30         0.00     37829.60         0.00         0.00     18507.80         0.00         0.00         0.00         0.00         0.00         0.00         0.00     17979.40     17953.80         0.00         0.00         0.00         0.00         0.00         0.00         0.00         0.00         0.00         0.00         0.00     18029.90         0.00         0.00         0.00         0.00     18441.10         0.00         0.00         0.00         0.00     39643.80    203751.00     84377.30    132235.00     69875.70    174832.00     27276.00    121941.00     70160.80     83767.10
2018-01-13/19:02:05.58          0.00000      0.00000      0.00000      0.00000      0.00000      46641.3      0.00000      0.00000      0.00000      0.00000      0.00000      42030.0      0.00000      0.00000      0.00000      0.00000      19674.1      0.00000                 0.00         0.00         0.00         0.00         0.00     18507.80         0.00         0.00         0.00         0.00         0.00         0.00         0.00         0.00     17953.80         0.00         0.00         0.00         0.00         0.00         0.00         0.00         0.00         0.00         0.00         0.00     18029.90         0.00         0.00         0.00         0.00     36882.20     37200.90         0.00     57187.70     38789.20     39643.80    183375.00     84377.30    110195.00    256217.00    174832.00         0.00    121941.00    175403.00    209420.00
2018-01-13/19:02:07.58          0.00000      0.00000      0.00000      0.00000      23790.1      0.00000      0.00000      0.00000      0.00000      0.00000      0.00000      0.00000      0.00000      0.00000      0.00000      0.00000      0.00000      19460.0                 0.00     19080.70         0.00         0.00         0.00         0.00     18401.10         0.00         0.00         0.00         0.00         0.00     36023.70         0.00         0.00         0.00         0.00         0.00         0.00         0.00         0.00         0.00         0.00     17940.90     17963.10     17992.30         0.00         0.00     18139.30         0.00         0.00         0.00     37200.90         0.00         0.00     38789.20     19821.90    163000.00    189852.00    220394.00     69875.70    124879.00     27276.00         0.00    105241.00         0.00
2018-01-13/19:02:09.58          0.00000      50724.6      0.00000      0.00000      0.00000      0.00000      0.00000      0.00000      0.00000      0.00000      0.00000      0.00000      0.00000      0.00000      0.00000      0.00000      0.00000      0.00000                 0.00         0.00         0.00         0.00         0.00         0.00         0.00         0.00         0.00         0.00         0.00         0.00         0.00         0.00         0.00         0.00         0.00         0.00         0.00         0.00         0.00         0.00     17924.50         0.00     35926.40     17992.30         0.00     54234.50         0.00         0.00         0.00         0.00         0.00     37606.70     38125.00     38789.20     59465.90     61124.00    168757.00     66116.70    116460.00     74927.10         0.00    121941.00    140322.00     41883.40
2018-01-13/19:02:11.58          0.00000      0.00000      0.00000      0.00000      0.00000      23320.6      0.00000      0.00000      22063.1      0.00000      0.00000      0.00000      20708.3      20421.6      0.00000      0.00000      0.00000      19460.0                 0.00     19080.70         0.00         0.00         0.00         0.00         0.00         0.00         0.00         0.00         0.00         0.00         0.00         0.00     17953.80         0.00         0.00         0.00         0.00         0.00         0.00         0.00         0.00         0.00         0.00         0.00         0.00         0.00     18139.30         0.00         0.00         0.00         0.00     18803.30         0.00     19394.60     19821.90    101874.00    210947.00    110195.00     69875.70     74927.10    109105.00     30484.90    105241.00    167535.00
2018-01-13/19:02:13.58          0.00000      0.00000      0.00000      0.00000      0.00000      0.00000      0.00000      0.00000      0.00000      0.00000      0.00000      0.00000      0.00000      0.00000      20154.2      0.00000      0.00000      0.00000                 0.00         0.00     18914.80     56292.90         0.00         0.00         0.00         0.00         0.00         0.00         0.00         0.00         0.00         0.00         0.00         0.00         0.00     17910.00         0.00         0.00         0.00         0.00         0.00         0.00         0.00         0.00         0.00         0.00         0.00         0.00         0.00         0.00         0.00         0.00     38125.00         0.00     39643.80     40749.20    126567.00    132235.00     69875.70     99903.10         0.00     91455.20         0.00     41883.40
2018-01-13/19:02:15.58          0.00000      0.00000      0.00000      0.00000      0.00000      0.00000      0.00000      0.00000      0.00000      0.00000      0.00000      21015.0      0.00000      0.00000      0.00000      0.00000      19674.1      0.00000                 0.00         0.00         0.00     18764.20         0.00         0.00         0.00         0.00         0.00         0.00         0.00         0.00         0.00         0.00         0.00     17934.10         0.00         0.00     35809.30         0.00         0.00         0.00         0.00     35881.90     17963.10         0.00     18029.90         0.00         0.00     18217.10     18315.80         0.00         0.00     18803.30         0.00     19394.60     59465.90    101874.00    105472.00     44077.70     69875.70         0.00     27276.00     30484.90    140322.00     41883.40
2018-01-13/19:02:17.58          0.00000      0.00000      0.00000      0.00000      0.00000      0.00000      0.00000      0.00000      0.00000      0.00000      21342.5      0.00000      0.00000      0.00000      0.00000      0.00000      0.00000      19460.0                 0.00         0.00         0.00         0.00         0.00         0.00         0.00     91540.70         0.00         0.00         0.00         0.00         0.00         0.00         0.00         0.00     17919.70     17910.00         0.00         0.00         0.00         0.00         0.00     53823.10     35926.40         0.00         0.00         0.00     18139.30         0.00         0.00         0.00         0.00         0.00     19062.50         0.00     59465.90    101874.00    189852.00     88155.90     93167.80         0.00     81828.40     30484.90    105241.00    125651.00
2018-01-13/19:02:19.58          0.00000      0.00000      0.00000      0.00000      0.00000      0.00000      0.00000      0.00000      0.00000      0.00000      0.00000      0.00000      0.00000      0.00000      0.00000      0.00000      19674.1      38920.1                 0.00     19080.70     18914.80         0.00         0.00     18507.80         0.00         0.00     18227.40     36317.10         0.00         0.00         0.00         0.00         0.00         0.00         0.00         0.00         0.00         0.00         0.00         0.00         0.00         0.00         0.00         0.00         0.00         0.00         0.00         0.00         0.00         0.00     18600.40         0.00     19062.50     38789.20         0.00    101874.00     84377.30    154274.00     46583.60     24975.60         0.00     60970.00     70160.80    125651.00
2018-01-13/19:02:21.58          0.00000      0.00000      0.00000      0.00000      0.00000      0.00000      0.00000      22457.9      0.00000      0.00000      0.00000      0.00000      0.00000      0.00000      0.00000      0.00000      0.00000      0.00000                 0.00         0.00         0.00         0.00         0.00     18507.80         0.00     18307.90         0.00         0.00         0.00         0.00         0.00         0.00     17953.80         0.00         0.00         0.00         0.00         0.00     35812.50         0.00         0.00         0.00         0.00         0.00         0.00         0.00         0.00         0.00         0.00         0.00         0.00         0.00     38125.00         0.00     19821.90     81498.90     84377.30     44077.70    116460.00     74927.10     54552.10     30484.90    105241.00    167535.00
2018-01-13/19:02:23.58          51887.9      25362.2      49620.2      0.00000      0.00000      0.00000      0.00000      0.00000      0.00000      0.00000      0.00000      0.00000      0.00000      0.00000      0.00000      0.00000      0.00000      0.00000                 0.00     38161.60         0.00         0.00         0.00     18507.80         0.00         0.00     18227.40         0.00         0.00     36103.60         0.00         0.00         0.00         0.00     53759.30     17910.00         0.00         0.00         0.00         0.00         0.00         0.00         0.00         0.00         0.00     18078.10         0.00         0.00         0.00     18441.10         0.00     18803.30     19062.50         0.00         0.00     40749.20     42188.40    132235.00     93167.80     24975.60         0.00     91455.20         0.00     83767.10
2018-01-13/19:02:25.58          0.00000      0.00000      0.00000      0.00000      0.00000      0.00000      0.00000      0.00000      0.00000      0.00000      0.00000      0.00000      0.00000      20421.6      0.00000      0.00000      0.00000      0.00000                 0.00         0.00         0.00         0.00         0.00     18507.80         0.00         0.00         0.00         0.00         0.00         0.00         0.00         0.00         0.00         0.00         0.00         0.00     17904.60         0.00         0.00         0.00         0.00         0.00         0.00     17992.30         0.00         0.00         0.00         0.00         0.00         0.00     18600.40     75213.90         0.00     38789.20     19821.90     40749.20    126567.00     66116.70     93167.80     74927.10     27276.00     30484.90    210485.00     41883.40
2018-01-13/19:02:27.58          0.00000      0.00000      0.00000      0.00000      0.00000      0.00000      0.00000      0.00000      0.00000      0.00000      0.00000      0.00000      0.00000      0.00000      0.00000      0.00000      0.00000      0.00000                 0.00         0.00         0.00         0.00         0.00         0.00     18401.10         0.00         0.00         0.00         0.00         0.00         0.00         0.00         0.00         0.00         0.00         0.00         0.00         0.00         0.00         0.00         0.00         0.00         0.00         0.00         0.00         0.00         0.00     18217.10     18315.80         0.00         0.00         0.00     38125.00         0.00     19821.90     40749.20    210947.00     88155.90     93167.80     74927.10     81828.40         0.00     70160.80    125651.00
2018-01-13/19:02:29.58          0.00000      0.00000      0.00000      0.00000      0.00000      0.00000      0.00000      0.00000      0.00000      0.00000      0.00000      0.00000      0.00000      0.00000      0.00000      0.00000      19674.1      0.00000                 0.00         0.00     18914.80         0.00         0.00         0.00         0.00     18307.90         0.00         0.00         0.00         0.00         0.00         0.00         0.00         0.00         0.00     35820.10         0.00         0.00         0.00         0.00         0.00         0.00         0.00         0.00         0.00         0.00         0.00         0.00         0.00         0.00         0.00         0.00     38125.00     19394.60         0.00     61124.00    168757.00    110195.00     69875.70    124879.00     27276.00    152426.00    105241.00    125651.00
2018-01-13/19:02:31.58          0.00000      0.00000      0.00000      24286.3      0.00000      0.00000      0.00000      0.00000      22063.1      43383.3      0.00000      63045.2      0.00000      20421.6      0.00000      0.00000      0.00000      0.00000                 0.00         0.00         0.00         0.00         0.00         0.00         0.00         0.00         0.00         0.00         0.00         0.00         0.00         0.00         0.00         0.00         0.00         0.00         0.00         0.00         0.00         0.00         0.00         0.00         0.00     17992.30         0.00         0.00         0.00         0.00         0.00         0.00         0.00         0.00         0.00         0.00     59465.90     20374.60     84377.40    132235.00    116460.00     74927.10         0.00     30484.90     70160.80     83767.10
2018-01-13/19:02:33.58          0.00000      0.00000      0.00000      0.00000      0.00000      0.00000      0.00000      22457.9      0.00000      0.00000      0.00000      0.00000      0.00000      0.00000      0.00000      0.00000      0.00000      0.00000                 0.00         0.00         0.00         0.00         0.00         0.00     55203.70         0.00         0.00         0.00         0.00         0.00         0.00         0.00         0.00         0.00         0.00         0.00         0.00         0.00         0.00         0.00         0.00         0.00         0.00     17992.30         0.00         0.00     18139.30         0.00     18315.80     18441.10     18600.40     18803.30         0.00         0.00     39643.80     40749.20    210947.00     88155.90     93167.80     24975.60         0.00     60970.00     35080.30     83767.10
2018-01-13/19:02:35.58          0.00000      0.00000      0.00000      0.00000      23790.1      0.00000      22876.8      0.00000      0.00000      0.00000      0.00000      0.00000      0.00000      0.00000      40308.6      0.00000      19674.1      19460.0             19262.40         0.00         0.00         0.00     18628.70         0.00         0.00         0.00         0.00     18158.50         0.00         0.00     18011.80         0.00         0.00         0.00         0.00         0.00         0.00         0.00         0.00         0.00         0.00         0.00         0.00         0.00     18030.00         0.00         0.00         0.00         0.00         0.00     37200.90         0.00         0.00         0.00     39643.80     20374.60     42188.40    110195.00     69875.70    149856.00     81828.40     30484.90         0.00    293189.00
2018-01-13/19:02:37.58          0.00000      0.00000      0.00000      0.00000      0.00000      0.00000      0.00000      0.00000      0.00000      21691.6      0.00000      0.00000      0.00000      0.00000      0.00000      19905.3      0.00000      0.00000                 0.00         0.00         0.00         0.00         0.00         0.00         0.00         0.00         0.00         0.00         0.00         0.00         0.00         0.00         0.00         0.00         0.00         0.00         0.00         0.00         0.00     17913.10     53773.90         0.00         0.00         0.00    108181.00         0.00         0.00         0.00         0.00         0.00         0.00         0.00     38125.00         0.00     19821.90     61124.00    105472.00    220394.00     46583.60     74927.20     54552.10     60970.00     35080.30    125651.00
2018-01-13/19:02:39.58          0.00000      0.00000      0.00000      0.00000      0.00000      0.00000      0.00000      0.00000      0.00000      0.00000      0.00000      42030.0      0.00000      20421.6      0.00000      0.00000      0.00000      0.00000                 0.00         0.00         0.00         0.00         0.00         0.00         0.00         0.00         0.00         0.00         0.00         0.00     18011.80         0.00         0.00         0.00         0.00         0.00         0.00         0.00         0.00     53739.70     17924.50         0.00     17963.10         0.00         0.00         0.00         0.00         0.00         0.00         0.00         0.00     18803.30         0.00     19394.60     19821.90         0.00     42188.40    242434.00     93167.90         0.00     27276.00         0.00         0.00         0.00
2018-01-13/19:02:41.58          0.00000      0.00000      0.00000      24286.3      0.00000      0.00000      0.00000      22457.9      0.00000      0.00000      0.00000      0.00000      0.00000      40843.4      0.00000      19905.3      0.00000      19460.0             19262.40         0.00     18914.80         0.00         0.00     37015.80         0.00         0.00         0.00         0.00     36200.70     18051.70     18011.80         0.00         0.00         0.00         0.00         0.00         0.00         0.00         0.00         0.00     35849.10     17940.90         0.00         0.00     54090.20     54234.60         0.00         0.00         0.00     18441.10         0.00         0.00     57187.70     38789.20         0.00     20374.60     63282.80    110195.00    139753.00     99903.20     54552.10    121941.00         0.00     41883.40
2018-01-13/19:02:43.58          0.00000      0.00000      0.00000      0.00000      0.00000      0.00000      0.00000      0.00000      0.00000      0.00000      0.00000      0.00000      0.00000      20421.6      20154.2      19905.3      0.00000      0.00000                 0.00         0.00         0.00         0.00         0.00         0.00         0.00         0.00         0.00         0.00     18100.30         0.00     18011.80         0.00         0.00     17934.10         0.00         0.00         0.00         0.00         0.00         0.00     17924.50     17940.90     17963.10         0.00         0.00         0.00         0.00         0.00         0.00         0.00         0.00         0.00     19062.50     38789.20     19821.90         0.00     21094.20    154274.00    116460.00     24975.60    109105.00     60970.00    105241.00         0.00
2018-01-13/19:02:45.58          0.00000      0.00000      0.00000      0.00000      0.00000      0.00000      0.00000      0.00000      0.00000      0.00000      0.00000      0.00000      0.00000      0.00000      0.00000      0.00000      0.00000      0.00000                 0.00         0.00         0.00     18764.20         0.00         0.00         0.00         0.00         0.00     18158.50         0.00         0.00         0.00         0.00         0.00     17934.10         0.00         0.00         0.00         0.00         0.00         0.00         0.00         0.00         0.00         0.00         0.00     18078.10         0.00         0.00     18315.80         0.00     55801.50         0.00     19062.50         0.00     39643.80     61124.00     84377.40    154274.00    163045.00     74927.20     27276.00    152426.00    105241.00     83767.10
2018-01-13/19:02:47.58          0.00000      0.00000      0.00000      0.00000      0.00000      0.00000      0.00000      0.00000      0.00000      0.00000      0.00000      0.00000      0.00000      0.00000      0.00000      0.00000      0.00000      0.00000                 0.00     19080.70     18914.80         0.00         0.00         0.00     18401.10         0.00     18227.40         0.00         0.00         0.00         0.00         0.00         0.00         0.00         0.00         0.00         0.00         0.00         0.00         0.00         0.00         0.00         0.00         0.00         0.00         0.00         0.00         0.00         0.00         0.00     37200.90         0.00         0.00         0.00         0.00         0.00    168757.00    154274.00     69875.70     49951.30     81828.40    121941.00         0.00     83767.10
2018-01-13/19:02:49.58          0.00000      25362.2      0.00000      0.00000      0.00000      0.00000      0.00000      0.00000      22063.1      21691.6      0.00000      0.00000      0.00000      0.00000      20154.2      19905.3      0.00000      0.00000                 0.00         0.00         0.00         0.00     18628.70         0.00         0.00         0.00         0.00         0.00         0.00         0.00         0.00         0.00     17953.80         0.00         0.00         0.00         0.00         0.00     35812.50         0.00         0.00         0.00         0.00         0.00         0.00     36156.30         0.00         0.00         0.00         0.00         0.00     18803.30         0.00         0.00         0.00     81499.00    126567.00     66116.80     46583.70    124879.00     54552.10     30484.90    105241.00     41883.40
2018-01-13/19:02:51.58          0.00000      0.00000      0.00000      0.00000      0.00000      0.00000      0.00000      22457.9      0.00000      0.00000      0.00000      0.00000      0.00000      0.00000      0.00000      0.00000      0.00000      0.00000                 0.00         0.00         0.00         0.00     18628.70         0.00         0.00     54924.10         0.00         0.00         0.00         0.00         0.00     17979.40         0.00         0.00         0.00         0.00         0.00         0.00         0.00         0.00         0.00         0.00         0.00         0.00     18030.00         0.00         0.00         0.00     18315.80     36882.30         0.00     18803.30     19062.50     58184.00     39643.80         0.00     63282.80     66116.80    139753.00     74927.20     81828.50     60970.00     35080.30    125651.00
2018-01-13/19:02:53.58          0.00000      0.00000      0.00000      0.00000      0.00000      0.00000      0.00000      0.00000      22063.1      0.00000      0.00000      21015.0      0.00000      0.00000      0.00000      0.00000      0.00000      0.00000                 0.00         0.00         0.00         0.00         0.00         0.00     36802.40         0.00     36454.80         0.00         0.00         0.00         0.00         0.00         0.00         0.00         0.00     17910.00         0.00         0.00         0.00         0.00         0.00     17940.90         0.00     17992.30         0.00         0.00         0.00     36434.30         0.00         0.00         0.00         0.00         0.00         0.00         0.00     40749.20     42188.40     88155.90     93167.90     99903.20     81828.50    182912.00     70160.80    125651.00
2018-01-13/19:02:55.58          0.00000      0.00000      24810.0      0.00000      0.00000      0.00000      0.00000      0.00000      0.00000      0.00000      0.00000      0.00000      0.00000      0.00000      0.00000      0.00000      0.00000      19460.0                 0.00     19080.70         0.00         0.00         0.00         0.00     18401.10         0.00     36454.80         0.00         0.00     36103.60         0.00         0.00     35907.70         0.00         0.00         0.00         0.00         0.00         0.00         0.00         0.00         0.00         0.00         0.00         0.00         0.00         0.00     36434.30     18315.80     18441.10     18600.40         0.00         0.00         0.00         0.00         0.00     84377.40     88155.90     93167.90         0.00         0.00     60970.00         0.00     83767.10
2018-01-13/19:02:57.58          0.00000      0.00000      0.00000      24286.3      0.00000      0.00000      0.00000      0.00000      0.00000      0.00000      0.00000      0.00000      0.00000      0.00000      0.00000      0.00000      0.00000      0.00000                 0.00     38161.60     18914.80         0.00         0.00         0.00         0.00         0.00         0.00         0.00         0.00     36103.60     36023.70         0.00     53861.70         0.00     53759.30         0.00         0.00         0.00         0.00         0.00         0.00         0.00         0.00         0.00     18030.00     18078.10         0.00         0.00         0.00         0.00         0.00     18803.30     19062.50     19394.60     59465.90     20374.60    126567.00    110195.00    139753.00     74927.20     54552.10     60970.00     70160.80         0.00
2018-01-13/19:02:59.58          25943.9      0.00000      0.00000      0.00000      0.00000      46641.3      0.00000      0.00000      0.00000      0.00000      0.00000      21015.0      0.00000      0.00000      0.00000      0.00000      0.00000      19460.0                 0.00         0.00         0.00         0.00         0.00         0.00         0.00         0.00     18227.40         0.00         0.00         0.00     18011.80     17979.40         0.00         0.00         0.00         0.00         0.00         0.00         0.00         0.00         0.00         0.00         0.00     17992.30         0.00         0.00         0.00         0.00         0.00     18441.10         0.00         0.00         0.00         0.00     19821.90     20374.60     42188.40    242434.00    116460.00    149856.00         0.00    121941.00         0.00    167535.00
                               
