# Supplementary material for: Miniature Dungey-like cycle at Mars
Source: Nat Commun. 2026 Jul 23;17:6129. doi: 10.1038/s41467-026-75019-3 (PMC13396348; doi:10.1038/s41467-026-75019-3)
Supplement: Supplementary file 3 — Source data [file 41467_2026_75019_MOESM3_ESM.zip › data_files/Fig_maven_20180113_190000_Bmaven_local.txt]

Panel        1:  B_local
ytitle=B_local [nT]
B!Dr!N B!DNS!N B!DEW!N
2018-01-13/18:58:30.02           37.753654      -4.3075198       18.676514
2018-01-13/18:58:30.05           37.696870      -4.2595501       18.633119
2018-01-13/18:58:30.08           37.641653      -4.2480174       18.663677
2018-01-13/18:58:30.11           37.787769      -4.2724383       18.674940
2018-01-13/18:58:30.14           37.772355      -4.2412357       18.569824
2018-01-13/18:58:30.17           37.782985      -4.2209169       18.548321
2018-01-13/18:58:30.20           37.813665      -4.2020453       18.531986
2018-01-13/18:58:30.24           37.845670      -4.1744605       18.504584
2018-01-13/18:58:30.27           37.864080      -4.1450937       18.469038
2018-01-13/18:58:30.30           37.876075      -4.1112766       18.440028
2018-01-13/18:58:30.33           37.888595      -4.0868560       18.420201
2018-01-13/18:58:30.36           37.907692      -4.0716234       18.395706
2018-01-13/18:58:30.39           37.935368      -4.0491035       18.380317
2018-01-13/18:58:30.42           37.955172      -4.0206113       18.370132
2018-01-13/18:58:30.45           37.981043      -4.0028718       18.349427
2018-01-13/18:58:30.49           37.995520      -3.9907363       18.327407
2018-01-13/18:58:30.52           38.019033      -3.9868869       18.307431
2018-01-13/18:58:30.55           38.051024      -3.9757802       18.293841
2018-01-13/18:58:30.58           38.097774      -3.9543975       18.283181
2018-01-13/18:58:30.61           38.137005      -3.9310168       18.270956
2018-01-13/18:58:30.64           38.164417      -3.9065575       18.266413
2018-01-13/18:58:30.67           38.173235      -3.8821741       18.258021
2018-01-13/18:58:30.70           38.186645      -3.8574563       18.242185
2018-01-13/18:58:30.74           38.210895      -3.8348686       18.225976
2018-01-13/18:58:30.77           38.226838      -3.7989508       18.209874
2018-01-13/18:58:30.80           38.246597      -3.7636660       18.199081
2018-01-13/18:58:30.83           38.259174      -3.7324335       18.181348
2018-01-13/18:58:30.86           38.280395      -3.7102941       18.168872
2018-01-13/18:58:30.89           38.301030      -3.6767348       18.163501
2018-01-13/18:58:30.92           38.329753      -3.6456571       18.149231
2018-01-13/18:58:30.95           38.370895      -3.6277630       18.134241
2018-01-13/18:58:30.99           38.415562      -3.6085635       18.115009
2018-01-13/18:58:31.02           38.435731      -3.5820560       18.096583
2018-01-13/18:58:31.05           38.477076      -3.5640871       18.087020
2018-01-13/18:58:31.08           38.509837      -3.5417958       18.071352
2018-01-13/18:58:31.11           38.543764      -3.5217952       18.062937
2018-01-13/18:58:31.14           38.552916      -3.4904978       18.044374
2018-01-13/18:58:31.17           38.569661      -3.4625551       18.017396
2018-01-13/18:58:31.20           38.581511      -3.4480635       17.994450
2018-01-13/18:58:31.24           38.589410      -3.4138238       17.972237
2018-01-13/18:58:31.27           38.592925      -3.3914624       17.959915
2018-01-13/18:58:31.30           38.616257      -3.3630961       17.953101
2018-01-13/18:58:31.33           38.618183      -3.3317402       17.942497
2018-01-13/18:58:31.36           38.625212      -3.3011894       17.945782
2018-01-13/18:58:31.39           38.636306      -3.2636603       17.947884
2018-01-13/18:58:31.42           38.655152      -3.2342229       17.943466
2018-01-13/18:58:31.45           38.671580      -3.2255375       17.937670
2018-01-13/18:58:31.49           38.701835      -3.2000833       17.930161
2018-01-13/18:58:31.52           38.724384      -3.1850160       17.926741
2018-01-13/18:58:31.55           38.759230      -3.1605974       17.919523
2018-01-13/18:58:31.58           38.782927      -3.1341905       17.904512
2018-01-13/18:58:31.61           38.817669      -3.1084748       17.886818
2018-01-13/18:58:31.64           38.837838      -3.0923222       17.857579
2018-01-13/18:58:31.67           38.865361      -3.0837467       17.817293
2018-01-13/18:58:31.70           38.902607      -3.0728957       17.788402
2018-01-13/18:58:31.74           38.927566      -3.0433723       17.752385
2018-01-13/18:58:31.77           38.946507      -3.0202000       17.716700
2018-01-13/18:58:31.80           38.975151      -2.9941210       17.678321
2018-01-13/18:58:31.83           39.003463      -2.9619873       17.645291
2018-01-13/18:58:31.86           39.030595      -2.9439559       17.618907
2018-01-13/18:58:31.89           39.076362      -2.9300034       17.581444
2018-01-13/18:58:31.92           39.127537      -2.9023710       17.553517
2018-01-13/18:58:31.95           39.164695      -2.8792505       17.531194
2018-01-13/18:58:31.99           39.198933      -2.8504522       17.490712
2018-01-13/18:58:32.02           39.251000      -2.8238305       17.474558
2018-01-13/18:58:32.05           39.287608      -2.7865065       17.464233
2018-01-13/18:58:32.08           39.335437      -2.7525549       17.451722
2018-01-13/18:58:32.11           39.365878      -2.7251110       17.427725
2018-01-13/18:58:32.14           39.402071      -2.6983147       17.395805
2018-01-13/18:58:32.17           39.419100      -2.6697579       17.362756
2018-01-13/18:58:32.20           39.441328      -2.6495824       17.320126
2018-01-13/18:58:32.24           39.474674      -2.6211859       17.275556
2018-01-13/18:58:32.27           39.507337      -2.5943850       17.240113
2018-01-13/18:58:32.30           39.532404      -2.5731923       17.194618
2018-01-13/18:58:32.33           39.569883      -2.5638607       17.140700
2018-01-13/18:58:32.36           39.599624      -2.5560278       17.088916
2018-01-13/18:58:32.39           39.632902      -2.5448701       17.031484
2018-01-13/18:58:32.42           39.670904      -2.5319246       16.982013
2018-01-13/18:58:32.45           39.714897      -2.5297288       16.939787
2018-01-13/18:58:32.49           39.775863      -2.5328791       16.895205
2018-01-13/18:58:32.52           39.818300      -2.5318971       16.864408
2018-01-13/18:58:32.55           39.865694      -2.5365662       16.841247
2018-01-13/18:58:32.58           39.908829      -2.5332968       16.807648
2018-01-13/18:58:32.61           39.939675      -2.5359973       16.768732
2018-01-13/18:58:32.64           39.991165      -2.5495361       16.726526
2018-01-13/18:58:32.67           40.039941      -2.5586516       16.679337
2018-01-13/18:58:32.70           40.089527      -2.5550882       16.642757
2018-01-13/18:58:32.74           40.135480      -2.5515455       16.599963
2018-01-13/18:58:32.77           40.169652      -2.5311271       16.564990
2018-01-13/18:58:32.80           40.201282      -2.5076264       16.517785
2018-01-13/18:58:32.83           40.228128      -2.4811661       16.463431
2018-01-13/18:58:32.86           40.273929      -2.4565993       16.404755
2018-01-13/18:58:32.89           40.324308      -2.4105043       16.345909
2018-01-13/18:58:32.92           40.363223      -2.3556490       16.290950
2018-01-13/18:58:32.95           40.406443      -2.2909335       16.245142
2018-01-13/18:58:32.99           40.462356      -2.2290454       16.197081
2018-01-13/18:58:33.02           40.513224      -2.1608619       16.144991
2018-01-13/18:58:33.05           40.558970      -2.0939892       16.080397
2018-01-13/18:58:33.08           40.615829      -2.0435297       16.015717
2018-01-13/18:58:33.11           40.673065      -2.0072858       15.954045
2018-01-13/18:58:33.14           40.726147      -1.9773587       15.897201
2018-01-13/18:58:33.17           40.789065      -1.9663214       15.847187
2018-01-13/18:58:33.20           40.831908      -1.9546216       15.785665
2018-01-13/18:58:33.24           40.882413      -1.9503706       15.721273
2018-01-13/18:58:33.27           40.917309      -1.9602463       15.641436
2018-01-13/18:58:33.30           40.961611      -1.9713428       15.573981
2018-01-13/18:58:33.33           40.988623      -1.9819424       15.517613
2018-01-13/18:58:33.36           41.026056      -1.9866202       15.462080
2018-01-13/18:58:33.39           41.051340      -1.9827752       15.411824
2018-01-13/18:58:33.42           41.086260      -1.9816240       15.349000
2018-01-13/18:58:33.45           41.119520      -1.9674461       15.282315
2018-01-13/18:58:33.49           41.157798      -1.9520199       15.225398
2018-01-13/18:58:33.52           41.188680      -1.9338154       15.175958
2018-01-13/18:58:33.55           41.229855      -1.9151504       15.135197
2018-01-13/18:58:33.58           41.265955      -1.9012898       15.073398
2018-01-13/18:58:33.61           41.316023      -1.8748407       14.997599
2018-01-13/18:58:33.64           41.357446      -1.8439874       14.933379
2018-01-13/18:58:33.67           41.415902      -1.7903331       14.876152
2018-01-13/18:58:33.70           41.460102      -1.7287480       14.846074
2018-01-13/18:58:33.74           41.505214      -1.6873308       14.819139
2018-01-13/18:58:33.77           41.545463      -1.6565407       14.801262
2018-01-13/18:58:33.80           41.579608      -1.6314029       14.787371
2018-01-13/18:58:33.83           41.603589      -1.6025933       14.764705
2018-01-13/18:58:33.86           41.634593      -1.5683266       14.756173
2018-01-13/18:58:33.89           41.652927      -1.5434390       14.761043
2018-01-13/18:58:33.92           41.684949      -1.5163242       14.753522
2018-01-13/18:58:33.95           41.706395      -1.5129953       14.743776
2018-01-13/18:58:33.99           41.736507      -1.5133359       14.728786
2018-01-13/18:58:34.02           41.763319      -1.4998208       14.717230
2018-01-13/18:58:34.05           41.797583      -1.4679762       14.687700
2018-01-13/18:58:34.08           41.826503      -1.4492685       14.637342
2018-01-13/18:58:34.11           41.867812      -1.4232325       14.587238
2018-01-13/18:58:34.14           41.894792      -1.3935348       14.546677
2018-01-13/18:58:34.17           41.944394      -1.3712384       14.500873
2018-01-13/18:58:34.20           41.978063      -1.3499733       14.464780
2018-01-13/18:58:34.24           42.020835      -1.3267466       14.423747
2018-01-13/18:58:34.27           42.056114      -1.3104060       14.383170
2018-01-13/18:58:34.30           42.080429      -1.2844195       14.345951
2018-01-13/18:58:34.33           42.106427      -1.2803392       14.314649
2018-01-13/18:58:34.36           42.139040      -1.2593833       14.289488
2018-01-13/18:58:34.39           42.172896      -1.2350592       14.281445
2018-01-13/18:58:34.42           42.213059      -1.2036733       14.267076
2018-01-13/18:58:34.45           42.243728      -1.1750433       14.260853
2018-01-13/18:58:34.49           42.280145      -1.1471019       14.246697
2018-01-13/18:58:34.52           42.311831      -1.1210073       14.224596
2018-01-13/18:58:34.55           42.342637      -1.0932487       14.197039
2018-01-13/18:58:34.58           42.373268      -1.0757710       14.173826
2018-01-13/18:58:34.61           42.405878      -1.0322721       14.148062
2018-01-13/18:58:34.64           42.444940     -0.99307838       14.136225
2018-01-13/18:58:34.67           42.466043     -0.96821876       14.111364
2018-01-13/18:58:34.70           42.482265     -0.94637502       14.101291
2018-01-13/18:58:34.74           42.504280     -0.92872743       14.074749
2018-01-13/18:58:34.77           42.521305     -0.92252097       14.048238
2018-01-13/18:58:34.80           42.533267     -0.90244300       14.023379
2018-01-13/18:58:34.83           42.554098     -0.87628969       14.003015
2018-01-13/18:58:34.86           42.576674     -0.83796194       13.973177
2018-01-13/18:58:34.89           42.603875     -0.81081388       13.953432
2018-01-13/18:58:34.92           42.639746     -0.78863139       13.936200
2018-01-13/18:58:34.95           42.669913     -0.75962982       13.922644
2018-01-13/18:58:34.99           42.708954     -0.71664412       13.887476
2018-01-13/18:58:35.02           42.750191     -0.68429391       13.868397
2018-01-13/18:58:35.05           42.782561     -0.64509090       13.839943
2018-01-13/18:58:35.08           42.812495     -0.61702375       13.814594
2018-01-13/18:58:35.11           42.836193     -0.58580384       13.788488
2018-01-13/18:58:35.14           42.873980     -0.56709944       13.767155
2018-01-13/18:58:35.17           42.902277     -0.53819015       13.749089
2018-01-13/18:58:35.20           42.916437     -0.51126029       13.718450
2018-01-13/18:58:35.24           42.941722     -0.48575978       13.681513
2018-01-13/18:58:35.27           42.965498     -0.48114327       13.661535
2018-01-13/18:58:35.30           42.985142     -0.45487847       13.635228
2018-01-13/18:58:35.33           43.012645     -0.42960674       13.624990
2018-01-13/18:58:35.36           43.068931     -0.40253061       13.616759
2018-01-13/18:58:35.39           43.118526     -0.37998920       13.608908
2018-01-13/18:58:35.42           43.154702     -0.34674862       13.596282
2018-01-13/18:58:35.45           43.190212     -0.32133886       13.579347
2018-01-13/18:58:35.49           43.217592     -0.29362922       13.550852
2018-01-13/18:58:35.52           43.243050     -0.26577947       13.535597
2018-01-13/18:58:35.55           43.265411     -0.24065143       13.505097
2018-01-13/18:58:35.58           43.293026     -0.22166279       13.484091
2018-01-13/18:58:35.61           43.333520     -0.19321916       13.455049
2018-01-13/18:58:35.64           43.346404     -0.16878969       13.431277
2018-01-13/18:58:35.67           43.352637     -0.13313510       13.407897
2018-01-13/18:58:35.70           43.368654     -0.11788693       13.378800
2018-01-13/18:58:35.74           43.400809     -0.11443561       13.350314
2018-01-13/18:58:35.77           43.432673     -0.10536454       13.341207
2018-01-13/18:58:35.80           43.481697    -0.089359962       13.323966
2018-01-13/18:58:35.83           43.525446    -0.062928532       13.312081
2018-01-13/18:58:35.86           43.565424    -0.031073481       13.298362
2018-01-13/18:58:35.89           43.600741   -0.0083841090       13.291439
2018-01-13/18:58:35.92           43.634335     0.010782331       13.274239
2018-01-13/18:58:35.95           43.687642     0.024252870       13.256881
2018-01-13/18:58:35.99           43.734765     0.045729500       13.242257
2018-01-13/18:58:36.02           43.769647     0.078984144       13.220958
2018-01-13/18:58:36.05           43.807968      0.11418886       13.199005
2018-01-13/18:58:36.08           43.841230      0.14070440       13.179315
2018-01-13/18:58:36.11           43.873957      0.17317666       13.159461
2018-01-13/18:58:36.14           43.920368      0.18069117       13.144799
2018-01-13/18:58:36.17           43.952330      0.20398955       13.125689
2018-01-13/18:58:36.20           43.988988      0.22633240       13.109606
2018-01-13/18:58:36.24           44.011048      0.24862996       13.086366
2018-01-13/18:58:36.27           44.034966      0.26896082       13.069016
2018-01-13/18:58:36.30           44.061209      0.29376395       13.064152
2018-01-13/18:58:36.33           44.103671      0.31569894       13.060547
2018-01-13/18:58:36.36           44.135555      0.35261076       13.040099
2018-01-13/18:58:36.39           44.162457      0.37684363       13.027484
2018-01-13/18:58:36.42           44.181361      0.41715440       13.007435
2018-01-13/18:58:36.45           44.204957      0.43394374       12.991084
2018-01-13/18:58:36.49           44.236403      0.47812524       12.965416
2018-01-13/18:58:36.52           44.274777      0.50848874       12.942618
2018-01-13/18:58:36.55           44.304264      0.54036523       12.921028
2018-01-13/18:58:36.58           44.338744      0.56437529       12.890846
2018-01-13/18:58:36.61           44.376757      0.58838446       12.864149
2018-01-13/18:58:36.64           44.411779      0.60191061       12.851055
2018-01-13/18:58:36.67           44.453655      0.61853512       12.830328
2018-01-13/18:58:36.70           44.481390      0.64278223       12.801286
2018-01-13/18:58:36.74           44.514705      0.66771618       12.771552
2018-01-13/18:58:36.77           44.548253      0.67103190       12.754275
2018-01-13/18:58:36.80           44.577311      0.70564703       12.744374
2018-01-13/18:58:36.83           44.617503      0.73757050       12.735934
2018-01-13/18:58:36.86           44.652345      0.77427565       12.723007
2018-01-13/18:58:36.89           44.675622      0.80041107       12.702685
2018-01-13/18:58:36.92           44.705015      0.83092436       12.686069
2018-01-13/18:58:36.95           44.727277      0.86418268       12.664644
2018-01-13/18:58:36.99           44.767374      0.88838488       12.647792
2018-01-13/18:58:37.02           44.795420      0.93337498       12.627575
2018-01-13/18:58:37.05           44.825176      0.97023347       12.614815
2018-01-13/18:58:37.08           44.869757      0.99331289       12.595533
2018-01-13/18:58:37.11           44.904369       1.0181406       12.574314
2018-01-13/18:58:37.14           44.939809       1.0364589       12.555083
2018-01-13/18:58:37.17           44.970700       1.0618997       12.531260
2018-01-13/18:58:37.20           44.999555       1.0790318       12.505962
2018-01-13/18:58:37.24           45.044145       1.0912107       12.490190
2018-01-13/18:58:37.27           45.075572       1.1170788       12.479940
2018-01-13/18:58:37.30           45.121567       1.1292853       12.475455
2018-01-13/18:58:37.33           45.171432       1.1503071       12.462812
2018-01-13/18:58:37.36           45.195850       1.1810378       12.449025
2018-01-13/18:58:37.39           45.223839       1.2082075       12.430217
2018-01-13/18:58:37.42           45.247653       1.2379814       12.414212
2018-01-13/18:58:37.45           45.270906       1.2696443       12.400886
2018-01-13/18:58:37.49           45.303358       1.3141856       12.381772
2018-01-13/18:58:37.52           45.334804       1.3549734       12.365090
2018-01-13/18:58:37.55           45.364854       1.3848359       12.340637
2018-01-13/18:58:37.58           45.400765       1.4128099       12.318739
2018-01-13/18:58:37.61           45.419216       1.4453181       12.299643
2018-01-13/18:58:37.64           45.444629       1.4604506       12.274937
2018-01-13/18:58:37.67           45.471585       1.4830269       12.252192
2018-01-13/18:58:37.70           45.493816       1.5024778       12.229282
2018-01-13/18:58:37.74           45.526216       1.5183358       12.215169
2018-01-13/18:58:37.77           45.563196       1.5407837       12.207002
2018-01-13/18:58:37.80           45.592419       1.5706201       12.198890
2018-01-13/18:58:37.83           45.629498       1.6040322       12.189887
2018-01-13/18:58:37.86           45.639839       1.6363191       12.174708
2018-01-13/18:58:37.89           45.668043       1.6668602       12.152065
2018-01-13/18:58:37.92           45.698911       1.6978106       12.135203
2018-01-13/18:58:37.95           45.735948       1.7316032       12.112089
2018-01-13/18:58:37.99           45.784900       1.7706577       12.097403
2018-01-13/18:58:38.02           45.829672       1.8026598       12.081306
2018-01-13/18:58:38.05           45.857675       1.8317841       12.060960
2018-01-13/18:58:38.08           45.882893       1.8583676       12.033540
2018-01-13/18:58:38.11           45.911177       1.8849209       12.016438
2018-01-13/18:58:38.14           45.945845       1.9177348       11.989328
2018-01-13/18:58:38.17           45.980642       1.9417935       11.967056
2018-01-13/18:58:38.20           46.017435       1.9680712       11.950529
2018-01-13/18:58:38.24           46.049991       1.9997164       11.938969
2018-01-13/18:58:38.27           46.071508       2.0321175       11.930088
2018-01-13/18:58:38.30           46.103691       2.0682610       11.911113
2018-01-13/18:58:38.33           46.126558       2.0990796       11.900860
2018-01-13/18:58:38.36           46.155661       2.1267471       11.891374
2018-01-13/18:58:38.39           46.183671       2.1449609       11.874539
2018-01-13/18:58:38.42           46.215998       2.1743670       11.858948
2018-01-13/18:58:38.45           46.246241       2.2099138       11.846854
2018-01-13/18:58:38.49           46.285477       2.2472614       11.827062
2018-01-13/18:58:38.52           46.315276       2.2771617       11.814716
2018-01-13/18:58:38.55           46.347947       2.3044694       11.790987
2018-01-13/18:58:38.58           46.371310       2.3393475       11.770988
2018-01-13/18:58:38.61           46.404211       2.3720966       11.742044
2018-01-13/18:58:38.64           46.434044       2.4016253       11.711977
2018-01-13/18:58:38.67           46.461249       2.4412242       11.686643
2018-01-13/18:58:38.70           46.494165       2.4695310       11.674653
2018-01-13/18:58:38.74           46.531457       2.4933915       11.666732
2018-01-13/18:58:38.77           46.557804       2.5160791       11.665645
2018-01-13/18:58:38.80           46.583819       2.5493360       11.652824
2018-01-13/18:58:38.83           46.612011       2.5745136       11.640662
2018-01-13/18:58:38.86           46.640639       2.5956603       11.624534
2018-01-13/18:58:38.89           46.672831       2.6208654       11.609017
2018-01-13/18:58:38.92           46.717772       2.6577479       11.598921
2018-01-13/18:58:38.95           46.751926       2.6919987       11.588437
2018-01-13/18:58:38.99           46.796025       2.7160247       11.567933
2018-01-13/18:58:39.02           46.820400       2.7469480       11.539784
2018-01-13/18:58:39.05           46.841398       2.7731654       11.510123
2018-01-13/18:58:39.08           46.878407       2.7822325       11.489081
2018-01-13/18:58:39.11           46.912397       2.8070491       11.457576
2018-01-13/18:58:39.14           46.938928       2.8355044       11.437134
2018-01-13/18:58:39.17           46.976908       2.8518950       11.422128
2018-01-13/18:58:39.20           47.005571       2.8694040       11.397450
2018-01-13/18:58:39.24           47.037528       2.9000106       11.383497
2018-01-13/18:58:39.27           47.059548       2.9299802       11.383143
2018-01-13/18:58:39.30           47.090572       2.9637539       11.373649
2018-01-13/18:58:39.33           47.127550       2.9969361       11.361665
2018-01-13/18:58:39.36           47.170264       3.0293192       11.341753
2018-01-13/18:58:39.39           47.207301       3.0673810       11.333203
2018-01-13/18:58:39.42           47.254664       3.1036116       11.317033
2018-01-13/18:58:39.45           47.287917       3.1450522       11.308040
2018-01-13/18:58:39.49           47.320133       3.1819061       11.295163
2018-01-13/18:58:39.52           47.360131       3.1948783       11.278792
2018-01-13/18:58:39.55           47.398000       3.2143408       11.251811
2018-01-13/18:58:39.58           47.427652       3.2335204       11.226070
2018-01-13/18:58:39.61           47.470405       3.2514075       11.201215
2018-01-13/18:58:39.64           47.482701       3.2860933       11.177384
2018-01-13/18:58:39.67           47.516209       3.3164554       11.159672
2018-01-13/18:58:39.70           47.540031       3.3427986       11.152493
2018-01-13/18:58:39.74           47.576685       3.3756315       11.132273
2018-01-13/18:58:39.77           47.605358       3.4072185       11.126502
2018-01-13/18:58:39.80           47.644523       3.4375066       11.104462
2018-01-13/18:58:39.83           47.674352       3.4745335       11.079803
2018-01-13/18:58:39.86           47.707606       3.5114703       11.055908
2018-01-13/18:58:39.89           47.742737       3.5485225       11.036477
2018-01-13/18:58:39.92           47.796649       3.5798483       11.030589
2018-01-13/18:58:39.95           47.829862       3.6107075       11.011001
2018-01-13/18:58:39.99           47.866097       3.6419130       10.987639
2018-01-13/18:58:40.02           47.889164       3.6566241       10.964999
2018-01-13/18:58:40.05           47.913217       3.6762338       10.932126
2018-01-13/18:58:40.08           47.931605       3.7067567       10.899957
2018-01-13/18:58:40.11           47.974059       3.7327664       10.878804
2018-01-13/18:58:40.14           48.028302       3.7490685       10.869830
2018-01-13/18:58:40.17           48.070597       3.7874150       10.852271
2018-01-13/18:58:40.20           48.104738       3.8227270       10.833790
2018-01-13/18:58:40.24           48.155431       3.8446460       10.828347
2018-01-13/18:58:40.27           48.195110       3.8745632       10.813484
2018-01-13/18:58:40.30           48.231363       3.9045590       10.797848
2018-01-13/18:58:40.33           48.286425       3.9252119       10.787279
2018-01-13/18:58:40.36           48.344028       3.9473622       10.771994
2018-01-13/18:58:40.39           48.377059       3.9756242       10.762446
2018-01-13/18:58:40.42           48.412115       4.0133630       10.746522
2018-01-13/18:58:40.45           48.442684       4.0316987       10.732464
2018-01-13/18:58:40.49           48.484486       4.0538230       10.704160
2018-01-13/18:58:40.52           48.512121       4.0686053       10.674004
2018-01-13/18:58:40.55           48.536080       4.0868708       10.646119
2018-01-13/18:58:40.58           48.574359       4.1186394       10.618464
2018-01-13/18:58:40.61           48.598436       4.1575482       10.593809
2018-01-13/18:58:40.64           48.623218       4.1923283       10.584739
2018-01-13/18:58:40.67           48.658770       4.2232255       10.562667
2018-01-13/18:58:40.70           48.701085       4.2526914       10.547188
2018-01-13/18:58:40.74           48.729262       4.2865244       10.532546
2018-01-13/18:58:40.77           48.754231       4.3129802       10.516971
2018-01-13/18:58:40.80           48.789688       4.3534394       10.496303
2018-01-13/18:58:40.83           48.832975       4.3934217       10.477599
2018-01-13/18:58:40.86           48.867371       4.4220737       10.465170
2018-01-13/18:58:40.89           48.900102       4.4539856       10.444490
2018-01-13/18:58:40.92           48.939440       4.4891494       10.428399
2018-01-13/18:58:40.95           48.965300       4.5300451       10.403972
2018-01-13/18:58:40.99           48.971578       4.5634342       10.369739
2018-01-13/18:58:41.02           48.990755       4.5864721       10.333148
2018-01-13/18:58:41.05           49.022571       4.6159049       10.309857
2018-01-13/18:58:41.08           49.045319       4.6475112       10.288652
2018-01-13/18:58:41.11           49.089976       4.6770419       10.270725
2018-01-13/18:58:41.14           49.127670       4.7142949       10.254117
2018-01-13/18:58:41.17           49.171275       4.7525639       10.244940
2018-01-13/18:58:41.20           49.192751       4.7849932       10.221454
2018-01-13/18:58:41.24           49.227844       4.8158336       10.206108
2018-01-13/18:58:41.27           49.270609       4.8508696       10.190724
2018-01-13/18:58:41.30           49.306164       4.8970417       10.179700
2018-01-13/18:58:41.33           49.335947       4.9386555       10.155463
2018-01-13/18:58:41.36           49.372350       4.9855413       10.134354
2018-01-13/18:58:41.39           49.377442       5.0388317       10.120136
2018-01-13/18:58:41.42           49.405554       5.0785207       10.098298
2018-01-13/18:58:41.45           49.425619       5.1075992       10.072694
2018-01-13/18:58:41.49           49.450783       5.1385107       10.045436
2018-01-13/18:58:41.52           49.474742       5.1643172       10.022988
2018-01-13/18:58:41.55           49.491418       5.2020230       10.008491
2018-01-13/18:58:41.58           49.532167       5.2327372       9.9887706
2018-01-13/18:58:41.61           49.551996       5.2697401       9.9809758
2018-01-13/18:58:41.64           49.574335       5.3041973       9.9713647
2018-01-13/18:58:41.67           49.627488       5.3237017       9.9497880
2018-01-13/18:58:41.70           49.660041       5.3453198       9.9335031
2018-01-13/18:58:41.74           49.692704       5.3855831       9.9218383
2018-01-13/18:58:41.77           49.721286       5.4297356       9.9078935
2018-01-13/18:58:41.80           49.754514       5.4809156       9.8884432
2018-01-13/18:58:41.83           49.797603       5.5117148       9.8663036
2018-01-13/18:58:41.86           49.832944       5.5575967       9.8497083
2018-01-13/18:58:41.89           49.869286       5.5995069       9.8250632
2018-01-13/18:58:41.92           49.907266       5.6424414       9.7916612
2018-01-13/18:58:41.95           49.930319       5.6785826       9.7614380
2018-01-13/18:58:41.99           49.973803       5.7229453       9.7309218
2018-01-13/18:58:42.02           50.011550       5.7527738       9.6971893
2018-01-13/18:58:42.05           50.055306       5.7817409       9.6750606
2018-01-13/18:58:42.08           50.095829       5.8069984       9.6604927
2018-01-13/18:58:42.11           50.149796       5.8441840       9.6498339
2018-01-13/18:58:42.14           50.181047       5.8625596       9.6341271
2018-01-13/18:58:42.17           50.229837       5.8909737       9.6231501
2018-01-13/18:58:42.20           50.267386       5.9111057       9.6116341
2018-01-13/18:58:42.24           50.301668       5.9451767       9.6032511
2018-01-13/18:58:42.27           50.316126       5.9879809       9.5830074
2018-01-13/18:58:42.30           50.356289       6.0273481       9.5650474
2018-01-13/18:58:42.33           50.392808       6.0742427       9.5464307
2018-01-13/18:58:42.36           50.440016       6.1205107       9.5346664
2018-01-13/18:58:42.39           50.459390       6.1657830       9.5136264
2018-01-13/18:58:42.42           50.498072       6.2077331       9.4864963
2018-01-13/18:58:42.45           50.530261       6.2357077       9.4611715
2018-01-13/18:58:42.49           50.572869       6.2675914       9.4379629
2018-01-13/18:58:42.52           50.614478       6.3008995       9.4065410
2018-01-13/18:58:42.55           50.665769       6.3298551       9.3844580
2018-01-13/18:58:42.58           50.704145       6.3620138       9.3768391
2018-01-13/18:58:42.61           50.756645       6.3877796       9.3698396
2018-01-13/18:58:42.64           50.791072       6.4125822       9.3486191
2018-01-13/18:58:42.67           50.836111       6.4349620       9.3216185
2018-01-13/18:58:42.70           50.870141       6.4755469       9.3069465
2018-01-13/18:58:42.73           50.900763       6.5233552       9.2793446
2018-01-13/18:58:42.77           50.939072       6.5614079       9.2645992
2018-01-13/18:58:42.80           50.992110       6.5940386       9.2526812
2018-01-13/18:58:42.83           51.035002       6.6259147       9.2489341
2018-01-13/18:58:42.86           51.075591       6.6668505       9.2339413
2018-01-13/18:58:42.89           51.107181       6.7014974       9.2118765
2018-01-13/18:58:42.92           51.144040       6.7353143       9.1887244
2018-01-13/18:58:42.95           51.179931       6.7663107       9.1743761
2018-01-13/18:58:42.98           51.216199       6.7903201       9.1512454
2018-01-13/18:58:43.02           51.268648       6.8131355       9.1393120
2018-01-13/18:58:43.05           51.305523       6.8515233       9.1309160
2018-01-13/18:58:43.08           51.336058       6.8820970       9.1226911
2018-01-13/18:58:43.11           51.365687       6.9230345       9.1067315
2018-01-13/18:58:43.14           51.399049       6.9468555       9.0900595
2018-01-13/18:58:43.17           51.433126       6.9826064       9.0746073
2018-01-13/18:58:43.20           51.460010       7.0129904       9.0601586
2018-01-13/18:58:43.23           51.491268       7.0497870       9.0461271
2018-01-13/18:58:43.27           51.528342       7.1003437       9.0316386
2018-01-13/18:58:43.30           51.558016       7.1364591       9.0149638
2018-01-13/18:58:43.33           51.592367       7.1727833       8.9935301
2018-01-13/18:58:43.36           51.634459       7.2182282       8.9754262
2018-01-13/18:58:43.39           51.673629       7.2480704       8.9527277
2018-01-13/18:58:43.42           51.702716       7.2795060       8.9253720
2018-01-13/18:58:43.45           51.740303       7.2978451       8.9037480
2018-01-13/18:58:43.48           51.791011       7.3354346       8.8833719
2018-01-13/18:58:43.52           51.838759       7.3699311       8.8646214
2018-01-13/18:58:43.55           51.888732       7.3884482       8.8551853
2018-01-13/18:58:43.58           51.928584       7.4159577       8.8580005
2018-01-13/18:58:43.61           51.986699       7.4355070       8.8508976
2018-01-13/18:58:43.64           52.024000       7.4512370       8.8366508
2018-01-13/18:58:43.67           52.067896       7.4790505       8.8247203
2018-01-13/18:58:43.70           52.113461       7.5195794       8.8066387
2018-01-13/18:58:43.73           52.149790       7.5649587       8.7900600
2018-01-13/18:58:43.77           52.182126       7.5995260       8.7805248
2018-01-13/18:58:43.80           52.208995       7.6335579       8.7744225
2018-01-13/18:58:43.83           52.235298       7.6726278       8.7617256
2018-01-13/18:58:43.86           52.270783       7.7147423       8.7389487
2018-01-13/18:58:43.89           52.300888       7.7467293       8.7182510
2018-01-13/18:58:43.92           52.324591       7.7845038       8.6961647
2018-01-13/18:58:43.95           52.366863       7.8106988       8.6752441
2018-01-13/18:58:43.98           52.405548       7.8365210       8.6622092
2018-01-13/18:58:44.02           52.445888       7.8679565       8.6551799
2018-01-13/18:58:44.05           52.497106       7.9032382       8.6434125
2018-01-13/18:58:44.08           52.551800       7.9279304       8.6247573
2018-01-13/18:58:44.11           52.598900       7.9553588       8.6080910
2018-01-13/18:58:44.14           52.648723       7.9727779       8.5895326
2018-01-13/18:58:44.17           52.684250       8.0049572       8.5767348
2018-01-13/18:58:44.20           52.746572       8.0335298       8.5693679
2018-01-13/18:58:44.23           52.775867       8.0796556       8.5520184
2018-01-13/18:58:44.27           52.836319       8.1049660       8.5494238
2018-01-13/18:58:44.30           52.871974       8.1392795       8.5378485
2018-01-13/18:58:44.33           52.907294       8.1623612       8.5218487
2018-01-13/18:58:44.36           52.944084       8.1967923       8.5020293
2018-01-13/18:58:44.39           52.982278       8.2268244       8.4787274
2018-01-13/18:58:44.42           53.020711       8.2591360       8.4593954
2018-01-13/18:58:44.45           53.053792       8.2961478       8.4354887
2018-01-13/18:58:44.48           53.088656       8.3351935       8.4118516
2018-01-13/18:58:44.52           53.139452       8.3637039       8.4076245
2018-01-13/18:58:44.55           53.172771       8.3979040       8.3983834
2018-01-13/18:58:44.58           53.228102       8.4275425       8.3789038
2018-01-13/18:58:44.61           53.262060       8.4610100       8.3619292
2018-01-13/18:58:44.64           53.296883       8.4940232       8.3426607
2018-01-13/18:58:44.67           53.346813       8.5337822       8.3369595
2018-01-13/18:58:44.70           53.382552       8.5807264       8.3341992
2018-01-13/18:58:44.73           53.419285       8.6128300       8.3271580
2018-01-13/18:58:44.77           53.461471       8.6491755       8.3251114
2018-01-13/18:58:44.80           53.504154       8.6806443       8.3155672
2018-01-13/18:58:44.83           53.537818       8.7088700       8.2897481
2018-01-13/18:58:44.86           53.569809       8.7409217       8.2733344
2018-01-13/18:58:44.89           53.611702       8.7713838       8.2447632
2018-01-13/18:58:44.92           53.659640       8.8050733       8.2248618
2018-01-13/18:58:44.95           53.697553       8.8324745       8.2088791
2018-01-13/18:58:44.98           53.750053       8.8611320       8.1922188
2018-01-13/18:58:45.02           53.799465       8.9010938       8.1791764
2018-01-13/18:58:45.05           53.840649       8.9330701       8.1618905
2018-01-13/18:58:45.08           53.874257       8.9640611       8.1381490
2018-01-13/18:58:45.11           53.917931       9.0080054       8.1237615
2018-01-13/18:58:45.14           53.957699       9.0423720       8.1113893
2018-01-13/18:58:45.17           53.995397       9.0886716       8.1093801
2018-01-13/18:58:45.20           54.027729       9.1268541       8.1080182
2018-01-13/18:58:45.23           54.069337       9.1661920       8.1007462
2018-01-13/18:58:45.27           54.100750       9.1961591       8.0898408
2018-01-13/18:58:45.30           54.143918       9.2206996       8.0741827
2018-01-13/18:58:45.33           54.184663       9.2490083       8.0552375
2018-01-13/18:58:45.36           54.230507       9.2848643       8.0415826
2018-01-13/18:58:45.39           54.275191       9.3159383       8.0214027
2018-01-13/18:58:45.42           54.324009       9.3460745       8.0083730
2018-01-13/18:58:45.45           54.373849       9.3710977       7.9951091
2018-01-13/18:58:45.48           54.418971       9.4007473       7.9872479
2018-01-13/18:58:45.52           54.469491       9.4259659       7.9725684
2018-01-13/18:58:45.55           54.511499       9.4622419       7.9535589
2018-01-13/18:58:45.58           54.548195       9.4933502       7.9400476
2018-01-13/18:58:45.61           54.578052       9.5323427       7.9304781
2018-01-13/18:58:45.64           54.608307       9.5689775       7.9269170
2018-01-13/18:58:45.67           54.631482       9.6169486       7.9303114
2018-01-13/18:58:45.70           54.662119       9.6650811       7.9197369
2018-01-13/18:58:45.73           54.704428       9.7123248       7.9164428
2018-01-13/18:58:45.77           54.745446       9.7468869       7.8984276
2018-01-13/18:58:45.80           54.767160       9.7848298       7.8864915
2018-01-13/18:58:45.83           54.811973       9.8180087       7.8674751
2018-01-13/18:58:45.86           54.849775       9.8559786       7.8448493
2018-01-13/18:58:45.89           54.888499       9.8856428       7.8285361
2018-01-13/18:58:45.92           54.933200       9.9294641       7.8030058
2018-01-13/18:58:45.95           54.978239       9.9571853       7.7824313
2018-01-13/18:58:45.98           55.020263       9.9846220       7.7656303
2018-01-13/18:58:46.02           55.057911       10.016437       7.7446651
2018-01-13/18:58:46.05           55.086695       10.057555       7.7303855
2018-01-13/18:58:46.08           55.121668       10.094577       7.7106111
2018-01-13/18:58:46.11           55.161032       10.134963       7.7004625
2018-01-13/18:58:46.14           55.201249       10.178643       7.6964505
2018-01-13/18:58:46.17           55.248589       10.222723       7.6880230
2018-01-13/18:58:46.20           55.292767       10.245822       7.6804259
2018-01-13/18:58:46.23           55.333053       10.282943       7.6658450
2018-01-13/18:58:46.27           55.372330       10.310615       7.6468224
2018-01-13/18:58:46.30           55.402300       10.327403       7.6297038
2018-01-13/18:58:46.33           55.445343       10.349694       7.6126361
2018-01-13/18:58:46.36           55.488432       10.383733       7.5980860
2018-01-13/18:58:46.39           55.531082       10.414120       7.5819284
2018-01-13/18:58:46.42           55.574370       10.449500       7.5650053
2018-01-13/18:58:46.45           55.609685       10.476149       7.5570883
2018-01-13/18:58:46.48           55.639733       10.514428       7.5464601
2018-01-13/18:58:46.52           55.676128       10.549716       7.5393594
2018-01-13/18:58:46.55           55.706425       10.580766       7.5172978
2018-01-13/18:58:46.58           55.744390       10.619771       7.5035538
2018-01-13/18:58:46.61           55.795401       10.671078       7.4890097
2018-01-13/18:58:46.64           55.839943       10.718191       7.4804153
2018-01-13/18:58:46.67           55.876976       10.758456       7.4725249
2018-01-13/18:58:46.70           55.915634       10.788850       7.4596623
2018-01-13/18:58:46.73           55.950133       10.832727       7.4457485
2018-01-13/18:58:46.77           55.989779       10.859042       7.4248762
2018-01-13/18:58:46.80           56.037458       10.897037       7.3998114
2018-01-13/18:58:46.83           56.084804       10.941057       7.3912434
2018-01-13/18:58:46.86           56.126112       10.983803       7.3725346
2018-01-13/18:58:46.89           56.158544       11.012300       7.3695504
2018-01-13/18:58:46.92           56.204834       11.035118       7.3540281
2018-01-13/18:58:46.95           56.245944       11.065726       7.3414579
2018-01-13/18:58:46.98           56.291122       11.101248       7.3288820
2018-01-13/18:58:47.02           56.339866       11.135079       7.3098721
2018-01-13/18:58:47.05           56.373971       11.176236       7.3006124
2018-01-13/18:58:47.08           56.410507       11.209859       7.2862137
2018-01-13/18:58:47.11           56.446528       11.255197       7.2784297
2018-01-13/18:58:47.14           56.483518       11.304004       7.2794851
2018-01-13/18:58:47.17           56.522326       11.349295       7.2624760
2018-01-13/18:58:47.20           56.555084       11.386281       7.2475650
2018-01-13/18:58:47.23           56.576114       11.426935       7.2274720
2018-01-13/18:58:47.27           56.606939       11.462745       7.2017776
2018-01-13/18:58:47.30           56.632002       11.498549       7.1776876
2018-01-13/18:58:47.33           56.680272       11.539267       7.1646038
2018-01-13/18:58:47.36           56.715373       11.582083       7.1542163
2018-01-13/18:58:47.39           56.759592       11.619869       7.1396315
2018-01-13/18:58:47.42           56.817285       11.651273       7.1157495
2018-01-13/18:58:47.45           56.851921       11.697232       7.1028987
2018-01-13/18:58:47.48           56.893113       11.743535       7.0897485
2018-01-13/18:58:47.52           56.933980       11.786344       7.0777156
2018-01-13/18:58:47.55           56.982981       11.823196       7.0802436
2018-01-13/18:58:47.58           57.031117       11.865521       7.0742884
2018-01-13/18:58:47.61           57.076076       11.906448       7.0630844
2018-01-13/18:58:47.64           57.110158       11.958142       7.0612368
2018-01-13/18:58:47.67           57.144184       12.003076       7.0461475
2018-01-13/18:58:47.70           57.171262       12.030409       7.0314857
2018-01-13/18:58:47.73           57.212801       12.056830       7.0148884
2018-01-13/18:58:47.77           57.245998       12.091638       6.9945011
2018-01-13/18:58:47.80           57.300908       12.123059       6.9797615
2018-01-13/18:58:47.83           57.335396       12.159055       6.9601555
2018-01-13/18:58:47.86           57.373455       12.199123       6.9410507
2018-01-13/18:58:47.89           57.401932       12.247371       6.9236693
2018-01-13/18:58:47.92           57.435782       12.278376       6.9048109
2018-01-13/18:58:47.95           57.472138       12.316369       6.8995221
2018-01-13/18:58:47.98           57.507677       12.371579       6.8882303
2018-01-13/18:58:48.02           57.551224       12.419902       6.8710847
2018-01-13/18:58:48.05           57.595470       12.465403       6.8618111
2018-01-13/18:58:48.08           57.634906       12.517396       6.8537098
2018-01-13/18:58:48.11           57.664854       12.580732       6.8407718
2018-01-13/18:58:48.14           57.704263       12.628739       6.8356173
2018-01-13/18:58:48.17           57.742793       12.665633       6.8188898
2018-01-13/18:58:48.20           57.792772       12.697555       6.7956032
2018-01-13/18:58:48.23           57.838331       12.727859       6.7725984
2018-01-13/18:58:48.27           57.894209       12.756942       6.7596804
2018-01-13/18:58:48.30           57.939085       12.790848       6.7464789
2018-01-13/18:58:48.33           57.980099       12.826962       6.7378536
2018-01-13/18:58:48.36           58.015655       12.858786       6.7242562
2018-01-13/18:58:48.39           58.055665       12.891220       6.7181484
2018-01-13/18:58:48.42           58.104871       12.919774       6.7027905
2018-01-13/18:58:48.45           58.135006       12.957069       6.6881584
2018-01-13/18:58:48.48           58.176426       13.001629       6.6816922
2018-01-13/18:58:48.52           58.223740       13.048340       6.6748301
2018-01-13/18:58:48.55           58.254477       13.095420       6.6600087
2018-01-13/18:58:48.58           58.280207       13.147659       6.6487093
2018-01-13/18:58:48.61           58.315706       13.201828       6.6309535
2018-01-13/18:58:48.64           58.366481       13.248634       6.6134455
2018-01-13/18:58:48.67           58.418657       13.287195       6.5841005
2018-01-13/18:58:48.70           58.449072       13.326965       6.5619747
2018-01-13/18:58:48.73           58.499640       13.366626       6.5398956
2018-01-13/18:58:48.77           58.544644       13.407627       6.5170462
2018-01-13/18:58:48.80           58.581381       13.451211       6.4975711
2018-01-13/18:58:48.83           58.631606       13.489198       6.4865057
2018-01-13/18:58:48.86           58.682643       13.525713       6.4668413
2018-01-13/18:58:48.89           58.727314       13.556254       6.4573649
2018-01-13/18:58:48.92           58.754298       13.599886       6.4428248
2018-01-13/18:58:48.95           58.792816       13.638531       6.4358309
2018-01-13/18:58:48.98           58.834700       13.688703       6.4293293
2018-01-13/18:58:49.02           58.883932       13.728803       6.4276804
2018-01-13/18:58:49.05           58.922273       13.778870       6.4176753
2018-01-13/18:58:49.08           58.960418       13.827606       6.4100271
2018-01-13/18:58:49.11           58.985856       13.880296       6.3967569
2018-01-13/18:58:49.14           59.017871       13.915766       6.3879148
2018-01-13/18:58:49.17           59.052970       13.961424       6.3678341
2018-01-13/18:58:49.20           59.089212       13.989538       6.3442575
2018-01-13/18:58:49.23           59.127968       14.024692       6.3342262
2018-01-13/18:58:49.27           59.166623       14.061663       6.3199728
2018-01-13/18:58:49.30           59.195668       14.102848       6.3104146
2018-01-13/18:58:49.33           59.235987       14.134734       6.3059539
2018-01-13/18:58:49.36           59.287467       14.164100       6.2916140
2018-01-13/18:58:49.39           59.330083       14.200855       6.2853616
2018-01-13/18:58:49.42           59.377521       14.233093       6.2764660
2018-01-13/18:58:49.45           59.410493       14.275035       6.2671059
2018-01-13/18:58:49.48           59.446124       14.324341       6.2626214
2018-01-13/18:58:49.52           59.486088       14.379067       6.2521282
2018-01-13/18:58:49.55           59.528485       14.421275       6.2473322
2018-01-13/18:58:49.58           59.577153       14.470129       6.2472922
2018-01-13/18:58:49.61           59.616021       14.510388       6.2291081
2018-01-13/18:58:49.64           59.644395       14.547533       6.2124735
2018-01-13/18:58:49.67           59.683834       14.575184       6.1841449
2018-01-13/18:58:49.70           59.723717       14.610322       6.1657790
2018-01-13/18:58:49.73           59.785381       14.641256       6.1494632
2018-01-13/18:58:49.77           59.839847       14.674521       6.1510421
2018-01-13/18:58:49.80           59.874694       14.700094       6.1430399
2018-01-13/18:58:49.83           59.920233       14.730096       6.1311016
2018-01-13/18:58:49.86           59.959025       14.765352       6.1095471
2018-01-13/18:58:49.89           60.007679       14.797609       6.1064085
2018-01-13/18:58:49.92           60.052881       14.836723       6.1016088
2018-01-13/18:58:49.95           60.097668       14.883810       6.1090416
2018-01-13/18:58:49.98           60.135861       14.931519       6.1089795
2018-01-13/18:58:50.02           60.160263       14.978357       6.1109125
2018-01-13/18:58:50.05           60.207990       15.027620       6.0989437
2018-01-13/18:58:50.08           60.254623       15.077003       6.0838224
2018-01-13/18:58:50.11           60.289789       15.134344       6.0659346
2018-01-13/18:58:50.14           60.340990       15.166108       6.0481082
2018-01-13/18:58:50.17           60.381876       15.213637       6.0246858
2018-01-13/18:58:50.20           60.427074       15.257661       6.0090351
2018-01-13/18:58:50.23           60.476044       15.307085       5.9914910
2018-01-13/18:58:50.27           60.525862       15.357884       5.9815437
2018-01-13/18:58:50.30           60.582530       15.393943       5.9686301
2018-01-13/18:58:50.33           60.616960       15.432396       5.9619713
2018-01-13/18:58:50.36           60.662447       15.477788       5.9580089
2018-01-13/18:58:50.39           60.709678       15.515423       5.9503719
2018-01-13/18:58:50.42           60.746901       15.559562       5.9413779
2018-01-13/18:58:50.45           60.785898       15.603753       5.9341112
2018-01-13/18:58:50.48           60.823618       15.648729       5.9245660
2018-01-13/18:58:50.52           60.868815       15.681972       5.9127316
2018-01-13/18:58:50.55           60.913837       15.726630       5.8978685
2018-01-13/18:58:50.58           60.953746       15.767513       5.8862065
2018-01-13/18:58:50.61           61.006585       15.805901       5.8664101
2018-01-13/18:58:50.64           61.058664       15.832213       5.8569943
2018-01-13/18:58:50.67           61.117014       15.861324       5.8439332
2018-01-13/18:58:50.70           61.161382       15.902853       5.8397442
2018-01-13/18:58:50.73           61.208210       15.935845       5.8382859
2018-01-13/18:58:50.77           61.251094       15.974850       5.8356693
2018-01-13/18:58:50.80           61.280631       16.016655       5.8366291
2018-01-13/18:58:50.83           61.323063       16.041244       5.8363619
2018-01-13/18:58:50.86           61.362915       16.086810       5.8366083
2018-01-13/18:58:50.89           61.403952       16.131509       5.8250172
2018-01-13/18:58:50.92           61.447732       16.184737       5.8131872
2018-01-13/18:58:50.95           61.486386       16.232206       5.8060546
2018-01-13/18:58:50.98           61.539475       16.285524       5.7960681
2018-01-13/18:58:51.02           61.592076       16.329238       5.7890182
2018-01-13/18:58:51.05           61.650746       16.363686       5.7846064
2018-01-13/18:58:51.08           61.704854       16.399269       5.7684785
2018-01-13/18:58:51.11           61.747782       16.447232       5.7406103
2018-01-13/18:58:51.14           61.782802       16.481874       5.7098805
2018-01-13/18:58:51.17           61.825322       16.518329       5.7005449
2018-01-13/18:58:51.20           61.866265       16.556044       5.6870868
2018-01-13/18:58:51.23           61.903929       16.601835       5.6809494
2018-01-13/18:58:51.27           61.944011       16.633152       5.6820507
2018-01-13/18:58:51.30           61.981817       16.672341       5.6795306
2018-01-13/18:58:51.33           62.019929       16.721798       5.6749217
2018-01-13/18:58:51.36           62.060096       16.764987       5.6670068
2018-01-13/18:58:51.39           62.100107       16.805910       5.6692509
2018-01-13/18:58:51.42           62.152953       16.853839       5.6759157
2018-01-13/18:58:51.45           62.194697       16.895766       5.6720938
2018-01-13/18:58:51.48           62.239321       16.935747       5.6632654
2018-01-13/18:58:51.52           62.296649       16.980568       5.6576259
2018-01-13/18:58:51.55           62.347651       17.028433       5.6370347
2018-01-13/18:58:51.58           62.394687       17.069588       5.6207171
2018-01-13/18:58:51.61           62.433066       17.106858       5.6041246
2018-01-13/18:58:51.64           62.483175       17.140501       5.5927261
2018-01-13/18:58:51.67           62.547788       17.182999       5.5832629
2018-01-13/18:58:51.70           62.603316       17.223797       5.5788556
2018-01-13/18:58:51.73           62.657301       17.273671       5.5756986
2018-01-13/18:58:51.77           62.696321       17.321676       5.5764952
2018-01-13/18:58:51.80           62.727626       17.357668       5.5720898
2018-01-13/18:58:51.83           62.768043       17.392445       5.5719184
2018-01-13/18:58:51.86           62.798560       17.438809       5.5622628
2018-01-13/18:58:51.89           62.840154       17.481459       5.5478175
2018-01-13/18:58:51.92           62.883889       17.539356       5.5476873
2018-01-13/18:58:51.95           62.923310       17.581215       5.5461271
2018-01-13/18:58:51.98           62.964625       17.630192       5.5366919
2018-01-13/18:58:52.02           63.000646       17.676074       5.5313336
2018-01-13/18:58:52.05           63.060034       17.714604       5.5222867
2018-01-13/18:58:52.08           63.108940       17.752021       5.5133173
2018-01-13/18:58:52.11           63.154843       17.787314       5.4982512
2018-01-13/18:58:52.14           63.203253       17.823890       5.4897987
2018-01-13/18:58:52.17           63.254121       17.864578       5.4900508
2018-01-13/18:58:52.20           63.302021       17.898340       5.4836316
2018-01-13/18:58:52.23           63.340705       17.940884       5.4870040
2018-01-13/18:58:52.27           63.384145       17.979756       5.4913202
2018-01-13/18:58:52.30           63.422236       18.021335       5.4811118
2018-01-13/18:58:52.33           63.450474       18.064804       5.4716536
2018-01-13/18:58:52.36           63.487156       18.117630       5.4638830
2018-01-13/18:58:52.39           63.520480       18.173542       5.4601239
2018-01-13/18:58:52.42           63.560061       18.230268       5.4542083
2018-01-13/18:58:52.45           63.605110       18.278681       5.4472722
2018-01-13/18:58:52.48           63.630134       18.338141       5.4390491
2018-01-13/18:58:52.52           63.661638       18.384182       5.4296685
2018-01-13/18:58:52.55           63.695814       18.423064       5.4093009
2018-01-13/18:58:52.58           63.738054       18.451161       5.4002732
2018-01-13/18:58:52.61           63.784261       18.485951       5.3869440
2018-01-13/18:58:52.64           63.834045       18.517980       5.3863851
2018-01-13/18:58:52.67           63.880892       18.559662       5.3820732
2018-01-13/18:58:52.70           63.936456       18.606284       5.3842944
2018-01-13/18:58:52.73           63.962195       18.654255       5.3863589
2018-01-13/18:58:52.77           63.997633       18.692290       5.3795928
2018-01-13/18:58:52.80           64.034447       18.743372       5.3645428
2018-01-13/18:58:52.83           64.077337       18.789088       5.3605343
2018-01-13/18:58:52.86           64.122758       18.848804       5.3576710
2018-01-13/18:58:52.89           64.154308       18.915310       5.3594587
2018-01-13/18:58:52.92           64.181791       18.974987       5.3514478
2018-01-13/18:58:52.95           64.217939       19.029782       5.3461300
2018-01-13/18:58:52.98           64.257495       19.071815       5.3470433
2018-01-13/18:58:53.02           64.301558       19.105879       5.3351277
2018-01-13/18:58:53.05           64.352130       19.143111       5.3249690
2018-01-13/18:58:53.08           64.396118       19.176057       5.3181374
2018-01-13/18:58:53.11           64.429842       19.215075       5.3158621
2018-01-13/18:58:53.14           64.459177       19.256426       5.3108591
2018-01-13/18:58:53.17           64.519096       19.282121       5.3143041
2018-01-13/18:58:53.20           64.582983       19.314505       5.3134367
2018-01-13/18:58:53.23           64.624231       19.351586       5.3127567
2018-01-13/18:58:53.27           64.655322       19.385189       5.2927349
2018-01-13/18:58:53.30           64.699766       19.441277       5.2809455
2018-01-13/18:58:53.33           64.756410       19.490651       5.2768441
2018-01-13/18:58:53.36           64.811815       19.548644       5.2757954
2018-01-13/18:58:53.39           64.853477       19.609771       5.2623583
2018-01-13/18:58:53.42           64.916365       19.657982       5.2575867
2018-01-13/18:58:53.45           64.952799       19.706410       5.2471328
2018-01-13/18:58:53.48           64.990586       19.757111       5.2437242
2018-01-13/18:58:53.52           65.039198       19.792942       5.2340946
2018-01-13/18:58:53.55           65.090462       19.842973       5.2283045
2018-01-13/18:58:53.58           65.136742       19.878763       5.2210485
2018-01-13/18:58:53.61           65.176565       19.921199       5.2158548
2018-01-13/18:58:53.64           65.214367       19.952444       5.2074686
2018-01-13/18:58:53.67           65.267906       19.996566       5.2151818
2018-01-13/18:58:53.70           65.294597       20.047055       5.2195027
2018-01-13/18:58:53.73           65.327166       20.104519       5.2125675
2018-01-13/18:58:53.77           65.351997       20.154782       5.1896479
2018-01-13/18:58:53.80           65.381773       20.206563       5.1850685
2018-01-13/18:58:53.83           65.411080       20.261446       5.1779876
2018-01-13/18:58:53.86           65.458117       20.323802       5.1873113
2018-01-13/18:58:53.89           65.495082       20.378922       5.1830360
2018-01-13/18:58:53.92           65.537084       20.436687       5.1806192
2018-01-13/18:58:53.95           65.584711       20.468878       5.1621061
2018-01-13/18:58:53.98           65.641210       20.508216       5.1399215
2018-01-13/18:58:54.02           65.690792       20.541751       5.1321275
2018-01-13/18:58:54.05           65.739920       20.580351       5.1203288
2018-01-13/18:58:54.08           65.794897       20.623937       5.1101683
2018-01-13/18:58:54.11           65.849576       20.661189       5.1105038
2018-01-13/18:58:54.14           65.891459       20.697325       5.1019122
2018-01-13/18:58:54.17           65.934406       20.740128       5.1068881
2018-01-13/18:58:54.20           65.974014       20.786055       5.1044813
2018-01-13/18:58:54.23           66.006490       20.838463       5.1055393
2018-01-13/18:58:54.27           66.046237       20.877809       5.1067954
2018-01-13/18:58:54.30           66.084507       20.923410       5.0958053
2018-01-13/18:58:54.33           66.136043       20.967028       5.0962069
2018-01-13/18:58:54.36           66.180056       21.021331       5.0924762
2018-01-13/18:58:54.39           66.230122       21.064421       5.0929594
2018-01-13/18:58:54.42           66.267343       21.109226       5.0865948
2018-01-13/18:58:54.45           66.305621       21.144112       5.0681841
2018-01-13/18:58:54.48           66.351929       21.179863       5.0493441
2018-01-13/18:58:54.52           66.396867       21.224031       5.0422009
2018-01-13/18:58:54.55           66.438316       21.267170       5.0280090
2018-01-13/18:58:54.58           66.480863       21.312182       5.0268232
2018-01-13/18:58:54.61           66.520010       21.363155       5.0316953
2018-01-13/18:58:54.64           66.560591       21.406796       5.0311273
2018-01-13/18:58:54.67           66.596658       21.452562       5.0251369
2018-01-13/18:58:54.70           66.640937       21.498524       5.0178449
2018-01-13/18:58:54.73           66.684732       21.556328       5.0169429
2018-01-13/18:58:54.77           66.733794       21.604514       5.0174433
2018-01-13/18:58:54.80           66.786781       21.651502       5.0082965
2018-01-13/18:58:54.83           66.828516       21.713628       5.0121333
2018-01-13/18:58:54.86           66.882541       21.770146       5.0071966
2018-01-13/18:58:54.89           66.927366       21.816061       5.0071168
2018-01-13/18:58:54.92           66.963858       21.859588       4.9957522
2018-01-13/18:58:54.95           67.012786       21.901646       4.9752904
2018-01-13/18:58:54.98           67.063810       21.938514       4.9692493
2018-01-13/18:58:55.02           67.106173       21.971499       4.9629683
2018-01-13/18:58:55.05           67.137526       22.018080       4.9652306
2018-01-13/18:58:55.08           67.167572       22.061486       4.9682453
2018-01-13/18:58:55.11           67.219305       22.104420       4.9675845
2018-01-13/18:58:55.14           67.258977       22.149446       4.9727497
2018-01-13/18:58:55.17           67.294691       22.207263       4.9757250
2018-01-13/18:58:55.20           67.336858       22.258415       4.9766504
2018-01-13/18:58:55.23           67.375338       22.317961       4.9802634
2018-01-13/18:58:55.27           67.415371       22.370384       4.9811648
2018-01-13/18:58:55.30           67.468080       22.421756       4.9783956
2018-01-13/18:58:55.33           67.515060       22.477097       4.9741906
2018-01-13/18:58:55.36           67.571409       22.531666       4.9682538
2018-01-13/18:58:55.39           67.605982       22.570957       4.9553649
2018-01-13/18:58:55.42           67.639412       22.613181       4.9413879
2018-01-13/18:58:55.45           67.679656       22.647407       4.9236279
2018-01-13/18:58:55.48           67.735801       22.679240       4.9167300
2018-01-13/18:58:55.52           67.794744       22.707999       4.9099338
2018-01-13/18:58:55.55           67.834206       22.754530       4.8966846
2018-01-13/18:58:55.58           67.884095       22.805042       4.8967646
2018-01-13/18:58:55.61           67.928783       22.846799       4.8968500
2018-01-13/18:58:55.64           67.976586       22.886988       4.8973597
2018-01-13/18:58:55.67           68.012719       22.942587       4.9062802
2018-01-13/18:58:55.70           68.054566       22.990262       4.9082802
2018-01-13/18:58:55.73           68.114624       23.029630       4.9005538
2018-01-13/18:58:55.77           68.156769       23.074852       4.8945192
2018-01-13/18:58:55.80           68.176913       23.138525       4.8966482
2018-01-13/18:58:55.83           68.232599       23.194905       4.9018532
2018-01-13/18:58:55.86           68.268253       23.240900       4.9024024
2018-01-13/18:58:55.89           68.305602       23.281908       4.8900499
2018-01-13/18:58:55.92           68.335960       23.322855       4.8848502
2018-01-13/18:58:55.95           68.376949       23.358309       4.8718607
2018-01-13/18:58:55.98           68.416539       23.405034       4.8612129
2018-01-13/18:58:56.02           68.436764       23.461037       4.8606943
2018-01-13/18:58:56.05           68.470995       23.533853       4.8714034
2018-01-13/18:58:56.08           68.526685       23.579493       4.8692031
2018-01-13/18:58:56.11           68.556735       23.629667       4.8709663
2018-01-13/18:58:56.14           68.589396       23.684176       4.8613172
2018-01-13/18:58:56.17           68.638406       23.737996       4.8541811
2018-01-13/18:58:56.20           68.668854       23.790696       4.8397639
2018-01-13/18:58:56.23           68.710870       23.842456       4.8299048
2018-01-13/18:58:56.27           68.754576       23.899996       4.8258562
2018-01-13/18:58:56.30           68.804482       23.950486       4.8257467
2018-01-13/18:58:56.33           68.839982       23.990376       4.8280422
2018-01-13/18:58:56.36           68.868110       24.045059       4.8258166
2018-01-13/18:58:56.39           68.907511       24.079734       4.8101168
2018-01-13/18:58:56.42           68.941317       24.111811       4.7967084
2018-01-13/18:58:56.45           68.974318       24.152289       4.7908458
2018-01-13/18:58:56.48           69.028786       24.197816       4.7940788
2018-01-13/18:58:56.52           69.091280       24.235532       4.8107828
2018-01-13/18:58:56.55           69.142321       24.272388       4.8157675
2018-01-13/18:58:56.58           69.185884       24.317053       4.8145227
2018-01-13/18:58:56.61           69.239608       24.359303       4.8029862
2018-01-13/18:58:56.64           69.282556       24.402912       4.7995498
2018-01-13/18:58:56.67           69.324753       24.454034       4.8000943
2018-01-13/18:58:56.70           69.373795       24.503071       4.8036874
2018-01-13/18:58:56.73           69.419184       24.564436       4.8068752
2018-01-13/18:58:56.77           69.458421       24.621265       4.8065944
2018-01-13/18:58:56.80           69.497348       24.685263       4.7920723
2018-01-13/18:58:56.83           69.542389       24.730454       4.7906597
2018-01-13/18:58:56.86           69.588150       24.781674       4.7832386
2018-01-13/18:58:56.89           69.624732       24.824202       4.7678221
2018-01-13/18:58:56.92           69.670389       24.859686       4.7612329
2018-01-13/18:58:56.95           69.714757       24.904717       4.7611979
2018-01-13/18:58:56.98           69.762181       24.966540       4.7600840
2018-01-13/18:58:57.02           69.803849       25.010952       4.7656593
2018-01-13/18:58:57.05           69.851032       25.063594       4.7616490
2018-01-13/18:58:57.08           69.877172       25.121780       4.7717878
2018-01-13/18:58:57.11           69.915670       25.186124       4.7753858
2018-01-13/18:58:57.14           69.957507       25.236628       4.7790498
2018-01-13/18:58:57.17           70.002262       25.293013       4.7830110
2018-01-13/18:58:57.20           70.055572       25.355008       4.7829187
2018-01-13/18:58:57.23           70.111961       25.409487       4.7764691
2018-01-13/18:58:57.27           70.152479       25.463595       4.7798592
2018-01-13/18:58:57.30           70.194433       25.521021       4.7737968
2018-01-13/18:58:57.33           70.235189       25.573548       4.7727416
2018-01-13/18:58:57.36           70.290888       25.615080       4.7505050
2018-01-13/18:58:57.39           70.332757       25.649926       4.7349098
2018-01-13/18:58:57.42           70.374524       25.697260       4.7223767
2018-01-13/18:58:57.45           70.422235       25.745983       4.7285884
2018-01-13/18:58:57.48           70.458956       25.799544       4.7344236
2018-01-13/18:58:57.52           70.499025       25.858685       4.7336974
2018-01-13/18:58:57.55           70.559608       25.907611       4.7338116
2018-01-13/18:58:57.58           70.603576       25.963615       4.7363489
2018-01-13/18:58:57.61           70.654088       26.009266       4.7426469
2018-01-13/18:58:57.64           70.693401       26.056516       4.7524924
2018-01-13/18:58:57.67           70.744329       26.117349       4.7483661
2018-01-13/18:58:57.70           70.795835       26.173378       4.7509861
2018-01-13/18:58:57.73           70.833033       26.232501       4.7453285
2018-01-13/18:58:57.77           70.878702       26.285499       4.7447941
2018-01-13/18:58:57.80           70.922759       26.335771       4.7431967
2018-01-13/18:58:57.83           70.953142       26.392146       4.7339470
2018-01-13/18:58:57.86           70.995977       26.424806       4.7316082
2018-01-13/18:58:57.89           71.038898       26.460465       4.7226204
2018-01-13/18:58:57.92           71.079830       26.510352       4.7220839
2018-01-13/18:58:57.95           71.113542       26.561801       4.7331237
2018-01-13/18:58:57.98           71.149669       26.616254       4.7351280
2018-01-13/18:58:58.02           71.197477       26.676795       4.7433536
2018-01-13/18:58:58.05           71.241762       26.723527       4.7387925
2018-01-13/18:58:58.08           71.280106       26.771085       4.7480946
2018-01-13/18:58:58.11           71.323163       26.817744       4.7490453
2018-01-13/18:58:58.14           71.364294       26.877629       4.7434726
2018-01-13/18:58:58.17           71.398292       26.941977       4.7314631
2018-01-13/18:58:58.20           71.436820       26.997486       4.7259172
2018-01-13/18:58:58.23           71.492154       27.056010       4.7243467
2018-01-13/18:58:58.27           71.535806       27.108553       4.7279031
2018-01-13/18:58:58.30           71.568427       27.142431       4.7180734
2018-01-13/18:58:58.33           71.607246       27.186816       4.7184470
2018-01-13/18:58:58.36           71.650214       27.228322       4.7047454
2018-01-13/18:58:58.39           71.691128       27.274296       4.7071392
2018-01-13/18:58:58.42           71.739537       27.331892       4.7091007
2018-01-13/18:58:58.45           71.796496       27.386574       4.7323382
2018-01-13/18:58:58.48           71.868213       27.439704       4.7440883
2018-01-13/18:58:58.52           71.912203       27.486982       4.7489284
2018-01-13/18:58:58.55           71.956220       27.538165       4.7506963
2018-01-13/18:58:58.58           72.024730       27.596534       4.7561898
2018-01-13/18:58:58.61           72.080776       27.659102       4.7500264
2018-01-13/18:58:58.64           72.123156       27.721211       4.7600072
2018-01-13/18:58:58.67           72.173252       27.782561       4.7578480
2018-01-13/18:58:58.70           72.228513       27.829366       4.7653659
2018-01-13/18:58:58.73           72.272619       27.883535       4.7604394
2018-01-13/18:58:58.77           72.296711       27.940034       4.7566608
2018-01-13/18:58:58.80           72.329879       27.989411       4.7503568
2018-01-13/18:58:58.83           72.380939       28.022236       4.7464967
2018-01-13/18:58:58.86           72.412677       28.068207       4.7382602
2018-01-13/18:58:58.89           72.449248       28.113738       4.7471436
2018-01-13/18:58:58.92           72.506707       28.167074       4.7484640
2018-01-13/18:58:58.95           72.542881       28.216960       4.7724731
2018-01-13/18:58:58.98           72.586703       28.273765       4.7868575
2018-01-13/18:58:59.02           72.629191       28.332100       4.7911219
2018-01-13/18:58:59.05           72.668207       28.384643       4.7992471
2018-01-13/18:58:59.08           72.727432       28.436115       4.8038008
2018-01-13/18:58:59.11           72.765486       28.499614       4.8073511
2018-01-13/18:58:59.14           72.808926       28.553748       4.8151042
2018-01-13/18:58:59.17           72.852422       28.606834       4.8079040
2018-01-13/18:58:59.20           72.884622       28.656622       4.8124427
2018-01-13/18:58:59.23           72.931745       28.710926       4.8035804
2018-01-13/18:58:59.27           72.974348       28.758575       4.7918499
2018-01-13/18:58:59.30           73.015022       28.802117       4.7901437
2018-01-13/18:58:59.33           73.064841       28.839563       4.7808050
2018-01-13/18:58:59.36           73.103340       28.887243       4.7811011
2018-01-13/18:58:59.39           73.139655       28.945969       4.7937209
2018-01-13/18:58:59.42           73.174456       29.007033       4.8084829
2018-01-13/18:58:59.45           73.222264       29.070588       4.8297083
2018-01-13/18:58:59.48           73.267575       29.127933       4.8438457
2018-01-13/18:58:59.52           73.308228       29.176294       4.8425643
2018-01-13/18:58:59.55           73.342507       29.232503       4.8495409
2018-01-13/18:58:59.58           73.374526       29.289741       4.8537878
2018-01-13/18:58:59.61           73.412279       29.360446       4.8542835
2018-01-13/18:58:59.64           73.441959       29.415739       4.8624357
2018-01-13/18:58:59.67           73.498249       29.466011       4.8556761
2018-01-13/18:58:59.70           73.553011       29.516679       4.8525902
2018-01-13/18:58:59.73           73.593044       29.555262       4.8517103
2018-01-13/18:58:59.77           73.630244       29.599790       4.8526925
2018-01-13/18:58:59.80           73.683406       29.632398       4.8635911
2018-01-13/18:58:59.83           73.732654       29.666036       4.8613460
2018-01-13/18:58:59.86           73.779718       29.702018       4.8740287
2018-01-13/18:58:59.89           73.844418       29.745304       4.8888665
2018-01-13/18:58:59.92           73.898986       29.810325       4.8958386
2018-01-13/18:58:59.95           73.938069       29.860153       4.9130902
2018-01-13/18:58:59.98           73.969628       29.911752       4.9172970
2018-01-13/18:59:00.02           74.016591       29.966863       4.9204617
2018-01-13/18:59:00.05           74.053774       30.024921       4.9192522
2018-01-13/18:59:00.08           74.087076       30.088201       4.9245887
2018-01-13/18:59:00.11           74.122046       30.153271       4.9273932
2018-01-13/18:59:00.14           74.162400       30.217548       4.9204262
2018-01-13/18:59:00.17           74.189171       30.266973       4.9281943
2018-01-13/18:59:00.20           74.226818       30.304545       4.9346993
2018-01-13/18:59:00.23           74.264870       30.355297       4.9322348
2018-01-13/18:59:00.27           74.315721       30.396635       4.9427832
2018-01-13/18:59:00.30           74.357671       30.444262       4.9435982
2018-01-13/18:59:00.33           74.408272       30.485107       4.9487289
2018-01-13/18:59:00.36           74.462064       30.542988       4.9553439
2018-01-13/18:59:00.39           74.510639       30.599044       4.9723763
2018-01-13/18:59:00.42           74.553830       30.655742       4.9877747
2018-01-13/18:59:00.45           74.593395       30.719789       4.9908057
2018-01-13/18:59:00.48           74.640302       30.773893       4.9989615
2018-01-13/18:59:00.52           74.683665       30.821041       5.0047069
2018-01-13/18:59:00.55           74.722812       30.869803       5.0068562
2018-01-13/18:59:00.58           74.752020       30.924294       5.0153135
2018-01-13/18:59:00.61           74.796610       30.980186       5.0128910
2018-01-13/18:59:00.64           74.834614       31.023164       5.0164983
2018-01-13/18:59:00.67           74.875014       31.067140       5.0126060
2018-01-13/18:59:00.70           74.915648       31.109675       5.0156692
2018-01-13/18:59:00.73           74.950085       31.150510       5.0173400
2018-01-13/18:59:00.77           74.977450       31.203729       5.0177291
2018-01-13/18:59:00.80           75.015079       31.261601       5.0208656
2018-01-13/18:59:00.83           75.063206       31.322508       5.0223179
2018-01-13/18:59:00.86           75.110604       31.375501       5.0313619
2018-01-13/18:59:00.89           75.154226       31.438798       5.0500977
2018-01-13/18:59:00.92           75.199014       31.502888       5.0554851
2018-01-13/18:59:00.95           75.249363       31.556943       5.0642692
2018-01-13/18:59:00.98           75.297951       31.612844       5.0697641
2018-01-13/18:59:01.02           75.347362       31.664317       5.0760673
2018-01-13/18:59:01.05           75.407258       31.716880       5.0822390
2018-01-13/18:59:01.08           75.445824       31.768448       5.0789951
2018-01-13/18:59:01.11           75.489853       31.820561       5.0836460
2018-01-13/18:59:01.14           75.527341       31.874296       5.0870619
2018-01-13/18:59:01.17           75.580763       31.920779       5.0894970
2018-01-13/18:59:01.20           75.617794       31.970815       5.0914450
2018-01-13/18:59:01.23           75.646453       32.023303       5.0940036
2018-01-13/18:59:01.27           75.676350       32.077759       5.0894568
2018-01-13/18:59:01.30           75.723002       32.127482       5.0950683
2018-01-13/18:59:01.33           75.770674       32.182738       5.0964551
2018-01-13/18:59:01.36           75.825584       32.245589       5.1177647
2018-01-13/18:59:01.39           75.864121       32.306984       5.1267272
2018-01-13/18:59:01.42           75.914224       32.367301       5.1288677
2018-01-13/18:59:01.45           75.940694       32.421812       5.1235228
2018-01-13/18:59:01.48           75.988040       32.473616       5.1261170
2018-01-13/18:59:01.52           76.036363       32.525128       5.1291321
2018-01-13/18:59:01.55           76.091412       32.583034       5.1298638
2018-01-13/18:59:01.58           76.132608       32.639164       5.1377885
2018-01-13/18:59:01.61           76.166303       32.683683       5.1462332
2018-01-13/18:59:01.64           76.206042       32.734270       5.1423978
2018-01-13/18:59:01.67           76.255869       32.781492       5.1447988
2018-01-13/18:59:01.70           76.293609       32.833801       5.1550271
2018-01-13/18:59:01.73           76.331951       32.892007       5.1678577
2018-01-13/18:59:01.77           76.355699       32.957548       5.1674296
2018-01-13/18:59:01.80           76.390704       33.020689       5.1712686
2018-01-13/18:59:01.83           76.427522       33.079309       5.1877508
2018-01-13/18:59:01.86           76.460719       33.153934       5.1891941
2018-01-13/18:59:01.89           76.497105       33.228196       5.1973486
2018-01-13/18:59:01.92           76.529261       33.302116       5.2034438
2018-01-13/18:59:01.95           76.552356       33.369458       5.2028269
2018-01-13/18:59:01.98           76.574436       33.433009       5.1934847
2018-01-13/18:59:02.02           76.609893       33.490954       5.1899608
2018-01-13/18:59:02.05           76.650711       33.544375       5.1911810
2018-01-13/18:59:02.08           76.697323       33.601809       5.1990405
2018-01-13/18:59:02.11           76.733016       33.649635       5.2051262
2018-01-13/18:59:02.14           76.767073       33.699553       5.2106083
2018-01-13/18:59:02.17           76.796698       33.754645       5.2153530
2018-01-13/18:59:02.20           76.830941       33.797121       5.2210765
2018-01-13/18:59:02.23           76.882464       33.839581       5.2332924
2018-01-13/18:59:02.27           76.933068       33.890080       5.2388298
2018-01-13/18:59:02.30           76.980229       33.945674       5.2554501
2018-01-13/18:59:02.33           77.024150       34.002575       5.2688944
2018-01-13/18:59:02.36           77.062868       34.068131       5.2771792
2018-01-13/18:59:02.39           77.109309       34.141721       5.2820297
2018-01-13/18:59:02.42           77.147926       34.202194       5.2871386
2018-01-13/18:59:02.45           77.182349       34.259446       5.2881836
2018-01-13/18:59:02.48           77.227499       34.316362       5.2960481
2018-01-13/18:59:02.52           77.253011       34.384896       5.2991370
2018-01-13/18:59:02.55           77.297422       34.440688       5.3135154
2018-01-13/18:59:02.58           77.330414       34.501507       5.3229160
2018-01-13/18:59:02.61           77.371418       34.567990       5.3322948
2018-01-13/18:59:02.64           77.404856       34.621880       5.3473299
2018-01-13/18:59:02.67           77.438734       34.670562       5.3550935
2018-01-13/18:59:02.70           77.489262       34.724910       5.3660846
2018-01-13/18:59:02.73           77.548853       34.778861       5.3734883
2018-01-13/18:59:02.77           77.600968       34.825079       5.3783246
2018-01-13/18:59:02.80           77.663167       34.883405       5.3856182
2018-01-13/18:59:02.83           77.713386       34.944938       5.3936122
2018-01-13/18:59:02.86           77.770186       35.001974       5.4008105
2018-01-13/18:59:02.89           77.805247       35.060308       5.4038589
2018-01-13/18:59:02.92           77.838438       35.115393       5.4004766
2018-01-13/18:59:02.95           77.883978       35.166122       5.4060557
2018-01-13/18:59:02.98           77.928109       35.217302       5.4066279
2018-01-13/18:59:03.02           77.966930       35.270336       5.4118132
2018-01-13/18:59:03.05           78.006117       35.337680       5.4228901
2018-01-13/18:59:03.08           78.026262       35.389709       5.4409101
2018-01-13/18:59:03.11           78.061291       35.449240       5.4588538
2018-01-13/18:59:03.14           78.090285       35.506150       5.4631750
2018-01-13/18:59:03.17           78.136298       35.553833       5.4712520
2018-01-13/18:59:03.20           78.188309       35.615482       5.4808643
2018-01-13/18:59:03.23           78.226573       35.682172       5.4878860
2018-01-13/18:59:03.27           78.268038       35.741756       5.5027340
2018-01-13/18:59:03.30           78.313984       35.810664       5.5109818
2018-01-13/18:59:03.33           78.356995       35.880453       5.5178986
2018-01-13/18:59:03.36           78.423804       35.946453       5.5226908
2018-01-13/18:59:03.39           78.469258       36.000793       5.5223136
2018-01-13/18:59:03.42           78.504093       36.060534       5.5182565
2018-01-13/18:59:03.45           78.538994       36.119561       5.5220157
2018-01-13/18:59:03.48           78.577027       36.172205       5.5257918
2018-01-13/18:59:03.52           78.609308       36.224930       5.5311797
2018-01-13/18:59:03.55           78.650334       36.282754       5.5429584
2018-01-13/18:59:03.58           78.684953       36.335706       5.5573333
2018-01-13/18:59:03.61           78.714024       36.391918       5.5693516
2018-01-13/18:59:03.64           78.718918       36.451125       5.5753537
2018-01-13/18:59:03.67           78.752562       36.519815       5.5854498
2018-01-13/18:59:03.70           78.792020       36.579028       5.6044190
2018-01-13/18:59:03.73           78.847697       36.644067       5.6220341
2018-01-13/18:59:03.77           78.905942       36.709358       5.6312669
2018-01-13/18:59:03.80           78.961806       36.766956       5.6491422
2018-01-13/18:59:03.83           78.999099       36.832020       5.6570981
2018-01-13/18:59:03.86           79.041348       36.896598       5.6621203
2018-01-13/18:59:03.89           79.070258       36.948430       5.6630871
2018-01-13/18:59:03.92           79.115683       36.996977       5.6672610
2018-01-13/18:59:03.95           79.151272       37.040705       5.6732816
2018-01-13/18:59:03.98           79.201216       37.094001       5.6817683
2018-01-13/18:59:04.02           79.236074       37.150407       5.7034109
2018-01-13/18:59:04.05           79.261742       37.206952       5.7259347
2018-01-13/18:59:04.08           79.296507       37.275641       5.7390466
2018-01-13/18:59:04.11           79.332591       37.340730       5.7524448
2018-01-13/18:59:04.14           79.363411       37.396376       5.7825334
2018-01-13/18:59:04.17           79.411655       37.455899       5.8073063
2018-01-13/18:59:04.20           79.451518       37.526310       5.8185949
2018-01-13/18:59:04.23           79.493998       37.594339       5.8309024
2018-01-13/18:59:04.27           79.528632       37.654080       5.8439360
2018-01-13/18:59:04.30           79.571823       37.719357       5.8528111
2018-01-13/18:59:04.33           79.610762       37.773666       5.8638987
2018-01-13/18:59:04.36           79.647533       37.832147       5.8769364
2018-01-13/18:59:04.39           79.689194       37.875389       5.8830438
2018-01-13/18:59:04.42           79.744074       37.926022       5.8786607
2018-01-13/18:59:04.45           79.792379       37.979507       5.8879834
2018-01-13/18:59:04.48           79.843538       38.035974       5.9041599
2018-01-13/18:59:04.52           79.892082       38.094828       5.9192839
2018-01-13/18:59:04.55           79.938438       38.162680       5.9367998
2018-01-13/18:59:04.58           79.977405       38.212177       5.9473865
2018-01-13/18:59:04.61           80.019417       38.281339       5.9585672
2018-01-13/18:59:04.64           80.066170       38.339809       5.9605423
2018-01-13/18:59:04.67           80.105703       38.404874       5.9745235
2018-01-13/18:59:04.70           80.142865       38.465838       5.9826341
2018-01-13/18:59:04.73           80.182995       38.529790       5.9889182
2018-01-13/18:59:04.77           80.237709       38.584572       6.0100256
2018-01-13/18:59:04.80           80.267950       38.649797       6.0335169
2018-01-13/18:59:04.83           80.304215       38.703618       6.0501169
2018-01-13/18:59:04.86           80.347356       38.754160       6.0548511
2018-01-13/18:59:04.89           80.390184       38.801552       6.0722228
2018-01-13/18:59:04.92           80.426883       38.855241       6.0933545
2018-01-13/18:59:04.95           80.472506       38.914990       6.1070456
2018-01-13/18:59:04.98           80.504318       38.990680       6.1339025
2018-01-13/18:59:05.02           80.543434       39.054267       6.1561496
2018-01-13/18:59:05.05           80.564084       39.114968       6.1754706
2018-01-13/18:59:05.08           80.602246       39.168910       6.1850510
2018-01-13/18:59:05.11           80.639098       39.235135       6.1915991
2018-01-13/18:59:05.14           80.674103       39.296726       6.2160428
2018-01-13/18:59:05.17           80.712101       39.360039       6.2237327
2018-01-13/18:59:05.20           80.755854       39.423261       6.2297779
2018-01-13/18:59:05.23           80.813006       39.481207       6.2530650
2018-01-13/18:59:05.27           80.854648       39.525449       6.2625003
2018-01-13/18:59:05.30           80.888869       39.590200       6.2710918
2018-01-13/18:59:05.33           80.934763       39.652154       6.2771283
2018-01-13/18:59:05.36           80.972630       39.706515       6.2847794
2018-01-13/18:59:05.39           81.019902       39.750384       6.2898454
2018-01-13/18:59:05.42           81.062538       39.818445       6.2930980
2018-01-13/18:59:05.45           81.096362       39.885565       6.3068989
2018-01-13/18:59:05.48           81.130308       39.944285       6.3261189
2018-01-13/18:59:05.52           81.147327       40.017029       6.3332567
2018-01-13/18:59:05.55           81.184797       40.085642       6.3567469
2018-01-13/18:59:05.58           81.228318       40.139942       6.3713725
2018-01-13/18:59:05.61           81.263933       40.200437       6.3880108
2018-01-13/18:59:05.64           81.307081       40.267703       6.4035633
2018-01-13/18:59:05.67           81.335076       40.338801       6.4244709
2018-01-13/18:59:05.70           81.367277       40.401272       6.4387558
2018-01-13/18:59:05.73           81.407113       40.466950       6.4578069
2018-01-13/18:59:05.77           81.439794       40.535072       6.4719047
2018-01-13/18:59:05.80           81.483759       40.589254       6.4910262
2018-01-13/18:59:05.83           81.512804       40.649143       6.4965627
2018-01-13/18:59:05.86           81.540539       40.711023       6.5147297
2018-01-13/18:59:05.89           81.572652       40.770327       6.5242608
2018-01-13/18:59:05.92           81.595133       40.833120       6.5434770
2018-01-13/18:59:05.95           81.627194       40.912043       6.5660141
2018-01-13/18:59:05.98           81.667578       40.989474       6.5914920
2018-01-13/18:59:06.02           81.699583       41.055569       6.6084906
2018-01-13/18:59:06.05           81.737138       41.130311       6.6384750
2018-01-13/18:59:06.08           81.761751       41.198599       6.6565117
2018-01-13/18:59:06.11           81.794761       41.275005       6.6696293
2018-01-13/18:59:06.14           81.827341       41.344788       6.6793311
2018-01-13/18:59:06.17           81.860866       41.417189       6.6914601
2018-01-13/18:59:06.20           81.906753       41.482080       6.6992098
2018-01-13/18:59:06.23           81.953071       41.538171       6.7142421
2018-01-13/18:59:06.27           81.985182       41.595572       6.7252309
2018-01-13/18:59:06.30           82.021536       41.662007       6.7355240
2018-01-13/18:59:06.33           82.061196       41.709461       6.7344112
2018-01-13/18:59:06.36           82.092876       41.760245       6.7420034
2018-01-13/18:59:06.39           82.123371       41.814917       6.7519534
2018-01-13/18:59:06.42           82.164366       41.884491       6.7707862
2018-01-13/18:59:06.45           82.207463       41.955699       6.7916199
2018-01-13/18:59:06.48           82.251023       42.037374       6.8126782
2018-01-13/18:59:06.52           82.284271       42.112126       6.8212402
2018-01-13/18:59:06.55           82.307616       42.187889       6.8356550
2018-01-13/18:59:06.58           82.332049       42.256572       6.8429939
2018-01-13/18:59:06.61           82.347230       42.337959       6.8539906
2018-01-13/18:59:06.64           82.381312       42.416965       6.8606598
2018-01-13/18:59:06.67           82.415938       42.485546       6.8789164
2018-01-13/18:59:06.70           82.448482       42.547676       6.8947454
2018-01-13/18:59:06.73           82.475010       42.616077       6.9056194
2018-01-13/18:59:06.77           82.493000       42.674160       6.9202637
2018-01-13/18:59:06.80           82.523662       42.729482       6.9441897
2018-01-13/18:59:06.83           82.560962       42.781221       6.9622330
2018-01-13/18:59:06.86           82.591855       42.828110       6.9829247
2018-01-13/18:59:06.89           82.634272       42.895387       7.0081598
2018-01-13/18:59:06.92           82.670773       42.965383       7.0343126
2018-01-13/18:59:06.95           82.700552       43.044443       7.0588926
2018-01-13/18:59:06.98           82.734936       43.117646       7.0834115
2018-01-13/18:59:07.02           82.760200       43.185185       7.1048406
2018-01-13/18:59:07.05           82.802479       43.250270       7.1289128
2018-01-13/18:59:07.08           82.827674       43.318457       7.1425095
2018-01-13/18:59:07.11           82.870121       43.377676       7.1539465
2018-01-13/18:59:07.14           82.910852       43.449630       7.1690968
2018-01-13/18:59:07.17           82.945813       43.507844       7.1768657
2018-01-13/18:59:07.20           82.986612       43.567239       7.1892440
2018-01-13/18:59:07.23           83.037858       43.621956       7.2061758
2018-01-13/18:59:07.27           83.074912       43.679894       7.2174837
2018-01-13/18:59:07.30           83.120856       43.743264       7.2378282
2018-01-13/18:59:07.33           83.134788       43.811905       7.2486362
2018-01-13/18:59:07.36           83.160843       43.879529       7.2598738
2018-01-13/18:59:07.39           83.185318       43.946689       7.2798987
2018-01-13/18:59:07.42           83.218523       44.021904       7.3082222
2018-01-13/18:59:07.45           83.251307       44.092405       7.3315814
2018-01-13/18:59:07.48           83.263809       44.169543       7.3510827
2018-01-13/18:59:07.52           83.285271       44.236294       7.3634877
2018-01-13/18:59:07.55           83.314398       44.303361       7.3786893
2018-01-13/18:59:07.58           83.332183       44.364752       7.3845386
2018-01-13/18:59:07.61           83.379905       44.429826       7.3935548
2018-01-13/18:59:07.64           83.413944       44.497371       7.4093365
2018-01-13/18:59:07.67           83.437071       44.572622       7.4179647
2018-01-13/18:59:07.70           83.458920       44.635081       7.4266628
2018-01-13/18:59:07.73           83.487132       44.706646       7.4495771
2018-01-13/18:59:07.77           83.537870       44.770233       7.4676815
2018-01-13/18:59:07.80           83.575317       44.833912       7.4873428
2018-01-13/18:59:07.83           83.604851       44.898602       7.4972153
2018-01-13/18:59:07.86           83.653324       44.966454       7.5259179
2018-01-13/18:59:07.89           83.676316       45.036038       7.5478690
2018-01-13/18:59:07.92           83.709455       45.110013       7.5697650
2018-01-13/18:59:07.95           83.744480       45.187317       7.5980500
2018-01-13/18:59:07.98           83.790227       45.259179       7.6213762
2018-01-13/18:59:08.02           83.821833       45.313030       7.6391154
2018-01-13/18:59:08.05           83.846089       45.374825       7.6531491
2018-01-13/18:59:08.08           83.873818       45.449066       7.6619849
2018-01-13/18:59:08.11           83.907275       45.519363       7.6723343
2018-01-13/18:59:08.14           83.928646       45.581030       7.6814558
2018-01-13/18:59:08.17           83.972564       45.641832       7.6959764
2018-01-13/18:59:08.20           84.016586       45.705844       7.7151513
2018-01-13/18:59:08.23           84.058986       45.773869       7.7321280
2018-01-13/18:59:08.27           84.080944       45.844395       7.7456878
2018-01-13/18:59:08.30           84.111939       45.912558       7.7572524
2018-01-13/18:59:08.33           84.150576       45.970461       7.7759679
2018-01-13/18:59:08.36           84.184438       46.034928       7.7955456
2018-01-13/18:59:08.39           84.225191       46.106425       7.8267786
2018-01-13/18:59:08.42           84.261416       46.193368       7.8501331
2018-01-13/18:59:08.45           84.286151       46.268957       7.8775760
2018-01-13/18:59:08.48           84.311239       46.339852       7.8899743
2018-01-13/18:59:08.52           84.340439       46.390585       7.9052971
2018-01-13/18:59:08.55           84.383700       46.444561       7.9223257
2018-01-13/18:59:08.58           84.421031       46.512828       7.9394207
2018-01-13/18:59:08.61           84.460959       46.590293       7.9567312
2018-01-13/18:59:08.64           84.498881       46.653936       7.9806716
2018-01-13/18:59:08.67           84.534204       46.715130       8.0031861
2018-01-13/18:59:08.70           84.567996       46.768151       8.0321566
2018-01-13/18:59:08.73           84.607689       46.823281       8.0606005
2018-01-13/18:59:08.77           84.646814       46.878204       8.0817559
2018-01-13/18:59:08.80           84.688157       46.946644       8.1067940
2018-01-13/18:59:08.83           84.723031       47.012776       8.1250829
2018-01-13/18:59:08.86           84.764084       47.083531       8.1466546
2018-01-13/18:59:08.89           84.796260       47.154048       8.1709444
2018-01-13/18:59:08.92           84.820915       47.226470       8.1935684
2018-01-13/18:59:08.95           84.841218       47.300138       8.2098548
2018-01-13/18:59:08.98           84.871964       47.365829       8.2173774
2018-01-13/18:59:09.02           84.896799       47.427506       8.2269873
2018-01-13/18:59:09.05           84.927607       47.490675       8.2439112
2018-01-13/18:59:09.08           84.945841       47.559793       8.2562019
2018-01-13/18:59:09.11           84.984363       47.622281       8.2723508
2018-01-13/18:59:09.14           85.019196       47.680791       8.2968664
2018-01-13/18:59:09.17           85.051330       47.743690       8.3274258
2018-01-13/18:59:09.20           85.105372       47.809450       8.3616089
2018-01-13/18:59:09.23           85.148359       47.873930       8.3886932
2018-01-13/18:59:09.27           85.197817       47.930663       8.4103748
2018-01-13/18:59:09.30           85.243989       48.003144       8.4299939
2018-01-13/18:59:09.33           85.287930       48.063520       8.4606743
2018-01-13/18:59:09.36           85.343206       48.131115       8.4876893
2018-01-13/18:59:09.39           85.369784       48.208834       8.5149411
2018-01-13/18:59:09.42           85.403972       48.282651       8.5367816
2018-01-13/18:59:09.45           85.434376       48.341115       8.5486499
2018-01-13/18:59:09.48           85.460968       48.393885       8.5512857
2018-01-13/18:59:09.52           85.486881       48.447962       8.5702342
2018-01-13/18:59:09.55           85.519641       48.520253       8.5886233
2018-01-13/18:59:09.58           85.546198       48.584098       8.6068898
2018-01-13/18:59:09.61           85.587231       48.647279       8.6345736
2018-01-13/18:59:09.64           85.613720       48.708323       8.6595245
2018-01-13/18:59:09.67           85.668471       48.769412       8.6917752
2018-01-13/18:59:09.70           85.704119       48.833222       8.7177864
2018-01-13/18:59:09.73           85.739754       48.908601       8.7429363
2018-01-13/18:59:09.77           85.776718       48.982292       8.7668151
2018-01-13/18:59:09.80           85.815915       49.054599       8.7820619
2018-01-13/18:59:09.83           85.835840       49.133664       8.8052394
2018-01-13/18:59:09.86           85.871480       49.209055       8.8303410
2018-01-13/18:59:09.89           85.894213       49.293705       8.8508847
2018-01-13/18:59:09.92           85.925982       49.369240       8.8706564
2018-01-13/18:59:09.95           85.941225       49.432650       8.8912442
2018-01-13/18:59:09.98           85.967531       49.495919       8.9039794
2018-01-13/18:59:10.02           85.983649       49.555821       8.9203191
2018-01-13/18:59:10.05           86.004298       49.620526       8.9409217
2018-01-13/18:59:10.08           86.036703       49.683715       8.9652251
2018-01-13/18:59:10.11           86.072354       49.745658       8.9926962
2018-01-13/18:59:10.14           86.113222       49.814432       9.0213870
2018-01-13/18:59:10.17           86.138522       49.882373       9.0504893
2018-01-13/18:59:10.20           86.168291       49.944137       9.0768729
2018-01-13/18:59:10.23           86.196816       50.019048       9.0949418
2018-01-13/18:59:10.27           86.219871       50.089865       9.1196673
2018-01-13/18:59:10.30           86.260290       50.170303       9.1428931
2018-01-13/18:59:10.33           86.289700       50.258531       9.1675805
2018-01-13/18:59:10.36           86.321363       50.337154       9.1978232
2018-01-13/18:59:10.39           86.357565       50.405666       9.2198378
2018-01-13/18:59:10.42           86.393326       50.467527       9.2385321
2018-01-13/18:59:10.45           86.434038       50.528855       9.2542928
2018-01-13/18:59:10.48           86.473918       50.599423       9.2694781
2018-01-13/18:59:10.52           86.512995       50.656103       9.2858269
2018-01-13/18:59:10.55           86.542044       50.727015       9.3028554
2018-01-13/18:59:10.58           86.568385       50.800430       9.3274867
2018-01-13/18:59:10.61           86.608733       50.862731       9.3613862
2018-01-13/18:59:10.64           86.645780       50.935498       9.3814114
2018-01-13/18:59:10.67           86.678771       51.003825       9.4131333
2018-01-13/18:59:10.70           86.700881       51.076881       9.4356910
2018-01-13/18:59:10.73           86.719762       51.153097       9.4534600
2018-01-13/18:59:10.77           86.745950       51.222404       9.4785017
2018-01-13/18:59:10.80           86.769297       51.307376       9.5059876
2018-01-13/18:59:10.83           86.816896       51.378746       9.5352150
2018-01-13/18:59:10.86           86.855006       51.450678       9.5634588
2018-01-13/18:59:10.89           86.885535       51.520246       9.5818128
2018-01-13/18:59:10.92           86.912572       51.575504       9.6070456
2018-01-13/18:59:10.95           86.942135       51.633797       9.6258499
2018-01-13/18:59:10.98           86.973840       51.700929       9.6567638
2018-01-13/18:59:11.02           87.016264       51.762567       9.6827353
2018-01-13/18:59:11.05           87.041928       51.838855       9.7105724
2018-01-13/18:59:11.08           87.078884       51.909895       9.7407380
2018-01-13/18:59:11.11           87.101202       51.992400       9.7743874
2018-01-13/18:59:11.14           87.122769       52.055172       9.8053301
2018-01-13/18:59:11.17           87.156150       52.124048       9.8336085
2018-01-13/18:59:11.20           87.179866       52.200925       9.8605097
2018-01-13/18:59:11.23           87.212395       52.273756       9.8764665
2018-01-13/18:59:11.27           87.241105       52.342337       9.8981096
2018-01-13/18:59:11.30           87.269520       52.421430       9.9299705
2018-01-13/18:59:11.33           87.314682       52.490710       9.9603136
2018-01-13/18:59:11.36           87.346611       52.554251       9.9883205
2018-01-13/18:59:11.39           87.380981       52.609400       10.019453
2018-01-13/18:59:11.42           87.422004       52.671441       10.040308
2018-01-13/18:59:11.45           87.453427       52.732282       10.070460
2018-01-13/18:59:11.48           87.508129       52.793267       10.099434
2018-01-13/18:59:11.52           87.536233       52.872363       10.145857
2018-01-13/18:59:11.55           87.568146       52.952324       10.173242
2018-01-13/18:59:11.58           87.593882       53.027646       10.197351
2018-01-13/18:59:11.61           87.611253       53.105466       10.222025
2018-01-13/18:59:11.64           87.635371       53.184784       10.243880
2018-01-13/18:59:11.67           87.657668       53.264995       10.267553
2018-01-13/18:59:11.70           87.673249       53.347515       10.290821
2018-01-13/18:59:11.73           87.687753       53.422251       10.308653
2018-01-13/18:59:11.77           87.688632       53.511977       10.327184
2018-01-13/18:59:11.80           87.707904       53.591710       10.343245
2018-01-13/18:59:11.83           87.724735       53.661136       10.374819
2018-01-13/18:59:11.86           87.752510       53.740202       10.407891
2018-01-13/18:59:11.89           87.776971       53.809499       10.430829
2018-01-13/18:59:11.92           87.788738       53.881068       10.460998
2018-01-13/18:59:11.95           87.816685       53.944468       10.480806
2018-01-13/18:59:11.98           87.838644       54.019395       10.507304
2018-01-13/18:59:12.02           87.867757       54.103516       10.537814
2018-01-13/18:59:12.05           87.897401       54.180685       10.565467
2018-01-13/18:59:12.08           87.922091       54.263241       10.596374
2018-01-13/18:59:12.11           87.948607       54.351647       10.624195
2018-01-13/18:59:12.14           87.973283       54.424069       10.643011
2018-01-13/18:59:12.17           87.989840       54.509292       10.668484
2018-01-13/18:59:12.20           88.014832       54.594793       10.686636
2018-01-13/18:59:12.23           88.049245       54.670243       10.713748
2018-01-13/18:59:12.27           88.074652       54.745159       10.740884
2018-01-13/18:59:12.30           88.105503       54.820338       10.764521
2018-01-13/18:59:12.33           88.126906       54.896560       10.798555
2018-01-13/18:59:12.36           88.151548       54.963304       10.822119
2018-01-13/18:59:12.39           88.171459       55.028867       10.844202
2018-01-13/18:59:12.42           88.191982       55.086932       10.871285
2018-01-13/18:59:12.45           88.219132       55.142853       10.907434
2018-01-13/18:59:12.48           88.254240       55.215129       10.947610
2018-01-13/18:59:12.52           88.272032       55.296966       10.982007
2018-01-13/18:59:12.55           88.308557       55.378943       11.011318
2018-01-13/18:59:12.58           88.331448       55.455725       11.045128
2018-01-13/18:59:12.61           88.358006       55.527800       11.073365
2018-01-13/18:59:12.64           88.380306       55.602427       11.101497
2018-01-13/18:59:12.67           88.411297       55.676075       11.129305
2018-01-13/18:59:12.70           88.435025       55.762292       11.144971
2018-01-13/18:59:12.73           88.465948       55.838385       11.163321
2018-01-13/18:59:12.76           88.502555       55.904862       11.188023
2018-01-13/18:59:12.80           88.530282       55.982697       11.214513
2018-01-13/18:59:12.83           88.552510       56.052690       11.250925
2018-01-13/18:59:12.86           88.575285       56.117630       11.282885
2018-01-13/18:59:12.89           88.603204       56.171641       11.310414
2018-01-13/18:59:12.92           88.623577       56.248767       11.335942
2018-01-13/18:59:12.95           88.652960       56.326432       11.361418
2018-01-13/18:59:12.98           88.670197       56.421159       11.402343
2018-01-13/18:59:13.01           88.682043       56.509774       11.442904
2018-01-13/18:59:13.05           88.701554       56.590464       11.472579
2018-01-13/18:59:13.08           88.729116       56.662313       11.501104
2018-01-13/18:59:13.11           88.758131       56.737627       11.531412
2018-01-13/18:59:13.14           88.778389       56.816356       11.552586
2018-01-13/18:59:13.17           88.799966       56.898213       11.572835
2018-01-13/18:59:13.20           88.836103       56.959103       11.597657
2018-01-13/18:59:13.23           88.858471       57.021209       11.623013
2018-01-13/18:59:13.26           88.896240       57.066567       11.650999
2018-01-13/18:59:13.30           88.928180       57.132440       11.685444
2018-01-13/18:59:13.33           88.943704       57.209660       11.721616
2018-01-13/18:59:13.36           88.957461       57.288632       11.754451
2018-01-13/18:59:13.39           88.974738       57.360657       11.780627
2018-01-13/18:59:13.42           88.993599       57.429747       11.812553
2018-01-13/18:59:13.45           89.017435       57.515185       11.852299
2018-01-13/18:59:13.48           89.035400       57.602329       11.889376
2018-01-13/18:59:13.51           89.054768       57.692080       11.933369
2018-01-13/18:59:13.55           89.077211       57.774930       11.966134
2018-01-13/18:59:13.58           89.102558       57.851587       11.988534
2018-01-13/18:59:13.61           89.127980       57.914273       12.021333
2018-01-13/18:59:13.64           89.155440       57.981038       12.046655
2018-01-13/18:59:13.67           89.181437       58.042450       12.071771
2018-01-13/18:59:13.70           89.219164       58.116865       12.101569
2018-01-13/18:59:13.73           89.251487       58.183268       12.132610
2018-01-13/18:59:13.76           89.284096       58.252235       12.167428
2018-01-13/18:59:13.80           89.315542       58.320314       12.204215
2018-01-13/18:59:13.83           89.328749       58.400642       12.244536
2018-01-13/18:59:13.86           89.352709       58.481121       12.275136
2018-01-13/18:59:13.89           89.362839       58.560402       12.296503
2018-01-13/18:59:13.92           89.366391       58.642331       12.320130
2018-01-13/18:59:13.95           89.381138       58.730773       12.353841
2018-01-13/18:59:13.98           89.394413       58.818697       12.387674
2018-01-13/18:59:14.01           89.398726       58.906947       12.416416
2018-01-13/18:59:14.05           89.411215       58.978060       12.449590
2018-01-13/18:59:14.08           89.416153       59.059152       12.466808
2018-01-13/18:59:14.11           89.442179       59.127344       12.490501
2018-01-13/18:59:14.14           89.465844       59.189956       12.521405
2018-01-13/18:59:14.17           89.502684       59.260721       12.545113
2018-01-13/18:59:14.20           89.539069       59.324495       12.582078
2018-01-13/18:59:14.23           89.563007       59.399349       12.617365
2018-01-13/18:59:14.26           89.596896       59.468781       12.657846
2018-01-13/18:59:14.30           89.629593       59.545090       12.702536
2018-01-13/18:59:14.33           89.659307       59.628439       12.733240
2018-01-13/18:59:14.36           89.698674       59.690345       12.767945
2018-01-13/18:59:14.39           89.722147       59.761476       12.801839
2018-01-13/18:59:14.42           89.764121       59.837419       12.836916
2018-01-13/18:59:14.45           89.795767       59.916137       12.888196
2018-01-13/18:59:14.48           89.822984       59.998421       12.923682
2018-01-13/18:59:14.51           89.849915       60.071417       12.956668
2018-01-13/18:59:14.55           89.866723       60.143838       12.986550
2018-01-13/18:59:14.58           89.885977       60.209781       13.018040
2018-01-13/18:59:14.61           89.907644       60.270292       13.054661
2018-01-13/18:59:14.64           89.941944       60.332471       13.089515
2018-01-13/18:59:14.67           89.969420       60.393687       13.119314
2018-01-13/18:59:14.70           89.982310       60.460529       13.148695
2018-01-13/18:59:14.73           89.998999       60.527801       13.175530
2018-01-13/18:59:14.76           90.027493       60.605693       13.216439
2018-01-13/18:59:14.80           90.057812       60.682692       13.255510
2018-01-13/18:59:14.83           90.070974       60.755071       13.290549
2018-01-13/18:59:14.86           90.099451       60.817927       13.319138
2018-01-13/18:59:14.89           90.110729       60.900327       13.345211
2018-01-13/18:59:14.92           90.119325       60.987198       13.377239
2018-01-13/18:59:14.95           90.144615       61.076843       13.410368
2018-01-13/18:59:14.98           90.154364       61.162727       13.441995
2018-01-13/18:59:15.01           90.171199       61.241935       13.470434
2018-01-13/18:59:15.05           90.177222       61.311857       13.500104
2018-01-13/18:59:15.08           90.182784       61.379927       13.526835
2018-01-13/18:59:15.11           90.217372       61.447975       13.550719
2018-01-13/18:59:15.14           90.229843       61.521637       13.574090
2018-01-13/18:59:15.17           90.256971       61.598858       13.606306
2018-01-13/18:59:15.20           90.281463       61.681390       13.639362
2018-01-13/18:59:15.23           90.307075       61.763981       13.675548
2018-01-13/18:59:15.26           90.328035       61.844902       13.718121
2018-01-13/18:59:15.30           90.352821       61.930026       13.754902
2018-01-13/18:59:15.33           90.380295       61.999121       13.786724
2018-01-13/18:59:15.36           90.410401       62.074472       13.816695
2018-01-13/18:59:15.39           90.407904       62.165943       13.845344
2018-01-13/18:59:15.42           90.433249       62.259439       13.875041
2018-01-13/18:59:15.45           90.449015       62.342427       13.896950
2018-01-13/18:59:15.48           90.464374       62.424129       13.927272
2018-01-13/18:59:15.51           90.455197       62.510154       13.953238
2018-01-13/18:59:15.55           90.475351       62.582336       13.980829
2018-01-13/18:59:15.58           90.481690       62.650084       14.013818
2018-01-13/18:59:15.61           90.487381       62.737912       14.044268
2018-01-13/18:59:15.64           90.498122       62.815011       14.079027
2018-01-13/18:59:15.67           90.528976       62.886234       14.118520
2018-01-13/18:59:15.70           90.547666       62.952830       14.162437
2018-01-13/18:59:15.73           90.567089       63.038368       14.213951
2018-01-13/18:59:15.76           90.581373       63.116851       14.255630
2018-01-13/18:59:15.80           90.609559       63.187743       14.300750
2018-01-13/18:59:15.83           90.613291       63.274278       14.331844
2018-01-13/18:59:15.86           90.631197       63.354152       14.355278
2018-01-13/18:59:15.89           90.654106       63.429202       14.386850
2018-01-13/18:59:15.92           90.683936       63.516554       14.413712
2018-01-13/18:59:15.95           90.702250       63.602321       14.445493
2018-01-13/18:59:15.98           90.713341       63.699269       14.478024
2018-01-13/18:59:16.01           90.718934       63.765587       14.506062
2018-01-13/18:59:16.05           90.729142       63.834648       14.531197
2018-01-13/18:59:16.08           90.742921       63.915572       14.558747
2018-01-13/18:59:16.11           90.764541       63.989413       14.589548
2018-01-13/18:59:16.14           90.782956       64.074726       14.629102
2018-01-13/18:59:16.17           90.807175       64.149163       14.662863
2018-01-13/18:59:16.20           90.819789       64.227092       14.710512
2018-01-13/18:59:16.23           90.828292       64.314649       14.759402
2018-01-13/18:59:16.26           90.839637       64.395126       14.803099
2018-01-13/18:59:16.30           90.862864       64.484369       14.837243
2018-01-13/18:59:16.33           90.870821       64.570547       14.875320
2018-01-13/18:59:16.36           90.884894       64.640647       14.909200
2018-01-13/18:59:16.39           90.908177       64.714333       14.938930
2018-01-13/18:59:16.42           90.924750       64.790339       14.968216
2018-01-13/18:59:16.45           90.941559       64.872948       15.006721
2018-01-13/18:59:16.48           90.965496       64.949691       15.036907
2018-01-13/18:59:16.51           90.988780       65.016689       15.067919
2018-01-13/18:59:16.55           91.001562       65.097147       15.099980
2018-01-13/18:59:16.58           91.018576       65.171278       15.135404
2018-01-13/18:59:16.61           91.054545       65.245371       15.176272
2018-01-13/18:59:16.64           91.078700       65.324968       15.218851
2018-01-13/18:59:16.67           91.087776       65.414222       15.261830
2018-01-13/18:59:16.70           91.094694       65.500994       15.307998
2018-01-13/18:59:16.73           91.100157       65.595861       15.351342
2018-01-13/18:59:16.76           91.101611       65.685599       15.386387
2018-01-13/18:59:16.80           91.122037       65.772556       15.408426
2018-01-13/18:59:16.83           91.144334       65.836106       15.442133
2018-01-13/18:59:16.86           91.160413       65.914328       15.473778
2018-01-13/18:59:16.89           91.169606       65.995591       15.505829
2018-01-13/18:59:16.92           91.192870       66.084934       15.539735
2018-01-13/18:59:16.95           91.209806       66.162334       15.585609
2018-01-13/18:59:16.98           91.238890       66.242478       15.628659
2018-01-13/18:59:17.01           91.254180       66.315454       15.658688
2018-01-13/18:59:17.05           91.264457       66.395998       15.698947
2018-01-13/18:59:17.08           91.267683       66.470626       15.739897
2018-01-13/18:59:17.11           91.291774       66.550765       15.774474
2018-01-13/18:59:17.14           91.299758       66.628479       15.815219
2018-01-13/18:59:17.17           91.312553       66.716811       15.849256
2018-01-13/18:59:17.20           91.328874       66.799824       15.891604
2018-01-13/18:59:17.23           91.337345       66.888040       15.932294
2018-01-13/18:59:17.26           91.343887       66.969029       15.969900
2018-01-13/18:59:17.30           91.357244       67.049320       15.997597
2018-01-13/18:59:17.33           91.369784       67.122461       16.025373
2018-01-13/18:59:17.36           91.390782       67.204194       16.059360
2018-01-13/18:59:17.39           91.394233       67.293470       16.095079
2018-01-13/18:59:17.42           91.409075       67.378952       16.139387
2018-01-13/18:59:17.45           91.423875       67.463628       16.188846
2018-01-13/18:59:17.48           91.434321       67.539770       16.231399
2018-01-13/18:59:17.51           91.471346       67.605952       16.270227
2018-01-13/18:59:17.55           91.487263       67.686080       16.305976
2018-01-13/18:59:17.58           91.497639       67.769219       16.355825
2018-01-13/18:59:17.61           91.515601       67.853175       16.400585
2018-01-13/18:59:17.64           91.524071       67.937692       16.444372
2018-01-13/18:59:17.67           91.543242       68.016636       16.483278
2018-01-13/18:59:17.70           91.567828       68.103582       16.520852
2018-01-13/18:59:17.73           91.581329       68.182425       16.552729
2018-01-13/18:59:17.76           91.585448       68.263259       16.589858
2018-01-13/18:59:17.80           91.579935       68.349131       16.623580
2018-01-13/18:59:17.83           91.584129       68.422981       16.653367
2018-01-13/18:59:17.86           91.603998       68.499080       16.688906
2018-01-13/18:59:17.89           91.624819       68.571144       16.728133
2018-01-13/18:59:17.92           91.641764       68.654807       16.760941
2018-01-13/18:59:17.95           91.648217       68.740225       16.812397
2018-01-13/18:59:17.98           91.666350       68.814947       16.859166
2018-01-13/18:59:18.01           91.669912       68.890465       16.905196
2018-01-13/18:59:18.05           91.677462       68.974274       16.944842
2018-01-13/18:59:18.08           91.696646       69.046576       16.984981
2018-01-13/18:59:18.11           91.710746       69.140339       17.024793
2018-01-13/18:59:18.14           91.720464       69.216965       17.060695
2018-01-13/18:59:18.17           91.732416       69.303432       17.103383
2018-01-13/18:59:18.20           91.743014       69.376311       17.151630
2018-01-13/18:59:18.23           91.756588       69.460867       17.178446
2018-01-13/18:59:18.26           91.754421       69.533792       17.207623
2018-01-13/18:59:18.30           91.777074       69.605167       17.228365
2018-01-13/18:59:18.33           91.805727       69.673353       17.256106
2018-01-13/18:59:18.36           91.814910       69.758096       17.298210
2018-01-13/18:59:18.39           91.836038       69.830976       17.342642
2018-01-13/18:59:18.42           91.857571       69.929126       17.396468
2018-01-13/18:59:18.45           91.856132       70.017312       17.436332
2018-01-13/18:59:18.48           91.869240       70.100962       17.480167
2018-01-13/18:59:18.51           91.875954       70.176902       17.524897
2018-01-13/18:59:18.55           91.885984       70.270707       17.565191
2018-01-13/18:59:18.58           91.887764       70.358805       17.611736
2018-01-13/18:59:18.61           91.886190       70.451491       17.649114
2018-01-13/18:59:18.64           91.903679       70.547624       17.679987
2018-01-13/18:59:18.67           91.913595       70.638130       17.715644
2018-01-13/18:59:18.70           91.916284       70.711902       17.753937
2018-01-13/18:59:18.73           91.923519       70.795396       17.796631
2018-01-13/18:59:18.76           91.927108       70.876036       17.826145
2018-01-13/18:59:18.80           91.936693       70.946783       17.863990
2018-01-13/18:59:18.83           91.946735       71.024256       17.905034
2018-01-13/18:59:18.86           91.959632       71.110864       17.956604
2018-01-13/18:59:18.89           91.968803       71.194912       18.003656
2018-01-13/18:59:18.92           91.962239       71.278889       18.051959
2018-01-13/18:59:18.95           91.971570       71.360358       18.099788
2018-01-13/18:59:18.98           91.982085       71.444586       18.143965
2018-01-13/18:59:19.01           91.990530       71.532759       18.181286
2018-01-13/18:59:19.05           91.996618       71.620274       18.226126
2018-01-13/18:59:19.08           92.013726       71.715263       18.265267
2018-01-13/18:59:19.11           92.023762       71.800589       18.308367
2018-01-13/18:59:19.14           92.032890       71.879189       18.343707
2018-01-13/18:59:19.17           92.034618       71.963000       18.381901
2018-01-13/18:59:19.20           92.046124       72.042162       18.426188
2018-01-13/18:59:19.23           92.042593       72.120234       18.466810
2018-01-13/18:59:19.26           92.048901       72.191481       18.506471
2018-01-13/18:59:19.30           92.073406       72.263054       18.545108
2018-01-13/18:59:19.33           92.086423       72.346500       18.585945
2018-01-13/18:59:19.36           92.083018       72.437595       18.631624
2018-01-13/18:59:19.39           92.092515       72.519527       18.681998
2018-01-13/18:59:19.42           92.098118       72.616001       18.727809
2018-01-13/18:59:19.45           92.116327       72.684308       18.775445
2018-01-13/18:59:19.48           92.134453       72.764582       18.814104
2018-01-13/18:59:19.51           92.151425       72.850699       18.853390
2018-01-13/18:59:19.55           92.159151       72.941190       18.882446
2018-01-13/18:59:19.58           92.157330       73.019903       18.916826
2018-01-13/18:59:19.61           92.158854       73.097027       18.962242
2018-01-13/18:59:19.64           92.165850       73.168420       19.000353
2018-01-13/18:59:19.67           92.170089       73.261154       19.035652
2018-01-13/18:59:19.70           92.180090       73.337243       19.086697
2018-01-13/18:59:19.73           92.178225       73.429719       19.126941
2018-01-13/18:59:19.76           92.156369       73.515015       19.167821
2018-01-13/18:59:19.80           92.155950       73.592735       19.212259
2018-01-13/18:59:19.83           92.159725       73.674923       19.264132
2018-01-13/18:59:19.86           92.162704       73.771095       19.331992
2018-01-13/18:59:19.89           92.177780       73.854782       19.384883
2018-01-13/18:59:19.92           92.193539       73.945261       19.434936
2018-01-13/18:59:19.95           92.198689       74.021699       19.480145
2018-01-13/18:59:19.98           92.192010       74.103758       19.510520
2018-01-13/18:59:20.01           92.192952       74.183538       19.550431
2018-01-13/18:59:20.05           92.215913       74.253264       19.582755
2018-01-13/18:59:20.08           92.223049       74.331038       19.627183
2018-01-13/18:59:20.11           92.228057       74.410097       19.671532
2018-01-13/18:59:20.14           92.233598       74.484033       19.711504
2018-01-13/18:59:20.17           92.226756       74.586195       19.743602
2018-01-13/18:59:20.20           92.217539       74.664623       19.785535
2018-01-13/18:59:20.23           92.218471       74.740705       19.828632
2018-01-13/18:59:20.26           92.221364       74.816234       19.872610
2018-01-13/18:59:20.30           92.228850       74.911953       19.916268
2018-01-13/18:59:20.33           92.220483       75.007150       19.975057
2018-01-13/18:59:20.36           92.220974       75.104451       20.012900
2018-01-13/18:59:20.39           92.229756       75.199562       20.058858
2018-01-13/18:59:20.42           92.237942       75.282740       20.098677
2018-01-13/18:59:20.45           92.252630       75.349042       20.144171
2018-01-13/18:59:20.48           92.262790       75.423866       20.182757
2018-01-13/18:59:20.51           92.270622       75.501801       20.225609
2018-01-13/18:59:20.55           92.276403       75.580690       20.259693
2018-01-13/18:59:20.58           92.286869       75.648473       20.301500
2018-01-13/18:59:20.61           92.294429       75.725672       20.338933
2018-01-13/18:59:20.64           92.303321       75.799218       20.393301
2018-01-13/18:59:20.67           92.296904       75.877634       20.437214
2018-01-13/18:59:20.70           92.293537       75.965335       20.469135
2018-01-13/18:59:20.73           92.292570       76.045805       20.507893
2018-01-13/18:59:20.76           92.291730       76.129628       20.551216
2018-01-13/18:59:20.80           92.288158       76.217302       20.589067
2018-01-13/18:59:20.83           92.290186       76.310309       20.642860
2018-01-13/18:59:20.86           92.280295       76.412211       20.692348
2018-01-13/18:59:20.89           92.294719       76.497201       20.733285
2018-01-13/18:59:20.92           92.297569       76.575129       20.767533
2018-01-13/18:59:20.95           92.315338       76.645972       20.800626
2018-01-13/18:59:20.98           92.319526       76.705746       20.851114
2018-01-13/18:59:21.01           92.310731       76.781777       20.887606
2018-01-13/18:59:21.05           92.320065       76.858463       20.931745
2018-01-13/18:59:21.08           92.337090       76.927723       20.976532
2018-01-13/18:59:21.11           92.350467       77.006664       21.027017
2018-01-13/18:59:21.14           92.365325       77.081293       21.077098
2018-01-13/18:59:21.17           92.365225       77.162254       21.133474
2018-01-13/18:59:21.20           92.360573       77.252823       21.186453
2018-01-13/18:59:21.23           92.352346       77.343054       21.235989
2018-01-13/18:59:21.26           92.349600       77.439065       21.277081
2018-01-13/18:59:21.30           92.360337       77.534142       21.332236
2018-01-13/18:59:21.33           92.359835       77.635209       21.379807
2018-01-13/18:59:21.36           92.352452       77.734486       21.427527
2018-01-13/18:59:21.39           92.359338       77.823648       21.473614
2018-01-13/18:59:21.42           92.364100       77.904423       21.519127
2018-01-13/18:59:21.45           92.363526       77.988415       21.556223
2018-01-13/18:59:21.48           92.369554       78.063768       21.587301
2018-01-13/18:59:21.51           92.367606       78.142035       21.632144
2018-01-13/18:59:21.55           92.375155       78.224596       21.678138
2018-01-13/18:59:21.58           92.378959       78.312376       21.721762
2018-01-13/18:59:21.61           92.374845       78.396025       21.771884
2018-01-13/18:59:21.64           92.373672       78.483686       21.823570
2018-01-13/18:59:21.67           92.359036       78.569315       21.859248
2018-01-13/18:59:21.70           92.359273       78.647100       21.898933
2018-01-13/18:59:21.73           92.356989       78.724998       21.946990
2018-01-13/18:59:21.76           92.348924       78.809027       22.000435
2018-01-13/18:59:21.80           92.354206       78.905185       22.045913
2018-01-13/18:59:21.83           92.347835       78.999452       22.093664
2018-01-13/18:59:21.86           92.336060       79.082774       22.140942
2018-01-13/18:59:21.89           92.343364       79.161662       22.179580
2018-01-13/18:59:21.92           92.348882       79.235553       22.216240
2018-01-13/18:59:21.95           92.342947       79.311648       22.271097
2018-01-13/18:59:21.98           92.329717       79.391509       22.316622
2018-01-13/18:59:22.01           92.326039       79.483115       22.356747
2018-01-13/18:59:22.05           92.317585       79.567926       22.400355
2018-01-13/18:59:22.08           92.300870       79.645228       22.451903
2018-01-13/18:59:22.11           92.297270       79.732762       22.503121
2018-01-13/18:59:22.14           92.295119       79.817094       22.557464
2018-01-13/18:59:22.17           92.280691       79.909911       22.610753
2018-01-13/18:59:22.20           92.263152       79.999451       22.663317
2018-01-13/18:59:22.23           92.265894       80.081324       22.699835
2018-01-13/18:59:22.26           92.247957       80.178290       22.741240
2018-01-13/18:59:22.30           92.234625       80.267530       22.800911
2018-01-13/18:59:22.33           92.240549       80.358294       22.849722
2018-01-13/18:59:22.36           92.248489       80.446290       22.892387
2018-01-13/18:59:22.39           92.248867       80.525736       22.938039
2018-01-13/18:59:22.42           92.251705       80.600594       22.983731
2018-01-13/18:59:22.45           92.258656       80.667670       23.026666
2018-01-13/18:59:22.48           92.269531       80.748160       23.072047
2018-01-13/18:59:22.51           92.275923       80.839011       23.125347
2018-01-13/18:59:22.55           92.292455       80.920817       23.181209
2018-01-13/18:59:22.58           92.302030       81.004926       23.226106
2018-01-13/18:59:22.61           92.313271       81.091815       23.288403
2018-01-13/18:59:22.64           92.316239       81.182729       23.340910
2018-01-13/18:59:22.67           92.314055       81.268304       23.382037
2018-01-13/18:59:22.70           92.306703       81.356345       23.413917
2018-01-13/18:59:22.73           92.305984       81.450261       23.456982
2018-01-13/18:59:22.76           92.296096       81.541424       23.499085
2018-01-13/18:59:22.80           92.287351       81.629731       23.542421
2018-01-13/18:59:22.83           92.283319       81.710694       23.590249
2018-01-13/18:59:22.86           92.291148       81.793568       23.629818
2018-01-13/18:59:22.89           92.287198       81.866360       23.666872
2018-01-13/18:59:22.92           92.282648       81.942838       23.718537
2018-01-13/18:59:22.95           92.283423       82.023948       23.780738
2018-01-13/18:59:22.98           92.290783       82.104210       23.839033
2018-01-13/18:59:23.01           92.285574       82.190310       23.892549
2018-01-13/18:59:23.05           92.291314       82.282344       23.950552
2018-01-13/18:59:23.08           92.292074       82.359762       24.016005
2018-01-13/18:59:23.11           92.298695       82.456722       24.066825
2018-01-13/18:59:23.14           92.287976       82.540062       24.114108
2018-01-13/18:59:23.17           92.280358       82.624841       24.163741
2018-01-13/18:59:23.20           92.261096       82.708446       24.193978
2018-01-13/18:59:23.23           92.252300       82.789364       24.227251
2018-01-13/18:59:23.26           92.244289       82.881535       24.265721
2018-01-13/18:59:23.30           92.241887       82.968300       24.299591
2018-01-13/18:59:23.33           92.217688       83.055540       24.334563
2018-01-13/18:59:23.36           92.203798       83.152368       24.372178
2018-01-13/18:59:23.39           92.194575       83.221761       24.418576
2018-01-13/18:59:23.42           92.183323       83.304758       24.475007
2018-01-13/18:59:23.45           92.169658       83.402771       24.526637
2018-01-13/18:59:23.48           92.161987       83.500652       24.587132
2018-01-13/18:59:23.51           92.148624       83.596483       24.642255
2018-01-13/18:59:23.55           92.145681       83.674382       24.704914
2018-01-13/18:59:23.58           92.118935       83.770070       24.775434
2018-01-13/18:59:23.61           92.120610       83.860337       24.835580
2018-01-13/18:59:23.64           92.124846       83.946367       24.881966
2018-01-13/18:59:23.67           92.120587       84.034542       24.926171
2018-01-13/18:59:23.70           92.122726       84.125580       24.969167
2018-01-13/18:59:23.73           92.113075       84.214350       25.011733
2018-01-13/18:59:23.76           92.117021       84.297757       25.054347
2018-01-13/18:59:23.80           92.114065       84.385349       25.100816
2018-01-13/18:59:23.83           92.105394       84.486520       25.146072
2018-01-13/18:59:23.86           92.105072       84.570659       25.190152
2018-01-13/18:59:23.89           92.095023       84.651641       25.242549
2018-01-13/18:59:23.92           92.078268       84.739791       25.294680
2018-01-13/18:59:23.95           92.064116       84.838256       25.350223
2018-01-13/18:59:23.98           92.047588       84.933109       25.394932
2018-01-13/18:59:24.01           92.039757       85.019135       25.437252
2018-01-13/18:59:24.05           92.027363       85.117082       25.499607
2018-01-13/18:59:24.08           92.025193       85.214144       25.552832
2018-01-13/18:59:24.11           92.012398       85.297129       25.601343
2018-01-13/18:59:24.14           92.004653       85.379141       25.654775
2018-01-13/18:59:24.17           92.007923       85.449198       25.701545
2018-01-13/18:59:24.20           91.997955       85.529857       25.745176
2018-01-13/18:59:24.23           91.979760       85.611602       25.793669
2018-01-13/18:59:24.26           91.976221       85.693346       25.854222
2018-01-13/18:59:24.30           91.955992       85.791702       25.914558
2018-01-13/18:59:24.33           91.946205       85.876501       25.957519
2018-01-13/18:59:24.36           91.929487       85.966613       26.007866
2018-01-13/18:59:24.39           91.911408       86.048064       26.064157
2018-01-13/18:59:24.42           91.897508       86.148512       26.111863
2018-01-13/18:59:24.45           91.871370       86.248474       26.152969
2018-01-13/18:59:24.48           91.844987       86.347725       26.205198
2018-01-13/18:59:24.51           91.837793       86.448852       26.255191
2018-01-13/18:59:24.55           91.815390       86.549606       26.302347
2018-01-13/18:59:24.58           91.796573       86.642906       26.350881
2018-01-13/18:59:24.61           91.784451       86.727201       26.401305
2018-01-13/18:59:24.64           91.762673       86.800129       26.449332
2018-01-13/18:59:24.67           91.741544       86.896598       26.502068
2018-01-13/18:59:24.70           91.724679       86.965181       26.550462
2018-01-13/18:59:24.73           91.724427       87.050732       26.614265
2018-01-13/18:59:24.76           91.723550       87.136958       26.674313
2018-01-13/18:59:24.80           91.707458       87.230636       26.733571
2018-01-13/18:59:24.83           91.689223       87.323746       26.794417
2018-01-13/18:59:24.86           91.695243       87.399119       26.852005
2018-01-13/18:59:24.89           91.683442       87.486138       26.906051
2018-01-13/18:59:24.92           91.683985       87.581783       26.954900
2018-01-13/18:59:24.95           91.695842       87.672947       27.001065
2018-01-13/18:59:24.98           91.693732       87.765390       27.053757
2018-01-13/18:59:25.01           91.673004       87.861192       27.099584
2018-01-13/18:59:25.05           91.670257       87.947628       27.149943
2018-01-13/18:59:25.08           91.663566       88.018795       27.199592
2018-01-13/18:59:25.11           91.659894       88.095422       27.240443
2018-01-13/18:59:25.14           91.645502       88.172186       27.291033
2018-01-13/18:59:25.17           91.626558       88.248862       27.337710
2018-01-13/18:59:25.20           91.617537       88.326196       27.393413
2018-01-13/18:59:25.23           91.595046       88.405607       27.455033
2018-01-13/18:59:25.26           91.576677       88.496589       27.514687
2018-01-13/18:59:25.30           91.555328       88.590674       27.579969
2018-01-13/18:59:25.33           91.521580       88.682019       27.637614
2018-01-13/18:59:25.36           91.501818       88.773940       27.687062
2018-01-13/18:59:25.39           91.477248       88.855391       27.743383
2018-01-13/18:59:25.42           91.462415       88.944823       27.791522
2018-01-13/18:59:25.45           91.456402       89.036629       27.843896
2018-01-13/18:59:25.48           91.424697       89.128890       27.892062
2018-01-13/18:59:25.51           91.406417       89.216526       27.941110
2018-01-13/18:59:25.55           91.389948       89.306208       27.990175
2018-01-13/18:59:25.58           91.372344       89.386088       28.035735
2018-01-13/18:59:25.61           91.366395       89.467836       28.078999
2018-01-13/18:59:25.64           91.333342       89.551485       28.133078
2018-01-13/18:59:25.67           91.309502       89.638621       28.182886
2018-01-13/18:59:25.70           91.288886       89.738421       28.241647
2018-01-13/18:59:25.73           91.254716       89.839468       28.294966
2018-01-13/18:59:25.76           91.241145       89.933641       28.354172
2018-01-13/18:59:25.80           91.220883       90.036844       28.411421
2018-01-13/18:59:25.83           91.198647       90.126080       28.467230
2018-01-13/18:59:25.86           91.188343       90.216148       28.527770
2018-01-13/18:59:25.89           91.165610       90.299768       28.583976
2018-01-13/18:59:25.92           91.156101       90.393884       28.625901
2018-01-13/18:59:25.95           91.152098       90.479292       28.675294
2018-01-13/18:59:25.98           91.136642       90.560970       28.722641
2018-01-13/18:59:26.01           91.124389       90.638953       28.780011
2018-01-13/18:59:26.05           91.107735       90.726935       28.836532
2018-01-13/18:59:26.08           91.081303       90.806829       28.884712
2018-01-13/18:59:26.11           91.068164       90.896199       28.931644
2018-01-13/18:59:26.14           91.049332       90.975661       28.971195
2018-01-13/18:59:26.17           91.038336       91.060777       29.016323
2018-01-13/18:59:26.20           91.023304       91.147862       29.077000
2018-01-13/18:59:26.23           91.000270       91.250546       29.137108
2018-01-13/18:59:26.26           90.973473       91.346907       29.196073
2018-01-13/18:59:26.30           90.957051       91.447587       29.248726
2018-01-13/18:59:26.33           90.938619       91.533596       29.305119
2018-01-13/18:59:26.36           90.930700       91.619484       29.357735
2018-01-13/18:59:26.39           90.903148       91.705295       29.406360
2018-01-13/18:59:26.42           90.874948       91.800744       29.456736
2018-01-13/18:59:26.45           90.849613       91.893973       29.518799
2018-01-13/18:59:26.48           90.840573       91.974912       29.568057
2018-01-13/18:59:26.51           90.827446       92.057686       29.616325
2018-01-13/18:59:26.55           90.809566       92.145243       29.666844
2018-01-13/18:59:26.58           90.781863       92.231831       29.716216
2018-01-13/18:59:26.61           90.766473       92.315497       29.761686
2018-01-13/18:59:26.64           90.745140       92.396417       29.812945
2018-01-13/18:59:26.67           90.735130       92.480666       29.863507
2018-01-13/18:59:26.70           90.722140       92.572874       29.919915
2018-01-13/18:59:26.73           90.703662       92.675636       29.967179
2018-01-13/18:59:26.76           90.674319       92.778160       30.021496
2018-01-13/18:59:26.80           90.650317       92.867899       30.083880
2018-01-13/18:59:26.83           90.638311       92.947199       30.138501
2018-01-13/18:59:26.86           90.619121       93.019055       30.187753
2018-01-13/18:59:26.89           90.590077       93.101934       30.243197
2018-01-13/18:59:26.92           90.567514       93.196890       30.289043
2018-01-13/18:59:26.95           90.552072       93.279242       30.344725
2018-01-13/18:59:26.98           90.535993       93.365248       30.398490
2018-01-13/18:59:27.01           90.510868       93.450064       30.457512
2018-01-13/18:59:27.05           90.489211       93.533707       30.513738
2018-01-13/18:59:27.08           90.455343       93.625373       30.560218
2018-01-13/18:59:27.11           90.420451       93.711786       30.611238
2018-01-13/18:59:27.14           90.400744       93.805733       30.672209
2018-01-13/18:59:27.17           90.395399       93.899443       30.718153
2018-01-13/18:59:27.20           90.370157       93.993564       30.774782
2018-01-13/18:59:27.23           90.342810       94.095661       30.829828
2018-01-13/18:59:27.26           90.318884       94.183215       30.885082
2018-01-13/18:59:27.30           90.293250       94.268980       30.926420
2018-01-13/18:59:27.33           90.274626       94.350260       30.971766
2018-01-13/18:59:27.36           90.272190       94.429823       31.022000
2018-01-13/18:59:27.39           90.261954       94.520096       31.065480
2018-01-13/18:59:27.42           90.243053       94.605409       31.105568
2018-01-13/18:59:27.45           90.209789       94.693983       31.162499
2018-01-13/18:59:27.48           90.189942       94.780924       31.222154
2018-01-13/18:59:27.51           90.165485       94.873063       31.286762
2018-01-13/18:59:27.55           90.144022       94.966935       31.345850
2018-01-13/18:59:27.58           90.127744       95.055437       31.412397
2018-01-13/18:59:27.61           90.099382       95.145691       31.473349
2018-01-13/18:59:27.64           90.072561       95.233003       31.523630
2018-01-13/18:59:27.67           90.047814       95.330345       31.586455
2018-01-13/18:59:27.70           90.026802       95.425495       31.653571
2018-01-13/18:59:27.73           90.006393       95.523509       31.704563
2018-01-13/18:59:27.76           89.991019       95.603071       31.758145
2018-01-13/18:59:27.80           89.967063       95.688729       31.798337
2018-01-13/18:59:27.83           89.933537       95.768731       31.847768
2018-01-13/18:59:27.86           89.907401       95.848309       31.894549
2018-01-13/18:59:27.89           89.879803       95.937060       31.941813
2018-01-13/18:59:27.92           89.863780       96.024452       31.998736
2018-01-13/18:59:27.95           89.831230       96.107212       32.050405
2018-01-13/18:59:27.98           89.798211       96.203713       32.103160
2018-01-13/18:59:28.01           89.760373       96.292792       32.164686
2018-01-13/18:59:28.05           89.719176       96.406804       32.221085
2018-01-13/18:59:28.08           89.681385       96.501423       32.277581
2018-01-13/18:59:28.11           89.655636       96.595946       32.321471
2018-01-13/18:59:28.14           89.616596       96.696695       32.370624
2018-01-13/18:59:28.17           89.598646       96.786538       32.424892
2018-01-13/18:59:28.20           89.554299       96.883936       32.483573
2018-01-13/18:59:28.23           89.531649       96.985932       32.533433
2018-01-13/18:59:28.26           89.502864       97.071428       32.589425
2018-01-13/18:59:28.30           89.483335       97.161055       32.635951
2018-01-13/18:59:28.33           89.456585       97.231702       32.678505
2018-01-13/18:59:28.36           89.427826       97.311216       32.730807
2018-01-13/18:59:28.39           89.392100       97.393600       32.797293
2018-01-13/18:59:28.42           89.373427       97.485111       32.865048
2018-01-13/18:59:28.45           89.334152       97.586483       32.928720
2018-01-13/18:59:28.48           89.307028       97.682651       32.987476
2018-01-13/18:59:28.51           89.283467       97.772536       33.051149
2018-01-13/18:59:28.55           89.263239       97.862663       33.107668
2018-01-13/18:59:28.58           89.227144       97.956034       33.159504
2018-01-13/18:59:28.61           89.197486       98.055920       33.206736
2018-01-13/18:59:28.64           89.194495       98.150272       33.258424
2018-01-13/18:59:28.67           89.183209       98.249701       33.303755
2018-01-13/18:59:28.70           89.162429       98.338847       33.344341
2018-01-13/18:59:28.73           89.144560       98.434352       33.393409
2018-01-13/18:59:28.76           89.107484       98.521362       33.446246
2018-01-13/18:59:28.80           89.067113       98.607000       33.502668
2018-01-13/18:59:28.83           89.025298       98.700646       33.556080
2018-01-13/18:59:28.86           88.993131       98.786317       33.611130
2018-01-13/18:59:28.89           88.966927       98.866445       33.680057
2018-01-13/18:59:28.92           88.917012       98.964005       33.747958
2018-01-13/18:59:28.95           88.879557       99.063879       33.814820
2018-01-13/18:59:28.98           88.859135       99.163191       33.882660
2018-01-13/18:59:29.01           88.819073       99.257575       33.946372
2018-01-13/18:59:29.05           88.799561       99.354561       33.999773
2018-01-13/18:59:29.08           88.770075       99.442309       34.047386
2018-01-13/18:59:29.11           88.749438       99.523452       34.093713
2018-01-13/18:59:29.14           88.727587       99.615116       34.154526
2018-01-13/18:59:29.17           88.704969       99.711842       34.209024
2018-01-13/18:59:29.20           88.678279       99.801385       34.257079
2018-01-13/18:59:29.23           88.643360       99.882390       34.309699
2018-01-13/18:59:29.26           88.579485       99.970963       34.358557
2018-01-13/18:59:29.30           88.541324       100.05011       34.406086
2018-01-13/18:59:29.33           88.507405       100.13570       34.459269
2018-01-13/18:59:29.36           88.468533       100.23101       34.520837
2018-01-13/18:59:29.39           88.435369       100.32544       34.585901
2018-01-13/18:59:29.42           88.385233       100.42781       34.643234
2018-01-13/18:59:29.45           88.342770       100.52875       34.704988
2018-01-13/18:59:29.48           88.304511       100.62765       34.775565
2018-01-13/18:59:29.51           88.269140       100.73516       34.831257
2018-01-13/18:59:29.55           88.240094       100.82366       34.891899
2018-01-13/18:59:29.58           88.209758       100.90973       34.948420
2018-01-13/18:59:29.61           88.161093       100.99697       35.001620
2018-01-13/18:59:29.64           88.125539       101.08774       35.055818
2018-01-13/18:59:29.67           88.087859       101.18280       35.111715
2018-01-13/18:59:29.70           88.066159       101.26055       35.174572
2018-01-13/18:59:29.73           88.024510       101.34637       35.233548
2018-01-13/18:59:29.76           87.998642       101.43771       35.286157
2018-01-13/18:59:29.80           87.963903       101.52716       35.343199
2018-01-13/18:59:29.83           87.934676       101.61581       35.409750
2018-01-13/18:59:29.86           87.899733       101.71621       35.476566
2018-01-13/18:59:29.89           87.873310       101.81633       35.543864
2018-01-13/18:59:29.92           87.834481       101.91665       35.605339
2018-01-13/18:59:29.95           87.785002       102.02156       35.668061
2018-01-13/18:59:29.98           87.736498       102.11836       35.729268
2018-01-13/18:59:30.01           87.692741       102.20854       35.789882
2018-01-13/18:59:30.05           87.653417       102.28157       35.844230
2018-01-13/18:59:30.08           87.606043       102.35200       35.900842
2018-01-13/18:59:30.11           87.563477       102.43885       35.954078
2018-01-13/18:59:30.14           87.520576       102.52235       36.008781
2018-01-13/18:59:30.17           87.475865       102.61284       36.068862
2018-01-13/18:59:30.20           87.455068       102.69368       36.125970
2018-01-13/18:59:30.23           87.433235       102.77048       36.191139
2018-01-13/18:59:30.26           87.403811       102.86572       36.245465
2018-01-13/18:59:30.30           87.373070       102.95789       36.300785
2018-01-13/18:59:30.33           87.322994       103.05867       36.359489
2018-01-13/18:59:30.36           87.295184       103.15605       36.419798
2018-01-13/18:59:30.39           87.260493       103.23780       36.474725
2018-01-13/18:59:30.42           87.235630       103.33439       36.536331
2018-01-13/18:59:30.45           87.205998       103.42009       36.596296
2018-01-13/18:59:30.48           87.160992       103.51097       36.654426
2018-01-13/18:59:30.51           87.121802       103.59995       36.698729
2018-01-13/18:59:30.55           87.083559       103.68016       36.746661
2018-01-13/18:59:30.58           87.043352       103.76392       36.795530
2018-01-13/18:59:30.61           87.001517       103.84975       36.843679
2018-01-13/18:59:30.64           86.965880       103.94453       36.900152
2018-01-13/18:59:30.67           86.941864       104.04350       36.961246
2018-01-13/18:59:30.70           86.900947       104.13079       37.021967
2018-01-13/18:59:30.73           86.862192       104.23134       37.083169
2018-01-13/18:59:30.76           86.813761       104.33136       37.145905
2018-01-13/18:59:30.80           86.775635       104.42647       37.210667
2018-01-13/18:59:30.83           86.733748       104.51707       37.272710
2018-01-13/18:59:30.86           86.705779       104.61168       37.337000
2018-01-13/18:59:30.89           86.683064       104.70227       37.398420
2018-01-13/18:59:30.92           86.649383       104.79293       37.459021
2018-01-13/18:59:30.95           86.597836       104.89090       37.524509
2018-01-13/18:59:30.98           86.560270       104.98631       37.579958
2018-01-13/18:59:31.01           86.520095       105.07019       37.628674
2018-01-13/18:59:31.05           86.483137       105.14748       37.685617
2018-01-13/18:59:31.08           86.431430       105.23235       37.746307
2018-01-13/18:59:31.11           86.392037       105.33296       37.808798
2018-01-13/18:59:31.14           86.346793       105.43100       37.863277
2018-01-13/18:59:31.17           86.299334       105.52539       37.931329
2018-01-13/18:59:31.20           86.243034       105.61855       37.998710
2018-01-13/18:59:31.23           86.197777       105.71781       38.056637
2018-01-13/18:59:31.26           86.139540       105.80733       38.117798
2018-01-13/18:59:31.30           86.094573       105.89780       38.180786
2018-01-13/18:59:31.33           86.055071       105.99384       38.235213
2018-01-13/18:59:31.36           86.008387       106.08423       38.282675
2018-01-13/18:59:31.39           85.961784       106.16592       38.341207
2018-01-13/18:59:31.42           85.909733       106.24389       38.406605
2018-01-13/18:59:31.45           85.862037       106.34296       38.464171
2018-01-13/18:59:31.48           85.821020       106.42520       38.521821
2018-01-13/18:59:31.51           85.783589       106.49399       38.577323
2018-01-13/18:59:31.55           85.753053       106.57241       38.634509
2018-01-13/18:59:31.58           85.704824       106.65138       38.692150
2018-01-13/18:59:31.61           85.660327       106.73724       38.759494
2018-01-13/18:59:31.64           85.625835       106.83419       38.830890
2018-01-13/18:59:31.67           85.588785       106.93295       38.892426
2018-01-13/18:59:31.70           85.553397       107.02728       38.947711
2018-01-13/18:59:31.73           85.511197       107.10027       39.010559
2018-01-13/18:59:31.76           85.467891       107.18581       39.072323
2018-01-13/18:59:31.80           85.406803       107.27876       39.125079
2018-01-13/18:59:31.83           85.360462       107.36714       39.175936
2018-01-13/18:59:31.86           85.322586       107.45578       39.235938
2018-01-13/18:59:31.89           85.280299       107.54474       39.294742
2018-01-13/18:59:31.92           85.232713       107.62741       39.361288
2018-01-13/18:59:31.95           85.181873       107.71119       39.424628
2018-01-13/18:59:31.98           85.120691       107.80044       39.494541
2018-01-13/18:59:32.01           85.063880       107.89573       39.547555
2018-01-13/18:59:32.05           85.018057       107.99583       39.601421
2018-01-13/18:59:32.08           84.986766       108.08662       39.659252
2018-01-13/18:59:32.11           84.944016       108.18454       39.718844
2018-01-13/18:59:32.14           84.901411       108.27505       39.779186
2018-01-13/18:59:32.17           84.854815       108.37233       39.824776
2018-01-13/18:59:32.20           84.815367       108.46378       39.878778
2018-01-13/18:59:32.23           84.771487       108.55370       39.933271
2018-01-13/18:59:32.26           84.733193       108.63812       39.983292
2018-01-13/18:59:32.30           84.694561       108.71618       40.032965
2018-01-13/18:59:32.33           84.648395       108.78823       40.079017
2018-01-13/18:59:32.36           84.601669       108.87031       40.143229
2018-01-13/18:59:32.39           84.558712       108.95389       40.208351
2018-01-13/18:59:32.42           84.497653       109.05424       40.267983
2018-01-13/18:59:32.45           84.442550       109.14430       40.341441
2018-01-13/18:59:32.48           84.380875       109.24407       40.393841
2018-01-13/18:59:32.51           84.322044       109.33027       40.459384
2018-01-13/18:59:32.55           84.278615       109.42100       40.526962
2018-01-13/18:59:32.58           84.238414       109.50998       40.602960
2018-01-13/18:59:32.61           84.188266       109.60422       40.673566
2018-01-13/18:59:32.64           84.140619       109.69816       40.735780
2018-01-13/18:59:32.67           84.081513       109.79138       40.797798
2018-01-13/18:59:32.70           84.034968       109.86496       40.859181
2018-01-13/18:59:32.73           83.987188       109.94640       40.911479
2018-01-13/18:59:32.76           83.931136       110.01571       40.971791
2018-01-13/18:59:32.80           83.877482       110.09879       41.021342
2018-01-13/18:59:32.83           83.823463       110.18576       41.079497
2018-01-13/18:59:32.86           83.781894       110.27320       41.138250
2018-01-13/18:59:32.89           83.740780       110.36199       41.205030
2018-01-13/18:59:32.92           83.688595       110.45587       41.263256
2018-01-13/18:59:32.95           83.648482       110.54020       41.325180
2018-01-13/18:59:32.98           83.604505       110.63893       41.382140
2018-01-13/18:59:33.01           83.563858       110.71703       41.449727
2018-01-13/18:59:33.05           83.531776       110.80335       41.514500
2018-01-13/18:59:33.08           83.497260       110.89307       41.575637
2018-01-13/18:59:33.11           83.460976       110.97836       41.629773
2018-01-13/18:59:33.14           83.397529       111.07446       41.683620
2018-01-13/18:59:33.17           83.342921       111.16697       41.737992
2018-01-13/18:59:33.20           83.285674       111.25816       41.794589
2018-01-13/18:59:33.23           83.222220       111.34944       41.848293
2018-01-13/18:59:33.26           83.163493       111.43228       41.903138
2018-01-13/18:59:33.30           83.089767       111.52731       41.951220
2018-01-13/18:59:33.33           83.032711       111.61961       42.005290
2018-01-13/18:59:33.36           82.983306       111.70990       42.068924
2018-01-13/18:59:33.39           82.910156       111.81217       42.136482
2018-01-13/18:59:33.42           82.852417       111.91292       42.202467
2018-01-13/18:59:33.45           82.798134       112.01244       42.265719
2018-01-13/18:59:33.48           82.750572       112.09636       42.318773
2018-01-13/18:59:33.51           82.686449       112.18707       42.378980
2018-01-13/18:59:33.55           82.627121       112.28147       42.433654
2018-01-13/18:59:33.58           82.574472       112.37292       42.493993
2018-01-13/18:59:33.61           82.520364       112.47174       42.556388
2018-01-13/18:59:33.64           82.447625       112.57080       42.610109
2018-01-13/18:59:33.67           82.402900       112.65718       42.658358
2018-01-13/18:59:33.70           82.343016       112.74476       42.723866
2018-01-13/18:59:33.73           82.283987       112.83225       42.781960
2018-01-13/18:59:33.76           82.213095       112.92048       42.855341
2018-01-13/18:59:33.80           82.155376       113.00441       42.913928
2018-01-13/18:59:33.83           82.101559       113.09754       42.983192
2018-01-13/18:59:33.86           82.063314       113.19141       43.051906
2018-01-13/18:59:33.89           82.000406       113.28667       43.106560
2018-01-13/18:59:33.92           81.953474       113.37677       43.175433
2018-01-13/18:59:33.95           81.898688       113.46415       43.240623
2018-01-13/18:59:33.98           81.854271       113.53760       43.288692
2018-01-13/18:59:34.01           81.800371       113.62250       43.339490
2018-01-13/18:59:34.05           81.754706       113.71710       43.389063
2018-01-13/18:59:34.08           81.704290       113.82256       43.444451
2018-01-13/18:59:34.11           81.645970       113.90898       43.497524
2018-01-13/18:59:34.14           81.584045       113.99921       43.552448
2018-01-13/18:59:34.17           81.542001       114.08441       43.626877
2018-01-13/18:59:34.20           81.481517       114.16669       43.684896
2018-01-13/18:59:34.23           81.423145       114.25192       43.748281
2018-01-13/18:59:34.26           81.368088       114.34636       43.809905
2018-01-13/18:59:34.30           81.308417       114.43338       43.874396
2018-01-13/18:59:34.33           81.258901       114.51987       43.938421
2018-01-13/18:59:34.36           81.211014       114.60431       44.003152
2018-01-13/18:59:34.39           81.169158       114.69670       44.078625
2018-01-13/18:59:34.42           81.114590       114.78833       44.142926
2018-01-13/18:59:34.45           81.060003       114.86606       44.201790
2018-01-13/18:59:34.48           81.013767       114.95030       44.265512
2018-01-13/18:59:34.51           80.948584       115.03809       44.320479
2018-01-13/18:59:34.55           80.880604       115.12837       44.380216
2018-01-13/18:59:34.58           80.830136       115.21702       44.442019
2018-01-13/18:59:34.61           80.763071       115.30098       44.512472
2018-01-13/18:59:34.64           80.703224       115.38522       44.581076
2018-01-13/18:59:34.67           80.644571       115.47391       44.644203
2018-01-13/18:59:34.70           80.578398       115.56444       44.705617
2018-01-13/18:59:34.73           80.510461       115.66446       44.765504
2018-01-13/18:59:34.76           80.445916       115.74992       44.825842
2018-01-13/18:59:34.80           80.387458       115.84576       44.890006
2018-01-13/18:59:34.83           80.328815       115.93449       44.953117
2018-01-13/18:59:34.86           80.261982       116.02928       45.021176
2018-01-13/18:59:34.89           80.222552       116.11737       45.074990
2018-01-13/18:59:34.92           80.158884       116.21185       45.133195
2018-01-13/18:59:34.95           80.087347       116.30181       45.189416
2018-01-13/18:59:34.98           80.024157       116.38617       45.243350
2018-01-13/18:59:35.01           79.956054       116.46704       45.294931
2018-01-13/18:59:35.05           79.886864       116.56649       45.348876
2018-01-13/18:59:35.08           79.829852       116.64537       45.410758
2018-01-13/18:59:35.11           79.773896       116.74517       45.471733
2018-01-13/18:59:35.14           79.716712       116.82906       45.539658
2018-01-13/18:59:35.17           79.644177       116.92602       45.607555
2018-01-13/18:59:35.20           79.587376       117.01386       45.668766
2018-01-13/18:59:35.23           79.528643       117.10285       45.723888
2018-01-13/18:59:35.26           79.470008       117.18808       45.790250
2018-01-13/18:59:35.30           79.416682       117.28259       45.850525
2018-01-13/18:59:35.33           79.359186       117.36804       45.919998
2018-01-13/18:59:35.36           79.301958       117.47755       45.983906
2018-01-13/18:59:35.39           79.223850       117.56619       46.050755
2018-01-13/18:59:35.42           79.140595       117.65645       46.099607
2018-01-13/18:59:35.45           79.057265       117.73462       46.155185
2018-01-13/18:59:35.48           78.976516       117.81290       46.218886
2018-01-13/18:59:35.51           78.903665       117.89631       46.279396
2018-01-13/18:59:35.55           78.837385       117.98907       46.344794
2018-01-13/18:59:35.58           78.765486       118.07588       46.416172
2018-01-13/18:59:35.61           78.699570       118.17683       46.480141
2018-01-13/18:59:35.64           78.625923       118.26283       46.541130
2018-01-13/18:59:35.67           78.554260       118.36224       46.608410
2018-01-13/18:59:35.70           78.490793       118.46165       46.674321
2018-01-13/18:59:35.73           78.422624       118.56528       46.733775
2018-01-13/18:59:35.76           78.359849       118.65926       46.789510
2018-01-13/18:59:35.80           78.294286       118.75877       46.851781
2018-01-13/18:59:35.83           78.217068       118.85347       46.914655
2018-01-13/18:59:35.86           78.141203       118.95185       46.971270
2018-01-13/18:59:35.89           78.075740       119.03429       47.034197
2018-01-13/18:59:35.92           77.993752       119.12114       47.097268
2018-01-13/18:59:35.95           77.923709       119.19555       47.154461
2018-01-13/18:59:35.98           77.857291       119.28314       47.216986
2018-01-13/18:59:36.01           77.793461       119.37084       47.287637
2018-01-13/18:59:36.05           77.730038       119.47218       47.351704
2018-01-13/18:59:36.08           77.658717       119.56233       47.415423
2018-01-13/18:59:36.11           77.596620       119.66069       47.474871
2018-01-13/18:59:36.14           77.531216       119.75895       47.541436
2018-01-13/18:59:36.17           77.454047       119.85558       47.602470
2018-01-13/18:59:36.20           77.393444       119.95021       47.656467
2018-01-13/18:59:36.23           77.335914       120.03363       47.710862
2018-01-13/18:59:36.26           77.259725       120.11666       47.761771
2018-01-13/18:59:36.30           77.182100       120.20888       47.812968
2018-01-13/18:59:36.33           77.108426       120.28724       47.885751
2018-01-13/18:59:36.36           77.029412       120.37645       47.951866
2018-01-13/18:59:36.39           76.945144       120.46184       48.018933
2018-01-13/18:59:36.42           76.861886       120.54454       48.079460
2018-01-13/18:59:36.45           76.778109       120.62467       48.142339
2018-01-13/18:59:36.48           76.710355       120.70511       48.214379
2018-01-13/18:59:36.51           76.633993       120.80173       48.281775
2018-01-13/18:59:36.55           76.565825       120.89958       48.351210
2018-01-13/18:59:36.58           76.495302       120.98313       48.422846
2018-01-13/18:59:36.61           76.418678       121.07821       48.476203
2018-01-13/18:59:36.64           76.342998       121.17063       48.536876
2018-01-13/18:59:36.67           76.276261       121.25147       48.604106
2018-01-13/18:59:36.70           76.189559       121.32944       48.663786
2018-01-13/18:59:36.73           76.114280       121.42336       48.710775
2018-01-13/18:59:36.76           76.029600       121.50805       48.764532
2018-01-13/18:59:36.80           75.948660       121.59186       48.826033
2018-01-13/18:59:36.83           75.876851       121.66694       48.889951
2018-01-13/18:59:36.86           75.798894       121.75844       48.949483
2018-01-13/18:59:36.89           75.724163       121.84647       49.019116
2018-01-13/18:59:36.92           75.665801       121.92785       49.087554
2018-01-13/18:59:36.95           75.604216       122.01270       49.145906
2018-01-13/18:59:36.98           75.554908       122.10000       49.209112
2018-01-13/18:59:37.01           75.497190       122.17657       49.276065
2018-01-13/18:59:37.05           75.422673       122.26629       49.337937
2018-01-13/18:59:37.08           75.354359       122.34989       49.399175
2018-01-13/18:59:37.11           75.273145       122.44803       49.464114
2018-01-13/18:59:37.14           75.216461       122.53284       49.528135
2018-01-13/18:59:37.17           75.140168       122.62420       49.586557
2018-01-13/18:59:37.20           75.055668       122.70646       49.641082
2018-01-13/18:59:37.23           74.968932       122.79496       49.687704
2018-01-13/18:59:37.26           74.885259       122.88684       49.748774
2018-01-13/18:59:37.30           74.805015       122.98420       49.819248
2018-01-13/18:59:37.33           74.722123       123.07846       49.893677
2018-01-13/18:59:37.36           74.639796       123.18255       49.958940
2018-01-13/18:59:37.39           74.562465       123.27250       50.032407
2018-01-13/18:59:37.42           74.464076       123.36175       50.088260
2018-01-13/18:59:37.45           74.379266       123.44863       50.146074
2018-01-13/18:59:37.48           74.299526       123.53648       50.207111
2018-01-13/18:59:37.51           74.219426       123.62347       50.276621
2018-01-13/18:59:37.55           74.146877       123.70191       50.335640
2018-01-13/18:59:37.58           74.070063       123.78112       50.396174
2018-01-13/18:59:37.61           73.992997       123.87392       50.451526
2018-01-13/18:59:37.64           73.915080       123.96081       50.510740
2018-01-13/18:59:37.67           73.834099       124.04131       50.553697
2018-01-13/18:59:37.70           73.767144       124.12941       50.617131
2018-01-13/18:59:37.73           73.687193       124.20906       50.687424
2018-01-13/18:59:37.76           73.616000       124.29547       50.745388
2018-01-13/18:59:37.80           73.530534       124.38919       50.816683
2018-01-13/18:59:37.83           73.453330       124.49618       50.883310
2018-01-13/18:59:37.86           73.362230       124.60584       50.946104
2018-01-13/18:59:37.89           73.290672       124.68535       51.008976
2018-01-13/18:59:37.92           73.211474       124.76984       51.063980
2018-01-13/18:59:37.95           73.133576       124.86414       51.130110
2018-01-13/18:59:37.98           73.054543       124.94788       51.184335
2018-01-13/18:59:38.01           72.984544       125.03268       51.233227
2018-01-13/18:59:38.05           72.892102       125.12538       51.291666
2018-01-13/18:59:38.08           72.825864       125.20686       51.341380
2018-01-13/18:59:38.11           72.743159       125.28363       51.407653
2018-01-13/18:59:38.14           72.676022       125.35809       51.471582
2018-01-13/18:59:38.17           72.588832       125.44979       51.528939
2018-01-13/18:59:38.20           72.518251       125.52856       51.597368
2018-01-13/18:59:38.23           72.454781       125.60824       51.650901
2018-01-13/18:59:38.26           72.386508       125.69107       51.722148
2018-01-13/18:59:38.30           72.316313       125.78536       51.796033
2018-01-13/18:59:38.33           72.243795       125.87504       51.872282
2018-01-13/18:59:38.36           72.162482       125.97072       51.941038
2018-01-13/18:59:38.39           72.075673       126.06638       51.991641
2018-01-13/18:59:38.42           71.979473       126.14857       52.043788
2018-01-13/18:59:38.45           71.901225       126.21965       52.102446
2018-01-13/18:59:38.48           71.811883       126.30123       52.161245
2018-01-13/18:59:38.51           71.735914       126.37580       52.227906
2018-01-13/18:59:38.55           71.645933       126.45492       52.281141
2018-01-13/18:59:38.58           71.553822       126.53961       52.339517
2018-01-13/18:59:38.61           71.478892       126.62117       52.399762
2018-01-13/18:59:38.64           71.397225       126.70269       52.466396
2018-01-13/18:59:38.67           71.330931       126.78028       52.538348
2018-01-13/18:59:38.70           71.271709       126.86676       52.611082
2018-01-13/18:59:38.73           71.204462       126.95556       52.686174
2018-01-13/18:59:38.76           71.129381       127.04952       52.759396
2018-01-13/18:59:38.80           71.047490       127.15074       52.824280
2018-01-13/18:59:38.83           70.960865       127.25985       52.893120
2018-01-13/18:59:38.86           70.866665       127.35199       52.954829
2018-01-13/18:59:38.89           70.782110       127.42941       53.006161
2018-01-13/18:59:38.92           70.695246       127.50959       53.066788
2018-01-13/18:59:38.95           70.598203       127.58118       53.122658
2018-01-13/18:59:38.98           70.496302       127.66378       53.176357
2018-01-13/18:59:39.01           70.404347       127.73816       53.233730
2018-01-13/18:59:39.05           70.315216       127.81917       53.291546
2018-01-13/18:59:39.08           70.217320       127.89042       53.359968
2018-01-13/18:59:39.11           70.130143       127.97948       53.429147
2018-01-13/18:59:39.14           70.052015       128.06834       53.489520
2018-01-13/18:59:39.17           69.957204       128.16237       53.550820
2018-01-13/18:59:39.20           69.860100       128.25112       53.605842
2018-01-13/18:59:39.23           69.767168       128.36048       53.663809
2018-01-13/18:59:39.26           69.692667       128.45039       53.722364
2018-01-13/18:59:39.30           69.602028       128.55470       53.777834
2018-01-13/18:59:39.33           69.503320       128.64734       53.830367
2018-01-13/18:59:39.36           69.394049       128.75790       53.880721
2018-01-13/18:59:39.39           69.294132       128.83096       53.929933
2018-01-13/18:59:39.42           69.206461       128.90415       53.990841
2018-01-13/18:59:39.45           69.118361       128.99413       54.054287
2018-01-13/18:59:39.48           69.038758       129.07470       54.112944
2018-01-13/18:59:39.51           68.965821       129.14755       54.177220
2018-01-13/18:59:39.55           68.871636       129.23271       54.245546
2018-01-13/18:59:39.58           68.780401       129.31888       54.313533
2018-01-13/18:59:39.61           68.707668       129.40623       54.385765
2018-01-13/18:59:39.64           68.631093       129.47575       54.458685
2018-01-13/18:59:39.67           68.549698       129.56293       54.527717
2018-01-13/18:59:39.70           68.457237       129.65563       54.583020
2018-01-13/18:59:39.73           68.366352       129.73784       54.642440
2018-01-13/18:59:39.76           68.291685       129.82327       54.706788
2018-01-13/18:59:39.80           68.187302       129.92545       54.766080
2018-01-13/18:59:39.83           68.090735       130.01640       54.823754
2018-01-13/18:59:39.86           67.996928       130.10249       54.883536
2018-01-13/18:59:39.89           67.892507       130.19072       54.937535
2018-01-13/18:59:39.92           67.804325       130.27843       54.986025
2018-01-13/18:59:39.95           67.706256       130.35798       55.040306
2018-01-13/18:59:39.98           67.612427       130.44176       55.106949
2018-01-13/18:59:40.01           67.523171       130.52145       55.172222
2018-01-13/18:59:40.05           67.414831       130.61758       55.236495
2018-01-13/18:59:40.08           67.339972       130.69667       55.308406
2018-01-13/18:59:40.11           67.256982       130.78604       55.376603
2018-01-13/18:59:40.14           67.166794       130.87143       55.436245
2018-01-13/18:59:40.17           67.077870       130.94662       55.498108
2018-01-13/18:59:40.20           66.991579       131.02739       55.562981
2018-01-13/18:59:40.23           66.908749       131.11299       55.628604
2018-01-13/18:59:40.26           66.822312       131.19633       55.692532
2018-01-13/18:59:40.30           66.725627       131.29554       55.757814
2018-01-13/18:59:40.33           66.627252       131.37672       55.813588
2018-01-13/18:59:40.36           66.524727       131.44644       55.871709
2018-01-13/18:59:40.39           66.422026       131.51513       55.932327
2018-01-13/18:59:40.42           66.322179       131.60265       56.000373
2018-01-13/18:59:40.45           66.241128       131.68191       56.069326
2018-01-13/18:59:40.48           66.151098       131.76306       56.131518
2018-01-13/18:59:40.51           66.051295       131.85598       56.194422
2018-01-13/18:59:40.55           65.966822       131.93405       56.259124
2018-01-13/18:59:40.58           65.880397       132.01570       56.324682
2018-01-13/18:59:40.61           65.777649       132.10764       56.387917
2018-01-13/18:59:40.64           65.687199       132.19829       56.445581
2018-01-13/18:59:40.67           65.597554       132.27907       56.495744
2018-01-13/18:59:40.70           65.514733       132.34707       56.545571
2018-01-13/18:59:40.73           65.411360       132.43708       56.598088
2018-01-13/18:59:40.76           65.312699       132.52421       56.660557
2018-01-13/18:59:40.80           65.221902       132.60550       56.716204
2018-01-13/18:59:40.83           65.114192       132.68555       56.780499
2018-01-13/18:59:40.86           65.017424       132.75892       56.847224
2018-01-13/18:59:40.89           64.939653       132.82992       56.912336
2018-01-13/18:59:40.92           64.838854       132.91481       56.978050
2018-01-13/18:59:40.95           64.739351       132.99917       57.046124
2018-01-13/18:59:40.98           64.627451       133.09152       57.110206
2018-01-13/18:59:41.01           64.528122       133.17388       57.173999
2018-01-13/18:59:41.05           64.433890       133.25904       57.239248
2018-01-13/18:59:41.08           64.340262       133.34134       57.315182
2018-01-13/18:59:41.11           64.245552       133.42628       57.375901
2018-01-13/18:59:41.14           64.147258       133.50950       57.429746
2018-01-13/18:59:41.17           64.036342       133.59556       57.490703
2018-01-13/18:59:41.20           63.941738       133.67080       57.559199
2018-01-13/18:59:41.23           63.838523       133.75733       57.622869
2018-01-13/18:59:41.26           63.748151       133.82823       57.693300
2018-01-13/18:59:41.30           63.649487       133.90837       57.762466
2018-01-13/18:59:41.33           63.541645       133.98754       57.829144
2018-01-13/18:59:41.36           63.430461       134.08056       57.886501
2018-01-13/18:59:41.39           63.329092       134.16844       57.941459
2018-01-13/18:59:41.42           63.225744       134.25760       58.004114
2018-01-13/18:59:41.45           63.124875       134.34753       58.061880
2018-01-13/18:59:41.48           63.014493       134.43067       58.111767
2018-01-13/18:59:41.51           62.928828       134.51620       58.172218
2018-01-13/18:59:41.55           62.832773       134.61584       58.227845
2018-01-13/18:59:41.58           62.731108       134.71141       58.287821
2018-01-13/18:59:41.61           62.620238       134.79940       58.346976
2018-01-13/18:59:41.64           62.522528       134.86286       58.404366
2018-01-13/18:59:41.67           62.411654       134.94908       58.465188
2018-01-13/18:59:41.70           62.306953       135.02431       58.525411
2018-01-13/18:59:41.73           62.209292       135.09875       58.586281
2018-01-13/18:59:41.76           62.109357       135.18261       58.654771
2018-01-13/18:59:41.80           62.003565       135.26985       58.718777
2018-01-13/18:59:41.83           61.898865       135.34764       58.785893
2018-01-13/18:59:41.86           61.777824       135.42963       58.847176
2018-01-13/18:59:41.89           61.679565       135.51254       58.906010
2018-01-13/18:59:41.92           61.578099       135.60746       58.965063
2018-01-13/18:59:41.95           61.487366       135.68425       59.020425
2018-01-13/18:59:41.98           61.393856       135.76106       59.073631
2018-01-13/18:59:42.01           61.294417       135.84092       59.141401
2018-01-13/18:59:42.05           61.197377       135.93129       59.196395
2018-01-13/18:59:42.08           61.090448       136.01226       59.253755
2018-01-13/18:59:42.11           60.988554       136.08634       59.312569
2018-01-13/18:59:42.14           60.902377       136.15424       59.366520
2018-01-13/18:59:42.17           60.792623       136.22939       59.432031
2018-01-13/18:59:42.20           60.700860       136.30062       59.497232
2018-01-13/18:59:42.23           60.591474       136.38824       59.566408
2018-01-13/18:59:42.26           60.469152       136.47772       59.637386
2018-01-13/18:59:42.30           60.360796       136.56617       59.696595
2018-01-13/18:59:42.33           60.253831       136.64871       59.771182
2018-01-13/18:59:42.36           60.140861       136.73590       59.836927
2018-01-13/18:59:42.39           60.017809       136.83260       59.894542
2018-01-13/18:59:42.42           59.898186       136.92625       59.951103
2018-01-13/18:59:42.45           59.793752       137.00684       59.999999
2018-01-13/18:59:42.48           59.672264       137.08572       60.054846
2018-01-13/18:59:42.51           59.551875       137.15950       60.117982
2018-01-13/18:59:42.55           59.452999       137.24516       60.184960
2018-01-13/18:59:42.58           59.349788       137.31834       60.256884
2018-01-13/18:59:42.61           59.239901       137.39058       60.312733
2018-01-13/18:59:42.64           59.134721       137.46125       60.382001
2018-01-13/18:59:42.67           59.036741       137.52731       60.449364
2018-01-13/18:59:42.70           58.940906       137.59693       60.516876
2018-01-13/18:59:42.73           58.830748       137.68295       60.581219
2018-01-13/18:59:42.76           58.723229       137.77458       60.648501
2018-01-13/18:59:42.80           58.629029       137.86694       60.703712
2018-01-13/18:59:42.83           58.521485       137.94383       60.757119
2018-01-13/18:59:42.86           58.407802       138.03402       60.804209
2018-01-13/18:59:42.89           58.290632       138.11582       60.854014
2018-01-13/18:59:42.92           58.177398       138.19279       60.895211
2018-01-13/18:59:42.95           58.066110       138.27304       60.947725
2018-01-13/18:59:42.98           57.952540       138.35535       61.000907
2018-01-13/18:59:43.01           57.850707       138.43097       61.062972
2018-01-13/18:59:43.05           57.743985       138.50665       61.119264
2018-01-13/18:59:43.08           57.634281       138.58335       61.188048
2018-01-13/18:59:43.11           57.518910       138.66800       61.246413
2018-01-13/18:59:43.14           57.408348       138.73759       61.315667
2018-01-13/18:59:43.17           57.301144       138.81560       61.374298
2018-01-13/18:59:43.20           57.193619       138.89819       61.436269
2018-01-13/18:59:43.23           57.076172       138.99080       61.492757
2018-01-13/18:59:43.26           56.958698       139.07984       61.552687
2018-01-13/18:59:43.30           56.846499       139.17270       61.611544
2018-01-13/18:59:43.33           56.733387       139.25002       61.674360
2018-01-13/18:59:43.36           56.612244       139.32408       61.730870
2018-01-13/18:59:43.39           56.501874       139.38789       61.785440
2018-01-13/18:59:43.42           56.382054       139.45764       61.833862
2018-01-13/18:59:43.45           56.258779       139.53377       61.898885
2018-01-13/18:59:43.48           56.151395       139.61161       61.968633
2018-01-13/18:59:43.51           56.054790       139.68100       62.034718
2018-01-13/18:59:43.55           55.954118       139.75781       62.108384
2018-01-13/18:59:43.58           55.828075       139.83400       62.171216
2018-01-13/18:59:43.61           55.708964       139.91730       62.228579
2018-01-13/18:59:43.64           55.597736       140.00082       62.282646
2018-01-13/18:59:43.67           55.483229       140.08489       62.338626
2018-01-13/18:59:43.70           55.384624       140.17244       62.397642
2018-01-13/18:59:43.73           55.283753       140.26256       62.452124
2018-01-13/18:59:43.76           55.156951       140.33982       62.498118
2018-01-13/18:59:43.80           55.030153       140.42221       62.557897
2018-01-13/18:59:43.83           54.902188       140.49568       62.604210
2018-01-13/18:59:43.86           54.793877       140.57058       62.657860
2018-01-13/18:59:43.89           54.682099       140.64194       62.714240
2018-01-13/18:59:43.92           54.565215       140.70571       62.769105
2018-01-13/18:59:43.95           54.451650       140.78118       62.828964
2018-01-13/18:59:43.98           54.327301       140.86079       62.887279
2018-01-13/18:59:44.01           54.213616       140.94495       62.949630
2018-01-13/18:59:44.05           54.102559       141.03244       63.021795
2018-01-13/18:59:44.08           53.979711       141.11437       63.078177
2018-01-13/18:59:44.11           53.886496       141.19615       63.143914
2018-01-13/18:59:44.14           53.776182       141.26452       63.203528
2018-01-13/18:59:44.17           53.657930       141.34544       63.260249
2018-01-13/18:59:44.20           53.546237       141.42836       63.314839
2018-01-13/18:59:44.23           53.428026       141.51335       63.362932
2018-01-13/18:59:44.26           53.311252       141.59606       63.422936
2018-01-13/18:59:44.30           53.193134       141.66963       63.480575
2018-01-13/18:59:44.33           53.087770       141.73776       63.532048
2018-01-13/18:59:44.36           52.975087       141.81614       63.586149
2018-01-13/18:59:44.39           52.842216       141.88699       63.638736
2018-01-13/18:59:44.42           52.720928       141.97360       63.686179
2018-01-13/18:59:44.45           52.608218       142.04844       63.743728
2018-01-13/18:59:44.48           52.504365       142.12836       63.812251
2018-01-13/18:59:44.51           52.390955       142.20429       63.893683
2018-01-13/18:59:44.55           52.287065       142.27761       63.963934
2018-01-13/18:59:44.58           52.168712       142.33877       64.025823
2018-01-13/18:59:44.61           52.033776       142.42016       64.083419
2018-01-13/18:59:44.64           51.917299       142.49049       64.138330
2018-01-13/18:59:44.67           51.801351       142.56514       64.189136
2018-01-13/18:59:44.70           51.680091       142.63195       64.249635
2018-01-13/18:59:44.73           51.561484       142.70310       64.309595
2018-01-13/18:59:44.76           51.440422       142.77401       64.369280
2018-01-13/18:59:44.80           51.315326       142.85208       64.422728
2018-01-13/18:59:44.83           51.194315       142.92709       64.473713
2018-01-13/18:59:44.86           51.069261       143.01179       64.525407
2018-01-13/18:59:44.89           50.947093       143.08861       64.585386
2018-01-13/18:59:44.92           50.830308       143.16056       64.641813
2018-01-13/18:59:44.95           50.704735       143.24484       64.707916
2018-01-13/18:59:44.98           50.586724       143.33135       64.767141
2018-01-13/18:59:45.01           50.455012       143.42762       64.823448
2018-01-13/18:59:45.05           50.325694       143.51012       64.874870
2018-01-13/18:59:45.08           50.209941       143.58285       64.921309
2018-01-13/18:59:45.11           50.077969       143.65670       64.968073
2018-01-13/18:59:45.14           49.963175       143.72997       65.023631
2018-01-13/18:59:45.17           49.850684       143.80169       65.073329
2018-01-13/18:59:45.20           49.731648       143.87707       65.133781
2018-01-13/18:59:45.23           49.614248       143.94832       65.182930
2018-01-13/18:59:45.26           49.492090       144.02348       65.244562
2018-01-13/18:59:45.30           49.372735       144.10042       65.306590
2018-01-13/18:59:45.33           49.252386       144.17586       65.369868
2018-01-13/18:59:45.36           49.140693       144.24717       65.431141
2018-01-13/18:59:45.39           49.025921       144.32180       65.490100
2018-01-13/18:59:45.42           48.898688       144.39165       65.543325
2018-01-13/18:59:45.45           48.777353       144.46561       65.607860
2018-01-13/18:59:45.48           48.655212       144.54212       65.672905
2018-01-13/18:59:45.51           48.527200       144.62326       65.736925
2018-01-13/18:59:45.55           48.412071       144.69287       65.799176
2018-01-13/18:59:45.58           48.296253       144.75201       65.854209
2018-01-13/18:59:45.61           48.167245       144.82345       65.903971
2018-01-13/18:59:45.64           48.041648       144.89260       65.961376
2018-01-13/18:59:45.67           47.900527       144.96643       66.014172
2018-01-13/18:59:45.70           47.789698       145.04272       66.081756
2018-01-13/18:59:45.73           47.669392       145.11618       66.132894
2018-01-13/18:59:45.76           47.559224       145.18989       66.192163
2018-01-13/18:59:45.80           47.454578       145.25826       66.260934
2018-01-13/18:59:45.83           47.326746       145.33568       66.322356
2018-01-13/18:59:45.86           47.195003       145.41720       66.383704
2018-01-13/18:59:45.89           47.068242       145.48213       66.446605
2018-01-13/18:59:45.92           46.925713       145.56522       66.499498
2018-01-13/18:59:45.95           46.804897       145.63832       66.565030
2018-01-13/18:59:45.98           46.663178       145.72016       66.620881
2018-01-13/18:59:46.01           46.518785       145.79415       66.680743
2018-01-13/18:59:46.05           46.368500       145.86533       66.732708
2018-01-13/18:59:46.08           46.234247       145.93136       66.785138
2018-01-13/18:59:46.11           46.107690       145.99786       66.840282
2018-01-13/18:59:46.14           45.988263       146.05392       66.903982
2018-01-13/18:59:46.17           45.868145       146.12803       66.957699
2018-01-13/18:59:46.20           45.762543       146.19503       67.027639
2018-01-13/18:59:46.23           45.648143       146.27049       67.096942
2018-01-13/18:59:46.26           45.531097       146.34036       67.163329
2018-01-13/18:59:46.30           45.417896       146.42320       67.228785
2018-01-13/18:59:46.33           45.306328       146.50014       67.284612
2018-01-13/18:59:46.36           45.175047       146.56723       67.336661
2018-01-13/18:59:46.39           45.037506       146.62644       67.384148
2018-01-13/18:59:46.42           44.895113       146.69534       67.425854
2018-01-13/18:59:46.45           44.759013       146.77781       67.480676
2018-01-13/18:59:46.48           44.620879       146.84674       67.529514
2018-01-13/18:59:46.51           44.483226       146.91467       67.579440
2018-01-13/18:59:46.55           44.346394       146.98182       67.627153
2018-01-13/18:59:46.58           44.217174       147.03707       67.689680
2018-01-13/18:59:46.61           44.092936       147.10554       67.754424
2018-01-13/18:59:46.64           43.971816       147.17296       67.814555
2018-01-13/18:59:46.67           43.854527       147.25158       67.875484
2018-01-13/18:59:46.70           43.746213       147.32489       67.946605
2018-01-13/18:59:46.73           43.622116       147.38909       68.014025
2018-01-13/18:59:46.76           43.491198       147.46302       68.079935
2018-01-13/18:59:46.80           43.365381       147.54104       68.150745
2018-01-13/18:59:46.83           43.240155       147.60371       68.211546
2018-01-13/18:59:46.86           43.108421       147.67067       68.258958
2018-01-13/18:59:46.89           42.962026       147.72265       68.302341
2018-01-13/18:59:46.92           42.825088       147.79682       68.354196
2018-01-13/18:59:46.95           42.685472       147.86268       68.415232
2018-01-13/18:59:46.98           42.530054       147.94053       68.462841
2018-01-13/18:59:47.01           42.396727       148.01524       68.518057
2018-01-13/18:59:47.05           42.254841       148.08625       68.581472
2018-01-13/18:59:47.08           42.124417       148.15102       68.632878
2018-01-13/18:59:47.11           41.985044       148.22808       68.686131
2018-01-13/18:59:47.14           41.843602       148.31434       68.740925
2018-01-13/18:59:47.17           41.703506       148.40933       68.803169
2018-01-13/18:59:47.20           41.561676       148.48572       68.861294
2018-01-13/18:59:47.23           41.430722       148.57167       68.912258
2018-01-13/18:59:47.26           41.310924       148.63441       68.969460
2018-01-13/18:59:47.30           41.170846       148.70446       69.031073
2018-01-13/18:59:47.33           41.042101       148.77256       69.077988
2018-01-13/18:59:47.36           40.907329       148.82106       69.124100
2018-01-13/18:59:47.39           40.784378       148.87570       69.180783
2018-01-13/18:59:47.42           40.660796       148.93650       69.242287
2018-01-13/18:59:47.45           40.542581       148.98758       69.300269
2018-01-13/18:59:47.48           40.410096       149.06425       69.360082
2018-01-13/18:59:47.51           40.273576       149.12650       69.428568
2018-01-13/18:59:47.55           40.139576       149.19869       69.497241
2018-01-13/18:59:47.58           40.004771       149.26694       69.549102
2018-01-13/18:59:47.61           39.859163       149.34016       69.608074
2018-01-13/18:59:47.64           39.710307       149.41831       69.674145
2018-01-13/18:59:47.67           39.550950       149.49291       69.733682
2018-01-13/18:59:47.70           39.419005       149.54590       69.787014
2018-01-13/18:59:47.73           39.282394       149.61476       69.845833
2018-01-13/18:59:47.76           39.148977       149.67117       69.909716
2018-01-13/18:59:47.80           39.017156       149.74224       69.959450
2018-01-13/18:59:47.83           38.875782       149.80421       70.008307
2018-01-13/18:59:47.86           38.744955       149.85266       70.064810
2018-01-13/18:59:47.89           38.621017       149.90025       70.114115
2018-01-13/18:59:47.92           38.494914       149.96798       70.160453
2018-01-13/18:59:47.95           38.365851       150.03642       70.224400
2018-01-13/18:59:47.98           38.222147       150.12016       70.279722
2018-01-13/18:59:48.01           38.069853       150.19276       70.336405
2018-01-13/18:59:48.05           37.920159       150.25915       70.383973
2018-01-13/18:59:48.08           37.776471       150.31880       70.447319
2018-01-13/18:59:48.11           37.632157       150.38114       70.500001
2018-01-13/18:59:48.14           37.482986       150.44877       70.541724
2018-01-13/18:59:48.17           37.343261       150.51139       70.598238
2018-01-13/18:59:48.20           37.209555       150.56557       70.653258
2018-01-13/18:59:48.23           37.086827       150.61884       70.700404
2018-01-13/18:59:48.26           36.957042       150.67331       70.760709
2018-01-13/18:59:48.30           36.835670       150.73401       70.811833
2018-01-13/18:59:48.33           36.695283       150.78971       70.857677
2018-01-13/18:59:48.36           36.550172       150.85076       70.900446
2018-01-13/18:59:48.39           36.411309       150.91750       70.954667
2018-01-13/18:59:48.42           36.286623       150.99979       71.016940
2018-01-13/18:59:48.45           36.135423       151.08242       71.068684
2018-01-13/18:59:48.48           35.985172       151.15994       71.120965
2018-01-13/18:59:48.51           35.835569       151.23570       71.173558
2018-01-13/18:59:48.55           35.673834       151.30947       71.224042
2018-01-13/18:59:48.58           35.518265       151.37358       71.277449
2018-01-13/18:59:48.61           35.376950       151.44099       71.340011
2018-01-13/18:59:48.64           35.241621       151.49425       71.392536
2018-01-13/18:59:48.67           35.105016       151.55024       71.435785
2018-01-13/18:59:48.70           34.954109       151.59980       71.487192
2018-01-13/18:59:48.73           34.822764       151.65912       71.534530
2018-01-13/18:59:48.76           34.695095       151.72997       71.588584
2018-01-13/18:59:48.80           34.545164       151.80296       71.637548
2018-01-13/18:59:48.83           34.411796       151.85139       71.685781
2018-01-13/18:59:48.86           34.267376       151.91518       71.733941
2018-01-13/18:59:48.89           34.134875       151.97119       71.776452
2018-01-13/18:59:48.92           33.994792       152.04650       71.829898
2018-01-13/18:59:48.95           33.855329       152.11652       71.887121
2018-01-13/18:59:48.98           33.708189       152.18825       71.934757
2018-01-13/18:59:49.01           33.563323       152.25748       71.986931
2018-01-13/18:59:49.05           33.410526       152.31601       72.033870
2018-01-13/18:59:49.08           33.276678       152.36507       72.086163
2018-01-13/18:59:49.11           33.131304       152.43049       72.137277
2018-01-13/18:59:49.14           33.002653       152.47319       72.193823
2018-01-13/18:59:49.17           32.864336       152.53959       72.243842
2018-01-13/18:59:49.20           32.723254       152.60646       72.286474
2018-01-13/18:59:49.23           32.587578       152.67629       72.346288
2018-01-13/18:59:49.26           32.464768       152.73674       72.416484
2018-01-13/18:59:49.30           32.318702       152.79518       72.475997
2018-01-13/18:59:49.33           32.170547       152.85714       72.528399
2018-01-13/18:59:49.36           32.020162       152.92822       72.574485
2018-01-13/18:59:49.39           31.885769       152.98971       72.615965
2018-01-13/18:59:49.42           31.730054       153.07015       72.651666
2018-01-13/18:59:49.45           31.574082       153.13859       72.705543
2018-01-13/18:59:49.48           31.429132       153.18989       72.761327
2018-01-13/18:59:49.51           31.273913       153.24699       72.804508
2018-01-13/18:59:49.55           31.109541       153.30619       72.846895
2018-01-13/18:59:49.58           30.961326       153.35723       72.895944
2018-01-13/18:59:49.61           30.815791       153.41742       72.944383
2018-01-13/18:59:49.64           30.677366       153.46413       72.999765
2018-01-13/18:59:49.67           30.521851       153.52809       73.058258
2018-01-13/18:59:49.70           30.381727       153.58998       73.120358
2018-01-13/18:59:49.73           30.235440       153.66155       73.179501
2018-01-13/18:59:49.76           30.088659       153.73238       73.239289
2018-01-13/18:59:49.80           29.941005       153.79258       73.284138
2018-01-13/18:59:49.83           29.796580       153.84521       73.334010
2018-01-13/18:59:49.86           29.658126       153.90818       73.379577
2018-01-13/18:59:49.89           29.514647       153.95570       73.429998
2018-01-13/18:59:49.92           29.358076       154.02738       73.467948
2018-01-13/18:59:49.95           29.205680       154.08506       73.507995
2018-01-13/18:59:49.98           29.051613       154.13948       73.552550
2018-01-13/18:59:50.01           28.904413       154.19213       73.600288
2018-01-13/18:59:50.05           28.751346       154.24941       73.646980
2018-01-13/18:59:50.08           28.602125       154.31746       73.699542
2018-01-13/18:59:50.11           28.456487       154.38252       73.740007
2018-01-13/18:59:50.14           28.298984       154.43833       73.787270
2018-01-13/18:59:50.17           28.139935       154.50851       73.840504
2018-01-13/18:59:50.20           27.987271       154.57750       73.900964
2018-01-13/18:59:50.23           27.841090       154.66067       73.958150
2018-01-13/18:59:50.26           27.688953       154.73569       74.012737
2018-01-13/18:59:50.30           27.542142       154.79655       74.058759
2018-01-13/18:59:50.33           27.389233       154.85049       74.097728
2018-01-13/18:59:50.36           27.230235       154.90278       74.143478
2018-01-13/18:59:50.39           27.067037       154.96338       74.197525
2018-01-13/18:59:50.42           26.923486       155.02284       74.251983
2018-01-13/18:59:50.45           26.780722       155.07535       74.300817
2018-01-13/18:59:50.48           26.638739       155.12354       74.350987
2018-01-13/18:59:50.51           26.497994       155.16246       74.412258
2018-01-13/18:59:50.55           26.349686       155.21937       74.461949
2018-01-13/18:59:50.58           26.194022       155.27601       74.505622
2018-01-13/18:59:50.61           26.043958       155.33884       74.556993
2018-01-13/18:59:50.64           25.910096       155.39878       74.609803
2018-01-13/18:59:50.67           25.781332       155.46063       74.655406
2018-01-13/18:59:50.70           25.632004       155.53448       74.708597
2018-01-13/18:59:50.73           25.487379       155.60077       74.752877
2018-01-13/18:59:50.76           25.332408       155.66227       74.795069
2018-01-13/18:59:50.80           25.170926       155.72885       74.832438
2018-01-13/18:59:50.83           25.022400       155.77476       74.889929
2018-01-13/18:59:50.86           24.881610       155.82686       74.939669
2018-01-13/18:59:50.89           24.719530       155.87907       74.986530
2018-01-13/18:59:50.92           24.561861       155.92927       75.036315
2018-01-13/18:59:50.95           24.398864       155.98881       75.075653
2018-01-13/18:59:50.98           24.247931       156.04021       75.122448
2018-01-13/18:59:51.01           24.094721       156.09590       75.181952
2018-01-13/18:59:51.05           23.948421       156.15420       75.230739
2018-01-13/18:59:51.08           23.793676       156.19885       75.281911
2018-01-13/18:59:51.11           23.629697       156.25734       75.317378
2018-01-13/18:59:51.14           23.455844       156.31050       75.365693
2018-01-13/18:59:51.17           23.308714       156.36655       75.414994
2018-01-13/18:59:51.20           23.146260       156.43132       75.458764
2018-01-13/18:59:51.23           22.985659       156.48152       75.517528
2018-01-13/18:59:51.26           22.816848       156.52782       75.567404
2018-01-13/18:59:51.30           22.648578       156.57925       75.602722
2018-01-13/18:59:51.33           22.477503       156.62766       75.653193
2018-01-13/18:59:51.36           22.326339       156.68907       75.697907
2018-01-13/18:59:51.39           22.174630       156.74315       75.745098
2018-01-13/18:59:51.42           22.034261       156.80221       75.789622
2018-01-13/18:59:51.45           21.888165       156.86210       75.849611
2018-01-13/18:59:51.48           21.743351       156.91750       75.901662
2018-01-13/18:59:51.51           21.591344       156.97493       75.948639
2018-01-13/18:59:51.55           21.435462       157.03998       75.991949
2018-01-13/18:59:51.58           21.267414       157.09780       76.038415
2018-01-13/18:59:51.61           21.109979       157.15226       76.087274
2018-01-13/18:59:51.64           20.951189       157.19928       76.132184
2018-01-13/18:59:51.67           20.801474       157.25467       76.178504
2018-01-13/18:59:51.70           20.648112       157.30387       76.231881
2018-01-13/18:59:51.73           20.481060       157.36097       76.265000
2018-01-13/18:59:51.76           20.317537       157.40985       76.310283
2018-01-13/18:59:51.80           20.151744       157.46172       76.364833
2018-01-13/18:59:51.83           19.997266       157.51374       76.416757
2018-01-13/18:59:51.86           19.855205       157.56267       76.472763
2018-01-13/18:59:51.89           19.690777       157.62110       76.522611
2018-01-13/18:59:51.92           19.531138       157.68431       76.570233
2018-01-13/18:59:51.95           19.367540       157.74329       76.621271
2018-01-13/18:59:51.98           19.200907       157.81350       76.671582
2018-01-13/18:59:52.01           19.036118       157.86785       76.733435
2018-01-13/18:59:52.05           18.882138       157.92066       76.784725
2018-01-13/18:59:52.08           18.734699       157.97012       76.820028
2018-01-13/18:59:52.11           18.576409       158.01534       76.857389
2018-01-13/18:59:52.14           18.428796       158.06382       76.895260
2018-01-13/18:59:52.17           18.282472       158.11049       76.932032
2018-01-13/18:59:52.20           18.126519       158.16120       76.975493
2018-01-13/18:59:52.23           17.971694       158.21045       77.023862
2018-01-13/18:59:52.26           17.810631       158.25796       77.071131
2018-01-13/18:59:52.30           17.664462       158.30347       77.112319
2018-01-13/18:59:52.33           17.500820       158.35597       77.165175
2018-01-13/18:59:52.36           17.341929       158.40972       77.219360
2018-01-13/18:59:52.39           17.176656       158.46384       77.276656
2018-01-13/18:59:52.42           17.001573       158.52051       77.329387
2018-01-13/18:59:52.45           16.852036       158.57411       77.390415
2018-01-13/18:59:52.48           16.694605       158.62488       77.447912
2018-01-13/18:59:52.51           16.524567       158.67644       77.500467
2018-01-13/18:59:52.55           16.365473       158.72217       77.545194
2018-01-13/18:59:52.58           16.189988       158.76543       77.585869
2018-01-13/18:59:52.61           16.024950       158.80384       77.617650
2018-01-13/18:59:52.64           15.854069       158.84956       77.655229
2018-01-13/18:59:52.67           15.701882       158.89746       77.694430
2018-01-13/18:59:52.70           15.545442       158.94580       77.740276
2018-01-13/18:59:52.73           15.386199       158.99237       77.785768
2018-01-13/18:59:52.76           15.215189       159.04332       77.829219
2018-01-13/18:59:52.80           15.054995       159.09273       77.862096
2018-01-13/18:59:52.83           14.893471       159.13965       77.909948
2018-01-13/18:59:52.86           14.742440       159.18791       77.952250
2018-01-13/18:59:52.89           14.574265       159.24416       77.992554
2018-01-13/18:59:52.92           14.405236       159.29599       78.040341
2018-01-13/18:59:52.95           14.239293       159.34322       78.087013
2018-01-13/18:59:52.98           14.078806       159.39691       78.128294
2018-01-13/18:59:53.01           13.902935       159.45270       78.165921
2018-01-13/18:59:53.05           13.744293       159.48963       78.210154
2018-01-13/18:59:53.08           13.580586       159.52781       78.263236
2018-01-13/18:59:53.11           13.404026       159.57748       78.298942
2018-01-13/18:59:53.14           13.238582       159.62413       78.341556
2018-01-13/18:59:53.17           13.080262       159.68061       78.393256
2018-01-13/18:59:53.20           12.928764       159.72823       78.436146
2018-01-13/18:59:53.23           12.759128       159.78233       78.478379
2018-01-13/18:59:53.26           12.584804       159.82390       78.529126
2018-01-13/18:59:53.30           12.404954       159.86934       78.566857
2018-01-13/18:59:53.33           12.234586       159.91114       78.603802
2018-01-13/18:59:53.36           12.077677       159.95702       78.633038
2018-01-13/18:59:53.39           11.926733       159.99050       78.669624
2018-01-13/18:59:53.42           11.766683       160.03268       78.703553
2018-01-13/18:59:53.45           11.606034       160.06055       78.747018
2018-01-13/18:59:53.48           11.430428       160.10306       78.790218
2018-01-13/18:59:53.51           11.270684       160.14155       78.829549
2018-01-13/18:59:53.55           11.110954       160.18180       78.867119
2018-01-13/18:59:53.58           10.960192       160.21591       78.906319
2018-01-13/18:59:53.61           10.785613       160.26438       78.953306
2018-01-13/18:59:53.64           10.608429       160.31474       79.004233
2018-01-13/18:59:53.67           10.440487       160.37311       79.050558
2018-01-13/18:59:53.70           10.268415       160.42724       79.111483
2018-01-13/18:59:53.73           10.101756       160.48112       79.149855
2018-01-13/18:59:53.76           9.9355645       160.53225       79.191097
2018-01-13/18:59:53.80           9.7690427       160.58321       79.235652
2018-01-13/18:59:53.83           9.5869152       160.62683       79.263671
2018-01-13/18:59:53.86           9.4113267       160.66982       79.301662
2018-01-13/18:59:53.89           9.2505837       160.70422       79.335437
2018-01-13/18:59:53.92           9.0841499       160.74419       79.365591
2018-01-13/18:59:53.95           8.9064059       160.78288       79.413891
2018-01-13/18:59:53.98           8.7419764       160.82721       79.444853
2018-01-13/18:59:54.01           8.5754698       160.87863       79.484193
2018-01-13/18:59:54.05           8.4113515       160.92100       79.518799
2018-01-13/18:59:54.08           8.2379258       160.96629       79.553340
2018-01-13/18:59:54.11           8.0838676       161.01775       79.598385
2018-01-13/18:59:54.14           7.9157803       161.05552       79.641657
2018-01-13/18:59:54.17           7.7463345       161.10774       79.679616
2018-01-13/18:59:54.20           7.5839685       161.14307       79.728124
2018-01-13/18:59:54.23           7.4199940       161.18297       79.763707
2018-01-13/18:59:54.26           7.2502454       161.21798       79.806277
2018-01-13/18:59:54.30           7.0799080       161.24042       79.856675
2018-01-13/18:59:54.33           6.9091002       161.26428       79.900728
2018-01-13/18:59:54.36           6.7429787       161.28051       79.935925
2018-01-13/18:59:54.39           6.5734841       161.30604       79.975395
2018-01-13/18:59:54.42           6.4216259       161.34448       80.016572
2018-01-13/18:59:54.45           6.2695683       161.37811       80.068979
2018-01-13/18:59:54.48           6.1132859       161.41643       80.114180
2018-01-13/18:59:54.51           5.9634094       161.45614       80.154494
2018-01-13/18:59:54.55           5.8010672       161.49369       80.196059
2018-01-13/18:59:54.58           5.6320497       161.53613       80.224886
2018-01-13/18:59:54.61           5.4673304       161.58392       80.255585
2018-01-13/18:59:54.64           5.3001409       161.63069       80.296422
2018-01-13/18:59:54.67           5.1286763       161.67385       80.333650
2018-01-13/18:59:54.70           4.9542294       161.71256       80.374779
2018-01-13/18:59:54.73           4.7744332       161.75876       80.407241
2018-01-13/18:59:54.76           4.5990146       161.79947       80.446178
2018-01-13/18:59:54.80           4.4166561       161.83265       80.476940
2018-01-13/18:59:54.83           4.2227557       161.87566       80.508161
2018-01-13/18:59:54.86           4.0399513       161.91431       80.542902
2018-01-13/18:59:54.89           3.8719878       161.94413       80.597648
2018-01-13/18:59:54.92           3.6992954       161.99672       80.642696
2018-01-13/18:59:54.95           3.5218546       162.04943       80.689848
2018-01-13/18:59:54.98           3.3458669       162.09952       80.735181
2018-01-13/18:59:55.01           3.1670735       162.14689       80.771514
2018-01-13/18:59:55.05           2.9948511       162.19619       80.805625
2018-01-13/18:59:55.08           2.8151641       162.23259       80.851322
2018-01-13/18:59:55.11           2.6479809       162.27676       80.885290
2018-01-13/18:59:55.14           2.4792750       162.31385       80.921346
2018-01-13/18:59:55.17           2.3032414       162.35759       80.944358
2018-01-13/18:59:55.20           2.1215306       162.38562       80.978982
2018-01-13/18:59:55.23           1.9526238       162.41732       81.012499
2018-01-13/18:59:55.26           1.7844598       162.46003       81.047784
2018-01-13/18:59:55.30           1.6154231       162.49525       81.088923
2018-01-13/18:59:55.33           1.4284833       162.52439       81.124581
2018-01-13/18:59:55.36           1.2537951       162.57041       81.156786
2018-01-13/18:59:55.39           1.0832325       162.59895       81.194821
2018-01-13/18:59:55.42          0.92636562       162.63967       81.234476
2018-01-13/18:59:55.45          0.74703430       162.69648       81.277166
2018-01-13/18:59:55.48          0.58134117       162.73949       81.312709
2018-01-13/18:59:55.51          0.41249948       162.77745       81.349536
2018-01-13/18:59:55.55          0.24361780       162.81097       81.381284
2018-01-13/18:59:55.58         0.071865470       162.83267       81.418061
2018-01-13/18:59:55.61         -0.10629541       162.87257       81.446238
2018-01-13/18:59:55.64         -0.27356497       162.90233       81.480560
2018-01-13/18:59:55.67         -0.43913726       162.94012       81.510248
2018-01-13/18:59:55.70         -0.62454911       162.97392       81.555986
2018-01-13/18:59:55.73         -0.79746476       162.99358       81.591459
2018-01-13/18:59:55.76         -0.97463376       163.03424       81.628708
2018-01-13/18:59:55.80          -1.1495534       163.06934       81.668879
2018-01-13/18:59:55.83          -1.3302528       163.09726       81.703969
2018-01-13/18:59:55.86          -1.5087126       163.14052       81.731910
2018-01-13/18:59:55.89          -1.6664385       163.17385       81.777417
2018-01-13/18:59:55.92          -1.8454140       163.21290       81.809560
2018-01-13/18:59:55.95          -2.0252608       163.24447       81.847535
2018-01-13/18:59:55.98          -2.1906621       163.28117       81.881652
2018-01-13/18:59:56.01          -2.3484784       163.30350       81.923981
2018-01-13/18:59:56.05          -2.5149228       163.33252       81.956103
2018-01-13/18:59:56.08          -2.6940420       163.35325       81.997317
2018-01-13/18:59:56.11          -2.8668877       163.38095       82.034327
2018-01-13/18:59:56.14          -3.0472470       163.41045       82.069564
2018-01-13/18:59:56.17          -3.2373907       163.44557       82.101876
2018-01-13/18:59:56.20          -3.4039521       163.47879       82.155389
2018-01-13/18:59:56.23          -3.5720116       163.52892       82.202558
2018-01-13/18:59:56.26          -3.7577526       163.58049       82.239842
2018-01-13/18:59:56.30          -3.9490821       163.63026       82.274628
2018-01-13/18:59:56.33          -4.1265581       163.65075       82.314868
2018-01-13/18:59:56.36          -4.2962090       163.68815       82.331431
2018-01-13/18:59:56.39          -4.4832744       163.71869       82.362696
2018-01-13/18:59:56.42          -4.6566573       163.75892       82.407718
2018-01-13/18:59:56.45          -4.8256921       163.78997       82.443732
2018-01-13/18:59:56.48          -5.0146568       163.82799       82.466978
2018-01-13/18:59:56.51          -5.1962833       163.84236       82.504675
2018-01-13/18:59:56.55          -5.3819888       163.85853       82.541312
2018-01-13/18:59:56.58          -5.5592598       163.88389       82.570262
2018-01-13/18:59:56.61          -5.7499946       163.92575       82.602092
2018-01-13/18:59:56.64          -5.9368723       163.95791       82.644633
2018-01-13/18:59:56.67          -6.1059494       164.00220       82.688041
2018-01-13/18:59:56.70          -6.2767739       164.03340       82.717171
2018-01-13/18:59:56.73          -6.4503882       164.06382       82.754594
2018-01-13/18:59:56.76          -6.6318689       164.09451       82.790136
2018-01-13/18:59:56.80          -6.8067382       164.13271       82.812916
2018-01-13/18:59:56.83          -6.9743966       164.15057       82.838729
2018-01-13/18:59:56.86          -7.1538897       164.16410       82.871399
2018-01-13/18:59:56.89          -7.3218533       164.18488       82.902207
2018-01-13/18:59:56.92          -7.5005780       164.21154       82.929631
2018-01-13/18:59:56.95          -7.6897770       164.23867       82.960847
2018-01-13/18:59:56.98          -7.8670537       164.26163       83.002020
2018-01-13/18:59:57.01          -8.0553793       164.29477       83.048188
2018-01-13/18:59:57.05          -8.2253887       164.32446       83.085561
2018-01-13/18:59:57.08          -8.4057376       164.35036       83.129523
2018-01-13/18:59:57.11          -8.5950143       164.38761       83.166494
2018-01-13/18:59:57.14          -8.7724408       164.43017       83.205269
2018-01-13/18:59:57.17          -8.9475897       164.47065       83.243423
2018-01-13/18:59:57.20          -9.1310619       164.51343       83.287161
2018-01-13/18:59:57.23          -9.3066174       164.54482       83.318503
2018-01-13/18:59:57.26          -9.4877438       164.57614       83.345566
2018-01-13/18:59:57.30          -9.6622281       164.59965       83.359499
2018-01-13/18:59:57.33          -9.8477773       164.61075       83.390337
2018-01-13/18:59:57.36          -10.024917       164.62888       83.420518
2018-01-13/18:59:57.39          -10.201159       164.65551       83.453432
2018-01-13/18:59:57.42          -10.390172       164.68402       83.476981
2018-01-13/18:59:57.45          -10.583075       164.71595       83.510698
2018-01-13/18:59:57.48          -10.757853       164.74135       83.545186
2018-01-13/18:59:57.51          -10.946692       164.76939       83.586981
2018-01-13/18:59:57.55          -11.138273       164.80223       83.626503
2018-01-13/18:59:57.58          -11.329068       164.83116       83.662153
2018-01-13/18:59:57.61          -11.514335       164.87482       83.688656
2018-01-13/18:59:57.64          -11.718134       164.91724       83.711041
2018-01-13/18:59:57.67          -11.905702       164.94074       83.744934
2018-01-13/18:59:57.70          -12.072774       164.96500       83.783823
2018-01-13/18:59:57.73          -12.248986       164.99343       83.814959
2018-01-13/18:59:57.76          -12.427778       165.00849       83.849691
2018-01-13/18:59:57.80          -12.612908       165.02987       83.871801
2018-01-13/18:59:57.83          -12.793853       165.04248       83.890890
2018-01-13/18:59:57.86          -12.973665       165.07210       83.916895
2018-01-13/18:59:57.89          -13.151812       165.08611       83.941582
2018-01-13/18:59:57.92          -13.334135       165.10928       83.964054
2018-01-13/18:59:57.95          -13.508172       165.14414       83.977799
2018-01-13/18:59:57.98          -13.696641       165.19504       84.004314
2018-01-13/18:59:58.01          -13.890716       165.22398       84.028134
2018-01-13/18:59:58.05          -14.092737       165.26266       84.041941
2018-01-13/18:59:58.08          -14.270440       165.28968       84.064640
2018-01-13/18:59:58.11          -14.467301       165.31860       84.086326
2018-01-13/18:59:58.14          -14.661119       165.33942       84.110533
2018-01-13/18:59:58.17          -14.851499       165.37866       84.137427
2018-01-13/18:59:58.20          -15.034632       165.40168       84.177656
2018-01-13/18:59:58.23          -15.235925       165.42810       84.215541
2018-01-13/18:59:58.26          -15.427296       165.42904       84.239810
2018-01-13/18:59:58.30          -15.617075       165.44256       84.275623
2018-01-13/18:59:58.33          -15.781917       165.45796       84.321023
2018-01-13/18:59:58.36          -15.980936       165.48304       84.347899
2018-01-13/18:59:58.39          -16.144522       165.51297       84.376993
2018-01-13/18:59:58.42          -16.331836       165.54589       84.404634
2018-01-13/18:59:58.45          -16.522274       165.55778       84.443634
2018-01-13/18:59:58.48          -16.702465       165.58081       84.474877
2018-01-13/18:59:58.51          -16.886734       165.60563       84.505059
2018-01-13/18:59:58.55          -17.086889       165.63214       84.527053
2018-01-13/18:59:58.58          -17.279406       165.65230       84.534568
2018-01-13/18:59:58.61          -17.488792       165.67367       84.543870
2018-01-13/18:59:58.64          -17.680205       165.68827       84.570280
2018-01-13/18:59:58.67          -17.891890       165.70722       84.599371
2018-01-13/18:59:58.70          -18.077262       165.71782       84.629517
2018-01-13/18:59:58.73          -18.269890       165.74292       84.648096
2018-01-13/18:59:58.76          -18.466928       165.76966       84.668922
2018-01-13/18:59:58.80          -18.658962       165.78815       84.688008
2018-01-13/18:59:58.83          -18.845354       165.81261       84.719805
2018-01-13/18:59:58.86          -19.022791       165.83057       84.758561
2018-01-13/18:59:58.89          -19.211177       165.85242       84.787848
2018-01-13/18:59:58.92          -19.402291       165.88115       84.807868
2018-01-13/18:59:58.95          -19.581712       165.89758       84.828443
2018-01-13/18:59:58.98          -19.771577       165.91930       84.852737
2018-01-13/18:59:59.01          -19.947767       165.94767       84.889101
2018-01-13/18:59:59.05          -20.123788       165.95924       84.910582
2018-01-13/18:59:59.08          -20.312598       165.96890       84.931431
2018-01-13/18:59:59.11          -20.510716       165.98144       84.952272
2018-01-13/18:59:59.14          -20.702998       166.00469       84.974541
2018-01-13/18:59:59.17          -20.888064       166.02773       85.000121
2018-01-13/18:59:59.20          -21.056108       166.04670       85.030132
2018-01-13/18:59:59.23          -21.245824       166.07954       85.057550
2018-01-13/18:59:59.26          -21.427784       166.09933       85.085529
2018-01-13/18:59:59.30          -21.632850       166.11963       85.098591
2018-01-13/18:59:59.33          -21.840433       166.14915       85.127424
2018-01-13/18:59:59.36          -22.025066       166.18205       85.149391
2018-01-13/18:59:59.39          -22.196069       166.20247       85.167684
2018-01-13/18:59:59.42          -22.388514       166.20882       85.178415
2018-01-13/18:59:59.45          -22.580521       166.22606       85.194097
2018-01-13/18:59:59.48          -22.774020       166.24245       85.215225
2018-01-13/18:59:59.51          -22.963255       166.25938       85.238283
2018-01-13/18:59:59.55          -23.163288       166.27872       85.261512
2018-01-13/18:59:59.58          -23.347405       166.28318       85.285620
2018-01-13/18:59:59.61          -23.526195       166.28122       85.302940
2018-01-13/18:59:59.64          -23.708467       166.29079       85.328613
2018-01-13/18:59:59.67          -23.894047       166.31490       85.353108
2018-01-13/18:59:59.70          -24.078343       166.35218       85.381989
2018-01-13/18:59:59.73          -24.263449       166.37358       85.409397
2018-01-13/18:59:59.76          -24.465323       166.38921       85.434542
2018-01-13/18:59:59.80          -24.660844       166.40131       85.454941
2018-01-13/18:59:59.83          -24.848143       166.41677       85.470300
2018-01-13/18:59:59.86          -25.027424       166.43116       85.486809
2018-01-13/18:59:59.89          -25.230767       166.44872       85.499988
2018-01-13/18:59:59.92          -25.442507       166.46030       85.522512
2018-01-13/18:59:59.95          -25.644596       166.46882       85.546927
2018-01-13/18:59:59.98          -25.841055       166.48365       85.578911
2018-01-13/19:00:00.01          -26.032913       166.50122       85.602525
2018-01-13/19:00:00.05          -26.223804       166.53387       85.626878
2018-01-13/19:00:00.08          -26.415165       166.55049       85.651586
2018-01-13/19:00:00.11          -26.605938       166.56080       85.671657
2018-01-13/19:00:00.14          -26.806089       166.58416       85.697326
2018-01-13/19:00:00.17          -26.987982       166.61379       85.725049
2018-01-13/19:00:00.20          -27.161401       166.63863       85.748151
2018-01-13/19:00:00.23          -27.339759       166.64454       85.768892
2018-01-13/19:00:00.26          -27.530288       166.64535       85.785989
2018-01-13/19:00:00.30          -27.716143       166.65480       85.803162
2018-01-13/19:00:00.33          -27.889886       166.64439       85.824004
2018-01-13/19:00:00.36          -28.064977       166.64766       85.849803
2018-01-13/19:00:00.39          -28.244465       166.65464       85.870865
2018-01-13/19:00:00.42          -28.420969       166.66400       85.894921
2018-01-13/19:00:00.45          -28.599830       166.66546       85.925087
2018-01-13/19:00:00.48          -28.778133       166.67625       85.945682
2018-01-13/19:00:00.51          -28.979131       166.71100       85.973998
2018-01-13/19:00:00.55          -29.161595       166.73235       85.995750
2018-01-13/19:00:00.58          -29.350321       166.73180       86.016320
2018-01-13/19:00:00.61          -29.542328       166.74922       86.032140
2018-01-13/19:00:00.64          -29.737353       166.75943       86.045132
2018-01-13/19:00:00.67          -29.932920       166.78045       86.067833
2018-01-13/19:00:00.70          -30.125227       166.78245       86.086683
2018-01-13/19:00:00.73          -30.323334       166.79561       86.102485
2018-01-13/19:00:00.76          -30.536392       166.80262       86.128115
2018-01-13/19:00:00.80          -30.725488       166.79713       86.152222
2018-01-13/19:00:00.83          -30.922857       166.79914       86.176543
2018-01-13/19:00:00.86          -31.126812       166.81660       86.196427
2018-01-13/19:00:00.89          -31.324308       166.82456       86.216184
2018-01-13/19:00:00.92          -31.518411       166.84504       86.230082
2018-01-13/19:00:00.95          -31.715287       166.86517       86.247009
2018-01-13/19:00:00.98          -31.919604       166.89439       86.274046
2018-01-13/19:00:01.01          -32.110268       166.91251       86.300854
2018-01-13/19:00:01.05          -32.291318       166.92680       86.315784
2018-01-13/19:00:01.08          -32.482915       166.93366       86.333073
2018-01-13/19:00:01.11          -32.679955       166.95492       86.345610
2018-01-13/19:00:01.14          -32.863664       166.96494       86.361236
2018-01-13/19:00:01.17          -33.058801       166.97915       86.376656
2018-01-13/19:00:01.20          -33.260391       166.98553       86.398915
2018-01-13/19:00:01.23          -33.444722       166.98171       86.419137
2018-01-13/19:00:01.26          -33.637873       166.98218       86.428245
2018-01-13/19:00:01.30          -33.830665       166.98558       86.440859
2018-01-13/19:00:01.33          -34.026807       166.99664       86.459382
2018-01-13/19:00:01.36          -34.231585       167.01430       86.467686
2018-01-13/19:00:01.39          -34.418392       167.00887       86.484269
2018-01-13/19:00:01.42          -34.608683       167.01532       86.503969
2018-01-13/19:00:01.45          -34.804525       167.02309       86.522777
2018-01-13/19:00:01.48          -34.987336       167.03996       86.542884
2018-01-13/19:00:01.51          -35.193468       167.05055       86.566426
2018-01-13/19:00:01.55          -35.370414       167.04751       86.587440
2018-01-13/19:00:01.58          -35.573839       167.05086       86.601250
2018-01-13/19:00:01.61          -35.765552       167.04702       86.610368
2018-01-13/19:00:01.64          -35.937210       167.04976       86.623199
2018-01-13/19:00:01.67          -36.129443       167.05848       86.640224
2018-01-13/19:00:01.70          -36.313757       167.05476       86.660480
2018-01-13/19:00:01.73          -36.489126       167.06223       86.675751
2018-01-13/19:00:01.76          -36.680593       167.06495       86.695967
2018-01-13/19:00:01.80          -36.873748       167.08049       86.710571
2018-01-13/19:00:01.83          -37.085592       167.09389       86.723610
2018-01-13/19:00:01.86          -37.279153       167.10167       86.734899
2018-01-13/19:00:01.89          -37.472819       167.11508       86.746776
2018-01-13/19:00:01.92          -37.680288       167.12306       86.766406
2018-01-13/19:00:01.95          -37.875465       167.13086       86.783844
2018-01-13/19:00:01.98          -38.072015       167.15159       86.792381
2018-01-13/19:00:02.01          -38.283291       167.15666       86.807814
2018-01-13/19:00:02.05          -38.476374       167.14442       86.828826
2018-01-13/19:00:02.08          -38.669968       167.13038       86.841868
2018-01-13/19:00:02.11          -38.854888       167.13160       86.863465
2018-01-13/19:00:02.14          -39.038194       167.13081       86.885894
2018-01-13/19:00:02.17          -39.248992       167.13288       86.909478
2018-01-13/19:00:02.20          -39.453657       167.14300       86.924255
2018-01-13/19:00:02.23          -39.649752       167.15935       86.937539
2018-01-13/19:00:02.26          -39.853901       167.17128       86.960302
2018-01-13/19:00:02.30          -40.047114       167.18034       86.976951
2018-01-13/19:00:02.33          -40.257258       167.20006       86.987111
2018-01-13/19:00:02.36          -40.453218       167.21422       86.996252
2018-01-13/19:00:02.39          -40.648702       167.21069       87.002905
2018-01-13/19:00:02.42          -40.856044       167.21716       87.008043
2018-01-13/19:00:02.45          -41.042650       167.21424       87.025613
2018-01-13/19:00:02.48          -41.227803       167.21039       87.039598
2018-01-13/19:00:02.51          -41.423724       167.21035       87.057151
2018-01-13/19:00:02.55          -41.632628       167.20606       87.073284
2018-01-13/19:00:02.58          -41.840030       167.20400       87.087383
2018-01-13/19:00:02.61          -42.033600       167.19516       87.095171
2018-01-13/19:00:02.64          -42.224931       167.19612       87.106150
2018-01-13/19:00:02.67          -42.428582       167.21151       87.110894
2018-01-13/19:00:02.70          -42.624455       167.21465       87.130055
2018-01-13/19:00:02.73          -42.821880       167.22838       87.139441
2018-01-13/19:00:02.76          -43.025358       167.24237       87.153837
2018-01-13/19:00:02.80          -43.226406       167.23848       87.161476
2018-01-13/19:00:02.83          -43.422964       167.24091       87.168268
2018-01-13/19:00:02.86          -43.623129       167.24413       87.175149
2018-01-13/19:00:02.89          -43.827904       167.24528       87.180026
2018-01-13/19:00:02.92          -44.045935       167.24657       87.191816
2018-01-13/19:00:02.95          -44.261359       167.24329       87.217063
2018-01-13/19:00:02.98          -44.466555       167.24966       87.231041
2018-01-13/19:00:03.01          -44.665687       167.25749       87.238210
2018-01-13/19:00:03.05          -44.875246       167.25365       87.250643
2018-01-13/19:00:03.08          -45.083876       167.26006       87.263886
2018-01-13/19:00:03.11          -45.284864       167.26276       87.269580
2018-01-13/19:00:03.14          -45.480219       167.25309       87.286174
2018-01-13/19:00:03.17          -45.689051       167.25747       87.293409
2018-01-13/19:00:03.20          -45.875694       167.25185       87.304265
2018-01-13/19:00:03.23          -46.058530       167.25148       87.307158
2018-01-13/19:00:03.26          -46.258585       167.24882       87.318719
2018-01-13/19:00:03.30          -46.467215       167.23993       87.331830
2018-01-13/19:00:03.33          -46.670126       167.23130       87.332814
2018-01-13/19:00:03.36          -46.864128       167.21338       87.334003
2018-01-13/19:00:03.39          -47.057437       167.19822       87.340576
2018-01-13/19:00:03.42          -47.253149       167.20469       87.345096
2018-01-13/19:00:03.45          -47.430451       167.19732       87.364649
2018-01-13/19:00:03.48          -47.619926       167.20355       87.377219
2018-01-13/19:00:03.51          -47.832539       167.20616       87.388903
2018-01-13/19:00:03.55          -48.028932       167.20959       87.393261
2018-01-13/19:00:03.58          -48.225303       167.19743       87.402616
2018-01-13/19:00:03.61          -48.414267       167.18910       87.414361
2018-01-13/19:00:03.64          -48.618098       167.18698       87.418188
2018-01-13/19:00:03.67          -48.835466       167.19034       87.421645
2018-01-13/19:00:03.70          -49.039349       167.18170       87.427437
2018-01-13/19:00:03.73          -49.251907       167.18918       87.438958
2018-01-13/19:00:03.76          -49.466384       167.18728       87.438792
2018-01-13/19:00:03.80          -49.664230       167.17635       87.446632
2018-01-13/19:00:03.83          -49.863026       167.16912       87.450381
2018-01-13/19:00:03.86          -50.063618       167.16299       87.455904
2018-01-13/19:00:03.89          -50.276543       167.16754       87.463958
2018-01-13/19:00:03.92          -50.475390       167.17048       87.473326
2018-01-13/19:00:03.95          -50.662183       167.16576       87.485054
2018-01-13/19:00:03.98          -50.872773       167.17479       87.490527
2018-01-13/19:00:04.01          -51.075674       167.16793       87.489865
2018-01-13/19:00:04.05          -51.275377       167.16490       87.508639
2018-01-13/19:00:04.08          -51.473894       167.16830       87.509477
2018-01-13/19:00:04.11          -51.678347       167.16802       87.513000
2018-01-13/19:00:04.14          -51.875287       167.16624       87.513117
2018-01-13/19:00:04.17          -52.070911       167.14873       87.515429
2018-01-13/19:00:04.20          -52.275960       167.13636       87.521813
2018-01-13/19:00:04.23          -52.478701       167.14004       87.534596
2018-01-13/19:00:04.26          -52.674564       167.12869       87.543434
2018-01-13/19:00:04.30          -52.877474       167.11844       87.546426
2018-01-13/19:00:04.33          -53.085884       167.09904       87.548171
2018-01-13/19:00:04.36          -53.293059       167.08797       87.554453
2018-01-13/19:00:04.39          -53.496657       167.07467       87.557289
2018-01-13/19:00:04.42          -53.704397       167.07193       87.561208
2018-01-13/19:00:04.45          -53.896859       167.07309       87.564104
2018-01-13/19:00:04.48          -54.080533       167.06889       87.569577
2018-01-13/19:00:04.51          -54.274386       167.04889       87.566822
2018-01-13/19:00:04.55          -54.466985       167.03495       87.580784
2018-01-13/19:00:04.58          -54.663144       167.02726       87.584155
2018-01-13/19:00:04.61          -54.861967       167.01727       87.581278
2018-01-13/19:00:04.64          -55.044764       167.00346       87.582439
2018-01-13/19:00:04.67          -55.245753       166.98764       87.591829
2018-01-13/19:00:04.70          -55.442899       166.97821       87.601768
2018-01-13/19:00:04.73          -55.640037       166.97047       87.609946
2018-01-13/19:00:04.76          -55.847970       166.96345       87.620086
2018-01-13/19:00:04.80          -56.052108       166.95966       87.629220
2018-01-13/19:00:04.83          -56.255960       166.95516       87.621200
2018-01-13/19:00:04.86          -56.460619       166.94922       87.627617
2018-01-13/19:00:04.89          -56.647466       166.93836       87.636351
2018-01-13/19:00:04.92          -56.853373       166.92408       87.638292
2018-01-13/19:00:04.95          -57.046446       166.91319       87.644161
2018-01-13/19:00:04.98          -57.244648       166.89975       87.643533
2018-01-13/19:00:05.01          -57.447383       166.88822       87.656308
2018-01-13/19:00:05.05          -57.644663       166.86772       87.663370
2018-01-13/19:00:05.08          -57.852244       166.84896       87.666484
2018-01-13/19:00:05.11          -58.053067       166.81879       87.673275
2018-01-13/19:00:05.14          -58.260702       166.79717       87.669640
2018-01-13/19:00:05.17          -58.466223       166.78958       87.666302
2018-01-13/19:00:05.20          -58.672724       166.78026       87.669484
2018-01-13/19:00:05.23          -58.880859       166.77324       87.666665
2018-01-13/19:00:05.26          -59.080755       166.76892       87.669202
2018-01-13/19:00:05.30          -59.283802       166.76329       87.664323
2018-01-13/19:00:05.33          -59.492332       166.76552       87.656536
2018-01-13/19:00:05.36          -59.687079       166.75383       87.654888
2018-01-13/19:00:05.39          -59.884046       166.74708       87.660636
2018-01-13/19:00:05.42          -60.077896       166.74022       87.670409
2018-01-13/19:00:05.45          -60.288016       166.73031       87.670291
2018-01-13/19:00:05.48          -60.488544       166.72751       87.677698
2018-01-13/19:00:05.51          -60.688119       166.70772       87.682056
2018-01-13/19:00:05.55          -60.891281       166.68846       87.691671
2018-01-13/19:00:05.58          -61.097392       166.67053       87.689470
2018-01-13/19:00:05.61          -61.298464       166.64658       87.702877
2018-01-13/19:00:05.64          -61.503954       166.62486       87.708120
2018-01-13/19:00:05.67          -61.700027       166.61390       87.698984
2018-01-13/19:00:05.70          -61.895736       166.60223       87.702108
2018-01-13/19:00:05.73          -62.095705       166.59141       87.706754
2018-01-13/19:00:05.76          -62.295556       166.57667       87.709057
2018-01-13/19:00:05.80          -62.490261       166.56815       87.709087
2018-01-13/19:00:05.83          -62.687276       166.54132       87.714991
2018-01-13/19:00:05.86          -62.878282       166.51275       87.712529
2018-01-13/19:00:05.89          -63.076895       166.49530       87.700009
2018-01-13/19:00:05.92          -63.279551       166.48078       87.695015
2018-01-13/19:00:05.95          -63.489685       166.46923       87.696801
2018-01-13/19:00:05.98          -63.676651       166.45107       87.693961
2018-01-13/19:00:06.01          -63.868042       166.42921       87.703987
2018-01-13/19:00:06.05          -64.066038       166.40433       87.707704
2018-01-13/19:00:06.08          -64.272790       166.38794       87.710437
2018-01-13/19:00:06.11          -64.470808       166.37894       87.703863
2018-01-13/19:00:06.14          -64.663161       166.36074       87.709846
2018-01-13/19:00:06.17          -64.870861       166.34772       87.713769
2018-01-13/19:00:06.20          -65.070195       166.33718       87.711847
2018-01-13/19:00:06.23          -65.259134       166.31755       87.715154
2018-01-13/19:00:06.26          -65.477180       166.30286       87.718784
2018-01-13/19:00:06.30          -65.677676       166.27633       87.718921
2018-01-13/19:00:06.33          -65.883289       166.24729       87.712508
2018-01-13/19:00:06.36          -66.084946       166.22038       87.709559
2018-01-13/19:00:06.39          -66.295872       166.19952       87.708137
2018-01-13/19:00:06.42          -66.502954       166.18700       87.700274
2018-01-13/19:00:06.45          -66.698481       166.16610       87.695475
2018-01-13/19:00:06.48          -66.893390       166.15504       87.700005
2018-01-13/19:00:06.51          -67.111126       166.14047       87.700374
2018-01-13/19:00:06.55          -67.313754       166.11355       87.702212
2018-01-13/19:00:06.58          -67.531821       166.09946       87.695476
2018-01-13/19:00:06.61          -67.730598       166.08062       87.696085
2018-01-13/19:00:06.64          -67.925690       166.05363       87.697931
2018-01-13/19:00:06.67          -68.127029       166.02685       87.691742
2018-01-13/19:00:06.70          -68.338182       166.00057       87.687940
2018-01-13/19:00:06.73          -68.538122       165.98135       87.685470
2018-01-13/19:00:06.76          -68.740345       165.94721       87.685323
2018-01-13/19:00:06.80          -68.934970       165.91757       87.690147
2018-01-13/19:00:06.83          -69.124775       165.89434       87.690753
2018-01-13/19:00:06.86          -69.307412       165.86974       87.686100
2018-01-13/19:00:06.89          -69.511607       165.84972       87.686956
2018-01-13/19:00:06.92          -69.714133       165.83449       87.681423
2018-01-13/19:00:06.95          -69.917442       165.81989       87.683247
2018-01-13/19:00:06.98          -70.111355       165.81035       87.686534
2018-01-13/19:00:07.01          -70.307468       165.79385       87.693509
2018-01-13/19:00:07.05          -70.510264       165.76806       87.691020
2018-01-13/19:00:07.08          -70.709159       165.74015       87.681740
2018-01-13/19:00:07.11          -70.916611       165.71111       87.668675
2018-01-13/19:00:07.14          -71.120064       165.68370       87.669447
2018-01-13/19:00:07.17          -71.314183       165.65876       87.659658
2018-01-13/19:00:07.20          -71.526782       165.63545       87.652572
2018-01-13/19:00:07.23          -71.731352       165.61277       87.644826
2018-01-13/19:00:07.26          -71.938747       165.58465       87.645592
2018-01-13/19:00:07.30          -72.152025       165.55801       87.643604
2018-01-13/19:00:07.33          -72.361407       165.54259       87.641916
2018-01-13/19:00:07.36          -72.570942       165.52992       87.634007
2018-01-13/19:00:07.39          -72.782576       165.50466       87.629271
2018-01-13/19:00:07.42          -73.005620       165.48727       87.615476
2018-01-13/19:00:07.45          -73.212832       165.47737       87.606735
2018-01-13/19:00:07.48          -73.414046       165.46008       87.605479
2018-01-13/19:00:07.51          -73.611082       165.43342       87.611810
2018-01-13/19:00:07.55          -73.811432       165.40649       87.606286
2018-01-13/19:00:07.58          -74.021785       165.36606       87.593446
2018-01-13/19:00:07.61          -74.223325       165.33534       87.588465
2018-01-13/19:00:07.64          -74.425422       165.29906       87.584398
2018-01-13/19:00:07.67          -74.621646       165.27519       87.579764
2018-01-13/19:00:07.70          -74.818059       165.24900       87.574274
2018-01-13/19:00:07.73          -75.029338       165.22310       87.581914
2018-01-13/19:00:07.76          -75.231559       165.18907       87.582027
2018-01-13/19:00:07.80          -75.439260       165.16848       87.563376
2018-01-13/19:00:07.83          -75.649431       165.14207       87.560308
2018-01-13/19:00:07.86          -75.846500       165.13153       87.551162
2018-01-13/19:00:07.89          -76.038255       165.09891       87.540442
2018-01-13/19:00:07.92          -76.242498       165.06250       87.532897
2018-01-13/19:00:07.95          -76.450523       165.02459       87.524550
2018-01-13/19:00:07.98          -76.644906       164.99083       87.516179
2018-01-13/19:00:08.01          -76.847990       164.95873       87.497716
2018-01-13/19:00:08.05          -77.046404       164.93355       87.481017
2018-01-13/19:00:08.08          -77.244618       164.89321       87.477302
2018-01-13/19:00:08.11          -77.448202       164.85843       87.466564
2018-01-13/19:00:08.14          -77.651817       164.82026       87.459463
2018-01-13/19:00:08.17          -77.868380       164.79823       87.445610
2018-01-13/19:00:08.20          -78.069274       164.78281       87.439368
2018-01-13/19:00:08.23          -78.269825       164.77085       87.426221
2018-01-13/19:00:08.26          -78.473022       164.75411       87.424235
2018-01-13/19:00:08.30          -78.670245       164.73052       87.419300
2018-01-13/19:00:08.33          -78.876424       164.69777       87.412497
2018-01-13/19:00:08.36          -79.084283       164.66414       87.398112
2018-01-13/19:00:08.39          -79.289877       164.62841       87.383155
2018-01-13/19:00:08.42          -79.491158       164.59444       87.378712
2018-01-13/19:00:08.45          -79.688572       164.55492       87.371123
2018-01-13/19:00:08.48          -79.888704       164.52355       87.357568
2018-01-13/19:00:08.51          -80.096361       164.49006       87.356272
2018-01-13/19:00:08.55          -80.305344       164.45529       87.354452
2018-01-13/19:00:08.58          -80.512843       164.42297       87.345363
2018-01-13/19:00:08.61          -80.713611       164.38949       87.345497
2018-01-13/19:00:08.64          -80.914572       164.36924       87.339635
2018-01-13/19:00:08.67          -81.109592       164.34069       87.327440
2018-01-13/19:00:08.70          -81.313494       164.30951       87.311325
2018-01-13/19:00:08.73          -81.518523       164.29468       87.295556
2018-01-13/19:00:08.76          -81.726847       164.26349       87.283529
2018-01-13/19:00:08.80          -81.930249       164.23278       87.271993
2018-01-13/19:00:08.83          -82.134712       164.19605       87.256826
2018-01-13/19:00:08.86          -82.341928       164.14875       87.239308
2018-01-13/19:00:08.89          -82.552856       164.11009       87.210131
2018-01-13/19:00:08.92          -82.758476       164.05907       87.195303
2018-01-13/19:00:08.95          -82.955692       164.02363       87.186856
2018-01-13/19:00:08.98          -83.156342       164.00348       87.177757
2018-01-13/19:00:09.01          -83.350830       163.96326       87.171732
2018-01-13/19:00:09.05          -83.549873       163.93941       87.165313
2018-01-13/19:00:09.08          -83.747877       163.90656       87.157257
2018-01-13/19:00:09.11          -83.942083       163.87885       87.141169
2018-01-13/19:00:09.14          -84.134219       163.84477       87.130717
2018-01-13/19:00:09.17          -84.339681       163.80659       87.117035
2018-01-13/19:00:09.20          -84.548082       163.78473       87.096746
2018-01-13/19:00:09.23          -84.764673       163.74939       87.076126
2018-01-13/19:00:09.26          -84.974260       163.71179       87.052772
2018-01-13/19:00:09.30          -85.190728       163.68396       87.043891
2018-01-13/19:00:09.33          -85.404582       163.63027       87.023812
2018-01-13/19:00:09.36          -85.610945       163.58696       87.004002
2018-01-13/19:00:09.39          -85.826590       163.53438       86.985701
2018-01-13/19:00:09.42          -86.039454       163.49575       86.966153
2018-01-13/19:00:09.45          -86.238544       163.46881       86.958235
2018-01-13/19:00:09.48          -86.438504       163.43814       86.947571
2018-01-13/19:00:09.51          -86.642189       163.41248       86.934077
2018-01-13/19:00:09.55          -86.841725       163.37215       86.938870
2018-01-13/19:00:09.58          -87.040473       163.32144       86.920393
2018-01-13/19:00:09.61          -87.232575       163.29246       86.904604
2018-01-13/19:00:09.64          -87.432673       163.25431       86.882258
2018-01-13/19:00:09.67          -87.625400       163.21518       86.862464
2018-01-13/19:00:09.70          -87.828023       163.16835       86.848963
2018-01-13/19:00:09.73          -88.020504       163.12277       86.827943
2018-01-13/19:00:09.76          -88.214651       163.07220       86.818560
2018-01-13/19:00:09.80          -88.393654       163.02413       86.821117
2018-01-13/19:00:09.83          -88.595864       162.98729       86.798615
2018-01-13/19:00:09.86          -88.793987       162.94842       86.782460
2018-01-13/19:00:09.89          -88.996997       162.89860       86.765588
2018-01-13/19:00:09.92          -89.201786       162.86352       86.752251
2018-01-13/19:00:09.95          -89.411907       162.83356       86.742221
2018-01-13/19:00:09.98          -89.613002       162.80759       86.723142
2018-01-13/19:00:10.01          -89.821174       162.77737       86.708875
2018-01-13/19:00:10.05          -90.029074       162.74408       86.689736
2018-01-13/19:00:10.08          -90.254339       162.69994       86.658983
2018-01-13/19:00:10.11          -90.448839       162.65171       86.635585
2018-01-13/19:00:10.14          -90.661977       162.60594       86.615685
2018-01-13/19:00:10.17          -90.875101       162.55993       86.601004
2018-01-13/19:00:10.20          -91.078143       162.50676       86.587839
2018-01-13/19:00:10.23          -91.280515       162.45686       86.569648
2018-01-13/19:00:10.26          -91.481707       162.42268       86.554534
2018-01-13/19:00:10.30          -91.678284       162.39060       86.541403
2018-01-13/19:00:10.33          -91.885914       162.35235       86.524448
2018-01-13/19:00:10.36          -92.079187       162.32469       86.503940
2018-01-13/19:00:10.39          -92.280907       162.28834       86.486158
2018-01-13/19:00:10.42          -92.471610       162.25697       86.463594
2018-01-13/19:00:10.45          -92.667925       162.22207       86.440396
2018-01-13/19:00:10.48          -92.867039       162.18708       86.415110
2018-01-13/19:00:10.51          -93.054692       162.14911       86.398678
2018-01-13/19:00:10.55          -93.252331       162.09713       86.385455
2018-01-13/19:00:10.58          -93.453541       162.04768       86.370432
2018-01-13/19:00:10.61          -93.648923       162.00746       86.353233
2018-01-13/19:00:10.64          -93.852801       161.95541       86.337210
2018-01-13/19:00:10.67          -94.066225       161.90079       86.318743
2018-01-13/19:00:10.70          -94.276370       161.85724       86.307133
2018-01-13/19:00:10.73          -94.464477       161.81978       86.300033
2018-01-13/19:00:10.76          -94.655406       161.77887       86.294461
2018-01-13/19:00:10.80          -94.867296       161.74152       86.279157
2018-01-13/19:00:10.83          -95.068450       161.69859       86.262132
2018-01-13/19:00:10.86          -95.263805       161.64982       86.237758
2018-01-13/19:00:10.89          -95.452002       161.59605       86.216949
2018-01-13/19:00:10.92          -95.655760       161.55537       86.198666
2018-01-13/19:00:10.95          -95.847730       161.51373       86.178863
2018-01-13/19:00:10.98          -96.039916       161.45609       86.156507
2018-01-13/19:00:11.01          -96.243170       161.40419       86.133974
2018-01-13/19:00:11.05          -96.442958       161.36762       86.112099
2018-01-13/19:00:11.08          -96.633420       161.32792       86.095493
2018-01-13/19:00:11.11          -96.820819       161.28330       86.083215
2018-01-13/19:00:11.14          -97.022656       161.23708       86.071398
2018-01-13/19:00:11.17          -97.227089       161.18118       86.054678
2018-01-13/19:00:11.20          -97.428134       161.12046       86.038907
2018-01-13/19:00:11.23          -97.633077       161.07578       86.026489
2018-01-13/19:00:11.26          -97.834096       161.04398       86.012493
2018-01-13/19:00:11.30          -98.043523       161.00857       85.995764
2018-01-13/19:00:11.33          -98.253805       160.95729       85.977859
2018-01-13/19:00:11.36          -98.457229       160.89258       85.954423
2018-01-13/19:00:11.39          -98.659306       160.83444       85.920844
2018-01-13/19:00:11.42          -98.866442       160.77641       85.892754
2018-01-13/19:00:11.45          -99.072383       160.73413       85.867681
2018-01-13/19:00:11.48          -99.271413       160.69520       85.840399
2018-01-13/19:00:11.51          -99.464925       160.64992       85.819472
2018-01-13/19:00:11.55          -99.664314       160.60587       85.800992
2018-01-13/19:00:11.58          -99.857231       160.55378       85.785925
2018-01-13/19:00:11.61          -100.05651       160.50387       85.772203
2018-01-13/19:00:11.64          -100.26786       160.45825       85.759666
2018-01-13/19:00:11.67          -100.47757       160.41589       85.737310
2018-01-13/19:00:11.70          -100.66686       160.36804       85.716769
2018-01-13/19:00:11.73          -100.86790       160.32264       85.701151
2018-01-13/19:00:11.76          -101.06483       160.27693       85.690021
2018-01-13/19:00:11.80          -101.27369       160.22298       85.670532
2018-01-13/19:00:11.83          -101.47424       160.16470       85.652468
2018-01-13/19:00:11.86          -101.67783       160.11276       85.633540
2018-01-13/19:00:11.89          -101.88211       160.06135       85.605634
2018-01-13/19:00:11.92          -102.07540       160.02348       85.580164
2018-01-13/19:00:11.95          -102.28142       159.97279       85.564382
2018-01-13/19:00:11.98          -102.48660       159.92792       85.539160
2018-01-13/19:00:12.01          -102.68066       159.87856       85.522731
2018-01-13/19:00:12.05          -102.86902       159.82731       85.501234
2018-01-13/19:00:12.08          -103.06221       159.78359       85.480522
2018-01-13/19:00:12.11          -103.26480       159.73836       85.449629
2018-01-13/19:00:12.14          -103.46672       159.68278       85.411913
2018-01-13/19:00:12.17          -103.66713       159.63082       85.375542
2018-01-13/19:00:12.20          -103.86503       159.56865       85.339197
2018-01-13/19:00:12.23          -104.05476       159.51631       85.312044
2018-01-13/19:00:12.26          -104.25203       159.46050       85.293799
2018-01-13/19:00:12.30          -104.44495       159.41535       85.266499
2018-01-13/19:00:12.33          -104.65613       159.36395       85.237327
2018-01-13/19:00:12.36          -104.85668       159.30901       85.215837
2018-01-13/19:00:12.39          -105.04497       159.25022       85.201030
2018-01-13/19:00:12.42          -105.23532       159.19945       85.178750
2018-01-13/19:00:12.45          -105.42089       159.13614       85.161139
2018-01-13/19:00:12.48          -105.62141       159.08268       85.143073
2018-01-13/19:00:12.51          -105.81817       159.03095       85.120573
2018-01-13/19:00:12.55          -106.02011       158.99736       85.097175
2018-01-13/19:00:12.58          -106.22056       158.93848       85.073432
2018-01-13/19:00:12.61          -106.42753       158.88449       85.044741
2018-01-13/19:00:12.64          -106.62919       158.82370       85.014584
2018-01-13/19:00:12.67          -106.83397       158.76298       84.980420
2018-01-13/19:00:12.70          -107.04962       158.70846       84.953873
2018-01-13/19:00:12.73          -107.26037       158.66657       84.926199
2018-01-13/19:00:12.76          -107.45450       158.61763       84.899618
2018-01-13/19:00:12.80          -107.65448       158.57162       84.873658
2018-01-13/19:00:12.83          -107.84867       158.51430       84.856207
2018-01-13/19:00:12.86          -108.04426       158.46657       84.828045
2018-01-13/19:00:12.89          -108.23389       158.41007       84.804030
2018-01-13/19:00:12.92          -108.41682       158.35479       84.771756
2018-01-13/19:00:12.95          -108.61415       158.30131       84.736265
2018-01-13/19:00:12.98          -108.80151       158.24438       84.709891
2018-01-13/19:00:13.01          -108.99078       158.19109       84.684147
2018-01-13/19:00:13.05          -109.19081       158.14549       84.647845
2018-01-13/19:00:13.08          -109.39548       158.09424       84.618428
2018-01-13/19:00:13.11          -109.60382       158.02721       84.580618
2018-01-13/19:00:13.14          -109.81817       157.96202       84.551212
2018-01-13/19:00:13.17          -110.01389       157.90630       84.521881
2018-01-13/19:00:13.20          -110.22146       157.85725       84.494496
2018-01-13/19:00:13.23          -110.41549       157.80415       84.470974
2018-01-13/19:00:13.26          -110.61666       157.75772       84.442054
2018-01-13/19:00:13.30          -110.80837       157.70924       84.410655
2018-01-13/19:00:13.33          -111.00660       157.64470       84.395468
2018-01-13/19:00:13.36          -111.20951       157.58874       84.373321
2018-01-13/19:00:13.39          -111.42487       157.54979       84.338385
2018-01-13/19:00:13.42          -111.62680       157.50090       84.293778
2018-01-13/19:00:13.45          -111.84394       157.44087       84.251624
2018-01-13/19:00:13.48          -112.05203       157.38269       84.212631
2018-01-13/19:00:13.51          -112.26905       157.32855       84.184029
2018-01-13/19:00:13.55          -112.47969       157.27389       84.152310
2018-01-13/19:00:13.58          -112.69306       157.21016       84.121651
2018-01-13/19:00:13.61          -112.91646       157.15675       84.091000
2018-01-13/19:00:13.64          -113.11940       157.09258       84.051333
2018-01-13/19:00:13.67          -113.31286       157.02072       84.030311
2018-01-13/19:00:13.70          -113.51771       156.96672       84.010712
2018-01-13/19:00:13.73          -113.70958       156.91717       83.987247
2018-01-13/19:00:13.76          -113.92310       156.86786       83.959141
2018-01-13/19:00:13.80          -114.12360       156.81608       83.918101
2018-01-13/19:00:13.83          -114.32398       156.75848       83.881797
2018-01-13/19:00:13.86          -114.52891       156.70151       83.855533
2018-01-13/19:00:13.89          -114.71815       156.63437       83.812004
2018-01-13/19:00:13.92          -114.91803       156.57726       83.780286
2018-01-13/19:00:13.95          -115.12292       156.51526       83.737955
2018-01-13/19:00:13.98          -115.31836       156.44763       83.702050
2018-01-13/19:00:14.01          -115.50848       156.38684       83.666398
2018-01-13/19:00:14.05          -115.69377       156.33050       83.633509
2018-01-13/19:00:14.08          -115.89248       156.27196       83.611952
2018-01-13/19:00:14.11          -116.07216       156.20177       83.592057
2018-01-13/19:00:14.14          -116.26397       156.13836       83.550667
2018-01-13/19:00:14.17          -116.44877       156.08273       83.517144
2018-01-13/19:00:14.20          -116.64040       156.01832       83.480216
2018-01-13/19:00:14.23          -116.82107       155.95567       83.436957
2018-01-13/19:00:14.26          -117.00773       155.89655       83.400261
2018-01-13/19:00:14.30          -117.20527       155.84030       83.374866
2018-01-13/19:00:14.33          -117.38778       155.77043       83.342487
2018-01-13/19:00:14.36          -117.57233       155.71002       83.306003
2018-01-13/19:00:14.39          -117.77698       155.65518       83.264368
2018-01-13/19:00:14.42          -117.96882       155.58840       83.226755
2018-01-13/19:00:14.45          -118.16701       155.52198       83.197459
2018-01-13/19:00:14.48          -118.36065       155.46851       83.159895
2018-01-13/19:00:14.51          -118.56424       155.42647       83.136077
2018-01-13/19:00:14.55          -118.76367       155.37889       83.105882
2018-01-13/19:00:14.58          -118.97332       155.32736       83.071295
2018-01-13/19:00:14.61          -119.17551       155.28470       83.033487
2018-01-13/19:00:14.64          -119.36640       155.21433       83.000087
2018-01-13/19:00:14.67          -119.55459       155.15325       82.960388
2018-01-13/19:00:14.70          -119.73463       155.08695       82.924720
2018-01-13/19:00:14.73          -119.92872       155.02563       82.884118
2018-01-13/19:00:14.76          -120.11711       154.94649       82.854232
2018-01-13/19:00:14.80          -120.29665       154.86874       82.819628
2018-01-13/19:00:14.83          -120.49967       154.79601       82.794763
2018-01-13/19:00:14.86          -120.67843       154.72764       82.763363
2018-01-13/19:00:14.89          -120.87973       154.64703       82.744188
2018-01-13/19:00:14.92          -121.07469       154.59560       82.702586
2018-01-13/19:00:14.95          -121.26730       154.53291       82.668848
2018-01-13/19:00:14.98          -121.47481       154.48135       82.643202
2018-01-13/19:00:15.01          -121.67251       154.42926       82.615137
2018-01-13/19:00:15.05          -121.87251       154.37965       82.577229
2018-01-13/19:00:15.08          -122.07680       154.32781       82.539238
2018-01-13/19:00:15.11          -122.25879       154.25668       82.491977
2018-01-13/19:00:15.14          -122.44379       154.17792       82.452527
2018-01-13/19:00:15.17          -122.62781       154.11459       82.402970
2018-01-13/19:00:15.20          -122.82737       154.03490       82.369947
2018-01-13/19:00:15.23          -123.02520       153.96283       82.337233
2018-01-13/19:00:15.26          -123.21895       153.89253       82.296753
2018-01-13/19:00:15.30          -123.39533       153.82140       82.259029
2018-01-13/19:00:15.33          -123.58580       153.76056       82.227161
2018-01-13/19:00:15.36          -123.77070       153.69654       82.203258
2018-01-13/19:00:15.39          -123.95655       153.63778       82.173394
2018-01-13/19:00:15.42          -124.15738       153.57709       82.134295
2018-01-13/19:00:15.45          -124.34431       153.49844       82.104448
2018-01-13/19:00:15.48          -124.53028       153.43168       82.073395
2018-01-13/19:00:15.51          -124.71858       153.36219       82.043216
2018-01-13/19:00:15.55          -124.90564       153.28768       82.010501
2018-01-13/19:00:15.58          -125.10593       153.21706       81.975822
2018-01-13/19:00:15.61          -125.29568       153.13661       81.945777
2018-01-13/19:00:15.64          -125.49511       153.05774       81.910386
2018-01-13/19:00:15.67          -125.69217       152.98476       81.875680
2018-01-13/19:00:15.70          -125.90314       152.91261       81.838912
2018-01-13/19:00:15.73          -126.11429       152.84989       81.810098
2018-01-13/19:00:15.76          -126.30043       152.78579       81.772847
2018-01-13/19:00:15.80          -126.48017       152.72264       81.735850
2018-01-13/19:00:15.83          -126.67881       152.66532       81.701960
2018-01-13/19:00:15.86          -126.85686       152.60666       81.663709
2018-01-13/19:00:15.89          -127.04334       152.54269       81.624615
2018-01-13/19:00:15.92          -127.23721       152.47802       81.584827
2018-01-13/19:00:15.95          -127.43180       152.40880       81.541551
2018-01-13/19:00:15.98          -127.60870       152.33861       81.502953
2018-01-13/19:00:16.01          -127.78758       152.27258       81.449344
2018-01-13/19:00:16.05          -127.98260       152.20728       81.411717
2018-01-13/19:00:16.08          -128.18201       152.13342       81.370956
2018-01-13/19:00:16.11          -128.36652       152.05849       81.332741
2018-01-13/19:00:16.14          -128.58354       151.98820       81.304550
2018-01-13/19:00:16.17          -128.78802       151.92848       81.260554
2018-01-13/19:00:16.20          -128.97131       151.85884       81.225119
2018-01-13/19:00:16.23          -129.16238       151.78376       81.187447
2018-01-13/19:00:16.26          -129.34967       151.72051       81.155853
2018-01-13/19:00:16.30          -129.53826       151.65931       81.120074
2018-01-13/19:00:16.33          -129.73295       151.58340       81.084289
2018-01-13/19:00:16.36          -129.93106       151.52111       81.049491
2018-01-13/19:00:16.39          -130.11595       151.44462       81.011330
2018-01-13/19:00:16.42          -130.30234       151.36785       80.968196
2018-01-13/19:00:16.45          -130.47946       151.29345       80.935988
2018-01-13/19:00:16.48          -130.66251       151.21384       80.881635
2018-01-13/19:00:16.51          -130.85054       151.14770       80.844830
2018-01-13/19:00:16.55          -131.03845       151.07924       80.803927
2018-01-13/19:00:16.58          -131.23352       151.00009       80.770063
2018-01-13/19:00:16.61          -131.43007       150.94644       80.731131
2018-01-13/19:00:16.64          -131.61488       150.87462       80.697961
2018-01-13/19:00:16.67          -131.81826       150.81198       80.660926
2018-01-13/19:00:16.70          -131.99947       150.73419       80.611691
2018-01-13/19:00:16.73          -132.19281       150.64207       80.567505
2018-01-13/19:00:16.76          -132.39658       150.57456       80.534142
2018-01-13/19:00:16.80          -132.58782       150.50361       80.493746
2018-01-13/19:00:16.83          -132.78144       150.42510       80.454547
2018-01-13/19:00:16.86          -132.97375       150.34808       80.410638
2018-01-13/19:00:16.89          -133.15985       150.25916       80.366114
2018-01-13/19:00:16.92          -133.34949       150.17771       80.314282
2018-01-13/19:00:16.95          -133.53257       150.10672       80.267272
2018-01-13/19:00:16.98          -133.72253       150.03041       80.234807
2018-01-13/19:00:17.01          -133.92494       149.97102       80.189476
2018-01-13/19:00:17.05          -134.09622       149.89699       80.153255
2018-01-13/19:00:17.08          -134.27869       149.82255       80.108552
2018-01-13/19:00:17.11          -134.46824       149.75610       80.066968
2018-01-13/19:00:17.14          -134.64602       149.68676       80.030966
2018-01-13/19:00:17.17          -134.83700       149.61432       79.984035
2018-01-13/19:00:17.20          -135.02913       149.52912       79.940987
2018-01-13/19:00:17.23          -135.21807       149.43676       79.898152
2018-01-13/19:00:17.26          -135.41139       149.36343       79.845082
2018-01-13/19:00:17.30          -135.58307       149.28801       79.803705
2018-01-13/19:00:17.33          -135.77698       149.21961       79.751761
2018-01-13/19:00:17.36          -135.96766       149.14370       79.710455
2018-01-13/19:00:17.39          -136.14672       149.06758       79.668414
2018-01-13/19:00:17.42          -136.32918       148.98081       79.630811
2018-01-13/19:00:17.45          -136.50108       148.89788       79.599457
2018-01-13/19:00:17.48          -136.68606       148.83367       79.554754
2018-01-13/19:00:17.51          -136.86678       148.76836       79.513831
2018-01-13/19:00:17.55          -137.03848       148.69126       79.474402
2018-01-13/19:00:17.58          -137.22557       148.61617       79.431328
2018-01-13/19:00:17.61          -137.41255       148.53529       79.393032
2018-01-13/19:00:17.64          -137.59944       148.45390       79.343626
2018-01-13/19:00:17.67          -137.78554       148.35595       79.302721
2018-01-13/19:00:17.70          -137.98998       148.27635       79.246137
2018-01-13/19:00:17.73          -138.19316       148.19156       79.192215
2018-01-13/19:00:17.76          -138.37777       148.10788       79.147522
2018-01-13/19:00:17.80          -138.57709       148.02762       79.101120
2018-01-13/19:00:17.83          -138.77743       147.95639       79.056199
2018-01-13/19:00:17.86          -138.96649       147.87996       79.019341
2018-01-13/19:00:17.89          -139.15232       147.79950       78.984283
2018-01-13/19:00:17.92          -139.33543       147.72645       78.949926
2018-01-13/19:00:17.95          -139.53280       147.66133       78.893856
2018-01-13/19:00:17.98          -139.70848       147.57501       78.842242
2018-01-13/19:00:18.01          -139.88327       147.49409       78.791534
2018-01-13/19:00:18.05          -140.06786       147.41538       78.741426
2018-01-13/19:00:18.08          -140.23777       147.32994       78.696742
2018-01-13/19:00:18.11          -140.41564       147.24875       78.652444
2018-01-13/19:00:18.14          -140.59105       147.15563       78.610188
2018-01-13/19:00:18.17          -140.78186       147.06634       78.557234
2018-01-13/19:00:18.20          -140.97163       146.97816       78.513326
2018-01-13/19:00:18.23          -141.15398       146.89055       78.475311
2018-01-13/19:00:18.26          -141.34524       146.82270       78.437027
2018-01-13/19:00:18.30          -141.52315       146.75029       78.394766
2018-01-13/19:00:18.33          -141.70984       146.66923       78.358698
2018-01-13/19:00:18.36          -141.89886       146.59944       78.314668
2018-01-13/19:00:18.39          -142.08544       146.51605       78.274526
2018-01-13/19:00:18.42          -142.27835       146.44168       78.223082
2018-01-13/19:00:18.45          -142.45566       146.35898       78.168965
2018-01-13/19:00:18.48          -142.63279       146.27534       78.119306
2018-01-13/19:00:18.51          -142.80394       146.18444       78.077267
2018-01-13/19:00:18.55          -142.97871       146.10499       78.030143
2018-01-13/19:00:18.58          -143.17327       146.02581       77.990481
2018-01-13/19:00:18.61          -143.34376       145.94350       77.954154
2018-01-13/19:00:18.64          -143.52389       145.86587       77.914017
2018-01-13/19:00:18.67          -143.70599       145.79054       77.865913
2018-01-13/19:00:18.70          -143.87771       145.70623       77.823200
2018-01-13/19:00:18.73          -144.06011       145.62907       77.785473
2018-01-13/19:00:18.76          -144.25249       145.55691       77.736843
2018-01-13/19:00:18.80          -144.43067       145.48408       77.681740
2018-01-13/19:00:18.83          -144.60986       145.39603       77.631663
2018-01-13/19:00:18.86          -144.78332       145.32134       77.576240
2018-01-13/19:00:18.89          -144.96877       145.24713       77.514531
2018-01-13/19:00:18.92          -145.15509       145.16735       77.457180
2018-01-13/19:00:18.95          -145.33030       145.07103       77.410457
2018-01-13/19:00:18.98          -145.52225       144.98773       77.352565
2018-01-13/19:00:19.01          -145.70585       144.90321       77.297720
2018-01-13/19:00:19.05          -145.87628       144.81330       77.241482
2018-01-13/19:00:19.08          -146.05152       144.72578       77.196732
2018-01-13/19:00:19.11          -146.22173       144.64509       77.155456
2018-01-13/19:00:19.14          -146.39351       144.54528       77.118424
2018-01-13/19:00:19.17          -146.56676       144.46225       77.069090
2018-01-13/19:00:19.20          -146.73785       144.35682       77.025054
2018-01-13/19:00:19.23          -146.91785       144.27479       76.966548
2018-01-13/19:00:19.26          -147.08752       144.17878       76.919012
2018-01-13/19:00:19.30          -147.25852       144.09362       76.869197
2018-01-13/19:00:19.33          -147.42895       144.00005       76.827214
2018-01-13/19:00:19.36          -147.61092       143.91667       76.774901
2018-01-13/19:00:19.39          -147.79738       143.82688       76.728868
2018-01-13/19:00:19.42          -147.96984       143.75323       76.682750
2018-01-13/19:00:19.45          -148.15663       143.66175       76.641913
2018-01-13/19:00:19.48          -148.32948       143.57638       76.585287
2018-01-13/19:00:19.51          -148.50296       143.48750       76.544245
2018-01-13/19:00:19.55          -148.68518       143.41056       76.493167
2018-01-13/19:00:19.58          -148.86286       143.32758       76.448071
2018-01-13/19:00:19.61          -149.03782       143.25038       76.405478
2018-01-13/19:00:19.64          -149.21548       143.16726       76.365618
2018-01-13/19:00:19.67          -149.39714       143.09073       76.324315
2018-01-13/19:00:19.70          -149.58357       142.99541       76.272817
2018-01-13/19:00:19.73          -149.75217       142.90895       76.220038
2018-01-13/19:00:19.76          -149.93119       142.82467       76.174525
2018-01-13/19:00:19.80          -150.10610       142.73655       76.115629
2018-01-13/19:00:19.83          -150.27445       142.64510       76.065155
2018-01-13/19:00:19.86          -150.45165       142.56118       76.021310
2018-01-13/19:00:19.89          -150.63018       142.47925       75.973300
2018-01-13/19:00:19.92          -150.81058       142.40428       75.922183
2018-01-13/19:00:19.95          -150.98272       142.31641       75.860262
2018-01-13/19:00:19.98          -151.15456       142.23559       75.803971
2018-01-13/19:00:20.01          -151.32584       142.14470       75.757396
2018-01-13/19:00:20.05          -151.49485       142.06384       75.708486
2018-01-13/19:00:20.08          -151.67339       141.98189       75.660558
2018-01-13/19:00:20.11          -151.85950       141.90904       75.609343
2018-01-13/19:00:20.14          -152.02519       141.82182       75.558146
2018-01-13/19:00:20.17          -152.19541       141.72849       75.502798
2018-01-13/19:00:20.20          -152.35574       141.63059       75.442787
2018-01-13/19:00:20.23          -152.52180       141.52805       75.395236
2018-01-13/19:00:20.26          -152.70231       141.43444       75.348270
2018-01-13/19:00:20.30          -152.86574       141.33462       75.296567
2018-01-13/19:00:20.33          -153.03500       141.23593       75.252518
2018-01-13/19:00:20.36          -153.19320       141.15233       75.214003
2018-01-13/19:00:20.39          -153.34295       141.06008       75.185208
2018-01-13/19:00:20.42          -153.51294       140.97225       75.132244
2018-01-13/19:00:20.45          -153.68245       140.88182       75.082308
2018-01-13/19:00:20.48          -153.86032       140.78915       75.038269
2018-01-13/19:00:20.51          -154.03343       140.69954       74.988407
2018-01-13/19:00:20.55          -154.20910       140.60663       74.931613
2018-01-13/19:00:20.58          -154.38785       140.51526       74.874184
2018-01-13/19:00:20.61          -154.57211       140.42838       74.817357
2018-01-13/19:00:20.64          -154.75530       140.33380       74.767708
2018-01-13/19:00:20.67          -154.94320       140.23405       74.709438
2018-01-13/19:00:20.70          -155.12298       140.13616       74.664217
2018-01-13/19:00:20.73          -155.28820       140.03748       74.614388
2018-01-13/19:00:20.76          -155.46493       139.94523       74.573592
2018-01-13/19:00:20.80          -155.63946       139.86160       74.521881
2018-01-13/19:00:20.83          -155.81122       139.77312       74.477863
2018-01-13/19:00:20.86          -155.98137       139.69136       74.441818
2018-01-13/19:00:20.89          -156.14974       139.61005       74.402257
2018-01-13/19:00:20.92          -156.31096       139.51853       74.350327
2018-01-13/19:00:20.95          -156.48571       139.43088       74.299771
2018-01-13/19:00:20.98          -156.66108       139.33619       74.246895
2018-01-13/19:00:21.01          -156.84000       139.24381       74.197457
2018-01-13/19:00:21.05          -157.00895       139.14464       74.134066
2018-01-13/19:00:21.08          -157.18288       139.04543       74.086593
2018-01-13/19:00:21.11          -157.35309       138.95507       74.038358
2018-01-13/19:00:21.14          -157.53815       138.86893       73.989164
2018-01-13/19:00:21.17          -157.70259       138.77077       73.940756
2018-01-13/19:00:21.20          -157.88076       138.68627       73.891112
2018-01-13/19:00:21.23          -158.04991       138.59001       73.843019
2018-01-13/19:00:21.26          -158.21398       138.48454       73.792821
2018-01-13/19:00:21.30          -158.38970       138.39156       73.736371
2018-01-13/19:00:21.33          -158.55857       138.30232       73.693971
2018-01-13/19:00:21.36          -158.72078       138.21431       73.638043
2018-01-13/19:00:21.39          -158.87821       138.11709       73.583324
2018-01-13/19:00:21.42          -159.04998       138.02811       73.523210
2018-01-13/19:00:21.45          -159.22880       137.93665       73.466171
2018-01-13/19:00:21.48          -159.40259       137.82941       73.414403
2018-01-13/19:00:21.51          -159.57132       137.73229       73.362417
2018-01-13/19:00:21.55          -159.74848       137.65247       73.307829
2018-01-13/19:00:21.58          -159.92329       137.56475       73.257553
2018-01-13/19:00:21.61          -160.09238       137.48001       73.196640
2018-01-13/19:00:21.64          -160.25911       137.39098       73.157926
2018-01-13/19:00:21.67          -160.41864       137.29312       73.115421
2018-01-13/19:00:21.70          -160.57929       137.19975       73.064271
2018-01-13/19:00:21.73          -160.74580       137.10062       73.006615
2018-01-13/19:00:21.76          -160.92410       137.00430       72.943445
2018-01-13/19:00:21.80          -161.08437       136.91034       72.877875
2018-01-13/19:00:21.83          -161.24994       136.80764       72.824465
2018-01-13/19:00:21.86          -161.40462       136.70885       72.773919
2018-01-13/19:00:21.89          -161.57171       136.60073       72.726346
2018-01-13/19:00:21.92          -161.73569       136.49780       72.666805
2018-01-13/19:00:21.95          -161.91683       136.40675       72.612392
2018-01-13/19:00:21.98          -162.07935       136.29758       72.565262
2018-01-13/19:00:22.01          -162.24417       136.20112       72.513503
2018-01-13/19:00:22.05          -162.39125       136.10359       72.471589
2018-01-13/19:00:22.08          -162.56623       136.00617       72.422269
2018-01-13/19:00:22.11          -162.72288       135.90783       72.370924
2018-01-13/19:00:22.14          -162.88720       135.81371       72.316674
2018-01-13/19:00:22.17          -163.05375       135.72335       72.261118
2018-01-13/19:00:22.20          -163.23465       135.63958       72.202017
2018-01-13/19:00:22.23          -163.39769       135.53487       72.139728
2018-01-13/19:00:22.26          -163.57656       135.42578       72.074156
2018-01-13/19:00:22.30          -163.74415       135.32364       72.014850
2018-01-13/19:00:22.33          -163.92679       135.22337       71.953795
2018-01-13/19:00:22.36          -164.09311       135.12478       71.904285
2018-01-13/19:00:22.39          -164.25255       135.02958       71.847266
2018-01-13/19:00:22.42          -164.42231       134.93602       71.786327
2018-01-13/19:00:22.45          -164.58274       134.84105       71.728872
2018-01-13/19:00:22.48          -164.74582       134.74009       71.679344
2018-01-13/19:00:22.51          -164.90643       134.65312       71.626362
2018-01-13/19:00:22.55          -165.06341       134.57027       71.567782
2018-01-13/19:00:22.58          -165.24107       134.47527       71.506935
2018-01-13/19:00:22.61          -165.39600       134.37747       71.447070
2018-01-13/19:00:22.64          -165.56035       134.28506       71.385992
2018-01-13/19:00:22.67          -165.73889       134.19666       71.327705
2018-01-13/19:00:22.70          -165.90887       134.09730       71.275064
2018-01-13/19:00:22.73          -166.07456       133.98970       71.222449
2018-01-13/19:00:22.76          -166.22667       133.87432       71.161094
2018-01-13/19:00:22.80          -166.39607       133.76622       71.094804
2018-01-13/19:00:22.83          -166.55553       133.66920       71.045056
2018-01-13/19:00:22.86          -166.69886       133.57657       70.995300
2018-01-13/19:00:22.89          -166.85647       133.48660       70.934587
2018-01-13/19:00:22.92          -167.01303       133.38734       70.882924
2018-01-13/19:00:22.95          -167.17155       133.28679       70.837417
2018-01-13/19:00:22.98          -167.32371       133.17693       70.781718
2018-01-13/19:00:23.01          -167.49902       133.07730       70.721676
2018-01-13/19:00:23.05          -167.67431       132.98270       70.650855
2018-01-13/19:00:23.08          -167.84330       132.87916       70.591429
2018-01-13/19:00:23.11          -168.01329       132.77598       70.526320
2018-01-13/19:00:23.14          -168.19075       132.66384       70.469870
2018-01-13/19:00:23.17          -168.36273       132.56314       70.423591
2018-01-13/19:00:23.20          -168.51874       132.46054       70.369136
2018-01-13/19:00:23.23          -168.68904       132.35899       70.305538
2018-01-13/19:00:23.26          -168.87018       132.26380       70.249524
2018-01-13/19:00:23.30          -169.02349       132.16531       70.199448
2018-01-13/19:00:23.33          -169.18165       132.07117       70.148556
2018-01-13/19:00:23.36          -169.33761       131.97175       70.095644
2018-01-13/19:00:23.39          -169.49254       131.86817       70.035801
2018-01-13/19:00:23.42          -169.64117       131.77128       69.971335
2018-01-13/19:00:23.45          -169.79623       131.67017       69.910388
2018-01-13/19:00:23.48          -169.96395       131.56800       69.846408
2018-01-13/19:00:23.51          -170.12085       131.45439       69.785725
2018-01-13/19:00:23.55          -170.26986       131.34220       69.725036
2018-01-13/19:00:23.58          -170.43776       131.23209       69.654808
2018-01-13/19:00:23.61          -170.59098       131.12074       69.600805
2018-01-13/19:00:23.64          -170.74986       131.02351       69.550002
2018-01-13/19:00:23.67          -170.91245       130.92946       69.503329
2018-01-13/19:00:23.70          -171.08670       130.83411       69.454107
2018-01-13/19:00:23.73          -171.25765       130.72913       69.406324
2018-01-13/19:00:23.76          -171.42344       130.63188       69.354199
2018-01-13/19:00:23.80          -171.58641       130.52756       69.300514
2018-01-13/19:00:23.83          -171.75902       130.42803       69.237760
2018-01-13/19:00:23.86          -171.90624       130.32665       69.178835
2018-01-13/19:00:23.89          -172.06725       130.22523       69.117186
2018-01-13/19:00:23.92          -172.22265       130.11522       69.057954
2018-01-13/19:00:23.95          -172.38133       130.00264       69.004390
2018-01-13/19:00:23.98          -172.52823       129.89950       68.949270
2018-01-13/19:00:24.01          -172.67860       129.79970       68.884560
2018-01-13/19:00:24.05          -172.81980       129.68557       68.827822
2018-01-13/19:00:24.08          -172.95908       129.57991       68.768648
2018-01-13/19:00:24.11          -173.09834       129.48299       68.716505
2018-01-13/19:00:24.14          -173.25419       129.38592       68.659518
2018-01-13/19:00:24.17          -173.40091       129.29557       68.605217
2018-01-13/19:00:24.20          -173.55407       129.20437       68.545505
2018-01-13/19:00:24.23          -173.70748       129.10929       68.481684
2018-01-13/19:00:24.26          -173.85434       128.99160       68.424535
2018-01-13/19:00:24.30          -173.99751       128.87956       68.365115
2018-01-13/19:00:24.33          -174.16064       128.77219       68.299766
2018-01-13/19:00:24.36          -174.32550       128.66757       68.239451
2018-01-13/19:00:24.39          -174.46872       128.55059       68.185675
2018-01-13/19:00:24.42          -174.61662       128.44586       68.137384
2018-01-13/19:00:24.45          -174.76789       128.33374       68.095147
2018-01-13/19:00:24.48          -174.91108       128.22715       68.046560
2018-01-13/19:00:24.51          -175.06184       128.12075       67.992849
2018-01-13/19:00:24.55          -175.22452       128.02126       67.930596
2018-01-13/19:00:24.58          -175.37576       127.91743       67.873888
2018-01-13/19:00:24.61          -175.51341       127.81290       67.817316
2018-01-13/19:00:24.64          -175.65137       127.70837       67.764104
2018-01-13/19:00:24.67          -175.80313       127.60720       67.699204
2018-01-13/19:00:24.70          -175.96929       127.50778       67.631123
2018-01-13/19:00:24.73          -176.11435       127.39543       67.565035
2018-01-13/19:00:24.76          -176.26612       127.29260       67.502039
2018-01-13/19:00:24.80          -176.41798       127.18331       67.441313
2018-01-13/19:00:24.83          -176.55884       127.07380       67.386455
2018-01-13/19:00:24.86          -176.71003       126.96430       67.329525
2018-01-13/19:00:24.89          -176.86450       126.86607       67.269300
2018-01-13/19:00:24.92          -177.02421       126.77786       67.211906
2018-01-13/19:00:24.95          -177.18143       126.67930       67.160015
2018-01-13/19:00:24.98          -177.31653       126.57085       67.106851
2018-01-13/19:00:25.01          -177.48636       126.47614       67.046372
2018-01-13/19:00:25.05          -177.63750       126.36094       66.989219
2018-01-13/19:00:25.08          -177.77287       126.24308       66.921279
2018-01-13/19:00:25.11          -177.92590       126.13655       66.853885
2018-01-13/19:00:25.14          -178.08116       126.03203       66.792265
2018-01-13/19:00:25.17          -178.23511       125.91668       66.733072
2018-01-13/19:00:25.20          -178.38760       125.80353       66.666577
2018-01-13/19:00:25.23          -178.54623       125.70384       66.603907
2018-01-13/19:00:25.26          -178.70192       125.60006       66.551610
2018-01-13/19:00:25.30          -178.83910       125.48891       66.491027
2018-01-13/19:00:25.33          -178.99658       125.37920       66.431568
2018-01-13/19:00:25.36          -179.15537       125.28579       66.380446
2018-01-13/19:00:25.39          -179.30695       125.18515       66.323740
2018-01-13/19:00:25.42          -179.46063       125.08743       66.264979
2018-01-13/19:00:25.45          -179.62440       124.99362       66.208260
2018-01-13/19:00:25.48          -179.75753       124.88954       66.150688
2018-01-13/19:00:25.51          -179.89328       124.77556       66.093712
2018-01-13/19:00:25.55          -180.03338       124.65779       66.033402
2018-01-13/19:00:25.58          -180.18680       124.54292       65.984142
2018-01-13/19:00:25.61          -180.32507       124.42552       65.925500
2018-01-13/19:00:25.64          -180.46619       124.30470       65.868513
2018-01-13/19:00:25.67          -180.60931       124.18991       65.816155
2018-01-13/19:00:25.70          -180.74118       124.07169       65.764865
2018-01-13/19:00:25.73          -180.87093       123.96268       65.713706
2018-01-13/19:00:25.76          -181.02535       123.86236       65.676626
2018-01-13/19:00:25.80          -181.16996       123.74708       65.624571
2018-01-13/19:00:25.83          -181.30707       123.64224       65.567200
2018-01-13/19:00:25.86          -181.44748       123.53110       65.497664
2018-01-13/19:00:25.89          -181.58801       123.41904       65.435971
2018-01-13/19:00:25.92          -181.73188       123.31336       65.376548
2018-01-13/19:00:25.95          -181.88215       123.20673       65.316930
2018-01-13/19:00:25.98          -182.03556       123.10009       65.253297
2018-01-13/19:00:26.01          -182.17919       122.98071       65.189194
2018-01-13/19:00:26.05          -182.32213       122.85725       65.116268
2018-01-13/19:00:26.08          -182.47190       122.75296       65.054134
2018-01-13/19:00:26.11          -182.63431       122.63875       64.987185
2018-01-13/19:00:26.14          -182.78460       122.53211       64.927653
2018-01-13/19:00:26.17          -182.93130       122.43348       64.869900
2018-01-13/19:00:26.20          -183.07967       122.32481       64.807984
2018-01-13/19:00:26.23          -183.22349       122.22068       64.752022
2018-01-13/19:00:26.26          -183.37083       122.11496       64.692066
2018-01-13/19:00:26.30          -183.51584       122.01031       64.633075
2018-01-13/19:00:26.33          -183.66973       121.89898       64.562922
2018-01-13/19:00:26.36          -183.81728       121.78377       64.493372
2018-01-13/19:00:26.39          -183.95556       121.66946       64.436607
2018-01-13/19:00:26.42          -184.10324       121.55498       64.373045
2018-01-13/19:00:26.45          -184.25599       121.44086       64.309777
2018-01-13/19:00:26.48          -184.40937       121.33736       64.247851
2018-01-13/19:00:26.51          -184.55340       121.22523       64.185765
2018-01-13/19:00:26.55          -184.69320       121.11214       64.122231
2018-01-13/19:00:26.58          -184.84003       120.99987       64.058062
2018-01-13/19:00:26.61          -184.98004       120.89328       63.995586
2018-01-13/19:00:26.64          -185.12588       120.77906       63.938999
2018-01-13/19:00:26.67          -185.26674       120.66299       63.873603
2018-01-13/19:00:26.70          -185.40739       120.55812       63.810751
2018-01-13/19:00:26.73          -185.55951       120.45433       63.746093
2018-01-13/19:00:26.76          -185.69347       120.33492       63.691068
2018-01-13/19:00:26.80          -185.83019       120.21142       63.626544
2018-01-13/19:00:26.83          -185.97563       120.09305       63.569749
2018-01-13/19:00:26.86          -186.12230       119.97100       63.508408
2018-01-13/19:00:26.89          -186.26545       119.85042       63.456337
2018-01-13/19:00:26.92          -186.39853       119.73812       63.395094
2018-01-13/19:00:26.95          -186.54009       119.63657       63.338578
2018-01-13/19:00:26.98          -186.67352       119.51940       63.286281
2018-01-13/19:00:27.01          -186.80327       119.40946       63.229829
2018-01-13/19:00:27.05          -186.94218       119.30336       63.165457
2018-01-13/19:00:27.08          -187.08879       119.20207       63.114490
2018-01-13/19:00:27.11          -187.23576       119.08491       63.050982
2018-01-13/19:00:27.14          -187.37948       118.96699       62.985585
2018-01-13/19:00:27.17          -187.53011       118.84742       62.920704
2018-01-13/19:00:27.20          -187.67063       118.72386       62.859034
2018-01-13/19:00:27.23          -187.82134       118.60996       62.794479
2018-01-13/19:00:27.26          -187.97525       118.49832       62.735227
2018-01-13/19:00:27.30          -188.11459       118.37688       62.674808
2018-01-13/19:00:27.33          -188.27282       118.26136       62.617457
2018-01-13/19:00:27.36          -188.41938       118.14662       62.541081
2018-01-13/19:00:27.39          -188.55315       118.03598       62.479635
2018-01-13/19:00:27.42          -188.69518       117.93847       62.423650
2018-01-13/19:00:27.45          -188.83352       117.83051       62.359935
2018-01-13/19:00:27.48          -188.97883       117.74429       62.300577
2018-01-13/19:00:27.51          -189.11096       117.63156       62.245312
2018-01-13/19:00:27.55          -189.24776       117.52725       62.182857
2018-01-13/19:00:27.58          -189.39909       117.41497       62.123263
2018-01-13/19:00:27.61          -189.52938       117.29314       62.051549
2018-01-13/19:00:27.64          -189.66463       117.16593       61.985045
2018-01-13/19:00:27.67          -189.81329       117.05234       61.913853
2018-01-13/19:00:27.70          -189.94250       116.93337       61.849340
2018-01-13/19:00:27.73          -190.06858       116.82167       61.792478
2018-01-13/19:00:27.76          -190.21399       116.70401       61.728361
2018-01-13/19:00:27.80          -190.35098       116.59724       61.670500
2018-01-13/19:00:27.83          -190.48880       116.47379       61.606053
2018-01-13/19:00:27.86          -190.62394       116.36180       61.544338
2018-01-13/19:00:27.89          -190.75763       116.24862       61.484292
2018-01-13/19:00:27.92          -190.89858       116.14112       61.426519
2018-01-13/19:00:27.95          -191.03230       116.02467       61.370254
2018-01-13/19:00:27.98          -191.18350       115.91315       61.308247
2018-01-13/19:00:28.01          -191.32432       115.79927       61.239064
2018-01-13/19:00:28.05          -191.45858       115.67333       61.176570
2018-01-13/19:00:28.08          -191.61560       115.55193       61.106013
2018-01-13/19:00:28.11          -191.75751       115.43021       61.040559
2018-01-13/19:00:28.14          -191.88916       115.30530       60.975734
2018-01-13/19:00:28.17          -192.03902       115.20714       60.912321
2018-01-13/19:00:28.20          -192.16881       115.09138       60.856148
2018-01-13/19:00:28.23          -192.29904       115.00077       60.794822
2018-01-13/19:00:28.26          -192.42409       114.89521       60.736390
2018-01-13/19:00:28.30          -192.56063       114.78907       60.678050
2018-01-13/19:00:28.33          -192.69094       114.68144       60.624401
2018-01-13/19:00:28.36          -192.80885       114.57429       60.560716
2018-01-13/19:00:28.39          -192.94418       114.46467       60.498112
2018-01-13/19:00:28.42          -193.08866       114.35717       60.434667
2018-01-13/19:00:28.45          -193.21787       114.23244       60.370211
2018-01-13/19:00:28.48          -193.33451       114.11282       60.310941
2018-01-13/19:00:28.51          -193.45478       113.98029       60.255600
2018-01-13/19:00:28.55          -193.58312       113.85609       60.197590
2018-01-13/19:00:28.58          -193.71120       113.73582       60.143667
2018-01-13/19:00:28.61          -193.83638       113.61986       60.075081
2018-01-13/19:00:28.64          -193.96616       113.49675       60.020697
2018-01-13/19:00:28.67          -194.07319       113.38621       59.956354
2018-01-13/19:00:28.70          -194.18798       113.27181       59.893227
2018-01-13/19:00:28.73          -194.30825       113.15859       59.839626
2018-01-13/19:00:28.76          -194.45125       113.05476       59.772349
2018-01-13/19:00:28.80          -194.58108       112.94054       59.714587
2018-01-13/19:00:28.83          -194.71319       112.82290       59.646636
2018-01-13/19:00:28.86          -194.84296       112.70634       59.579626
2018-01-13/19:00:28.89          -194.97012       112.59241       59.508392
2018-01-13/19:00:28.92          -195.11748       112.47590       59.436110
2018-01-13/19:00:28.95          -195.26611       112.36521       59.377417
2018-01-13/19:00:28.98          -195.40107       112.25139       59.314801
2018-01-13/19:00:29.01          -195.52709       112.14192       59.254094
2018-01-13/19:00:29.05          -195.65699       112.03496       59.194886
2018-01-13/19:00:29.08          -195.79903       111.92200       59.126490
2018-01-13/19:00:29.11          -195.92470       111.81245       59.067729
2018-01-13/19:00:29.14          -196.05712       111.69481       59.003290
2018-01-13/19:00:29.17          -196.19955       111.57543       58.940589
2018-01-13/19:00:29.20          -196.31038       111.45274       58.881203
2018-01-13/19:00:29.23          -196.42267       111.33286       58.818303
2018-01-13/19:00:29.26          -196.54720       111.20775       58.752169
2018-01-13/19:00:29.30          -196.67961       111.08124       58.686095
2018-01-13/19:00:29.33          -196.80613       110.95004       58.631788
2018-01-13/19:00:29.36          -196.94568       110.82677       58.569121
2018-01-13/19:00:29.39          -197.08693       110.70064       58.505989
2018-01-13/19:00:29.42          -197.22106       110.58899       58.442954
2018-01-13/19:00:29.45          -197.35260       110.47018       58.392157
2018-01-13/19:00:29.48          -197.48513       110.36378       58.333661
2018-01-13/19:00:29.51          -197.62134       110.25336       58.275646
2018-01-13/19:00:29.55          -197.75002       110.15166       58.219329
2018-01-13/19:00:29.58          -197.87639       110.04216       58.162214
2018-01-13/19:00:29.61          -197.99886       109.92950       58.087270
2018-01-13/19:00:29.64          -198.10888       109.80731       58.034445
2018-01-13/19:00:29.67          -198.23685       109.69748       57.961986
2018-01-13/19:00:29.70          -198.34863       109.57416       57.896401
2018-01-13/19:00:29.73          -198.46266       109.46185       57.833066
2018-01-13/19:00:29.76          -198.59302       109.34444       57.767233
2018-01-13/19:00:29.80          -198.72151       109.22897       57.706391
2018-01-13/19:00:29.83          -198.84284       109.11908       57.649113
2018-01-13/19:00:29.86          -198.97069       109.00348       57.586859
2018-01-13/19:00:29.89          -199.09669       108.88657       57.533380
2018-01-13/19:00:29.92          -199.22604       108.76655       57.458835
2018-01-13/19:00:29.95          -199.34223       108.64731       57.410029
2018-01-13/19:00:29.98          -199.46614       108.54125       57.349552
2018-01-13/19:00:30.01          -199.59261       108.42126       57.287584
2018-01-13/19:00:30.05          -199.69520       108.30058       57.222603
2018-01-13/19:00:30.08          -199.82286       108.17120       57.155856
2018-01-13/19:00:30.11          -199.95297       108.03436       57.085276
2018-01-13/19:00:30.14          -200.08415       107.90177       57.016434
2018-01-13/19:00:30.17          -200.20630       107.77998       56.947160
2018-01-13/19:00:30.20          -200.32852       107.65893       56.889050
2018-01-13/19:00:30.23          -200.44850       107.53019       56.819722
2018-01-13/19:00:30.26          -200.58122       107.39619       56.769430
2018-01-13/19:00:30.30          -200.70350       107.28240       56.709766
2018-01-13/19:00:30.33          -200.83673       107.17593       56.658313
2018-01-13/19:00:30.36          -200.94716       107.05701       56.594980
2018-01-13/19:00:30.39          -201.06851       106.93416       56.528890
2018-01-13/19:00:30.42          -201.18406       106.81724       56.458791
2018-01-13/19:00:30.45          -201.31571       106.69433       56.395890
2018-01-13/19:00:30.48          -201.43407       106.57728       56.323697
2018-01-13/19:00:30.51          -201.55669       106.45793       56.256762
2018-01-13/19:00:30.55          -201.67433       106.33667       56.181023
2018-01-13/19:00:30.58          -201.79861       106.20559       56.117115
2018-01-13/19:00:30.61          -201.92140       106.07498       56.052962
2018-01-13/19:00:30.64          -202.04774       105.95072       56.004792
2018-01-13/19:00:30.67          -202.17629       105.83345       55.951502
2018-01-13/19:00:30.70          -202.29355       105.70875       55.891923
2018-01-13/19:00:30.73          -202.39687       105.58487       55.832481
2018-01-13/19:00:30.76          -202.50809       105.46191       55.787590
2018-01-13/19:00:30.80          -202.62141       105.34676       55.729756
2018-01-13/19:00:30.83          -202.73665       105.23365       55.674336
2018-01-13/19:00:30.86          -202.85529       105.11654       55.610860
2018-01-13/19:00:30.89          -202.97989       104.99433       55.552160
2018-01-13/19:00:30.92          -203.10309       104.87426       55.480928
2018-01-13/19:00:30.95          -203.21363       104.75526       55.412700
2018-01-13/19:00:30.98          -203.33220       104.63806       55.359711
2018-01-13/19:00:31.01          -203.46965       104.51723       55.291713
2018-01-13/19:00:31.05          -203.59362       104.39975       55.220806
2018-01-13/19:00:31.08          -203.70643       104.27797       55.164009
2018-01-13/19:00:31.11          -203.80457       104.15283       55.103755
2018-01-13/19:00:31.14          -203.90961       104.03491       55.045768
2018-01-13/19:00:31.17          -204.01387       103.91365       54.971185
2018-01-13/19:00:31.20          -204.11782       103.78019       54.900566
2018-01-13/19:00:31.23          -204.22350       103.64792       54.836838
2018-01-13/19:00:31.26          -204.33110       103.52257       54.764673
2018-01-13/19:00:31.30          -204.43114       103.40266       54.703159
2018-01-13/19:00:31.33          -204.53564       103.27975       54.644284
2018-01-13/19:00:31.36          -204.65187       103.15395       54.579561
2018-01-13/19:00:31.39          -204.77398       103.02061       54.515579
2018-01-13/19:00:31.42          -204.88630       102.88500       54.451046
2018-01-13/19:00:31.45          -205.00690       102.75771       54.397544
2018-01-13/19:00:31.48          -205.13061       102.64409       54.336102
2018-01-13/19:00:31.51          -205.24851       102.52424       54.277924
2018-01-13/19:00:31.55          -205.35048       102.40635       54.218932
2018-01-13/19:00:31.58          -205.45844       102.28012       54.168485
2018-01-13/19:00:31.61          -205.57194       102.16170       54.104387
2018-01-13/19:00:31.64          -205.68336       102.04034       54.042419
2018-01-13/19:00:31.67          -205.79462       101.92303       53.968882
2018-01-13/19:00:31.70          -205.90075       101.78917       53.900201
2018-01-13/19:00:31.73          -206.00603       101.64868       53.829108
2018-01-13/19:00:31.76          -206.10321       101.51592       53.771290
2018-01-13/19:00:31.80          -206.20225       101.39006       53.710227
2018-01-13/19:00:31.83          -206.31301       101.26688       53.654021
2018-01-13/19:00:31.86          -206.42177       101.15137       53.584106
2018-01-13/19:00:31.89          -206.53837       101.02391       53.524879
2018-01-13/19:00:31.92          -206.64533       100.89501       53.465821
2018-01-13/19:00:31.95          -206.75174       100.77000       53.407505
2018-01-13/19:00:31.98          -206.87032       100.66236       53.343700
2018-01-13/19:00:32.01          -206.97633       100.55097       53.283357
2018-01-13/19:00:32.05          -207.09559       100.44510       53.213922
2018-01-13/19:00:32.08          -207.20762       100.33189       53.144167
2018-01-13/19:00:32.11          -207.32524       100.20790       53.075585
2018-01-13/19:00:32.14          -207.44015       100.07759       53.011482
2018-01-13/19:00:32.17          -207.53973       99.955845       52.940445
2018-01-13/19:00:32.20          -207.65275       99.828353       52.863111
2018-01-13/19:00:32.23          -207.76656       99.714737       52.796982
2018-01-13/19:00:32.26          -207.87304       99.589701       52.733612
2018-01-13/19:00:32.30          -207.97978       99.467956       52.669802
2018-01-13/19:00:32.33          -208.08033       99.344772       52.605472
2018-01-13/19:00:32.36          -208.19483       99.228047       52.544607
2018-01-13/19:00:32.39          -208.29669       99.110769       52.488639
2018-01-13/19:00:32.42          -208.39567       99.001714       52.425358
2018-01-13/19:00:32.45          -208.50735       98.881088       52.359301
2018-01-13/19:00:32.48          -208.61501       98.771625       52.298240
2018-01-13/19:00:32.51          -208.72132       98.631186       52.232323
2018-01-13/19:00:32.55          -208.82879       98.507949       52.166743
2018-01-13/19:00:32.58          -208.93774       98.391495       52.105010
2018-01-13/19:00:32.61          -209.03907       98.267614       52.050051
2018-01-13/19:00:32.64          -209.15573       98.148902       51.992899
2018-01-13/19:00:32.67          -209.26578       98.026233       51.933088
2018-01-13/19:00:32.70          -209.38259       97.893841       51.869519
2018-01-13/19:00:32.73          -209.48636       97.772944       51.810631
2018-01-13/19:00:32.76          -209.58856       97.648413       51.754589
2018-01-13/19:00:32.80          -209.68977       97.543022       51.695314
2018-01-13/19:00:32.83          -209.79592       97.429905       51.632036
2018-01-13/19:00:32.86          -209.90179       97.313511       51.569217
2018-01-13/19:00:32.89          -210.01425       97.198638       51.499851
2018-01-13/19:00:32.92          -210.11427       97.073605       51.431072
2018-01-13/19:00:32.95          -210.22028       96.945123       51.359976
2018-01-13/19:00:32.98          -210.32974       96.823902       51.291784
2018-01-13/19:00:33.01          -210.44355       96.688339       51.225742
2018-01-13/19:00:33.05          -210.54194       96.552416       51.161482
2018-01-13/19:00:33.08          -210.64512       96.426443       51.112236
2018-01-13/19:00:33.11          -210.74017       96.305859       51.061755
2018-01-13/19:00:33.14          -210.84528       96.183567       51.007828
2018-01-13/19:00:33.17          -210.95262       96.054518       50.957941
2018-01-13/19:00:33.20          -211.04758       95.913716       50.905330
2018-01-13/19:00:33.23          -211.15267       95.787395       50.844090
2018-01-13/19:00:33.26          -211.25828       95.658744       50.785484
2018-01-13/19:00:33.30          -211.35377       95.534988       50.731801
2018-01-13/19:00:33.33          -211.46979       95.424081       50.664127
2018-01-13/19:00:33.36          -211.58516       95.293685       50.598763
2018-01-13/19:00:33.39          -211.69912       95.169380       50.533427
2018-01-13/19:00:33.42          -211.79628       95.031489       50.468405
2018-01-13/19:00:33.45          -211.88415       94.899491       50.405233
2018-01-13/19:00:33.48          -211.99746       94.783909       50.340193
2018-01-13/19:00:33.51          -212.10042       94.657818       50.282646
2018-01-13/19:00:33.55          -212.20302       94.540519       50.228689
2018-01-13/19:00:33.58          -212.31640       94.430569       50.163961
2018-01-13/19:00:33.61          -212.42316       94.317468       50.112907
2018-01-13/19:00:33.64          -212.53007       94.217286       50.055279
2018-01-13/19:00:33.67          -212.62508       94.088523       49.995603
2018-01-13/19:00:33.70          -212.73341       93.976571       49.932543
2018-01-13/19:00:33.73          -212.85167       93.860487       49.867190
2018-01-13/19:00:33.76          -212.95436       93.737532       49.797456
2018-01-13/19:00:33.80          -213.05608       93.614344       49.728203
2018-01-13/19:00:33.83          -213.14830       93.490556       49.659829
2018-01-13/19:00:33.86          -213.24905       93.372792       49.596516
2018-01-13/19:00:33.89          -213.35691       93.252633       49.531152
2018-01-13/19:00:33.92          -213.45129       93.125300       49.468279
2018-01-13/19:00:33.95          -213.56249       93.008316       49.408905
2018-01-13/19:00:33.98          -213.66836       92.880421       49.346152
2018-01-13/19:00:34.01          -213.78213       92.761606       49.278062
2018-01-13/19:00:34.05          -213.88347       92.647155       49.217709
2018-01-13/19:00:34.08          -213.99885       92.544846       49.155850
2018-01-13/19:00:34.11          -214.10740       92.440954       49.092035
2018-01-13/19:00:34.14          -214.20582       92.327432       49.026011
2018-01-13/19:00:34.17          -214.29756       92.201053       48.966086
2018-01-13/19:00:34.20          -214.41517       92.077471       48.901190
2018-01-13/19:00:34.23          -214.53021       91.962175       48.832259
2018-01-13/19:00:34.26          -214.65200       91.846006       48.761285
2018-01-13/19:00:34.30          -214.74437       91.714118       48.697394
2018-01-13/19:00:34.33          -214.84441       91.599335       48.639526
2018-01-13/19:00:34.36          -214.94294       91.479370       48.575955
2018-01-13/19:00:34.39          -215.05421       91.359124       48.520573
2018-01-13/19:00:34.42          -215.15720       91.245010       48.461351
2018-01-13/19:00:34.45          -215.26938       91.133027       48.396071
2018-01-13/19:00:34.48          -215.36561       91.011680       48.319038
2018-01-13/19:00:34.51          -215.46520       90.884647       48.246321
2018-01-13/19:00:34.55          -215.55234       90.770854       48.183001
2018-01-13/19:00:34.58          -215.64610       90.661014       48.122363
2018-01-13/19:00:34.61          -215.73711       90.535213       48.053396
2018-01-13/19:00:34.64          -215.83285       90.406468       47.995629
2018-01-13/19:00:34.67          -215.92778       90.279948       47.931950
2018-01-13/19:00:34.70          -216.03453       90.140852       47.873830
2018-01-13/19:00:34.73          -216.12920       90.016704       47.816091
2018-01-13/19:00:34.76          -216.22608       89.894667       47.764088
2018-01-13/19:00:34.80          -216.32148       89.773082       47.711853
2018-01-13/19:00:34.83          -216.42103       89.644378       47.651610
2018-01-13/19:00:34.86          -216.53033       89.526836       47.593590
2018-01-13/19:00:34.89          -216.65187       89.414539       47.532152
2018-01-13/19:00:34.92          -216.76062       89.293614       47.471329
2018-01-13/19:00:34.95          -216.85939       89.171170       47.412563
2018-01-13/19:00:34.98          -216.96209       89.054467       47.341047
2018-01-13/19:00:35.01          -217.06636       88.921983       47.275728
2018-01-13/19:00:35.05          -217.16851       88.795464       47.214197
2018-01-13/19:00:35.08          -217.27128       88.672301       47.150317
2018-01-13/19:00:35.11          -217.37028       88.554734       47.094458
2018-01-13/19:00:35.14          -217.47164       88.436079       47.032484
2018-01-13/19:00:35.17          -217.55968       88.316747       46.979170
2018-01-13/19:00:35.20          -217.65586       88.205730       46.912675
2018-01-13/19:00:35.23          -217.75664       88.094181       46.847641
2018-01-13/19:00:35.26          -217.85013       87.976883       46.785652
2018-01-13/19:00:35.30          -217.94303       87.866692       46.720591
2018-01-13/19:00:35.33          -218.02705       87.744722       46.646947
2018-01-13/19:00:35.36          -218.11590       87.623906       46.581401
2018-01-13/19:00:35.39          -218.22003       87.500990       46.515307
2018-01-13/19:00:35.42          -218.30906       87.370508       46.450756
2018-01-13/19:00:35.45          -218.41552       87.246500       46.383763
2018-01-13/19:00:35.48          -218.50786       87.110369       46.328740
2018-01-13/19:00:35.51          -218.59120       86.970473       46.260877
2018-01-13/19:00:35.55          -218.68095       86.838515       46.194501
2018-01-13/19:00:35.58          -218.77357       86.703182       46.124619
2018-01-13/19:00:35.61          -218.87492       86.586059       46.066171
2018-01-13/19:00:35.64          -218.96702       86.474822       46.004344
2018-01-13/19:00:35.67          -219.04645       86.358999       45.940054
2018-01-13/19:00:35.70          -219.15108       86.245819       45.874579
2018-01-13/19:00:35.73          -219.22961       86.119292       45.805809
2018-01-13/19:00:35.76          -219.31860       85.996781       45.731947
2018-01-13/19:00:35.80          -219.41272       85.880299       45.658610
2018-01-13/19:00:35.83          -219.49555       85.760388       45.591590
2018-01-13/19:00:35.86          -219.57149       85.638889       45.527833
2018-01-13/19:00:35.89          -219.66547       85.516743       45.464736
2018-01-13/19:00:35.92          -219.75143       85.383057       45.408230
2018-01-13/19:00:35.95          -219.84299       85.250651       45.345630
2018-01-13/19:00:35.98          -219.91209       85.124337       45.288980
2018-01-13/19:00:36.01          -219.99321       84.993554       45.236975
2018-01-13/19:00:36.05          -220.08344       84.880171       45.172955
2018-01-13/19:00:36.08          -220.17349       84.753884       45.120816
2018-01-13/19:00:36.11          -220.28115       84.642186       45.065258
2018-01-13/19:00:36.14          -220.38887       84.518389       45.011885
2018-01-13/19:00:36.17          -220.46504       84.398530       44.960126
2018-01-13/19:00:36.20          -220.55079       84.280847       44.895198
2018-01-13/19:00:36.23          -220.63682       84.160059       44.842603
2018-01-13/19:00:36.26          -220.74324       84.015724       44.779137
2018-01-13/19:00:36.30          -220.84875       83.885682       44.712805
2018-01-13/19:00:36.33          -220.93290       83.749123       44.667153
2018-01-13/19:00:36.36          -221.02082       83.627914       44.607764
2018-01-13/19:00:36.39          -221.09060       83.495990       44.547312
2018-01-13/19:00:36.42          -221.17342       83.384860       44.487421
2018-01-13/19:00:36.45          -221.25915       83.255076       44.435194
2018-01-13/19:00:36.48          -221.35675       83.132083       44.379511
2018-01-13/19:00:36.51          -221.43673       83.006571       44.319912
2018-01-13/19:00:36.55          -221.50706       82.888480       44.262121
2018-01-13/19:00:36.58          -221.57881       82.765863       44.202471
2018-01-13/19:00:36.61          -221.66485       82.640950       44.142725
2018-01-13/19:00:36.64          -221.74510       82.509833       44.086284
2018-01-13/19:00:36.67          -221.82923       82.379634       44.033207
2018-01-13/19:00:36.70          -221.90053       82.240812       43.985976
2018-01-13/19:00:36.73          -221.98983       82.110972       43.922781
2018-01-13/19:00:36.76          -222.06090       81.965660       43.879867
2018-01-13/19:00:36.80          -222.15152       81.837684       43.812456
2018-01-13/19:00:36.83          -222.23485       81.716938       43.757056
2018-01-13/19:00:36.86          -222.31781       81.605012       43.705179
2018-01-13/19:00:36.89          -222.38971       81.484791       43.644488
2018-01-13/19:00:36.92          -222.47094       81.362733       43.589354
2018-01-13/19:00:36.95          -222.55400       81.245963       43.538021
2018-01-13/19:00:36.98          -222.63995       81.125832       43.483181
2018-01-13/19:00:37.01          -222.72724       81.010053       43.433338
2018-01-13/19:00:37.05          -222.81830       80.896640       43.360799
2018-01-13/19:00:37.08          -222.89187       80.773573       43.304967
2018-01-13/19:00:37.11          -222.97467       80.647836       43.248765
2018-01-13/19:00:37.14          -223.05604       80.522523       43.187126
2018-01-13/19:00:37.17          -223.13143       80.399060       43.129707
2018-01-13/19:00:37.20          -223.21284       80.281907       43.082759
2018-01-13/19:00:37.23          -223.29058       80.161460       43.031771
2018-01-13/19:00:37.26          -223.36118       80.040900       42.973639
2018-01-13/19:00:37.30          -223.45059       79.919805       42.901958
2018-01-13/19:00:37.33          -223.53363       79.797339       42.850616
2018-01-13/19:00:37.36          -223.62292       79.674709       42.796495
2018-01-13/19:00:37.39          -223.69961       79.545853       42.736625
2018-01-13/19:00:37.42          -223.78413       79.405172       42.687547
2018-01-13/19:00:37.45          -223.87371       79.273747       42.640389
2018-01-13/19:00:37.48          -223.95722       79.142418       42.575175
2018-01-13/19:00:37.51          -224.04772       79.011926       42.514548
2018-01-13/19:00:37.55          -224.14829       78.879723       42.450488
2018-01-13/19:00:37.58          -224.22676       78.745707       42.405197
2018-01-13/19:00:37.61          -224.30333       78.621677       42.350138
2018-01-13/19:00:37.64          -224.38789       78.497110       42.301103
2018-01-13/19:00:37.67          -224.46416       78.385927       42.251707
2018-01-13/19:00:37.70          -224.54761       78.276426       42.202387
2018-01-13/19:00:37.73          -224.63504       78.162135       42.140576
2018-01-13/19:00:37.76          -224.73096       78.046621       42.085505
2018-01-13/19:00:37.80          -224.81514       77.921073       42.027304
2018-01-13/19:00:37.83          -224.89706       77.802254       41.970253
2018-01-13/19:00:37.86          -224.95617       77.678094       41.910175
2018-01-13/19:00:37.89          -225.03217       77.548137       41.843202
2018-01-13/19:00:37.92          -225.10658       77.421873       41.782606
2018-01-13/19:00:37.95          -225.20171       77.296474       41.729086
2018-01-13/19:00:37.98          -225.28429       77.176214       41.675427
2018-01-13/19:00:38.01          -225.37297       77.051752       41.627319
2018-01-13/19:00:38.05          -225.43674       76.920628       41.576413
2018-01-13/19:00:38.08          -225.51602       76.790733       41.529691
2018-01-13/19:00:38.11          -225.58726       76.662974       41.480280
2018-01-13/19:00:38.14          -225.68334       76.544137       41.418756
2018-01-13/19:00:38.17          -225.76474       76.427544       41.364438
2018-01-13/19:00:38.20          -225.84872       76.304308       41.312324
2018-01-13/19:00:38.23          -225.91946       76.173102       41.254918
2018-01-13/19:00:38.26          -225.98361       76.036293       41.196788
2018-01-13/19:00:38.30          -226.05348       75.900013       41.140384
2018-01-13/19:00:38.33          -226.13660       75.762825       41.087682
2018-01-13/19:00:38.36          -226.20962       75.632141       41.032723
2018-01-13/19:00:38.39          -226.28431       75.497047       40.984462
2018-01-13/19:00:38.42          -226.36013       75.368703       40.941871
2018-01-13/19:00:38.45          -226.43237       75.243619       40.906586
2018-01-13/19:00:38.48          -226.50630       75.127756       40.863450
2018-01-13/19:00:38.51          -226.58353       75.002173       40.822563
2018-01-13/19:00:38.55          -226.67474       74.877373       40.774474
2018-01-13/19:00:38.58          -226.75380       74.757733       40.719147
2018-01-13/19:00:38.61          -226.83551       74.632994       40.653699
2018-01-13/19:00:38.64          -226.92105       74.509206       40.596832
2018-01-13/19:00:38.67          -227.00101       74.388890       40.535169
2018-01-13/19:00:38.70          -227.08931       74.266554       40.479530
2018-01-13/19:00:38.73          -227.17393       74.136161       40.430784
2018-01-13/19:00:38.76          -227.25310       73.999643       40.383470
2018-01-13/19:00:38.80          -227.33437       73.876460       40.328526
2018-01-13/19:00:38.83          -227.40644       73.752762       40.277777
2018-01-13/19:00:38.86          -227.49227       73.621790       40.226032
2018-01-13/19:00:38.89          -227.56285       73.493794       40.185991
2018-01-13/19:00:38.92          -227.64085       73.368256       40.136308
2018-01-13/19:00:38.95          -227.72344       73.247887       40.093517
2018-01-13/19:00:38.98          -227.78993       73.115630       40.045442
2018-01-13/19:00:39.01          -227.86548       72.984613       39.990605
2018-01-13/19:00:39.05          -227.93599       72.850028       39.939311
2018-01-13/19:00:39.08          -228.00514       72.707893       39.892102
2018-01-13/19:00:39.11          -228.07906       72.566060       39.841865
2018-01-13/19:00:39.14          -228.15532       72.439268       39.790625
2018-01-13/19:00:39.17          -228.22786       72.314895       39.745979
2018-01-13/19:00:39.20          -228.30295       72.187059       39.699740
2018-01-13/19:00:39.23          -228.37148       72.048874       39.658493
2018-01-13/19:00:39.26          -228.43912       71.921773       39.618129
2018-01-13/19:00:39.30          -228.50732       71.793951       39.573290
2018-01-13/19:00:39.33          -228.58245       71.669255       39.518088
2018-01-13/19:00:39.36          -228.67125       71.550959       39.457769
2018-01-13/19:00:39.39          -228.75412       71.425622       39.400075
2018-01-13/19:00:39.42          -228.81306       71.293214       39.357374
2018-01-13/19:00:39.45          -228.88987       71.168844       39.297980
2018-01-13/19:00:39.48          -228.95665       71.041432       39.247758
2018-01-13/19:00:39.51          -229.02502       70.919164       39.192800
2018-01-13/19:00:39.55          -229.09317       70.783128       39.138669
2018-01-13/19:00:39.58          -229.16722       70.648446       39.081759
2018-01-13/19:00:39.61          -229.23073       70.518681       39.036797
2018-01-13/19:00:39.64          -229.28956       70.385394       38.993500
2018-01-13/19:00:39.67          -229.34842       70.253655       38.943101
2018-01-13/19:00:39.70          -229.42331       70.125614       38.888578
2018-01-13/19:00:39.73          -229.49090       69.993471       38.835209
2018-01-13/19:00:39.76          -229.55806       69.866062       38.783241
2018-01-13/19:00:39.80          -229.63189       69.741017       38.730622
2018-01-13/19:00:39.83          -229.71037       69.615400       38.674279
2018-01-13/19:00:39.86          -229.79011       69.491716       38.618891
2018-01-13/19:00:39.89          -229.88240       69.358773       38.556381
2018-01-13/19:00:39.92          -229.96178       69.232475       38.493704
2018-01-13/19:00:39.95          -230.03431       69.111846       38.432586
2018-01-13/19:00:39.98          -230.10360       68.996156       38.374950
2018-01-13/19:00:40.01          -230.17449       68.877699       38.327325
2018-01-13/19:00:40.05          -230.23893       68.759218       38.268754
2018-01-13/19:00:40.08          -230.31409       68.643307       38.215496
2018-01-13/19:00:40.11          -230.38194       68.535301       38.155946
2018-01-13/19:00:40.14          -230.45186       68.417195       38.090610
2018-01-13/19:00:40.17          -230.51653       68.302627       38.018573
2018-01-13/19:00:40.20          -230.58673       68.182091       37.947371
2018-01-13/19:00:40.23          -230.66232       68.073425       37.885363
2018-01-13/19:00:40.26          -230.73343       67.950014       37.827966
2018-01-13/19:00:40.30          -230.81092       67.824742       37.759295
2018-01-13/19:00:40.33          -230.88170       67.693970       37.700333
2018-01-13/19:00:40.36          -230.94062       67.558614       37.624717
2018-01-13/19:00:40.39          -231.01752       67.412251       37.560541
2018-01-13/19:00:40.42          -231.07201       67.288071       37.496898
2018-01-13/19:00:40.45          -231.13795       67.165930       37.447818
2018-01-13/19:00:40.48          -231.19732       67.045453       37.396299
2018-01-13/19:00:40.51          -231.27575       66.921405       37.348810
2018-01-13/19:00:40.55          -231.34381       66.794846       37.294150
2018-01-13/19:00:40.58          -231.40683       66.664712       37.243043
2018-01-13/19:00:40.61          -231.47517       66.540438       37.171568
2018-01-13/19:00:40.64          -231.54557       66.412782       37.116042
2018-01-13/19:00:40.67          -231.60701       66.283782       37.056903
2018-01-13/19:00:40.70          -231.69627       66.146045       37.004539
2018-01-13/19:00:40.73          -231.75928       66.013363       36.944289
2018-01-13/19:00:40.76          -231.82415       65.893230       36.886084
2018-01-13/19:00:40.80          -231.87449       65.763219       36.826895
2018-01-13/19:00:40.83          -231.93698       65.640087       36.767540
2018-01-13/19:00:40.86          -232.00425       65.521367       36.712465
2018-01-13/19:00:40.89          -232.07108       65.402670       36.669722
2018-01-13/19:00:40.92          -232.14016       65.286693       36.609221
2018-01-13/19:00:40.95          -232.20352       65.177462       36.550507
2018-01-13/19:00:40.98          -232.25263       65.070478       36.486657
2018-01-13/19:00:41.01          -232.31733       64.949511       36.433076
2018-01-13/19:00:41.05          -232.38149       64.823550       36.378603
2018-01-13/19:00:41.08          -232.44715       64.701827       36.313452
2018-01-13/19:00:41.11          -232.50497       64.577303       36.235704
2018-01-13/19:00:41.14          -232.56788       64.455688       36.167473
2018-01-13/19:00:41.17          -232.63830       64.326977       36.101068
2018-01-13/19:00:41.20          -232.69732       64.203832       36.047770
2018-01-13/19:00:41.23          -232.75155       64.083594       35.993689
2018-01-13/19:00:41.26          -232.80393       63.954901       35.944911
2018-01-13/19:00:41.30          -232.85896       63.840358       35.882046
2018-01-13/19:00:41.33          -232.92292       63.716737       35.828386
2018-01-13/19:00:41.36          -232.97950       63.597961       35.782663
2018-01-13/19:00:41.39          -233.04584       63.472636       35.741161
2018-01-13/19:00:41.42          -233.10415       63.343708       35.691577
2018-01-13/19:00:41.45          -233.15881       63.209850       35.639892
2018-01-13/19:00:41.48          -233.21047       63.071250       35.587526
2018-01-13/19:00:41.51          -233.27856       62.934188       35.544097
2018-01-13/19:00:41.55          -233.33909       62.809992       35.509466
2018-01-13/19:00:41.58          -233.40191       62.683196       35.481061
2018-01-13/19:00:41.61          -233.45649       62.552002       35.449078
2018-01-13/19:00:41.64          -233.50910       62.411510       35.421696
2018-01-13/19:00:41.67          -233.56258       62.279210       35.389507
2018-01-13/19:00:41.70          -233.62913       62.155655       35.359971
2018-01-13/19:00:41.73          -233.69488       62.038401       35.331787
2018-01-13/19:00:41.76          -233.75923       61.922487       35.309274
2018-01-13/19:00:41.80          -233.80333       61.805570       35.267387
2018-01-13/19:00:41.83          -233.86325       61.677013       35.224149
2018-01-13/19:00:41.86          -233.91082       61.546508       35.190998
2018-01-13/19:00:41.89          -233.96716       61.422816       35.153142
2018-01-13/19:00:41.92          -234.02651       61.294006       35.103310
2018-01-13/19:00:41.95          -234.08286       61.164581       35.060101
2018-01-13/19:00:41.98          -234.13127       61.030876       35.016633
2018-01-13/19:00:42.01          -234.18526       60.911421       34.975916
2018-01-13/19:00:42.05          -234.25328       60.798402       34.928176
2018-01-13/19:00:42.08          -234.32325       60.689443       34.905061
2018-01-13/19:00:42.11          -234.39210       60.596112       34.863279
2018-01-13/19:00:42.14          -234.45515       60.492466       34.817552
2018-01-13/19:00:42.17          -234.52428       60.386279       34.775489
2018-01-13/19:00:42.20          -234.60170       60.282846       34.733730
2018-01-13/19:00:42.23          -234.67591       60.187459       34.686399
2018-01-13/19:00:42.26          -234.74046       60.092189       34.637326
2018-01-13/19:00:42.30          -234.79261       59.981012       34.583592
2018-01-13/19:00:42.33          -234.84610       59.874247       34.534799
2018-01-13/19:00:42.36          -234.89997       59.760219       34.480650
2018-01-13/19:00:42.39          -234.94981       59.639675       34.433426
2018-01-13/19:00:42.42          -235.01359       59.526208       34.371348
2018-01-13/19:00:42.45          -235.08176       59.421848       34.309689
2018-01-13/19:00:42.48          -235.12500       59.318109       34.248719
2018-01-13/19:00:42.51          -235.17530       59.217751       34.196324
2018-01-13/19:00:42.55          -235.21765       59.125085       34.136173
2018-01-13/19:00:42.58          -235.28035       59.052609       34.080962
2018-01-13/19:00:42.61          -235.32535       58.966220       34.021483
2018-01-13/19:00:42.64          -235.39083       58.892575       33.953072
2018-01-13/19:00:42.67          -235.45088       58.820062       33.884359
2018-01-13/19:00:42.70          -235.50920       58.757694       33.819535
2018-01-13/19:00:42.73          -235.55684       58.689573       33.753258
2018-01-13/19:00:42.76          -235.62067       58.609845       33.683772
2018-01-13/19:00:42.80          -235.67694       58.514879       33.630767
2018-01-13/19:00:42.83          -235.74891       58.411574       33.583025
2018-01-13/19:00:42.86          -235.80982       58.295226       33.537478
2018-01-13/19:00:42.89          -235.88341       58.163206       33.487323
2018-01-13/19:00:42.92          -235.95019       58.017549       33.442738
2018-01-13/19:00:42.95          -236.01192       57.853782       33.400022
2018-01-13/19:00:42.98          -236.06937       57.680256       33.364745
2018-01-13/19:00:43.01          -236.12470       57.496587       33.333400
2018-01-13/19:00:43.05          -236.17074       57.313569       33.327798
2018-01-13/19:00:43.08          -236.22488       57.138790       33.314131
2018-01-13/19:00:43.11          -236.27737       56.955874       33.319531
2018-01-13/19:00:43.14          -236.32245       56.763237       33.331168
2018-01-13/19:00:43.17          -236.37342       56.583406       33.350769
2018-01-13/19:00:43.20          -236.42603       56.398247       33.365982
2018-01-13/19:00:43.23          -236.49150       56.221085       33.388346
2018-01-13/19:00:43.26          -236.55973       56.033401       33.419441
2018-01-13/19:00:43.30          -236.61859       55.862095       33.451882
2018-01-13/19:00:43.33          -236.69072       55.690452       33.469803
2018-01-13/19:00:43.36          -236.75311       55.522168       33.487346
2018-01-13/19:00:43.39          -236.82398       55.350179       33.502449
2018-01-13/19:00:43.42          -236.88413       55.172997       33.503078
2018-01-13/19:00:43.45          -236.93961       54.995401       33.496340
2018-01-13/19:00:43.48          -236.98870       54.825473       33.506258
2018-01-13/19:00:43.51          -237.03767       54.648940       33.510134
2018-01-13/19:00:43.55          -237.08239       54.478709       33.516028
2018-01-13/19:00:43.58          -237.13405       54.293336       33.531946
2018-01-13/19:00:43.61          -237.18698       54.112490       33.558019
2018-01-13/19:00:43.64          -237.24931       53.917834       33.591995
2018-01-13/19:00:43.67          -237.28805       53.717819       33.637190
2018-01-13/19:00:43.70          -237.34231       53.515948       33.690420
2018-01-13/19:00:43.73          -237.40651       53.318262       33.756029
2018-01-13/19:00:43.76          -237.46733       53.110101       33.822726
2018-01-13/19:00:43.80          -237.52029       52.913134       33.896772
2018-01-13/19:00:43.83          -237.57583       52.711131       33.971175
2018-01-13/19:00:43.86          -237.62769       52.507376       34.039657
2018-01-13/19:00:43.89          -237.68574       52.306657       34.106762
2018-01-13/19:00:43.92          -237.72927       52.104869       34.169247
2018-01-13/19:00:43.95          -237.78838       51.908970       34.219751
2018-01-13/19:00:43.98          -237.84654       51.718520       34.270894
2018-01-13/19:00:44.01          -237.89805       51.528290       34.331936
2018-01-13/19:00:44.05          -237.94069       51.343857       34.382393
2018-01-13/19:00:44.08          -237.98671       51.152264       34.439179
2018-01-13/19:00:44.11          -238.03863       50.985408       34.491163
2018-01-13/19:00:44.14          -238.08547       50.813506       34.553863
2018-01-13/19:00:44.17          -238.11673       50.643544       34.613777
2018-01-13/19:00:44.20          -238.17773       50.470112       34.673858
2018-01-13/19:00:44.23          -238.23155       50.290843       34.726629
2018-01-13/19:00:44.26          -238.28498       50.107436       34.779252
2018-01-13/19:00:44.30          -238.33692       49.921901       34.822432
2018-01-13/19:00:44.33          -238.38798       49.735504       34.873927
2018-01-13/19:00:44.36          -238.43498       49.554623       34.924831
2018-01-13/19:00:44.39          -238.47952       49.356816       34.965095
2018-01-13/19:00:44.42          -238.53419       49.171766       34.998418
2018-01-13/19:00:44.45          -238.61502       48.987039       35.020906
2018-01-13/19:00:44.48          -238.66923       48.814573       35.040791
2018-01-13/19:00:44.51          -238.71143       48.660996       35.057658
2018-01-13/19:00:44.55          -238.75590       48.520991       35.080510
2018-01-13/19:00:44.58          -238.80253       48.369215       35.094354
2018-01-13/19:00:44.61          -238.86367       48.224765       35.099961
2018-01-13/19:00:44.64          -238.91660       48.084685       35.098316
2018-01-13/19:00:44.67          -238.96958       47.944044       35.109728
2018-01-13/19:00:44.70          -239.02684       47.793961       35.123022
2018-01-13/19:00:44.73          -239.06141       47.642455       35.130184
2018-01-13/19:00:44.76          -239.10736       47.487983       35.138723
2018-01-13/19:00:44.80          -239.15993       47.321406       35.150158
2018-01-13/19:00:44.83          -239.21132       47.149665       35.159318
2018-01-13/19:00:44.86          -239.24331       46.991320       35.178961
2018-01-13/19:00:44.89          -239.27471       46.836870       35.199258
2018-01-13/19:00:44.92          -239.32396       46.687289       35.211867
2018-01-13/19:00:44.95          -239.36512       46.534137       35.221621
2018-01-13/19:00:44.98          -239.39511       46.386287       35.223597
2018-01-13/19:00:45.01          -239.42560       46.237738       35.226326
2018-01-13/19:00:45.05          -239.45661       46.082770       35.224458
2018-01-13/19:00:45.08          -239.48363       45.937390       35.224068
2018-01-13/19:00:45.11          -239.52341       45.806880       35.210074
2018-01-13/19:00:45.14          -239.58226       45.681671       35.196450
2018-01-13/19:00:45.17          -239.61590       45.540785       35.180457
2018-01-13/19:00:45.20          -239.66623       45.396000       35.176571
2018-01-13/19:00:45.23          -239.71146       45.249795       35.161287
2018-01-13/19:00:45.26          -239.76528       45.116865       35.143991
2018-01-13/19:00:45.30          -239.81209       44.984132       35.138465
2018-01-13/19:00:45.33          -239.84470       44.859240       35.127911
2018-01-13/19:00:45.36          -239.88807       44.735336       35.119354
2018-01-13/19:00:45.39          -239.93797       44.605691       35.111209
2018-01-13/19:00:45.42          -239.97214       44.478678       35.097638
2018-01-13/19:00:45.45          -240.02425       44.351719       35.076941
2018-01-13/19:00:45.48          -240.05327       44.210383       35.053644
2018-01-13/19:00:45.51          -240.09388       44.076699       35.034631
2018-01-13/19:00:45.55          -240.12572       43.935159       35.009271
2018-01-13/19:00:45.58          -240.17186       43.805919       34.985526
2018-01-13/19:00:45.61          -240.22207       43.678434       34.960622
2018-01-13/19:00:45.64          -240.26603       43.546927       34.931239
2018-01-13/19:00:45.67          -240.29450       43.420900       34.914161
2018-01-13/19:00:45.70          -240.33817       43.293443       34.888769
2018-01-13/19:00:45.73          -240.38707       43.168290       34.875501
2018-01-13/19:00:45.76          -240.43545       43.042751       34.850418
2018-01-13/19:00:45.80          -240.48047       42.924355       34.819021
2018-01-13/19:00:45.83          -240.53196       42.807565       34.791483
2018-01-13/19:00:45.86          -240.56898       42.682345       34.755896
2018-01-13/19:00:45.89          -240.61445       42.559166       34.723234
2018-01-13/19:00:45.92          -240.65488       42.442836       34.688506
2018-01-13/19:00:45.95          -240.70431       42.314778       34.648656
2018-01-13/19:00:45.98          -240.75268       42.188185       34.612568
2018-01-13/19:00:46.01          -240.79597       42.064317       34.572358
2018-01-13/19:00:46.05          -240.84927       41.949186       34.528308
2018-01-13/19:00:46.08          -240.89306       41.824637       34.488829
2018-01-13/19:00:46.11          -240.92927       41.708834       34.450757
2018-01-13/19:00:46.14          -240.98249       41.609930       34.411627
2018-01-13/19:00:46.17          -241.02540       41.507902       34.378371
2018-01-13/19:00:46.20          -241.07480       41.399094       34.334430
2018-01-13/19:00:46.23          -241.11630       41.293246       34.288462
2018-01-13/19:00:46.26          -241.15817       41.181645       34.235274
2018-01-13/19:00:46.30          -241.20375       41.073322       34.180902
2018-01-13/19:00:46.33          -241.24512       40.962388       34.127036
2018-01-13/19:00:46.36          -241.28788       40.855819       34.072887
2018-01-13/19:00:46.39          -241.35057       40.746582       34.014538
2018-01-13/19:00:46.42          -241.39339       40.629520       33.960857
2018-01-13/19:00:46.45          -241.45076       40.529602       33.906312
2018-01-13/19:00:46.48          -241.49164       40.419327       33.851795
2018-01-13/19:00:46.51          -241.54334       40.302680       33.795880
2018-01-13/19:00:46.55          -241.58390       40.190775       33.745207
2018-01-13/19:00:46.58          -241.62279       40.074367       33.691536
2018-01-13/19:00:46.61          -241.65687       39.965038       33.644318
2018-01-13/19:00:46.64          -241.70155       39.858965       33.594559
2018-01-13/19:00:46.67          -241.71754       39.747676       33.542682
2018-01-13/19:00:46.70          -241.75680       39.640102       33.483421
2018-01-13/19:00:46.73          -241.77712       39.507827       33.422778
2018-01-13/19:00:46.76          -241.83041       39.390110       33.375034
2018-01-13/19:00:46.80          -241.87093       39.275666       33.320450
2018-01-13/19:00:46.83          -241.92049       39.155167       33.260885
2018-01-13/19:00:46.86          -241.97025       39.048420       33.200346
2018-01-13/19:00:46.89          -242.01958       38.943313       33.144991
2018-01-13/19:00:46.92          -242.05979       38.838679       33.099720
2018-01-13/19:00:46.95          -242.10952       38.731520       33.057464
2018-01-13/19:00:46.98          -242.16710       38.629266       33.007625
2018-01-13/19:00:47.01          -242.23267       38.531218       32.952834
2018-01-13/19:00:47.05          -242.27611       38.423663       32.889222
2018-01-13/19:00:47.08          -242.31656       38.313961       32.834166
2018-01-13/19:00:47.11          -242.36057       38.210865       32.784475
2018-01-13/19:00:47.14          -242.40202       38.099807       32.730897
2018-01-13/19:00:47.17          -242.43841       37.986768       32.678977
2018-01-13/19:00:47.20          -242.47266       37.868330       32.625262
2018-01-13/19:00:47.23          -242.52070       37.762852       32.572407
2018-01-13/19:00:47.26          -242.54589       37.643234       32.525517
2018-01-13/19:00:47.30          -242.56991       37.518422       32.476369
2018-01-13/19:00:47.33          -242.60417       37.408769       32.418989
2018-01-13/19:00:47.36          -242.64534       37.307900       32.356552
2018-01-13/19:00:47.39          -242.68147       37.203520       32.297700
2018-01-13/19:00:47.42          -242.71217       37.102885       32.247726
2018-01-13/19:00:47.45          -242.74819       37.004849       32.186395
2018-01-13/19:00:47.48          -242.79372       36.905861       32.126152
2018-01-13/19:00:47.51          -242.82672       36.793197       32.056820
2018-01-13/19:00:47.55          -242.88089       36.685572       31.989536
2018-01-13/19:00:47.58          -242.92720       36.576171       31.926008
2018-01-13/19:00:47.61          -242.97111       36.461800       31.881525
2018-01-13/19:00:47.64          -243.01993       36.347458       31.823594
2018-01-13/19:00:47.67          -243.05113       36.236230       31.767062
2018-01-13/19:00:47.70          -243.10055       36.126753       31.704789
2018-01-13/19:00:47.73          -243.14981       36.022188       31.647156
2018-01-13/19:00:47.76          -243.19320       35.920874       31.581338
2018-01-13/19:00:47.80          -243.25206       35.822460       31.517784
2018-01-13/19:00:47.83          -243.28817       35.712787       31.445921
2018-01-13/19:00:47.86          -243.33071       35.606778       31.362936
2018-01-13/19:00:47.89          -243.38133       35.505947       31.280886
2018-01-13/19:00:47.92          -243.41672       35.401963       31.218171
2018-01-13/19:00:47.95          -243.47006       35.298004       31.148329
2018-01-13/19:00:47.98          -243.51383       35.192456       31.073445
2018-01-13/19:00:48.01          -243.55011       35.080492       31.006199
2018-01-13/19:00:48.05          -243.60188       34.971439       30.941202
2018-01-13/19:00:48.08          -243.63570       34.863920       30.881408
2018-01-13/19:00:48.11          -243.67408       34.759034       30.819240
2018-01-13/19:00:48.14          -243.71866       34.665511       30.764969
2018-01-13/19:00:48.17          -243.75815       34.563255       30.701127
2018-01-13/19:00:48.20          -243.79824       34.464308       30.634861
2018-01-13/19:00:48.23          -243.84132       34.362894       30.571067
2018-01-13/19:00:48.26          -243.88898       34.263654       30.517955
2018-01-13/19:00:48.30          -243.93254       34.154323       30.456743
2018-01-13/19:00:48.33          -243.96462       34.045486       30.395416
2018-01-13/19:00:48.36          -244.00406       33.929185       30.322284
2018-01-13/19:00:48.39          -244.04479       33.812783       30.265075
2018-01-13/19:00:48.42          -244.07319       33.699069       30.206951
2018-01-13/19:00:48.45          -244.10299       33.589238       30.161571
2018-01-13/19:00:48.48          -244.13665       33.489660       30.102740
2018-01-13/19:00:48.51          -244.15676       33.384613       30.049810
2018-01-13/19:00:48.55          -244.17612       33.276937       29.996701
2018-01-13/19:00:48.58          -244.20971       33.172899       29.954121
2018-01-13/19:00:48.61          -244.25485       33.064015       29.899242
2018-01-13/19:00:48.64          -244.28671       32.955588       29.858902
2018-01-13/19:00:48.67          -244.31777       32.849231       29.812592
2018-01-13/19:00:48.70          -244.35930       32.739136       29.775986
2018-01-13/19:00:48.73          -244.38978       32.636689       29.730310
2018-01-13/19:00:48.76          -244.43010       32.519990       29.698596
2018-01-13/19:00:48.80          -244.47486       32.412272       29.662000
2018-01-13/19:00:48.83          -244.51350       32.292608       29.625386
2018-01-13/19:00:48.86          -244.54713       32.182769       29.577599
2018-01-13/19:00:48.89          -244.57151       32.079819       29.537364
2018-01-13/19:00:48.92          -244.61023       31.980255       29.497235
2018-01-13/19:00:48.95          -244.64538       31.880938       29.468211
2018-01-13/19:00:48.98          -244.67376       31.784060       29.439292
2018-01-13/19:00:49.01          -244.69830       31.678837       29.403660
2018-01-13/19:00:49.05          -244.72630       31.572473       29.356254
2018-01-13/19:00:49.08          -244.75785       31.461292       29.308771
2018-01-13/19:00:49.11          -244.79053       31.359967       29.257763
2018-01-13/19:00:49.14          -244.83668       31.255467       29.209837
2018-01-13/19:00:49.17          -244.86555       31.138104       29.166993
2018-01-13/19:00:49.20          -244.88739       31.018335       29.126742
2018-01-13/19:00:49.23          -244.91837       30.911057       29.079907
2018-01-13/19:00:49.26          -244.95469       30.803232       29.025573
2018-01-13/19:00:49.30          -245.00400       30.701660       28.969836
2018-01-13/19:00:49.33          -245.03766       30.598656       28.938601
2018-01-13/19:00:49.36          -245.06673       30.496138       28.905886
2018-01-13/19:00:49.39          -245.10220       30.394293       28.871113
2018-01-13/19:00:49.42          -245.12753       30.284401       28.837609
2018-01-13/19:00:49.45          -245.16598       30.181629       28.803395
2018-01-13/19:00:49.48          -245.20402       30.076279       28.767121
2018-01-13/19:00:49.51          -245.21895       29.962305       28.733631
2018-01-13/19:00:49.55          -245.24641       29.860922       28.698096
2018-01-13/19:00:49.58          -245.27274       29.740891       28.669884
2018-01-13/19:00:49.61          -245.30268       29.626257       28.630699
2018-01-13/19:00:49.64          -245.33609       29.510061       28.592795
2018-01-13/19:00:49.67          -245.35458       29.392791       28.557357
2018-01-13/19:00:49.70          -245.36914       29.277317       28.532986
2018-01-13/19:00:49.73          -245.38895       29.182087       28.494914
2018-01-13/19:00:49.76          -245.41223       29.087980       28.467302
2018-01-13/19:00:49.80          -245.44885       28.997470       28.427215
2018-01-13/19:00:49.83          -245.47368       28.882515       28.393057
2018-01-13/19:00:49.86          -245.49781       28.778955       28.368104
2018-01-13/19:00:49.89          -245.53184       28.677476       28.333285
2018-01-13/19:00:49.92          -245.55557       28.568648       28.297111
2018-01-13/19:00:49.95          -245.59548       28.462805       28.259411
2018-01-13/19:00:49.98          -245.63356       28.363481       28.210402
2018-01-13/19:00:50.01          -245.66513       28.253442       28.179598
2018-01-13/19:00:50.05          -245.70505       28.156394       28.138149
2018-01-13/19:00:50.08          -245.74980       28.053366       28.101420
2018-01-13/19:00:50.11          -245.77919       27.954071       28.068450
2018-01-13/19:00:50.14          -245.81431       27.855684       28.018952
2018-01-13/19:00:50.17          -245.82928       27.753544       27.978077
2018-01-13/19:00:50.20          -245.86225       27.655107       27.945173
2018-01-13/19:00:50.23          -245.88181       27.559709       27.903978
2018-01-13/19:00:50.26          -245.90806       27.465133       27.864037
2018-01-13/19:00:50.30          -245.92789       27.361536       27.816913
2018-01-13/19:00:50.33          -245.94140       27.246802       27.772383
2018-01-13/19:00:50.36          -245.96164       27.148443       27.736532
2018-01-13/19:00:50.39          -245.99196       27.045654       27.688137
2018-01-13/19:00:50.42          -246.01702       26.941720       27.643986
2018-01-13/19:00:50.45          -246.06595       26.838691       27.602960
2018-01-13/19:00:50.48          -246.08820       26.743719       27.557139
2018-01-13/19:00:50.51          -246.11666       26.649817       27.524888
2018-01-13/19:00:50.55          -246.14299       26.557711       27.489018
2018-01-13/19:00:50.58          -246.17772       26.463584       27.454029
2018-01-13/19:00:50.61          -246.20090       26.377731       27.409210
2018-01-13/19:00:50.64          -246.23324       26.272235       27.363833
2018-01-13/19:00:50.67          -246.25974       26.176725       27.321447
2018-01-13/19:00:50.70          -246.28821       26.081649       27.278130
2018-01-13/19:00:50.73          -246.30191       25.983695       27.228787
2018-01-13/19:00:50.76          -246.34273       25.893574       27.171519
2018-01-13/19:00:50.80          -246.36199       25.794203       27.112091
2018-01-13/19:00:50.83          -246.39309       25.705826       27.056312
2018-01-13/19:00:50.86          -246.42672       25.618215       27.006238
2018-01-13/19:00:50.89          -246.47651       25.526379       26.956483
2018-01-13/19:00:50.92          -246.49492       25.431876       26.905471
2018-01-13/19:00:50.95          -246.52065       25.338375       26.857140
2018-01-13/19:00:50.98          -246.53756       25.248557       26.813115
2018-01-13/19:00:51.01          -246.56196       25.163586       26.763379
2018-01-13/19:00:51.05          -246.57922       25.067698       26.730445
2018-01-13/19:00:51.08          -246.61677       24.987882       26.694984
2018-01-13/19:00:51.11          -246.64105       24.882925       26.654118
2018-01-13/19:00:51.14          -246.66222       24.779568       26.610107
2018-01-13/19:00:51.17          -246.67969       24.672921       26.567339
2018-01-13/19:00:51.20          -246.71009       24.579908       26.526512
2018-01-13/19:00:51.23          -246.73676       24.484038       26.473887
2018-01-13/19:00:51.26          -246.77252       24.388907       26.427532
2018-01-13/19:00:51.30          -246.79748       24.298565       26.384475
2018-01-13/19:00:51.33          -246.82365       24.214829       26.336527
2018-01-13/19:00:51.36          -246.85222       24.121079       26.286279
2018-01-13/19:00:51.39          -246.87458       24.030109       26.242771
2018-01-13/19:00:51.42          -246.89924       23.933913       26.196356
2018-01-13/19:00:51.45          -246.91770       23.847706       26.154816
2018-01-13/19:00:51.48          -246.94137       23.750141       26.097786
2018-01-13/19:00:51.51          -246.96624       23.664583       26.054195
2018-01-13/19:00:51.55          -246.98594       23.571944       26.004350
2018-01-13/19:00:51.58          -247.01139       23.475229       25.962044
2018-01-13/19:00:51.61          -247.04286       23.382250       25.915682
2018-01-13/19:00:51.64          -247.05520       23.288334       25.881440
2018-01-13/19:00:51.67          -247.09070       23.214381       25.844572
2018-01-13/19:00:51.70          -247.12475       23.136610       25.800229
2018-01-13/19:00:51.73          -247.15840       23.044775       25.748461
2018-01-13/19:00:51.76          -247.18821       22.959898       25.715661
2018-01-13/19:00:51.80          -247.22059       22.871535       25.681338
2018-01-13/19:00:51.83          -247.25038       22.789746       25.644672
2018-01-13/19:00:51.86          -247.27708       22.707992       25.606787
2018-01-13/19:00:51.89          -247.29819       22.612074       25.571615
2018-01-13/19:00:51.92          -247.34041       22.507210       25.529151
2018-01-13/19:00:51.95          -247.36031       22.392039       25.482441
2018-01-13/19:00:51.98          -247.38710       22.291037       25.448931
2018-01-13/19:00:52.01          -247.41671       22.197053       25.411483
2018-01-13/19:00:52.05          -247.44562       22.104548       25.375884
2018-01-13/19:00:52.08          -247.47447       22.012172       25.345494
2018-01-13/19:00:52.11          -247.50104       21.913503       25.312650
2018-01-13/19:00:52.14          -247.52367       21.813966       25.281691
2018-01-13/19:00:52.17          -247.54994       21.728153       25.248967
2018-01-13/19:00:52.20          -247.57318       21.640665       25.211762
2018-01-13/19:00:52.23          -247.60196       21.548798       25.173577
2018-01-13/19:00:52.26          -247.61036       21.441418       25.130142
2018-01-13/19:00:52.30          -247.62208       21.343081       25.092664
2018-01-13/19:00:52.33          -247.63388       21.243051       25.051922
2018-01-13/19:00:52.36          -247.65797       21.137779       25.008190
2018-01-13/19:00:52.39          -247.68980       21.043355       24.967340
2018-01-13/19:00:52.42          -247.70463       20.942297       24.921965
2018-01-13/19:00:52.45          -247.72233       20.827618       24.884151
2018-01-13/19:00:52.48          -247.73365       20.726707       24.844676
2018-01-13/19:00:52.51          -247.74170       20.622030       24.812399
2018-01-13/19:00:52.55          -247.76341       20.536689       24.778314
2018-01-13/19:00:52.58          -247.77388       20.430360       24.753003
2018-01-13/19:00:52.61          -247.80016       20.337322       24.722301
2018-01-13/19:00:52.64          -247.80656       20.238033       24.694387
2018-01-13/19:00:52.67          -247.82364       20.141818       24.658697
2018-01-13/19:00:52.70          -247.84703       20.031970       24.629909
2018-01-13/19:00:52.73          -247.86253       19.922288       24.589880
2018-01-13/19:00:52.76          -247.87575       19.807511       24.558527
2018-01-13/19:00:52.80          -247.89649       19.703207       24.521505
2018-01-13/19:00:52.83          -247.92039       19.592673       24.493496
2018-01-13/19:00:52.86          -247.94703       19.501166       24.459046
2018-01-13/19:00:52.89          -247.96229       19.396586       24.428873
2018-01-13/19:00:52.92          -247.97890       19.299444       24.394475
2018-01-13/19:00:52.95          -247.99157       19.194206       24.363830
2018-01-13/19:00:52.98          -248.01013       19.100594       24.324633
2018-01-13/19:00:53.01          -248.03428       19.012407       24.286549
2018-01-13/19:00:53.05          -248.06086       18.911476       24.237023
2018-01-13/19:00:53.08          -248.08685       18.812929       24.190036
2018-01-13/19:00:53.11          -248.10788       18.709179       24.143382
2018-01-13/19:00:53.14          -248.12751       18.606898       24.102358
2018-01-13/19:00:53.17          -248.13676       18.489030       24.056008
2018-01-13/19:00:53.20          -248.15837       18.366922       24.012565
2018-01-13/19:00:53.23          -248.18360       18.251334       23.969220
2018-01-13/19:00:53.26          -248.20712       18.137036       23.928204
2018-01-13/19:00:53.30          -248.21141       18.025416       23.887577
2018-01-13/19:00:53.33          -248.23169       17.931673       23.857298
2018-01-13/19:00:53.36          -248.24071       17.820034       23.831941
2018-01-13/19:00:53.39          -248.26011       17.722791       23.800848
2018-01-13/19:00:53.42          -248.27509       17.613834       23.765564
2018-01-13/19:00:53.45          -248.30139       17.516554       23.733152
2018-01-13/19:00:53.48          -248.32481       17.418459       23.696948
2018-01-13/19:00:53.51          -248.33955       17.296279       23.654998
2018-01-13/19:00:53.55          -248.35576       17.176377       23.622484
2018-01-13/19:00:53.58          -248.38372       17.058060       23.578466
2018-01-13/19:00:53.61          -248.40420       16.940588       23.540262
2018-01-13/19:00:53.64          -248.43239       16.837053       23.501027
2018-01-13/19:00:53.67          -248.44924       16.726110       23.466145
2018-01-13/19:00:53.70          -248.47571       16.610982       23.431055
2018-01-13/19:00:53.73          -248.49982       16.507255       23.391094
2018-01-13/19:00:53.76          -248.52140       16.403926       23.356544
2018-01-13/19:00:53.80          -248.53504       16.309298       23.325179
2018-01-13/19:00:53.83          -248.55509       16.212588       23.282601
2018-01-13/19:00:53.86          -248.58672       16.113318       23.249977
2018-01-13/19:00:53.89          -248.60901       16.018783       23.207852
2018-01-13/19:00:53.92          -248.62735       15.924914       23.165665
2018-01-13/19:00:53.95          -248.64790       15.820319       23.125743
2018-01-13/19:00:53.98          -248.68096       15.726791       23.085656
2018-01-13/19:00:54.01          -248.70672       15.623479       23.046744
2018-01-13/19:00:54.05          -248.73706       15.518483       22.998246
2018-01-13/19:00:54.08          -248.76161       15.424536       22.958601
2018-01-13/19:00:54.11          -248.77914       15.338128       22.928820
2018-01-13/19:00:54.14          -248.79242       15.253759       22.893713
2018-01-13/19:00:54.17          -248.80154       15.154927       22.866839
2018-01-13/19:00:54.20          -248.81805       15.054205       22.828285
2018-01-13/19:00:54.23          -248.83546       14.965713       22.786752
2018-01-13/19:00:54.26          -248.83099       14.866401       22.746936
2018-01-13/19:00:54.30          -248.83637       14.767710       22.704396
2018-01-13/19:00:54.33          -248.84722       14.673565       22.662261
2018-01-13/19:00:54.36          -248.86889       14.581816       22.614950
2018-01-13/19:00:54.39          -248.88847       14.487236       22.569857
2018-01-13/19:00:54.42          -248.88912       14.383678       22.536187
2018-01-13/19:00:54.45          -248.92142       14.300842       22.486394
2018-01-13/19:00:54.48          -248.95246       14.218797       22.444853
2018-01-13/19:00:54.51          -248.97978       14.126286       22.406458
2018-01-13/19:00:54.55          -249.00810       14.041185       22.365722
2018-01-13/19:00:54.58          -249.02361       13.947577       22.331014
2018-01-13/19:00:54.61          -249.03243       13.854673       22.293122
2018-01-13/19:00:54.64          -249.03576       13.761522       22.262065
2018-01-13/19:00:54.67          -249.06032       13.663352       22.220556
2018-01-13/19:00:54.70          -249.08566       13.582210       22.175420
2018-01-13/19:00:54.73          -249.08977       13.480147       22.139236
2018-01-13/19:00:54.76          -249.10525       13.375202       22.104503
2018-01-13/19:00:54.80          -249.11869       13.277521       22.060980
2018-01-13/19:00:54.83          -249.13973       13.179850       22.012347
2018-01-13/19:00:54.86          -249.15979       13.083499       21.962262
2018-01-13/19:00:54.89          -249.17546       12.989192       21.930319
2018-01-13/19:00:54.92          -249.20333       12.901622       21.892862
2018-01-13/19:00:54.95          -249.21555       12.817590       21.855789
2018-01-13/19:00:54.98          -249.23559       12.723963       21.814893
2018-01-13/19:00:55.01          -249.25854       12.626877       21.770603
2018-01-13/19:00:55.05          -249.27981       12.538273       21.726721
2018-01-13/19:00:55.08          -249.29199       12.442885       21.689582
2018-01-13/19:00:55.11          -249.30738       12.351418       21.650473
2018-01-13/19:00:55.14          -249.34016       12.267993       21.606845
2018-01-13/19:00:55.17          -249.35574       12.178763       21.561284
2018-01-13/19:00:55.20          -249.37071       12.079038       21.520107
2018-01-13/19:00:55.23          -249.39449       11.994328       21.478094
2018-01-13/19:00:55.26          -249.41227       11.904366       21.442103
2018-01-13/19:00:55.30          -249.43331       11.828104       21.406186
2018-01-13/19:00:55.33          -249.43565       11.732404       21.358822
2018-01-13/19:00:55.36          -249.45158       11.644730       21.309497
2018-01-13/19:00:55.39          -249.46081       11.566197       21.266192
2018-01-13/19:00:55.42          -249.48087       11.481295       21.221589
2018-01-13/19:00:55.45          -249.51768       11.405758       21.169083
2018-01-13/19:00:55.48          -249.54367       11.336567       21.117885
2018-01-13/19:00:55.51          -249.56826       11.250160       21.068915
2018-01-13/19:00:55.55          -249.59784       11.164652       21.012406
2018-01-13/19:00:55.58          -249.61911       11.080646       20.962850
2018-01-13/19:00:55.61          -249.66220       11.004548       20.920685
2018-01-13/19:00:55.64          -249.69835       10.925885       20.875915
2018-01-13/19:00:55.67          -249.72153       10.833712       20.834504
2018-01-13/19:00:55.70          -249.74123       10.760267       20.797149
2018-01-13/19:00:55.73          -249.73838       10.674418       20.767266
2018-01-13/19:00:55.76          -249.76090       10.593554       20.729734
2018-01-13/19:00:55.80          -249.77242       10.514027       20.690828
2018-01-13/19:00:55.83          -249.79187       10.431610       20.654028
2018-01-13/19:00:55.86          -249.80249       10.327294       20.606971
2018-01-13/19:00:55.89          -249.80836       10.242837       20.559172
2018-01-13/19:00:55.92          -249.80899       10.154183       20.519509
2018-01-13/19:00:55.95          -249.82565       10.060456       20.479536
2018-01-13/19:00:55.98          -249.83662       9.9573656       20.441727
2018-01-13/19:00:56.01          -249.86758       9.8629595       20.399872
2018-01-13/19:00:56.05          -249.87015       9.7546650       20.363106
2018-01-13/19:00:56.08          -249.88624       9.6633251       20.325713
2018-01-13/19:00:56.11          -249.90621       9.5702639       20.282522
2018-01-13/19:00:56.14          -249.93814       9.4947797       20.243636
2018-01-13/19:00:56.17          -249.94222       9.3916973       20.207247
2018-01-13/19:00:56.20          -249.96109       9.3047475       20.161973
2018-01-13/19:00:56.23          -249.98152       9.2240647       20.122922
2018-01-13/19:00:56.26          -249.99444       9.1504019       20.081859
2018-01-13/19:00:56.30          -250.02120       9.0708357       20.032909
2018-01-13/19:00:56.33          -250.05076       8.9941289       19.977980
2018-01-13/19:00:56.36          -250.05808       8.8921592       19.930494
2018-01-13/19:00:56.39          -250.06626       8.8051913       19.889155
2018-01-13/19:00:56.42          -250.05342       8.7154680       19.844527
2018-01-13/19:00:56.45          -250.06230       8.6369285       19.808587
2018-01-13/19:00:56.48          -250.07933       8.5459222       19.776056
2018-01-13/19:00:56.51          -250.08702       8.4595911       19.734000
2018-01-13/19:00:56.55          -250.10697       8.3723051       19.696175
2018-01-13/19:00:56.58          -250.11555       8.2894378       19.654966
2018-01-13/19:00:56.61          -250.12228       8.1853831       19.621133
2018-01-13/19:00:56.64          -250.14834       8.0928772       19.577944
2018-01-13/19:00:56.67          -250.16499       7.9980109       19.532324
2018-01-13/19:00:56.70          -250.19582       7.8925539       19.501058
2018-01-13/19:00:56.73          -250.22748       7.8039202       19.460901
2018-01-13/19:00:56.76          -250.24042       7.7073413       19.414627
2018-01-13/19:00:56.80          -250.26819       7.6147712       19.380268
2018-01-13/19:00:56.83          -250.27381       7.5096277       19.346307
2018-01-13/19:00:56.86          -250.28915       7.4054985       19.320027
2018-01-13/19:00:56.89          -250.30038       7.3114569       19.287180
2018-01-13/19:00:56.92          -250.31335       7.2202369       19.254027
2018-01-13/19:00:56.95          -250.32527       7.1289789       19.226566
2018-01-13/19:00:56.98          -250.34090       7.0484701       19.182893
2018-01-13/19:00:57.01          -250.34246       6.9575374       19.144388
2018-01-13/19:00:57.05          -250.35813       6.8811350       19.102693
2018-01-13/19:00:57.08          -250.37040       6.7901467       19.060317
2018-01-13/19:00:57.11          -250.37577       6.7007047       19.017323
2018-01-13/19:00:57.14          -250.37929       6.6047799       18.964848
2018-01-13/19:00:57.17          -250.38716       6.5195047       18.910623
2018-01-13/19:00:57.20          -250.38014       6.4300949       18.862742
2018-01-13/19:00:57.23          -250.38079       6.3417324       18.815638
2018-01-13/19:00:57.26          -250.38425       6.2544170       18.777564
2018-01-13/19:00:57.30          -250.40261       6.1696656       18.735105
2018-01-13/19:00:57.33          -250.40012       6.0624991       18.701731
2018-01-13/19:00:57.36          -250.40517       5.9786617       18.660725
2018-01-13/19:00:57.39          -250.43046       5.8839205       18.609748
2018-01-13/19:00:57.42          -250.44859       5.7871620       18.571792
2018-01-13/19:00:57.45          -250.47020       5.6873156       18.537084
2018-01-13/19:00:57.48          -250.47736       5.5816236       18.503587
2018-01-13/19:00:57.51          -250.49311       5.4758929       18.477571
2018-01-13/19:00:57.55          -250.50783       5.3688543       18.446142
2018-01-13/19:00:57.58          -250.51692       5.2519869       18.424728
2018-01-13/19:00:57.61          -250.53578       5.1462045       18.399963
2018-01-13/19:00:57.64          -250.56662       5.0321073       18.378068
2018-01-13/19:00:57.67          -250.58145       4.9271902       18.358469
2018-01-13/19:00:57.70          -250.58985       4.8262247       18.335076
2018-01-13/19:00:57.73          -250.59398       4.7300575       18.315498
2018-01-13/19:00:57.76          -250.61544       4.6405863       18.298535
2018-01-13/19:00:57.80          -250.63058       4.5417971       18.269296
2018-01-13/19:00:57.83          -250.63943       4.4388308       18.253874
2018-01-13/19:00:57.86          -250.64305       4.3379200       18.220543
2018-01-13/19:00:57.89          -250.66836       4.2371882       18.182791
2018-01-13/19:00:57.92          -250.67143       4.1199352       18.148668
2018-01-13/19:00:57.95          -250.68134       4.0013249       18.120396
2018-01-13/19:00:57.98          -250.69394       3.8831610       18.087421
2018-01-13/19:00:58.01          -250.70482       3.7750374       18.052869
2018-01-13/19:00:58.05          -250.72270       3.6708355       18.013770
2018-01-13/19:00:58.08          -250.73662       3.5703697       17.970668
2018-01-13/19:00:58.11          -250.75504       3.4786570       17.917352
2018-01-13/19:00:58.14          -250.78522       3.3866774       17.867534
2018-01-13/19:00:58.17          -250.80612       3.3001266       17.827100
2018-01-13/19:00:58.20          -250.81621       3.2114551       17.778790
2018-01-13/19:00:58.23          -250.82321       3.1374405       17.712323
2018-01-13/19:00:58.26          -250.84090       3.0646902       17.653088
2018-01-13/19:00:58.30          -250.85586       2.9760109       17.596553
2018-01-13/19:00:58.33          -250.88502       2.9042848       17.535540
2018-01-13/19:00:58.36          -250.90108       2.8341162       17.471430
2018-01-13/19:00:58.39          -250.92313       2.7547751       17.405179
2018-01-13/19:00:58.42          -250.93934       2.6767232       17.345678
2018-01-13/19:00:58.45          -250.94836       2.5915318       17.273068
2018-01-13/19:00:58.48          -250.96702       2.5237601       17.194470
2018-01-13/19:00:58.51          -250.97366       2.4455359       17.127988
2018-01-13/19:00:58.55          -250.98437       2.3762163       17.058363
2018-01-13/19:00:58.58          -251.00307       2.3110271       16.983723
2018-01-13/19:00:58.61          -251.00791       2.2232035       16.911666
2018-01-13/19:00:58.64          -251.01700       2.1318689       16.846951
2018-01-13/19:00:58.67          -251.02820       2.0490215       16.780040
2018-01-13/19:00:58.70          -251.05104       1.9565666       16.706802
2018-01-13/19:00:58.73          -251.06383       1.8700066       16.638923
2018-01-13/19:00:58.76          -251.07840       1.7816881       16.576604
2018-01-13/19:00:58.80          -251.10104       1.6955020       16.519048
2018-01-13/19:00:58.83          -251.10598       1.5984815       16.458851
2018-01-13/19:00:58.86          -251.11801       1.5177762       16.400007
2018-01-13/19:00:58.89          -251.13193       1.4322969       16.332393
2018-01-13/19:00:58.92          -251.14423       1.3391768       16.265770
2018-01-13/19:00:58.95          -251.15170       1.2360418       16.200203
2018-01-13/19:00:58.98          -251.14027       1.1355759       16.133089
2018-01-13/19:00:59.01          -251.14192       1.0381315       16.063219
2018-01-13/19:00:59.05          -251.14234      0.94438080       15.992490
2018-01-13/19:00:59.08          -251.14588      0.84754785       15.926952
2018-01-13/19:00:59.11          -251.14766      0.75069620       15.870873
2018-01-13/19:00:59.14          -251.14480      0.63882552       15.811306
2018-01-13/19:00:59.17          -251.14820      0.54238431       15.756180
2018-01-13/19:00:59.20          -251.17359      0.44477857       15.701914
2018-01-13/19:00:59.23          -251.18820      0.35483028       15.641704
2018-01-13/19:00:59.26          -251.20297      0.26421809       15.584156
2018-01-13/19:00:59.30          -251.21458      0.17946663       15.530574
2018-01-13/19:00:59.33          -251.22337     0.080540581       15.482945
2018-01-13/19:00:59.36          -251.23063    -0.018792396       15.416095
2018-01-13/19:00:59.39          -251.24416     -0.12378333       15.333437
2018-01-13/19:00:59.42          -251.27186     -0.23035259       15.248205
2018-01-13/19:00:59.45          -251.28910     -0.34779750       15.157117
2018-01-13/19:00:59.48          -251.28474     -0.45842676       15.063296
2018-01-13/19:00:59.51          -251.28653     -0.57016319       14.966087
2018-01-13/19:00:59.55          -251.29277     -0.67061793       14.880833
2018-01-13/19:00:59.58          -251.29461     -0.78129263       14.789510
2018-01-13/19:00:59.61          -251.31484     -0.87087936       14.691230
2018-01-13/19:00:59.64          -251.32038     -0.96437969       14.620901
2018-01-13/19:00:59.67          -251.33637      -1.0383093       14.552543
2018-01-13/19:00:59.70          -251.34065      -1.1180953       14.488548
2018-01-13/19:00:59.73          -251.35694      -1.1946381       14.414415
2018-01-13/19:00:59.76          -251.37973      -1.2797023       14.350024
2018-01-13/19:00:59.80          -251.38990      -1.3640973       14.296313
2018-01-13/19:00:59.83          -251.40362      -1.4500121       14.225646
2018-01-13/19:00:59.86          -251.41002      -1.5372352       14.165411
2018-01-13/19:00:59.89          -251.40737      -1.6429553       14.119817
2018-01-13/19:00:59.92          -251.42563      -1.7321656       14.059853
2018-01-13/19:00:59.95          -251.43766      -1.8470800       14.001330
2018-01-13/19:00:59.98          -251.45270      -1.9530752       13.945335
2018-01-13/19:01:00.01          -251.45131      -2.0640463       13.902612
2018-01-13/19:01:00.05          -251.45727      -2.1623946       13.849503
2018-01-13/19:01:00.08          -251.46432      -2.2709859       13.796629
2018-01-13/19:01:00.11          -251.47625      -2.3756680       13.750537
2018-01-13/19:01:00.14          -251.49174      -2.4766428       13.713574
2018-01-13/19:01:00.17          -251.51494      -2.5719841       13.653245
2018-01-13/19:01:00.20          -251.53474      -2.6860650       13.590320
2018-01-13/19:01:00.23          -251.55501      -2.7907959       13.535355
2018-01-13/19:01:00.26          -251.56534      -2.9013846       13.475278
2018-01-13/19:01:00.30          -251.58407      -3.0139743       13.416113
2018-01-13/19:01:00.33          -251.58824      -3.1348328       13.359456
2018-01-13/19:01:00.36          -251.60915      -3.2411426       13.320927
2018-01-13/19:01:00.39          -251.61818      -3.3552722       13.280195
2018-01-13/19:01:00.42          -251.62880      -3.4657413       13.223477
2018-01-13/19:01:00.45          -251.63294      -3.5768327       13.187072
2018-01-13/19:01:00.48          -251.64667      -3.6818488       13.144643
2018-01-13/19:01:00.51          -251.64741      -3.7901133       13.099817
2018-01-13/19:01:00.55          -251.66294      -3.8981942       13.051865
2018-01-13/19:01:00.58          -251.66260      -4.0034285       13.008800
2018-01-13/19:01:00.61          -251.65987      -4.1032079       12.973792
2018-01-13/19:01:00.64          -251.65543      -4.2071230       12.928055
2018-01-13/19:01:00.67          -251.64916      -4.3036198       12.895009
2018-01-13/19:01:00.70          -251.65526      -4.4130013       12.868878
2018-01-13/19:01:00.73          -251.65646      -4.5247883       12.834024
2018-01-13/19:01:00.76          -251.64224      -4.6371782       12.813926
2018-01-13/19:01:00.80          -251.62959      -4.7373690       12.786925
2018-01-13/19:01:00.83          -251.62115      -4.8151344       12.768546
2018-01-13/19:01:00.86          -251.62465      -4.8966244       12.747174
2018-01-13/19:01:00.89          -251.63121      -4.9735370       12.721156
2018-01-13/19:01:00.92          -251.63254      -5.0489136       12.703296
2018-01-13/19:01:00.95          -251.64672      -5.1330563       12.674164
2018-01-13/19:01:00.98          -251.65631      -5.2095544       12.641541
2018-01-13/19:01:01.01          -251.67036      -5.2945471       12.611740
2018-01-13/19:01:01.05          -251.68930      -5.3826325       12.577649
2018-01-13/19:01:01.08          -251.71542      -5.4761962       12.545540
2018-01-13/19:01:01.11          -251.72180      -5.5895404       12.520868
2018-01-13/19:01:01.14          -251.72724      -5.6878153       12.511663
2018-01-13/19:01:01.17          -251.73654      -5.7832894       12.490773
2018-01-13/19:01:01.20          -251.73983      -5.8822395       12.460944
2018-01-13/19:01:01.23          -251.73470      -5.9848872       12.430221
2018-01-13/19:01:01.26          -251.73737      -6.0768713       12.397032
2018-01-13/19:01:01.30          -251.73050      -6.1592604       12.358778
2018-01-13/19:01:01.33          -251.73684      -6.2377429       12.318417
2018-01-13/19:01:01.36          -251.73366      -6.3153457       12.276974
2018-01-13/19:01:01.39          -251.73159      -6.3831349       12.231814
2018-01-13/19:01:01.42          -251.71507      -6.4622527       12.174836
2018-01-13/19:01:01.45          -251.71740      -6.5324862       12.124649
2018-01-13/19:01:01.48          -251.72405      -6.5975246       12.059596
2018-01-13/19:01:01.51          -251.74254      -6.6630156       11.992844
2018-01-13/19:01:01.55          -251.74016      -6.7319594       11.925449
2018-01-13/19:01:01.58          -251.73759      -6.7959017       11.862607
2018-01-13/19:01:01.61          -251.72128      -6.8528533       11.795225
2018-01-13/19:01:01.64          -251.71886      -6.9174475       11.735032
2018-01-13/19:01:01.67          -251.71528      -6.9857646       11.670719
2018-01-13/19:01:01.70          -251.72144      -7.0486650       11.602999
2018-01-13/19:01:01.73          -251.71206      -7.1215503       11.540231
2018-01-13/19:01:01.76          -251.71834      -7.2020998       11.475213
2018-01-13/19:01:01.80          -251.71698      -7.2812989       11.426382
2018-01-13/19:01:01.83          -251.72405      -7.3782059       11.371378
2018-01-13/19:01:01.86          -251.72951      -7.4827217       11.317383
2018-01-13/19:01:01.89          -251.73913      -7.5872715       11.258983
2018-01-13/19:01:01.92          -251.73745      -7.6893737       11.206921
2018-01-13/19:01:01.95          -251.75047      -7.7952103       11.155014
2018-01-13/19:01:01.98          -251.76775      -7.9043638       11.097418
2018-01-13/19:01:02.01          -251.77557      -8.0226509       11.031540
2018-01-13/19:01:02.05          -251.76852      -8.1409266       10.973974
2018-01-13/19:01:02.08          -251.78053      -8.2477667       10.890571
2018-01-13/19:01:02.11          -251.78693      -8.3500086       10.813270
2018-01-13/19:01:02.14          -251.80003      -8.4512054       10.724190
2018-01-13/19:01:02.17          -251.80550      -8.5637162       10.640231
2018-01-13/19:01:02.20          -251.82552      -8.6664605       10.551804
2018-01-13/19:01:02.23          -251.82685      -8.7659392       10.457279
2018-01-13/19:01:02.26          -251.83152      -8.8678173       10.363402
2018-01-13/19:01:02.30          -251.85207      -8.9727649       10.277741
2018-01-13/19:01:02.33          -251.87083      -9.0816505       10.186564
2018-01-13/19:01:02.36          -251.86115      -9.1928446       10.105753
2018-01-13/19:01:02.39          -251.87254      -9.2842374       10.028199
2018-01-13/19:01:02.42          -251.87388      -9.3655731       9.9578665
2018-01-13/19:01:02.45          -251.88668      -9.4371440       9.8818178
2018-01-13/19:01:02.48          -251.89527      -9.5041656       9.8043390
2018-01-13/19:01:02.51          -251.91267      -9.5760098       9.7167703
2018-01-13/19:01:02.55          -251.93775      -9.6483113       9.6319513
2018-01-13/19:01:02.58          -251.94523      -9.7203908       9.5392740
2018-01-13/19:01:02.61          -251.97171      -9.7840268       9.4429522
2018-01-13/19:01:02.64          -251.98741      -9.8529087       9.3426933
2018-01-13/19:01:02.67          -251.98654      -9.9315763       9.2399977
2018-01-13/19:01:02.70          -251.98691      -10.015499       9.1401855
2018-01-13/19:01:02.73          -251.98563      -10.097005       9.0485424
2018-01-13/19:01:02.76          -251.97407      -10.171540       8.9516969
2018-01-13/19:01:02.80          -251.96423      -10.256291       8.8695732
2018-01-13/19:01:02.83          -251.95318      -10.340377       8.7904823
2018-01-13/19:01:02.86          -251.93753      -10.415361       8.7059404
2018-01-13/19:01:02.89          -251.89863      -10.482625       8.6287504
2018-01-13/19:01:02.92          -251.89910      -10.543028       8.5478277
2018-01-13/19:01:02.95          -251.89853      -10.606466       8.4765334
2018-01-13/19:01:02.98          -251.90662      -10.675782       8.4075318
2018-01-13/19:01:03.01          -251.90768      -10.747457       8.3411592
2018-01-13/19:01:03.05          -251.91788      -10.829824       8.2758832
2018-01-13/19:01:03.08          -251.93762      -10.916119       8.2157103
2018-01-13/19:01:03.11          -251.95267      -10.997190       8.1533512
2018-01-13/19:01:03.14          -251.98073      -11.085217       8.0993520
2018-01-13/19:01:03.17          -252.02132      -11.172385       8.0509603
2018-01-13/19:01:03.20          -252.02302      -11.267253       8.0201083
2018-01-13/19:01:03.23          -252.03528      -11.352811       7.9787855
2018-01-13/19:01:03.26          -252.05732      -11.424652       7.9379481
2018-01-13/19:01:03.30          -252.07554      -11.515015       7.9017058
2018-01-13/19:01:03.33          -252.10992      -11.608034       7.8639355
2018-01-13/19:01:03.36          -252.13823      -11.693005       7.8223753
2018-01-13/19:01:03.39          -252.15563      -11.785759       7.7912127
2018-01-13/19:01:03.42          -252.16956      -11.882664       7.7587742
2018-01-13/19:01:03.45          -252.19190      -11.975899       7.7272514
2018-01-13/19:01:03.48          -252.22054      -12.065224       7.6949454
2018-01-13/19:01:03.51          -252.23834      -12.151363       7.6808234
2018-01-13/19:01:03.55          -252.23465      -12.246726       7.6516269
2018-01-13/19:01:03.58          -252.24101      -12.320959       7.6242134
2018-01-13/19:01:03.61          -252.21897      -12.393195       7.5960388
2018-01-13/19:01:03.64          -252.19980      -12.468518       7.5566855
2018-01-13/19:01:03.67          -252.18727      -12.531257       7.5106778
2018-01-13/19:01:03.70          -252.17321      -12.590681       7.4735078
2018-01-13/19:01:03.73          -252.13139      -12.655067       7.4389992
2018-01-13/19:01:03.76          -252.10371      -12.710800       7.3960155
2018-01-13/19:01:03.80          -252.08816      -12.786697       7.3456529
2018-01-13/19:01:03.83          -252.08989      -12.860131       7.3089660
2018-01-13/19:01:03.86          -252.07733      -12.932744       7.2611142
2018-01-13/19:01:03.89          -252.09194      -13.016498       7.2151785
2018-01-13/19:01:03.92          -252.08698      -13.089330       7.1753084
2018-01-13/19:01:03.95          -252.08559      -13.165452       7.1335214
2018-01-13/19:01:03.98          -252.07492      -13.230249       7.0879756
2018-01-13/19:01:04.01          -252.07872      -13.297873       7.0451688
2018-01-13/19:01:04.05          -252.08389      -13.368316       7.0039253
2018-01-13/19:01:04.08          -252.07170      -13.440932       6.9542063
2018-01-13/19:01:04.11          -252.05591      -13.511394       6.9005317
2018-01-13/19:01:04.14          -252.05182      -13.594513       6.8445709
2018-01-13/19:01:04.17          -252.03541      -13.672385       6.7914895
2018-01-13/19:01:04.20          -252.02427      -13.750857       6.7491945
2018-01-13/19:01:04.23          -252.00498      -13.829760       6.7053717
2018-01-13/19:01:04.26          -251.99943      -13.917167       6.6681292
2018-01-13/19:01:04.30          -252.01030      -14.005472       6.6307063
2018-01-13/19:01:04.33          -252.00407      -14.101566       6.6012295
2018-01-13/19:01:04.36          -252.00087      -14.187602       6.5801105
2018-01-13/19:01:04.39          -251.98885      -14.282590       6.5521828
2018-01-13/19:01:04.42          -251.97990      -14.374583       6.5215595
2018-01-13/19:01:04.45          -251.97381      -14.464170       6.4927744
2018-01-13/19:01:04.48          -251.95787      -14.565578       6.4537370
2018-01-13/19:01:04.51          -251.94844      -14.671274       6.4264090
2018-01-13/19:01:04.55          -251.93929      -14.767915       6.3853627
2018-01-13/19:01:04.58          -251.90730      -14.875627       6.3466433
2018-01-13/19:01:04.61          -251.88512      -14.976668       6.2973219
2018-01-13/19:01:04.64          -251.86531      -15.087381       6.2380940
2018-01-13/19:01:04.67          -251.84215      -15.201510       6.1913225
2018-01-13/19:01:04.70          -251.83040      -15.310144       6.1499200
2018-01-13/19:01:04.73          -251.80912      -15.410746       6.1053838
2018-01-13/19:01:04.76          -251.80139      -15.501930       6.0698758
2018-01-13/19:01:04.80          -251.80141      -15.579448       6.0278934
2018-01-13/19:01:04.83          -251.80325      -15.670378       5.9994089
2018-01-13/19:01:04.86          -251.81914      -15.752410       5.9676379
2018-01-13/19:01:04.89          -251.82576      -15.841658       5.9342013
2018-01-13/19:01:04.92          -251.83999      -15.932562       5.9106850
2018-01-13/19:01:04.95          -251.85896      -16.024406       5.8782865
2018-01-13/19:01:04.98          -251.87424      -16.106700       5.8451394
2018-01-13/19:01:05.01          -251.88221      -16.191702       5.8243525
2018-01-13/19:01:05.05          -251.89765      -16.276157       5.7958337
2018-01-13/19:01:05.08          -251.89167      -16.380561       5.7791124
2018-01-13/19:01:05.11          -251.88095      -16.480891       5.7542961
2018-01-13/19:01:05.14          -251.86918      -16.586702       5.7221563
2018-01-13/19:01:05.17          -251.85666      -16.691099       5.7048722
2018-01-13/19:01:05.20          -251.86161      -16.780568       5.6757590
2018-01-13/19:01:05.23          -251.86877      -16.860701       5.6450401
2018-01-13/19:01:05.26          -251.87123      -16.954078       5.6141897
2018-01-13/19:01:05.30          -251.86563      -17.049680       5.5785718
2018-01-13/19:01:05.33          -251.85119      -17.148679       5.5491462
2018-01-13/19:01:05.36          -251.86041      -17.234250       5.5123275
2018-01-13/19:01:05.39          -251.87595      -17.317372       5.4766813
2018-01-13/19:01:05.42          -251.87491      -17.397497       5.4365939
2018-01-13/19:01:05.45          -251.88175      -17.481556       5.3927988
2018-01-13/19:01:05.48          -251.86660      -17.570195       5.3481747
2018-01-13/19:01:05.51          -251.86576      -17.649808       5.3166285
2018-01-13/19:01:05.55          -251.83620      -17.737631       5.2921549
2018-01-13/19:01:05.58          -251.82474      -17.824656       5.2612932
2018-01-13/19:01:05.61          -251.82650      -17.909312       5.2303017
2018-01-13/19:01:05.64          -251.81600      -17.998762       5.1951022
2018-01-13/19:01:05.67          -251.80433      -18.096156       5.1538921
2018-01-13/19:01:05.70          -251.79942      -18.194566       5.1237683
2018-01-13/19:01:05.73          -251.80148      -18.286093       5.0851241
2018-01-13/19:01:05.76          -251.81248      -18.383248       5.0521510
2018-01-13/19:01:05.80          -251.79252      -18.480496       5.0068320
2018-01-13/19:01:05.83          -251.79542      -18.564040       4.9631018
2018-01-13/19:01:05.86          -251.80912      -18.645355       4.9272766
2018-01-13/19:01:05.89          -251.80790      -18.726220       4.8919254
2018-01-13/19:01:05.92          -251.80753      -18.811837       4.8404604
2018-01-13/19:01:05.95          -251.80654      -18.887942       4.8025058
2018-01-13/19:01:05.98          -251.80780      -18.954593       4.7498841
2018-01-13/19:01:06.01          -251.79731      -19.028230       4.6957846
2018-01-13/19:01:06.05          -251.77613      -19.097684       4.6474653
2018-01-13/19:01:06.08          -251.77042      -19.172735       4.6053684
2018-01-13/19:01:06.11          -251.76419      -19.249804       4.5586256
2018-01-13/19:01:06.14          -251.75493      -19.331282       4.5035258
2018-01-13/19:01:06.17          -251.74666      -19.412548       4.4479485
2018-01-13/19:01:06.20          -251.74504      -19.493041       4.4066757
2018-01-13/19:01:06.23          -251.75999      -19.566265       4.3508331
2018-01-13/19:01:06.26          -251.77070      -19.652010       4.3067150
2018-01-13/19:01:06.30          -251.76917      -19.738433       4.2602969
2018-01-13/19:01:06.33          -251.78802      -19.815059       4.2137114
2018-01-13/19:01:06.36          -251.82056      -19.881293       4.1637330
2018-01-13/19:01:06.39          -251.85673      -19.951167       4.1197098
2018-01-13/19:01:06.42          -251.88649      -20.021688       4.0777485
2018-01-13/19:01:06.45          -251.91540      -20.093056       4.0389068
2018-01-13/19:01:06.48          -251.94564      -20.161214       3.9937644
2018-01-13/19:01:06.51          -251.95484      -20.250829       3.9605493
2018-01-13/19:01:06.55          -251.96795      -20.336592       3.9215094
2018-01-13/19:01:06.58          -251.99790      -20.423607       3.8882687
2018-01-13/19:01:06.61          -252.00107      -20.509710       3.8571622
2018-01-13/19:01:06.64          -252.00113      -20.605664       3.8229665
2018-01-13/19:01:06.67          -252.00165      -20.686407       3.7834788
2018-01-13/19:01:06.70          -251.99019      -20.777399       3.7431447
2018-01-13/19:01:06.73          -251.97705      -20.872633       3.6920964
2018-01-13/19:01:06.76          -251.94943      -20.966647       3.6533390
2018-01-13/19:01:06.80          -251.92805      -21.045085       3.6058114
2018-01-13/19:01:06.83          -251.90616      -21.114217       3.5535271
2018-01-13/19:01:06.86          -251.89061      -21.185486       3.5083440
2018-01-13/19:01:06.89          -251.86711      -21.262260       3.4571598
2018-01-13/19:01:06.92          -251.83690      -21.344154       3.4158556
2018-01-13/19:01:06.95          -251.80216      -21.437326       3.3810019
2018-01-13/19:01:06.98          -251.78340      -21.516672       3.3359723
2018-01-13/19:01:07.01          -251.77204      -21.598268       3.3054381
2018-01-13/19:01:07.05          -251.76461      -21.684685       3.2730910
2018-01-13/19:01:07.08          -251.76655      -21.758502       3.2371711
2018-01-13/19:01:07.11          -251.76799      -21.840415       3.2175719
2018-01-13/19:01:07.14          -251.76634      -21.911019       3.1966459
2018-01-13/19:01:07.17          -251.78608      -21.985971       3.1791426
2018-01-13/19:01:07.20          -251.80372      -22.056555       3.1618637
2018-01-13/19:01:07.23          -251.82713      -22.138075       3.1412326
2018-01-13/19:01:07.26          -251.84816      -22.228387       3.1326701
2018-01-13/19:01:07.30          -251.87178      -22.313476       3.1056077
2018-01-13/19:01:07.33          -251.89913      -22.405500       3.0832487
2018-01-13/19:01:07.36          -251.90772      -22.506879       3.0620208
2018-01-13/19:01:07.39          -251.91557      -22.605203       3.0406373
2018-01-13/19:01:07.42          -251.91984      -22.702886       3.0172545
2018-01-13/19:01:07.45          -251.91867      -22.788139       2.9933753
2018-01-13/19:01:07.48          -251.90884      -22.873215       2.9672116
2018-01-13/19:01:07.51          -251.89946      -22.952916       2.9339113
2018-01-13/19:01:07.55          -251.88140      -23.029430       2.8943702
2018-01-13/19:01:07.58          -251.86665      -23.114074       2.8686114
2018-01-13/19:01:07.61          -251.83633      -23.179997       2.8397104
2018-01-13/19:01:07.64          -251.80779      -23.249095       2.8183773
2018-01-13/19:01:07.67          -251.78536      -23.320498       2.7877723
2018-01-13/19:01:07.70          -251.75345      -23.401212       2.7620242
2018-01-13/19:01:07.73          -251.74094      -23.483666       2.7366902
2018-01-13/19:01:07.76          -251.73771      -23.566052       2.7150828
2018-01-13/19:01:07.80          -251.72430      -23.652070       2.7020417
2018-01-13/19:01:07.83          -251.71522      -23.741766       2.6911734
2018-01-13/19:01:07.86          -251.71418      -23.802053       2.6788786
2018-01-13/19:01:07.89          -251.72434      -23.880020       2.6636968
2018-01-13/19:01:07.92          -251.72522      -23.961124       2.6618114
2018-01-13/19:01:07.95          -251.72955      -24.036552       2.6592124
2018-01-13/19:01:07.98          -251.74604      -24.102283       2.6470499
2018-01-13/19:01:08.01          -251.74114      -24.186369       2.6317367
2018-01-13/19:01:08.05          -251.72976      -24.286261       2.6088549
2018-01-13/19:01:08.08          -251.71718      -24.374138       2.5888708
2018-01-13/19:01:08.11          -251.71187      -24.457907       2.5676078
2018-01-13/19:01:08.14          -251.70547      -24.557099       2.5502516
2018-01-13/19:01:08.17          -251.68393      -24.645130       2.5377365
2018-01-13/19:01:08.20          -251.66980      -24.733817       2.5246739
2018-01-13/19:01:08.23          -251.66911      -24.822526       2.5108905
2018-01-13/19:01:08.26          -251.66956      -24.905991       2.4992251
2018-01-13/19:01:08.30          -251.66617      -24.992078       2.4862162
2018-01-13/19:01:08.33          -251.67765      -25.065439       2.4628131
2018-01-13/19:01:08.36          -251.69962      -25.143588       2.4381911
2018-01-13/19:01:08.39          -251.69622      -25.232310       2.4213332
2018-01-13/19:01:08.42          -251.67970      -25.319542       2.4013234
2018-01-13/19:01:08.45          -251.67228      -25.400116       2.3744628
2018-01-13/19:01:08.48          -251.67714      -25.475785       2.3387701
2018-01-13/19:01:08.51          -251.65623      -25.563165       2.3068611
2018-01-13/19:01:08.55          -251.64344      -25.652772       2.2725948
2018-01-13/19:01:08.58          -251.63580      -25.738128       2.2483978
2018-01-13/19:01:08.61          -251.61032      -25.824004       2.2339025
2018-01-13/19:01:08.64          -251.58405      -25.906497       2.2114018
2018-01-13/19:01:08.67          -251.58886      -25.973568       2.1847805
2018-01-13/19:01:08.70          -251.58074      -26.037116       2.1615550
2018-01-13/19:01:08.73          -251.56858      -26.116719       2.1436568
2018-01-13/19:01:08.76          -251.56516      -26.183962       2.1207357
2018-01-13/19:01:08.80          -251.56516      -26.259556       2.0933514
2018-01-13/19:01:08.83          -251.56319      -26.346902       2.0670600
2018-01-13/19:01:08.86          -251.56096      -26.423176       2.0373211
2018-01-13/19:01:08.89          -251.56726      -26.506168       2.0093030
2018-01-13/19:01:08.92          -251.56765      -26.590451       1.9840958
2018-01-13/19:01:08.95          -251.56239      -26.668589       1.9629738
2018-01-13/19:01:08.98          -251.55505      -26.750636       1.9251847
2018-01-13/19:01:09.01          -251.56663      -26.815611       1.8927217
2018-01-13/19:01:09.05          -251.57329      -26.902816       1.8609087
2018-01-13/19:01:09.08          -251.58284      -26.976619       1.8386029
2018-01-13/19:01:09.11          -251.58128      -27.050013       1.8141929
2018-01-13/19:01:09.14          -251.56788      -27.125579       1.7745343
2018-01-13/19:01:09.17          -251.56330      -27.197804       1.7417193
2018-01-13/19:01:09.20          -251.55531      -27.268848       1.7154327
2018-01-13/19:01:09.23          -251.53881      -27.358821       1.6917191
2018-01-13/19:01:09.26          -251.53484      -27.438033       1.6754679
2018-01-13/19:01:09.30          -251.53153      -27.528305       1.6477404
2018-01-13/19:01:09.33          -251.51617      -27.618696       1.6262493
2018-01-13/19:01:09.36          -251.50054      -27.715014       1.6015475
2018-01-13/19:01:09.39          -251.49158      -27.799113       1.5779669
2018-01-13/19:01:09.42          -251.50293      -27.880286       1.5614419
2018-01-13/19:01:09.45          -251.50332      -27.961647       1.5324122
2018-01-13/19:01:09.48          -251.50690      -28.031956       1.4992632
2018-01-13/19:01:09.51          -251.50458      -28.097852       1.4688737
2018-01-13/19:01:09.55          -251.50733      -28.181812       1.4409966
2018-01-13/19:01:09.58          -251.51055      -28.256256       1.4078564
2018-01-13/19:01:09.61          -251.51479      -28.331973       1.3631877
2018-01-13/19:01:09.64          -251.52420      -28.401867       1.3135546
2018-01-13/19:01:09.67          -251.52456      -28.478756       1.2786253
2018-01-13/19:01:09.70          -251.51358      -28.559992       1.2442208
2018-01-13/19:01:09.73          -251.50885      -28.637358       1.2220508
2018-01-13/19:01:09.76          -251.50441      -28.721599       1.2052691
2018-01-13/19:01:09.80          -251.50703      -28.792136       1.1726396
2018-01-13/19:01:09.83          -251.50381      -28.868398       1.1357305
2018-01-13/19:01:09.86          -251.49474      -28.946253       1.1094926
2018-01-13/19:01:09.89          -251.49175      -29.015112       1.0869012
2018-01-13/19:01:09.92          -251.48877      -29.095309       1.0644732
2018-01-13/19:01:09.95          -251.49139      -29.177174       1.0320360
2018-01-13/19:01:09.98          -251.49230      -29.250549      0.99981041
2018-01-13/19:01:10.01          -251.48925      -29.323252      0.96749503
2018-01-13/19:01:10.05          -251.48345      -29.400200      0.93013877
2018-01-13/19:01:10.08          -251.47808      -29.490319      0.90089529
2018-01-13/19:01:10.11          -251.48562      -29.567002      0.88108151
2018-01-13/19:01:10.14          -251.49709      -29.648496      0.85949230
2018-01-13/19:01:10.17          -251.50213      -29.726140      0.83400982
2018-01-13/19:01:10.20          -251.49681      -29.793926      0.81231373
2018-01-13/19:01:10.23          -251.48621      -29.851424      0.79469462
2018-01-13/19:01:10.26          -251.48004      -29.912883      0.77407196
2018-01-13/19:01:10.30          -251.47902      -29.979868      0.74863427
2018-01-13/19:01:10.33          -251.48688      -30.050609      0.71906665
2018-01-13/19:01:10.36          -251.49371      -30.112908      0.68593319
2018-01-13/19:01:10.39          -251.49461      -30.183322      0.64986065
2018-01-13/19:01:10.42          -251.48302      -30.252043      0.61204957
2018-01-13/19:01:10.45          -251.47663      -30.334941      0.57348883
2018-01-13/19:01:10.48          -251.47739      -30.404765      0.53477681
2018-01-13/19:01:10.51          -251.47566      -30.482702      0.49247301
2018-01-13/19:01:10.55          -251.46929      -30.557262      0.45771825
2018-01-13/19:01:10.58          -251.46665      -30.621732      0.42743978
2018-01-13/19:01:10.61          -251.46728      -30.675460      0.38782287
2018-01-13/19:01:10.64          -251.46125      -30.741407      0.34714614
2018-01-13/19:01:10.67          -251.44224      -30.806501      0.30596153
2018-01-13/19:01:10.70          -251.43705      -30.881474      0.26036522
2018-01-13/19:01:10.73          -251.41351      -30.939327      0.22343906
2018-01-13/19:01:10.76          -251.39072      -31.005886      0.18680537
2018-01-13/19:01:10.80          -251.38459      -31.075723      0.14945237
2018-01-13/19:01:10.83          -251.38807      -31.146715      0.10806301
2018-01-13/19:01:10.86          -251.37760      -31.222743     0.066728462
2018-01-13/19:01:10.89          -251.37309      -31.303460     0.030530301
2018-01-13/19:01:10.92          -251.36851      -31.379722    0.0014297139
2018-01-13/19:01:10.95          -251.36785      -31.457819    -0.033425430
2018-01-13/19:01:10.98          -251.35875      -31.525321    -0.073303352
2018-01-13/19:01:11.01          -251.36549      -31.598408     -0.10877266
2018-01-13/19:01:11.05          -251.35992      -31.673373     -0.13936292
2018-01-13/19:01:11.08          -251.34988      -31.738368     -0.17487577
2018-01-13/19:01:11.11          -251.32897      -31.806871     -0.21107906
2018-01-13/19:01:11.14          -251.31438      -31.889924     -0.24583148
2018-01-13/19:01:11.17          -251.29175      -31.976761     -0.28335619
2018-01-13/19:01:11.20          -251.27378      -32.058667     -0.32464122
2018-01-13/19:01:11.23          -251.26335      -32.136174     -0.36391157
2018-01-13/19:01:11.26          -251.26719      -32.212858     -0.39394433
2018-01-13/19:01:11.30          -251.25629      -32.287056     -0.43008130
2018-01-13/19:01:11.33          -251.25944      -32.362239     -0.47137040
2018-01-13/19:01:11.36          -251.25299      -32.443448     -0.50653264
2018-01-13/19:01:11.39          -251.25075      -32.523552     -0.54024747
2018-01-13/19:01:11.42          -251.26276      -32.581383     -0.58404731
2018-01-13/19:01:11.45          -251.26520      -32.646714     -0.61973100
2018-01-13/19:01:11.48          -251.26096      -32.712942     -0.65665831
2018-01-13/19:01:11.51          -251.25813      -32.780781     -0.68608554
2018-01-13/19:01:11.55          -251.24465      -32.845908     -0.72085587
2018-01-13/19:01:11.58          -251.24427      -32.916657     -0.75434319
2018-01-13/19:01:11.61          -251.23692      -32.988573     -0.77933383
2018-01-13/19:01:11.64          -251.24459      -33.057063     -0.80805047
2018-01-13/19:01:11.67          -251.24184      -33.132384     -0.82753537
2018-01-13/19:01:11.70          -251.23114      -33.220402     -0.83785375
2018-01-13/19:01:11.73          -251.21561      -33.305618     -0.84913106
2018-01-13/19:01:11.76          -251.20769      -33.393867     -0.84844618
2018-01-13/19:01:11.80          -251.20616      -33.468687     -0.85201975
2018-01-13/19:01:11.83          -251.19574      -33.552549     -0.83621394
2018-01-13/19:01:11.86          -251.17472      -33.633993     -0.81788814
2018-01-13/19:01:11.89          -251.15292      -33.713571     -0.80559998
2018-01-13/19:01:11.92          -251.12690      -33.801403     -0.77960832
2018-01-13/19:01:11.95          -251.12472      -33.893453     -0.77121348
2018-01-13/19:01:11.98          -251.10629      -33.988242     -0.75605046
2018-01-13/19:01:12.01          -251.08796      -34.077934     -0.72526081
2018-01-13/19:01:12.05          -251.07289      -34.166746     -0.70562212
2018-01-13/19:01:12.08          -251.04690      -34.247727     -0.67381783
2018-01-13/19:01:12.11          -251.02253      -34.338083     -0.64283196
2018-01-13/19:01:12.14          -251.00875      -34.425193     -0.61443891
2018-01-13/19:01:12.17          -251.00071      -34.511907     -0.57647247
2018-01-13/19:01:12.20          -250.98387      -34.592186     -0.54354054
2018-01-13/19:01:12.23          -250.95438      -34.681453     -0.50172567
2018-01-13/19:01:12.26          -250.93819      -34.758766     -0.46344952
2018-01-13/19:01:12.30          -250.92821      -34.842922     -0.44150686
2018-01-13/19:01:12.33          -250.91004      -34.929011     -0.40605212
2018-01-13/19:01:12.36          -250.89249      -35.034522     -0.37273425
2018-01-13/19:01:12.39          -250.88168      -35.120947     -0.34565119
2018-01-13/19:01:12.42          -250.87127      -35.216053     -0.31637913
2018-01-13/19:01:12.45          -250.85281      -35.309252     -0.28996554
2018-01-13/19:01:12.48          -250.84053      -35.412238     -0.26284190
2018-01-13/19:01:12.51          -250.83444      -35.488341     -0.23175499
2018-01-13/19:01:12.55          -250.82385      -35.574191     -0.20918205
2018-01-13/19:01:12.58          -250.80601      -35.655804     -0.18152573
2018-01-13/19:01:12.61          -250.80132      -35.723396     -0.16208018
2018-01-13/19:01:12.64          -250.79131      -35.797379     -0.14612100
2018-01-13/19:01:12.67          -250.78007      -35.874836     -0.12903842
2018-01-13/19:01:12.70          -250.77389      -35.942006     -0.10987889
2018-01-13/19:01:12.73          -250.77712      -36.013622     -0.10713391
2018-01-13/19:01:12.76          -250.76714      -36.090323     -0.10809530
2018-01-13/19:01:12.80          -250.75850      -36.178189     -0.11121621
2018-01-13/19:01:12.83          -250.75433      -36.253336     -0.10980950
2018-01-13/19:01:12.86          -250.75561      -36.326878     -0.10413042
2018-01-13/19:01:12.89          -250.75030      -36.408739    -0.089736885
2018-01-13/19:01:12.92          -250.74224      -36.480820    -0.076709840
2018-01-13/19:01:12.95          -250.74205      -36.559575    -0.071194892
2018-01-13/19:01:12.98          -250.74055      -36.645651    -0.061216548
2018-01-13/19:01:13.01          -250.72940      -36.731767    -0.053044125
2018-01-13/19:01:13.05          -250.73853      -36.813419    -0.039794599
2018-01-13/19:01:13.08          -250.73603      -36.889896    -0.027524371
2018-01-13/19:01:13.11          -250.72857      -36.976984    -0.022514181
2018-01-13/19:01:13.14          -250.71943      -37.061497   -0.0093673031
2018-01-13/19:01:13.17          -250.70836      -37.146477   -0.0083382736
2018-01-13/19:01:13.20          -250.71728      -37.234114    -0.011296537
2018-01-13/19:01:13.23          -250.71495      -37.318085    -0.015152306
2018-01-13/19:01:13.26          -250.71109      -37.401332    -0.027128335
2018-01-13/19:01:13.30          -250.71765      -37.480712    -0.031337295
2018-01-13/19:01:13.33          -250.70489      -37.545871    -0.043416170
2018-01-13/19:01:13.36          -250.68485      -37.617825    -0.058058368
2018-01-13/19:01:13.39          -250.68067      -37.688455    -0.062520368
2018-01-13/19:01:13.42          -250.67232      -37.768617    -0.085223791
2018-01-13/19:01:13.45          -250.66273      -37.840917     -0.10700882
2018-01-13/19:01:13.48          -250.65156      -37.916648     -0.12575275
2018-01-13/19:01:13.51          -250.64287      -37.988406     -0.14278169
2018-01-13/19:01:13.55          -250.62557      -38.065730     -0.17505195
2018-01-13/19:01:13.58          -250.61650      -38.144338     -0.19593052
2018-01-13/19:01:13.61          -250.60255      -38.220102     -0.20472360
2018-01-13/19:01:13.64          -250.59969      -38.295972     -0.21922237
2018-01-13/19:01:13.67          -250.59062      -38.360577     -0.23642629
2018-01-13/19:01:13.70          -250.59466      -38.416802     -0.24868194
2018-01-13/19:01:13.73          -250.58230      -38.484994     -0.25857269
2018-01-13/19:01:13.76          -250.56962      -38.556121     -0.26255875
2018-01-13/19:01:13.80          -250.55121      -38.623497     -0.27423659
2018-01-13/19:01:13.83          -250.53879      -38.694347     -0.27489203
2018-01-13/19:01:13.86          -250.51802      -38.763337     -0.28956576
2018-01-13/19:01:13.89          -250.50960      -38.844735     -0.30487864
2018-01-13/19:01:13.92          -250.50070      -38.917159     -0.31720632
2018-01-13/19:01:13.95          -250.47959      -38.997446     -0.32972974
2018-01-13/19:01:13.98          -250.45936      -39.071530     -0.33763572
2018-01-13/19:01:14.01          -250.46086      -39.142751     -0.34603084
2018-01-13/19:01:14.05          -250.45556      -39.211371     -0.37538542
2018-01-13/19:01:14.08          -250.46007      -39.287681     -0.39816134
2018-01-13/19:01:14.11          -250.45400      -39.354680     -0.41270254
2018-01-13/19:01:14.14          -250.44088      -39.405541     -0.42694853
2018-01-13/19:01:14.17          -250.42494      -39.457430     -0.45804365
2018-01-13/19:01:14.20          -250.40520      -39.514925     -0.48647776
2018-01-13/19:01:14.23          -250.38929      -39.578141     -0.51733142
2018-01-13/19:01:14.26          -250.37840      -39.646273     -0.55560196
2018-01-13/19:01:14.30          -250.36949      -39.709827     -0.59294086
2018-01-13/19:01:14.33          -250.35309      -39.772393     -0.62452015
2018-01-13/19:01:14.36          -250.32460      -39.837781     -0.65374219
2018-01-13/19:01:14.39          -250.31812      -39.897122     -0.69715758
2018-01-13/19:01:14.42          -250.30862      -39.963910     -0.73186064
2018-01-13/19:01:14.45          -250.30443      -40.018635     -0.76319084
2018-01-13/19:01:14.48          -250.29329      -40.078942     -0.78004525
2018-01-13/19:01:14.51          -250.28866      -40.124930     -0.80051797
2018-01-13/19:01:14.55          -250.28969      -40.171450     -0.82513945
2018-01-13/19:01:14.58          -250.27876      -40.238080     -0.85224993
2018-01-13/19:01:14.61          -250.27645      -40.301918     -0.88103812
2018-01-13/19:01:14.64          -250.26948      -40.369212     -0.90801577
2018-01-13/19:01:14.67          -250.25696      -40.437808     -0.93407585
2018-01-13/19:01:14.70          -250.25235      -40.509186     -0.95791882
2018-01-13/19:01:14.73          -250.23952      -40.587870     -0.97598471
2018-01-13/19:01:14.76          -250.24257      -40.652472     -0.99916107
2018-01-13/19:01:14.80          -250.24008      -40.719852      -1.0194242
2018-01-13/19:01:14.83          -250.21117      -40.796260      -1.0412506
2018-01-13/19:01:14.86          -250.19891      -40.858951      -1.0641251
2018-01-13/19:01:14.89          -250.19149      -40.917555      -1.0802726
2018-01-13/19:01:14.92          -250.19796      -40.963709      -1.1064677
2018-01-13/19:01:14.95          -250.18696      -41.013353      -1.1208827
2018-01-13/19:01:14.98          -250.17192      -41.061838      -1.1511118
2018-01-13/19:01:15.01          -250.17238      -41.117289      -1.1729966
2018-01-13/19:01:15.05          -250.17558      -41.178170      -1.2125268
2018-01-13/19:01:15.08          -250.17475      -41.253598      -1.2485747
2018-01-13/19:01:15.11          -250.19347      -41.324449      -1.2757617
2018-01-13/19:01:15.14          -250.18612      -41.388841      -1.3047661
2018-01-13/19:01:15.17          -250.17579      -41.455090      -1.3382233
2018-01-13/19:01:15.20          -250.16505      -41.521238      -1.3567325
2018-01-13/19:01:15.23          -250.15991      -41.577798      -1.3854847
2018-01-13/19:01:15.26          -250.15065      -41.634516      -1.4019400
2018-01-13/19:01:15.30          -250.14341      -41.686711      -1.4305254
2018-01-13/19:01:15.33          -250.12576      -41.742982      -1.4459776
2018-01-13/19:01:15.36          -250.11078      -41.795942      -1.4701425
2018-01-13/19:01:15.39          -250.10506      -41.850006      -1.4964205
2018-01-13/19:01:15.42          -250.11663      -41.912747      -1.5218323
2018-01-13/19:01:15.45          -250.11071      -41.970335      -1.5395832
2018-01-13/19:01:15.48          -250.09780      -42.027397      -1.5717390
2018-01-13/19:01:15.51          -250.09780      -42.097757      -1.5958921
2018-01-13/19:01:15.55          -250.09068      -42.178501      -1.6159455
2018-01-13/19:01:15.58          -250.07151      -42.260832      -1.6278016
2018-01-13/19:01:15.61          -250.06004      -42.332273      -1.6501925
2018-01-13/19:01:15.64          -250.05859      -42.386960      -1.6651580
2018-01-13/19:01:15.67          -250.05200      -42.443072      -1.6941396
2018-01-13/19:01:15.70          -250.04226      -42.497649      -1.7132991
2018-01-13/19:01:15.73          -250.02812      -42.556705      -1.7462521
2018-01-13/19:01:15.76          -250.02270      -42.621809      -1.7688972
2018-01-13/19:01:15.80          -250.00839      -42.675992      -1.7895799
2018-01-13/19:01:15.83          -250.01328      -42.722660      -1.8165671
2018-01-13/19:01:15.86          -250.02455      -42.772625      -1.8553209
2018-01-13/19:01:15.89          -250.02159      -42.840630      -1.8819773
2018-01-13/19:01:15.92          -250.01995      -42.909714      -1.9168633
2018-01-13/19:01:15.95          -250.00269      -42.972887      -1.9398322
2018-01-13/19:01:15.98          -249.99002      -43.023734      -1.9765789
2018-01-13/19:01:16.01          -249.98257      -43.082010      -1.9873188
2018-01-13/19:01:16.05          -249.97852      -43.130208      -2.0048467
2018-01-13/19:01:16.08          -249.97719      -43.176850      -2.0212354
2018-01-13/19:01:16.11          -249.96892      -43.233071      -2.0459067
2018-01-13/19:01:16.14          -249.95018      -43.290160      -2.0692665
2018-01-13/19:01:16.17          -249.94739      -43.337735      -2.1048339
2018-01-13/19:01:16.20          -249.93282      -43.400621      -2.1324784
2018-01-13/19:01:16.23          -249.91930      -43.465029      -2.1507390
2018-01-13/19:01:16.26          -249.90698      -43.524504      -2.1721315
2018-01-13/19:01:16.30          -249.89633      -43.571069      -2.2000533
2018-01-13/19:01:16.33          -249.88194      -43.637528      -2.2210186
2018-01-13/19:01:16.36          -249.85282      -43.715596      -2.2516928
2018-01-13/19:01:16.39          -249.84428      -43.774904      -2.2834392
2018-01-13/19:01:16.42          -249.83822      -43.827557      -2.3096501
2018-01-13/19:01:16.45          -249.83261      -43.889112      -2.3257600
2018-01-13/19:01:16.48          -249.82105      -43.947482      -2.3450331
2018-01-13/19:01:16.51          -249.81378      -44.003593      -2.3700577
2018-01-13/19:01:16.55          -249.79608      -44.058104      -2.3821017
2018-01-13/19:01:16.58          -249.79625      -44.123476      -2.4035321
2018-01-13/19:01:16.61          -249.78578      -44.182000      -2.4284589
[truncated: 320,133 more chars]
