# Supplementary material for: Miniature Dungey-like cycle at Mars
Source: Nat Commun. 2026 Jul 23;17:6129. doi: 10.1038/s41467-026-75019-3 (PMC13396348; doi:10.1038/s41467-026-75019-3)
Supplement: Supplementary file 3 — Source data [file 41467_2026_75019_MOESM3_ESM.zip › data_files/Fig_maven_20170225_221700_B_EW.txt]

Panel        1:  B_EW
ytitle=B!DEW!N [nT]

2017-02-25/22:15:30.01          -17.892903             NaN
2017-02-25/22:15:30.04          -17.807524             NaN
2017-02-25/22:15:30.08          -17.809743             NaN
2017-02-25/22:15:30.11          -17.749742             NaN
2017-02-25/22:15:30.14          -17.759812             NaN
2017-02-25/22:15:30.17          -17.720796             NaN
2017-02-25/22:15:30.20          -17.688278             NaN
2017-02-25/22:15:30.23          -17.653102             NaN
2017-02-25/22:15:30.26          -17.622802             NaN
2017-02-25/22:15:30.29          -17.592303             NaN
2017-02-25/22:15:30.33          -17.560807             NaN
2017-02-25/22:15:30.36          -17.517052             NaN
2017-02-25/22:15:30.39          -17.482288             NaN
2017-02-25/22:15:30.42          -17.446056             NaN
2017-02-25/22:15:30.45          -17.406906             NaN
2017-02-25/22:15:30.48          -17.375417             NaN
2017-02-25/22:15:30.51          -17.340535             NaN
2017-02-25/22:15:30.54          -17.302849             NaN
2017-02-25/22:15:30.58          -17.259003             NaN
2017-02-25/22:15:30.61          -17.234299             NaN
2017-02-25/22:15:30.64          -17.218319             NaN
2017-02-25/22:15:30.67          -17.195849             NaN
2017-02-25/22:15:30.70          -17.161292             NaN
2017-02-25/22:15:30.73          -17.144563             NaN
2017-02-25/22:15:30.76          -17.128970             NaN
2017-02-25/22:15:30.79          -17.104708             NaN
2017-02-25/22:15:30.83          -17.078527             NaN
2017-02-25/22:15:30.86          -17.066025             NaN
2017-02-25/22:15:30.89          -17.028165             NaN
2017-02-25/22:15:30.92          -16.977022             NaN
2017-02-25/22:15:30.95          -16.933274             NaN
2017-02-25/22:15:30.98          -16.908669             NaN
2017-02-25/22:15:31.01          -16.871099             NaN
2017-02-25/22:15:31.04          -16.829870             NaN
2017-02-25/22:15:31.08          -16.801441             NaN
2017-02-25/22:15:31.11          -16.767142             NaN
2017-02-25/22:15:31.14          -16.731415             NaN
2017-02-25/22:15:31.17          -16.690092             NaN
2017-02-25/22:15:31.20          -16.672311             NaN
2017-02-25/22:15:31.23          -16.640554             NaN
2017-02-25/22:15:31.26          -16.604859             NaN
2017-02-25/22:15:31.29          -16.572788             NaN
2017-02-25/22:15:31.33          -16.544113             NaN
2017-02-25/22:15:31.36          -16.520160             NaN
2017-02-25/22:15:31.39          -16.503110             NaN
2017-02-25/22:15:31.42          -16.463683             NaN
2017-02-25/22:15:31.45          -16.436490             NaN
2017-02-25/22:15:31.48          -16.402688             NaN
2017-02-25/22:15:31.51          -16.378976             NaN
2017-02-25/22:15:31.54          -16.341965             NaN
2017-02-25/22:15:31.58          -16.310479             NaN
2017-02-25/22:15:31.61          -16.268356             NaN
2017-02-25/22:15:31.64          -16.232540             NaN
2017-02-25/22:15:31.67          -16.184511             NaN
2017-02-25/22:15:31.70          -16.147687             NaN
2017-02-25/22:15:31.73          -16.108953             NaN
2017-02-25/22:15:31.76          -16.075225             NaN
2017-02-25/22:15:31.79          -16.030355             NaN
2017-02-25/22:15:31.83          -16.001707             NaN
2017-02-25/22:15:31.86          -15.983590             NaN
2017-02-25/22:15:31.89          -15.966153             NaN
2017-02-25/22:15:31.92          -15.932957             NaN
2017-02-25/22:15:31.95          -15.904040             NaN
2017-02-25/22:15:31.98          -15.890238             NaN
2017-02-25/22:15:32.01          -15.867596             NaN
2017-02-25/22:15:32.04          -15.840113             NaN
2017-02-25/22:15:32.08          -15.820126             NaN
2017-02-25/22:15:32.11          -15.791602             NaN
2017-02-25/22:15:32.14          -15.754387             NaN
2017-02-25/22:15:32.17          -15.716104             NaN
2017-02-25/22:15:32.20          -15.668141             NaN
2017-02-25/22:15:32.23          -15.642510             NaN
2017-02-25/22:15:32.26          -15.591586             NaN
2017-02-25/22:15:32.29          -15.553322             NaN
2017-02-25/22:15:32.33          -15.530621             NaN
2017-02-25/22:15:32.36          -15.496145             NaN
2017-02-25/22:15:32.39          -15.470957             NaN
2017-02-25/22:15:32.42          -15.428171             NaN
2017-02-25/22:15:32.45          -15.400659             NaN
2017-02-25/22:15:32.48          -15.383603             NaN
2017-02-25/22:15:32.51          -15.352306             NaN
2017-02-25/22:15:32.54          -15.336724             NaN
2017-02-25/22:15:32.58          -15.317199             NaN
2017-02-25/22:15:32.61          -15.281655             NaN
2017-02-25/22:15:32.64          -15.251536             NaN
2017-02-25/22:15:32.67          -15.221189             NaN
2017-02-25/22:15:32.70          -15.202626             NaN
2017-02-25/22:15:32.73          -15.166844             NaN
2017-02-25/22:15:32.76          -15.134737             NaN
2017-02-25/22:15:32.79          -15.103635             NaN
2017-02-25/22:15:32.83          -15.069206             NaN
2017-02-25/22:15:32.86          -15.036913             NaN
2017-02-25/22:15:32.89          -14.995222             NaN
2017-02-25/22:15:32.92          -14.968585             NaN
2017-02-25/22:15:32.95          -14.924794             NaN
2017-02-25/22:15:32.98          -14.895658             NaN
2017-02-25/22:15:33.01          -14.868027             NaN
2017-02-25/22:15:33.04          -14.856560             NaN
2017-02-25/22:15:33.08          -14.847179             NaN
2017-02-25/22:15:33.11          -14.821748             NaN
2017-02-25/22:15:33.14          -14.800330             NaN
2017-02-25/22:15:33.17          -14.786562             NaN
2017-02-25/22:15:33.20          -14.761724             NaN
2017-02-25/22:15:33.23          -14.754980             NaN
2017-02-25/22:15:33.26          -14.733862             NaN
2017-02-25/22:15:33.29          -14.710201             NaN
2017-02-25/22:15:33.33          -14.673464             NaN
2017-02-25/22:15:33.36          -14.632004             NaN
2017-02-25/22:15:33.39          -14.605250             NaN
2017-02-25/22:15:33.42          -14.585097             NaN
2017-02-25/22:15:33.45          -14.555627             NaN
2017-02-25/22:15:33.48          -14.531923             NaN
2017-02-25/22:15:33.51          -14.500462             NaN
2017-02-25/22:15:33.54          -14.476620             NaN
2017-02-25/22:15:33.58          -14.454442             NaN
2017-02-25/22:15:33.61          -14.422980             NaN
2017-02-25/22:15:33.64          -14.405504             NaN
2017-02-25/22:15:33.67          -14.384209             NaN
2017-02-25/22:15:33.70          -14.347511             NaN
2017-02-25/22:15:33.73          -14.317121             NaN
2017-02-25/22:15:33.76          -14.283490             NaN
2017-02-25/22:15:33.79          -14.255563             NaN
2017-02-25/22:15:33.83          -14.214866             NaN
2017-02-25/22:15:33.86          -14.183868             NaN
2017-02-25/22:15:33.89          -14.151228             NaN
2017-02-25/22:15:33.92          -14.116781             NaN
2017-02-25/22:15:33.95          -14.073992             NaN
2017-02-25/22:15:33.98          -14.044705             NaN
2017-02-25/22:15:34.01          -14.017228             NaN
2017-02-25/22:15:34.04          -13.992672             NaN
2017-02-25/22:15:34.08          -13.960777             NaN
2017-02-25/22:15:34.11          -13.937222             NaN
2017-02-25/22:15:34.14          -13.911335             NaN
2017-02-25/22:15:34.17          -13.895598             NaN
2017-02-25/22:15:34.20          -13.873291             NaN
2017-02-25/22:15:34.23          -13.866098             NaN
2017-02-25/22:15:34.26          -13.848296             NaN
2017-02-25/22:15:34.29          -13.830658             NaN
2017-02-25/22:15:34.33          -13.816002             NaN
2017-02-25/22:15:34.36          -13.793673             NaN
2017-02-25/22:15:34.39          -13.783872             NaN
2017-02-25/22:15:34.42          -13.764316             NaN
2017-02-25/22:15:34.45          -13.736303             NaN
2017-02-25/22:15:34.48          -13.716910             NaN
2017-02-25/22:15:34.51          -13.686024             NaN
2017-02-25/22:15:34.54          -13.660027             NaN
2017-02-25/22:15:34.58          -13.628891             NaN
2017-02-25/22:15:34.61          -13.585929             NaN
2017-02-25/22:15:34.64          -13.564874             NaN
2017-02-25/22:15:34.67          -13.533822             NaN
2017-02-25/22:15:34.70          -13.502957             NaN
2017-02-25/22:15:34.73          -13.477552             NaN
2017-02-25/22:15:34.76          -13.439320             NaN
2017-02-25/22:15:34.79          -13.410683             NaN
2017-02-25/22:15:34.83          -13.389404             NaN
2017-02-25/22:15:34.86          -13.370141             NaN
2017-02-25/22:15:34.89          -13.362853             NaN
2017-02-25/22:15:34.92          -13.331891             NaN
2017-02-25/22:15:34.95          -13.303737             NaN
2017-02-25/22:15:34.98          -13.282471             NaN
2017-02-25/22:15:35.01          -13.255412             NaN
2017-02-25/22:15:35.04          -13.243400             NaN
2017-02-25/22:15:35.08          -13.225202             NaN
2017-02-25/22:15:35.11          -13.199633             NaN
2017-02-25/22:15:35.14          -13.173628             NaN
2017-02-25/22:15:35.17          -13.140386             NaN
2017-02-25/22:15:35.20          -13.110546             NaN
2017-02-25/22:15:35.23          -13.075379             NaN
2017-02-25/22:15:35.26          -13.043439             NaN
2017-02-25/22:15:35.29          -13.019480             NaN
2017-02-25/22:15:35.33          -12.982407             NaN
2017-02-25/22:15:35.36          -12.942840             NaN
2017-02-25/22:15:35.39          -12.912128             NaN
2017-02-25/22:15:35.42          -12.877744             NaN
2017-02-25/22:15:35.45          -12.841631             NaN
2017-02-25/22:15:35.48          -12.822533             NaN
2017-02-25/22:15:35.51          -12.803024             NaN
2017-02-25/22:15:35.54          -12.777367             NaN
2017-02-25/22:15:35.58          -12.746110             NaN
2017-02-25/22:15:35.61          -12.717095             NaN
2017-02-25/22:15:35.64          -12.696012             NaN
2017-02-25/22:15:35.67          -12.671221             NaN
2017-02-25/22:15:35.70          -12.647905             NaN
2017-02-25/22:15:35.73          -12.631345             NaN
2017-02-25/22:15:35.76          -12.591133             NaN
2017-02-25/22:15:35.79          -12.560466             NaN
2017-02-25/22:15:35.83          -12.538282             NaN
2017-02-25/22:15:35.86          -12.516385             NaN
2017-02-25/22:15:35.89          -12.486994             NaN
2017-02-25/22:15:35.92          -12.449657             NaN
2017-02-25/22:15:35.95          -12.408354             NaN
2017-02-25/22:15:35.98          -12.371929             NaN
2017-02-25/22:15:36.01          -12.344898             NaN
2017-02-25/22:15:36.04          -12.318341             NaN
2017-02-25/22:15:36.08          -12.298975             NaN
2017-02-25/22:15:36.11          -12.266978             NaN
2017-02-25/22:15:36.14          -12.243075             NaN
2017-02-25/22:15:36.17          -12.221226             NaN
2017-02-25/22:15:36.20          -12.204520             NaN
2017-02-25/22:15:36.23          -12.195155             NaN
2017-02-25/22:15:36.26          -12.181208             NaN
2017-02-25/22:15:36.29          -12.144468             NaN
2017-02-25/22:15:36.33          -12.129929             NaN
2017-02-25/22:15:36.36          -12.100871             NaN
2017-02-25/22:15:36.39          -12.083409             NaN
2017-02-25/22:15:36.42          -12.053575             NaN
2017-02-25/22:15:36.45          -12.029939             NaN
2017-02-25/22:15:36.48          -12.007928             NaN
2017-02-25/22:15:36.51          -11.980198             NaN
2017-02-25/22:15:36.54          -11.955097             NaN
2017-02-25/22:15:36.58          -11.935457             NaN
2017-02-25/22:15:36.61          -11.903574             NaN
2017-02-25/22:15:36.64          -11.877866             NaN
2017-02-25/22:15:36.67          -11.851033             NaN
2017-02-25/22:15:36.70          -11.834496             NaN
2017-02-25/22:15:36.73          -11.820865             NaN
2017-02-25/22:15:36.76          -11.802095             NaN
2017-02-25/22:15:36.79          -11.775821             NaN
2017-02-25/22:15:36.83          -11.756048             NaN
2017-02-25/22:15:36.86          -11.741113             NaN
2017-02-25/22:15:36.89          -11.729864             NaN
2017-02-25/22:15:36.92          -11.703762             NaN
2017-02-25/22:15:36.95          -11.666893             NaN
2017-02-25/22:15:36.98          -11.633679             NaN
2017-02-25/22:15:37.01          -11.596980             NaN
2017-02-25/22:15:37.04          -11.562633             NaN
2017-02-25/22:15:37.08          -11.543568             NaN
2017-02-25/22:15:37.11          -11.499347             NaN
2017-02-25/22:15:37.14          -11.459382             NaN
2017-02-25/22:15:37.17          -11.422972             NaN
2017-02-25/22:15:37.20          -11.400227             NaN
2017-02-25/22:15:37.23          -11.387344             NaN
2017-02-25/22:15:37.26          -11.361857             NaN
2017-02-25/22:15:37.29          -11.343692             NaN
2017-02-25/22:15:37.33          -11.324190             NaN
2017-02-25/22:15:37.36          -11.293851             NaN
2017-02-25/22:15:37.39          -11.287611             NaN
2017-02-25/22:15:37.42          -11.274894             NaN
2017-02-25/22:15:37.45          -11.259678             NaN
2017-02-25/22:15:37.48          -11.239781             NaN
2017-02-25/22:15:37.51          -11.215904             NaN
2017-02-25/22:15:37.54          -11.185219             NaN
2017-02-25/22:15:37.58          -11.152505             NaN
2017-02-25/22:15:37.61          -11.132288             NaN
2017-02-25/22:15:37.64          -11.113406             NaN
2017-02-25/22:15:37.67          -11.080124             NaN
2017-02-25/22:15:37.70          -11.054069             NaN
2017-02-25/22:15:37.73          -11.028696             NaN
2017-02-25/22:15:37.76          -11.003165             NaN
2017-02-25/22:15:37.79          -10.975606             NaN
2017-02-25/22:15:37.83          -10.969674             NaN
2017-02-25/22:15:37.86          -10.951811             NaN
2017-02-25/22:15:37.89          -10.923988             NaN
2017-02-25/22:15:37.92          -10.896813             NaN
2017-02-25/22:15:37.95          -10.883065             NaN
2017-02-25/22:15:37.98          -10.861687             NaN
2017-02-25/22:15:38.01          -10.846078             NaN
2017-02-25/22:15:38.04          -10.814140             NaN
2017-02-25/22:15:38.08          -10.783235             NaN
2017-02-25/22:15:38.11          -10.752146             NaN
2017-02-25/22:15:38.14          -10.738454             NaN
2017-02-25/22:15:38.17          -10.709391             NaN
2017-02-25/22:15:38.20          -10.683910             NaN
2017-02-25/22:15:38.23          -10.650628             NaN
2017-02-25/22:15:38.26          -10.622176             NaN
2017-02-25/22:15:38.29          -10.593733             NaN
2017-02-25/22:15:38.33          -10.569259             NaN
2017-02-25/22:15:38.36          -10.571388             NaN
2017-02-25/22:15:38.39          -10.556216             NaN
2017-02-25/22:15:38.42          -10.519805             NaN
2017-02-25/22:15:38.45          -10.506513             NaN
2017-02-25/22:15:38.48          -10.485445             NaN
2017-02-25/22:15:38.51          -10.462606             NaN
2017-02-25/22:15:38.54          -10.451253             NaN
2017-02-25/22:15:38.58          -10.424436             NaN
2017-02-25/22:15:38.61          -10.406304             NaN
2017-02-25/22:15:38.64          -10.370232             NaN
2017-02-25/22:15:38.67          -10.336516             NaN
2017-02-25/22:15:38.70          -10.317841             NaN
2017-02-25/22:15:38.73          -10.300626             NaN
2017-02-25/22:15:38.76          -10.268098             NaN
2017-02-25/22:15:38.79          -10.250100             NaN
2017-02-25/22:15:38.83          -10.208404             NaN
2017-02-25/22:15:38.86          -10.178664             NaN
2017-02-25/22:15:38.89          -10.161703             NaN
2017-02-25/22:15:38.92          -10.136233             NaN
2017-02-25/22:15:38.95          -10.115314             NaN
2017-02-25/22:15:38.98          -10.087179             NaN
2017-02-25/22:15:39.01          -10.052746             NaN
2017-02-25/22:15:39.04          -10.046257             NaN
2017-02-25/22:15:39.08          -10.022996             NaN
2017-02-25/22:15:39.11          -10.015025             NaN
2017-02-25/22:15:39.14          -9.9948506             NaN
2017-02-25/22:15:39.17          -9.9599793             NaN
2017-02-25/22:15:39.20          -9.9343480             NaN
2017-02-25/22:15:39.23          -9.9094722             NaN
2017-02-25/22:15:39.26          -9.8789908             NaN
2017-02-25/22:15:39.29          -9.8505874             NaN
2017-02-25/22:15:39.33          -9.8148313             NaN
2017-02-25/22:15:39.36          -9.7887651             NaN
2017-02-25/22:15:39.39          -9.7609439             NaN
2017-02-25/22:15:39.42          -9.7366411             NaN
2017-02-25/22:15:39.45          -9.7190993             NaN
2017-02-25/22:15:39.48          -9.6896779             NaN
2017-02-25/22:15:39.51          -9.6652426             NaN
2017-02-25/22:15:39.54          -9.6377490             NaN
2017-02-25/22:15:39.58          -9.6148920             NaN
2017-02-25/22:15:39.61          -9.5986431             NaN
2017-02-25/22:15:39.64          -9.5743765             NaN
2017-02-25/22:15:39.67          -9.5521894             NaN
2017-02-25/22:15:39.70          -9.5260298             NaN
2017-02-25/22:15:39.73          -9.5030981             NaN
2017-02-25/22:15:39.76          -9.4805721             NaN
2017-02-25/22:15:39.79          -9.4624583             NaN
2017-02-25/22:15:39.83          -9.4446203             NaN
2017-02-25/22:15:39.86          -9.4146254             NaN
2017-02-25/22:15:39.89          -9.3806587             NaN
2017-02-25/22:15:39.92          -9.3566545             NaN
2017-02-25/22:15:39.95          -9.3345728             NaN
2017-02-25/22:15:39.98          -9.3161442             NaN
2017-02-25/22:15:40.01          -9.2849658             NaN
2017-02-25/22:15:40.04          -9.2639616             NaN
2017-02-25/22:15:40.08          -9.2333779             NaN
2017-02-25/22:15:40.11          -9.2086701             NaN
2017-02-25/22:15:40.14          -9.1901093             NaN
2017-02-25/22:15:40.17          -9.1558699             NaN
2017-02-25/22:15:40.20          -9.1231216             NaN
2017-02-25/22:15:40.23          -9.0901898             NaN
2017-02-25/22:15:40.26          -9.0559597             NaN
2017-02-25/22:15:40.29          -9.0312568             NaN
2017-02-25/22:15:40.33          -9.0007943             NaN
2017-02-25/22:15:40.36          -8.9703582             NaN
2017-02-25/22:15:40.39          -8.9496380             NaN
2017-02-25/22:15:40.42          -8.9176039             NaN
2017-02-25/22:15:40.45          -8.8936167             NaN
2017-02-25/22:15:40.48          -8.8700625             NaN
2017-02-25/22:15:40.51          -8.8468059             NaN
2017-02-25/22:15:40.54          -8.8283681             NaN
2017-02-25/22:15:40.58          -8.8041354             NaN
2017-02-25/22:15:40.61          -8.7711930             NaN
2017-02-25/22:15:40.64          -8.7537029             NaN
2017-02-25/22:15:40.67          -8.7304488             NaN
2017-02-25/22:15:40.70          -8.7219940             NaN
2017-02-25/22:15:40.73          -8.7015821             NaN
2017-02-25/22:15:40.76          -8.6908363             NaN
2017-02-25/22:15:40.79          -8.6645026             NaN
2017-02-25/22:15:40.83          -8.6319408             NaN
2017-02-25/22:15:40.86          -8.6153026             NaN
2017-02-25/22:15:40.89          -8.5998797             NaN
2017-02-25/22:15:40.92          -8.5704932             NaN
2017-02-25/22:15:40.95          -8.5531780             NaN
2017-02-25/22:15:40.98          -8.5166836             NaN
2017-02-25/22:15:41.01          -8.4961234             NaN
2017-02-25/22:15:41.04          -8.4652815             NaN
2017-02-25/22:15:41.08          -8.4488650             NaN
2017-02-25/22:15:41.11          -8.4325868             NaN
2017-02-25/22:15:41.14          -8.4142026             NaN
2017-02-25/22:15:41.17          -8.3974911             NaN
2017-02-25/22:15:41.20          -8.3735578             NaN
2017-02-25/22:15:41.23          -8.3391828             NaN
2017-02-25/22:15:41.26          -8.3272960             NaN
2017-02-25/22:15:41.29          -8.3221745             NaN
2017-02-25/22:15:41.33          -8.3054716             NaN
2017-02-25/22:15:41.36          -8.2788962             NaN
2017-02-25/22:15:41.39          -8.2652054             NaN
2017-02-25/22:15:41.42          -8.2437958             NaN
2017-02-25/22:15:41.45          -8.2276446             NaN
2017-02-25/22:15:41.48          -8.2160452             NaN
2017-02-25/22:15:41.51          -8.1997622             NaN
2017-02-25/22:15:41.54          -8.1834544             NaN
2017-02-25/22:15:41.58          -8.1482339             NaN
2017-02-25/22:15:41.61          -8.1223773             NaN
2017-02-25/22:15:41.64          -8.1018288             NaN
2017-02-25/22:15:41.67          -8.0785198             NaN
2017-02-25/22:15:41.70          -8.0497502             NaN
2017-02-25/22:15:41.73          -8.0256648             NaN
2017-02-25/22:15:41.76          -8.0001165             NaN
2017-02-25/22:15:41.79          -7.9792806             NaN
2017-02-25/22:15:41.83          -7.9579037             NaN
2017-02-25/22:15:41.86          -7.9442705             NaN
2017-02-25/22:15:41.89          -7.9174336             NaN
2017-02-25/22:15:41.92          -7.8997386             NaN
2017-02-25/22:15:41.95          -7.8765569             NaN
2017-02-25/22:15:41.98          -7.8512103             NaN
2017-02-25/22:15:42.01          -7.8179331             NaN
2017-02-25/22:15:42.04          -7.7969932             NaN
2017-02-25/22:15:42.08          -7.7772161             NaN
2017-02-25/22:15:42.11          -7.7553594             NaN
2017-02-25/22:15:42.14          -7.7315800             NaN
2017-02-25/22:15:42.17          -7.7117782             NaN
2017-02-25/22:15:42.20          -7.6927047             NaN
2017-02-25/22:15:42.23          -7.6705488             NaN
2017-02-25/22:15:42.26          -7.6574863             NaN
2017-02-25/22:15:42.29          -7.6465940             NaN
2017-02-25/22:15:42.33          -7.6256363             NaN
2017-02-25/22:15:42.36          -7.5994009             NaN
2017-02-25/22:15:42.39          -7.5691624             NaN
2017-02-25/22:15:42.42          -7.5433132             NaN
2017-02-25/22:15:42.45          -7.5226339             NaN
2017-02-25/22:15:42.48          -7.5082936             NaN
2017-02-25/22:15:42.51          -7.4920545             NaN
2017-02-25/22:15:42.54          -7.4773916             NaN
2017-02-25/22:15:42.58          -7.4695747             NaN
2017-02-25/22:15:42.61          -7.4572457             NaN
2017-02-25/22:15:42.64          -7.4416730             NaN
2017-02-25/22:15:42.67          -7.4351366             NaN
2017-02-25/22:15:42.70          -7.4199405             NaN
2017-02-25/22:15:42.73          -7.4161957             NaN
2017-02-25/22:15:42.76          -7.3856357             NaN
2017-02-25/22:15:42.79          -7.3562406             NaN
2017-02-25/22:15:42.83          -7.3235385             NaN
2017-02-25/22:15:42.86          -7.2924389             NaN
2017-02-25/22:15:42.89          -7.2648579             NaN
2017-02-25/22:15:42.92          -7.2448063             NaN
2017-02-25/22:15:42.95          -7.2191524             NaN
2017-02-25/22:15:42.98          -7.1983686             NaN
2017-02-25/22:15:43.01          -7.1683069             NaN
2017-02-25/22:15:43.04          -7.1494217             NaN
2017-02-25/22:15:43.08          -7.1205868             NaN
2017-02-25/22:15:43.11          -7.1063930             NaN
2017-02-25/22:15:43.14          -7.0940907             NaN
2017-02-25/22:15:43.17          -7.0683627             NaN
2017-02-25/22:15:43.20          -7.0423104             NaN
2017-02-25/22:15:43.23          -7.0225414             NaN
2017-02-25/22:15:43.26          -7.0005821             NaN
2017-02-25/22:15:43.29          -6.9890643             NaN
2017-02-25/22:15:43.33          -6.9793304             NaN
2017-02-25/22:15:43.36          -6.9806045             NaN
2017-02-25/22:15:43.39          -6.9612643             NaN
2017-02-25/22:15:43.42          -6.9460428             NaN
2017-02-25/22:15:43.45          -6.9234395             NaN
2017-02-25/22:15:43.48          -6.8979080             NaN
2017-02-25/22:15:43.51          -6.8677252             NaN
2017-02-25/22:15:43.54          -6.8461793             NaN
2017-02-25/22:15:43.58          -6.8065826             NaN
2017-02-25/22:15:43.61          -6.7648337             NaN
2017-02-25/22:15:43.64          -6.7295268             NaN
2017-02-25/22:15:43.67          -6.6952747             NaN
2017-02-25/22:15:43.70          -6.6475205             NaN
2017-02-25/22:15:43.73          -6.6298619             NaN
2017-02-25/22:15:43.76          -6.6067634             NaN
2017-02-25/22:15:43.79          -6.5773066             NaN
2017-02-25/22:15:43.83          -6.5599660             NaN
2017-02-25/22:15:43.86          -6.5427459             NaN
2017-02-25/22:15:43.89          -6.5304990             NaN
2017-02-25/22:15:43.92          -6.5193586             NaN
2017-02-25/22:15:43.95          -6.5024261             NaN
2017-02-25/22:15:43.98          -6.4932172             NaN
2017-02-25/22:15:44.01          -6.4809505             NaN
2017-02-25/22:15:44.04          -6.4703105             NaN
2017-02-25/22:15:44.08          -6.4633721             NaN
2017-02-25/22:15:44.11          -6.4421369             NaN
2017-02-25/22:15:44.14          -6.4234176             NaN
2017-02-25/22:15:44.17          -6.3985179             NaN
2017-02-25/22:15:44.20          -6.3779951             NaN
2017-02-25/22:15:44.23          -6.3700060             NaN
2017-02-25/22:15:44.26          -6.3484276             NaN
2017-02-25/22:15:44.29          -6.3233385             NaN
2017-02-25/22:15:44.33          -6.3085026             NaN
2017-02-25/22:15:44.36          -6.2948086             NaN
2017-02-25/22:15:44.39          -6.2701561             NaN
2017-02-25/22:15:44.42          -6.2586751             NaN
2017-02-25/22:15:44.45          -6.2480433             NaN
2017-02-25/22:15:44.48          -6.2363702             NaN
2017-02-25/22:15:44.51          -6.2096270             NaN
2017-02-25/22:15:44.54          -6.2006645             NaN
2017-02-25/22:15:44.58          -6.1917933             NaN
2017-02-25/22:15:44.61          -6.1776477             NaN
2017-02-25/22:15:44.64          -6.1507584             NaN
2017-02-25/22:15:44.67          -6.1352684             NaN
2017-02-25/22:15:44.70          -6.1046852             NaN
2017-02-25/22:15:44.73          -6.0716419             NaN
2017-02-25/22:15:44.76          -6.0359090             NaN
2017-02-25/22:15:44.79          -6.0142657             NaN
2017-02-25/22:15:44.83          -5.9811694             NaN
2017-02-25/22:15:44.86          -5.9495578             NaN
2017-02-25/22:15:44.89          -5.9272624             NaN
2017-02-25/22:15:44.92          -5.9065811             NaN
2017-02-25/22:15:44.95          -5.8964543             NaN
2017-02-25/22:15:44.98          -5.8986899             NaN
2017-02-25/22:15:45.01          -5.8994515             NaN
2017-02-25/22:15:45.04          -5.8981687             NaN
2017-02-25/22:15:45.08          -5.8886968             NaN
2017-02-25/22:15:45.11          -5.8738433             NaN
2017-02-25/22:15:45.14          -5.8595914             NaN
2017-02-25/22:15:45.17          -5.8360374             NaN
2017-02-25/22:15:45.20          -5.8238399             NaN
2017-02-25/22:15:45.23          -5.7923840             NaN
2017-02-25/22:15:45.26          -5.7561008             NaN
2017-02-25/22:15:45.29          -5.7241888             NaN
2017-02-25/22:15:45.33          -5.6928710             NaN
2017-02-25/22:15:45.36          -5.6734091             NaN
2017-02-25/22:15:45.39          -5.6553574             NaN
2017-02-25/22:15:45.42          -5.6297954             NaN
2017-02-25/22:15:45.45          -5.6060261             NaN
2017-02-25/22:15:45.48          -5.5814393             NaN
2017-02-25/22:15:45.51          -5.5625049             NaN
2017-02-25/22:15:45.54          -5.5507778             NaN
2017-02-25/22:15:45.58          -5.5445474             NaN
2017-02-25/22:15:45.61          -5.5344858             NaN
2017-02-25/22:15:45.64          -5.5198717             NaN
2017-02-25/22:15:45.67          -5.5158107             NaN
2017-02-25/22:15:45.70          -5.5104217             NaN
2017-02-25/22:15:45.73          -5.5076507             NaN
2017-02-25/22:15:45.76          -5.5029865             NaN
2017-02-25/22:15:45.79          -5.4979534             NaN
2017-02-25/22:15:45.83          -5.4827787             NaN
2017-02-25/22:15:45.86          -5.4647018             NaN
2017-02-25/22:15:45.89          -5.4467831             NaN
2017-02-25/22:15:45.92          -5.4219442             NaN
2017-02-25/22:15:45.95          -5.3963668             NaN
2017-02-25/22:15:45.98          -5.3755100             NaN
2017-02-25/22:15:46.01          -5.3577222             NaN
2017-02-25/22:15:46.04          -5.3265905             NaN
2017-02-25/22:15:46.08          -5.2965493             NaN
2017-02-25/22:15:46.11          -5.2775044             NaN
2017-02-25/22:15:46.14          -5.2485696             NaN
2017-02-25/22:15:46.17          -5.2209745             NaN
2017-02-25/22:15:46.20          -5.2064885             NaN
2017-02-25/22:15:46.23          -5.1877466             NaN
2017-02-25/22:15:46.26          -5.1767089             NaN
2017-02-25/22:15:46.29          -5.1615536             NaN
2017-02-25/22:15:46.33          -5.1469511             NaN
2017-02-25/22:15:46.36          -5.1249863             NaN
2017-02-25/22:15:46.39          -5.0951992             NaN
2017-02-25/22:15:46.42          -5.0814236             NaN
2017-02-25/22:15:46.45          -5.0667761             NaN
2017-02-25/22:15:46.48          -5.0515526             NaN
2017-02-25/22:15:46.51          -5.0345510             NaN
2017-02-25/22:15:46.54          -5.0038197             NaN
2017-02-25/22:15:46.58          -4.9732472             NaN
2017-02-25/22:15:46.61          -4.9500389             NaN
2017-02-25/22:15:46.64          -4.9423055             NaN
2017-02-25/22:15:46.67          -4.9353378             NaN
2017-02-25/22:15:46.70          -4.9127730             NaN
2017-02-25/22:15:46.73          -4.9000188             NaN
2017-02-25/22:15:46.76          -4.8860792             NaN
2017-02-25/22:15:46.79          -4.8614680             NaN
2017-02-25/22:15:46.83          -4.8515936             NaN
2017-02-25/22:15:46.86          -4.8389379             NaN
2017-02-25/22:15:46.89          -4.8334624             NaN
2017-02-25/22:15:46.92          -4.8106109             NaN
2017-02-25/22:15:46.95          -4.7989213             NaN
2017-02-25/22:15:46.98          -4.7892877             NaN
2017-02-25/22:15:47.01          -4.7630811             NaN
2017-02-25/22:15:47.04          -4.7367165             NaN
2017-02-25/22:15:47.08          -4.7060400             NaN
2017-02-25/22:15:47.11          -4.6706431             NaN
2017-02-25/22:15:47.14          -4.6371582             NaN
2017-02-25/22:15:47.17          -4.6109193             NaN
2017-02-25/22:15:47.20          -4.5977920             NaN
2017-02-25/22:15:47.23          -4.5662760             NaN
2017-02-25/22:15:47.26          -4.5390674             NaN
2017-02-25/22:15:47.29          -4.5224708             NaN
2017-02-25/22:15:47.33          -4.5019217             NaN
2017-02-25/22:15:47.36          -4.5063788             NaN
2017-02-25/22:15:47.39          -4.4987542             NaN
2017-02-25/22:15:47.42          -4.4933627             NaN
2017-02-25/22:15:47.45          -4.4821010             NaN
2017-02-25/22:15:47.48          -4.4717786             NaN
2017-02-25/22:15:47.51          -4.4694449             NaN
2017-02-25/22:15:47.54          -4.4688374             NaN
2017-02-25/22:15:47.58          -4.4607036             NaN
2017-02-25/22:15:47.61          -4.4550274             NaN
2017-02-25/22:15:47.64          -4.4295229             NaN
2017-02-25/22:15:47.67          -4.4170928             NaN
2017-02-25/22:15:47.70          -4.3898141             NaN
2017-02-25/22:15:47.73          -4.3646704             NaN
2017-02-25/22:15:47.76          -4.3412521             NaN
2017-02-25/22:15:47.79          -4.3096910             NaN
2017-02-25/22:15:47.83          -4.2809908             NaN
2017-02-25/22:15:47.86          -4.2558143             NaN
2017-02-25/22:15:47.89          -4.2312625             NaN
2017-02-25/22:15:47.92          -4.2247310             NaN
2017-02-25/22:15:47.95          -4.2102003             NaN
2017-02-25/22:15:47.98          -4.2081343             NaN
2017-02-25/22:15:48.01          -4.1968594             NaN
2017-02-25/22:15:48.04          -4.1831886             NaN
2017-02-25/22:15:48.08          -4.1711817             NaN
2017-02-25/22:15:48.11          -4.1593925             NaN
2017-02-25/22:15:48.14          -4.1479306             NaN
2017-02-25/22:15:48.17          -4.1251148             NaN
2017-02-25/22:15:48.20          -4.1097410             NaN
2017-02-25/22:15:48.23          -4.0914553             NaN
2017-02-25/22:15:48.26          -4.0769753             NaN
2017-02-25/22:15:48.29          -4.0568053             NaN
2017-02-25/22:15:48.33          -4.0392520             NaN
2017-02-25/22:15:48.36          -4.0159670             NaN
2017-02-25/22:15:48.39          -3.9903126             NaN
2017-02-25/22:15:48.42          -3.9673183             NaN
2017-02-25/22:15:48.45          -3.9517440             NaN
2017-02-25/22:15:48.48          -3.9200854             NaN
2017-02-25/22:15:48.51          -3.9006908             NaN
2017-02-25/22:15:48.54          -3.8793182             NaN
2017-02-25/22:15:48.58          -3.8702222             NaN
2017-02-25/22:15:48.61          -3.8502579             NaN
2017-02-25/22:15:48.64          -3.8471819             NaN
2017-02-25/22:15:48.67          -3.8444557             NaN
2017-02-25/22:15:48.70          -3.8387065             NaN
2017-02-25/22:15:48.73          -3.8355752             NaN
2017-02-25/22:15:48.76          -3.8304030             NaN
2017-02-25/22:15:48.79          -3.8243467             NaN
2017-02-25/22:15:48.83          -3.8195795             NaN
2017-02-25/22:15:48.86          -3.8028916             NaN
2017-02-25/22:15:48.89          -3.7952156             NaN
2017-02-25/22:15:48.92          -3.7837112             NaN
2017-02-25/22:15:48.95          -3.7625146             NaN
2017-02-25/22:15:48.98          -3.7388466             NaN
2017-02-25/22:15:49.01          -3.7189646             NaN
2017-02-25/22:15:49.04          -3.6950183             NaN
2017-02-25/22:15:49.08          -3.6678740             NaN
2017-02-25/22:15:49.11          -3.6308642             NaN
2017-02-25/22:15:49.14          -3.6093909             NaN
2017-02-25/22:15:49.17          -3.5897730             NaN
2017-02-25/22:15:49.20          -3.5663487             NaN
2017-02-25/22:15:49.23          -3.5524244             NaN
2017-02-25/22:15:49.26          -3.5441024             NaN
2017-02-25/22:15:49.29          -3.5283124             NaN
2017-02-25/22:15:49.33          -3.5120307             NaN
2017-02-25/22:15:49.36          -3.5014200             NaN
2017-02-25/22:15:49.39          -3.4969696             NaN
2017-02-25/22:15:49.42          -3.4792413             NaN
2017-02-25/22:15:49.45          -3.4612461             NaN
2017-02-25/22:15:49.48          -3.4460214             NaN
2017-02-25/22:15:49.51          -3.4333219             NaN
2017-02-25/22:15:49.54          -3.4028652             NaN
2017-02-25/22:15:49.58          -3.3765470             NaN
2017-02-25/22:15:49.61          -3.3637195             NaN
2017-02-25/22:15:49.64          -3.3399353             NaN
2017-02-25/22:15:49.67          -3.3192485             NaN
2017-02-25/22:15:49.70          -3.3092537             NaN
2017-02-25/22:15:49.73          -3.2901895             NaN
2017-02-25/22:15:49.76          -3.2698721             NaN
2017-02-25/22:15:49.79          -3.2592382             NaN
2017-02-25/22:15:49.83          -3.2704992             NaN
2017-02-25/22:15:49.86          -3.2713080             NaN
2017-02-25/22:15:49.89          -3.2663878             NaN
2017-02-25/22:15:49.92          -3.2742224             NaN
2017-02-25/22:15:49.95          -3.2745815             NaN
2017-02-25/22:15:49.98          -3.2650692             NaN
2017-02-25/22:15:50.01          -3.2544944             NaN
2017-02-25/22:15:50.04          -3.2431270             NaN
2017-02-25/22:15:50.08          -3.2264835             NaN
2017-02-25/22:15:50.11          -3.2015878             NaN
2017-02-25/22:15:50.14          -3.1874858             NaN
2017-02-25/22:15:50.17          -3.1692818             NaN
2017-02-25/22:15:50.20          -3.1406398             NaN
2017-02-25/22:15:50.23          -3.1274332             NaN
2017-02-25/22:15:50.26          -3.1131539             NaN
2017-02-25/22:15:50.29          -3.1039861             NaN
2017-02-25/22:15:50.33          -3.0895424             NaN
2017-02-25/22:15:50.36          -3.0702351             NaN
2017-02-25/22:15:50.39          -3.0574608             NaN
2017-02-25/22:15:50.42          -3.0457819             NaN
2017-02-25/22:15:50.45          -3.0338832             NaN
2017-02-25/22:15:50.48          -3.0300606             NaN
2017-02-25/22:15:50.51          -3.0145792             NaN
2017-02-25/22:15:50.54          -3.0085851             NaN
2017-02-25/22:15:50.58          -3.0008503             NaN
2017-02-25/22:15:50.61          -2.9916216             NaN
2017-02-25/22:15:50.64          -2.9799348             NaN
2017-02-25/22:15:50.67          -2.9600663             NaN
2017-02-25/22:15:50.70          -2.9342323             NaN
2017-02-25/22:15:50.73          -2.9236026             NaN
2017-02-25/22:15:50.76          -2.9037691             NaN
2017-02-25/22:15:50.79          -2.8797057             NaN
2017-02-25/22:15:50.83          -2.8607827             NaN
2017-02-25/22:15:50.86          -2.8329423             NaN
2017-02-25/22:15:50.89          -2.8147244             NaN
2017-02-25/22:15:50.92          -2.7985490             NaN
2017-02-25/22:15:50.95          -2.7847257             NaN
2017-02-25/22:15:50.98          -2.7816399             NaN
2017-02-25/22:15:51.01          -2.7738411             NaN
2017-02-25/22:15:51.04          -2.7639624             NaN
2017-02-25/22:15:51.08          -2.7645380             NaN
2017-02-25/22:15:51.11          -2.7506127             NaN
2017-02-25/22:15:51.14          -2.7543856             NaN
2017-02-25/22:15:51.17          -2.7466833             NaN
2017-02-25/22:15:51.20          -2.7389800             NaN
2017-02-25/22:15:51.23          -2.7304273             NaN
2017-02-25/22:15:51.26          -2.7097735             NaN
2017-02-25/22:15:51.29          -2.6942501             NaN
2017-02-25/22:15:51.33          -2.6740134             NaN
2017-02-25/22:15:51.36          -2.6477326             NaN
2017-02-25/22:15:51.39          -2.6361423             NaN
2017-02-25/22:15:51.42          -2.6179795             NaN
2017-02-25/22:15:51.45          -2.6047087             NaN
2017-02-25/22:15:51.48          -2.5836744             NaN
2017-02-25/22:15:51.51          -2.5855895             NaN
2017-02-25/22:15:51.54          -2.5796093             NaN
2017-02-25/22:15:51.58          -2.5645649             NaN
2017-02-25/22:15:51.61          -2.5711392             NaN
2017-02-25/22:15:51.64          -2.5744584             NaN
2017-02-25/22:15:51.67          -2.5649660             NaN
2017-02-25/22:15:51.70          -2.5471197             NaN
2017-02-25/22:15:51.73          -2.5418582             NaN
2017-02-25/22:15:51.76          -2.5444811             NaN
2017-02-25/22:15:51.79          -2.5267894             NaN
2017-02-25/22:15:51.83          -2.5292374             NaN
2017-02-25/22:15:51.86          -2.5096010             NaN
2017-02-25/22:15:51.89          -2.4947835             NaN
2017-02-25/22:15:51.92          -2.4770240             NaN
2017-02-25/22:15:51.95          -2.4541799             NaN
2017-02-25/22:15:51.98          -2.4382157             NaN
2017-02-25/22:15:52.01          -2.4279749             NaN
2017-02-25/22:15:52.04          -2.4066190             NaN
2017-02-25/22:15:52.08          -2.3942614             NaN
2017-02-25/22:15:52.11          -2.3730954             NaN
2017-02-25/22:15:52.14          -2.3677083             NaN
2017-02-25/22:15:52.17          -2.3446909             NaN
2017-02-25/22:15:52.20          -2.3331736             NaN
2017-02-25/22:15:52.23          -2.3317479             NaN
2017-02-25/22:15:52.26          -2.3285917             NaN
2017-02-25/22:15:52.29          -2.3108465             NaN
2017-02-25/22:15:52.33          -2.3108558             NaN
2017-02-25/22:15:52.36          -2.2827873             NaN
2017-02-25/22:15:52.39          -2.2654050             NaN
2017-02-25/22:15:52.42          -2.2561995             NaN
2017-02-25/22:15:52.45          -2.2336683             NaN
2017-02-25/22:15:52.48          -2.2168399             NaN
2017-02-25/22:15:52.51          -2.1987549             NaN
2017-02-25/22:15:52.54          -2.1792967             NaN
2017-02-25/22:15:52.58          -2.1618018             NaN
2017-02-25/22:15:52.61          -2.1322343             NaN
2017-02-25/22:15:52.64          -2.1210370             NaN
2017-02-25/22:15:52.67          -2.1035140             NaN
2017-02-25/22:15:52.70          -2.0840356             NaN
2017-02-25/22:15:52.73          -2.0711571             NaN
2017-02-25/22:15:52.76          -2.0555201             NaN
2017-02-25/22:15:52.79          -2.0329616             NaN
2017-02-25/22:15:52.83          -2.0226317             NaN
2017-02-25/22:15:52.86          -2.0212713             NaN
2017-02-25/22:15:52.89          -2.0242851             NaN
2017-02-25/22:15:52.92          -2.0246535             NaN
2017-02-25/22:15:52.95          -2.0191712             NaN
2017-02-25/22:15:52.98          -2.0221052             NaN
2017-02-25/22:15:53.01          -2.0332765             NaN
2017-02-25/22:15:53.04          -2.0185327             NaN
2017-02-25/22:15:53.08          -2.0125945             NaN
2017-02-25/22:15:53.11          -2.0013774             NaN
2017-02-25/22:15:53.14          -1.9771778             NaN
2017-02-25/22:15:53.17          -1.9497233             NaN
2017-02-25/22:15:53.20          -1.9326986             NaN
2017-02-25/22:15:53.23          -1.9109469             NaN
2017-02-25/22:15:53.26          -1.8799886             NaN
2017-02-25/22:15:53.29          -1.8513755             NaN
2017-02-25/22:15:53.33          -1.8363543             NaN
2017-02-25/22:15:53.36          -1.8120870             NaN
2017-02-25/22:15:53.39          -1.7953136             NaN
2017-02-25/22:15:53.42          -1.7806334             NaN
2017-02-25/22:15:53.45          -1.7769177             NaN
2017-02-25/22:15:53.48          -1.7631634             NaN
2017-02-25/22:15:53.51          -1.7609350             NaN
2017-02-25/22:15:53.54          -1.7545663             NaN
2017-02-25/22:15:53.58          -1.7430565             NaN
2017-02-25/22:15:53.61          -1.7299982             NaN
2017-02-25/22:15:53.64          -1.7214486             NaN
2017-02-25/22:15:53.67          -1.6967072             NaN
2017-02-25/22:15:53.70          -1.6824324             NaN
2017-02-25/22:15:53.73          -1.6472823             NaN
2017-02-25/22:15:53.76          -1.6092427             NaN
2017-02-25/22:15:53.79          -1.5719519             NaN
2017-02-25/22:15:53.83          -1.5376305             NaN
2017-02-25/22:15:53.86          -1.5074028             NaN
2017-02-25/22:15:53.89          -1.4847893             NaN
2017-02-25/22:15:53.92          -1.4796748             NaN
2017-02-25/22:15:53.95          -1.4675360             NaN
2017-02-25/22:15:53.98          -1.4490687             NaN
2017-02-25/22:15:54.01          -1.4441322             NaN
2017-02-25/22:15:54.04          -1.4335071             NaN
2017-02-25/22:15:54.08          -1.4243691             NaN
2017-02-25/22:15:54.11          -1.4268466             NaN
2017-02-25/22:15:54.14          -1.4179179             NaN
2017-02-25/22:15:54.17          -1.4043678             NaN
2017-02-25/22:15:54.20          -1.3773776             NaN
2017-02-25/22:15:54.23          -1.3567111             NaN
2017-02-25/22:15:54.26          -1.3310246             NaN
2017-02-25/22:15:54.29          -1.3054772             NaN
2017-02-25/22:15:54.33          -1.2881085             NaN
2017-02-25/22:15:54.36          -1.2665682             NaN
2017-02-25/22:15:54.39          -1.2370942             NaN
2017-02-25/22:15:54.42          -1.2137563             NaN
2017-02-25/22:15:54.45          -1.2030686             NaN
2017-02-25/22:15:54.48          -1.1792976             NaN
2017-02-25/22:15:54.51          -1.1701761             NaN
2017-02-25/22:15:54.54          -1.1615234             NaN
2017-02-25/22:15:54.58          -1.1573289             NaN
2017-02-25/22:15:54.61          -1.1411327             NaN
2017-02-25/22:15:54.64          -1.1253419             NaN
2017-02-25/22:15:54.67          -1.1091064             NaN
2017-02-25/22:15:54.70          -1.1007596             NaN
2017-02-25/22:15:54.73          -1.0795526             NaN
2017-02-25/22:15:54.76          -1.0658770             NaN
2017-02-25/22:15:54.79          -1.0494670             NaN
2017-02-25/22:15:54.83          -1.0368773             NaN
2017-02-25/22:15:54.86          -1.0091509             NaN
2017-02-25/22:15:54.89         -0.98624653             NaN
2017-02-25/22:15:54.92         -0.96640502             NaN
2017-02-25/22:15:54.95         -0.93836222             NaN
2017-02-25/22:15:54.98         -0.90624518             NaN
2017-02-25/22:15:55.01         -0.87935948             NaN
2017-02-25/22:15:55.04         -0.85475480             NaN
2017-02-25/22:15:55.08         -0.83469379             NaN
2017-02-25/22:15:55.11         -0.79733042             NaN
2017-02-25/22:15:55.14         -0.76553211             NaN
2017-02-25/22:15:55.17         -0.75591947             NaN
2017-02-25/22:15:55.20         -0.73165039             NaN
2017-02-25/22:15:55.23         -0.70950757             NaN
2017-02-25/22:15:55.26         -0.69020558             NaN
2017-02-25/22:15:55.29         -0.66600275             NaN
2017-02-25/22:15:55.33         -0.63528625             NaN
2017-02-25/22:15:55.36         -0.60483281             NaN
2017-02-25/22:15:55.39         -0.57991080             NaN
2017-02-25/22:15:55.42         -0.54747151             NaN
2017-02-25/22:15:55.45         -0.50033601             NaN
2017-02-25/22:15:55.48         -0.45536458             NaN
2017-02-25/22:15:55.51         -0.42394618             NaN
2017-02-25/22:15:55.54         -0.38951934             NaN
2017-02-25/22:15:55.58         -0.35172020             NaN
2017-02-25/22:15:55.61         -0.31577749             NaN
2017-02-25/22:15:55.64         -0.27530560             NaN
2017-02-25/22:15:55.67         -0.23263899             NaN
2017-02-25/22:15:55.70         -0.19598768             NaN
2017-02-25/22:15:55.73         -0.17175539             NaN
2017-02-25/22:15:55.76         -0.15409421             NaN
2017-02-25/22:15:55.79         -0.11961094             NaN
2017-02-25/22:15:55.83        -0.096434186             NaN
2017-02-25/22:15:55.86        -0.070631472             NaN
2017-02-25/22:15:55.89        -0.054991916             NaN
2017-02-25/22:15:55.92        -0.020529557             NaN
2017-02-25/22:15:55.95        0.0019029910             NaN
2017-02-25/22:15:55.98         0.023951188             NaN
2017-02-25/22:15:56.01         0.050961573             NaN
2017-02-25/22:15:56.04         0.096964900             NaN
2017-02-25/22:15:56.08          0.13362086             NaN
2017-02-25/22:15:56.11          0.19171501             NaN
2017-02-25/22:15:56.14          0.23362956             NaN
2017-02-25/22:15:56.17          0.28346279             NaN
2017-02-25/22:15:56.20          0.32667245             NaN
2017-02-25/22:15:56.23          0.36708235             NaN
2017-02-25/22:15:56.26          0.40082941             NaN
2017-02-25/22:15:56.29          0.45573342             NaN
2017-02-25/22:15:56.33          0.48777564             NaN
2017-02-25/22:15:56.36          0.52515585             NaN
2017-02-25/22:15:56.39          0.55207389             NaN
2017-02-25/22:15:56.42          0.59074004             NaN
2017-02-25/22:15:56.45          0.62573234             NaN
2017-02-25/22:15:56.48          0.66409503             NaN
2017-02-25/22:15:56.51          0.71061201             NaN
2017-02-25/22:15:56.54          0.77210558             NaN
2017-02-25/22:15:56.58          0.82355776             NaN
2017-02-25/22:15:56.61          0.88458272             NaN
2017-02-25/22:15:56.64          0.94674325             NaN
2017-02-25/22:15:56.67           1.0159650             NaN
2017-02-25/22:15:56.70           1.0793480             NaN
2017-02-25/22:15:56.73           1.1434562             NaN
2017-02-25/22:15:56.76           1.1965929             NaN
2017-02-25/22:15:56.79           1.2508112             NaN
2017-02-25/22:15:56.83           1.2922575             NaN
2017-02-25/22:15:56.86           1.3303314             NaN
2017-02-25/22:15:56.89           1.3686366             NaN
2017-02-25/22:15:56.92           1.4126186             NaN
2017-02-25/22:15:56.95           1.4470422             NaN
2017-02-25/22:15:56.98           1.4849877             NaN
2017-02-25/22:15:57.01           1.5277662             NaN
2017-02-25/22:15:57.04           1.5768806             NaN
2017-02-25/22:15:57.08           1.6153973             NaN
2017-02-25/22:15:57.11           1.6579762             NaN
2017-02-25/22:15:57.14           1.7041491             NaN
2017-02-25/22:15:57.17           1.7489127             NaN
2017-02-25/22:15:57.20           1.7928579             NaN
2017-02-25/22:15:57.23           1.8466994             NaN
2017-02-25/22:15:57.26           1.8959815             NaN
2017-02-25/22:15:57.29           1.9524735             NaN
2017-02-25/22:15:57.33           2.0020235             NaN
2017-02-25/22:15:57.36           2.0535417             NaN
2017-02-25/22:15:57.39           2.1027461             NaN
2017-02-25/22:15:57.42           2.1499391             NaN
2017-02-25/22:15:57.45           2.1944143             NaN
2017-02-25/22:15:57.48           2.2364670             NaN
2017-02-25/22:15:57.51           2.2645154             NaN
2017-02-25/22:15:57.54           2.2937385             NaN
2017-02-25/22:15:57.58           2.3126248             NaN
2017-02-25/22:15:57.61           2.3421200             NaN
2017-02-25/22:15:57.64           2.3645031             NaN
2017-02-25/22:15:57.67           2.3818234             NaN
2017-02-25/22:15:57.70           2.4031888             NaN
2017-02-25/22:15:57.73           2.4252925             NaN
2017-02-25/22:15:57.76           2.4412723             NaN
2017-02-25/22:15:57.79           2.4703473             NaN
2017-02-25/22:15:57.83           2.5037717             NaN
2017-02-25/22:15:57.86           2.5332768             NaN
2017-02-25/22:15:57.89           2.5465485             NaN
2017-02-25/22:15:57.92           2.5864236             NaN
2017-02-25/22:15:57.95           2.6196587             NaN
2017-02-25/22:15:57.98           2.6477299             NaN
2017-02-25/22:15:58.01           2.6686994             NaN
2017-02-25/22:15:58.04           2.7010868             NaN
2017-02-25/22:15:58.08           2.7245807             NaN
2017-02-25/22:15:58.11           2.7390441             NaN
2017-02-25/22:15:58.14           2.7521406             NaN
2017-02-25/22:15:58.17           2.7683489             NaN
2017-02-25/22:15:58.20           2.7653646             NaN
2017-02-25/22:15:58.23           2.7713839             NaN
2017-02-25/22:15:58.26           2.7759282             NaN
2017-02-25/22:15:58.29           2.7862208             NaN
2017-02-25/22:15:58.33           2.7851734             NaN
2017-02-25/22:15:58.36           2.7876219             NaN
2017-02-25/22:15:58.39           2.7906001             NaN
2017-02-25/22:15:58.42           2.7986012             NaN
2017-02-25/22:15:58.45           2.8052798             NaN
2017-02-25/22:15:58.48           2.8247367             NaN
2017-02-25/22:15:58.51           2.8454234             NaN
2017-02-25/22:15:58.54           2.8606462             NaN
2017-02-25/22:15:58.58           2.8665262             NaN
2017-02-25/22:15:58.61           2.8902201             NaN
2017-02-25/22:15:58.64           2.9009300             NaN
2017-02-25/22:15:58.67           2.9147078             NaN
2017-02-25/22:15:58.70           2.9210955             NaN
2017-02-25/22:15:58.73           2.9260134             NaN
2017-02-25/22:15:58.76           2.9198603             NaN
2017-02-25/22:15:58.79           2.9152483             NaN
2017-02-25/22:15:58.83           2.9052541             NaN
2017-02-25/22:15:58.86           2.9087631             NaN
2017-02-25/22:15:58.89           2.8952959             NaN
2017-02-25/22:15:58.92           2.8889168             NaN
2017-02-25/22:15:58.95           2.8893519             NaN
2017-02-25/22:15:58.98           2.8936538             NaN
2017-02-25/22:15:59.01           2.9036849             NaN
2017-02-25/22:15:59.04           2.9248515             NaN
2017-02-25/22:15:59.08           2.9323465             NaN
2017-02-25/22:15:59.11           2.9495663             NaN
2017-02-25/22:15:59.14           2.9722931             NaN
2017-02-25/22:15:59.17           3.0024405             NaN
2017-02-25/22:15:59.20           3.0407101             NaN
2017-02-25/22:15:59.23           3.0726374             NaN
2017-02-25/22:15:59.26           3.1058625             NaN
2017-02-25/22:15:59.29           3.1455315             NaN
2017-02-25/22:15:59.33           3.1648566             NaN
2017-02-25/22:15:59.36           3.2052326             NaN
2017-02-25/22:15:59.39           3.2360235             NaN
2017-02-25/22:15:59.42           3.2633759             NaN
2017-02-25/22:15:59.45           3.2768673             NaN
2017-02-25/22:15:59.48           3.2898648             NaN
2017-02-25/22:15:59.51           3.3149300             NaN
2017-02-25/22:15:59.54           3.3450966             NaN
2017-02-25/22:15:59.58           3.3656817             NaN
2017-02-25/22:15:59.61           3.4072427             NaN
2017-02-25/22:15:59.64           3.4404839             NaN
2017-02-25/22:15:59.67           3.4932899             NaN
2017-02-25/22:15:59.70           3.5507249             NaN
2017-02-25/22:15:59.73           3.6074899             NaN
2017-02-25/22:15:59.76           3.6711289             NaN
2017-02-25/22:15:59.79           3.7277393             NaN
2017-02-25/22:15:59.83           3.7861599             NaN
2017-02-25/22:15:59.86           3.8457475             NaN
2017-02-25/22:15:59.89           3.8967385             NaN
2017-02-25/22:15:59.92           3.9428127             NaN
2017-02-25/22:15:59.95           3.9800447             NaN
2017-02-25/22:15:59.98           4.0014108             NaN
2017-02-25/22:16:00.01           4.0329369       22.286875
2017-02-25/22:16:00.04           4.0548147       22.293397
2017-02-25/22:16:00.08           4.0712730       22.300129
2017-02-25/22:16:00.11           4.0848937       22.306651
2017-02-25/22:16:00.14           4.1072527       22.313173
2017-02-25/22:16:00.17           4.1337805       22.319696
2017-02-25/22:16:00.20           4.1684267       22.326428
2017-02-25/22:16:00.23           4.2036910       22.332950
2017-02-25/22:16:00.26           4.2461095       22.339472
2017-02-25/22:16:00.29           4.2850362       22.345994
2017-02-25/22:16:00.33           4.3228153       22.352727
2017-02-25/22:16:00.36           4.3630084       22.359249
2017-02-25/22:16:00.39           4.4097646       22.365771
2017-02-25/22:16:00.42           4.4501842       22.372293
2017-02-25/22:16:00.45           4.4829960       22.379026
2017-02-25/22:16:00.48           4.5151455       22.385548
2017-02-25/22:16:00.51           4.5517915       22.392070
2017-02-25/22:16:00.54           4.5908008       22.398592
2017-02-25/22:16:00.58           4.6312743       22.405324
2017-02-25/22:16:00.61           4.6750903       22.411846
2017-02-25/22:16:00.64           4.7211640       22.418368
2017-02-25/22:16:00.67           4.7589676       22.424891
2017-02-25/22:16:00.70           4.7931228       22.431623
2017-02-25/22:16:00.73           4.8356980       22.438145
2017-02-25/22:16:00.76           4.8809249       22.444667
2017-02-25/22:16:00.79           4.9110763       22.451189
2017-02-25/22:16:00.83           4.9447350       22.457922
2017-02-25/22:16:00.86           4.9784867       22.464444
2017-02-25/22:16:00.89           5.0243148       22.470966
2017-02-25/22:16:00.92           5.0648200       22.477488
2017-02-25/22:16:00.95           5.1104627       22.484221
2017-02-25/22:16:00.98           5.1555134       22.490743
2017-02-25/22:16:01.01           5.1964939       22.496986
2017-02-25/22:16:01.04           5.2354437       22.503027
2017-02-25/22:16:01.08           5.2738811       22.509264
2017-02-25/22:16:01.11           5.3194513       22.515306
2017-02-25/22:16:01.14           5.3583432       22.521347
2017-02-25/22:16:01.17           5.3818905       22.527389
2017-02-25/22:16:01.20           5.4054851       22.533625
2017-02-25/22:16:01.23           5.4204929       22.539667
2017-02-25/22:16:01.26           5.4436867       22.545709
2017-02-25/22:16:01.29           5.4785351       22.551750
2017-02-25/22:16:01.33           5.4964715       22.557987
2017-02-25/22:16:01.36           5.5233442       22.564029
2017-02-25/22:16:01.39           5.5380552       22.570070
2017-02-25/22:16:01.42           5.5678816       22.576112
2017-02-25/22:16:01.45           5.5963665       22.582348
2017-02-25/22:16:01.48           5.6374723       22.588390
2017-02-25/22:16:01.51           5.6789883       22.594432
2017-02-25/22:16:01.54           5.7204402       22.600473
2017-02-25/22:16:01.58           5.7511565       22.606710
2017-02-25/22:16:01.61           5.7929312       22.612752
2017-02-25/22:16:01.64           5.8467286       22.618793
2017-02-25/22:16:01.67           5.8911303       22.624835
2017-02-25/22:16:01.70           5.9196801       22.631071
2017-02-25/22:16:01.73           5.9508765       22.637113
2017-02-25/22:16:01.76           5.9836357       22.643155
2017-02-25/22:16:01.79           6.0170879       22.649196
2017-02-25/22:16:01.83           6.0512150       22.655433
2017-02-25/22:16:01.86           6.0841163       22.661474
2017-02-25/22:16:01.89           6.1211628       22.667516
2017-02-25/22:16:01.92           6.1481376       22.673558
2017-02-25/22:16:01.95           6.1789147       22.679794
2017-02-25/22:16:01.98           6.2286874       22.685836
2017-02-25/22:16:02.01           6.2745940       22.691607
2017-02-25/22:16:02.04           6.3211984       22.697182
2017-02-25/22:16:02.08           6.3603328       22.702937
2017-02-25/22:16:02.11           6.3966655       22.708512
2017-02-25/22:16:02.14           6.4257509       22.714087
2017-02-25/22:16:02.17           6.4549363       22.719662
2017-02-25/22:16:02.20           6.4899839       22.725417
2017-02-25/22:16:02.23           6.5163758       22.730992
2017-02-25/22:16:02.26           6.5348470       22.736568
2017-02-25/22:16:02.29           6.5591506       22.742143
2017-02-25/22:16:02.33           6.5759327       22.747898
2017-02-25/22:16:02.36           6.5952523       22.753473
2017-02-25/22:16:02.39           6.6014146       22.759048
2017-02-25/22:16:02.42           6.6167920       22.764623
2017-02-25/22:16:02.45           6.6295769       22.770378
2017-02-25/22:16:02.48           6.6471142       22.775953
2017-02-25/22:16:02.51           6.6738037       22.781528
2017-02-25/22:16:02.54           6.7011413       22.787103
2017-02-25/22:16:02.58           6.7287773       22.792858
2017-02-25/22:16:02.61           6.7583989       22.798434
2017-02-25/22:16:02.64           6.7870230       22.804009
2017-02-25/22:16:02.67           6.8405578       22.809584
2017-02-25/22:16:02.70           6.8954521       22.815339
2017-02-25/22:16:02.73           6.9432203       22.820914
2017-02-25/22:16:02.76           6.9828594       22.826489
2017-02-25/22:16:02.79           7.0326046       22.832064
2017-02-25/22:16:02.83           7.0917801       22.837819
2017-02-25/22:16:02.86           7.1591329       22.843394
2017-02-25/22:16:02.89           7.2259650       22.848970
2017-02-25/22:16:02.92           7.3106159       22.854545
2017-02-25/22:16:02.95           7.3872464       22.860300
2017-02-25/22:16:02.98           7.4666691       22.865875
2017-02-25/22:16:03.01           7.5492977       22.871190
2017-02-25/22:16:03.04           7.6330769       22.876318
2017-02-25/22:16:03.08           7.7285003       22.881611
2017-02-25/22:16:03.11           7.8050334       22.886738
2017-02-25/22:16:03.14           7.8805011       22.891866
2017-02-25/22:16:03.17           7.9625987       22.896993
2017-02-25/22:16:03.20           8.0394780       22.902286
2017-02-25/22:16:03.23           8.1230845       22.907414
2017-02-25/22:16:03.26           8.2104903       22.912541
2017-02-25/22:16:03.29           8.3237262       22.917669
2017-02-25/22:16:03.33           8.4419723       22.922962
2017-02-25/22:16:03.36           8.5782187       22.928090
2017-02-25/22:16:03.39           8.7396840       22.933217
2017-02-25/22:16:03.42           8.9240846       22.938345
2017-02-25/22:16:03.45           9.1161692       22.943638
2017-02-25/22:16:03.48           9.3347937       22.948765
2017-02-25/22:16:03.51           9.5448329       22.953893
2017-02-25/22:16:03.54           9.7404451       22.959020
2017-02-25/22:16:03.58           9.9409204       22.964313
2017-02-25/22:16:03.61           10.149898       22.969441
2017-02-25/22:16:03.64           10.319504       22.974568
2017-02-25/22:16:03.67           10.468305       22.979696
2017-02-25/22:16:03.70           10.582793       22.984989
2017-02-25/22:16:03.73           10.697852       22.990117
2017-02-25/22:16:03.76           10.768902       22.995244
2017-02-25/22:16:03.79           10.840560       23.000372
2017-02-25/22:16:03.83           10.913208       23.005665
2017-02-25/22:16:03.86           10.966179       23.010792
2017-02-25/22:16:03.89           11.013645       23.015920
2017-02-25/22:16:03.92           11.064967       23.021047
2017-02-25/22:16:03.95           11.124387       23.026340
2017-02-25/22:16:03.98           11.170561       23.031468
2017-02-25/22:16:04.01           11.183200       23.036344
2017-02-25/22:16:04.04           11.206835       23.041039
2017-02-25/22:16:04.08           11.222410       23.045885
2017-02-25/22:16:04.11           11.237157       23.050579
2017-02-25/22:16:04.14           11.241992       23.055274
2017-02-25/22:16:04.17           11.237832       23.059968
2017-02-25/22:16:04.20           11.231978       23.064814
2017-02-25/22:16:04.23           11.224177       23.069509
2017-02-25/22:16:04.26           11.228308       23.074204
2017-02-25/22:16:04.29           11.248002       23.078898
2017-02-25/22:16:04.33           11.255384       23.083744
2017-02-25/22:16:04.36           11.274519       23.088439
2017-02-25/22:16:04.39           11.294042       23.093133
2017-02-25/22:16:04.42           11.315878       23.097828
2017-02-25/22:16:04.45           11.330603       23.102674
2017-02-25/22:16:04.48           11.345683       23.107369
2017-02-25/22:16:04.51           11.373542       23.112063
2017-02-25/22:16:04.54           11.401421       23.116758
2017-02-25/22:16:04.58           11.425120       23.121604
2017-02-25/22:16:04.61           11.463499       23.126298
2017-02-25/22:16:04.64           11.489086       23.130993
2017-02-25/22:16:04.67           11.513918       23.135687
2017-02-25/22:16:04.70           11.539359       23.140533
2017-02-25/22:16:04.73           11.556724       23.145228
2017-02-25/22:16:04.76           11.574716       23.149923
2017-02-25/22:16:04.79           11.581255       23.154617
2017-02-25/22:16:04.83           11.584345       23.159463
2017-02-25/22:16:04.86           11.584760       23.164158
2017-02-25/22:16:04.89           11.583471       23.168852
2017-02-25/22:16:04.92           11.590151       23.173547
2017-02-25/22:16:04.95           11.608582       23.178393
2017-02-25/22:16:04.98           11.627432       23.183087
2017-02-25/22:16:05.01           11.653683       23.187537
2017-02-25/22:16:05.04           11.679984       23.191808
2017-02-25/22:16:05.08           11.689392       23.196218
2017-02-25/22:16:05.11           11.701160       23.200490
2017-02-25/22:16:05.14           11.723204       23.204762
2017-02-25/22:16:05.17           11.747103       23.209034
2017-02-25/22:16:05.20           11.765485       23.213443
2017-02-25/22:16:05.23           11.781045       23.217715
2017-02-25/22:16:05.26           11.796961       23.221987
2017-02-25/22:16:05.29           11.801826       23.226259
2017-02-25/22:16:05.33           11.819745       23.230668
2017-02-25/22:16:05.36           11.842004       23.234940
2017-02-25/22:16:05.39           11.870624       23.239212
2017-02-25/22:16:05.42           11.896244       23.243484
2017-02-25/22:16:05.45           11.934005       23.247893
2017-02-25/22:16:05.48           11.970915       23.252165
2017-02-25/22:16:05.51           12.007279       23.256437
2017-02-25/22:16:05.54           12.038577       23.260709
2017-02-25/22:16:05.58           12.078156       23.265119
2017-02-25/22:16:05.61           12.107878       23.269390
2017-02-25/22:16:05.64           12.138763       23.273662
2017-02-25/22:16:05.67           12.163252       23.277934
2017-02-25/22:16:05.70           12.183944       23.282344
2017-02-25/22:16:05.73           12.196508       23.286616
2017-02-25/22:16:05.76           12.207825       23.290887
2017-02-25/22:16:05.79           12.221803       23.295159
2017-02-25/22:16:05.83           12.243383       23.299569
2017-02-25/22:16:05.86           12.269618       23.303841
2017-02-25/22:16:05.89           12.287965       23.308112
2017-02-25/22:16:05.92           12.306752       23.312384
2017-02-25/22:16:05.95           12.330833       23.316794
2017-02-25/22:16:05.98           12.366225       23.321066
2017-02-25/22:16:06.01           12.398483       23.325106
2017-02-25/22:16:06.04           12.428539       23.328980
2017-02-25/22:16:06.08           12.458919       23.332979
2017-02-25/22:16:06.11           12.481036       23.336853
2017-02-25/22:16:06.14           12.505723       23.340727
2017-02-25/22:16:06.17           12.547354       23.344601
2017-02-25/22:16:06.20           12.589197       23.348599
2017-02-25/22:16:06.23           12.616202       23.352473
2017-02-25/22:16:06.26           12.647329       23.356347
2017-02-25/22:16:06.29           12.679073       23.360221
2017-02-25/22:16:06.33           12.726636       23.364220
2017-02-25/22:16:06.36           12.763146       23.368093
2017-02-25/22:16:06.39           12.801123       23.371967
2017-02-25/22:16:06.42           12.842421       23.375841
2017-02-25/22:16:06.45           12.869534       23.379840
2017-02-25/22:16:06.48           12.901963       23.383714
2017-02-25/22:16:06.51           12.941105       23.387588
2017-02-25/22:16:06.54           12.971613       23.391461
2017-02-25/22:16:06.58           13.001765       23.395460
2017-02-25/22:16:06.61           13.014910       23.399334
2017-02-25/22:16:06.64           13.034680       23.403208
2017-02-25/22:16:06.67           13.067746       23.407082
2017-02-25/22:16:06.70           13.099152       23.411080
2017-02-25/22:16:06.73           13.138951       23.414954
2017-02-25/22:16:06.76           13.172845       23.418828
2017-02-25/22:16:06.79           13.207733       23.422702
2017-02-25/22:16:06.83           13.240347       23.426701
2017-02-25/22:16:06.86           13.275140       23.430574
2017-02-25/22:16:06.89           13.321224       23.434448
2017-02-25/22:16:06.92           13.370603       23.438322
2017-02-25/22:16:06.95           13.412815       23.442321
2017-02-25/22:16:06.98           13.452613       23.446195
2017-02-25/22:16:07.01           13.477774       23.449841
2017-02-25/22:16:07.04           13.508685       23.453322
2017-02-25/22:16:07.08           13.546374       23.456915
2017-02-25/22:16:07.11           13.576768       23.460397
2017-02-25/22:16:07.14           13.609127       23.463878
2017-02-25/22:16:07.17           13.630229       23.467359
2017-02-25/22:16:07.20           13.649952       23.470952
2017-02-25/22:16:07.23           13.668284       23.474434
2017-02-25/22:16:07.26           13.686523       23.477915
2017-02-25/22:16:07.29           13.714346       23.481396
2017-02-25/22:16:07.33           13.744120       23.484990
2017-02-25/22:16:07.36           13.773776       23.488471
2017-02-25/22:16:07.39           13.816530       23.491952
2017-02-25/22:16:07.42           13.847211       23.495433
2017-02-25/22:16:07.45           13.893181       23.499027
2017-02-25/22:16:07.48           13.935421       23.502508
2017-02-25/22:16:07.51           13.970731       23.505989
2017-02-25/22:16:07.54           14.008746       23.509470
2017-02-25/22:16:07.58           14.055512       23.513064
2017-02-25/22:16:07.61           14.096013       23.516545
2017-02-25/22:16:07.64           14.130545       23.520026
2017-02-25/22:16:07.67           14.164848       23.523507
2017-02-25/22:16:07.70           14.188776       23.527101
2017-02-25/22:16:07.73           14.210657       23.530582
2017-02-25/22:16:07.76           14.228283       23.534063
2017-02-25/22:16:07.79           14.255177       23.537545
2017-02-25/22:16:07.83           14.290077       23.541138
2017-02-25/22:16:07.86           14.315874       23.544619
2017-02-25/22:16:07.89           14.348351       23.548100
2017-02-25/22:16:07.92           14.391606       23.551582
2017-02-25/22:16:07.95           14.420592       23.555175
2017-02-25/22:16:07.98           14.467696       23.558656
2017-02-25/22:16:08.01           14.510747       23.561920
2017-02-25/22:16:08.04           14.556663       23.565026
2017-02-25/22:16:08.08           14.599688       23.568233
2017-02-25/22:16:08.11           14.631114       23.571339
2017-02-25/22:16:08.14           14.672014       23.574446
2017-02-25/22:16:08.17           14.704875       23.577552
2017-02-25/22:16:08.20           14.728246       23.580758
2017-02-25/22:16:08.23           14.760687       23.583865
2017-02-25/22:16:08.26           14.794983       23.586971
2017-02-25/22:16:08.29           14.817684       23.590077
2017-02-25/22:16:08.33           14.836275       23.593284
2017-02-25/22:16:08.36           14.854977       23.596390
2017-02-25/22:16:08.39           14.877459       23.599497
2017-02-25/22:16:08.42           14.897876       23.602603
2017-02-25/22:16:08.45           14.908727       23.605810
2017-02-25/22:16:08.48           14.927544       23.608916
2017-02-25/22:16:08.51           14.953680       23.612022
2017-02-25/22:16:08.54           14.970684       23.615129
2017-02-25/22:16:08.58           14.996387       23.618335
2017-02-25/22:16:08.61           15.031821       23.621442
2017-02-25/22:16:08.64           15.074514       23.624548
2017-02-25/22:16:08.67           15.111950       23.627654
2017-02-25/22:16:08.70           15.138916       23.630861
2017-02-25/22:16:08.73           15.182207       23.633967
2017-02-25/22:16:08.76           15.231763       23.637074
2017-02-25/22:16:08.79           15.264976       23.640180
2017-02-25/22:16:08.83           15.300998       23.643386
2017-02-25/22:16:08.86           15.336480       23.646493
2017-02-25/22:16:08.89           15.363476       23.649599
2017-02-25/22:16:08.92           15.391278       23.652705
2017-02-25/22:16:08.95           15.414170       23.655912
2017-02-25/22:16:08.98           15.441893       23.659018
2017-02-25/22:16:09.01           15.466612       23.661912
2017-02-25/22:16:09.04           15.482461       23.664652
2017-02-25/22:16:09.08           15.504620       23.667481
2017-02-25/22:16:09.11           15.542157       23.670221
2017-02-25/22:16:09.14           15.568015       23.672961
2017-02-25/22:16:09.17           15.600013       23.675701
2017-02-25/22:16:09.20           15.630095       23.678530
2017-02-25/22:16:09.23           15.672776       23.681270
2017-02-25/22:16:09.26           15.715383       23.684010
2017-02-25/22:16:09.29           15.749847       23.686751
2017-02-25/22:16:09.33           15.782054       23.689579
2017-02-25/22:16:09.36           15.815251       23.692319
2017-02-25/22:16:09.39           15.843879       23.695060
2017-02-25/22:16:09.42           15.875936       23.697800
2017-02-25/22:16:09.45           15.907464       23.700628
2017-02-25/22:16:09.48           15.934977       23.703369
2017-02-25/22:16:09.51           15.961788       23.706109
2017-02-25/22:16:09.54           15.984983       23.708849
2017-02-25/22:16:09.58           16.019296       23.711678
2017-02-25/22:16:09.61           16.045930       23.714418
2017-02-25/22:16:09.64           16.077840       23.717158
2017-02-25/22:16:09.67           16.085711       23.719898
2017-02-25/22:16:09.70           16.120857       23.722727
2017-02-25/22:16:09.73           16.154201       23.725467
2017-02-25/22:16:09.76           16.178718       23.728207
2017-02-25/22:16:09.79           16.213643       23.730947
2017-02-25/22:16:09.83           16.241640       23.733776
2017-02-25/22:16:09.86           16.274406       23.736516
2017-02-25/22:16:09.89           16.313715       23.739256
2017-02-25/22:16:09.92           16.348663       23.741996
2017-02-25/22:16:09.95           16.396949       23.744825
2017-02-25/22:16:09.98           16.433994       23.747565
2017-02-25/22:16:10.01           16.467461       23.750103
2017-02-25/22:16:10.04           16.502445       23.752496
2017-02-25/22:16:10.08           16.523561       23.754965
2017-02-25/22:16:10.11           16.558595       23.757357
2017-02-25/22:16:10.14           16.581230       23.759750
2017-02-25/22:16:10.17           16.610016       23.762142
2017-02-25/22:16:10.20           16.644885       23.764611
2017-02-25/22:16:10.23           16.678108       23.767003
2017-02-25/22:16:10.26           16.695358       23.769396
2017-02-25/22:16:10.29           16.720299       23.771788
2017-02-25/22:16:10.33           16.756305       23.774257
2017-02-25/22:16:10.36           16.791602       23.776650
2017-02-25/22:16:10.39           16.833262       23.779042
2017-02-25/22:16:10.42           16.873727       23.781434
2017-02-25/22:16:10.45           16.904253       23.783904
2017-02-25/22:16:10.48           16.934344       23.786296
2017-02-25/22:16:10.51           16.968901       23.788688
2017-02-25/22:16:10.54           17.020184       23.791080
2017-02-25/22:16:10.58           17.060001       23.793550
2017-02-25/22:16:10.61           17.094664       23.795942
2017-02-25/22:16:10.64           17.130216       23.798334
2017-02-25/22:16:10.67           17.154524       23.800726
2017-02-25/22:16:10.70           17.186287       23.803196
2017-02-25/22:16:10.73           17.220073       23.805588
2017-02-25/22:16:10.76           17.247204       23.807980
2017-02-25/22:16:10.79           17.267161       23.810373
2017-02-25/22:16:10.83           17.277311       23.812842
2017-02-25/22:16:10.86           17.294928       23.815234
2017-02-25/22:16:10.89           17.311898       23.817626
2017-02-25/22:16:10.92           17.329627       23.820019
2017-02-25/22:16:10.95           17.359696       23.822488
2017-02-25/22:16:10.98           17.378362       23.824880
2017-02-25/22:16:11.01           17.414920       23.827065
2017-02-25/22:16:11.04           17.439989       23.829101
2017-02-25/22:16:11.08           17.477216       23.831201
2017-02-25/22:16:11.11           17.509008       23.833237
2017-02-25/22:16:11.14           17.537892       23.835272
2017-02-25/22:16:11.17           17.569907       23.837307
2017-02-25/22:16:11.20           17.601312       23.839408
2017-02-25/22:16:11.23           17.618874       23.841443
2017-02-25/22:16:11.26           17.646785       23.843478
2017-02-25/22:16:11.29           17.642703       23.845514
2017-02-25/22:16:11.33           17.651935       23.847615
2017-02-25/22:16:11.36           17.658001       23.849650
2017-02-25/22:16:11.39           17.680262       23.851685
2017-02-25/22:16:11.42           17.704423       23.853720
2017-02-25/22:16:11.45           17.721699       23.855821
2017-02-25/22:16:11.48           17.740974       23.857856
2017-02-25/22:16:11.51           17.764299       23.859892
2017-02-25/22:16:11.54           17.787962       23.861927
2017-02-25/22:16:11.58           17.832777       23.864028
2017-02-25/22:16:11.61           17.881265       23.866063
2017-02-25/22:16:11.64           17.924168       23.868098
2017-02-25/22:16:11.67           17.953292       23.870133
2017-02-25/22:16:11.70           17.982018       23.872234
2017-02-25/22:16:11.73           18.036567       23.874269
2017-02-25/22:16:11.76           18.075642       23.876305
2017-02-25/22:16:11.79           18.101099       23.878340
2017-02-25/22:16:11.83           18.125214       23.880441
2017-02-25/22:16:11.86           18.143796       23.882476
2017-02-25/22:16:11.89           18.159079       23.884511
2017-02-25/22:16:11.92           18.167974       23.886546
2017-02-25/22:16:11.95           18.190489       23.888647
2017-02-25/22:16:11.98           18.215849       23.890683
2017-02-25/22:16:12.01           18.213372       23.892529
2017-02-25/22:16:12.04           18.227801       23.894239
2017-02-25/22:16:12.08           18.254175       23.896004
2017-02-25/22:16:12.11           18.275363       23.897713
2017-02-25/22:16:12.14           18.294660       23.899423
2017-02-25/22:16:12.17           18.325330       23.901133
2017-02-25/22:16:12.20           18.349401       23.902898
2017-02-25/22:16:12.23           18.376913       23.904608
2017-02-25/22:16:12.26           18.401403       23.906318
2017-02-25/22:16:12.29           18.441025       23.908027
2017-02-25/22:16:12.33           18.472387       23.909792
2017-02-25/22:16:12.36           18.500913       23.911502
2017-02-25/22:16:12.39           18.537548       23.913212
2017-02-25/22:16:12.42           18.565053       23.914922
2017-02-25/22:16:12.45           18.588005       23.916687
2017-02-25/22:16:12.48           18.618312       23.918397
2017-02-25/22:16:12.51           18.638794       23.920106
2017-02-25/22:16:12.54           18.662689       23.921816
2017-02-25/22:16:12.58           18.681882       23.923581
2017-02-25/22:16:12.61           18.700421       23.925291
2017-02-25/22:16:12.64           18.715456       23.927001
2017-02-25/22:16:12.67           18.739257       23.928711
2017-02-25/22:16:12.70           18.768440       23.930476
2017-02-25/22:16:12.73           18.796485       23.932185
2017-02-25/22:16:12.76           18.827081       23.933895
2017-02-25/22:16:12.79           18.855663       23.935605
2017-02-25/22:16:12.83           18.891721       23.937370
2017-02-25/22:16:12.86           18.919430       23.939080
2017-02-25/22:16:12.89           18.952833       23.940790
2017-02-25/22:16:12.92           18.985100       23.942499
2017-02-25/22:16:12.95           19.016399       23.944264
2017-02-25/22:16:12.98           19.062168       23.945974
2017-02-25/22:16:13.01           19.088709       23.947491
2017-02-25/22:16:13.04           19.125187       23.948869
2017-02-25/22:16:13.08           19.166618       23.950291
2017-02-25/22:16:13.11           19.189223       23.951669
2017-02-25/22:16:13.14           19.228448       23.953047
2017-02-25/22:16:13.17           19.250774       23.954425
2017-02-25/22:16:13.20           19.277051       23.955847
2017-02-25/22:16:13.23           19.283267       23.957225
2017-02-25/22:16:13.26           19.302291       23.958602
2017-02-25/22:16:13.29           19.324065       23.959980
2017-02-25/22:16:13.33           19.337077       23.961402
2017-02-25/22:16:13.36           19.356338       23.962780
2017-02-25/22:16:13.39           19.376444       23.964158
2017-02-25/22:16:13.42           19.391904       23.965536
2017-02-25/22:16:13.45           19.426289       23.966958
2017-02-25/22:16:13.48           19.467175       23.968336
2017-02-25/22:16:13.51           19.504912       23.969714
2017-02-25/22:16:13.54           19.527485       23.971091
2017-02-25/22:16:13.58           19.554702       23.972514
2017-02-25/22:16:13.61           19.596434       23.973891
2017-02-25/22:16:13.64           19.607767       23.975269
2017-02-25/22:16:13.67           19.635634       23.976647
2017-02-25/22:16:13.70           19.656199       23.978069
2017-02-25/22:16:13.73           19.660671       23.979447
2017-02-25/22:16:13.76           19.670687       23.980825
2017-02-25/22:16:13.79           19.693818       23.982203
2017-02-25/22:16:13.83           19.714648       23.983625
2017-02-25/22:16:13.86           19.732848       23.985003
2017-02-25/22:16:13.89           19.737815       23.986380
2017-02-25/22:16:13.92           19.773233       23.987758
2017-02-25/22:16:13.95           19.800868       23.989180
2017-02-25/22:16:13.98           19.825604       23.990558
2017-02-25/22:16:14.01           19.866227       23.991747
2017-02-25/22:16:14.04           19.892488       23.992799
2017-02-25/22:16:14.08           19.912886       23.993886
2017-02-25/22:16:14.11           19.936804       23.994938
2017-02-25/22:16:14.14           19.966783       23.995991
2017-02-25/22:16:14.17           19.996918       23.997043
2017-02-25/22:16:14.20           20.014612       23.998129
2017-02-25/22:16:14.23           20.025860       23.999182
2017-02-25/22:16:14.26           20.045472       24.000234
2017-02-25/22:16:14.29           20.053896       24.001287
2017-02-25/22:16:14.33           20.059854       24.002373
2017-02-25/22:16:14.36           20.078936       24.003425
2017-02-25/22:16:14.39           20.095291       24.004478
2017-02-25/22:16:14.42           20.107215       24.005530
2017-02-25/22:16:14.45           20.123295       24.006617
2017-02-25/22:16:14.48           20.142072       24.007669
2017-02-25/22:16:14.51           20.173733       24.008721
2017-02-25/22:16:14.54           20.204977       24.009774
2017-02-25/22:16:14.58           20.239802       24.010860
2017-02-25/22:16:14.61           20.284675       24.011913
2017-02-25/22:16:14.64           20.310145       24.012965
2017-02-25/22:16:14.67           20.343476       24.014018
2017-02-25/22:16:14.70           20.372711       24.015104
2017-02-25/22:16:14.73           20.401149       24.016156
2017-02-25/22:16:14.76           20.428889       24.017209
2017-02-25/22:16:14.79           20.449814       24.018261
2017-02-25/22:16:14.83           20.461403       24.019347
2017-02-25/22:16:14.86           20.480022       24.020400
2017-02-25/22:16:14.89           20.487800       24.021452
2017-02-25/22:16:14.92           20.510847       24.022505
2017-02-25/22:16:14.95           20.515832       24.023591
2017-02-25/22:16:14.98           20.524451       24.024644
2017-02-25/22:16:15.01           20.542616       24.025509
2017-02-25/22:16:15.04           20.565892       24.026239
2017-02-25/22:16:15.08           20.589255       24.026993
2017-02-25/22:16:15.11           20.615089       24.027724
2017-02-25/22:16:15.14           20.638392       24.028454
2017-02-25/22:16:15.17           20.668417       24.029185
2017-02-25/22:16:15.20           20.697804       24.029939
2017-02-25/22:16:15.23           20.728268       24.030669
2017-02-25/22:16:15.26           20.760142       24.031399
2017-02-25/22:16:15.29           20.785306       24.032130
2017-02-25/22:16:15.33           20.811372       24.032884
2017-02-25/22:16:15.36           20.828468       24.033614
2017-02-25/22:16:15.39           20.845353       24.034345
2017-02-25/22:16:15.42           20.861509       24.035075
2017-02-25/22:16:15.45           20.874507       24.035829
2017-02-25/22:16:15.48           20.882851       24.036559
2017-02-25/22:16:15.51           20.899548       24.037290
2017-02-25/22:16:15.54           20.917573       24.038020
2017-02-25/22:16:15.58           20.929746       24.038774
2017-02-25/22:16:15.61           20.937527       24.039504
2017-02-25/22:16:15.64           20.950635       24.040235
2017-02-25/22:16:15.67           20.972899       24.040965
2017-02-25/22:16:15.70           20.994709       24.041719
2017-02-25/22:16:15.73           21.020973       24.042450
2017-02-25/22:16:15.76           21.047126       24.043180
2017-02-25/22:16:15.79           21.078928       24.043910
2017-02-25/22:16:15.83           21.100468       24.044664
2017-02-25/22:16:15.86           21.130567       24.045395
2017-02-25/22:16:15.89           21.161352       24.046125
2017-02-25/22:16:15.92           21.210836       24.046856
2017-02-25/22:16:15.95           21.239968       24.047610
2017-02-25/22:16:15.98           21.268165       24.048340
2017-02-25/22:16:16.01           21.290346       24.048883
2017-02-25/22:16:16.04           21.323196       24.049290
2017-02-25/22:16:16.08           21.345769       24.049710
2017-02-25/22:16:16.11           21.367839       24.050117
2017-02-25/22:16:16.14           21.388253       24.050524
2017-02-25/22:16:16.17           21.418152       24.050931
2017-02-25/22:16:16.20           21.417972       24.051351
2017-02-25/22:16:16.23           21.429384       24.051758
2017-02-25/22:16:16.26           21.437693       24.052165
2017-02-25/22:16:16.29           21.445967       24.052572
2017-02-25/22:16:16.33           21.460084       24.052992
2017-02-25/22:16:16.36           21.471271       24.053399
2017-02-25/22:16:16.39           21.499352       24.053805
2017-02-25/22:16:16.42           21.531299       24.054212
2017-02-25/22:16:16.45           21.541805       24.054633
2017-02-25/22:16:16.48           21.571504       24.055039
2017-02-25/22:16:16.51           21.593368       24.055446
2017-02-25/22:16:16.54           21.632736       24.055853
2017-02-25/22:16:16.58           21.657497       24.056273
2017-02-25/22:16:16.61           21.669473       24.056680
2017-02-25/22:16:16.64           21.689222       24.057087
2017-02-25/22:16:16.67           21.700919       24.057494
2017-02-25/22:16:16.70           21.715176       24.057914
2017-02-25/22:16:16.73           21.734670       24.058321
2017-02-25/22:16:16.76           21.748957       24.058728
2017-02-25/22:16:16.79           21.773228       24.059135
2017-02-25/22:16:16.83           21.796422       24.059555
2017-02-25/22:16:16.86           21.818085       24.059962
2017-02-25/22:16:16.89           21.842388       24.060369
2017-02-25/22:16:16.92           21.860901       24.060776
2017-02-25/22:16:16.95           21.893062       24.061196
2017-02-25/22:16:16.98           21.913513       24.061603
2017-02-25/22:16:17.01           21.935333       24.061833
2017-02-25/22:16:17.04           21.961966       24.061935
2017-02-25/22:16:17.08           21.988735       24.062041
2017-02-25/22:16:17.11           22.000335       24.062143
2017-02-25/22:16:17.14           22.020610       24.062245
2017-02-25/22:16:17.17           22.035548       24.062347
2017-02-25/22:16:17.20           22.057770       24.062452
2017-02-25/22:16:17.23           22.072683       24.062554
2017-02-25/22:16:17.26           22.073154       24.062656
2017-02-25/22:16:17.29           22.083852       24.062758
2017-02-25/22:16:17.33           22.095417       24.062863
2017-02-25/22:16:17.36           22.096487       24.062965
2017-02-25/22:16:17.39           22.099510       24.063067
2017-02-25/22:16:17.42           22.122082       24.063169
2017-02-25/22:16:17.45           22.140610       24.063275
2017-02-25/22:16:17.48           22.171530       24.063377
2017-02-25/22:16:17.51           22.188444       24.063479
2017-02-25/22:16:17.54           22.219740       24.063581
2017-02-25/22:16:17.58           22.240124       24.063686
2017-02-25/22:16:17.61           22.265730       24.063788
2017-02-25/22:16:17.64           22.295138       24.063890
2017-02-25/22:16:17.67           22.326537       24.063992
2017-02-25/22:16:17.70           22.356488       24.064097
2017-02-25/22:16:17.73           22.386863       24.064199
2017-02-25/22:16:17.76           22.401195       24.064301
2017-02-25/22:16:17.79           22.429104       24.064403
2017-02-25/22:16:17.83           22.450434       24.064509
2017-02-25/22:16:17.86           22.462181       24.064611
2017-02-25/22:16:17.89           22.467647       24.064713
2017-02-25/22:16:17.92           22.477155       24.064815
2017-02-25/22:16:17.95           22.488127       24.064920
2017-02-25/22:16:17.98           22.490801       24.065022
2017-02-25/22:16:18.01           22.504421       24.064932
2017-02-25/22:16:18.04           22.518584       24.064704
2017-02-25/22:16:18.08           22.531326       24.064469
2017-02-25/22:16:18.11           22.551022       24.064240
2017-02-25/22:16:18.14           22.590352       24.064012
2017-02-25/22:16:18.17           22.626577       24.063784
2017-02-25/22:16:18.20           22.660939       24.063549
2017-02-25/22:16:18.23           22.700133       24.063320
2017-02-25/22:16:18.26           22.730874       24.063092
2017-02-25/22:16:18.29           22.750589       24.062864
2017-02-25/22:16:18.33           22.759162       24.062628
2017-02-25/22:16:18.36           22.784527       24.062400
2017-02-25/22:16:18.39           22.804382       24.062172
2017-02-25/22:16:18.42           22.808947       24.061944
2017-02-25/22:16:18.45           22.812954       24.061708
2017-02-25/22:16:18.48           22.823528       24.061480
2017-02-25/22:16:18.51           22.816133       24.061252
2017-02-25/22:16:18.54           22.822320       24.061024
2017-02-25/22:16:18.58           22.841811       24.060788
2017-02-25/22:16:18.61           22.870615       24.060560
2017-02-25/22:16:18.64           22.884556       24.060332
2017-02-25/22:16:18.67           22.910376       24.060104
2017-02-25/22:16:18.70           22.946076       24.059868
2017-02-25/22:16:18.73           22.980060       24.059640
2017-02-25/22:16:18.76           23.002111       24.059412
2017-02-25/22:16:18.79           23.037942       24.059183
2017-02-25/22:16:18.83           23.075082       24.058948
2017-02-25/22:16:18.86           23.091279       24.058720
2017-02-25/22:16:18.89           23.113007       24.058492
2017-02-25/22:16:18.92           23.143948       24.058263
2017-02-25/22:16:18.95           23.160645       24.058028
2017-02-25/22:16:18.98           23.183952       24.057800
2017-02-25/22:16:19.01           23.201128       24.057394
2017-02-25/22:16:19.04           23.228032       24.056859
2017-02-25/22:16:19.08           23.249951       24.056307
2017-02-25/22:16:19.11           23.256971       24.055773
2017-02-25/22:16:19.14           23.283083       24.055238
2017-02-25/22:16:19.17           23.305049       24.054704
2017-02-25/22:16:19.20           23.309912       24.054152
2017-02-25/22:16:19.23           23.322618       24.053618
2017-02-25/22:16:19.26           23.328598       24.053083
2017-02-25/22:16:19.29           23.353731       24.052549
2017-02-25/22:16:19.33           23.375574       24.051997
2017-02-25/22:16:19.36           23.397603       24.051463
2017-02-25/22:16:19.39           23.428763       24.050928
2017-02-25/22:16:19.42           23.447684       24.050394
2017-02-25/22:16:19.45           23.471584       24.049842
2017-02-25/22:16:19.48           23.496267       24.049307
2017-02-25/22:16:19.51           23.514823       24.048773
2017-02-25/22:16:19.54           23.537587       24.048238
2017-02-25/22:16:19.58           23.543887       24.047687
2017-02-25/22:16:19.61           23.551250       24.047152
2017-02-25/22:16:19.64           23.553168       24.046618
2017-02-25/22:16:19.67           23.562376       24.046083
2017-02-25/22:16:19.70           23.582588       24.045531
2017-02-25/22:16:19.73           23.590974       24.044997
2017-02-25/22:16:19.76           23.605610       24.044463
2017-02-25/22:16:19.79           23.628012       24.043928
2017-02-25/22:16:19.83           23.642814       24.043376
2017-02-25/22:16:19.86           23.669019       24.042842
2017-02-25/22:16:19.89           23.687637       24.042307
2017-02-25/22:16:19.92           23.725312       24.041773
2017-02-25/22:16:19.95           23.744191       24.041221
2017-02-25/22:16:19.98           23.763994       24.040687
2017-02-25/22:16:20.01           23.788244       24.039959
2017-02-25/22:16:20.04           23.812413       24.039093
2017-02-25/22:16:20.08           23.837320       24.038198
2017-02-25/22:16:20.11           23.865679       24.037332
2017-02-25/22:16:20.14           23.884158       24.036465
2017-02-25/22:16:20.17           23.910515       24.035599
2017-02-25/22:16:20.20           23.915366       24.034704
2017-02-25/22:16:20.23           23.931395       24.033838
2017-02-25/22:16:20.26           23.938472       24.032971
2017-02-25/22:16:20.29           23.945005       24.032105
2017-02-25/22:16:20.33           23.954941       24.031210
2017-02-25/22:16:20.36           23.964485       24.030344
2017-02-25/22:16:20.39           23.964911       24.029477
2017-02-25/22:16:20.42           23.976069       24.028611
2017-02-25/22:16:20.45           23.992137       24.027716
2017-02-25/22:16:20.48           24.013429       24.026850
2017-02-25/22:16:20.51           24.033521       24.025983
2017-02-25/22:16:20.54           24.058594       24.025117
2017-02-25/22:16:20.58           24.086900       24.024222
2017-02-25/22:16:20.61           24.117261       24.023356
2017-02-25/22:16:20.64           24.137816       24.022489
2017-02-25/22:16:20.67           24.171512       24.021623
2017-02-25/22:16:20.70           24.193571       24.020728
2017-02-25/22:16:20.73           24.210321       24.019862
2017-02-25/22:16:20.76           24.228234       24.018995
2017-02-25/22:16:20.79           24.242860       24.018129
2017-02-25/22:16:20.83           24.252554       24.017234
2017-02-25/22:16:20.86           24.255028       24.016368
2017-02-25/22:16:20.89           24.254628       24.015501
2017-02-25/22:16:20.92           24.255510       24.014635
2017-02-25/22:16:20.95           24.258463       24.013740
2017-02-25/22:16:20.98           24.279408       24.012874
2017-02-25/22:16:21.01           24.296363       24.011824
2017-02-25/22:16:21.04           24.325151       24.010642
2017-02-25/22:16:21.08           24.355977       24.009421
2017-02-25/22:16:21.11           24.385486       24.008239
2017-02-25/22:16:21.14           24.422730       24.007056
2017-02-25/22:16:21.17           24.454650       24.005874
2017-02-25/22:16:21.20           24.482386       24.004653
2017-02-25/22:16:21.23           24.509972       24.003471
2017-02-25/22:16:21.26           24.528174       24.002289
2017-02-25/22:16:21.29           24.548519       24.001106
2017-02-25/22:16:21.33           24.560148       23.999886
2017-02-25/22:16:21.36           24.581875       23.998703
2017-02-25/22:16:21.39           24.602651       23.997521
2017-02-25/22:16:21.42           24.606966       23.996339
2017-02-25/22:16:21.45           24.620604       23.995118
2017-02-25/22:16:21.48           24.645528       23.993936
2017-02-25/22:16:21.51           24.664992       23.992753
2017-02-25/22:16:21.54           24.679320       23.991571
2017-02-25/22:16:21.58           24.699127       23.990350
2017-02-25/22:16:21.61           24.717689       23.989168
2017-02-25/22:16:21.64           24.742413       23.987986
2017-02-25/22:16:21.67           24.753629       23.986803
2017-02-25/22:16:21.70           24.784629       23.985583
2017-02-25/22:16:21.73           24.818249       23.984400
2017-02-25/22:16:21.76           24.835263       23.983218
2017-02-25/22:16:21.79           24.856012       23.982036
2017-02-25/22:16:21.83           24.881698       23.980815
2017-02-25/22:16:21.86           24.899988       23.979633
2017-02-25/22:16:21.89           24.919471       23.978450
2017-02-25/22:16:21.92           24.922195       23.977268
2017-02-25/22:16:21.95           24.942559       23.976047
2017-02-25/22:16:21.98           24.954001       23.974865
2017-02-25/22:16:22.01           24.953617       23.973494
2017-02-25/22:16:22.04           24.961865       23.971985
2017-02-25/22:16:22.08           24.963206       23.970429
2017-02-25/22:16:22.11           24.951394       23.968921
2017-02-25/22:16:22.14           24.951506       23.967413
2017-02-25/22:16:22.17           24.960974       23.965905
2017-02-25/22:16:22.20           24.963355       23.964348
2017-02-25/22:16:22.23           24.967107       23.962840
2017-02-25/22:16:22.26           24.970357       23.961332
2017-02-25/22:16:22.29           24.994437       23.959824
2017-02-25/22:16:22.33           25.025785       23.958267
2017-02-25/22:16:22.36           25.053474       23.956759
2017-02-25/22:16:22.39           25.097811       23.955251
2017-02-25/22:16:22.42           25.131888       23.953743
2017-02-25/22:16:22.45           25.147299       23.952187
2017-02-25/22:16:22.48           25.174960       23.950679
2017-02-25/22:16:22.51           25.195751       23.949171
2017-02-25/22:16:22.54           25.225930       23.947663
2017-02-25/22:16:22.58           25.227701       23.946106
2017-02-25/22:16:22.61           25.228137       23.944598
2017-02-25/22:16:22.64           25.229736       23.943090
2017-02-25/22:16:22.67           25.227255       23.941582
2017-02-25/22:16:22.70           25.233152       23.940025
2017-02-25/22:16:22.73           25.244902       23.938517
2017-02-25/22:16:22.76           25.258614       23.937009
2017-02-25/22:16:22.79           25.276370       23.935501
2017-02-25/22:16:22.83           25.277324       23.933944
2017-02-25/22:16:22.86           25.294936       23.932436
2017-02-25/22:16:22.89           25.307195       23.930928
2017-02-25/22:16:22.92           25.324897       23.929420
2017-02-25/22:16:22.95           25.344225       23.927864
2017-02-25/22:16:22.98           25.352548       23.926356
2017-02-25/22:16:23.01           25.367823       23.924650
2017-02-25/22:16:23.04           25.385414       23.922802
2017-02-25/22:16:23.08           25.394053       23.920894
2017-02-25/22:16:23.11           25.407017       23.919046
2017-02-25/22:16:23.14           25.408548       23.917198
2017-02-25/22:16:23.17           25.420348       23.915349
2017-02-25/22:16:23.20           25.425274       23.913441
2017-02-25/22:16:23.23           25.426959       23.911593
2017-02-25/22:16:23.26           25.432288       23.909745
2017-02-25/22:16:23.29           25.426185       23.907897
2017-02-25/22:16:23.33           25.419220       23.905989
2017-02-25/22:16:23.36           25.420334       23.904141
2017-02-25/22:16:23.39           25.423885       23.902292
2017-02-25/22:16:23.42           25.437271       23.900444
2017-02-25/22:16:23.45           25.450255       23.898536
2017-02-25/22:16:23.48           25.467613       23.896688
2017-02-25/22:16:23.51           25.487749       23.894840
2017-02-25/22:16:23.54           25.512030       23.892991
2017-02-25/22:16:23.58           25.534202       23.891084
2017-02-25/22:16:23.61           25.549669       23.889235
2017-02-25/22:16:23.64           25.560201       23.887387
2017-02-25/22:16:23.67           25.588702       23.885539
2017-02-25/22:16:23.70           25.595867       23.883631
2017-02-25/22:16:23.73           25.606987       23.881783
2017-02-25/22:16:23.76           25.605493       23.879935
2017-02-25/22:16:23.79           25.597900       23.878086
2017-02-25/22:16:23.83           25.584707       23.876178
2017-02-25/22:16:23.86           25.573568       23.874330
2017-02-25/22:16:23.89           25.567137       23.872482
2017-02-25/22:16:23.92           25.569750       23.870634
2017-02-25/22:16:23.95           25.559260       23.868726
2017-02-25/22:16:23.98           25.568515       23.866878
2017-02-25/22:16:24.01           25.570947       23.864829
2017-02-25/22:16:24.04           25.587753       23.862637
2017-02-25/22:16:24.08           25.593221       23.860373
2017-02-25/22:16:24.11           25.605159       23.858180
2017-02-25/22:16:24.14           25.630853       23.855988
2017-02-25/22:16:24.17           25.652481       23.853795
2017-02-25/22:16:24.20           25.670000       23.851532
2017-02-25/22:16:24.23           25.695406       23.849339
2017-02-25/22:16:24.26           25.701693       23.847146
2017-02-25/22:16:24.29           25.705118       23.844954
2017-02-25/22:16:24.33           25.713615       23.842690
2017-02-25/22:16:24.36           25.728123       23.840498
2017-02-25/22:16:24.39           25.736798       23.838305
2017-02-25/22:16:24.42           25.728908       23.836112
2017-02-25/22:16:24.45           25.723672       23.833849
2017-02-25/22:16:24.48           25.719520       23.831656
2017-02-25/22:16:24.51           25.714862       23.829463
2017-02-25/22:16:24.54           25.719271       23.827271
2017-02-25/22:16:24.58           25.726676       23.825007
2017-02-25/22:16:24.61           25.731369       23.822815
2017-02-25/22:16:24.64           25.739259       23.820622
2017-02-25/22:16:24.67           25.748349       23.818429
2017-02-25/22:16:24.70           25.766102       23.816166
2017-02-25/22:16:24.73           25.782537       23.813973
2017-02-25/22:16:24.76           25.797579       23.811780
2017-02-25/22:16:24.79           25.803711       23.809588
2017-02-25/22:16:24.83           25.805041       23.807324
2017-02-25/22:16:24.86           25.800966       23.805132
2017-02-25/22:16:24.89           25.786394       23.802939
2017-02-25/22:16:24.92           25.768991       23.800746
2017-02-25/22:16:24.95           25.743936       23.798483
2017-02-25/22:16:24.98           25.719168       23.796290
2017-02-25/22:16:25.01           25.695794       23.793897
2017-02-25/22:16:25.04           25.673330       23.791358
2017-02-25/22:16:25.08           25.649195       23.788738
2017-02-25/22:16:25.11           25.630502       23.786199
2017-02-25/22:16:25.14           25.604661       23.783661
2017-02-25/22:16:25.17           25.591159       23.781122
2017-02-25/22:16:25.20           25.575466       23.778502
2017-02-25/22:16:25.23           25.569345       23.775964
2017-02-25/22:16:25.26           25.547939       23.773425
2017-02-25/22:16:25.29           25.519577       23.770887
2017-02-25/22:16:25.33           25.492533       23.768266
2017-02-25/22:16:25.36           25.464058       23.765728
2017-02-25/22:16:25.39           25.435761       23.763189
2017-02-25/22:16:25.42           25.410174       23.760651
2017-02-25/22:16:25.45           25.371491       23.758030
2017-02-25/22:16:25.48           25.335484       23.755492
2017-02-25/22:16:25.51           25.273403       23.752953
2017-02-25/22:16:25.54           25.230364       23.750415
2017-02-25/22:16:25.58           25.171206       23.747795
2017-02-25/22:16:25.61           25.088258       23.745256
2017-02-25/22:16:25.64           24.991169       23.742718
2017-02-25/22:16:25.67           24.907055       23.740179
2017-02-25/22:16:25.70           24.806669       23.737559
2017-02-25/22:16:25.73           24.721297       23.735020
2017-02-25/22:16:25.76           24.631570       23.732482
2017-02-25/22:16:25.79           24.568518       23.729943
2017-02-25/22:16:25.83           24.496866       23.727323
2017-02-25/22:16:25.86           24.440605       23.724784
2017-02-25/22:16:25.89           24.422511       23.722246
2017-02-25/22:16:25.92           24.437084       23.719707
2017-02-25/22:16:25.95           24.466799       23.717087
2017-02-25/22:16:25.98           24.542940       23.714549
2017-02-25/22:16:26.01           24.627015       23.711801
2017-02-25/22:16:26.04           24.726929       23.708903
2017-02-25/22:16:26.08           24.838029       23.705912
2017-02-25/22:16:26.11           24.967762       23.703014
2017-02-25/22:16:26.14           25.123575       23.700116
2017-02-25/22:16:26.17           25.271474       23.697218
2017-02-25/22:16:26.20           25.414650       23.694226
2017-02-25/22:16:26.23           25.549440       23.691328
2017-02-25/22:16:26.26           25.673621       23.688430
2017-02-25/22:16:26.29           25.817330       23.685532
2017-02-25/22:16:26.33           25.963830       23.682541
2017-02-25/22:16:26.36           26.120739       23.679643
2017-02-25/22:16:26.39           26.267039       23.676745
2017-02-25/22:16:26.42           26.410440       23.673847
2017-02-25/22:16:26.45           26.551292       23.670855
2017-02-25/22:16:26.48           26.701836       23.667957
2017-02-25/22:16:26.51           26.840514       23.665059
2017-02-25/22:16:26.54           26.973056       23.662161
2017-02-25/22:16:26.58           27.087099       23.659170
2017-02-25/22:16:26.61           27.203875       23.656272
2017-02-25/22:16:26.64           27.293148       23.653374
2017-02-25/22:16:26.67           27.401421       23.650476
2017-02-25/22:16:26.70           27.496016       23.647484
2017-02-25/22:16:26.73           27.594370       23.644586
2017-02-25/22:16:26.76           27.682174       23.641688
2017-02-25/22:16:26.79           27.775479       23.638790
2017-02-25/22:16:26.83           27.876589       23.635799
2017-02-25/22:16:26.86           27.957559       23.632901
2017-02-25/22:16:26.89           28.044693       23.630003
2017-02-25/22:16:26.92           28.143335       23.627105
2017-02-25/22:16:26.95           28.207909       23.624113
2017-02-25/22:16:26.98           28.287481       23.621215
2017-02-25/22:16:27.01           28.369475       23.618108
2017-02-25/22:16:27.04           28.443081       23.614850
2017-02-25/22:16:27.08           28.508187       23.611487
2017-02-25/22:16:27.11           28.566147       23.608228
2017-02-25/22:16:27.14           28.640848       23.604970
2017-02-25/22:16:27.17           28.700433       23.601712
2017-02-25/22:16:27.20           28.761455       23.598349
2017-02-25/22:16:27.23           28.834990       23.595091
2017-02-25/22:16:27.26           28.879685       23.591832
2017-02-25/22:16:27.29           28.923724       23.588574
2017-02-25/22:16:27.33           28.965092       23.585211
2017-02-25/22:16:27.36           29.017111       23.581953
2017-02-25/22:16:27.39           29.055792       23.578694
2017-02-25/22:16:27.42           29.089747       23.575436
2017-02-25/22:16:27.45           29.118251       23.572073
2017-02-25/22:16:27.48           29.147300       23.568815
2017-02-25/22:16:27.51           29.176759       23.565556
2017-02-25/22:16:27.54           29.221502       23.562298
2017-02-25/22:16:27.58           29.267877       23.558935
2017-02-25/22:16:27.61           29.310224       23.555677
2017-02-25/22:16:27.64           29.361157       23.552418
2017-02-25/22:16:27.67           29.417050       23.549160
2017-02-25/22:16:27.70           29.482087       23.545797
2017-02-25/22:16:27.73           29.554773       23.542539
2017-02-25/22:16:27.76           29.620705       23.539280
2017-02-25/22:16:27.79           29.671204       23.536022
2017-02-25/22:16:27.83           29.731347       23.532659
2017-02-25/22:16:27.86           29.782310       23.529401
2017-02-25/22:16:27.89           29.839380       23.526142
2017-02-25/22:16:27.92           29.883085       23.522884
2017-02-25/22:16:27.95           29.927004       23.519521
2017-02-25/22:16:27.98           29.953422       23.516263
2017-02-25/22:16:28.01           29.980623       23.512789
2017-02-25/22:16:28.04           30.003177       23.509160
2017-02-25/22:16:28.08           30.044694       23.505414
2017-02-25/22:16:28.11           30.069271       23.501785
2017-02-25/22:16:28.14           30.089243       23.498156
2017-02-25/22:16:28.17           30.124514       23.494527
2017-02-25/22:16:28.20           30.151743       23.490780
2017-02-25/22:16:28.23           30.178588       23.487151
2017-02-25/22:16:28.26           30.229330       23.483522
2017-02-25/22:16:28.29           30.262951       23.479893
2017-02-25/22:16:28.33           30.303701       23.476147
2017-02-25/22:16:28.36           30.345947       23.472518
2017-02-25/22:16:28.39           30.391721       23.468889
2017-02-25/22:16:28.42           30.424956       23.465260
2017-02-25/22:16:28.45           30.444821       23.461514
2017-02-25/22:16:28.48           30.477164       23.457884
2017-02-25/22:16:28.51           30.509512       23.454255
2017-02-25/22:16:28.54           30.507374       23.450626
2017-02-25/22:16:28.58           30.511672       23.446880
2017-02-25/22:16:28.61           30.529949       23.443251
2017-02-25/22:16:28.64           30.544820       23.439622
2017-02-25/22:16:28.67           30.559464       23.435993
2017-02-25/22:16:28.70           30.593218       23.432247
2017-02-25/22:16:28.73           30.627120       23.428618
2017-02-25/22:16:28.76           30.652377       23.424989
2017-02-25/22:16:28.79           30.676339       23.421360
2017-02-25/22:16:28.83           30.713068       23.417613
2017-02-25/22:16:28.86           30.756414       23.413984
2017-02-25/22:16:28.89           30.782648       23.410355
2017-02-25/22:16:28.92           30.814594       23.406726
2017-02-25/22:16:28.95           30.841892       23.402980
2017-02-25/22:16:28.98           30.866375       23.399351
2017-02-25/22:16:29.01           30.889949       23.395493
2017-02-25/22:16:29.04           30.910816       23.391471
2017-02-25/22:16:29.08           30.925702       23.387319
2017-02-25/22:16:29.11           30.942424       23.383296
2017-02-25/22:16:29.14           30.960933       23.379274
2017-02-25/22:16:29.17           30.969218       23.375251
2017-02-25/22:16:29.20           30.978421       23.371099
2017-02-25/22:16:29.23           30.989664       23.367077
2017-02-25/22:16:29.26           31.006653       23.363054
2017-02-25/22:16:29.29           31.023160       23.359032
2017-02-25/22:16:29.33           31.037111       23.354879
2017-02-25/22:16:29.36           31.062236       23.350857
2017-02-25/22:16:29.39           31.077252       23.346835
2017-02-25/22:16:29.42           31.092607       23.342812
2017-02-25/22:16:29.45           31.118750       23.338660
2017-02-25/22:16:29.48           31.138506       23.334637
2017-02-25/22:16:29.51           31.149362       23.330615
2017-02-25/22:16:29.54           31.160196       23.326593
2017-02-25/22:16:29.58           31.181630       23.322440
2017-02-25/22:16:29.61           31.202854       23.318418
2017-02-25/22:16:29.64           31.212702       23.314395
2017-02-25/22:16:29.67           31.230440       23.310373
2017-02-25/22:16:29.70           31.241335       23.306221
2017-02-25/22:16:29.73           31.246610       23.302198
2017-02-25/22:16:29.76           31.253841       23.298176
2017-02-25/22:16:29.79           31.268241       23.294153
2017-02-25/22:16:29.83           31.275899       23.290001
2017-02-25/22:16:29.86           31.277675       23.285979
2017-02-25/22:16:29.89           31.288430       23.281956
2017-02-25/22:16:29.92           31.308835       23.277934
2017-02-25/22:16:29.95           31.331686       23.273781
2017-02-25/22:16:29.98           31.354922       23.269759
2017-02-25/22:16:30.01           31.374630       23.265520
2017-02-25/22:16:30.04           31.391547       23.261124
2017-02-25/22:16:30.08           31.414175       23.256587
2017-02-25/22:16:30.11           31.429594       23.252192
2017-02-25/22:16:30.14           31.439250       23.247796
2017-02-25/22:16:30.17           31.444456       23.243401
2017-02-25/22:16:30.20           31.454617       23.238863
2017-02-25/22:16:30.23           31.452379       23.234468
2017-02-25/22:16:30.26           31.444903       23.230072
2017-02-25/22:16:30.29           31.443410       23.225677
2017-02-25/22:16:30.33           31.453948       23.221139
2017-02-25/22:16:30.36           31.451124       23.216744
2017-02-25/22:16:30.39           31.451605       23.212348
2017-02-25/22:16:30.42           31.457098       23.207953
2017-02-25/22:16:30.45           31.457602       23.203415
2017-02-25/22:16:30.48           31.448732       23.199020
2017-02-25/22:16:30.51           31.454101       23.194624
2017-02-25/22:16:30.54           31.464097       23.190229
2017-02-25/22:16:30.58           31.465372       23.185691
2017-02-25/22:16:30.61           31.454804       23.181296
2017-02-25/22:16:30.64           31.464895       23.176900
2017-02-25/22:16:30.67           31.475831       23.172505
2017-02-25/22:16:30.70           31.493079       23.167968
2017-02-25/22:16:30.73           31.506241       23.163572
2017-02-25/22:16:30.76           31.521418       23.159177
2017-02-25/22:16:30.79           31.526678       23.154781
2017-02-25/22:16:30.83           31.531459       23.150244
2017-02-25/22:16:30.86           31.549275       23.145848
2017-02-25/22:16:30.89           31.562881       23.141453
2017-02-25/22:16:30.92           31.557328       23.137057
2017-02-25/22:16:30.95           31.554783       23.132520
2017-02-25/22:16:30.98           31.541004       23.128124
2017-02-25/22:16:31.01           31.522493       23.123488
2017-02-25/22:16:31.04           31.510429       23.118677
2017-02-25/22:16:31.08           31.508023       23.113711
2017-02-25/22:16:31.11           31.500377       23.108901
2017-02-25/22:16:31.14           31.484876       23.104090
2017-02-25/22:16:31.17           31.471423       23.099279
2017-02-25/22:16:31.20           31.480966       23.094314
2017-02-25/22:16:31.23           31.487063       23.089503
2017-02-25/22:16:31.26           31.488600       23.084692
2017-02-25/22:16:31.29           31.496996       23.079882
2017-02-25/22:16:31.33           31.506213       23.074916
2017-02-25/22:16:31.36           31.495846       23.070105
2017-02-25/22:16:31.39           31.487340       23.065295
2017-02-25/22:16:31.42           31.495171       23.060484
2017-02-25/22:16:31.45           31.486278       23.055518
2017-02-25/22:16:31.48           31.472399       23.050708
2017-02-25/22:16:31.51           31.451371       23.045897
2017-02-25/22:16:31.54           31.443255       23.041086
2017-02-25/22:16:31.58           31.432814       23.036120
2017-02-25/22:16:31.61           31.423586       23.031310
2017-02-25/22:16:31.64           31.427349       23.026499
2017-02-25/22:16:31.67           31.436190       23.021689
2017-02-25/22:16:31.70           31.438095       23.016723
2017-02-25/22:16:31.73           31.454323       23.011912
2017-02-25/22:16:31.76           31.463372       23.007102
2017-02-25/22:16:31.79           31.472668       23.002291
2017-02-25/22:16:31.83           31.464009       22.997325
2017-02-25/22:16:31.86           31.462063       22.992514
2017-02-25/22:16:31.89           31.464227       22.987704
2017-02-25/22:16:31.92           31.463150       22.982893
2017-02-25/22:16:31.95           31.461354       22.977927
2017-02-25/22:16:31.98           31.460156       22.973117
2017-02-25/22:16:32.01           31.464477       22.968082
2017-02-25/22:16:32.04           31.453635       22.962885
2017-02-25/22:16:32.08           31.452782       22.957520
2017-02-25/22:16:32.11           31.461396       22.952323
2017-02-25/22:16:32.14           31.462566       22.947126
2017-02-25/22:16:32.17           31.454272       22.941929
2017-02-25/22:16:32.20           31.458273       22.936564
2017-02-25/22:16:32.23           31.458539       22.931367
2017-02-25/22:16:32.26           31.471842       22.926170
2017-02-25/22:16:32.29           31.470501       22.920973
2017-02-25/22:16:32.33           31.484093       22.915608
2017-02-25/22:16:32.36           31.495185       22.910411
2017-02-25/22:16:32.39           31.495810       22.905214
2017-02-25/22:16:32.42           31.505030       22.900017
2017-02-25/22:16:32.45           31.525060       22.894652
2017-02-25/22:16:32.48           31.526792       22.889455
2017-02-25/22:16:32.51           31.544995       22.884258
2017-02-25/22:16:32.54           31.538411       22.879061
2017-02-25/22:16:32.58           31.533724       22.873697
2017-02-25/22:16:32.61           31.522875       22.868500
2017-02-25/22:16:32.64           31.510434       22.863303
2017-02-25/22:16:32.67           31.510023       22.858105
2017-02-25/22:16:32.70           31.503836       22.852741
2017-02-25/22:16:32.73           31.488604       22.847544
2017-02-25/22:16:32.76           31.487325       22.842347
2017-02-25/22:16:32.79           31.468060       22.837150
2017-02-25/22:16:32.83           31.459352       22.831785
2017-02-25/22:16:32.86           31.466266       22.826588
2017-02-25/22:16:32.89           31.473234       22.821391
2017-02-25/22:16:32.92           31.479149       22.816194
2017-02-25/22:16:32.95           31.495831       22.810829
2017-02-25/22:16:32.98           31.508996       22.805632
2017-02-25/22:16:33.01           31.513122       22.800190
2017-02-25/22:16:33.04           31.519860       22.794570
2017-02-25/22:16:33.08           31.535292       22.788769
2017-02-25/22:16:33.11           31.542684       22.783149
2017-02-25/22:16:33.14           31.532655       22.777529
2017-02-25/22:16:33.17           31.524279       22.771910
2017-02-25/22:16:33.20           31.522907       22.766108
2017-02-25/22:16:33.23           31.488004       22.760489
2017-02-25/22:16:33.26           31.463005       22.754869
2017-02-25/22:16:33.29           31.442213       22.749249
2017-02-25/22:16:33.33           31.432822       22.743448
2017-02-25/22:16:33.36           31.412875       22.737828
2017-02-25/22:16:33.39           31.396881       22.732209
2017-02-25/22:16:33.42           31.389551       22.726589
2017-02-25/22:16:33.45           31.384497       22.720788
2017-02-25/22:16:33.48           31.380464       22.715168
2017-02-25/22:16:33.51           31.397126       22.709548
2017-02-25/22:16:33.54           31.412384       22.703929
2017-02-25/22:16:33.58           31.437253       22.698128
2017-02-25/22:16:33.61           31.446127       22.692508
2017-02-25/22:16:33.64           31.460107       22.686888
2017-02-25/22:16:33.67           31.474248       22.681268
2017-02-25/22:16:33.70           31.482287       22.675467
2017-02-25/22:16:33.73           31.491694       22.669848
2017-02-25/22:16:33.76           31.490405       22.664228
2017-02-25/22:16:33.79           31.475945       22.658608
2017-02-25/22:16:33.83           31.461301       22.652807
2017-02-25/22:16:33.86           31.441821       22.647187
2017-02-25/22:16:33.89           31.416070       22.641568
2017-02-25/22:16:33.92           31.400536       22.635948
2017-02-25/22:16:33.95           31.378726       22.630147
2017-02-25/22:16:33.98           31.368790       22.624527
2017-02-25/22:16:34.01           31.357068       22.618669
2017-02-25/22:16:34.04           31.348105       22.612639
2017-02-25/22:16:34.08           31.355418       22.606414
2017-02-25/22:16:34.11           31.350579       22.600384
2017-02-25/22:16:34.14           31.337843       22.594354
2017-02-25/22:16:34.17           31.336849       22.588324
2017-02-25/22:16:34.20           31.335626       22.582099
2017-02-25/22:16:34.23           31.345437       22.576069
2017-02-25/22:16:34.26           31.348815       22.570038
2017-02-25/22:16:34.29           31.339161       22.564008
2017-02-25/22:16:34.33           31.343697       22.557783
2017-02-25/22:16:34.36           31.341263       22.551753
2017-02-25/22:16:34.39           31.348293       22.545723
2017-02-25/22:16:34.42           31.361530       22.539693
2017-02-25/22:16:34.45           31.361408       22.533468
2017-02-25/22:16:34.48           31.356555       22.527438
2017-02-25/22:16:34.51           31.334775       22.521408
2017-02-25/22:16:34.54           31.311481       22.515378
2017-02-25/22:16:34.58           31.312662       22.509153
2017-02-25/22:16:34.61           31.304917       22.503123
2017-02-25/22:16:34.64           31.298189       22.497092
2017-02-25/22:16:34.67           31.293484       22.491062
2017-02-25/22:16:34.70           31.293571       22.484837
2017-02-25/22:16:34.73           31.289689       22.478807
2017-02-25/22:16:34.76           31.286033       22.472777
2017-02-25/22:16:34.79           31.307340       22.466747
2017-02-25/22:16:34.83           31.316066       22.460522
2017-02-25/22:16:34.86           31.321264       22.454492
2017-02-25/22:16:34.89           31.315035       22.448462
2017-02-25/22:16:34.92           31.319417       22.442431
2017-02-25/22:16:34.95           31.322156       22.436207
2017-02-25/22:16:34.98           31.322039       22.430177
2017-02-25/22:16:35.01           31.322421       22.423907
2017-02-25/22:16:35.04           31.315041       22.417466
2017-02-25/22:16:35.08           31.298200       22.410816
2017-02-25/22:16:35.11           31.301469       22.404374
2017-02-25/22:16:35.14           31.286970       22.397932
2017-02-25/22:16:35.17           31.291869       22.391490
2017-02-25/22:16:35.20           31.288529       22.384841
2017-02-25/22:16:35.23           31.292703       22.378399
2017-02-25/22:16:35.26           31.293485       22.371957
2017-02-25/22:16:35.29           31.300941       22.365515
2017-02-25/22:16:35.33           31.313858       22.358866
2017-02-25/22:16:35.36           31.312889       22.352424
2017-02-25/22:16:35.39           31.311543       22.345982
2017-02-25/22:16:35.42           31.325378       22.339540
2017-02-25/22:16:35.45           31.329088       22.332891
2017-02-25/22:16:35.48           31.335867       22.326449
2017-02-25/22:16:35.51           31.333851       22.320007
2017-02-25/22:16:35.54           31.324710       22.313565
2017-02-25/22:16:35.58           31.329642       22.306915
2017-02-25/22:16:35.61           31.323264       22.300474
2017-02-25/22:16:35.64           31.333609       22.294032
2017-02-25/22:16:35.67           31.344326       22.287590
2017-02-25/22:16:35.70           31.336700       22.280940
2017-02-25/22:16:35.73           31.327549       22.274499
2017-02-25/22:16:35.76           31.321608       22.268057
2017-02-25/22:16:35.79           31.314714       22.261615
2017-02-25/22:16:35.83           31.317700       22.254965
2017-02-25/22:16:35.86           31.307579       22.248523
2017-02-25/22:16:35.89           31.316725       22.242082
2017-02-25/22:16:35.92           31.313487       22.235640
2017-02-25/22:16:35.95           31.302665       22.228990
2017-02-25/22:16:35.98           31.314544       22.222548
2017-02-25/22:16:36.01           31.334571       22.215863
2017-02-25/22:16:36.04           31.342274       22.209001
2017-02-25/22:16:36.08           31.333728       22.201918
2017-02-25/22:16:36.11           31.333263       22.195056
2017-02-25/22:16:36.14           31.330511       22.188195
2017-02-25/22:16:36.17           31.313583       22.181333
2017-02-25/22:16:36.20           31.301748       22.174250
2017-02-25/22:16:36.23           31.295077       22.167388
2017-02-25/22:16:36.26           31.284104       22.160527
2017-02-25/22:16:36.29           31.264825       22.153665
2017-02-25/22:16:36.33           31.250140       22.146582
2017-02-25/22:16:36.36           31.252115       22.139720
2017-02-25/22:16:36.39           31.243076       22.132859
2017-02-25/22:16:36.42           31.239344       22.125997
2017-02-25/22:16:36.45           31.236422       22.118914
2017-02-25/22:16:36.48           31.233994       22.112052
2017-02-25/22:16:36.51           31.227538       22.105191
2017-02-25/22:16:36.54           31.223220       22.098329
2017-02-25/22:16:36.58           31.215835       22.091246
2017-02-25/22:16:36.61           31.214216       22.084384
2017-02-25/22:16:36.64           31.214848       22.077523
2017-02-25/22:16:36.67           31.207521       22.070661
2017-02-25/22:16:36.70           31.198801       22.063578
2017-02-25/22:16:36.73           31.195901       22.056716
2017-02-25/22:16:36.76           31.189347       22.049855
2017-02-25/22:16:36.79           31.180757       22.042993
2017-02-25/22:16:36.83           31.168468       22.035910
2017-02-25/22:16:36.86           31.152457       22.029048
2017-02-25/22:16:36.89           31.144698       22.022186
2017-02-25/22:16:36.92           31.121071       22.015325
2017-02-25/22:16:36.95           31.113957       22.008242
2017-02-25/22:16:36.98           31.105800       22.001380
2017-02-25/22:16:37.01           31.100931       21.994273
2017-02-25/22:16:37.04           31.083366       21.986989
2017-02-25/22:16:37.08           31.078418       21.979470
2017-02-25/22:16:37.11           31.072902       21.972186
2017-02-25/22:16:37.14           31.064480       21.964902
2017-02-25/22:16:37.17           31.047407       21.957618
2017-02-25/22:16:37.20           31.048952       21.950099
2017-02-25/22:16:37.23           31.046861       21.942815
2017-02-25/22:16:37.26           31.037001       21.935531
2017-02-25/22:16:37.29           31.025598       21.928247
2017-02-25/22:16:37.33           31.020727       21.920728
2017-02-25/22:16:37.36           31.013880       21.913444
2017-02-25/22:16:37.39           30.986714       21.906160
2017-02-25/22:16:37.42           30.975963       21.898876
2017-02-25/22:16:37.45           30.964417       21.891357
2017-02-25/22:16:37.48           30.944558       21.884073
2017-02-25/22:16:37.51           30.916818       21.876789
2017-02-25/22:16:37.54           30.906000       21.869505
2017-02-25/22:16:37.58           30.889090       21.861986
2017-02-25/22:16:37.61           30.881934       21.854702
2017-02-25/22:16:37.64           30.872614       21.847418
2017-02-25/22:16:37.67           30.876915       21.840134
2017-02-25/22:16:37.70           30.875537       21.832615
2017-02-25/22:16:37.73           30.875099       21.825331
2017-02-25/22:16:37.76           30.876121       21.818047
2017-02-25/22:16:37.79           30.895500       21.810763
2017-02-25/22:16:37.83           30.894059       21.803244
2017-02-25/22:16:37.86           30.903045       21.795960
2017-02-25/22:16:37.89           30.902165       21.788676
2017-02-25/22:16:37.92           30.903519       21.781392
2017-02-25/22:16:37.95           30.903643       21.773873
2017-02-25/22:16:37.98           30.902480       21.766589
2017-02-25/22:16:38.01           30.902037       21.759062
2017-02-25/22:16:38.04           30.896107       21.751360
2017-02-25/22:16:38.08           30.877278       21.743409
2017-02-25/22:16:38.11           30.873417       21.735707
2017-02-25/22:16:38.14           30.864458       21.728005
2017-02-25/22:16:38.17           30.865499       21.720303
2017-02-25/22:16:38.20           30.852717       21.712352
2017-02-25/22:16:38.23           30.859390       21.704650
2017-02-25/22:16:38.26           30.859159       21.696948
2017-02-25/22:16:38.29           30.852492       21.689246
2017-02-25/22:16:38.33           30.856902       21.681295
2017-02-25/22:16:38.36           30.862042       21.673593
2017-02-25/22:16:38.39           30.868336       21.665891
2017-02-25/22:16:38.42           30.853810       21.658189
2017-02-25/22:16:38.45           30.847843       21.650238
2017-02-25/22:16:38.48           30.844037       21.642536
2017-02-25/22:16:38.51           30.827214       21.634834
2017-02-25/22:16:38.54           30.822594       21.627132
2017-02-25/22:16:38.58           30.824209       21.619181
2017-02-25/22:16:38.61           30.817631       21.611479
2017-02-25/22:16:38.64           30.805227       21.603777
2017-02-25/22:16:38.67           30.785462       21.596075
2017-02-25/22:16:38.70           30.779377       21.588124
2017-02-25/22:16:38.73           30.772435       21.580422
2017-02-25/22:16:38.76           30.761212       21.572720
2017-02-25/22:16:38.79           30.748107       21.565018
2017-02-25/22:16:38.83           30.744705       21.557067
2017-02-25/22:16:38.86           30.735866       21.549365
2017-02-25/22:16:38.89           30.726138       21.541663
2017-02-25/22:16:38.92           30.716859       21.533961
2017-02-25/22:16:38.95           30.713577       21.526010
2017-02-25/22:16:38.98           30.725941       21.518308
2017-02-25/22:16:39.01           30.726509       21.510370
2017-02-25/22:16:39.04           30.727070       21.502262
2017-02-25/22:16:39.08           30.734136       21.493892
2017-02-25/22:16:39.11           30.729693       21.485783
2017-02-25/22:16:39.14           30.718552       21.477675
2017-02-25/22:16:39.17           30.713769       21.469566
2017-02-25/22:16:39.20           30.711593       21.461196
2017-02-25/22:16:39.23           30.705857       21.453088
2017-02-25/22:16:39.26           30.686789       21.444980
2017-02-25/22:16:39.29           30.673465       21.436871
2017-02-25/22:16:39.33           30.660729       21.428501
2017-02-25/22:16:39.36           30.652436       21.420393
2017-02-25/22:16:39.39           30.641956       21.412284
2017-02-25/22:16:39.42           30.636021       21.404176
2017-02-25/22:16:39.45           30.632693       21.395806
2017-02-25/22:16:39.48           30.639081       21.387698
2017-02-25/22:16:39.51           30.636324       21.379589
2017-02-25/22:16:39.54           30.637666       21.371481
2017-02-25/22:16:39.58           30.639904       21.363111
2017-02-25/22:16:39.61           30.644341       21.355002
2017-02-25/22:16:39.64           30.642004       21.346894
2017-02-25/22:16:39.67           30.641315       21.338786
2017-02-25/22:16:39.70           30.645150       21.330416
2017-02-25/22:16:39.73           30.642942       21.322307
2017-02-25/22:16:39.76           30.618715       21.314199
2017-02-25/22:16:39.79           30.599420       21.306090
2017-02-25/22:16:39.83           30.584613       21.297720
2017-02-25/22:16:39.86           30.567838       21.289612
2017-02-25/22:16:39.89           30.565880       21.281504
2017-02-25/22:16:39.92           30.557199       21.273395
2017-02-25/22:16:39.95           30.553856       21.265025
2017-02-25/22:16:39.98           30.546283       21.256917
2017-02-25/22:16:40.01           30.533079       21.248580
2017-02-25/22:16:40.04           30.536815       21.240078
2017-02-25/22:16:40.08           30.533370       21.231302
2017-02-25/22:16:40.11           30.526210       21.222801
2017-02-25/22:16:40.14           30.522551       21.214299
2017-02-25/22:16:40.17           30.511344       21.205797
2017-02-25/22:16:40.20           30.512128       21.197021
2017-02-25/22:16:40.23           30.498718       21.188520
2017-02-25/22:16:40.26           30.485617       21.180018
2017-02-25/22:16:40.29           30.478417       21.171517
2017-02-25/22:16:40.33           30.465345       21.162741
2017-02-25/22:16:40.36           30.468868       21.154239
2017-02-25/22:16:40.39           30.463348       21.145737
2017-02-25/22:16:40.42           30.459458       21.137236
2017-02-25/22:16:40.45           30.434069       21.128460
2017-02-25/22:16:40.48           30.410108       21.119958
2017-02-25/22:16:40.51           30.403694       21.111456
2017-02-25/22:16:40.54           30.392341       21.102955
2017-02-25/22:16:40.58           30.395026       21.094179
2017-02-25/22:16:40.61           30.384150       21.085677
2017-02-25/22:16:40.64           30.371841       21.077176
2017-02-25/22:16:40.67           30.366306       21.068674
2017-02-25/22:16:40.70           30.340317       21.059898
2017-02-25/22:16:40.73           30.341958       21.051396
2017-02-25/22:16:40.76           30.327637       21.042895
2017-02-25/22:16:40.79           30.299587       21.034393
2017-02-25/22:16:40.83           30.278389       21.025617
2017-02-25/22:16:40.86           30.252752       21.017115
2017-02-25/22:16:40.89           30.237981       21.008614
2017-02-25/22:16:40.92           30.219985       21.000112
2017-02-25/22:16:40.95           30.194542       20.991336
2017-02-25/22:16:40.98           30.187667       20.982835
2017-02-25/22:16:41.01           30.156271       20.974104
2017-02-25/22:16:41.04           30.134387       20.965209
2017-02-25/22:16:41.08           30.115818       20.956027
2017-02-25/22:16:41.11           30.097663       20.947132
2017-02-25/22:16:41.14           30.071297       20.938237
2017-02-25/22:16:41.17           30.043710       20.929341
2017-02-25/22:16:41.20           30.011798       20.920159
2017-02-25/22:16:41.23           29.990565       20.911264
2017-02-25/22:16:41.26           29.965143       20.902369
2017-02-25/22:16:41.29           29.945443       20.893474
2017-02-25/22:16:41.33           29.918519       20.884292
2017-02-25/22:16:41.36           29.895374       20.875396
2017-02-25/22:16:41.39           29.866623       20.866501
2017-02-25/22:16:41.42           29.843506       20.857606
2017-02-25/22:16:41.45           29.816532       20.848424
2017-02-25/22:16:41.48           29.790078       20.839529
2017-02-25/22:16:41.51           29.750257       20.830634
2017-02-25/22:16:41.54           29.709427       20.821738
2017-02-25/22:16:41.58           29.684547       20.812556
2017-02-25/22:16:41.61           29.653186       20.803661
2017-02-25/22:16:41.64           29.613842       20.794766
2017-02-25/22:16:41.67           29.564960       20.785871
2017-02-25/22:16:41.70           29.522800       20.776689
2017-02-25/22:16:41.73           29.484803       20.767793
2017-02-25/22:16:41.76           29.450993       20.758898
2017-02-25/22:16:41.79           29.420983       20.750003
2017-02-25/22:16:41.83           29.393532       20.740821
2017-02-25/22:16:41.86           29.356836       20.731926
2017-02-25/22:16:41.89           29.329182       20.723031
2017-02-25/22:16:41.92           29.297361       20.714135
2017-02-25/22:16:41.95           29.275883       20.704953
2017-02-25/22:16:41.98           29.248231       20.696058
2017-02-25/22:16:42.01           29.212053       20.686941
2017-02-25/22:16:42.04           29.170597       20.677664
2017-02-25/22:16:42.08           29.138883       20.668088
2017-02-25/22:16:42.11           29.103639       20.658810
2017-02-25/22:16:42.14           29.057517       20.649533
2017-02-25/22:16:42.17           29.021205       20.640256
2017-02-25/22:16:42.20           28.981377       20.630680
2017-02-25/22:16:42.23           28.947178       20.621403
2017-02-25/22:16:42.26           28.895244       20.612126
2017-02-25/22:16:42.29           28.846612       20.602848
2017-02-25/22:16:42.33           28.799713       20.593272
2017-02-25/22:16:42.36           28.752640       20.583995
2017-02-25/22:16:42.39           28.695319       20.574718
2017-02-25/22:16:42.42           28.660737       20.565441
2017-02-25/22:16:42.45           28.610973       20.555864
2017-02-25/22:16:42.48           28.561658       20.546587
2017-02-25/22:16:42.51           28.517467       20.537310
2017-02-25/22:16:42.54           28.486880       20.528033
2017-02-25/22:16:42.58           28.462937       20.518456
2017-02-25/22:16:42.61           28.431225       20.509179
2017-02-25/22:16:42.64           28.389154       20.499902
2017-02-25/22:16:42.67           28.361138       20.490625
2017-02-25/22:16:42.70           28.322738       20.481049
2017-02-25/22:16:42.73           28.277972       20.471772
2017-02-25/22:16:42.76           28.244822       20.462494
2017-02-25/22:16:42.79           28.202412       20.453217
2017-02-25/22:16:42.83           28.156746       20.443641
2017-02-25/22:16:42.86           28.113344       20.434364
2017-02-25/22:16:42.89           28.082129       20.425087
2017-02-25/22:16:42.92           28.044701       20.415810
2017-02-25/22:16:42.95           27.990897       20.406233
2017-02-25/22:16:42.98           27.946507       20.396956
2017-02-25/22:16:43.01           27.911419       20.387469
2017-02-25/22:16:43.04           27.871024       20.377831
2017-02-25/22:16:43.08           27.826663       20.367882
2017-02-25/22:16:43.11           27.782604       20.358245
2017-02-25/22:16:43.14           27.724138       20.348607
2017-02-25/22:16:43.17           27.678057       20.338969
2017-02-25/22:16:43.20           27.635520       20.329020
2017-02-25/22:16:43.23           27.598469       20.319382
2017-02-25/22:16:43.26           27.556544       20.309744
2017-02-25/22:16:43.29           27.504542       20.300106
2017-02-25/22:16:43.33           27.452059       20.290157
2017-02-25/22:16:43.36           27.404737       20.280519
2017-02-25/22:16:43.39           27.354250       20.270881
2017-02-25/22:16:43.42           27.317842       20.261243
2017-02-25/22:16:43.45           27.265669       20.251294
2017-02-25/22:16:43.48           27.208005       20.241656
2017-02-25/22:16:43.51           27.160366       20.232018
2017-02-25/22:16:43.54           27.114851       20.222380
2017-02-25/22:16:43.58           27.081469       20.212431
2017-02-25/22:16:43.61           27.044206       20.202793
2017-02-25/22:16:43.64           27.002466       20.193155
2017-02-25/22:16:43.67           26.968985       20.183517
2017-02-25/22:16:43.70           26.924890       20.173568
2017-02-25/22:16:43.73           26.890440       20.163930
2017-02-25/22:16:43.76           26.869032       20.154292
2017-02-25/22:16:43.79           26.837608       20.144654
2017-02-25/22:16:43.83           26.799842       20.134705
2017-02-25/22:16:43.86           26.763141       20.125067
2017-02-25/22:16:43.89           26.740409       20.115429
2017-02-25/22:16:43.92           26.699210       20.105791
2017-02-25/22:16:43.95           26.656587       20.095842
2017-02-25/22:16:43.98           26.632112       20.086204
2017-02-25/22:16:44.01           26.586885       20.076370
2017-02-25/22:16:44.04           26.544443       20.066393
2017-02-25/22:16:44.08           26.510823       20.056095
2017-02-25/22:16:44.11           26.468292       20.046119
2017-02-25/22:16:44.14           26.427733       20.036142
2017-02-25/22:16:44.17           26.375661       20.026166
2017-02-25/22:16:44.20           26.347205       20.015868
2017-02-25/22:16:44.23           26.312170       20.005891
2017-02-25/22:16:44.26           26.272274       19.995915
2017-02-25/22:16:44.29           26.238845       19.985938
2017-02-25/22:16:44.33           26.201298       19.975640
2017-02-25/22:16:44.36           26.154456       19.965664
2017-02-25/22:16:44.39           26.121611       19.955687
2017-02-25/22:16:44.42           26.084956       19.945711
2017-02-25/22:16:44.45           26.050559       19.935413
2017-02-25/22:16:44.48           26.017031       19.925436
2017-02-25/22:16:44.51           25.987551       19.915460
2017-02-25/22:16:44.54           25.947218       19.905483
2017-02-25/22:16:44.58           25.915797       19.895185
2017-02-25/22:16:44.61           25.880201       19.885209
2017-02-25/22:16:44.64           25.847995       19.875232
2017-02-25/22:16:44.67           25.814217       19.865256
2017-02-25/22:16:44.70           25.777757       19.854958
2017-02-25/22:16:44.73           25.743664       19.844981
2017-02-25/22:16:44.76           25.712786       19.835005
2017-02-25/22:16:44.79           25.683603       19.825028
2017-02-25/22:16:44.83           25.652607       19.814730
2017-02-25/22:16:44.86           25.626667       19.804754
2017-02-25/22:16:44.89           25.602894       19.794777
2017-02-25/22:16:44.92           25.584150       19.784801
2017-02-25/22:16:44.95           25.562232       19.774502
2017-02-25/22:16:44.98           25.544153       19.764526
2017-02-25/22:16:45.01           25.531651       19.754366
2017-02-25/22:16:45.04           25.503588       19.744074
2017-02-25/22:16:45.08           25.472427       19.733449
2017-02-25/22:16:45.11           25.451850       19.723157
2017-02-25/22:16:45.14           25.424868       19.712865
2017-02-25/22:16:45.17           25.403354       19.702572
2017-02-25/22:16:45.20           25.377175       19.691948
2017-02-25/22:16:45.23           25.347559       19.681655
2017-02-25/22:16:45.26           25.330862       19.671363
2017-02-25/22:16:45.29           25.290472       19.661070
2017-02-25/22:16:45.33           25.280716       19.650446
2017-02-25/22:16:45.36           25.263061       19.640154
2017-02-25/22:16:45.39           25.253385       19.629861
2017-02-25/22:16:45.42           25.243508       19.619569
2017-02-25/22:16:45.45           25.224409       19.608944
2017-02-25/22:16:45.48           25.202518       19.598652
2017-02-25/22:16:45.51           25.197570       19.588360
2017-02-25/22:16:45.54           25.176081       19.578067
2017-02-25/22:16:45.58           25.185112       19.567443
2017-02-25/22:16:45.61           25.167192       19.557150
2017-02-25/22:16:45.64           25.168211       19.546858
2017-02-25/22:16:45.67           25.152107       19.536566
2017-02-25/22:16:45.70           25.130415       19.525941
2017-02-25/22:16:45.73           25.110596       19.515649
2017-02-25/22:16:45.76           25.100525       19.505356
2017-02-25/22:16:45.79           25.081405       19.495064
2017-02-25/22:16:45.82           25.068827       19.484772
2017-02-25/22:16:45.86           25.048445       19.474147
2017-02-25/22:16:45.89           25.038586       19.463855
2017-02-25/22:16:45.92           25.016714       19.453562
2017-02-25/22:16:45.95           25.005724       19.443270
2017-02-25/22:16:45.98           24.991279       19.432645
2017-02-25/22:16:46.01           24.981550       19.422182
2017-02-25/22:16:46.04           24.966961       19.411595
2017-02-25/22:16:46.07           24.964029       19.401009
2017-02-25/22:16:46.11           24.948527       19.390081
2017-02-25/22:16:46.14           24.927941       19.379494
2017-02-25/22:16:46.17           24.898836       19.368907
2017-02-25/22:16:46.20           24.881029       19.358320
2017-02-25/22:16:46.23           24.858023       19.347392
2017-02-25/22:16:46.26           24.850271       19.336806
2017-02-25/22:16:46.29           24.828785       19.326219
2017-02-25/22:16:46.32           24.815401       19.315632
2017-02-25/22:16:46.36           24.789499       19.304704
2017-02-25/22:16:46.39           24.772916       19.294117
2017-02-25/22:16:46.42           24.767589       19.283530
2017-02-25/22:16:46.45           24.760790       19.272944
2017-02-25/22:16:46.48           24.750194       19.262016
2017-02-25/22:16:46.51           24.739547       19.251429
2017-02-25/22:16:46.54           24.725970       19.240842
2017-02-25/22:16:46.57           24.722728       19.230255
2017-02-25/22:16:46.61           24.721212       19.219327
2017-02-25/22:16:46.64           24.720072       19.208741
2017-02-25/22:16:46.67           24.713414       19.198154
2017-02-25/22:16:46.70           24.703381       19.187567
2017-02-25/22:16:46.73           24.688506       19.176639
2017-02-25/22:16:46.76           24.674157       19.166052
2017-02-25/22:16:46.79           24.654817       19.155465
2017-02-25/22:16:46.82           24.645151       19.144879
2017-02-25/22:16:46.86           24.635050       19.133951
2017-02-25/22:16:46.89           24.609409       19.123364
2017-02-25/22:16:46.92           24.591422       19.112777
2017-02-25/22:16:46.95           24.574952       19.102190
2017-02-25/22:16:46.98           24.549174       19.091262
2017-02-25/22:16:47.01           24.531512       19.080527
2017-02-25/22:16:47.04           24.515780       19.069685
2017-02-25/22:16:47.07           24.510958       19.058843
2017-02-25/22:16:47.11           24.490444       19.047651
2017-02-25/22:16:47.14           24.472602       19.036809
2017-02-25/22:16:47.17           24.481823       19.025966
2017-02-25/22:16:47.20           24.469845       19.015124
2017-02-25/22:16:47.23           24.471887       19.003932
2017-02-25/22:16:47.26           24.467664       18.993090
2017-02-25/22:16:47.29           24.475061       18.982248
2017-02-25/22:16:47.32           24.465623       18.971406
2017-02-25/22:16:47.36           24.459234       18.960214
2017-02-25/22:16:47.39           24.455532       18.949371
2017-02-25/22:16:47.42           24.453172       18.938529
2017-02-25/22:16:47.45           24.427447       18.927687
2017-02-25/22:16:47.48           24.424019       18.916495
2017-02-25/22:16:47.51           24.409698       18.905653
2017-02-25/22:16:47.54           24.399485       18.894810
2017-02-25/22:16:47.57           24.386044       18.883968
2017-02-25/22:16:47.61           24.382562       18.872776
2017-02-25/22:16:47.64           24.362547       18.861934
2017-02-25/22:16:47.67           24.348781       18.851092
2017-02-25/22:16:47.70           24.324953       18.840250
2017-02-25/22:16:47.73           24.313454       18.829058
2017-02-25/22:16:47.76           24.293794       18.818215
2017-02-25/22:16:47.79           24.275314       18.807373
2017-02-25/22:16:47.82           24.265116       18.796531
2017-02-25/22:16:47.86           24.253382       18.785339
2017-02-25/22:16:47.89           24.240064       18.774497
2017-02-25/22:16:47.92           24.239448       18.763655
2017-02-25/22:16:47.95           24.227383       18.752812
2017-02-25/22:16:47.98           24.229590       18.741620
2017-02-25/22:16:48.01           24.217253       18.730644
2017-02-25/22:16:48.04           24.207963       18.719572
2017-02-25/22:16:48.07           24.194420       18.708499
2017-02-25/22:16:48.11           24.182808       18.697069
2017-02-25/22:16:48.14           24.175873       18.685996
2017-02-25/22:16:48.17           24.167007       18.674924
2017-02-25/22:16:48.20           24.150236       18.663851
2017-02-25/22:16:48.23           24.139789       18.652421
2017-02-25/22:16:48.26           24.128721       18.641348
2017-02-25/22:16:48.29           24.122830       18.630276
2017-02-25/22:16:48.32           24.116275       18.619203
2017-02-25/22:16:48.36           24.108967       18.607773
2017-02-25/22:16:48.39           24.101162       18.596700
2017-02-25/22:16:48.42           24.090054       18.585628
2017-02-25/22:16:48.45           24.095207       18.574555
2017-02-25/22:16:48.48           24.094133       18.563125
2017-02-25/22:16:48.51           24.090057       18.552052
2017-02-25/22:16:48.54           24.082437       18.540980
2017-02-25/22:16:48.57           24.076371       18.529907
2017-02-25/22:16:48.61           24.056007       18.518477
2017-02-25/22:16:48.64           24.049024       18.507404
2017-02-25/22:16:48.67           24.042282       18.496332
2017-02-25/22:16:48.70           24.024183       18.485259
2017-02-25/22:16:48.73           23.997580       18.473829
2017-02-25/22:16:48.76           23.984809       18.462756
2017-02-25/22:16:48.79           23.972293       18.451684
2017-02-25/22:16:48.82           23.953716       18.440611
2017-02-25/22:16:48.86           23.939800       18.429181
2017-02-25/22:16:48.89           23.939507       18.418108
2017-02-25/22:16:48.92           23.929136       18.407035
2017-02-25/22:16:48.95           23.919220       18.395963
2017-02-25/22:16:48.98           23.903739       18.384533
2017-02-25/22:16:49.01           23.880749       18.373351
2017-02-25/22:16:49.04           23.867940       18.362089
2017-02-25/22:16:49.07           23.851755       18.350828
2017-02-25/22:16:49.11           23.838287       18.339203
2017-02-25/22:16:49.14           23.829269       18.327941
2017-02-25/22:16:49.17           23.818334       18.316680
2017-02-25/22:16:49.20           23.800375       18.305418
2017-02-25/22:16:49.23           23.779280       18.293793
2017-02-25/22:16:49.26           23.764102       18.282532
2017-02-25/22:16:49.29           23.755996       18.271270
2017-02-25/22:16:49.32           23.731829       18.260009
2017-02-25/22:16:49.36           23.718630       18.248384
2017-02-25/22:16:49.39           23.700179       18.237122
2017-02-25/22:16:49.42           23.677537       18.225861
2017-02-25/22:16:49.45           23.654852       18.214599
2017-02-25/22:16:49.48           23.629691       18.202974
2017-02-25/22:16:49.51           23.611967       18.191713
2017-02-25/22:16:49.54           23.596396       18.180451
2017-02-25/22:16:49.57           23.576122       18.169190
2017-02-25/22:16:49.61           23.564549       18.157565
2017-02-25/22:16:49.64           23.551884       18.146303
2017-02-25/22:16:49.67           23.546346       18.135042
2017-02-25/22:16:49.70           23.531983       18.123780
2017-02-25/22:16:49.73           23.516701       18.112155
2017-02-25/22:16:49.76           23.506926       18.100894
2017-02-25/22:16:49.79           23.489953       18.089632
2017-02-25/22:16:49.82           23.477962       18.078371
2017-02-25/22:16:49.86           23.462240       18.066746
2017-02-25/22:16:49.89           23.450539       18.055485
2017-02-25/22:16:49.92           23.435567       18.044223
2017-02-25/22:16:49.95           23.406293       18.032961
2017-02-25/22:16:49.98           23.378579       18.021337
2017-02-25/22:16:50.01           23.351341       18.009983
2017-02-25/22:16:50.04           23.343777       17.998564
2017-02-25/22:16:50.07           23.324574       17.987145
2017-02-25/22:16:50.11           23.304314       17.975357
2017-02-25/22:16:50.14           23.290845       17.963938
2017-02-25/22:16:50.17           23.275444       17.952518
2017-02-25/22:16:50.20           23.260934       17.941099
2017-02-25/22:16:50.23           23.250382       17.929311
2017-02-25/22:16:50.26           23.250081       17.917892
2017-02-25/22:16:50.29           23.250742       17.906473
2017-02-25/22:16:50.32           23.230794       17.895053
2017-02-25/22:16:50.36           23.222718       17.883266
2017-02-25/22:16:50.39           23.215772       17.871846
2017-02-25/22:16:50.42           23.197895       17.860427
2017-02-25/22:16:50.45           23.177030       17.849008
2017-02-25/22:16:50.48           23.149658       17.837220
2017-02-25/22:16:50.51           23.136281       17.825801
2017-02-25/22:16:50.54           23.122888       17.814381
2017-02-25/22:16:50.57           23.114332       17.802962
2017-02-25/22:16:50.61           23.095512       17.791174
2017-02-25/22:16:50.64           23.077608       17.779755
2017-02-25/22:16:50.67           23.055017       17.768335
2017-02-25/22:16:50.70           23.029996       17.756916
2017-02-25/22:16:50.73           23.008485       17.745128
2017-02-25/22:16:50.76           22.982784       17.733709
2017-02-25/22:16:50.79           22.957226       17.722290
2017-02-25/22:16:50.82           22.922892       17.710870
2017-02-25/22:16:50.86           22.890322       17.699083
2017-02-25/22:16:50.89           22.876301       17.687663
2017-02-25/22:16:50.92           22.861644       17.676244
2017-02-25/22:16:50.95           22.846646       17.664825
2017-02-25/22:16:50.98           22.839196       17.653037
2017-02-25/22:16:51.01           22.824628       17.641555
2017-02-25/22:16:51.04           22.810998       17.630028
2017-02-25/22:16:51.07           22.799993       17.618501
2017-02-25/22:16:51.11           22.787050       17.606603
2017-02-25/22:16:51.14           22.756354       17.595076
2017-02-25/22:16:51.17           22.725061       17.583549
2017-02-25/22:16:51.20           22.691693       17.572022
2017-02-25/22:16:51.23           22.666280       17.560123
2017-02-25/22:16:51.26           22.649221       17.548597
2017-02-25/22:16:51.29           22.624673       17.537070
2017-02-25/22:16:51.32           22.598168       17.525543
2017-02-25/22:16:51.36           22.578314       17.513644
2017-02-25/22:16:51.39           22.556358       17.502117
2017-02-25/22:16:51.42           22.550860       17.490590
2017-02-25/22:16:51.45           22.543879       17.479063
2017-02-25/22:16:51.48           22.530991       17.467165
2017-02-25/22:16:51.51           22.509834       17.455638
2017-02-25/22:16:51.54           22.488321       17.444111
2017-02-25/22:16:51.57           22.474165       17.432584
2017-02-25/22:16:51.61           22.465709       17.420685
2017-02-25/22:16:51.64           22.439740       17.409159
2017-02-25/22:16:51.67           22.436724       17.397632
2017-02-25/22:16:51.70           22.410132       17.386105
2017-02-25/22:16:51.73           22.381959       17.374206
2017-02-25/22:16:51.76           22.351936       17.362679
2017-02-25/22:16:51.79           22.339044       17.351152
2017-02-25/22:16:51.82           22.310977       17.339625
2017-02-25/22:16:51.86           22.279023       17.327727
2017-02-25/22:16:51.89           22.251267       17.316200
2017-02-25/22:16:51.92           22.228926       17.304673
2017-02-25/22:16:51.95           22.182459       17.293146
2017-02-25/22:16:51.98           22.157395       17.281247
2017-02-25/22:16:52.01           22.126519       17.269682
2017-02-25/22:16:52.04           22.106771       17.258089
2017-02-25/22:16:52.07           22.072509       17.246496
2017-02-25/22:16:52.11           22.055897       17.234529
2017-02-25/22:16:52.14           22.030365       17.222936
2017-02-25/22:16:52.17           22.016592       17.211343
2017-02-25/22:16:52.20           21.998782       17.199750
2017-02-25/22:16:52.23           21.983349       17.187783
2017-02-25/22:16:52.26           21.967271       17.176190
2017-02-25/22:16:52.29           21.950974       17.164596
2017-02-25/22:16:52.32           21.938765       17.153003
2017-02-25/22:16:52.36           21.926447       17.141036
2017-02-25/22:16:52.39           21.894462       17.129443
2017-02-25/22:16:52.42           21.887101       17.117850
2017-02-25/22:16:52.45           21.861958       17.106257
2017-02-25/22:16:52.48           21.854657       17.094290
2017-02-25/22:16:52.51           21.839828       17.082697
2017-02-25/22:16:52.54           21.826156       17.071104
2017-02-25/22:16:52.57           21.828612       17.059511
2017-02-25/22:16:52.61           21.815260       17.047544
2017-02-25/22:16:52.64           21.810321       17.035951
2017-02-25/22:16:52.67           21.809097       17.024358
2017-02-25/22:16:52.70           21.796283       17.012765
2017-02-25/22:16:52.73           21.786944       17.000798
2017-02-25/22:16:52.76           21.771134       16.989205
2017-02-25/22:16:52.79           21.763040       16.977612
2017-02-25/22:16:52.82           21.753937       16.966018
2017-02-25/22:16:52.86           21.737236       16.954051
2017-02-25/22:16:52.89           21.724355       16.942458
2017-02-25/22:16:52.92           21.702841       16.930865
2017-02-25/22:16:52.95           21.687838       16.919272
2017-02-25/22:16:52.98           21.671970       16.907305
2017-02-25/22:16:53.01           21.660442       16.895703
2017-02-25/22:16:53.04           21.644554       16.884095
2017-02-25/22:16:53.07           21.636970       16.872487
2017-02-25/22:16:53.11           21.626239       16.860504
2017-02-25/22:16:53.14           21.608197       16.848896
2017-02-25/22:16:53.17           21.609126       16.837288
2017-02-25/22:16:53.20           21.603654       16.825680
2017-02-25/22:16:53.23           21.605471       16.813697
2017-02-25/22:16:53.26           21.605583       16.802089
2017-02-25/22:16:53.29           21.610870       16.790481
2017-02-25/22:16:53.32           21.604185       16.778873
2017-02-25/22:16:53.36           21.590634       16.766890
2017-02-25/22:16:53.39           21.570775       16.755282
2017-02-25/22:16:53.42           21.561172       16.743674
2017-02-25/22:16:53.45           21.532343       16.732065
2017-02-25/22:16:53.48           21.518488       16.720083
2017-02-25/22:16:53.51           21.496185       16.708475
2017-02-25/22:16:53.54           21.480210       16.696866
2017-02-25/22:16:53.57           21.456584       16.685258
2017-02-25/22:16:53.61           21.440487       16.673275
2017-02-25/22:16:53.64           21.425818       16.661667
2017-02-25/22:16:53.67           21.416133       16.650059
2017-02-25/22:16:53.70           21.398255       16.638451
2017-02-25/22:16:53.73           21.392705       16.626468
2017-02-25/22:16:53.76           21.374072       16.614860
2017-02-25/22:16:53.79           21.366594       16.603252
2017-02-25/22:16:53.82           21.348292       16.591644
2017-02-25/22:16:53.86           21.341890       16.579661
2017-02-25/22:16:53.89           21.339437       16.568053
2017-02-25/22:16:53.92           21.336451       16.556445
2017-02-25/22:16:53.95           21.324194       16.544837
2017-02-25/22:16:53.98           21.321973       16.532854
2017-02-25/22:16:54.01           21.303677       16.521263
2017-02-25/22:16:54.04           21.299644       16.509686
2017-02-25/22:16:54.07           21.285568       16.498108
2017-02-25/22:16:54.11           21.271296       16.486157
2017-02-25/22:16:54.14           21.250722       16.474579
2017-02-25/22:16:54.17           21.232616       16.463002
2017-02-25/22:16:54.20           21.209329       16.451424
2017-02-25/22:16:54.23           21.188170       16.439473
2017-02-25/22:16:54.26           21.172294       16.427895
2017-02-25/22:16:54.29           21.161980       16.416318
2017-02-25/22:16:54.32           21.163340       16.404740
2017-02-25/22:16:54.36           21.164277       16.392789
2017-02-25/22:16:54.39           21.165341       16.381211
2017-02-25/22:16:54.42           21.158046       16.369634
2017-02-25/22:16:54.45           21.159737       16.358056
2017-02-25/22:16:54.48           21.152831       16.346105
2017-02-25/22:16:54.51           21.162778       16.334527
2017-02-25/22:16:54.54           21.162060       16.322950
2017-02-25/22:16:54.57           21.159146       16.311372
2017-02-25/22:16:54.61           21.135096       16.299421
2017-02-25/22:16:54.64           21.120810       16.287843
2017-02-25/22:16:54.67           21.122515       16.276265
2017-02-25/22:16:54.70           21.121517       16.264688
2017-02-25/22:16:54.73           21.103649       16.252737
2017-02-25/22:16:54.76           21.104446       16.241159
2017-02-25/22:16:54.79           21.096469       16.229581
2017-02-25/22:16:54.82           21.088256       16.218004
2017-02-25/22:16:54.86           21.095289       16.206053
2017-02-25/22:16:54.89           21.098220       16.194475
2017-02-25/22:16:54.92           21.104907       16.182897
2017-02-25/22:16:54.95           21.096905       16.171320
2017-02-25/22:16:54.98           21.101049       16.159369
2017-02-25/22:16:55.01           21.107486       16.147838
2017-02-25/22:16:55.04           21.111158       16.136342
2017-02-25/22:16:55.07           21.114885       16.124846
2017-02-25/22:16:55.11           21.121659       16.112978
2017-02-25/22:16:55.14           21.112360       16.101482
2017-02-25/22:16:55.17           21.117321       16.089986
2017-02-25/22:16:55.20           21.109783       16.078489
2017-02-25/22:16:55.23           21.107424       16.066622
2017-02-25/22:16:55.26           21.098560       16.055126
2017-02-25/22:16:55.29           21.095529       16.043629
2017-02-25/22:16:55.32           21.080956       16.032133
2017-02-25/22:16:55.36           21.071057       16.020266
2017-02-25/22:16:55.39           21.063202       16.008769
2017-02-25/22:16:55.42           21.054346       15.997273
2017-02-25/22:16:55.45           21.048879       15.985777
2017-02-25/22:16:55.48           21.040639       15.973910
2017-02-25/22:16:55.51           21.043629       15.962413
2017-02-25/22:16:55.54           21.047711       15.950917
2017-02-25/22:16:55.57           21.055426       15.939421
2017-02-25/22:16:55.61           21.072271       15.927553
2017-02-25/22:16:55.64           21.071821       15.916057
2017-02-25/22:16:55.67           21.063124       15.904561
2017-02-25/22:16:55.70           21.069795       15.893064
2017-02-25/22:16:55.73           21.072722       15.881197
2017-02-25/22:16:55.76           21.083266       15.869701
2017-02-25/22:16:55.79           21.083035       15.858204
2017-02-25/22:16:55.82           21.062339       15.846708
2017-02-25/22:16:55.86           21.046522       15.834841
2017-02-25/22:16:55.89           21.039980       15.823344
2017-02-25/22:16:55.92           21.042131       15.811848
2017-02-25/22:16:55.95           21.051106       15.800352
2017-02-25/22:16:55.98           21.052668       15.788485
2017-02-25/22:16:56.01           21.039827       15.777067
2017-02-25/22:16:56.04           21.035013       15.765706
2017-02-25/22:16:56.07           21.028101       15.754344
2017-02-25/22:16:56.11           21.046784       15.742617
2017-02-25/22:16:56.14           21.056979       15.731256
2017-02-25/22:16:56.17           21.061959       15.719894
2017-02-25/22:16:56.20           21.067726       15.708533
2017-02-25/22:16:56.23           21.075350       15.696806
2017-02-25/22:16:56.26           21.081078       15.685444
2017-02-25/22:16:56.29           21.102921       15.674083
2017-02-25/22:16:56.32           21.100957       15.662722
2017-02-25/22:16:56.36           21.096939       15.650994
2017-02-25/22:16:56.39           21.095636       15.639633
2017-02-25/22:16:56.42           21.085487       15.628272
2017-02-25/22:16:56.45           21.073851       15.616911
2017-02-25/22:16:56.48           21.067043       15.605183
2017-02-25/22:16:56.51           21.053276       15.593822
2017-02-25/22:16:56.54           21.044233       15.582461
2017-02-25/22:16:56.57           21.026841       15.571100
2017-02-25/22:16:56.61           21.023101       15.559372
2017-02-25/22:16:56.64           21.021934       15.548011
2017-02-25/22:16:56.67           21.020095       15.536650
2017-02-25/22:16:56.70           21.026934       15.525289
2017-02-25/22:16:56.73           21.018934       15.513561
2017-02-25/22:16:56.76           21.021132       15.502200
2017-02-25/22:16:56.79           21.027380       15.490839
2017-02-25/22:16:56.82           21.026574       15.479477
2017-02-25/22:16:56.86           21.016061       15.467750
2017-02-25/22:16:56.89           21.004788       15.456389
2017-02-25/22:16:56.92           21.010379       15.445027
2017-02-25/22:16:56.95           20.996926       15.433666
2017-02-25/22:16:56.98           20.975854       15.421939
2017-02-25/22:16:57.01           20.971798       15.410686
2017-02-25/22:16:57.04           20.949766       15.399512
2017-02-25/22:16:57.07           20.937983       15.388339
2017-02-25/22:16:57.11           20.926604       15.376804
2017-02-25/22:16:57.14           20.915420       15.365631
2017-02-25/22:16:57.17           20.916962       15.354457
2017-02-25/22:16:57.20           20.899632       15.343283
2017-02-25/22:16:57.23           20.890978       15.331749
2017-02-25/22:16:57.26           20.892032       15.320575
2017-02-25/22:16:57.29           20.894673       15.309401
2017-02-25/22:16:57.32           20.890652       15.298227
2017-02-25/22:16:57.36           20.881515       15.286693
2017-02-25/22:16:57.39           20.884273       15.275519
2017-02-25/22:16:57.42           20.897627       15.264346
2017-02-25/22:16:57.45           20.899528       15.253172
2017-02-25/22:16:57.48           20.907899       15.241638
2017-02-25/22:16:57.51           20.916828       15.230464
2017-02-25/22:16:57.54           20.917068       15.219290
2017-02-25/22:16:57.57           20.916339       15.208116
2017-02-25/22:16:57.61           20.925919       15.196582
2017-02-25/22:16:57.64           20.921589       15.185408
2017-02-25/22:16:57.67           20.908623       15.174234
2017-02-25/22:16:57.70           20.896662       15.163061
2017-02-25/22:16:57.73           20.871428       15.151526
2017-02-25/22:16:57.76           20.850792       15.140353
2017-02-25/22:16:57.79           20.826234       15.129179
2017-02-25/22:16:57.82           20.812118       15.118005
2017-02-25/22:16:57.86           20.812172       15.106471
2017-02-25/22:16:57.89           20.821500       15.095297
2017-02-25/22:16:57.92           20.829045       15.084123
2017-02-25/22:16:57.95           20.826224       15.072949
2017-02-25/22:16:57.98           20.831388       15.061415
2017-02-25/22:16:58.01           20.838804       15.050387
2017-02-25/22:16:58.04           20.842689       15.039465
2017-02-25/22:16:58.07           20.858914       15.028543
2017-02-25/22:16:58.11           20.866989       15.017268
2017-02-25/22:16:58.14           20.853904       15.006346
2017-02-25/22:16:58.17           20.823668       14.995423
2017-02-25/22:16:58.20           20.808494       14.984501
2017-02-25/22:16:58.23           20.810351       14.973227
2017-02-25/22:16:58.26           20.795742       14.962304
2017-02-25/22:16:58.29           20.791202       14.951382
2017-02-25/22:16:58.32           20.791022       14.940460
2017-02-25/22:16:58.36           20.783793       14.929185
2017-02-25/22:16:58.39           20.768791       14.918263
2017-02-25/22:16:58.42           20.763375       14.907340
2017-02-25/22:16:58.45           20.768192       14.896418
2017-02-25/22:16:58.48           20.766221       14.885143
2017-02-25/22:16:58.51           20.763516       14.874221
2017-02-25/22:16:58.54           20.765616       14.863299
2017-02-25/22:16:58.57           20.770525       14.852377
2017-02-25/22:16:58.61           20.769451       14.841102
2017-02-25/22:16:58.64           20.752244       14.830180
2017-02-25/22:16:58.67           20.748911       14.819257
2017-02-25/22:16:58.70           20.733193       14.808335
2017-02-25/22:16:58.73           20.710501       14.797060
2017-02-25/22:16:58.76           20.696806       14.786138
2017-02-25/22:16:58.79           20.676564       14.775216
2017-02-25/22:16:58.82           20.648640       14.764293
2017-02-25/22:16:58.86           20.621256       14.753019
2017-02-25/22:16:58.89           20.600056       14.742096
2017-02-25/22:16:58.92           20.594499       14.731174
2017-02-25/22:16:58.95           20.575915       14.720252
2017-02-25/22:16:58.98           20.569444       14.708977
2017-02-25/22:16:59.01           20.569367       14.698228
2017-02-25/22:16:59.04           20.566991       14.687604
2017-02-25/22:16:59.07           20.550737       14.676980
2017-02-25/22:16:59.11           20.549999       14.666013
2017-02-25/22:16:59.14           20.541642       14.655390
2017-02-25/22:16:59.17           20.529061       14.644766
2017-02-25/22:16:59.20           20.516155       14.634142
2017-02-25/22:16:59.23           20.501296       14.623175
2017-02-25/22:16:59.26           20.488153       14.612551
2017-02-25/22:16:59.29           20.465329       14.601927
2017-02-25/22:16:59.32           20.439033       14.591303
2017-02-25/22:16:59.36           20.423811       14.580336
2017-02-25/22:16:59.39           20.409765       14.569712
2017-02-25/22:16:59.42           20.391313       14.559088
2017-02-25/22:16:59.45           20.370435       14.548464
2017-02-25/22:16:59.48           20.351880       14.537498
2017-02-25/22:16:59.51           20.353984       14.526874
2017-02-25/22:16:59.54           20.340825       14.516250
2017-02-25/22:16:59.57           20.332713       14.505626
2017-02-25/22:16:59.61           20.324961       14.494659
2017-02-25/22:16:59.64           20.313434       14.484035
2017-02-25/22:16:59.67           20.305488       14.473411
2017-02-25/22:16:59.70           20.311006       14.462787
2017-02-25/22:16:59.73           20.313972       14.451820
2017-02-25/22:16:59.76           20.313064       14.441196
2017-02-25/22:16:59.79           20.303095       14.430572
2017-02-25/22:16:59.82           20.288224       14.419948
2017-02-25/22:16:59.86           20.290092       14.408982
2017-02-25/22:16:59.89           20.279048       14.398358
2017-02-25/22:16:59.92           20.273427       14.387734
2017-02-25/22:16:59.95           20.269212       14.377110
2017-02-25/22:16:59.98           20.254118       14.366143
2017-02-25/22:17:00.01           20.240284       14.355726
2017-02-25/22:17:00.04           20.220443       14.345457
2017-02-25/22:17:00.07           20.202643       14.335188
2017-02-25/22:17:00.11           20.202443       14.324588
2017-02-25/22:17:00.14           20.183998       14.314320
2017-02-25/22:17:00.17           20.171427       14.304051
2017-02-25/22:17:00.20           20.178012       14.293782
2017-02-25/22:17:00.23           20.175809       14.283182
2017-02-25/22:17:00.26           20.178561       14.272914
2017-02-25/22:17:00.29           20.175931       14.262645
2017-02-25/22:17:00.32           20.176315       14.252376
2017-02-25/22:17:00.36           20.176527       14.241777
2017-02-25/22:17:00.39           20.159529       14.231508
2017-02-25/22:17:00.42           20.159539       14.221239
2017-02-25/22:17:00.45           20.155090       14.210971
2017-02-25/22:17:00.48           20.128730       14.200371
2017-02-25/22:17:00.51           20.100171       14.190102
2017-02-25/22:17:00.54           20.078275       14.179833
2017-02-25/22:17:00.57           20.052439       14.169565
2017-02-25/22:17:00.61           20.045640       14.158965
2017-02-25/22:17:00.64           20.017338       14.148696
2017-02-25/22:17:00.67           20.003723       14.138427
2017-02-25/22:17:00.70           19.985510       14.128159
2017-02-25/22:17:00.73           19.967144       14.117559
2017-02-25/22:17:00.76           19.966325       14.107290
2017-02-25/22:17:00.79           19.967668       14.097022
2017-02-25/22:17:00.82           19.969666       14.086753
2017-02-25/22:17:00.86           19.977512       14.076153
2017-02-25/22:17:00.89           19.968869       14.065884
2017-02-25/22:17:00.92           19.979268       14.055616
2017-02-25/22:17:00.95           19.987896       14.045347
2017-02-25/22:17:00.98           19.985157       14.034747
2017-02-25/22:17:01.01           19.982253       14.024717
2017-02-25/22:17:01.04           19.961295       14.014859
2017-02-25/22:17:01.07           19.935188       14.005002
2017-02-25/22:17:01.11           19.897263       13.994826
2017-02-25/22:17:01.14           19.865635       13.984968
2017-02-25/22:17:01.17           19.829569       13.975110
2017-02-25/22:17:01.20           19.792679       13.965252
2017-02-25/22:17:01.23           19.760767       13.955077
2017-02-25/22:17:01.26           19.733901       13.945219
2017-02-25/22:17:01.29           19.721506       13.935361
2017-02-25/22:17:01.32           19.715420       13.925503
2017-02-25/22:17:01.36           19.707549       13.915328
2017-02-25/22:17:01.39           19.701095       13.905470
2017-02-25/22:17:01.42           19.699373       13.895612
2017-02-25/22:17:01.45           19.702809       13.885754
2017-02-25/22:17:01.48           19.707432       13.875578
2017-02-25/22:17:01.51           19.710711       13.865721
2017-02-25/22:17:01.54           19.697950       13.855863
2017-02-25/22:17:01.57           19.683757       13.846005
2017-02-25/22:17:01.61           19.661198       13.835829
2017-02-25/22:17:01.64           19.638045       13.825972
2017-02-25/22:17:01.67           19.621777       13.816114
2017-02-25/22:17:01.70           19.602384       13.806256
2017-02-25/22:17:01.73           19.580364       13.796080
2017-02-25/22:17:01.76           19.553689       13.786222
2017-02-25/22:17:01.79           19.534054       13.776365
2017-02-25/22:17:01.82           19.519040       13.766507
2017-02-25/22:17:01.86           19.502722       13.756331
2017-02-25/22:17:01.89           19.491058       13.746473
2017-02-25/22:17:01.92           19.488389       13.736616
2017-02-25/22:17:01.95           19.484780       13.726758
2017-02-25/22:17:01.98           19.474151       13.716582
2017-02-25/22:17:02.01           19.464459       13.706997
2017-02-25/22:17:02.04           19.464758       13.697608
2017-02-25/22:17:02.07           19.445225       13.688220
2017-02-25/22:17:02.11           19.434046       13.678528
2017-02-25/22:17:02.14           19.422878       13.669140
2017-02-25/22:17:02.17           19.424234       13.659751
2017-02-25/22:17:02.20           19.409646       13.650362
2017-02-25/22:17:02.23           19.400140       13.640671
2017-02-25/22:17:02.26           19.387150       13.631282
2017-02-25/22:17:02.29           19.371681       13.621894
2017-02-25/22:17:02.32           19.344763       13.612505
2017-02-25/22:17:02.36           19.330065       13.602814
2017-02-25/22:17:02.39           19.318909       13.593425
2017-02-25/22:17:02.42           19.303139       13.584037
2017-02-25/22:17:02.45           19.276019       13.574648
2017-02-25/22:17:02.48           19.257884       13.564957
2017-02-25/22:17:02.51           19.237554       13.555568
2017-02-25/22:17:02.54           19.219817       13.546180
2017-02-25/22:17:02.57           19.217422       13.536791
2017-02-25/22:17:02.61           19.224639       13.527100
2017-02-25/22:17:02.64           19.220508       13.517711
2017-02-25/22:17:02.67           19.218699       13.508323
2017-02-25/22:17:02.70           19.215618       13.498934
2017-02-25/22:17:02.73           19.213087       13.489243
2017-02-25/22:17:02.76           19.210009       13.479854
2017-02-25/22:17:02.79           19.205953       13.470465
2017-02-25/22:17:02.82           19.204791       13.461077
2017-02-25/22:17:02.86           19.186419       13.451386
2017-02-25/22:17:02.89           19.158118       13.441997
2017-02-25/22:17:02.92           19.146474       13.432608
2017-02-25/22:17:02.95           19.130325       13.423220
2017-02-25/22:17:02.98           19.113451       13.413528
2017-02-25/22:17:03.01           19.092056       13.404440
2017-02-25/22:17:03.04           19.080071       13.395569
2017-02-25/22:17:03.07           19.069325       13.386697
2017-02-25/22:17:03.11           19.057606       13.377539
2017-02-25/22:17:03.14           19.047986       13.368668
2017-02-25/22:17:03.17           19.047255       13.359796
2017-02-25/22:17:03.20           19.041378       13.350925
2017-02-25/22:17:03.23           19.028255       13.341767
2017-02-25/22:17:03.26           19.014144       13.332896
2017-02-25/22:17:03.29           19.013084       13.324024
2017-02-25/22:17:03.32           19.002913       13.315153
2017-02-25/22:17:03.36           18.984279       13.305995
2017-02-25/22:17:03.39           18.971265       13.297124
2017-02-25/22:17:03.42           18.954507       13.288252
2017-02-25/22:17:03.45           18.937421       13.279381
2017-02-25/22:17:03.48           18.906237       13.270223
2017-02-25/22:17:03.51           18.888930       13.261352
2017-02-25/22:17:03.54           18.868996       13.252480
2017-02-25/22:17:03.57           18.836185       13.243609
2017-02-25/22:17:03.61           18.817972       13.234451
2017-02-25/22:17:03.64           18.795188       13.225580
2017-02-25/22:17:03.67           18.776421       13.216708
2017-02-25/22:17:03.70           18.766124       13.207837
2017-02-25/22:17:03.73           18.739259       13.198679
2017-02-25/22:17:03.76           18.724573       13.189807
2017-02-25/22:17:03.79           18.710192       13.180936
2017-02-25/22:17:03.82           18.699217       13.172065
2017-02-25/22:17:03.86           18.695894       13.162907
2017-02-25/22:17:03.89           18.671333       13.154035
2017-02-25/22:17:03.92           18.660710       13.145164
2017-02-25/22:17:03.95           18.634600       13.136292
2017-02-25/22:17:03.98           18.602245       13.127135
2017-02-25/22:17:04.01           18.591701       13.118593
2017-02-25/22:17:04.04           18.570398       13.110290
2017-02-25/22:17:04.07           18.548846       13.101986
2017-02-25/22:17:04.11           18.526573       13.093415
2017-02-25/22:17:04.14           18.499008       13.085111
2017-02-25/22:17:04.17           18.475583       13.076808
2017-02-25/22:17:04.20           18.445585       13.068504
2017-02-25/22:17:04.23           18.428878       13.059933
2017-02-25/22:17:04.26           18.416491       13.051630
2017-02-25/22:17:04.29           18.392717       13.043326
2017-02-25/22:17:04.32           18.376505       13.035023
2017-02-25/22:17:04.36           18.352492       13.026451
2017-02-25/22:17:04.39           18.331921       13.018148
2017-02-25/22:17:04.42           18.318401       13.009844
2017-02-25/22:17:04.45           18.315029       13.001541
2017-02-25/22:17:04.48           18.302752       12.992969
2017-02-25/22:17:04.51           18.281737       12.984666
2017-02-25/22:17:04.54           18.262101       12.976362
2017-02-25/22:17:04.57           18.239094       12.968059
2017-02-25/22:17:04.61           18.220946       12.959488
2017-02-25/22:17:04.64           18.202717       12.951184
2017-02-25/22:17:04.67           18.176786       12.942881
2017-02-25/22:17:04.70           18.140680       12.934577
2017-02-25/22:17:04.73           18.112203       12.926006
2017-02-25/22:17:04.76           18.100283       12.917702
2017-02-25/22:17:04.79           18.083055       12.909399
2017-02-25/22:17:04.82           18.069359       12.901095
2017-02-25/22:17:04.86           18.061914       12.892524
2017-02-25/22:17:04.89           18.050890       12.884221
2017-02-25/22:17:04.92           18.044241       12.875917
2017-02-25/22:17:04.95           18.043203       12.867614
2017-02-25/22:17:04.98           18.052318       12.859042
2017-02-25/22:17:05.01           18.043217       12.851097
2017-02-25/22:17:05.04           18.025868       12.843409
2017-02-25/22:17:05.07           18.017159       12.835722
2017-02-25/22:17:05.11           18.009296       12.827787
2017-02-25/22:17:05.14           17.992138       12.820099
2017-02-25/22:17:05.17           17.987676       12.812412
2017-02-25/22:17:05.20           17.965724       12.804724
2017-02-25/22:17:05.23           17.950729       12.796789
2017-02-25/22:17:05.26           17.918291       12.789102
2017-02-25/22:17:05.29           17.887673       12.781414
2017-02-25/22:17:05.32           17.864545       12.773727
2017-02-25/22:17:05.36           17.850132       12.765792
2017-02-25/22:17:05.39           17.823378       12.758104
2017-02-25/22:17:05.42           17.813456       12.750417
2017-02-25/22:17:05.45           17.779937       12.742730
2017-02-25/22:17:05.48           17.763565       12.734794
2017-02-25/22:17:05.51           17.746063       12.727107
2017-02-25/22:17:05.54           17.748375       12.719419
2017-02-25/22:17:05.57           17.754837       12.711732
2017-02-25/22:17:05.61           17.746722       12.703797
2017-02-25/22:17:05.64           17.725887       12.696109
2017-02-25/22:17:05.67           17.720895       12.688422
2017-02-25/22:17:05.70           17.703534       12.680735
2017-02-25/22:17:05.73           17.692146       12.672799
2017-02-25/22:17:05.76           17.669219       12.665112
2017-02-25/22:17:05.79           17.640512       12.657425
2017-02-25/22:17:05.82           17.598588       12.649737
2017-02-25/22:17:05.86           17.563334       12.641802
2017-02-25/22:17:05.89           17.544185       12.634115
2017-02-25/22:17:05.92           17.515920       12.626427
2017-02-25/22:17:05.95           17.487805       12.618740
2017-02-25/22:17:05.98           17.460354       12.610804
2017-02-25/22:17:06.01           17.432826       12.603501
2017-02-25/22:17:06.04           17.407747       12.596476
2017-02-25/22:17:06.07           17.396244       12.589451
2017-02-25/22:17:06.11           17.383959       12.582199
2017-02-25/22:17:06.14           17.370006       12.575173
2017-02-25/22:17:06.17           17.353155       12.568148
2017-02-25/22:17:06.20           17.337816       12.561122
2017-02-25/22:17:06.23           17.312652       12.553870
2017-02-25/22:17:06.26           17.288700       12.546845
2017-02-25/22:17:06.29           17.278007       12.539820
2017-02-25/22:17:06.32           17.263964       12.532794
2017-02-25/22:17:06.36           17.234921       12.525542
2017-02-25/22:17:06.39           17.205735       12.518517
2017-02-25/22:17:06.42           17.179691       12.511491
2017-02-25/22:17:06.45           17.158915       12.504466
2017-02-25/22:17:06.48           17.137573       12.497214
2017-02-25/22:17:06.51           17.116483       12.490189
2017-02-25/22:17:06.54           17.104784       12.483163
2017-02-25/22:17:06.57           17.076830       12.476138
2017-02-25/22:17:06.61           17.058012       12.468886
2017-02-25/22:17:06.64           17.051193       12.461860
2017-02-25/22:17:06.67           17.057632       12.454835
2017-02-25/22:17:06.70           17.051866       12.447810
2017-02-25/22:17:06.73           17.039019       12.440558
2017-02-25/22:17:06.76           17.031609       12.433532
2017-02-25/22:17:06.79           17.025700       12.426507
2017-02-25/22:17:06.82           17.025408       12.419481
2017-02-25/22:17:06.86           17.029039       12.412229
2017-02-25/22:17:06.89           17.023224       12.405204
2017-02-25/22:17:06.92           17.017165       12.398179
2017-02-25/22:17:06.95           17.000246       12.391153
2017-02-25/22:17:06.98           16.981864       12.383901
2017-02-25/22:17:07.01           16.953650       12.377284
2017-02-25/22:17:07.04           16.935401       12.370963
2017-02-25/22:17:07.07           16.907654       12.364641
2017-02-25/22:17:07.11           16.871378       12.358116
2017-02-25/22:17:07.14           16.843015       12.351795
2017-02-25/22:17:07.17           16.823809       12.345473
2017-02-25/22:17:07.20           16.794841       12.339152
2017-02-25/22:17:07.23           16.773562       12.332626
2017-02-25/22:17:07.26           16.744218       12.326305
2017-02-25/22:17:07.29           16.748818       12.319983
2017-02-25/22:17:07.32           16.738435       12.313662
2017-02-25/22:17:07.36           16.742930       12.307136
2017-02-25/22:17:07.39           16.730824       12.300815
2017-02-25/22:17:07.42           16.716420       12.294493
2017-02-25/22:17:07.45           16.691885       12.288172
2017-02-25/22:17:07.48           16.660516       12.281647
2017-02-25/22:17:07.51           16.627315       12.275325
2017-02-25/22:17:07.54           16.609658       12.269004
2017-02-25/22:17:07.57           16.570147       12.262682
2017-02-25/22:17:07.61           16.537741       12.256157
2017-02-25/22:17:07.64           16.500206       12.249835
2017-02-25/22:17:07.67           16.465751       12.243514
2017-02-25/22:17:07.70           16.437777       12.237192
2017-02-25/22:17:07.73           16.418627       12.230667
2017-02-25/22:17:07.76           16.404773       12.224345
2017-02-25/22:17:07.79           16.393146       12.218024
2017-02-25/22:17:07.82           16.384735       12.211702
2017-02-25/22:17:07.86           16.368638       12.205177
2017-02-25/22:17:07.89           16.359577       12.198856
2017-02-25/22:17:07.92           16.345754       12.192534
2017-02-25/22:17:07.95           16.351915       12.186213
2017-02-25/22:17:07.98           16.343158       12.179687
2017-02-25/22:17:08.01           16.312720       12.173799
2017-02-25/22:17:08.04           16.297728       12.168223
2017-02-25/22:17:08.07           16.278058       12.162648
2017-02-25/22:17:08.11           16.254241       12.156892
2017-02-25/22:17:08.14           16.222941       12.151317
2017-02-25/22:17:08.17           16.185300       12.145741
2017-02-25/22:17:08.20           16.151342       12.140165
2017-02-25/22:17:08.23           16.119585       12.134410
2017-02-25/22:17:08.26           16.086895       12.128834
2017-02-25/22:17:08.29           16.072311       12.123259
2017-02-25/22:17:08.32           16.044045       12.117683
2017-02-25/22:17:08.36           16.015027       12.111927
2017-02-25/22:17:08.39           15.997150       12.106352
2017-02-25/22:17:08.42           15.985355       12.100776
2017-02-25/22:17:08.45           15.967386       12.095201
2017-02-25/22:17:08.48           15.955285       12.089445
2017-02-25/22:17:08.51           15.931478       12.083870
2017-02-25/22:17:08.54           15.909317       12.078294
2017-02-25/22:17:08.57           15.892674       12.072718
2017-02-25/22:17:08.61           15.867918       12.066963
2017-02-25/22:17:08.64           15.858181       12.061387
2017-02-25/22:17:08.67           15.829554       12.055812
2017-02-25/22:17:08.70           15.798002       12.050236
2017-02-25/22:17:08.73           15.780962       12.044481
2017-02-25/22:17:08.76           15.762075       12.038905
2017-02-25/22:17:08.79           15.740399       12.033329
2017-02-25/22:17:08.82           15.727311       12.027754
2017-02-25/22:17:08.86           15.710590       12.021998
2017-02-25/22:17:08.89           15.709574       12.016423
2017-02-25/22:17:08.92           15.684804       12.010847
2017-02-25/22:17:08.95           15.661694       12.005271
2017-02-25/22:17:08.98           15.646710       11.999516
2017-02-25/22:17:09.01           15.630390       11.994389
2017-02-25/22:17:09.04           15.602035       11.989586
2017-02-25/22:17:09.07           15.586115       11.984784
2017-02-25/22:17:09.11           15.557640       11.979826
2017-02-25/22:17:09.14           15.540584       11.975023
2017-02-25/22:17:09.17           15.509565       11.970220
2017-02-25/22:17:09.20           15.492301       11.965417
2017-02-25/22:17:09.23           15.484870       11.960460
2017-02-25/22:17:09.26           15.473824       11.955657
2017-02-25/22:17:09.29           15.469456       11.950854
2017-02-25/22:17:09.32           15.461112       11.946051
2017-02-25/22:17:09.36           15.440572       11.941094
2017-02-25/22:17:09.39           15.432742       11.936291
2017-02-25/22:17:09.42           15.417191       11.931488
2017-02-25/22:17:09.45           15.403179       11.926685
2017-02-25/22:17:09.48           15.386111       11.921727
2017-02-25/22:17:09.51           15.370482       11.916925
2017-02-25/22:17:09.54           15.351292       11.912122
2017-02-25/22:17:09.57           15.331674       11.907319
2017-02-25/22:17:09.61           15.328003       11.902361
2017-02-25/22:17:09.64           15.318699       11.897559
2017-02-25/22:17:09.67           15.299582       11.892756
2017-02-25/22:17:09.70           15.279504       11.887953
2017-02-25/22:17:09.73           15.276265       11.882995
2017-02-25/22:17:09.76           15.261783       11.878192
2017-02-25/22:17:09.79           15.243879       11.873390
2017-02-25/22:17:09.82           15.244748       11.868587
2017-02-25/22:17:09.86           15.227806       11.863629
2017-02-25/22:17:09.89           15.198341       11.858826
2017-02-25/22:17:09.92           15.184114       11.854024
2017-02-25/22:17:09.95           15.177623       11.849221
2017-02-25/22:17:09.98           15.166749       11.844263
2017-02-25/22:17:10.01           15.147449       11.839930
2017-02-25/22:17:10.04           15.137602       11.835936
2017-02-25/22:17:10.07           15.118295       11.831943
2017-02-25/22:17:10.11           15.088290       11.827820
2017-02-25/22:17:10.14           15.069291       11.823826
2017-02-25/22:17:10.17           15.058814       11.819832
2017-02-25/22:17:10.20           15.039534       11.815839
2017-02-25/22:17:10.23           15.016595       11.811716
2017-02-25/22:17:10.26           15.007458       11.807722
2017-02-25/22:17:10.29           14.992835       11.803729
2017-02-25/22:17:10.32           14.973404       11.799735
2017-02-25/22:17:10.36           14.967104       11.795612
2017-02-25/22:17:10.39           14.955962       11.791618
2017-02-25/22:17:10.42           14.932026       11.787625
2017-02-25/22:17:10.45           14.912746       11.783631
2017-02-25/22:17:10.48           14.897556       11.779508
2017-02-25/22:17:10.51           14.885764       11.775515
2017-02-25/22:17:10.54           14.863552       11.771521
2017-02-25/22:17:10.57           14.846565       11.767527
2017-02-25/22:17:10.61           14.826645       11.763405
2017-02-25/22:17:10.64           14.800229       11.759411
2017-02-25/22:17:10.67           14.777026       11.755417
2017-02-25/22:17:10.70           14.756439       11.751423
2017-02-25/22:17:10.73           14.732461       11.747301
2017-02-25/22:17:10.76           14.700786       11.743307
2017-02-25/22:17:10.79           14.672941       11.739313
2017-02-25/22:17:10.82           14.658080       11.735319
2017-02-25/22:17:10.86           14.630704       11.731197
2017-02-25/22:17:10.89           14.621142       11.727203
2017-02-25/22:17:10.92           14.609586       11.723209
2017-02-25/22:17:10.95           14.586490       11.719216
2017-02-25/22:17:10.98           14.573082       11.715093
2017-02-25/22:17:11.01           14.564009       11.711581
2017-02-25/22:17:11.04           14.560385       11.708417
2017-02-25/22:17:11.07           14.548942       11.705252
2017-02-25/22:17:11.11           14.520547       11.701986
2017-02-25/22:17:11.14           14.513166       11.698822
2017-02-25/22:17:11.17           14.488984       11.695658
2017-02-25/22:17:11.20           14.463811       11.692494
2017-02-25/22:17:11.23           14.459749       11.689227
2017-02-25/22:17:11.26           14.448704       11.686063
2017-02-25/22:17:11.29           14.428208       11.682899
2017-02-25/22:17:11.32           14.408155       11.679735
2017-02-25/22:17:11.36           14.386142       11.676468
2017-02-25/22:17:11.39           14.363645       11.673304
2017-02-25/22:17:11.42           14.350685       11.670140
2017-02-25/22:17:11.45           14.344620       11.666976
2017-02-25/22:17:11.48           14.327634       11.663709
2017-02-25/22:17:11.51           14.302869       11.660545
2017-02-25/22:17:11.54           14.288433       11.657381
2017-02-25/22:17:11.57           14.269545       11.654217
2017-02-25/22:17:11.61           14.254668       11.650951
2017-02-25/22:17:11.64           14.246880       11.647786
2017-02-25/22:17:11.67           14.241644       11.644622
2017-02-25/22:17:11.70           14.217965       11.641458
2017-02-25/22:17:11.73           14.190767       11.638192
2017-02-25/22:17:11.76           14.178054       11.635028
2017-02-25/22:17:11.79           14.163249       11.631863
2017-02-25/22:17:11.82           14.136736       11.628699
2017-02-25/22:17:11.86           14.125244       11.625433
2017-02-25/22:17:11.89           14.112966       11.622269
2017-02-25/22:17:11.92           14.094372       11.619104
2017-02-25/22:17:11.95           14.078271       11.615940
2017-02-25/22:17:11.98           14.058288       11.612674
2017-02-25/22:17:12.01           14.050835       11.610003
2017-02-25/22:17:12.04           14.037412       11.607688
2017-02-25/22:17:12.07           14.012504       11.605373
2017-02-25/22:17:12.11           14.001267       11.602984
2017-02-25/22:17:12.14           13.982982       11.600669
2017-02-25/22:17:12.17           13.967624       11.598354
2017-02-25/22:17:12.20           13.953168       11.596040
2017-02-25/22:17:12.23           13.944425       11.593650
2017-02-25/22:17:12.26           13.936173       11.591335
2017-02-25/22:17:12.29           13.910778       11.589021
2017-02-25/22:17:12.32           13.893058       11.586706
2017-02-25/22:17:12.36           13.883519       11.584316
2017-02-25/22:17:12.39           13.860473       11.582002
2017-02-25/22:17:12.42           13.843625       11.579687
2017-02-25/22:17:12.45           13.820853       11.577372
2017-02-25/22:17:12.48           13.799364       11.574983
2017-02-25/22:17:12.51           13.774522       11.572668
2017-02-25/22:17:12.54           13.759346       11.570353
2017-02-25/22:17:12.57           13.757579       11.568038
2017-02-25/22:17:12.61           13.753098       11.565649
2017-02-25/22:17:12.64           13.738157       11.563334
2017-02-25/22:17:12.67           13.736617       11.561019
2017-02-25/22:17:12.70           13.718913       11.558705
2017-02-25/22:17:12.73           13.699780       11.556315
2017-02-25/22:17:12.76           13.677963       11.554000
2017-02-25/22:17:12.79           13.664949       11.551686
2017-02-25/22:17:12.82           13.635654       11.549371
2017-02-25/22:17:12.86           13.600949       11.546981
2017-02-25/22:17:12.89           13.571970       11.544667
2017-02-25/22:17:12.92           13.559133       11.542352
2017-02-25/22:17:12.95           13.536146       11.540037
2017-02-25/22:17:12.98           13.527429       11.537648
2017-02-25/22:17:13.01           13.525916       11.535833
2017-02-25/22:17:13.04           13.529449       11.534380
2017-02-25/22:17:13.07           13.520509       11.532927
2017-02-25/22:17:13.11           13.516552       11.531428
2017-02-25/22:17:13.14           13.515501       11.529975
2017-02-25/22:17:13.17           13.511880       11.528522
2017-02-25/22:17:13.20           13.501920       11.527069
2017-02-25/22:17:13.23           13.495979       11.525569
2017-02-25/22:17:13.26           13.480424       11.524116
2017-02-25/22:17:13.29           13.461345       11.522663
2017-02-25/22:17:13.32           13.437803       11.521210
2017-02-25/22:17:13.36           13.422572       11.519711
2017-02-25/22:17:13.39           13.408437       11.518258
2017-02-25/22:17:13.42           13.386612       11.516805
2017-02-25/22:17:13.45           13.357792       11.515352
2017-02-25/22:17:13.48           13.342766       11.513852
2017-02-25/22:17:13.51           13.324250       11.512399
2017-02-25/22:17:13.54           13.308205       11.510946
2017-02-25/22:17:13.57           13.284573       11.509493
2017-02-25/22:17:13.61           13.270524       11.507993
2017-02-25/22:17:13.64           13.253051       11.506540
2017-02-25/22:17:13.67           13.238447       11.505088
2017-02-25/22:17:13.70           13.224698       11.503635
2017-02-25/22:17:13.73           13.212292       11.502135
2017-02-25/22:17:13.76           13.195157       11.500682
2017-02-25/22:17:13.79           13.183373       11.499229
2017-02-25/22:17:13.82           13.179720       11.497776
2017-02-25/22:17:13.86           13.184253       11.496276
2017-02-25/22:17:13.89           13.177995       11.494823
2017-02-25/22:17:13.92           13.180019       11.493370
2017-02-25/22:17:13.95           13.178888       11.491918
2017-02-25/22:17:13.98           13.174094       11.490418
2017-02-25/22:17:14.01           13.171911       11.489470
2017-02-25/22:17:14.04           13.163695       11.488886
2017-02-25/22:17:14.07           13.159247       11.488303
2017-02-25/22:17:14.11           13.145872       11.487701
2017-02-25/22:17:14.14           13.131879       11.487118
2017-02-25/22:17:14.17           13.117653       11.486534
2017-02-25/22:17:14.20           13.099272       11.485951
2017-02-25/22:17:14.23           13.092234       11.485349
2017-02-25/22:17:14.26           13.092203       11.484765
2017-02-25/22:17:14.29           13.084358       11.484182
2017-02-25/22:17:14.32           13.083697       11.483599
2017-02-25/22:17:14.36           13.074718       11.482996
2017-02-25/22:17:14.39           13.066153       11.482413
2017-02-25/22:17:14.42           13.058729       11.481830
2017-02-25/22:17:14.45           13.044914       11.481246
2017-02-25/22:17:14.48           13.042937       11.480644
2017-02-25/22:17:14.51           13.031252       11.480061
2017-02-25/22:17:14.54           13.023750       11.479477
2017-02-25/22:17:14.57           13.021688       11.478894
2017-02-25/22:17:14.61           13.008587       11.478292
2017-02-25/22:17:14.64           13.005240       11.477709
2017-02-25/22:17:14.67           13.006326       11.477125
2017-02-25/22:17:14.70           12.990551       11.476542
2017-02-25/22:17:14.73           12.990522       11.475940
2017-02-25/22:17:14.76           12.963665       11.475356
2017-02-25/22:17:14.79           12.937053       11.474773
2017-02-25/22:17:14.82           12.915640       11.474190
2017-02-25/22:17:14.86           12.896229       11.473588
2017-02-25/22:17:14.89           12.885031       11.473004
2017-02-25/22:17:14.92           12.872278       11.472421
2017-02-25/22:17:14.95           12.849786       11.471837
2017-02-25/22:17:14.98           12.841533       11.471235
2017-02-25/22:17:15.01           12.825884       11.471157
2017-02-25/22:17:15.04           12.824366       11.471444
2017-02-25/22:17:15.07           12.819861       11.471730
2017-02-25/22:17:15.11           12.817028       11.472026
2017-02-25/22:17:15.14           12.804993       11.472313
2017-02-25/22:17:15.17           12.787951       11.472600
2017-02-25/22:17:15.20           12.768937       11.472886
2017-02-25/22:17:15.23           12.760048       11.473182
2017-02-25/22:17:15.26           12.739426       11.473469
2017-02-25/22:17:15.29           12.731019       11.473756
2017-02-25/22:17:15.32           12.710570       11.474042
2017-02-25/22:17:15.36           12.695855       11.474338
2017-02-25/22:17:15.39           12.671690       11.474625
2017-02-25/22:17:15.42           12.658740       11.474912
2017-02-25/22:17:15.45           12.644696       11.475198
2017-02-25/22:17:15.48           12.630153       11.475494
2017-02-25/22:17:15.51           12.616052       11.475781
2017-02-25/22:17:15.54           12.622697       11.476068
2017-02-25/22:17:15.57           12.606934       11.476354
2017-02-25/22:17:15.61           12.605130       11.476650
2017-02-25/22:17:15.64           12.603597       11.476937
2017-02-25/22:17:15.67           12.613108       11.477223
2017-02-25/22:17:15.70           12.609748       11.477510
2017-02-25/22:17:15.73           12.609982       11.477806
2017-02-25/22:17:15.76           12.608262       11.478093
2017-02-25/22:17:15.79           12.607200       11.478379
2017-02-25/22:17:15.82           12.592606       11.478666
2017-02-25/22:17:15.86           12.600531       11.478962
2017-02-25/22:17:15.89           12.587849       11.479249
2017-02-25/22:17:15.92           12.587655       11.479535
2017-02-25/22:17:15.95           12.572083       11.479822
2017-02-25/22:17:15.98           12.553146       11.480118
2017-02-25/22:17:16.01           12.536282       11.480907
2017-02-25/22:17:16.04           12.525429       11.482060
2017-02-25/22:17:16.07           12.504328       11.483213
2017-02-25/22:17:16.11           12.485854       11.484403
2017-02-25/22:17:16.14           12.475529       11.485556
2017-02-25/22:17:16.17           12.470399       11.486709
2017-02-25/22:17:16.20           12.448777       11.487861
2017-02-25/22:17:16.23           12.436166       11.489051
2017-02-25/22:17:16.26           12.436708       11.490204
2017-02-25/22:17:16.29           12.444954       11.491357
2017-02-25/22:17:16.32           12.431739       11.492510
2017-02-25/22:17:16.36           12.437309       11.493700
2017-02-25/22:17:16.39           12.441585       11.494853
2017-02-25/22:17:16.42           12.415808       11.496005
2017-02-25/22:17:16.45           12.404071       11.497158
2017-02-25/22:17:16.48           12.398974       11.498348
2017-02-25/22:17:16.51           12.381660       11.499501
2017-02-25/22:17:16.54           12.368358       11.500654
2017-02-25/22:17:16.57           12.353155       11.501806
2017-02-25/22:17:16.61           12.342076       11.502996
2017-02-25/22:17:16.64           12.321491       11.504149
2017-02-25/22:17:16.67           12.308539       11.505302
2017-02-25/22:17:16.70           12.319824       11.506455
2017-02-25/22:17:16.73           12.317575       11.507645
2017-02-25/22:17:16.76           12.306038       11.508798
2017-02-25/22:17:16.79           12.298654       11.509950
2017-02-25/22:17:16.82           12.296741       11.511103
2017-02-25/22:17:16.86           12.288172       11.512293
2017-02-25/22:17:16.89           12.280346       11.513446
2017-02-25/22:17:16.92           12.274112       11.514599
2017-02-25/22:17:16.95           12.264851       11.515752
2017-02-25/22:17:16.98           12.233962       11.516942
2017-02-25/22:17:17.01           12.208281       11.518591
2017-02-25/22:17:17.04           12.190717       11.520598
2017-02-25/22:17:17.07           12.182367       11.522606
2017-02-25/22:17:17.11           12.151758       11.524678
2017-02-25/22:17:17.14           12.117262       11.526686
2017-02-25/22:17:17.17           12.099887       11.528693
2017-02-25/22:17:17.20           12.067272       11.530701
2017-02-25/22:17:17.23           12.040809       11.532773
2017-02-25/22:17:17.26           12.036854       11.534781
2017-02-25/22:17:17.29           12.030761       11.536788
2017-02-25/22:17:17.32           12.013529       11.538796
2017-02-25/22:17:17.36           12.001850       11.540868
2017-02-25/22:17:17.39           11.988044       11.542876
2017-02-25/22:17:17.42           11.987465       11.544883
2017-02-25/22:17:17.45           11.977941       11.546891
2017-02-25/22:17:17.48           11.981703       11.548963
2017-02-25/22:17:17.51           11.977024       11.550971
2017-02-25/22:17:17.54           11.962838       11.552978
2017-02-25/22:17:17.57           11.941295       11.554986
2017-02-25/22:17:17.61           11.935314       11.557058
2017-02-25/22:17:17.64           11.922288       11.559066
2017-02-25/22:17:17.67           11.913947       11.561073
2017-02-25/22:17:17.70           11.892117       11.563081
2017-02-25/22:17:17.73           11.865724       11.565153
2017-02-25/22:17:17.76           11.843192       11.567161
2017-02-25/22:17:17.79           11.816384       11.569168
2017-02-25/22:17:17.82           11.789590       11.571176
2017-02-25/22:17:17.86           11.786742       11.573248
2017-02-25/22:17:17.89           11.769001       11.575256
2017-02-25/22:17:17.92           11.750362       11.577263
2017-02-25/22:17:17.95           11.741169       11.579271
2017-02-25/22:17:17.98           11.730485       11.581343
2017-02-25/22:17:18.01           11.727395       11.583835
2017-02-25/22:17:18.04           11.726728       11.586676
2017-02-25/22:17:18.07           11.724576       11.589518
2017-02-25/22:17:18.11           11.716039       11.592451
2017-02-25/22:17:18.14           11.696324       11.595292
2017-02-25/22:17:18.17           11.694550       11.598134
2017-02-25/22:17:18.20           11.694523       11.600975
2017-02-25/22:17:18.23           11.680434       11.603908
2017-02-25/22:17:18.26           11.665883       11.606750
2017-02-25/22:17:18.29           11.644964       11.609591
2017-02-25/22:17:18.32           11.627008       11.612433
2017-02-25/22:17:18.36           11.606131       11.615366
2017-02-25/22:17:18.39           11.584295       11.618207
2017-02-25/22:17:18.42           11.571950       11.621049
2017-02-25/22:17:18.45           11.541061       11.623890
2017-02-25/22:17:18.48           11.519743       11.626823
2017-02-25/22:17:18.51           11.517580       11.629665
2017-02-25/22:17:18.54           11.516263       11.632506
2017-02-25/22:17:18.57           11.524154       11.635348
2017-02-25/22:17:18.61           11.519231       11.638281
2017-02-25/22:17:18.64           11.527694       11.641122
2017-02-25/22:17:18.67           11.546857       11.643964
2017-02-25/22:17:18.70           11.543827       11.646805
2017-02-25/22:17:18.73           11.563831       11.649738
2017-02-25/22:17:18.76           11.546842       11.652580
2017-02-25/22:17:18.79           11.527062       11.655421
2017-02-25/22:17:18.82           11.506305       11.658262
2017-02-25/22:17:18.86           11.485623       11.661196
2017-02-25/22:17:18.89           11.464019       11.664037
2017-02-25/22:17:18.92           11.442725       11.666878
2017-02-25/22:17:18.95           11.418018       11.669720
2017-02-25/22:17:18.98           11.405361       11.672653
2017-02-25/22:17:19.01           11.374520       11.675965
2017-02-25/22:17:19.04           11.367182       11.679617
2017-02-25/22:17:19.07           11.363946       11.683269
2017-02-25/22:17:19.11           11.359032       11.687039
2017-02-25/22:17:19.14           11.347160       11.690691
2017-02-25/22:17:19.17           11.345611       11.694343
2017-02-25/22:17:19.20           11.340985       11.697995
2017-02-25/22:17:19.23           11.324966       11.701764
2017-02-25/22:17:19.26           11.311842       11.705416
2017-02-25/22:17:19.29           11.301846       11.709068
2017-02-25/22:17:19.32           11.298063       11.712720
2017-02-25/22:17:19.36           11.281524       11.716490
2017-02-25/22:17:19.39           11.269031       11.720142
2017-02-25/22:17:19.42           11.255084       11.723794
2017-02-25/22:17:19.45           11.234056       11.727446
2017-02-25/22:17:19.48           11.211450       11.731216
2017-02-25/22:17:19.51           11.188651       11.734868
2017-02-25/22:17:19.54           11.174754       11.738520
2017-02-25/22:17:19.57           11.151723       11.742172
2017-02-25/22:17:19.61           11.128899       11.745941
2017-02-25/22:17:19.64           11.112729       11.749593
2017-02-25/22:17:19.67           11.099608       11.753245
2017-02-25/22:17:19.70           11.088263       11.756897
2017-02-25/22:17:19.73           11.075342       11.760667
2017-02-25/22:17:19.76           11.070003       11.764319
2017-02-25/22:17:19.79           11.079524       11.767971
2017-02-25/22:17:19.82           11.080295       11.771623
2017-02-25/22:17:19.86           11.082986       11.775393
2017-02-25/22:17:19.89           11.078211       11.779045
2017-02-25/22:17:19.92           11.077724       11.782697
2017-02-25/22:17:19.95           11.080149       11.786349
2017-02-25/22:17:19.98           11.070397       11.790118
2017-02-25/22:17:20.01           11.060846       11.794222
2017-02-25/22:17:20.04           11.061236       11.798653
2017-02-25/22:17:20.07           11.036717       11.803084
2017-02-25/22:17:20.11           11.005911       11.807657
2017-02-25/22:17:20.14           10.977578       11.812088
2017-02-25/22:17:20.17           10.954481       11.816519
2017-02-25/22:17:20.20           10.937392       11.820950
2017-02-25/22:17:20.23           10.928634       11.825523
2017-02-25/22:17:20.26           10.924847       11.829954
2017-02-25/22:17:20.29           10.918014       11.834385
2017-02-25/22:17:20.32           10.897624       11.838815
2017-02-25/22:17:20.36           10.902849       11.843389
2017-02-25/22:17:20.39           10.906632       11.847820
2017-02-25/22:17:20.42           10.911260       11.852250
2017-02-25/22:17:20.45           10.920064       11.856681
2017-02-25/22:17:20.48           10.926312       11.861255
2017-02-25/22:17:20.51           10.922704       11.865685
2017-02-25/22:17:20.54           10.927616       11.870116
2017-02-25/22:17:20.57           10.924564       11.874547
2017-02-25/22:17:20.61           10.914262       11.879120
2017-02-25/22:17:20.64           10.896300       11.883551
2017-02-25/22:17:20.67           10.884034       11.887982
2017-02-25/22:17:20.70           10.868592       11.892413
2017-02-25/22:17:20.73           10.855064       11.896986
2017-02-25/22:17:20.76           10.827702       11.901417
2017-02-25/22:17:20.79           10.806646       11.905848
2017-02-25/22:17:20.82           10.788064       11.910278
2017-02-25/22:17:20.86           10.783126       11.914852
2017-02-25/22:17:20.89           10.786982       11.919283
2017-02-25/22:17:20.92           10.786503       11.923713
2017-02-25/22:17:20.95           10.789407       11.928144
2017-02-25/22:17:20.98           10.797994       11.932718
2017-02-25/22:17:21.01           10.803191       11.937579
2017-02-25/22:17:21.04           10.818032       11.942750
2017-02-25/22:17:21.07           10.820229       11.947922
2017-02-25/22:17:21.11           10.820959       11.953260
2017-02-25/22:17:21.14           10.823512       11.958432
2017-02-25/22:17:21.17           10.808497       11.963604
2017-02-25/22:17:21.20           10.796157       11.968775
2017-02-25/22:17:21.23           10.773435       11.974114
2017-02-25/22:17:21.26           10.755582       11.979285
2017-02-25/22:17:21.29           10.723512       11.984457
2017-02-25/22:17:21.32           10.695634       11.989628
2017-02-25/22:17:21.36           10.670573       11.994967
2017-02-25/22:17:21.39           10.649886       12.000139
2017-02-25/22:17:21.42           10.628836       12.005310
2017-02-25/22:17:21.45           10.608588       12.010482
2017-02-25/22:17:21.48           10.597817       12.015820
2017-02-25/22:17:21.51           10.597907       12.020992
2017-02-25/22:17:21.54           10.596581       12.026164
2017-02-25/22:17:21.57           10.604587       12.031335
2017-02-25/22:17:21.61           10.608138       12.036674
2017-02-25/22:17:21.64           10.616061       12.041845
2017-02-25/22:17:21.67           10.615448       12.047017
2017-02-25/22:17:21.70           10.611742       12.052189
2017-02-25/22:17:21.73           10.608650       12.057527
2017-02-25/22:17:21.76           10.588177       12.062699
2017-02-25/22:17:21.79           10.578195       12.067870
2017-02-25/22:17:21.82           10.559186       12.073042
2017-02-25/22:17:21.86           10.536808       12.078380
2017-02-25/22:17:21.89           10.509973       12.083552
2017-02-25/22:17:21.92           10.488329       12.088724
2017-02-25/22:17:21.95           10.467840       12.093895
2017-02-25/22:17:21.98           10.446696       12.099234
2017-02-25/22:17:22.01           10.434288       12.104809
2017-02-25/22:17:22.04           10.431956       12.110676
2017-02-25/22:17:22.07           10.419030       12.116544
2017-02-25/22:17:22.11           10.413492       12.122600
2017-02-25/22:17:22.14           10.396721       12.128467
2017-02-25/22:17:22.17           10.397632       12.134334
2017-02-25/22:17:22.20           10.387941       12.140202
2017-02-25/22:17:22.23           10.374749       12.146258
2017-02-25/22:17:22.26           10.367255       12.152125
2017-02-25/22:17:22.29           10.360739       12.157993
2017-02-25/22:17:22.32           10.353506       12.163860
2017-02-25/22:17:22.36           10.340750       12.169916
2017-02-25/22:17:22.39           10.327772       12.175783
2017-02-25/22:17:22.42           10.324972       12.181651
2017-02-25/22:17:22.45           10.311032       12.187518
2017-02-25/22:17:22.48           10.287174       12.193574
2017-02-25/22:17:22.51           10.273397       12.199441
2017-02-25/22:17:22.54           10.263552       12.205309
2017-02-25/22:17:22.57           10.257785       12.211176
2017-02-25/22:17:22.61           10.260666       12.217232
2017-02-25/22:17:22.64           10.265983       12.223100
2017-02-25/22:17:22.67           10.260001       12.228967
2017-02-25/22:17:22.70           10.265203       12.234834
2017-02-25/22:17:22.73           10.252576       12.240890
2017-02-25/22:17:22.76           10.257761       12.246758
2017-02-25/22:17:22.79           10.265588       12.252625
2017-02-25/22:17:22.82           10.251308       12.258492
2017-02-25/22:17:22.86           10.242934       12.264548
2017-02-25/22:17:22.89           10.224247       12.270416
2017-02-25/22:17:22.92           10.198605       12.276283
2017-02-25/22:17:22.95           10.187234       12.282150
2017-02-25/22:17:22.98           10.157167       12.288207
2017-02-25/22:17:23.01           10.147657       12.294450
2017-02-25/22:17:23.04           10.126248       12.300965
2017-02-25/22:17:23.07           10.087764       12.307480
2017-02-25/22:17:23.11           10.075959       12.314205
2017-02-25/22:17:23.14           10.056317       12.320720
2017-02-25/22:17:23.17           10.048149       12.327235
2017-02-25/22:17:23.20           10.034124       12.333750
2017-02-25/22:17:23.23           10.023007       12.340475
2017-02-25/22:17:23.26           10.020571       12.346990
2017-02-25/22:17:23.29           10.012257       12.353505
2017-02-25/22:17:23.32           10.010994       12.360020
2017-02-25/22:17:23.36           10.023935       12.366745
2017-02-25/22:17:23.39           10.017230       12.373260
2017-02-25/22:17:23.42           10.009673       12.379775
2017-02-25/22:17:23.45           9.9831558       12.386289
2017-02-25/22:17:23.48           9.9737116       12.393015
2017-02-25/22:17:23.51           9.9507891       12.399529
2017-02-25/22:17:23.54           9.9277190       12.406044
2017-02-25/22:17:23.57           9.9020907       12.412559
2017-02-25/22:17:23.61           9.8776441       12.419284
2017-02-25/22:17:23.64           9.8481715       12.425799
2017-02-25/22:17:23.67           9.8242041       12.432314
2017-02-25/22:17:23.70           9.8022169       12.438829
2017-02-25/22:17:23.73           9.7921994       12.445554
2017-02-25/22:17:23.76           9.7829001       12.452069
2017-02-25/22:17:23.79           9.7834082       12.458584
2017-02-25/22:17:23.82           9.7784802       12.465099
2017-02-25/22:17:23.86           9.7776200       12.471824
2017-02-25/22:17:23.89           9.7766096       12.478339
2017-02-25/22:17:23.92           9.7739800       12.484854
2017-02-25/22:17:23.95           9.7787779       12.491369
2017-02-25/22:17:23.98           9.7774896       12.498094
2017-02-25/22:17:24.01           9.7697229       12.504951
2017-02-25/22:17:24.04           9.7574190       12.512055
2017-02-25/22:17:24.07           9.7343765       12.519158
2017-02-25/22:17:24.11           9.7151644       12.526491
2017-02-25/22:17:24.14           9.6935787       12.533594
2017-02-25/22:17:24.17           9.6652249       12.540698
2017-02-25/22:17:24.20           9.6438555       12.547801
2017-02-25/22:17:24.23           9.6191618       12.555134
2017-02-25/22:17:24.26           9.5911891       12.562238
2017-02-25/22:17:24.29           9.5594650       12.569341
2017-02-25/22:17:24.32           9.5430324       12.576445
2017-02-25/22:17:24.36           9.5322873       12.583777
2017-02-25/22:17:24.39           9.5198966       12.590881
2017-02-25/22:17:24.42           9.5114995       12.597985
2017-02-25/22:17:24.45           9.5034161       12.605088
2017-02-25/22:17:24.48           9.4914760       12.612421
2017-02-25/22:17:24.51           9.4762402       12.619524
2017-02-25/22:17:24.54           9.4670242       12.626628
2017-02-25/22:17:24.57           9.4596279       12.633731
2017-02-25/22:17:24.61           9.4499878       12.641064
2017-02-25/22:17:24.64           9.4357191       12.648168
2017-02-25/22:17:24.67           9.4288527       12.655271
2017-02-25/22:17:24.70           9.4120577       12.662375
2017-02-25/22:17:24.73           9.3983803       12.669707
2017-02-25/22:17:24.76           9.3975824       12.676811
2017-02-25/22:17:24.79           9.3855095       12.683915
2017-02-25/22:17:24.82           9.3775953       12.691018
2017-02-25/22:17:24.86           9.3873706       12.698351
2017-02-25/22:17:24.89           9.3778022       12.705454
2017-02-25/22:17:24.92           9.3704286       12.712558
2017-02-25/22:17:24.95           9.3760925       12.719661
2017-02-25/22:17:24.98           9.3822889       12.726994
2017-02-25/22:17:25.01           9.3825559       12.734404
2017-02-25/22:17:25.04           9.3785816       12.742037
2017-02-25/22:17:25.07           9.3810082       12.749668
2017-02-25/22:17:25.11           9.3759436       12.757547
2017-02-25/22:17:25.14           9.3524647       12.765179
2017-02-25/22:17:25.17           9.3381386       12.772811
2017-02-25/22:17:25.20           9.3391791       12.780443
2017-02-25/22:17:25.23           9.3104063       12.788321
2017-02-25/22:17:25.26           9.2862148       12.795953
2017-02-25/22:17:25.29           9.2749017       12.803585
2017-02-25/22:17:25.32           9.2648670       12.811217
2017-02-25/22:17:25.36           9.2606363       12.819095
2017-02-25/22:17:25.39           9.2489981       12.826727
2017-02-25/22:17:25.42           9.2438035       12.834359
2017-02-25/22:17:25.45           9.2329842       12.841991
2017-02-25/22:17:25.48           9.2268787       12.849869
2017-02-25/22:17:25.51           9.2169976       12.857501
2017-02-25/22:17:25.54           9.2208984       12.865133
2017-02-25/22:17:25.57           9.2184354       12.872765
2017-02-25/22:17:25.61           9.2000354       12.880643
2017-02-25/22:17:25.64           9.1933610       12.888275
2017-02-25/22:17:25.67           9.2062007       12.895907
2017-02-25/22:17:25.70           9.2166462       12.903539
2017-02-25/22:17:25.73           9.2137437       12.911418
2017-02-25/22:17:25.76           9.1955652       12.919050
2017-02-25/22:17:25.79           9.1955458       12.926682
2017-02-25/22:17:25.82           9.1729762       12.934314
2017-02-25/22:17:25.86           9.1560915       12.942192
2017-02-25/22:17:25.89           9.1371357       12.949824
2017-02-25/22:17:25.92           9.1121111       12.957456
2017-02-25/22:17:25.95           9.0748662       12.965088
2017-02-25/22:17:25.98           9.0447323       12.972966
2017-02-25/22:17:26.01           9.0415715       12.980865
2017-02-25/22:17:26.04           9.0272783       12.988956
2017-02-25/22:17:26.07           9.0195420       12.997048
2017-02-25/22:17:26.11           9.0220195       13.005401
2017-02-25/22:17:26.14           9.0211264       13.013492
2017-02-25/22:17:26.17           9.0296947       13.021584
2017-02-25/22:17:26.20           9.0260935       13.029676
2017-02-25/22:17:26.23           9.0255315       13.038028
2017-02-25/22:17:26.26           9.0359500       13.046120
2017-02-25/22:17:26.29           9.0218223       13.054211
2017-02-25/22:17:26.32           9.0221919       13.062303
2017-02-25/22:17:26.36           9.0110553       13.070656
2017-02-25/22:17:26.39           8.9935664       13.078747
2017-02-25/22:17:26.42           8.9814312       13.086839
2017-02-25/22:17:26.45           8.9646003       13.094931
2017-02-25/22:17:26.48           8.9508999       13.103283
2017-02-25/22:17:26.51           8.9404941       13.111375
2017-02-25/22:17:26.54           8.9198640       13.119466
2017-02-25/22:17:26.57           8.9045964       13.127558
2017-02-25/22:17:26.61           8.8831812       13.135911
2017-02-25/22:17:26.64           8.8733481       13.144002
2017-02-25/22:17:26.67           8.8683945       13.152094
2017-02-25/22:17:26.70           8.8506975       13.160186
2017-02-25/22:17:26.73           8.8434499       13.168538
2017-02-25/22:17:26.76           8.8393911       13.176630
2017-02-25/22:17:26.79           8.8324348       13.184721
2017-02-25/22:17:26.82           8.8147363       13.192813
2017-02-25/22:17:26.86           8.8110866       13.201166
2017-02-25/22:17:26.89           8.8102102       13.209257
2017-02-25/22:17:26.92           8.7954830       13.217349
2017-02-25/22:17:26.95           8.7938448       13.225441
2017-02-25/22:17:26.98           8.7918830       13.233793
2017-02-25/22:17:27.01           8.7783691       13.242111
2017-02-25/22:17:27.04           8.7726016       13.250593
2017-02-25/22:17:27.07           8.7572091       13.259074
2017-02-25/22:17:27.11           8.7480653       13.267830
2017-02-25/22:17:27.14           8.7334465       13.276311
2017-02-25/22:17:27.17           8.7174960       13.284793
2017-02-25/22:17:27.20           8.7070928       13.293274
2017-02-25/22:17:27.23           8.6878946       13.302029
2017-02-25/22:17:27.26           8.6883150       13.310511
2017-02-25/22:17:27.29           8.6748457       13.318992
2017-02-25/22:17:27.32           8.6603197       13.327474
2017-02-25/22:17:27.36           8.6564871       13.336229
2017-02-25/22:17:27.39           8.6574573       13.344711
2017-02-25/22:17:27.42           8.6449423       13.353192
2017-02-25/22:17:27.45           8.6401006       13.361674
2017-02-25/22:17:27.48           8.6390651       13.370429
2017-02-25/22:17:27.51           8.6206866       13.378910
2017-02-25/22:17:27.54           8.5823738       13.387392
2017-02-25/22:17:27.57           8.5733079       13.395873
2017-02-25/22:17:27.61           8.5577211       13.404629
2017-02-25/22:17:27.64           8.5457550       13.413110
2017-02-25/22:17:27.67           8.5366487       13.421592
2017-02-25/22:17:27.70           8.5375929       13.430073
2017-02-25/22:17:27.73           8.5222347       13.438828
2017-02-25/22:17:27.76           8.5120121       13.447310
2017-02-25/22:17:27.79           8.5125185       13.455791
2017-02-25/22:17:27.82           8.5150937       13.464273
2017-02-25/22:17:27.86           8.5087162       13.473028
2017-02-25/22:17:27.89           8.5062845       13.481510
2017-02-25/22:17:27.92           8.4926324       13.489991
2017-02-25/22:17:27.95           8.4736748       13.498473
2017-02-25/22:17:27.98           8.4597105       13.507228
2017-02-25/22:17:28.01           8.4593217       13.515890
2017-02-25/22:17:28.04           8.4435668       13.524682
2017-02-25/22:17:28.07           8.4335224       13.533475
2017-02-25/22:17:28.11           8.4277392       13.542551
2017-02-25/22:17:28.14           8.4208899       13.551343
2017-02-25/22:17:28.17           8.4186469       13.560136
2017-02-25/22:17:28.20           8.4170269       13.568928
2017-02-25/22:17:28.23           8.4177936       13.578004
2017-02-25/22:17:28.26           8.4115256       13.586797
2017-02-25/22:17:28.29           8.4055417       13.595589
2017-02-25/22:17:28.32           8.4047624       13.604382
2017-02-25/22:17:28.36           8.4160709       13.613458
2017-02-25/22:17:28.39           8.4240334       13.622250
2017-02-25/22:17:28.42           8.4324028       13.631043
2017-02-25/22:17:28.45           8.4263326       13.639835
2017-02-25/22:17:28.48           8.4284292       13.648911
2017-02-25/22:17:28.51           8.4268146       13.657704
2017-02-25/22:17:28.54           8.4300467       13.666496
2017-02-25/22:17:28.57           8.4272212       13.675289
2017-02-25/22:17:28.61           8.4369026       13.684365
2017-02-25/22:17:28.64           8.4388178       13.693157
2017-02-25/22:17:28.67           8.4350359       13.701950
2017-02-25/22:17:28.70           8.4224781       13.710742
2017-02-25/22:17:28.73           8.4264909       13.719818
2017-02-25/22:17:28.76           8.4307778       13.728611
2017-02-25/22:17:28.79           8.4364155       13.737403
2017-02-25/22:17:28.82           8.4392440       13.746196
2017-02-25/22:17:28.86           8.4346110       13.755272
2017-02-25/22:17:28.89           8.4238114       13.764064
2017-02-25/22:17:28.92           8.4135037       13.772857
2017-02-25/22:17:28.95           8.4142057       13.781649
2017-02-25/22:17:28.98           8.4156493       13.790725
2017-02-25/22:17:29.01           8.4170073       13.799653
2017-02-25/22:17:29.04           8.4181343       13.808679
2017-02-25/22:17:29.07           8.4131089       13.817705
2017-02-25/22:17:29.11           8.4179441       13.827022
2017-02-25/22:17:29.14           8.4316263       13.836048
2017-02-25/22:17:29.17           8.4519279       13.845074
2017-02-25/22:17:29.20           8.4594302       13.854100
2017-02-25/22:17:29.23           8.4667638       13.863417
2017-02-25/22:17:29.26           8.4769115       13.872443
2017-02-25/22:17:29.29           8.4800825       13.881469
2017-02-25/22:17:29.32           8.4826490       13.890495
2017-02-25/22:17:29.36           8.4952631       13.899813
2017-02-25/22:17:29.39           8.5019196       13.908839
2017-02-25/22:17:29.42           8.5053315       13.917865
2017-02-25/22:17:29.45           8.4929990       13.926891
2017-02-25/22:17:29.48           8.4947683       13.936208
2017-02-25/22:17:29.51           8.4789382       13.945234
2017-02-25/22:17:29.54           8.4750897       13.954260
2017-02-25/22:17:29.57           8.4768214       13.963286
2017-02-25/22:17:29.61           8.4677454       13.972603
2017-02-25/22:17:29.64           8.4616367       13.981629
2017-02-25/22:17:29.67           8.4497321       13.990655
2017-02-25/22:17:29.70           8.4429647       13.999681
2017-02-25/22:17:29.73           8.4461133       14.008998
2017-02-25/22:17:29.76           8.4424371       14.018024
2017-02-25/22:17:29.79           8.4523945       14.027050
2017-02-25/22:17:29.82           8.4568015       14.036076
2017-02-25/22:17:29.86           8.4444983       14.045393
2017-02-25/22:17:29.89           8.4512740       14.054419
2017-02-25/22:17:29.92           8.4474772       14.063445
2017-02-25/22:17:29.95           8.4465954       14.072471
2017-02-25/22:17:29.98           8.4498410       14.081788
2017-02-25/22:17:30.01           8.4455028       14.090901
2017-02-25/22:17:30.04           8.4459796       14.100076
2017-02-25/22:17:30.07           8.4429939       14.109251
2017-02-25/22:17:30.11           8.4397500       14.118722
2017-02-25/22:17:30.14           8.4394788       14.127898
2017-02-25/22:17:30.17           8.4416025       14.137073
2017-02-25/22:17:30.20           8.4353314       14.146248
2017-02-25/22:17:30.23           8.4318146       14.155719
2017-02-25/22:17:30.26           8.4276902       14.164895
2017-02-25/22:17:30.29           8.4218132       14.174070
2017-02-25/22:17:30.32           8.4115618       14.183245
2017-02-25/22:17:30.36           8.4164419       14.192716
2017-02-25/22:17:30.39           8.4132773       14.201892
2017-02-25/22:17:30.42           8.4131217       14.211067
2017-02-25/22:17:30.45           8.4080071       14.220242
2017-02-25/22:17:30.48           8.4172428       14.229713
2017-02-25/22:17:30.51           8.4167920       14.238888
2017-02-25/22:17:30.54           8.4183564       14.248064
2017-02-25/22:17:30.57           8.4164110       14.257239
2017-02-25/22:17:30.61           8.4101906       14.266710
2017-02-25/22:17:30.64           8.3984000       14.275885
2017-02-25/22:17:30.67           8.3932860       14.285061
2017-02-25/22:17:30.70           8.3859260       14.294236
2017-02-25/22:17:30.73           8.3749734       14.303707
2017-02-25/22:17:30.76           8.3478084       14.312882
2017-02-25/22:17:30.79           8.3424759       14.322058
2017-02-25/22:17:30.82           8.3244761       14.331233
2017-02-25/22:17:30.86           8.3167297       14.340704
2017-02-25/22:17:30.89           8.3230571       14.349879
2017-02-25/22:17:30.92           8.3213754       14.359055
2017-02-25/22:17:30.95           8.3140098       14.368230
2017-02-25/22:17:30.98           8.3034734       14.377701
2017-02-25/22:17:31.01           8.2973555       14.386912
2017-02-25/22:17:31.04           8.3161222       14.396149
2017-02-25/22:17:31.07           8.3091750       14.405387
2017-02-25/22:17:31.11           8.3053573       14.414922
2017-02-25/22:17:31.14           8.2970443       14.424159
2017-02-25/22:17:31.17           8.2815199       14.433396
2017-02-25/22:17:31.20           8.2572972       14.442633
2017-02-25/22:17:31.23           8.2379587       14.452169
2017-02-25/22:17:31.26           8.2382261       14.461406
2017-02-25/22:17:31.29           8.2287506       14.470643
2017-02-25/22:17:31.32           8.1943365       14.479880
2017-02-25/22:17:31.36           8.1855434       14.489415
2017-02-25/22:17:31.39           8.1683625       14.498652
2017-02-25/22:17:31.42           8.1628641       14.507890
2017-02-25/22:17:31.45           8.1365728       14.517127
2017-02-25/22:17:31.48           8.1426753       14.526662
2017-02-25/22:17:31.51           8.1437618       14.535899
2017-02-25/22:17:31.54           8.1321486       14.545136
2017-02-25/22:17:31.57           8.1260788       14.554373
2017-02-25/22:17:31.61           8.1330630       14.563909
2017-02-25/22:17:31.64           8.1218342       14.573146
2017-02-25/22:17:31.67           8.1256520       14.582383
2017-02-25/22:17:31.70           8.1212302       14.591620
2017-02-25/22:17:31.73           8.1411620       14.601155
2017-02-25/22:17:31.76           8.1406464       14.610393
2017-02-25/22:17:31.79           8.1441434       14.619630
2017-02-25/22:17:31.82           8.1543802       14.628867
2017-02-25/22:17:31.86           8.1555191       14.638402
2017-02-25/22:17:31.89           8.1477555       14.647639
2017-02-25/22:17:31.92           8.1468725       14.656876
2017-02-25/22:17:31.95           8.1409418       14.666114
2017-02-25/22:17:31.98           8.1460006       14.675649
2017-02-25/22:17:32.01           8.1322113       14.684870
2017-02-25/22:17:32.04           8.1281337       14.694081
2017-02-25/22:17:32.07           8.1244275       14.703291
2017-02-25/22:17:32.11           8.1213184       14.712799
2017-02-25/22:17:32.14           8.1112367       14.722009
2017-02-25/22:17:32.17           8.1257245       14.731220
2017-02-25/22:17:32.20           8.1412817       14.740430
2017-02-25/22:17:32.23           8.1599017       14.749938
2017-02-25/22:17:32.26           8.1723094       14.759148
2017-02-25/22:17:32.29           8.1992432       14.768359
2017-02-25/22:17:32.32           8.2248887       14.777569
2017-02-25/22:17:32.36           8.2398390       14.787077
2017-02-25/22:17:32.39           8.2590366       14.796287
2017-02-25/22:17:32.42           8.2864909       14.805498
2017-02-25/22:17:32.45           8.2966096       14.814708
2017-02-25/22:17:32.48           8.3062907       14.824216
2017-02-25/22:17:32.51           8.3147012       14.833426
2017-02-25/22:17:32.54           8.3196857       14.842637
2017-02-25/22:17:32.57           8.3325137       14.851847
2017-02-25/22:17:32.61           8.3284000       14.861355
2017-02-25/22:17:32.64           8.3403601       14.870565
2017-02-25/22:17:32.67           8.3471320       14.879776
2017-02-25/22:17:32.70           8.3559132       14.888986
2017-02-25/22:17:32.73           8.3739973       14.898494
2017-02-25/22:17:32.76           8.3947533       14.907704
2017-02-25/22:17:32.79           8.4162354       14.916915
2017-02-25/22:17:32.82           8.4454041       14.926125
2017-02-25/22:17:32.86           8.4640339       14.935633
2017-02-25/22:17:32.89           8.5049239       14.944843
2017-02-25/22:17:32.92           8.5396455       14.954053
2017-02-25/22:17:32.95           8.5707899       14.963264
2017-02-25/22:17:32.98           8.6058186       14.972771
2017-02-25/22:17:33.01           8.6323504       14.981912
2017-02-25/22:17:33.04           8.6571069       14.991003
2017-02-25/22:17:33.07           8.6992344       15.000093
2017-02-25/22:17:33.11           8.7274442       15.009477
2017-02-25/22:17:33.14           8.7732601       15.018568
2017-02-25/22:17:33.17           8.8013221       15.027658
2017-02-25/22:17:33.20           8.8248412       15.036749
2017-02-25/22:17:33.23           8.8553982       15.046133
2017-02-25/22:17:33.26           8.8903008       15.055223
2017-02-25/22:17:33.29           8.9324433       15.064314
2017-02-25/22:17:33.32           8.9735710       15.073404
2017-02-25/22:17:33.36           9.0156809       15.082788
2017-02-25/22:17:33.39           9.0590141       15.091879
2017-02-25/22:17:33.42           9.0934471       15.100969
2017-02-25/22:17:33.45           9.1322586       15.110060
2017-02-25/22:17:33.48           9.1913096       15.119444
2017-02-25/22:17:33.51           9.2500055       15.128534
2017-02-25/22:17:33.54           9.3007189       15.137625
2017-02-25/22:17:33.57           9.3450202       15.146716
2017-02-25/22:17:33.61           9.3899326       15.156099
2017-02-25/22:17:33.64           9.4160900       15.165190
2017-02-25/22:17:33.67           9.4557606       15.174280
2017-02-25/22:17:33.70           9.5027285       15.183371
2017-02-25/22:17:33.73           9.5602292       15.192755
2017-02-25/22:17:33.76           9.5858463       15.201845
2017-02-25/22:17:33.79           9.6084450       15.210936
2017-02-25/22:17:33.82           9.6374770       15.220027
2017-02-25/22:17:33.86           9.6845123       15.229410
2017-02-25/22:17:33.89           9.7201451       15.238501
2017-02-25/22:17:33.92           9.7787399       15.247592
2017-02-25/22:17:33.95           9.8198359       15.256682
2017-02-25/22:17:33.98           9.8575889       15.266066
2017-02-25/22:17:34.01           9.8966591       15.275038
2017-02-25/22:17:34.04           9.9597573       15.283924
2017-02-25/22:17:34.07           10.022007       15.292810
2017-02-25/22:17:34.11           10.085963       15.301983
2017-02-25/22:17:34.14           10.130779       15.310869
2017-02-25/22:17:34.17           10.178910       15.319755
2017-02-25/22:17:34.20           10.209525       15.328641
2017-02-25/22:17:34.23           10.258763       15.337814
2017-02-25/22:17:34.26           10.297050       15.346700
2017-02-25/22:17:34.29           10.323259       15.355586
2017-02-25/22:17:34.32           10.349300       15.364472
2017-02-25/22:17:34.36           10.375510       15.373644
2017-02-25/22:17:34.39           10.399490       15.382530
2017-02-25/22:17:34.42           10.443164       15.391417
2017-02-25/22:17:34.45           10.487843       15.400303
2017-02-25/22:17:34.48           10.532645       15.409475
2017-02-25/22:17:34.51           10.576668       15.418361
2017-02-25/22:17:34.54           10.619632       15.427248
2017-02-25/22:17:34.57           10.665087       15.436134
2017-02-25/22:17:34.61           10.706845       15.445306
2017-02-25/22:17:34.64           10.752335       15.454192
2017-02-25/22:17:34.67           10.799740       15.463078
2017-02-25/22:17:34.70           10.835612       15.471965
2017-02-25/22:17:34.73           10.880583       15.481137
2017-02-25/22:17:34.76           10.912465       15.490023
2017-02-25/22:17:34.79           10.925590       15.498909
2017-02-25/22:17:34.82           10.941016       15.507795
2017-02-25/22:17:34.86           10.960904       15.516968
2017-02-25/22:17:34.89           10.978075       15.525854
2017-02-25/22:17:34.92           10.999659       15.534740
2017-02-25/22:17:34.95           11.009459       15.543626
2017-02-25/22:17:34.98           11.019818       15.552799
2017-02-25/22:17:35.01           11.024086       15.561509
2017-02-25/22:17:35.04           11.045617       15.570092
2017-02-25/22:17:35.07           11.078221       15.578674
2017-02-25/22:17:35.11           11.115229       15.587534
2017-02-25/22:17:35.14           11.141880       15.596116
2017-02-25/22:17:35.17           11.166680       15.604699
2017-02-25/22:17:35.20           11.180697       15.613281
2017-02-25/22:17:35.23           11.197215       15.622141
2017-02-25/22:17:35.26           11.210625       15.630723
2017-02-25/22:17:35.29           11.232072       15.639306
2017-02-25/22:17:35.32           11.249213       15.647888
2017-02-25/22:17:35.36           11.256317       15.656748
2017-02-25/22:17:35.39           11.250102       15.665330
2017-02-25/22:17:35.42           11.255892       15.673913
2017-02-25/22:17:35.45           11.256043       15.682496
2017-02-25/22:17:35.48           11.256850       15.691355
2017-02-25/22:17:35.51           11.256589       15.699938
2017-02-25/22:17:35.54           11.253625       15.708520
2017-02-25/22:17:35.57           11.250995       15.717103
2017-02-25/22:17:35.61           11.236310       15.725962
2017-02-25/22:17:35.64           11.238362       15.734545
2017-02-25/22:17:35.67           11.238058       15.743127
2017-02-25/22:17:35.70           11.239917       15.751710
2017-02-25/22:17:35.73           11.249086       15.760569
2017-02-25/22:17:35.76           11.258003       15.769152
2017-02-25/22:17:35.79           11.267549       15.777735
2017-02-25/22:17:35.82           11.274252       15.786317
2017-02-25/22:17:35.86           11.266931       15.795177
2017-02-25/22:17:35.89           11.271688       15.803759
2017-02-25/22:17:35.92           11.254550       15.812342
2017-02-25/22:17:35.95           11.253574       15.820924
2017-02-25/22:17:35.98           11.228752       15.829784
2017-02-25/22:17:36.01           11.206757       15.838138
2017-02-25/22:17:36.04           11.183077       15.846329
2017-02-25/22:17:36.07           11.161267       15.854519
2017-02-25/22:17:36.11           11.132054       15.862973
2017-02-25/22:17:36.14           11.120011       15.871163
2017-02-25/22:17:36.17           11.096008       15.879353
2017-02-25/22:17:36.20           11.089630       15.887544
2017-02-25/22:17:36.23           11.066200       15.895998
2017-02-25/22:17:36.26           11.061593       15.904188
2017-02-25/22:17:36.29           11.047200       15.912378
2017-02-25/22:17:36.32           11.025691       15.920568
2017-02-25/22:17:36.36           10.998923       15.929023
2017-02-25/22:17:36.39           10.985729       15.937213
2017-02-25/22:17:36.42           10.961775       15.945403
2017-02-25/22:17:36.45           10.933765       15.953593
2017-02-25/22:17:36.48           10.889527       15.962048
2017-02-25/22:17:36.51           10.854878       15.970238
2017-02-25/22:17:36.54           10.807934       15.978428
2017-02-25/22:17:36.57           10.765390       15.986618
2017-02-25/22:17:36.61           10.728689       15.995072
2017-02-25/22:17:36.64           10.687521       16.003262
2017-02-25/22:17:36.67           10.634458       16.011453
2017-02-25/22:17:36.70           10.579505       16.019643
2017-02-25/22:17:36.73           10.539593       16.028097
2017-02-25/22:17:36.76           10.499748       16.036287
2017-02-25/22:17:36.79           10.456583       16.044477
2017-02-25/22:17:36.82           10.414308       16.052668
2017-02-25/22:17:36.86           10.378727       16.061122
2017-02-25/22:17:36.89           10.328713       16.069312
2017-02-25/22:17:36.92           10.286089       16.077502
2017-02-25/22:17:36.95           10.242813       16.085692
2017-02-25/22:17:36.98           10.196051       16.094147
2017-02-25/22:17:37.01           10.144132       16.102057
2017-02-25/22:17:37.04           10.099090       16.109764
2017-02-25/22:17:37.07           10.053173       16.117472
2017-02-25/22:17:37.11           10.001100       16.125428
2017-02-25/22:17:37.14           9.9353567       16.133136
2017-02-25/22:17:37.17           9.8879237       16.140844
2017-02-25/22:17:37.20           9.8264751       16.148551
2017-02-25/22:17:37.23           9.7636660       16.156507
2017-02-25/22:17:37.26           9.6964645       16.164215
2017-02-25/22:17:37.29           9.6179568       16.171923
2017-02-25/22:17:37.32           9.5431382       16.179630
2017-02-25/22:17:37.36           9.4732518       16.187587
2017-02-25/22:17:37.39           9.4051338       16.195294
2017-02-25/22:17:37.42           9.3425834       16.203002
2017-02-25/22:17:37.45           9.2685231       16.210710
2017-02-25/22:17:37.48           9.1989720       16.218666
2017-02-25/22:17:37.51           9.1391851       16.226373
2017-02-25/22:17:37.54           9.0774376       16.234081
2017-02-25/22:17:37.57           9.0211349       16.241789
2017-02-25/22:17:37.61           8.9581878       16.249745
2017-02-25/22:17:37.64           8.8841911       16.257453
2017-02-25/22:17:37.67           8.8007902       16.265160
2017-02-25/22:17:37.70           8.7200114       16.272868
2017-02-25/22:17:37.73           8.6260576       16.280824
2017-02-25/22:17:37.76           8.5461616       16.288532
2017-02-25/22:17:37.79           8.4489355       16.296239
2017-02-25/22:17:37.82           8.3435959       16.303947
2017-02-25/22:17:37.86           8.2421771       16.311903
2017-02-25/22:17:37.89           8.1349269       16.319611
2017-02-25/22:17:37.92           8.0313122       16.327319
2017-02-25/22:17:37.95           7.9423057       16.335026
2017-02-25/22:17:37.98           7.8385959       16.342983
2017-02-25/22:17:38.01           7.7603213       16.350356
2017-02-25/22:17:38.04           7.6721791       16.357487
2017-02-25/22:17:38.07           7.5851881       16.364618
2017-02-25/22:17:38.11           7.5121458       16.371980
2017-02-25/22:17:38.14           7.4381491       16.379111
2017-02-25/22:17:38.17           7.3692346       16.386242
2017-02-25/22:17:38.20           7.2896714       16.393373
2017-02-25/22:17:38.23           7.2048838       16.400735
2017-02-25/22:17:38.26           7.1356764       16.407866
2017-02-25/22:17:38.29           7.0524793       16.414997
2017-02-25/22:17:38.32           6.9642352       16.422129
2017-02-25/22:17:38.36           6.8933747       16.429490
2017-02-25/22:17:38.39           6.8166726       16.436621
2017-02-25/22:17:38.42           6.7380570       16.443753
2017-02-25/22:17:38.45           6.6589468       16.450884
2017-02-25/22:17:38.48           6.5835623       16.458245
2017-02-25/22:17:38.51           6.5189241       16.465377
2017-02-25/22:17:38.54           6.4469032       16.472508
2017-02-25/22:17:38.57           6.3930559       16.479639
2017-02-25/22:17:38.61           6.3437734       16.487001
2017-02-25/22:17:38.64           6.3067778       16.494132
2017-02-25/22:17:38.67           6.2803179       16.501263
2017-02-25/22:17:38.70           6.2568492       16.508395
2017-02-25/22:17:38.73           6.2559552       16.515756
2017-02-25/22:17:38.76           6.2654302       16.522887
2017-02-25/22:17:38.79           6.2958752       16.530019
2017-02-25/22:17:38.82           6.3272803       16.537150
2017-02-25/22:17:38.86           6.3529813       16.544511
2017-02-25/22:17:38.89           6.3782043       16.551643
2017-02-25/22:17:38.92           6.4053314       16.558774
2017-02-25/22:17:38.95           6.4392404       16.565905
2017-02-25/22:17:38.98           6.4803394       16.573267
2017-02-25/22:17:39.01           6.5047565       16.580015
2017-02-25/22:17:39.04           6.5410942       16.586486
2017-02-25/22:17:39.07           6.5680123       16.592957
2017-02-25/22:17:39.11           6.6049543       16.599637
2017-02-25/22:17:39.14           6.6382922       16.606108
2017-02-25/22:17:39.17           6.6943394       16.612579
2017-02-25/22:17:39.20           6.7353630       16.619051
2017-02-25/22:17:39.23           6.7869915       16.625731
2017-02-25/22:17:39.26           6.8270950       16.632202
2017-02-25/22:17:39.29           6.8787951       16.638673
2017-02-25/22:17:39.32           6.9299540       16.645144
2017-02-25/22:17:39.36           6.9726804       16.651824
2017-02-25/22:17:39.39           7.0126964       16.658295
2017-02-25/22:17:39.42           7.0618428       16.664767
2017-02-25/22:17:39.45           7.1029407       16.671238
2017-02-25/22:17:39.48           7.1444282       16.677918
2017-02-25/22:17:39.51           7.1780385       16.684389
2017-02-25/22:17:39.54           7.2190303       16.690860
2017-02-25/22:17:39.57           7.2575635       16.697331
2017-02-25/22:17:39.61           7.2938156       16.704011
2017-02-25/22:17:39.64           7.3240030       16.710482
2017-02-25/22:17:39.67           7.3528491       16.716954
2017-02-25/22:17:39.70           7.3776901       16.723425
2017-02-25/22:17:39.73           7.3954656       16.730105
2017-02-25/22:17:39.76           7.4232438       16.736576
2017-02-25/22:17:39.79           7.4497159       16.743047
2017-02-25/22:17:39.82           7.4791364       16.749518
2017-02-25/22:17:39.86           7.5063796       16.756198
2017-02-25/22:17:39.89           7.5153095       16.762670
2017-02-25/22:17:39.92           7.5350062       16.769141
2017-02-25/22:17:39.95           7.5604717       16.775612
2017-02-25/22:17:39.98           7.5867166       16.782292
2017-02-25/22:17:40.01           7.6118409       16.788330
2017-02-25/22:17:40.04           7.6291550       16.794055
2017-02-25/22:17:40.07           7.6342133       16.799780
2017-02-25/22:17:40.11           7.6430048       16.805689
2017-02-25/22:17:40.14           7.6457972       16.811414
2017-02-25/22:17:40.17           7.6640373       16.817139
2017-02-25/22:17:40.20           7.6783931       16.822864
2017-02-25/22:17:40.23           7.6897802       16.828773
2017-02-25/22:17:40.26           7.7024035       16.834498
2017-02-25/22:17:40.29           7.7130301       16.840223
2017-02-25/22:17:40.32           7.7220661       16.845948
2017-02-25/22:17:40.36           7.7440626       16.851858
2017-02-25/22:17:40.39           7.7648863       16.857583
2017-02-25/22:17:40.42           7.7847738       16.863307
2017-02-25/22:17:40.45           7.8027422       16.869032
2017-02-25/22:17:40.48           7.8229586       16.874942
2017-02-25/22:17:40.51           7.8345067       16.880667
2017-02-25/22:17:40.54           7.8465135       16.886392
2017-02-25/22:17:40.57           7.8662047       16.892117
2017-02-25/22:17:40.61           7.8849934       16.898026
2017-02-25/22:17:40.64           7.9057045       16.903751
2017-02-25/22:17:40.67           7.9123235       16.909476
2017-02-25/22:17:40.70           7.9267163       16.915201
2017-02-25/22:17:40.73           7.9457754       16.921110
2017-02-25/22:17:40.76           7.9461379       16.926835
2017-02-25/22:17:40.79           7.9596949       16.932560
2017-02-25/22:17:40.82           7.9647380       16.938285
2017-02-25/22:17:40.86           7.9659938       16.944195
2017-02-25/22:17:40.89           7.9818362       16.949919
2017-02-25/22:17:40.92           7.9835502       16.955644
2017-02-25/22:17:40.95           7.9968812       16.961369
2017-02-25/22:17:40.98           8.0009398       16.967279
2017-02-25/22:17:41.01           7.9973281       16.972522
2017-02-25/22:17:41.04           8.0048200       16.977417
2017-02-25/22:17:41.07           8.0127237       16.982312
2017-02-25/22:17:41.11           8.0152086       16.987365
2017-02-25/22:17:41.14           8.0234918       16.992261
2017-02-25/22:17:41.17           8.0161430       16.997156
2017-02-25/22:17:41.20           8.0290954       17.002051
2017-02-25/22:17:41.23           8.0356265       17.007104
2017-02-25/22:17:41.26           8.0468989       17.011999
2017-02-25/22:17:41.29           8.0549196       17.016894
2017-02-25/22:17:41.32           8.0654179       17.021789
2017-02-25/22:17:41.36           8.0590023       17.026843
2017-02-25/22:17:41.39           8.0630121       17.031738
2017-02-25/22:17:41.42           8.0756172       17.036633
2017-02-25/22:17:41.45           8.0836642       17.041528
2017-02-25/22:17:41.48           8.0844303       17.046581
2017-02-25/22:17:41.51           8.0796727       17.051476
2017-02-25/22:17:41.54           8.0746045       17.056371
2017-02-25/22:17:41.57           8.0672996       17.061267
2017-02-25/22:17:41.61           8.0703977       17.066320
2017-02-25/22:17:41.64           8.0703468       17.071215
2017-02-25/22:17:41.67           8.0743759       17.076110
2017-02-25/22:17:41.70           8.0713349       17.081005
2017-02-25/22:17:41.73           8.0707212       17.086058
2017-02-25/22:17:41.76           8.0547317       17.090953
2017-02-25/22:17:41.79           8.0594214       17.095849
2017-02-25/22:17:41.82           8.0533737       17.100744
2017-02-25/22:17:41.86           8.0590437       17.105797
2017-02-25/22:17:41.89           8.0586909       17.110692
2017-02-25/22:17:41.92           8.0647087       17.115587
2017-02-25/22:17:41.95           8.0626878       17.120482
2017-02-25/22:17:41.98           8.0551337       17.125535
2017-02-25/22:17:42.01           8.0429561       17.129904
2017-02-25/22:17:42.04           8.0510364       17.133892
2017-02-25/22:17:42.07           8.0435336       17.137881
2017-02-25/22:17:42.11           8.0365887       17.141997
2017-02-25/22:17:42.14           8.0358593       17.145986
2017-02-25/22:17:42.17           8.0312732       17.149974
2017-02-25/22:17:42.20           8.0308852       17.153962
2017-02-25/22:17:42.23           8.0416520       17.158079
2017-02-25/22:17:42.26           8.0422931       17.162067
2017-02-25/22:17:42.29           8.0554151       17.166056
2017-02-25/22:17:42.32           8.0366779       17.170044
2017-02-25/22:17:42.36           8.0246472       17.174161
2017-02-25/22:17:42.39           8.0143383       17.178149
2017-02-25/22:17:42.42           8.0007290       17.182138
2017-02-25/22:17:42.45           7.9889016       17.186126
2017-02-25/22:17:42.48           7.9741772       17.190243
2017-02-25/22:17:42.51           7.9530394       17.194231
2017-02-25/22:17:42.54           7.9390314       17.198219
2017-02-25/22:17:42.57           7.9167207       17.202208
2017-02-25/22:17:42.61           7.9137664       17.206324
2017-02-25/22:17:42.64           7.9169078       17.210313
2017-02-25/22:17:42.67           7.9175967       17.214301
2017-02-25/22:17:42.70           7.9051650       17.218289
2017-02-25/22:17:42.73           7.8932135       17.222406
2017-02-25/22:17:42.76           7.8865589       17.226394
2017-02-25/22:17:42.79           7.8848364       17.230383
2017-02-25/22:17:42.82           7.8768457       17.234371
2017-02-25/22:17:42.86           7.8800004       17.238488
2017-02-25/22:17:42.89           7.8732123       17.242476
2017-02-25/22:17:42.92           7.8577593       17.246465
2017-02-25/22:17:42.95           7.8587754       17.250453
2017-02-25/22:17:42.98           7.8519757       17.254570
2017-02-25/22:17:43.01           7.8503416       17.257987
2017-02-25/22:17:43.04           7.8405653       17.260992
2017-02-25/22:17:43.07           7.8247860       17.263998
2017-02-25/22:17:43.11           7.8211042       17.267100
2017-02-25/22:17:43.14           7.8106442       17.270105
2017-02-25/22:17:43.17           7.8043176       17.273110
2017-02-25/22:17:43.20           7.7927084       17.276116
2017-02-25/22:17:43.23           7.7699073       17.279218
2017-02-25/22:17:43.26           7.7636597       17.282223
2017-02-25/22:17:43.29           7.7557206       17.285228
2017-02-25/22:17:43.32           7.7497486       17.288234
2017-02-25/22:17:43.36           7.7450220       17.291336
2017-02-25/22:17:43.39           7.7417327       17.294341
2017-02-25/22:17:43.42           7.7321911       17.297346
2017-02-25/22:17:43.45           7.7183588       17.300352
2017-02-25/22:17:43.48           7.7190952       17.303454
2017-02-25/22:17:43.51           7.7280802       17.306459
2017-02-25/22:17:43.54           7.7367093       17.309464
2017-02-25/22:17:43.57           7.7410024       17.312470
2017-02-25/22:17:43.61           7.7402003       17.315572
2017-02-25/22:17:43.64           7.7411286       17.318577
2017-02-25/22:17:43.67           7.7355028       17.321582
2017-02-25/22:17:43.70           7.7338783       17.324587
2017-02-25/22:17:43.73           7.7564702       17.327690
2017-02-25/22:17:43.76           7.7501392       17.330695
2017-02-25/22:17:43.79           7.7529798       17.333700
2017-02-25/22:17:43.82           7.7583874       17.336705
2017-02-25/22:17:43.86           7.7580908       17.339808
2017-02-25/22:17:43.89           7.7654680       17.342813
2017-02-25/22:17:43.92           7.7640171       17.345818
2017-02-25/22:17:43.95           7.7704676       17.348823
2017-02-25/22:17:43.98           7.7780802       17.351926
2017-02-25/22:17:44.01           7.7738625       17.354322
2017-02-25/22:17:44.04           7.7877953       17.356279
2017-02-25/22:17:44.07           7.7873068       17.358236
2017-02-25/22:17:44.11           7.7858376       17.360255
2017-02-25/22:17:44.14           7.7988316       17.362212
2017-02-25/22:17:44.17           7.8027744       17.364169
2017-02-25/22:17:44.20           7.8098465       17.366126
2017-02-25/22:17:44.23           7.8093565       17.368146
2017-02-25/22:17:44.26           7.8018394       17.370102
2017-02-25/22:17:44.29           7.8033618       17.372059
2017-02-25/22:17:44.32           7.7985719       17.374016
2017-02-25/22:17:44.36           7.7993146       17.376036
2017-02-25/22:17:44.39           7.8012030       17.377993
2017-02-25/22:17:44.42           7.7936034       17.379949
2017-02-25/22:17:44.45           7.8019953       17.381906
2017-02-25/22:17:44.48           7.8080605       17.383926
2017-02-25/22:17:44.51           7.8131876       17.385883
2017-02-25/22:17:44.54           7.8266975       17.387840
2017-02-25/22:17:44.57           7.8293252       17.389796
2017-02-25/22:17:44.61           7.8429970       17.391816
2017-02-25/22:17:44.64           7.8557590       17.393773
2017-02-25/22:17:44.67           7.8631326       17.395730
2017-02-25/22:17:44.70           7.8675303       17.397687
2017-02-25/22:17:44.73           7.8682475       17.399706
2017-02-25/22:17:44.76           7.8823384       17.401663
2017-02-25/22:17:44.79           7.8962821       17.403620
2017-02-25/22:17:44.82           7.9122897       17.405577
2017-02-25/22:17:44.86           7.9271026       17.407597
2017-02-25/22:17:44.89           7.9378147       17.409553
2017-02-25/22:17:44.92           7.9487986       17.411510
2017-02-25/22:17:44.95           7.9605313       17.413467
2017-02-25/22:17:44.98           7.9799461       17.415487
2017-02-25/22:17:45.01           7.9905323       17.416795
2017-02-25/22:17:45.04           7.9951111       17.417636
2017-02-25/22:17:45.07           8.0052140       17.418476
2017-02-25/22:17:45.11           8.0197160       17.419343
2017-02-25/22:17:45.14           8.0273558       17.420184
2017-02-25/22:17:45.17           8.0455088       17.421024
2017-02-25/22:17:45.20           8.0632458       17.421864
2017-02-25/22:17:45.23           8.0913703       17.422732
2017-02-25/22:17:45.26           8.1094979       17.423572
2017-02-25/22:17:45.29           8.1401775       17.424412
2017-02-25/22:17:45.32           8.1604730       17.425252
2017-02-25/22:17:45.36           8.1830348       17.426120
2017-02-25/22:17:45.39           8.1911956       17.426960
2017-02-25/22:17:45.42           8.2118029       17.427800
2017-02-25/22:17:45.45           8.2265962       17.428641
2017-02-25/22:17:45.48           8.2470102       17.429508
2017-02-25/22:17:45.51           8.2547618       17.430348
2017-02-25/22:17:45.54           8.2739113       17.431189
2017-02-25/22:17:45.57           8.2771404       17.432029
2017-02-25/22:17:45.61           8.2932785       17.432896
2017-02-25/22:17:45.64           8.2985060       17.433737
2017-02-25/22:17:45.67           8.2990170       17.434577
2017-02-25/22:17:45.70           8.3020380       17.435417
2017-02-25/22:17:45.73           8.3001744       17.436285
2017-02-25/22:17:45.76           8.3002598       17.437125
2017-02-25/22:17:45.79           8.2997126       17.437965
2017-02-25/22:17:45.82           8.2963085       17.438805
2017-02-25/22:17:45.86           8.3100063       17.439673
2017-02-25/22:17:45.89           8.3121426       17.440513
2017-02-25/22:17:45.92           8.3239595       17.441353
2017-02-25/22:17:45.95           8.3411280       17.442194
2017-02-25/22:17:45.98           8.3502462       17.443061
2017-02-25/22:17:46.01           8.3598184       17.443218
2017-02-25/22:17:46.04           8.3510113       17.442882
2017-02-25/22:17:46.07           8.3450227       17.442546
2017-02-25/22:17:46.11           8.3339043       17.442199
2017-02-25/22:17:46.14           8.3190950       17.441863
2017-02-25/22:17:46.17           8.3040854       17.441526
2017-02-25/22:17:46.20           8.2888132       17.441190
2017-02-25/22:17:46.23           8.2820577       17.440843
2017-02-25/22:17:46.26           8.2697713       17.440507
2017-02-25/22:17:46.29           8.2549981       17.440171
2017-02-25/22:17:46.32           8.2418739       17.439835
2017-02-25/22:17:46.36           8.2325150       17.439487
2017-02-25/22:17:46.39           8.2299749       17.439151
2017-02-25/22:17:46.42           8.2211453       17.438815
2017-02-25/22:17:46.45           8.2115899       17.438479
2017-02-25/22:17:46.48           8.2052319       17.438132
2017-02-25/22:17:46.51           8.1953542       17.437796
2017-02-25/22:17:46.54           8.1889771       17.437459
2017-02-25/22:17:46.57           8.1769424       17.437123
2017-02-25/22:17:46.61           8.1704397       17.436776
2017-02-25/22:17:46.64           8.1588535       17.436440
2017-02-25/22:17:46.67           8.1321789       17.436104
2017-02-25/22:17:46.70           8.1120231       17.435767
2017-02-25/22:17:46.73           8.1018852       17.435420
2017-02-25/22:17:46.76           8.0808393       17.435084
2017-02-25/22:17:46.79           8.0443457       17.434748
2017-02-25/22:17:46.82           8.0217905       17.434412
2017-02-25/22:17:46.86           7.9995158       17.434065
2017-02-25/22:17:46.89           7.9816519       17.433729
2017-02-25/22:17:46.92           7.9694518       17.433392
2017-02-25/22:17:46.95           7.9687558       17.433056
2017-02-25/22:17:46.98           7.9695634       17.432709
2017-02-25/22:17:47.01           7.9653397       17.431661
2017-02-25/22:17:47.04           7.9650784       17.430100
2017-02-25/22:17:47.07           7.9709916       17.428538
2017-02-25/22:17:47.11           7.9704331       17.426926
2017-02-25/22:17:47.14           7.9788660       17.425365
2017-02-25/22:17:47.17           7.9835392       17.423803
2017-02-25/22:17:47.20           7.9784269       17.422242
2017-02-25/22:17:47.23           7.9734225       17.420630
2017-02-25/22:17:47.26           7.9650887       17.419069
2017-02-25/22:17:47.29           7.9539571       17.417507
2017-02-25/22:17:47.32           7.9259959       17.415946
2017-02-25/22:17:47.36           7.9121248       17.414334
2017-02-25/22:17:47.39           7.8895486       17.412772
2017-02-25/22:17:47.42           7.8725548       17.411211
2017-02-25/22:17:47.45           7.8595734       17.409649
2017-02-25/22:17:47.48           7.8443172       17.408037
2017-02-25/22:17:47.51           7.8301002       17.406476
2017-02-25/22:17:47.54           7.8094314       17.404914
2017-02-25/22:17:47.57           7.7953865       17.403353
2017-02-25/22:17:47.61           7.8005383       17.401741
2017-02-25/22:17:47.64           7.7989708       17.400179
2017-02-25/22:17:47.67           7.8021915       17.398618
2017-02-25/22:17:47.70           7.8009787       17.397056
2017-02-25/22:17:47.73           7.7909542       17.395444
2017-02-25/22:17:47.76           7.7851698       17.393883
2017-02-25/22:17:47.79           7.7809393       17.392321
2017-02-25/22:17:47.82           7.7904285       17.390760
2017-02-25/22:17:47.86           7.7816401       17.389148
2017-02-25/22:17:47.89           7.7719128       17.387587
2017-02-25/22:17:47.92           7.7693711       17.386025
2017-02-25/22:17:47.95           7.7622127       17.384464
2017-02-25/22:17:47.98           7.7505432       17.382852
2017-02-25/22:17:48.01           7.7596116       17.380549
2017-02-25/22:17:48.04           7.7714115       17.377712
2017-02-25/22:17:48.07           7.7699068       17.374875
2017-02-25/22:17:48.11           7.7609136       17.371946
2017-02-25/22:17:48.14           7.7650466       17.369108
2017-02-25/22:17:48.17           7.7812910       17.366271
2017-02-25/22:17:48.20           7.7861173       17.363433
2017-02-25/22:17:48.23           7.7968742       17.360505
2017-02-25/22:17:48.26           7.8016582       17.357667
2017-02-25/22:17:48.29           7.8012085       17.354830
2017-02-25/22:17:48.32           7.7953086       17.351992
2017-02-25/22:17:48.36           7.7895901       17.349063
2017-02-25/22:17:48.39           7.7942462       17.346226
2017-02-25/22:17:48.42           7.7929851       17.343389
2017-02-25/22:17:48.45           7.7871530       17.340551
2017-02-25/22:17:48.48           7.7877180       17.337622
2017-02-25/22:17:48.51           7.7765887       17.334785
2017-02-25/22:17:48.54           7.7796803       17.331948
2017-02-25/22:17:48.57           7.7687189       17.329110
2017-02-25/22:17:48.61           7.7690491       17.326181
2017-02-25/22:17:48.64           7.7765860       17.323344
2017-02-25/22:17:48.67           7.7753390       17.320507
2017-02-25/22:17:48.70           7.7962538       17.317669
2017-02-25/22:17:48.73           7.8046604       17.314740
2017-02-25/22:17:48.76           7.8113952       17.311903
2017-02-25/22:17:48.79           7.8310463       17.309065
2017-02-25/22:17:48.82           7.8524142       17.306228
2017-02-25/22:17:48.86           7.8751626       17.303299
2017-02-25/22:17:48.89           7.8960226       17.300462
2017-02-25/22:17:48.92           7.9058751       17.297624
2017-02-25/22:17:48.95           7.9100183       17.294787
2017-02-25/22:17:48.98           7.9135065       17.291858
2017-02-25/22:17:49.01           7.9272739       17.288258
2017-02-25/22:17:49.04           7.9404343       17.284107
2017-02-25/22:17:49.07           7.9416064       17.279957
2017-02-25/22:17:49.11           7.9429720       17.275672
2017-02-25/22:17:49.14           7.9459676       17.271521
2017-02-25/22:17:49.17           7.9507705       17.267370
2017-02-25/22:17:49.20           7.9765648       17.263220
2017-02-25/22:17:49.23           8.0066870       17.258935
2017-02-25/22:17:49.26           8.0225213       17.254784
2017-02-25/22:17:49.29           8.0443738       17.250633
2017-02-25/22:17:49.32           8.0627379       17.246483
2017-02-25/22:17:49.36           8.0845532       17.242198
2017-02-25/22:17:49.39           8.1151590       17.238047
2017-02-25/22:17:49.42           8.1449602       17.233896
2017-02-25/22:17:49.45           8.1612111       17.229746
2017-02-25/22:17:49.48           8.1779009       17.225461
2017-02-25/22:17:49.51           8.1979392       17.221310
2017-02-25/22:17:49.54           8.2198631       17.217159
2017-02-25/22:17:49.57           8.2235278       17.213009
2017-02-25/22:17:49.61           8.2408850       17.208724
2017-02-25/22:17:49.64           8.2708559       17.204573
2017-02-25/22:17:49.67           8.2782543       17.200422
2017-02-25/22:17:49.70           8.2913065       17.196272
2017-02-25/22:17:49.73           8.3100917       17.191987
2017-02-25/22:17:49.76           8.3293496       17.187836
2017-02-25/22:17:49.79           8.3385606       17.183686
2017-02-25/22:17:49.82           8.3594036       17.179535
2017-02-25/22:17:49.86           8.3940251       17.175250
2017-02-25/22:17:49.89           8.4191708       17.171099
2017-02-25/22:17:49.92           8.4481298       17.166949
2017-02-25/22:17:49.95           8.4710387       17.162798
2017-02-25/22:17:49.98           8.4900089       17.158513
2017-02-25/22:17:50.01           8.5178098       17.153579
2017-02-25/22:17:50.04           8.5394890       17.148078
2017-02-25/22:17:50.07           8.5557037       17.142578
2017-02-25/22:17:50.11           8.5693948       17.136900
2017-02-25/22:17:50.14           8.5776915       17.131400
2017-02-25/22:17:50.17           8.5967677       17.125899
2017-02-25/22:17:50.20           8.6001243       17.120399
2017-02-25/22:17:50.23           8.6167198       17.114721
2017-02-25/22:17:50.26           8.6371174       17.109221
2017-02-25/22:17:50.29           8.6568451       17.103720
2017-02-25/22:17:50.32           8.6768501       17.098220
2017-02-25/22:17:50.36           8.7060558       17.092542
2017-02-25/22:17:50.39           8.7252283       17.087042
2017-02-25/22:17:50.42           8.7462103       17.081541
2017-02-25/22:17:50.45           8.7576906       17.076041
2017-02-25/22:17:50.48           8.7742205       17.070363
2017-02-25/22:17:50.51           8.7981777       17.064863
2017-02-25/22:17:50.54           8.8326086       17.059362
2017-02-25/22:17:50.57           8.8525772       17.053862
2017-02-25/22:17:50.61           8.8799451       17.048184
2017-02-25/22:17:50.64           8.9014267       17.042684
2017-02-25/22:17:50.67           8.9305069       17.037184
2017-02-25/22:17:50.70           8.9468801       17.031683
2017-02-25/22:17:50.73           8.9693488       17.026005
2017-02-25/22:17:50.76           8.9881011       17.020505
2017-02-25/22:17:50.79           8.9953736       17.015005
2017-02-25/22:17:50.82           8.9872211       17.009504
2017-02-25/22:17:50.86           8.9902641       17.003826
2017-02-25/22:17:50.89           8.9911052       16.998326
2017-02-25/22:17:50.92           9.0047706       16.992826
2017-02-25/22:17:50.95           9.0019995       16.987325
2017-02-25/22:17:50.98           9.0210544       16.981647
2017-02-25/22:17:51.01           9.0343957       16.975348
2017-02-25/22:17:51.04           9.0540664       16.968472
2017-02-25/22:17:51.07           9.0807756       16.961595
2017-02-25/22:17:51.11           9.1014162       16.954497
2017-02-25/22:17:51.14           9.1270634       16.947621
2017-02-25/22:17:51.17           9.1366932       16.940744
2017-02-25/22:17:51.20           9.1479112       16.933868
2017-02-25/22:17:51.23           9.1643501       16.926770
2017-02-25/22:17:51.26           9.1729729       16.919893
2017-02-25/22:17:51.29           9.1815535       16.913017
2017-02-25/22:17:51.32           9.1900565       16.906140
2017-02-25/22:17:51.36           9.1908231       16.899042
2017-02-25/22:17:51.39           9.2077532       16.892166
2017-02-25/22:17:51.42           9.2072785       16.885289
2017-02-25/22:17:51.45           9.2198237       16.878413
2017-02-25/22:17:51.48           9.2237253       16.871315
2017-02-25/22:17:51.51           9.2454583       16.864438
2017-02-25/22:17:51.54           9.2719650       16.857562
2017-02-25/22:17:51.57           9.2913837       16.850685
2017-02-25/22:17:51.61           9.3143034       16.843587
2017-02-25/22:17:51.64           9.3505600       16.836711
2017-02-25/22:17:51.67           9.3690486       16.829834
2017-02-25/22:17:51.70           9.4095474       16.822958
2017-02-25/22:17:51.73           9.4375093       16.815860
2017-02-25/22:17:51.76           9.4712797       16.808983
2017-02-25/22:17:51.79           9.4945001       16.802107
2017-02-25/22:17:51.82           9.5134131       16.795230
2017-02-25/22:17:51.86           9.5403801       16.788354
2017-02-25/22:17:51.89           9.5512200       16.781256
2017-02-25/22:17:51.92           9.5665572       16.774379
2017-02-25/22:17:51.95           9.5908569       16.767503
2017-02-25/22:17:51.98           9.6049441       16.760627
2017-02-25/22:17:52.01           9.6323268       16.752719
2017-02-25/22:17:52.04           9.6606502       16.744448
2017-02-25/22:17:52.07           9.7073893       16.736176
2017-02-25/22:17:52.11           9.7475109       16.727905
2017-02-25/22:17:52.14           9.7955683       16.719368
2017-02-25/22:17:52.17           9.8551695       16.711097
2017-02-25/22:17:52.20           9.9007934       16.702826
2017-02-25/22:17:52.23           9.9467440       16.694554
2017-02-25/22:17:52.26           10.001910       16.686017
2017-02-25/22:17:52.29           10.051822       16.677746
2017-02-25/22:17:52.32           10.097777       16.669475
2017-02-25/22:17:52.36           10.124340       16.661203
2017-02-25/22:17:52.39           10.159243       16.652666
2017-02-25/22:17:52.42           10.180770       16.644395
2017-02-25/22:17:52.45           10.206726       16.636124
2017-02-25/22:17:52.48           10.244337       16.627852
2017-02-25/22:17:52.51           10.278839       16.619315
2017-02-25/22:17:52.54           10.315149       16.611044
2017-02-25/22:17:52.57           10.351988       16.602773
2017-02-25/22:17:52.61           10.398520       16.594501
2017-02-25/22:17:52.64           10.442940       16.585964
2017-02-25/22:17:52.67           10.485202       16.577693
2017-02-25/22:17:52.70           10.538799       16.569422
2017-02-25/22:17:52.73           10.590069       16.561150
2017-02-25/22:17:52.76           10.630937       16.552613
2017-02-25/22:17:52.79           10.679296       16.544342
2017-02-25/22:17:52.82           10.724948       16.536071
2017-02-25/22:17:52.86           10.778457       16.527799
2017-02-25/22:17:52.89           10.810409       16.519262
2017-02-25/22:17:52.92           10.847826       16.510991
2017-02-25/22:17:52.95           10.894059       16.502720
2017-02-25/22:17:52.98           10.936649       16.494449
2017-02-25/22:17:53.01           10.967594       16.485092
2017-02-25/22:17:53.04           11.008289       16.475410
2017-02-25/22:17:53.07           11.046919       16.465729
2017-02-25/22:17:53.11           11.075541       16.456048
2017-02-25/22:17:53.14           11.097214       16.446054
2017-02-25/22:17:53.17           11.139542       16.436373
2017-02-25/22:17:53.20           11.175797       16.426692
2017-02-25/22:17:53.23           11.199388       16.417010
2017-02-25/22:17:53.26           11.236496       16.407017
2017-02-25/22:17:53.29           11.273535       16.397335
2017-02-25/22:17:53.32           11.301406       16.387654
2017-02-25/22:17:53.36           11.333189       16.377973
2017-02-25/22:17:53.39           11.373785       16.367979
2017-02-25/22:17:53.42           11.409677       16.358298
2017-02-25/22:17:53.45           11.443680       16.348616
2017-02-25/22:17:53.48           11.473662       16.338935
2017-02-25/22:17:53.51           11.504941       16.328941
2017-02-25/22:17:53.54           11.522267       16.319260
2017-02-25/22:17:53.57           11.541161       16.309579
2017-02-25/22:17:53.61           11.565555       16.299897
2017-02-25/22:17:53.64           11.587270       16.289904
2017-02-25/22:17:53.67           11.602232       16.280222
2017-02-25/22:17:53.70           11.615222       16.270541
2017-02-25/22:17:53.73           11.619265       16.260860
2017-02-25/22:17:53.76           11.634092       16.250866
2017-02-25/22:17:53.79           11.646871       16.241185
2017-02-25/22:17:53.82           11.655137       16.231504
2017-02-25/22:17:53.86           11.676292       16.221822
2017-02-25/22:17:53.89           11.683751       16.211829
2017-02-25/22:17:53.92           11.695243       16.202147
2017-02-25/22:17:53.95           11.719472       16.192466
2017-02-25/22:17:53.98           11.743571       16.182785
2017-02-25/22:17:54.01           11.770645       16.171970
2017-02-25/22:17:54.04           11.781150       16.160873
2017-02-25/22:17:54.07           11.799219       16.149777
2017-02-25/22:17:54.11           11.825338       16.138681
2017-02-25/22:17:54.14           11.839769       16.127227
2017-02-25/22:17:54.17           11.857373       16.116131
2017-02-25/22:17:54.20           11.875474       16.105035
2017-02-25/22:17:54.23           11.871568       16.093939
2017-02-25/22:17:54.26           11.885658       16.082485
2017-02-25/22:17:54.29           11.886375       16.071389
2017-02-25/22:17:54.32           11.905963       16.060293
2017-02-25/22:17:54.36           11.922218       16.049197
2017-02-25/22:17:54.39           11.930695       16.037743
2017-02-25/22:17:54.42           11.940317       16.026647
2017-02-25/22:17:54.45           11.952135       16.015551
2017-02-25/22:17:54.48           11.964357       16.004455
2017-02-25/22:17:54.51           11.986942       15.993001
2017-02-25/22:17:54.54           11.986717       15.981905
2017-02-25/22:17:54.57           12.008082       15.970809
2017-02-25/22:17:54.61           12.013240       15.959713
2017-02-25/22:17:54.64           12.011397       15.948259
2017-02-25/22:17:54.67           12.014067       15.937163
2017-02-25/22:17:54.70           12.021373       15.926067
2017-02-25/22:17:54.73           12.017980       15.914971
2017-02-25/22:17:54.76           12.004906       15.903517
2017-02-25/22:17:54.79           11.988986       15.892421
2017-02-25/22:17:54.82           11.981217       15.881325
2017-02-25/22:17:54.86           11.968903       15.870229
2017-02-25/22:17:54.89           11.957080       15.858775
2017-02-25/22:17:54.92           11.945040       15.847679
2017-02-25/22:17:54.95           11.926245       15.836582
2017-02-25/22:17:54.98           11.902824       15.825486
2017-02-25/22:17:55.01           11.878928       15.813211
2017-02-25/22:17:55.04           11.850739       15.800701
2017-02-25/22:17:55.07           11.823225       15.788191
2017-02-25/22:17:55.11           11.787152       15.775681
2017-02-25/22:17:55.14           11.745635       15.762768
2017-02-25/22:17:55.17           11.701251       15.750258
2017-02-25/22:17:55.20           11.648900       15.737748
2017-02-25/22:17:55.23           11.600040       15.725237
2017-02-25/22:17:55.26           11.550769       15.712324
2017-02-25/22:17:55.29           11.508593       15.699814
2017-02-25/22:17:55.32           11.460021       15.687304
2017-02-25/22:17:55.36           11.409888       15.674794
2017-02-25/22:17:55.39           11.359338       15.661880
2017-02-25/22:17:55.42           11.306734       15.649370
2017-02-25/22:17:55.45           11.254929       15.636860
2017-02-25/22:17:55.48           11.207014       15.624350
2017-02-25/22:17:55.51           11.146296       15.611436
2017-02-25/22:17:55.54           11.076805       15.598926
2017-02-25/22:17:55.57           11.002598       15.586416
2017-02-25/22:17:55.61           10.923141       15.573906
2017-02-25/22:17:55.64           10.837213       15.560993
2017-02-25/22:17:55.67           10.754550       15.548482
2017-02-25/22:17:55.70           10.659618       15.535972
2017-02-25/22:17:55.73           10.558506       15.523462
2017-02-25/22:17:55.76           10.464084       15.510549
2017-02-25/22:17:55.79           10.368490       15.498039
2017-02-25/22:17:55.82           10.271787       15.485529
2017-02-25/22:17:55.86           10.167409       15.473019
2017-02-25/22:17:55.89           10.072911       15.460105
2017-02-25/22:17:55.92           9.9653910       15.447595
2017-02-25/22:17:55.95           9.8591048       15.435085
2017-02-25/22:17:55.98           9.7554686       15.422575
2017-02-25/22:17:56.01           9.6417466       15.408845
2017-02-25/22:17:56.04           9.5307266       15.394929
2017-02-25/22:17:56.07           9.4205978       15.381014
2017-02-25/22:17:56.11           9.3082060       15.367098
2017-02-25/22:17:56.14           9.2009849       15.352733
2017-02-25/22:17:56.17           9.0898069       15.338818
2017-02-25/22:17:56.20           8.9814957       15.324902
2017-02-25/22:17:56.23           8.8692824       15.310986
2017-02-25/22:17:56.26           8.7588563       15.296622
2017-02-25/22:17:56.29           8.6616457       15.282706
2017-02-25/22:17:56.32           8.5482716       15.268791
2017-02-25/22:17:56.36           8.4362600       15.254875
2017-02-25/22:17:56.39           8.3256281       15.240510
2017-02-25/22:17:56.42           8.2233002       15.226595
2017-02-25/22:17:56.45           8.1186477       15.212679
2017-02-25/22:17:56.48           8.0141925       15.198763
2017-02-25/22:17:56.51           7.9034836       15.184399
2017-02-25/22:17:56.54           7.7817900       15.170483
2017-02-25/22:17:56.57           7.6690049       15.156568
2017-02-25/22:17:56.61           7.5577409       15.142652
2017-02-25/22:17:56.64           7.4480329       15.128287
2017-02-25/22:17:56.67           7.3327436       15.114372
2017-02-25/22:17:56.70           7.2177174       15.100456
2017-02-25/22:17:56.73           7.1049545       15.086540
2017-02-25/22:17:56.76           6.9916488       15.072176
2017-02-25/22:17:56.79           6.8883484       15.058260
2017-02-25/22:17:56.82           6.8061041       15.044344
2017-02-25/22:17:56.86           6.7094211       15.030429
2017-02-25/22:17:56.89           6.6200975       15.016064
2017-02-25/22:17:56.92           6.5266298       15.002148
2017-02-25/22:17:56.95           6.4535984       14.988233
2017-02-25/22:17:56.98           6.3790814       14.974317
2017-02-25/22:17:57.01           6.3094695       14.959142
2017-02-25/22:17:57.04           6.2569525       14.943831
2017-02-25/22:17:57.07           6.2015036       14.928519
2017-02-25/22:17:57.11           6.1318139       14.913208
2017-02-25/22:17:57.14           6.0678610       14.897403
2017-02-25/22:17:57.17           6.0129694       14.882091
2017-02-25/22:17:57.20           5.9579970       14.866780
2017-02-25/22:17:57.23           5.8957213       14.851469
2017-02-25/22:17:57.26           5.8253522       14.835663
2017-02-25/22:17:57.29           5.7638942       14.820352
2017-02-25/22:17:57.32           5.6830174       14.805041
2017-02-25/22:17:57.36           5.6045279       14.789729
2017-02-25/22:17:57.39           5.5346192       14.773924
2017-02-25/22:17:57.42           5.4679924       14.758612
2017-02-25/22:17:57.45           5.3939312       14.743301
2017-02-25/22:17:57.48           5.3117566       14.727990
2017-02-25/22:17:57.51           5.2449874       14.712184
2017-02-25/22:17:57.54           5.1784735       14.696873
2017-02-25/22:17:57.57           5.1058933       14.681562
2017-02-25/22:17:57.61           5.0295700       14.666250
2017-02-25/22:17:57.64           4.9275089       14.650445
2017-02-25/22:17:57.67           4.8222623       14.635134
2017-02-25/22:17:57.70           4.6944547       14.619822
2017-02-25/22:17:57.73           4.5522825       14.604511
2017-02-25/22:17:57.76           4.4264154       14.588706
2017-02-25/22:17:57.79           4.2728937       14.573394
2017-02-25/22:17:57.82           4.1130458       14.558083
2017-02-25/22:17:57.86           3.9393863       14.542771
2017-02-25/22:17:57.89           3.7860418       14.526966
2017-02-25/22:17:57.92           3.6516230       14.511655
2017-02-25/22:17:57.95           3.5204592       14.496343
2017-02-25/22:17:57.98           3.4155189       14.481032
2017-02-25/22:17:58.01           3.3258502       14.464433
2017-02-25/22:17:58.04           3.2436019       14.447754
2017-02-25/22:17:58.07           3.1859442       14.431076
2017-02-25/22:17:58.11           3.1825754       14.414397
2017-02-25/22:17:58.14           3.2315134       14.397181
2017-02-25/22:17:58.17           3.3385889       14.380502
2017-02-25/22:17:58.20           3.5001487       14.363824
2017-02-25/22:17:58.23           3.7173295       14.347145
2017-02-25/22:17:58.26           3.9713559       14.329929
2017-02-25/22:17:58.29           4.2556075       14.313250
2017-02-25/22:17:58.32           4.5129942       14.296572
2017-02-25/22:17:58.36           4.7475643       14.279893
2017-02-25/22:17:58.39           4.9281053       14.262677
2017-02-25/22:17:58.42           5.0704242       14.245998
2017-02-25/22:17:58.45           5.1489224       14.229320
2017-02-25/22:17:58.48           5.1674086       14.212641
2017-02-25/22:17:58.51           5.1255705       14.195425
2017-02-25/22:17:58.54           5.0293762       14.178746
2017-02-25/22:17:58.57           4.8712585       14.162068
2017-02-25/22:17:58.61           4.7095410       14.145389
2017-02-25/22:17:58.64           4.5482251       14.128173
2017-02-25/22:17:58.67           4.3987728       14.111495
2017-02-25/22:17:58.70           4.2446273       14.094816
2017-02-25/22:17:58.73           4.0817122       14.078138
2017-02-25/22:17:58.76           3.9250158       14.060921
2017-02-25/22:17:58.79           3.7671684       14.044243
2017-02-25/22:17:58.82           3.6175562       14.027564
2017-02-25/22:17:58.86           3.4821955       14.010886
2017-02-25/22:17:58.89           3.3640124       13.993669
2017-02-25/22:17:58.92           3.2396347       13.976991
2017-02-25/22:17:58.95           3.1001190       13.960312
2017-02-25/22:17:58.98           2.9727946       13.943634
2017-02-25/22:17:59.01           2.8513401       13.925634
2017-02-25/22:17:59.04           2.7341588       13.907606
2017-02-25/22:17:59.07           2.6109749       13.889578
2017-02-25/22:17:59.11           2.4808520       13.871550
2017-02-25/22:17:59.14           2.3700019       13.852941
2017-02-25/22:17:59.17           2.2648615       13.834913
2017-02-25/22:17:59.20           2.1947865       13.816885
2017-02-25/22:17:59.23           2.1500490       13.798857
2017-02-25/22:17:59.26           2.1322321       13.780248
2017-02-25/22:17:59.29           2.1310093       13.762220
2017-02-25/22:17:59.32           2.1517803       13.744192
2017-02-25/22:17:59.36           2.2095473       13.726164
2017-02-25/22:17:59.39           2.3254125       13.707555
2017-02-25/22:17:59.42           2.4471196       13.689527
2017-02-25/22:17:59.45           2.5775380       13.671499
2017-02-25/22:17:59.48           2.7156636       13.653471
2017-02-25/22:17:59.51           2.8536558       13.634862
2017-02-25/22:17:59.54           2.9605117       13.616834
2017-02-25/22:17:59.57           3.0662818       13.598806
2017-02-25/22:17:59.61           3.1499242       13.580778
2017-02-25/22:17:59.64           3.2023700       13.562169
2017-02-25/22:17:59.67           3.2244395       13.544141
2017-02-25/22:17:59.70           3.2266180       13.526113
2017-02-25/22:17:59.73           3.2367041       13.508085
2017-02-25/22:17:59.76           3.2130807       13.489476
2017-02-25/22:17:59.79           3.1814310       13.471448
2017-02-25/22:17:59.82           3.1454155       13.453420
2017-02-25/22:17:59.86           3.0949018       13.435392
2017-02-25/22:17:59.89           3.0622440       13.416783
2017-02-25/22:17:59.92           3.0463496       13.398755
2017-02-25/22:17:59.95           3.0143812       13.380727
2017-02-25/22:17:59.98           2.9976031       13.362699
2017-02-25/22:18:00.01           2.9743621       13.343331
2017-02-25/22:18:00.04           2.9652638       13.323995
2017-02-25/22:18:00.07           2.9483737       13.304660
2017-02-25/22:18:00.11           2.9315491       13.285324
2017-02-25/22:18:00.14           2.9154746       13.265365
2017-02-25/22:18:00.17           2.8783356       13.246030
2017-02-25/22:18:00.20           2.8255784       13.226694
2017-02-25/22:18:00.23           2.7715033       13.207359
2017-02-25/22:18:00.26           2.7089102       13.187400
2017-02-25/22:18:00.29           2.6300367       13.168064
2017-02-25/22:18:00.32           2.5319567       13.148729
2017-02-25/22:18:00.36           2.4327959       13.129394
2017-02-25/22:18:00.39           2.3275774       13.109435
2017-02-25/22:18:00.42           2.2241236       13.090099
2017-02-25/22:18:00.45           2.1199879       13.070764
2017-02-25/22:18:00.48           2.0186551       13.051428
2017-02-25/22:18:00.51           1.9231982       13.031469
2017-02-25/22:18:00.54           1.8223745       13.012134
2017-02-25/22:18:00.57           1.7259699       12.992798
2017-02-25/22:18:00.61           1.6380909       12.973463
2017-02-25/22:18:00.64           1.5526037       12.953504
2017-02-25/22:18:00.67           1.4690169       12.934168
2017-02-25/22:18:00.70           1.3951603       12.914833
2017-02-25/22:18:00.73           1.3277793       12.895497
2017-02-25/22:18:00.76           1.2680398       12.875538
2017-02-25/22:18:00.79           1.2153772       12.856203
2017-02-25/22:18:00.82           1.1714179       12.836868
2017-02-25/22:18:00.86           1.1337307       12.817532
2017-02-25/22:18:00.89           1.0924416       12.797573
2017-02-25/22:18:00.92           1.0625252       12.778237
2017-02-25/22:18:00.95           1.0354710       12.758902
2017-02-25/22:18:00.98           1.0115475       12.739567
2017-02-25/22:18:01.01          0.98403260       12.718869
2017-02-25/22:18:01.04          0.95914279       12.698263
2017-02-25/22:18:01.07          0.92942203       12.677656
2017-02-25/22:18:01.11          0.91460966       12.657049
2017-02-25/22:18:01.14          0.89273150       12.635778
2017-02-25/22:18:01.17          0.87471125       12.615171
2017-02-25/22:18:01.20          0.85054745       12.594564
2017-02-25/22:18:01.23          0.82147757       12.573957
2017-02-25/22:18:01.26          0.78022144       12.552686
2017-02-25/22:18:01.29          0.74146657       12.532079
2017-02-25/22:18:01.32          0.70108768       12.511473
2017-02-25/22:18:01.36          0.66001937       12.490866
2017-02-25/22:18:01.39          0.61184088       12.469594
2017-02-25/22:18:01.42          0.57255433       12.448988
2017-02-25/22:18:01.45          0.54928352       12.428381
2017-02-25/22:18:01.48          0.51533300       12.407774
2017-02-25/22:18:01.51          0.49078783       12.386503
2017-02-25/22:18:01.54          0.45685364       12.365896
2017-02-25/22:18:01.57          0.42101377       12.345289
2017-02-25/22:18:01.61          0.38115427       12.324682
2017-02-25/22:18:01.64          0.33701420       12.303411
2017-02-25/22:18:01.67          0.27357708       12.282804
2017-02-25/22:18:01.70          0.20877205       12.262197
2017-02-25/22:18:01.73          0.12653331       12.241591
2017-02-25/22:18:01.76         0.042809733       12.220319
2017-02-25/22:18:01.79        -0.043646860       12.199712
2017-02-25/22:18:01.82         -0.12459785       12.179106
2017-02-25/22:18:01.86         -0.21339213       12.158499
2017-02-25/22:18:01.89         -0.32356645       12.137228
2017-02-25/22:18:01.92         -0.42599234       12.116621
2017-02-25/22:18:01.95         -0.53026855       12.096014
2017-02-25/22:18:01.98         -0.64488680       12.075407
2017-02-25/22:18:02.01         -0.76910701       12.053421
2017-02-25/22:18:02.04         -0.88903817       12.031584
2017-02-25/22:18:02.07          -1.0138643       12.009746
2017-02-25/22:18:02.11          -1.1305670       11.987908
2017-02-25/22:18:02.14          -1.2365580       11.965367
2017-02-25/22:18:02.17          -1.3081007       11.943529
2017-02-25/22:18:02.20          -1.3949466       11.921691
2017-02-25/22:18:02.23          -1.4639596       11.899854
2017-02-25/22:18:02.26          -1.5253222       11.877312
2017-02-25/22:18:02.29          -1.5738081       11.855474
2017-02-25/22:18:02.32          -1.6153781       11.833637
2017-02-25/22:18:02.36          -1.6506797       11.811799
2017-02-25/22:18:02.39          -1.6861381       11.789257
2017-02-25/22:18:02.42          -1.7263168       11.767420
2017-02-25/22:18:02.45          -1.7761603       11.745582
2017-02-25/22:18:02.48          -1.8152543       11.723744
2017-02-25/22:18:02.51          -1.8708819       11.701203
2017-02-25/22:18:02.54          -1.9195948       11.679365
2017-02-25/22:18:02.57          -1.9724721       11.657527
2017-02-25/22:18:02.61          -2.0228128       11.635690
2017-02-25/22:18:02.64          -2.0792935       11.613148
2017-02-25/22:18:02.67          -2.1231828       11.591310
2017-02-25/22:18:02.70          -2.1602400       11.569473
2017-02-25/22:18:02.73          -2.2094105       11.547635
2017-02-25/22:18:02.76          -2.2365093       11.525093
2017-02-25/22:18:02.79          -2.2608872       11.503256
2017-02-25/22:18:02.82          -2.2773579       11.481418
2017-02-25/22:18:02.86          -2.2719701       11.459580
2017-02-25/22:18:02.89          -2.2810219       11.437038
2017-02-25/22:18:02.92          -2.2830441       11.415201
2017-02-25/22:18:02.95          -2.2925782       11.393363
2017-02-25/22:18:02.98          -2.2903803       11.371526
2017-02-25/22:18:03.01          -2.2910066       11.348299
2017-02-25/22:18:03.04          -2.3096208       11.325283
2017-02-25/22:18:03.07          -2.3116279       11.302267
2017-02-25/22:18:03.11          -2.3313916       11.279250
2017-02-25/22:18:03.14          -2.3489106       11.255492
2017-02-25/22:18:03.17          -2.3540380       11.232475
2017-02-25/22:18:03.20          -2.3653827       11.209459
2017-02-25/22:18:03.23          -2.3812043       11.186442
2017-02-25/22:18:03.26          -2.3996396       11.162684
2017-02-25/22:18:03.29          -2.4059256       11.139667
2017-02-25/22:18:03.32          -2.4105773       11.116651
2017-02-25/22:18:03.36          -2.4300788       11.093635
2017-02-25/22:18:03.39          -2.4371779       11.069876
2017-02-25/22:18:03.42          -2.4582386       11.046859
2017-02-25/22:18:03.45          -2.4820248       11.023843
2017-02-25/22:18:03.48          -2.4943151       11.000827
2017-02-25/22:18:03.51          -2.5206820       10.977068
2017-02-25/22:18:03.54          -2.5547731       10.954052
2017-02-25/22:18:03.57          -2.5984680       10.931035
2017-02-25/22:18:03.61          -2.6557823       10.908019
2017-02-25/22:18:03.64          -2.7042352       10.884260
2017-02-25/22:18:03.67          -2.7824116       10.861244
2017-02-25/22:18:03.70          -2.8492202       10.838228
2017-02-25/22:18:03.73          -2.9313483       10.815211
2017-02-25/22:18:03.76          -3.0238843       10.791452
2017-02-25/22:18:03.79          -3.1038365       10.768436
2017-02-25/22:18:03.82          -3.2008685       10.745420
2017-02-25/22:18:03.86          -3.2908269       10.722403
2017-02-25/22:18:03.89          -3.3765482       10.698645
2017-02-25/22:18:03.92          -3.4913579       10.675628
2017-02-25/22:18:03.95          -3.5879174       10.652612
2017-02-25/22:18:03.98          -3.7096717       10.629596
2017-02-25/22:18:04.01          -3.8259915       10.605186
2017-02-25/22:18:04.04          -3.9465919       10.581050
2017-02-25/22:18:04.07          -4.0770697       10.556913
2017-02-25/22:18:04.11          -4.1932527       10.532776
2017-02-25/22:18:04.14          -4.3280272       10.507861
2017-02-25/22:18:04.17          -4.4814443       10.483724
2017-02-25/22:18:04.20          -4.6157138       10.459588
2017-02-25/22:18:04.23          -4.7631457       10.435451
2017-02-25/22:18:04.26          -4.9183434       10.410536
2017-02-25/22:18:04.29          -5.0746970       10.386399
2017-02-25/22:18:04.32          -5.2367863       10.362262
2017-02-25/22:18:04.36          -5.4003149       10.338126
2017-02-25/22:18:04.39          -5.5801139       10.313210
2017-02-25/22:18:04.42          -5.7550751       10.289074
2017-02-25/22:18:04.45          -5.9217103       10.264937
2017-02-25/22:18:04.48          -6.0938699       10.240800
2017-02-25/22:18:04.51          -6.2653094       10.215885
2017-02-25/22:18:04.54          -6.4310945       10.191748
2017-02-25/22:18:04.57          -6.5979166       10.167612
2017-02-25/22:18:04.61          -6.7578806       10.143475
2017-02-25/22:18:04.64          -6.9262322       10.118560
2017-02-25/22:18:04.67          -7.0825337       10.094423
2017-02-25/22:18:04.70          -7.2428131       10.070286
2017-02-25/22:18:04.73          -7.3964995       10.046150
2017-02-25/22:18:04.76          -7.5591085       10.021235
2017-02-25/22:18:04.79          -7.7214669       9.9970978
2017-02-25/22:18:04.82          -7.8756071       9.9729612
2017-02-25/22:18:04.86          -8.0222592       9.9488244
2017-02-25/22:18:04.89          -8.1889816       9.9239092
2017-02-25/22:18:04.92          -8.3438693       9.8997725
2017-02-25/22:18:04.95          -8.5048951       9.8756359
2017-02-25/22:18:04.98          -8.6612033       9.8514991
2017-02-25/22:18:05.01          -8.8210532       9.8259633
2017-02-25/22:18:05.04          -8.9745559       9.8007575
2017-02-25/22:18:05.07          -9.1195845       9.7755520
2017-02-25/22:18:05.11          -9.2740687       9.7503462
2017-02-25/22:18:05.14          -9.4289455       9.7243277
2017-02-25/22:18:05.17          -9.5707030       9.6991219
2017-02-25/22:18:05.20          -9.7176328       9.6739164
2017-02-25/22:18:05.23          -9.8700857       9.6487106
2017-02-25/22:18:05.26          -10.028018       9.6226921
2017-02-25/22:18:05.29          -10.186070       9.5974863
2017-02-25/22:18:05.32          -10.343077       9.5722808
2017-02-25/22:18:05.36          -10.504703       9.5470750
2017-02-25/22:18:05.39          -10.657877       9.5210564
2017-02-25/22:18:05.42          -10.811548       9.4958507
2017-02-25/22:18:05.45          -10.964739       9.4706452
2017-02-25/22:18:05.48          -11.114320       9.4454394
2017-02-25/22:18:05.51          -11.263909       9.4194208
2017-02-25/22:18:05.54          -11.419792       9.3942151
2017-02-25/22:18:05.57          -11.572301       9.3690096
2017-02-25/22:18:05.61          -11.705327       9.3438038
2017-02-25/22:18:05.64          -11.840585       9.3177852
2017-02-25/22:18:05.67          -11.995625       9.2925795
2017-02-25/22:18:05.70          -12.153900       9.2673740
2017-02-25/22:18:05.73          -12.309799       9.2421682
2017-02-25/22:18:05.76          -12.464191       9.2161496
2017-02-25/22:18:05.79          -12.618248       9.1909439
2017-02-25/22:18:05.82          -12.753813       9.1657384
2017-02-25/22:18:05.86          -12.890213       9.1405326
2017-02-25/22:18:05.89          -13.051984       9.1145140
2017-02-25/22:18:05.92          -13.214620       9.0893083
2017-02-25/22:18:05.95          -13.351883       9.0641027
2017-02-25/22:18:05.98          -13.483762       9.0388970
2017-02-25/22:18:06.01          -13.635148       9.0122941
2017-02-25/22:18:06.04          -13.794445       8.9860821
2017-02-25/22:18:06.07          -13.947676       8.9598703
2017-02-25/22:18:06.11          -14.095339       8.9336582
2017-02-25/22:18:06.14          -14.237991       8.9066009
2017-02-25/22:18:06.17          -14.369388       8.8803889
2017-02-25/22:18:06.20          -14.503957       8.8541770
2017-02-25/22:18:06.23          -14.649261       8.8279650
2017-02-25/22:18:06.26          -14.789822       8.8009076
2017-02-25/22:18:06.29          -14.915167       8.7746956
2017-02-25/22:18:06.32          -15.037950       8.7484838
2017-02-25/22:18:06.36          -15.152630       8.7222717
2017-02-25/22:18:06.39          -15.278345       8.6952144
2017-02-25/22:18:06.42          -15.405236       8.6690024
2017-02-25/22:18:06.45          -15.532790       8.6427905
2017-02-25/22:18:06.48          -15.644615       8.6165785
2017-02-25/22:18:06.51          -15.748367       8.5895212
2017-02-25/22:18:06.54          -15.857715       8.5633091
2017-02-25/22:18:06.57          -15.951092       8.5370973
2017-02-25/22:18:06.61          -16.041025       8.5108852
2017-02-25/22:18:06.64          -16.136748       8.4838279
2017-02-25/22:18:06.67          -16.224490       8.4576159
2017-02-25/22:18:06.70          -16.318632       8.4314040
2017-02-25/22:18:06.73          -16.404190       8.4051920
2017-02-25/22:18:06.76          -16.496792       8.3781347
2017-02-25/22:18:06.79          -16.600647       8.3519226
2017-02-25/22:18:06.82          -16.692202       8.3257108
2017-02-25/22:18:06.86          -16.799729       8.2994988
2017-02-25/22:18:06.89          -16.902031       8.2724414
2017-02-25/22:18:06.92          -17.003025       8.2462294
2017-02-25/22:18:06.95          -17.103768       8.2200176
2017-02-25/22:18:06.98          -17.202270       8.1938055
2017-02-25/22:18:07.01          -17.308206       8.1662046
2017-02-25/22:18:07.04          -17.415489       8.1390563
2017-02-25/22:18:07.07          -17.524464       8.1119083
2017-02-25/22:18:07.11          -17.635060       8.0847600
2017-02-25/22:18:07.14          -17.737294       8.0567363
2017-02-25/22:18:07.17          -17.842390       8.0295880
2017-02-25/22:18:07.20          -17.956974       8.0024399
2017-02-25/22:18:07.23          -18.069071       7.9752917
2017-02-25/22:18:07.26          -18.177706       7.9472679
2017-02-25/22:18:07.29          -18.273416       7.9201197
2017-02-25/22:18:07.32          -18.373816       7.8929716
2017-02-25/22:18:07.36          -18.454434       7.8658234
2017-02-25/22:18:07.39          -18.551803       7.8377996
2017-02-25/22:18:07.42          -18.641899       7.8106514
2017-02-25/22:18:07.45          -18.735787       7.7835033
2017-02-25/22:18:07.48          -18.800621       7.7563551
2017-02-25/22:18:07.51          -18.859901       7.7283313
2017-02-25/22:18:07.54          -18.918676       7.7011831
2017-02-25/22:18:07.57          -18.983389       7.6740350
2017-02-25/22:18:07.61          -19.032576       7.6468867
2017-02-25/22:18:07.64          -19.096132       7.6188630
2017-02-25/22:18:07.67          -19.133211       7.5917147
2017-02-25/22:18:07.70          -19.177646       7.5645667
2017-02-25/22:18:07.73          -19.223589       7.5374184
2017-02-25/22:18:07.76          -19.274709       7.5093947
2017-02-25/22:18:07.79          -19.339984       7.4822464
2017-02-25/22:18:07.82          -19.395726       7.4550984
2017-02-25/22:18:07.86          -19.441801       7.4279501
2017-02-25/22:18:07.89          -19.508739       7.3999264
2017-02-25/22:18:07.92          -19.560427       7.3727781
2017-02-25/22:18:07.95          -19.617843       7.3456301
2017-02-25/22:18:07.98          -19.695938       7.3184818
2017-02-25/22:18:08.01          -19.772219       7.2899535
2017-02-25/22:18:08.04          -19.844491       7.2619362
2017-02-25/22:18:08.07          -19.909606       7.2339191
2017-02-25/22:18:08.11          -19.988985       7.2059018
2017-02-25/22:18:08.14          -20.071886       7.1769810
2017-02-25/22:18:08.17          -20.143333       7.1489637
2017-02-25/22:18:08.20          -20.220005       7.1209466
2017-02-25/22:18:08.23          -20.313737       7.0929293
2017-02-25/22:18:08.26          -20.380244       7.0640085
2017-02-25/22:18:08.29          -20.452715       7.0359912
2017-02-25/22:18:08.32          -20.531712       7.0079741
2017-02-25/22:18:08.36          -20.615981       6.9799568
2017-02-25/22:18:08.39          -20.695129       6.9510360
2017-02-25/22:18:08.42          -20.785195       6.9230188
2017-02-25/22:18:08.45          -20.874603       6.8950017
2017-02-25/22:18:08.48          -20.971779       6.8669844
2017-02-25/22:18:08.51          -21.049168       6.8380636
2017-02-25/22:18:08.54          -21.131705       6.8100463
2017-02-25/22:18:08.57          -21.207367       6.7820292
2017-02-25/22:18:08.61          -21.295432       6.7540119
2017-02-25/22:18:08.64          -21.385400       6.7250911
2017-02-25/22:18:08.67          -21.481421       6.6970738
2017-02-25/22:18:08.70          -21.586438       6.6690567
2017-02-25/22:18:08.73          -21.693109       6.6410394
2017-02-25/22:18:08.76          -21.788140       6.6121186
2017-02-25/22:18:08.79          -21.890907       6.5841013
2017-02-25/22:18:08.82          -22.009024       6.5560843
2017-02-25/22:18:08.86          -22.111909       6.5280670
2017-02-25/22:18:08.89          -22.216603       6.4991462
2017-02-25/22:18:08.92          -22.315073       6.4711289
2017-02-25/22:18:08.95          -22.411394       6.4431118
2017-02-25/22:18:08.98          -22.493690       6.4150945
2017-02-25/22:18:09.01          -22.572203       6.3857067
2017-02-25/22:18:09.04          -22.660686       6.3568850
2017-02-25/22:18:09.07          -22.750038       6.3280636
2017-02-25/22:18:09.11          -22.829390       6.2992420
2017-02-25/22:18:09.14          -22.916263       6.2694909
2017-02-25/22:18:09.17          -22.983347       6.2406693
2017-02-25/22:18:09.20          -23.052877       6.2118479
2017-02-25/22:18:09.23          -23.115971       6.1830263
2017-02-25/22:18:09.26          -23.175202       6.1532752
2017-02-25/22:18:09.29          -23.230323       6.1244536
2017-02-25/22:18:09.32          -23.284634       6.0956322
2017-02-25/22:18:09.36          -23.330943       6.0668105
2017-02-25/22:18:09.39          -23.363140       6.0370595
2017-02-25/22:18:09.42          -23.392794       6.0082378
2017-02-25/22:18:09.45          -23.445428       5.9794164
2017-02-25/22:18:09.48          -23.485787       5.9505948
2017-02-25/22:18:09.51          -23.526048       5.9208437
2017-02-25/22:18:09.54          -23.569113       5.8920221
2017-02-25/22:18:09.57          -23.610390       5.8632007
2017-02-25/22:18:09.61          -23.644739       5.8343790
2017-02-25/22:18:09.64          -23.691625       5.8046280
2017-02-25/22:18:09.67          -23.748667       5.7758063
2017-02-25/22:18:09.70          -23.802743       5.7469849
2017-02-25/22:18:09.73          -23.854718       5.7181633
2017-02-25/22:18:09.76          -23.906344       5.6884122
2017-02-25/22:18:09.79          -23.957215       5.6595906
2017-02-25/22:18:09.82          -24.005523       5.6307692
2017-02-25/22:18:09.86          -24.045380       5.6019476
2017-02-25/22:18:09.89          -24.094026       5.5721965
2017-02-25/22:18:09.92          -24.121083       5.5433749
2017-02-25/22:18:09.95          -24.134079       5.5145535
2017-02-25/22:18:09.98          -24.158389       5.4857318
2017-02-25/22:18:10.01          -24.172042       5.4555641
2017-02-25/22:18:10.04          -24.186001       5.4260248
2017-02-25/22:18:10.07          -24.207383       5.3964858
2017-02-25/22:18:10.11          -24.226615       5.3669465
2017-02-25/22:18:10.14          -24.252058       5.3364546
2017-02-25/22:18:10.17          -24.271249       5.3069154
2017-02-25/22:18:10.20          -24.300948       5.2773763
2017-02-25/22:18:10.23          -24.338513       5.2478370
2017-02-25/22:18:10.26          -24.368768       5.2173452
2017-02-25/22:18:10.29          -24.387785       5.1878059
2017-02-25/22:18:10.32          -24.417150       5.1582669
2017-02-25/22:18:10.36          -24.427828       5.1287276
2017-02-25/22:18:10.39          -24.441838       5.0982357
2017-02-25/22:18:10.42          -24.445966       5.0686965
2017-02-25/22:18:10.45          -24.441257       5.0391574
2017-02-25/22:18:10.48          -24.449207       5.0096181
2017-02-25/22:18:10.51          -24.441467       4.9791263
2017-02-25/22:18:10.54          -24.436509       4.9495870
2017-02-25/22:18:10.57          -24.431963       4.9200480
2017-02-25/22:18:10.61          -24.409956       4.8905087
2017-02-25/22:18:10.64          -24.398331       4.8600169
2017-02-25/22:18:10.67          -24.382712       4.8304776
2017-02-25/22:18:10.70          -24.385607       4.8009385
2017-02-25/22:18:10.73          -24.383086       4.7713993
2017-02-25/22:18:10.76          -24.368841       4.7409074
2017-02-25/22:18:10.79          -24.363388       4.7113681
2017-02-25/22:18:10.82          -24.353568       4.6818291
2017-02-25/22:18:10.86          -24.352682       4.6522898
2017-02-25/22:18:10.89          -24.363473       4.6217980
2017-02-25/22:18:10.92          -24.372231       4.5922587
2017-02-25/22:18:10.95          -24.372574       4.5627197
2017-02-25/22:18:10.98          -24.376383       4.5331804
2017-02-25/22:18:11.01          -24.386411       4.5023051
2017-02-25/22:18:11.04          -24.392670       4.4721056
2017-02-25/22:18:11.07          -24.402913       4.4419062
2017-02-25/22:18:11.11          -24.417173       4.4117067
2017-02-25/22:18:11.14          -24.422064       4.3805333
2017-02-25/22:18:11.17          -24.421058       4.3503337
2017-02-25/22:18:11.20          -24.418922       4.3201344
2017-02-25/22:18:11.23          -24.419730       4.2899348
2017-02-25/22:18:11.26          -24.407820       4.2587614
2017-02-25/22:18:11.29          -24.390970       4.2285618
2017-02-25/22:18:11.32          -24.370048       4.1983625
2017-02-25/22:18:11.36          -24.354700       4.1681629
2017-02-25/22:18:11.39          -24.342424       4.1369895
2017-02-25/22:18:11.42          -24.333826       4.1067899
2017-02-25/22:18:11.45          -24.329458       4.0765906
2017-02-25/22:18:11.48          -24.333999       4.0463910
2017-02-25/22:18:11.51          -24.343191       4.0152176
2017-02-25/22:18:11.54          -24.345047       3.9850180
2017-02-25/22:18:11.57          -24.353031       3.9548187
2017-02-25/22:18:11.61          -24.369458       3.9246192
2017-02-25/22:18:11.64          -24.383507       3.8934457
2017-02-25/22:18:11.67          -24.383097       3.8632462
2017-02-25/22:18:11.70          -24.391216       3.8330468
2017-02-25/22:18:11.73          -24.397945       3.8028473
2017-02-25/22:18:11.76          -24.386224       3.7716738
2017-02-25/22:18:11.79          -24.384034       3.7414743
2017-02-25/22:18:11.82          -24.386668       3.7112749
2017-02-25/22:18:11.86          -24.382451       3.6810754
2017-02-25/22:18:11.89          -24.382597       3.6499020
2017-02-25/22:18:11.92          -24.373598       3.6197024
2017-02-25/22:18:11.95          -24.367042       3.5895031
2017-02-25/22:18:11.98          -24.359335       3.5593035
2017-02-25/22:18:12.01          -24.345509       3.5277991
2017-02-25/22:18:12.04          -24.344626       3.4970294
2017-02-25/22:18:12.07          -24.326232       3.4662600
2017-02-25/22:18:12.11          -24.329068       3.4354904
2017-02-25/22:18:12.14          -24.330908       3.4037285
2017-02-25/22:18:12.17          -24.324171       3.3729589
2017-02-25/22:18:12.20          -24.323695       3.3421895
2017-02-25/22:18:12.23          -24.326354       3.3114199
2017-02-25/22:18:12.26          -24.322334       3.2796580
2017-02-25/22:18:12.29          -24.311349       3.2488883
2017-02-25/22:18:12.32          -24.301616       3.2181190
2017-02-25/22:18:12.36          -24.298805       3.1873493
2017-02-25/22:18:12.39          -24.275907       3.1555874
2017-02-25/22:18:12.42          -24.265266       3.1248178
2017-02-25/22:18:12.45          -24.254042       3.0940484
2017-02-25/22:18:12.48          -24.247078       3.0632788
2017-02-25/22:18:12.51          -24.228062       3.0315169
2017-02-25/22:18:12.54          -24.227189       3.0007473
2017-02-25/22:18:12.57          -24.232135       2.9699779
2017-02-25/22:18:12.61          -24.246354       2.9392082
2017-02-25/22:18:12.64          -24.250314       2.9074464
2017-02-25/22:18:12.67          -24.247509       2.8766767
2017-02-25/22:18:12.70          -24.240813       2.8459073
2017-02-25/22:18:12.73          -24.239203       2.8151377
2017-02-25/22:18:12.76          -24.235368       2.7833758
2017-02-25/22:18:12.79          -24.238185       2.7526062
2017-02-25/22:18:12.82          -24.222117       2.7218368
2017-02-25/22:18:12.86          -24.213657       2.6910672
2017-02-25/22:18:12.89          -24.186962       2.6593053
2017-02-25/22:18:12.92          -24.168015       2.6285356
2017-02-25/22:18:12.95          -24.154801       2.5977662
2017-02-25/22:18:12.98          -24.138790       2.5669966
2017-02-25/22:18:13.01          -24.121302       2.5349425
2017-02-25/22:18:13.04          -24.099532       2.5036697
2017-02-25/22:18:13.07          -24.085656       2.4723970
2017-02-25/22:18:13.11          -24.062677       2.4411242
2017-02-25/22:18:13.14          -24.037649       2.4088428
2017-02-25/22:18:13.17          -24.005119       2.3775700
2017-02-25/22:18:13.20          -23.989607       2.3462973
2017-02-25/22:18:13.23          -23.964721       2.3150245
2017-02-25/22:18:13.26          -23.937195       2.2827431
2017-02-25/22:18:13.29          -23.893265       2.2514702
2017-02-25/22:18:13.32          -23.863853       2.2201976
2017-02-25/22:18:13.36          -23.810000       2.1889248
2017-02-25/22:18:13.39          -23.771261       2.1566434
2017-02-25/22:18:13.42          -23.734798       2.1253705
2017-02-25/22:18:13.45          -23.695256       2.0940979
2017-02-25/22:18:13.48          -23.640803       2.0628250
2017-02-25/22:18:13.51          -23.595787       2.0305437
2017-02-25/22:18:13.54          -23.544233       1.9992708
2017-02-25/22:18:13.57          -23.511604       1.9679982
2017-02-25/22:18:13.61          -23.454278       1.9367253
2017-02-25/22:18:13.64          -23.424646       1.9044440
2017-02-25/22:18:13.67          -23.392431       1.8731711
2017-02-25/22:18:13.70          -23.360534       1.8418985
2017-02-25/22:18:13.73          -23.340067       1.8106256
2017-02-25/22:18:13.76          -23.324819       1.7783443
2017-02-25/22:18:13.79          -23.309106       1.7470714
2017-02-25/22:18:13.82          -23.308769       1.7157988
2017-02-25/22:18:13.86          -23.320267       1.6845259
2017-02-25/22:18:13.89          -23.339002       1.6522446
2017-02-25/22:18:13.92          -23.340339       1.6209717
2017-02-25/22:18:13.95          -23.350070       1.5896991
2017-02-25/22:18:13.98          -23.356763       1.5584262
2017-02-25/22:18:14.01          -23.371127       1.5259010
2017-02-25/22:18:14.04          -23.387123       1.4942082
2017-02-25/22:18:14.07          -23.424813       1.4625157
2017-02-25/22:18:14.11          -23.449544       1.4308229
2017-02-25/22:18:14.14          -23.468025       1.3981081
2017-02-25/22:18:14.17          -23.494700       1.3664153
2017-02-25/22:18:14.20          -23.542810       1.3347227
2017-02-25/22:18:14.23          -23.587931       1.3030299
2017-02-25/22:18:14.26          -23.653257       1.2703151
2017-02-25/22:18:14.29          -23.715615       1.2386223
2017-02-25/22:18:14.32          -23.782356       1.2069298
2017-02-25/22:18:14.36          -23.833047       1.1752370
2017-02-25/22:18:14.39          -23.909624       1.1425221
2017-02-25/22:18:14.42          -23.987160       1.1108293
2017-02-25/22:18:14.45          -24.064264       1.0791368
2017-02-25/22:18:14.48          -24.139022       1.0474440
2017-02-25/22:18:14.51          -24.220952       1.0147292
2017-02-25/22:18:14.54          -24.282975      0.98303636
2017-02-25/22:18:14.57          -24.357554      0.95134381
2017-02-25/22:18:14.61          -24.440551      0.91965101
2017-02-25/22:18:14.64          -24.527156      0.88693619
2017-02-25/22:18:14.67          -24.603497      0.85524339
2017-02-25/22:18:14.70          -24.683176      0.82355084
2017-02-25/22:18:14.73          -24.774139      0.79185804
2017-02-25/22:18:14.76          -24.858752      0.75914322
2017-02-25/22:18:14.79          -24.952915      0.72745042
2017-02-25/22:18:14.82          -25.056560      0.69575787
2017-02-25/22:18:14.86          -25.161607      0.66406507
2017-02-25/22:18:14.89          -25.255531      0.63135025
2017-02-25/22:18:14.92          -25.350947      0.59965745
2017-02-25/22:18:14.95          -25.443274      0.56796490
2017-02-25/22:18:14.98          -25.528200      0.53627210
2017-02-25/22:18:15.01          -25.612713      0.50335486
2017-02-25/22:18:15.04          -25.690486      0.47131343
2017-02-25/22:18:15.07          -25.766741      0.43927226
2017-02-25/22:18:15.11          -25.847025      0.40723084
2017-02-25/22:18:15.14          -25.916207      0.37415614
2017-02-25/22:18:15.17          -25.994849      0.34211472
2017-02-25/22:18:15.20          -26.064337      0.31007355
2017-02-25/22:18:15.23          -26.147324      0.27803212
2017-02-25/22:18:15.26          -26.230593      0.24495743
2017-02-25/22:18:15.29          -26.297511      0.21291601
2017-02-25/22:18:15.32          -26.369788      0.18087483
2017-02-25/22:18:15.36          -26.431983      0.14883341
2017-02-25/22:18:15.39          -26.474318      0.11575872
2017-02-25/22:18:15.42          -26.526661     0.083717299
2017-02-25/22:18:15.45          -26.566593     0.051676123
2017-02-25/22:18:15.48          -26.610395     0.019634700
2017-02-25/22:18:15.51          -26.649922    -0.013439991
2017-02-25/22:18:15.54          -26.691042    -0.045481413
2017-02-25/22:18:15.57          -26.735016    -0.077522589
2017-02-25/22:18:15.61          -26.774493     -0.10956401
2017-02-25/22:18:15.64          -26.816654     -0.14263870
2017-02-25/22:18:15.67          -26.878144     -0.17468012
2017-02-25/22:18:15.70          -26.926405     -0.20672130
2017-02-25/22:18:15.73          -26.977650     -0.23876272
2017-02-25/22:18:15.76          -27.034918     -0.27183741
2017-02-25/22:18:15.79          -27.069220     -0.30387884
2017-02-25/22:18:15.82          -27.102444     -0.33592001
2017-02-25/22:18:15.86          -27.141427     -0.36796143
2017-02-25/22:18:15.89          -27.186740     -0.40103613
2017-02-25/22:18:15.92          -27.221884     -0.43307755
2017-02-25/22:18:15.95          -27.254617     -0.46511872
2017-02-25/22:18:15.98          -27.285580     -0.49716015
2017-02-25/22:18:16.01          -27.304118     -0.53038892
2017-02-25/22:18:16.04          -27.311136     -0.56269570
2017-02-25/22:18:16.07          -27.341255     -0.59500224
2017-02-25/22:18:16.11          -27.365148     -0.62730902
2017-02-25/22:18:16.14          -27.392956     -0.66065763
2017-02-25/22:18:16.17          -27.427289     -0.69296441
2017-02-25/22:18:16.20          -27.456323     -0.72527095
2017-02-25/22:18:16.23          -27.479211     -0.75757773
2017-02-25/22:18:16.26          -27.510368     -0.79092634
2017-02-25/22:18:16.29          -27.537992     -0.82323312
2017-02-25/22:18:16.32          -27.564172     -0.85553966
2017-02-25/22:18:16.36          -27.591355     -0.88784644
2017-02-25/22:18:16.39          -27.628333     -0.92119505
2017-02-25/22:18:16.42          -27.646020     -0.95350184
2017-02-25/22:18:16.45          -27.655097     -0.98580837
2017-02-25/22:18:16.48          -27.660258      -1.0181152
2017-02-25/22:18:16.51          -27.664013      -1.0514638
2017-02-25/22:18:16.54          -27.648168      -1.0837705
2017-02-25/22:18:16.57          -27.639048      -1.1160771
2017-02-25/22:18:16.61          -27.627275      -1.1483839
2017-02-25/22:18:16.64          -27.577633      -1.1817325
2017-02-25/22:18:16.67          -27.519026      -1.2140393
2017-02-25/22:18:16.70          -27.462171      -1.2463458
2017-02-25/22:18:16.73          -27.389268      -1.2786526
2017-02-25/22:18:16.76          -27.322360      -1.3120012
2017-02-25/22:18:16.79          -27.239067      -1.3443080
2017-02-25/22:18:16.82          -27.164963      -1.3766145
2017-02-25/22:18:16.86          -27.091391      -1.4089213
2017-02-25/22:18:16.89          -27.016316      -1.4422699
2017-02-25/22:18:16.92          -26.968845      -1.4745767
2017-02-25/22:18:16.95          -26.931431      -1.5068832
2017-02-25/22:18:16.98          -26.892755      -1.5391900
2017-02-25/22:18:17.01          -26.883049      -1.5726533
2017-02-25/22:18:17.04          -26.871973      -1.6051576
2017-02-25/22:18:17.07          -26.885996      -1.6376616
2017-02-25/22:18:17.11          -26.905751      -1.6701658
2017-02-25/22:18:17.14          -26.927779      -1.7037183
2017-02-25/22:18:17.17          -26.961082      -1.7362226
2017-02-25/22:18:17.20          -26.993486      -1.7687266
2017-02-25/22:18:17.23          -27.014474      -1.8012309
2017-02-25/22:18:17.26          -27.045808      -1.8347833
2017-02-25/22:18:17.29          -27.045355      -1.8672876
2017-02-25/22:18:17.32          -27.046836      -1.8997916
2017-02-25/22:18:17.36          -27.036184      -1.9322959
2017-02-25/22:18:17.39          -27.001745      -1.9658484
2017-02-25/22:18:17.42          -26.954468      -1.9983526
2017-02-25/22:18:17.45          -26.889695      -2.0308567
2017-02-25/22:18:17.48          -26.822244      -2.0633609
2017-02-25/22:18:17.51          -26.725027      -2.0969134
2017-02-25/22:18:17.54          -26.617670      -2.1294177
2017-02-25/22:18:17.57          -26.504195      -2.1619217
2017-02-25/22:18:17.61          -26.378578      -2.1944260
2017-02-25/22:18:17.64          -26.229193      -2.2279784
2017-02-25/22:18:17.67          -26.074894      -2.2604827
2017-02-25/22:18:17.70          -25.918808      -2.2929867
2017-02-25/22:18:17.73          -25.745392      -2.3254910
2017-02-25/22:18:17.76          -25.546613      -2.3590435
2017-02-25/22:18:17.79          -25.357909      -2.3915477
2017-02-25/22:18:17.82          -25.159235      -2.4240518
2017-02-25/22:18:17.86          -24.953558      -2.4565560
2017-02-25/22:18:17.89          -24.740765      -2.4901085
2017-02-25/22:18:17.92          -24.541378      -2.5226128
2017-02-25/22:18:17.95          -24.336266      -2.5551168
2017-02-25/22:18:17.98          -24.129806      -2.5876211
2017-02-25/22:18:18.01          -23.938266      -2.6212458
2017-02-25/22:18:18.04          -23.752651      -2.6538746
2017-02-25/22:18:18.07          -23.563828      -2.6865031
2017-02-25/22:18:18.11          -23.367883      -2.7191319
2017-02-25/22:18:18.14          -23.192664      -2.7528129
2017-02-25/22:18:18.17          -23.015252      -2.7854417
2017-02-25/22:18:18.20          -22.837583      -2.8180702
2017-02-25/22:18:18.23          -22.675558      -2.8506990
2017-02-25/22:18:18.26          -22.509749      -2.8843800
2017-02-25/22:18:18.29          -22.357431      -2.9170088
2017-02-25/22:18:18.32          -22.218768      -2.9496373
2017-02-25/22:18:18.36          -22.080438      -2.9822661
2017-02-25/22:18:18.39          -21.955176      -3.0159471
2017-02-25/22:18:18.42          -21.824045      -3.0485758
2017-02-25/22:18:18.45          -21.709125      -3.0812044
2017-02-25/22:18:18.48          -21.582609      -3.1138332
2017-02-25/22:18:18.51          -21.473819      -3.1475141
2017-02-25/22:18:18.54          -21.380724      -3.1801429
2017-02-25/22:18:18.57          -21.282554      -3.2127715
2017-02-25/22:18:18.61          -21.178540      -3.2454002
2017-02-25/22:18:18.64          -21.084246      -3.2790812
2017-02-25/22:18:18.67          -20.985099      -3.3117100
2017-02-25/22:18:18.70          -20.890083      -3.3443385
2017-02-25/22:18:18.73          -20.776614      -3.3769673
2017-02-25/22:18:18.76          -20.668750      -3.4106483
2017-02-25/22:18:18.79          -20.554751      -3.4432771
2017-02-25/22:18:18.82          -20.431165      -3.4759056
2017-02-25/22:18:18.86          -20.300222      -3.5085344
2017-02-25/22:18:18.89          -20.163535      -3.5422154
2017-02-25/22:18:18.92          -20.023636      -3.5748442
2017-02-25/22:18:18.95          -19.892768      -3.6074727
2017-02-25/22:18:18.98          -19.765406      -3.6401015
2017-02-25/22:18:19.01          -19.647343      -3.6738047
2017-02-25/22:18:19.04          -19.544780      -3.7064717
2017-02-25/22:18:19.07          -19.423617      -3.7391385
2017-02-25/22:18:19.11          -19.310141      -3.7718055
2017-02-25/22:18:19.14          -19.200046      -3.8055260
2017-02-25/22:18:19.17          -19.093421      -3.8381931
2017-02-25/22:18:19.20          -18.998313      -3.8708599
2017-02-25/22:18:19.23          -18.901167      -3.9035269
2017-02-25/22:18:19.26          -18.810949      -3.9372474
2017-02-25/22:18:19.29          -18.722652      -3.9699144
2017-02-25/22:18:19.32          -18.631222      -4.0025812
2017-02-25/22:18:19.36          -18.545774      -4.0352483
2017-02-25/22:18:19.39          -18.469717      -4.0689687
2017-02-25/22:18:19.42          -18.397271      -4.1016358
2017-02-25/22:18:19.45          -18.335121      -4.1343026
2017-02-25/22:18:19.48          -18.265297      -4.1669696
2017-02-25/22:18:19.51          -18.205458      -4.2006901
2017-02-25/22:18:19.54          -18.139261      -4.2333571
2017-02-25/22:18:19.57          -18.080669      -4.2660239
2017-02-25/22:18:19.61          -18.021863      -4.2986910
2017-02-25/22:18:19.64          -17.980671      -4.3324114
2017-02-25/22:18:19.67          -17.940110      -4.3650785
2017-02-25/22:18:19.70          -17.915040      -4.3977453
2017-02-25/22:18:19.73          -17.891392      -4.4304123
2017-02-25/22:18:19.76          -17.874274      -4.4641328
2017-02-25/22:18:19.79          -17.858807      -4.4967998
2017-02-25/22:18:19.82          -17.853393      -4.5294666
2017-02-25/22:18:19.86          -17.842768      -4.5621337
2017-02-25/22:18:19.89          -17.834887      -4.5958542
2017-02-25/22:18:19.92          -17.838673      -4.6285212
2017-02-25/22:18:19.95          -17.826409      -4.6611880
2017-02-25/22:18:19.98          -17.799135      -4.6938550
2017-02-25/22:18:20.01          -17.774445      -4.7275596
2017-02-25/22:18:20.04          -17.758542      -4.7601992
2017-02-25/22:18:20.07          -17.737587      -4.7928385
2017-02-25/22:18:20.11          -17.709462      -4.8254781
2017-02-25/22:18:20.14          -17.691897      -4.8591702
2017-02-25/22:18:20.17          -17.674361      -4.8918098
2017-02-25/22:18:20.20          -17.639297      -4.9244492
2017-02-25/22:18:20.23          -17.618553      -4.9570888
2017-02-25/22:18:20.26          -17.612502      -4.9907809
2017-02-25/22:18:20.29          -17.599578      -5.0234205
2017-02-25/22:18:20.32          -17.585164      -5.0560598
2017-02-25/22:18:20.36          -17.576152      -5.0886994
2017-02-25/22:18:20.39          -17.569501      -5.1223916
2017-02-25/22:18:20.42          -17.566481      -5.1550312
2017-02-25/22:18:20.45          -17.552942      -5.1876705
2017-02-25/22:18:20.48          -17.531697      -5.2203101
2017-02-25/22:18:20.51          -17.508887      -5.2540022
2017-02-25/22:18:20.54          -17.464359      -5.2866418
2017-02-25/22:18:20.57          -17.423577      -5.3192812
2017-02-25/22:18:20.61          -17.370601      -5.3519208
2017-02-25/22:18:20.64          -17.317704      -5.3856129
2017-02-25/22:18:20.67          -17.259585      -5.4182525
2017-02-25/22:18:20.70          -17.175052      -5.4508918
2017-02-25/22:18:20.73          -17.100477      -5.4835314
2017-02-25/22:18:20.76          -17.027708      -5.5172236
2017-02-25/22:18:20.79          -16.936887      -5.5498632
2017-02-25/22:18:20.82          -16.848678      -5.5825025
2017-02-25/22:18:20.86          -16.758756      -5.6151421
2017-02-25/22:18:20.89          -16.659898      -5.6488342
2017-02-25/22:18:20.92          -16.546469      -5.6814738
2017-02-25/22:18:20.95          -16.435837      -5.7141132
2017-02-25/22:18:20.98          -16.340082      -5.7467528
2017-02-25/22:18:21.01          -16.229387      -5.7803920
2017-02-25/22:18:21.04          -16.117328      -5.8129404
2017-02-25/22:18:21.07          -16.013412      -5.8454885
2017-02-25/22:18:21.11          -15.906471      -5.8780369
2017-02-25/22:18:21.14          -15.792999      -5.9116349
2017-02-25/22:18:21.17          -15.687896      -5.9441833
2017-02-25/22:18:21.20          -15.577799      -5.9767315
2017-02-25/22:18:21.23          -15.463314      -6.0092799
2017-02-25/22:18:21.26          -15.343249      -6.0428779
2017-02-25/22:18:21.29          -15.240798      -6.0754263
2017-02-25/22:18:21.32          -15.146921      -6.1079745
2017-02-25/22:18:21.36          -15.053582      -6.1405229
2017-02-25/22:18:21.39          -14.973133      -6.1741209
2017-02-25/22:18:21.42          -14.894684      -6.2066693
2017-02-25/22:18:21.45          -14.828794      -6.2392175
2017-02-25/22:18:21.48          -14.765522      -6.2717659
2017-02-25/22:18:21.51          -14.717841      -6.3053639
2017-02-25/22:18:21.54          -14.667049      -6.3379123
2017-02-25/22:18:21.57          -14.616523      -6.3704605
2017-02-25/22:18:21.61          -14.553524      -6.4030089
2017-02-25/22:18:21.64          -14.481014      -6.4366069
2017-02-25/22:18:21.67          -14.410251      -6.4691553
2017-02-25/22:18:21.70          -14.339231      -6.5017034
2017-02-25/22:18:21.73          -14.265419      -6.5342518
2017-02-25/22:18:21.76          -14.183815      -6.5678499
2017-02-25/22:18:21.79          -14.075797      -6.6003983
2017-02-25/22:18:21.82          -13.985242      -6.6329464
2017-02-25/22:18:21.86          -13.877084      -6.6654948
2017-02-25/22:18:21.89          -13.787607      -6.6990928
2017-02-25/22:18:21.92          -13.690523      -6.7316412
2017-02-25/22:18:21.95          -13.571381      -6.7641894
2017-02-25/22:18:21.98          -13.455920      -6.7967378
2017-02-25/22:18:22.01          -13.341801      -6.8302448
2017-02-25/22:18:22.04          -13.235453      -6.8626365
2017-02-25/22:18:22.07          -13.143447      -6.8950280
2017-02-25/22:18:22.11          -13.044640      -6.9274197
2017-02-25/22:18:22.14          -12.927067      -6.9608560
2017-02-25/22:18:22.17          -12.804369      -6.9932477
2017-02-25/22:18:22.20          -12.695675      -7.0256391
2017-02-25/22:18:22.23          -12.592480      -7.0580308
2017-02-25/22:18:22.26          -12.478723      -7.0914671
2017-02-25/22:18:22.29          -12.351444      -7.1238588
2017-02-25/22:18:22.32          -12.228842      -7.1562502
2017-02-25/22:18:22.36          -12.092710      -7.1886419
2017-02-25/22:18:22.39          -11.964211      -7.2220782
2017-02-25/22:18:22.42          -11.865356      -7.2544699
2017-02-25/22:18:22.45          -11.760823      -7.2868614
2017-02-25/22:18:22.48          -11.652323      -7.3192531
2017-02-25/22:18:22.51          -11.543754      -7.3526893
2017-02-25/22:18:22.54          -11.442939      -7.3850810
2017-02-25/22:18:22.57          -11.351022      -7.4174725
2017-02-25/22:18:22.61          -11.261476      -7.4498642
2017-02-25/22:18:22.64          -11.180474      -7.4833004
2017-02-25/22:18:22.67          -11.094488      -7.5156921
2017-02-25/22:18:22.70          -10.998027      -7.5480836
2017-02-25/22:18:22.73          -10.896004      -7.5804753
2017-02-25/22:18:22.76          -10.797154      -7.6139116
2017-02-25/22:18:22.79          -10.712688      -7.6463033
2017-02-25/22:18:22.82          -10.613199      -7.6786947
2017-02-25/22:18:22.86          -10.513573      -7.7110864
2017-02-25/22:18:22.89          -10.413489      -7.7445227
2017-02-25/22:18:22.92          -10.307274      -7.7769144
2017-02-25/22:18:22.95          -10.199282      -7.8093058
2017-02-25/22:18:22.98          -10.096815      -7.8416975
2017-02-25/22:18:23.01          -10.003710      -7.8749975
2017-02-25/22:18:23.04          -9.9279241      -7.9071546
2017-02-25/22:18:23.07          -9.8381714      -7.9393114
2017-02-25/22:18:23.11          -9.7617225      -7.9714684
2017-02-25/22:18:23.14          -9.6852962      -8.0046625
2017-02-25/22:18:23.17          -9.6059342      -8.0368195
2017-02-25/22:18:23.20          -9.5252435      -8.0689763
2017-02-25/22:18:23.23          -9.4398758      -8.1011333
2017-02-25/22:18:23.26          -9.3554764      -8.1343274
2017-02-25/22:18:23.29          -9.2566365      -8.1664844
2017-02-25/22:18:23.32          -9.1360473      -8.1986412
2017-02-25/22:18:23.36          -9.0115159      -8.2307982
2017-02-25/22:18:23.39          -8.8867411      -8.2639923
2017-02-25/22:18:23.42          -8.7573878      -8.2961493
2017-02-25/22:18:23.45          -8.6101544      -8.3283061
2017-02-25/22:18:23.48          -8.4540752      -8.3604632
2017-02-25/22:18:23.51          -8.2840778      -8.3936572
2017-02-25/22:18:23.54          -8.1114250      -8.4258142
2017-02-25/22:18:23.57          -7.9459397      -8.4579710
2017-02-25/22:18:23.61          -7.7713753      -8.4901281
2017-02-25/22:18:23.64          -7.5954434      -8.5233221
2017-02-25/22:18:23.67          -7.4051585      -8.5554791
2017-02-25/22:18:23.70          -7.2047257      -8.5876359
2017-02-25/22:18:23.73          -7.0248625      -8.6197930
2017-02-25/22:18:23.76          -6.8523067      -8.6529870
2017-02-25/22:18:23.79          -6.6762565      -8.6851441
2017-02-25/22:18:23.82          -6.5025147      -8.7173009
2017-02-25/22:18:23.86          -6.3137669      -8.7494579
2017-02-25/22:18:23.89          -6.1280959      -8.7826519
2017-02-25/22:18:23.92          -5.9419919      -8.8148090
2017-02-25/22:18:23.95          -5.7535487      -8.8469658
2017-02-25/22:18:23.98          -5.5595066      -8.8791228
2017-02-25/22:18:24.01          -5.3621221      -8.9121519
2017-02-25/22:18:24.04          -5.1646784      -8.9440250
2017-02-25/22:18:24.07          -4.9786239      -8.9758978
2017-02-25/22:18:24.11          -4.7819029      -9.0077709
2017-02-25/22:18:24.14          -4.5919012      -9.0406718
2017-02-25/22:18:24.17          -4.4035133      -9.0725448
2017-02-25/22:18:24.20          -4.2186764      -9.1044177
2017-02-25/22:18:24.23          -4.0469818      -9.1362907
2017-02-25/22:18:24.26          -3.8769255      -9.1691916
2017-02-25/22:18:24.29          -3.7011455      -9.2010647
2017-02-25/22:18:24.32          -3.5262740      -9.2329375
2017-02-25/22:18:24.36          -3.3413563      -9.2648105
2017-02-25/22:18:24.39          -3.1566922      -9.2977114
2017-02-25/22:18:24.42          -2.9760570      -9.3295845
2017-02-25/22:18:24.45          -2.8050291      -9.3614573
2017-02-25/22:18:24.48          -2.6268072      -9.3933304
2017-02-25/22:18:24.51          -2.4458636      -9.4262313
2017-02-25/22:18:24.54          -2.2660848      -9.4581043
2017-02-25/22:18:24.57          -2.0795552      -9.4899771
2017-02-25/22:18:24.61          -1.8952543      -9.5218502
2017-02-25/22:18:24.64          -1.7111420      -9.5547511
2017-02-25/22:18:24.67          -1.5206377      -9.5866242
2017-02-25/22:18:24.70          -1.3407679      -9.6184970
2017-02-25/22:18:24.73          -1.1413512      -9.6503700
2017-02-25/22:18:24.76         -0.95735859      -9.6832709
2017-02-25/22:18:24.79         -0.76147539      -9.7151440
2017-02-25/22:18:24.82         -0.56634011      -9.7470168
2017-02-25/22:18:24.86         -0.37842958      -9.7788899
2017-02-25/22:18:24.89         -0.18491946      -9.8117908
2017-02-25/22:18:24.92        0.0027901739      -9.8436638
2017-02-25/22:18:24.95          0.19185417      -9.8755366
2017-02-25/22:18:24.98          0.40176889      -9.9074097
2017-02-25/22:18:25.01          0.60641192      -9.9401101
2017-02-25/22:18:25.04          0.81322105      -9.9716378
2017-02-25/22:18:25.07           1.0095187      -10.003165
2017-02-25/22:18:25.11           1.2065230      -10.034693
2017-02-25/22:18:25.14           1.4211041      -10.067238
2017-02-25/22:18:25.17           1.6282633      -10.098765
2017-02-25/22:18:25.20           1.8455136      -10.130293
2017-02-25/22:18:25.23           2.0561055      -10.161821
2017-02-25/22:18:25.26           2.2683630      -10.194365
2017-02-25/22:18:25.29           2.4729484      -10.225893
2017-02-25/22:18:25.32           2.6926577      -10.257420
2017-02-25/22:18:25.36           2.9182536      -10.288948
2017-02-25/22:18:25.39           3.1446239      -10.321492
2017-02-25/22:18:25.42           3.3667484      -10.353020
2017-02-25/22:18:25.45           3.5897362      -10.384548
2017-02-25/22:18:25.48           3.8074602      -10.416075
2017-02-25/22:18:25.51           4.0248891      -10.448620
2017-02-25/22:18:25.54           4.2338399      -10.480148
2017-02-25/22:18:25.57           4.4507575      -10.511675
2017-02-25/22:18:25.61           4.6592812      -10.543203
2017-02-25/22:18:25.64           4.8760054      -10.575747
2017-02-25/22:18:25.67           5.0791927      -10.607275
2017-02-25/22:18:25.70           5.2694239      -10.638803
2017-02-25/22:18:25.73           5.4678810      -10.670330
2017-02-25/22:18:25.76           5.6765532      -10.702875
2017-02-25/22:18:25.79           5.8725775      -10.734403
2017-02-25/22:18:25.82           6.0772253      -10.765930
2017-02-25/22:18:25.86           6.2769945      -10.797458
2017-02-25/22:18:25.89           6.4995714      -10.830002
2017-02-25/22:18:25.92           6.7129388      -10.861530
2017-02-25/22:18:25.95           6.9320562      -10.893058
2017-02-25/22:18:25.98           7.1714577      -10.924585
2017-02-25/22:18:26.01           7.4094128      -10.956895
2017-02-25/22:18:26.04           7.6469670      -10.988019
2017-02-25/22:18:26.07           7.9164980      -11.019143
2017-02-25/22:18:26.11           8.1877273      -11.050267
2017-02-25/22:18:26.14           8.4961813      -11.082394
2017-02-25/22:18:26.17           8.8078280      -11.113518
2017-02-25/22:18:26.20           9.1418378      -11.144642
2017-02-25/22:18:26.23           9.5011639      -11.175765
2017-02-25/22:18:26.26           9.8788880      -11.207893
2017-02-25/22:18:26.29           10.270494      -11.239017
2017-02-25/22:18:26.32           10.677976      -11.270140
2017-02-25/22:18:26.36           11.087774      -11.301264
2017-02-25/22:18:26.39           11.503667      -11.333392
2017-02-25/22:18:26.42           11.887330      -11.364516
2017-02-25/22:18:26.45           12.265183      -11.395639
2017-02-25/22:18:26.48           12.640114      -11.426763
2017-02-25/22:18:26.51           13.003650      -11.458891
2017-02-25/22:18:26.54           13.341783      -11.490014
2017-02-25/22:18:26.57           13.674159      -11.521138
2017-02-25/22:18:26.61           13.995315      -11.552262
2017-02-25/22:18:26.64           14.315197      -11.584389
2017-02-25/22:18:26.67           14.621224      -11.615513
2017-02-25/22:18:26.70           14.950920      -11.646637
2017-02-25/22:18:26.73           15.263576      -11.677761
2017-02-25/22:18:26.76           15.551929      -11.709888
2017-02-25/22:18:26.79           15.833298      -11.741012
2017-02-25/22:18:26.82           16.100001      -11.772136
2017-02-25/22:18:26.86           16.353647      -11.803259
2017-02-25/22:18:26.89           16.584071      -11.835387
2017-02-25/22:18:26.92           16.790319      -11.866511
2017-02-25/22:18:26.95           16.982359      -11.897634
2017-02-25/22:18:26.98           17.141584      -11.928758
2017-02-25/22:18:27.01           17.287050      -11.960619
2017-02-25/22:18:27.04           17.412608      -11.991283
2017-02-25/22:18:27.07           17.506436      -12.021947
2017-02-25/22:18:27.11           17.586952      -12.052611
2017-02-25/22:18:27.14           17.647758      -12.084264
2017-02-25/22:18:27.17           17.685940      -12.114928
2017-02-25/22:18:27.20           17.688659      -12.145591
2017-02-25/22:18:27.23           17.671601      -12.176255
2017-02-25/22:18:27.26           17.613065      -12.207908
2017-02-25/22:18:27.29           17.527841      -12.238572
2017-02-25/22:18:27.32           17.437143      -12.269236
2017-02-25/22:18:27.36           17.307628      -12.299900
2017-02-25/22:18:27.39           17.132319      -12.331553
2017-02-25/22:18:27.42           16.939988      -12.362217
2017-02-25/22:18:27.45           16.732666      -12.392881
2017-02-25/22:18:27.48           16.516328      -12.423545
2017-02-25/22:18:27.51           16.283351      -12.455198
2017-02-25/22:18:27.54           16.073106      -12.485862
2017-02-25/22:18:27.57           15.869090      -12.516526
2017-02-25/22:18:27.61           15.670196      -12.547190
2017-02-25/22:18:27.64           15.509416      -12.578843
2017-02-25/22:18:27.67           15.388425      -12.609507
2017-02-25/22:18:27.70           15.281974      -12.640171
2017-02-25/22:18:27.73           15.193808      -12.670835
2017-02-25/22:18:27.76           15.138129      -12.702487
2017-02-25/22:18:27.79           15.111505      -12.733152
2017-02-25/22:18:27.82           15.093687      -12.763815
2017-02-25/22:18:27.86           15.084739      -12.794479
2017-02-25/22:18:27.89           15.086274      -12.826132
2017-02-25/22:18:27.92           15.100434      -12.856796
2017-02-25/22:18:27.95           15.131304      -12.887460
2017-02-25/22:18:27.98           15.162552      -12.918124
2017-02-25/22:18:28.01           15.188990      -12.949485
2017-02-25/22:18:28.04           15.200389      -12.979646
2017-02-25/22:18:28.07           15.191991      -13.009807
2017-02-25/22:18:28.11           15.165309      -13.039969
2017-02-25/22:18:28.14           15.114164      -13.071102
2017-02-25/22:18:28.17           15.045513      -13.101264
2017-02-25/22:18:28.20           14.951215      -13.131425
2017-02-25/22:18:28.23           14.836194      -13.161586
2017-02-25/22:18:28.26           14.709430      -13.192720
2017-02-25/22:18:28.29           14.605522      -13.222881
2017-02-25/22:18:28.32           14.513315      -13.253042
2017-02-25/22:18:28.36           14.467965      -13.283203
2017-02-25/22:18:28.39           14.450634      -13.314337
2017-02-25/22:18:28.42           14.463395      -13.344499
2017-02-25/22:18:28.45           14.513064      -13.374660
2017-02-25/22:18:28.48           14.600789      -13.404821
2017-02-25/22:18:28.51           14.702416      -13.435955
2017-02-25/22:18:28.54           14.848856      -13.466116
2017-02-25/22:18:28.57           14.993806      -13.496277
2017-02-25/22:18:28.61           15.171028      -13.526438
2017-02-25/22:18:28.64           15.351623      -13.557572
2017-02-25/22:18:28.67           15.537542      -13.587733
2017-02-25/22:18:28.70           15.742651      -13.617894
2017-02-25/22:18:28.73           15.935912      -13.648056
2017-02-25/22:18:28.76           16.118338      -13.679189
2017-02-25/22:18:28.79           16.303420      -13.709351
2017-02-25/22:18:28.82           16.469179      -13.739512
2017-02-25/22:18:28.86           16.631414      -13.769673
2017-02-25/22:18:28.89           16.777062      -13.800807
2017-02-25/22:18:28.92           16.904037      -13.830968
2017-02-25/22:18:28.95           16.982179      -13.861129
2017-02-25/22:18:28.98           17.017250      -13.891290
2017-02-25/22:18:29.01           17.005496      -13.922096
2017-02-25/22:18:29.04           16.926138      -13.951693
2017-02-25/22:18:29.07           16.782270      -13.981289
2017-02-25/22:18:29.11           16.593308      -14.010885
2017-02-25/22:18:29.14           16.379622      -14.041436
2017-02-25/22:18:29.17           16.134688      -14.071032
2017-02-25/22:18:29.20           15.872241      -14.100629
2017-02-25/22:18:29.23           15.613407      -14.130225
2017-02-25/22:18:29.26           15.384190      -14.160776
2017-02-25/22:18:29.29           15.201516      -14.190372
2017-02-25/22:18:29.32           15.098056      -14.219968
2017-02-25/22:18:29.36           15.048284      -14.249565
2017-02-25/22:18:29.39           15.016222      -14.280116
2017-02-25/22:18:29.42           14.943079      -14.309712
2017-02-25/22:18:29.45           14.813836      -14.339308
2017-02-25/22:18:29.48           14.621315      -14.368905
2017-02-25/22:18:29.51           14.377620      -14.399455
2017-02-25/22:18:29.54           14.072825      -14.429052
2017-02-25/22:18:29.57           13.728841      -14.458648
2017-02-25/22:18:29.61           13.348745      -14.488244
2017-02-25/22:18:29.64           12.945733      -14.518795
2017-02-25/22:18:29.67           12.553654      -14.548392
2017-02-25/22:18:29.70           12.210524      -14.577988
2017-02-25/22:18:29.73           11.924961      -14.607584
2017-02-25/22:18:29.76           11.733840      -14.638135
2017-02-25/22:18:29.79           11.602600      -14.667731
2017-02-25/22:18:29.82           11.536593      -14.697327
2017-02-25/22:18:29.86           11.510002      -14.726924
2017-02-25/22:18:29.89           11.522754      -14.757475
2017-02-25/22:18:29.92           11.593786      -14.787071
2017-02-25/22:18:29.95           11.681541      -14.816667
2017-02-25/22:18:29.98           11.783286      -14.846264
2017-02-25/22:18:30.01           11.917027      -14.876467
2017-02-25/22:18:30.04           12.024790      -14.905466
2017-02-25/22:18:30.07           12.132447      -14.934465
2017-02-25/22:18:30.11           12.204875      -14.963463
2017-02-25/22:18:30.14           12.245020      -14.993397
2017-02-25/22:18:30.17           12.256202      -15.022396
2017-02-25/22:18:30.20           12.204353      -15.051395
2017-02-25/22:18:30.23           12.129446      -15.080393
2017-02-25/22:18:30.26           12.007842      -15.110327
2017-02-25/22:18:30.29           11.809042      -15.139326
2017-02-25/22:18:30.32           11.534932      -15.168325
2017-02-25/22:18:30.36           11.216257      -15.197323
2017-02-25/22:18:30.39           10.835432      -15.227257
2017-02-25/22:18:30.42           10.405406      -15.256256
2017-02-25/22:18:30.45           9.8901363      -15.285254
2017-02-25/22:18:30.48           9.3163612      -15.314253
2017-02-25/22:18:30.51           8.6710002      -15.344187
2017-02-25/22:18:30.54           7.9665324      -15.373186
2017-02-25/22:18:30.57           7.2006195      -15.402184
2017-02-25/22:18:30.61           6.4327220      -15.431183
2017-02-25/22:18:30.64           5.6323868      -15.461117
2017-02-25/22:18:30.67           4.8416284      -15.490116
2017-02-25/22:18:30.70           4.0342429      -15.519114
2017-02-25/22:18:30.73           3.2442179      -15.548113
2017-02-25/22:18:30.76           2.4730635      -15.578047
2017-02-25/22:18:30.79           1.7152999      -15.607046
2017-02-25/22:18:30.82          0.99528606      -15.636044
2017-02-25/22:18:30.86          0.33626318      -15.665043
2017-02-25/22:18:30.89         -0.30336254      -15.694977
2017-02-25/22:18:30.92         -0.89562409      -15.723976
2017-02-25/22:18:30.95          -1.4677309      -15.752974
2017-02-25/22:18:30.98          -2.0161380      -15.781973
2017-02-25/22:18:31.01          -2.5544885      -15.811528
2017-02-25/22:18:31.04          -3.0816157      -15.839875
2017-02-25/22:18:31.07          -3.6083471      -15.868221
2017-02-25/22:18:31.11          -4.1535691      -15.896568
2017-02-25/22:18:31.14          -4.7160231      -15.925828
2017-02-25/22:18:31.17          -5.2932483      -15.954175
2017-02-25/22:18:31.20          -5.9081277      -15.982521
2017-02-25/22:18:31.23          -6.5223456      -16.010868
2017-02-25/22:18:31.26          -7.1144213      -16.040129
2017-02-25/22:18:31.29          -7.6839092      -16.068475
2017-02-25/22:18:31.32          -8.2432697      -16.096822
2017-02-25/22:18:31.36          -8.7599450      -16.125168
2017-02-25/22:18:31.39          -9.2307593      -16.154429
2017-02-25/22:18:31.42          -9.6652086      -16.182775
2017-02-25/22:18:31.45          -10.054972      -16.211122
2017-02-25/22:18:31.48          -10.407165      -16.239468
2017-02-25/22:18:31.51          -10.744098      -16.268729
2017-02-25/22:18:31.54          -11.087118      -16.297076
2017-02-25/22:18:31.57          -11.419581      -16.325422
2017-02-25/22:18:31.61          -11.703329      -16.353769
2017-02-25/22:18:31.64          -11.950792      -16.383029
2017-02-25/22:18:31.67          -12.146193      -16.411376
2017-02-25/22:18:31.70          -12.294211      -16.439722
2017-02-25/22:18:31.73          -12.413697      -16.468069
2017-02-25/22:18:31.76          -12.488953      -16.497330
2017-02-25/22:18:31.79          -12.534518      -16.525676
2017-02-25/22:18:31.82          -12.556862      -16.554023
2017-02-25/22:18:31.86          -12.584030      -16.582369
2017-02-25/22:18:31.89          -12.636047      -16.611630
2017-02-25/22:18:31.92          -12.722320      -16.639976
2017-02-25/22:18:31.95          -12.854003      -16.668323
2017-02-25/22:18:31.98          -13.030347      -16.696669
2017-02-25/22:18:32.01          -13.252609      -16.725542
2017-02-25/22:18:32.04          -13.500075      -16.753221
2017-02-25/22:18:32.07          -13.778525      -16.780899
2017-02-25/22:18:32.11          -14.079775      -16.808578
2017-02-25/22:18:32.14          -14.397458      -16.837149
2017-02-25/22:18:32.17          -14.752898      -16.864827
2017-02-25/22:18:32.20          -15.129525      -16.892506
2017-02-25/22:18:32.23          -15.538673      -16.920184
2017-02-25/22:18:32.26          -15.968811      -16.948756
2017-02-25/22:18:32.29          -16.388035      -16.976434
2017-02-25/22:18:32.32          -16.810677      -17.004112
2017-02-25/22:18:32.36          -17.202180      -17.031791
2017-02-25/22:18:32.39          -17.550175      -17.060362
2017-02-25/22:18:32.42          -17.858448      -17.088041
2017-02-25/22:18:32.45          -18.103243      -17.115719
2017-02-25/22:18:32.48          -18.318533      -17.143398
2017-02-25/22:18:32.51          -18.452179      -17.171969
2017-02-25/22:18:32.54          -18.543180      -17.199648
2017-02-25/22:18:32.57          -18.611353      -17.227326
2017-02-25/22:18:32.61          -18.658947      -17.255004
2017-02-25/22:18:32.64          -18.698362      -17.283576
2017-02-25/22:18:32.67          -18.755615      -17.311254
2017-02-25/22:18:32.70          -18.858941      -17.338933
2017-02-25/22:18:32.73          -19.101337      -17.366611
2017-02-25/22:18:32.76          -19.452858      -17.395182
2017-02-25/22:18:32.79          -19.929758      -17.422861
2017-02-25/22:18:32.82          -20.467489      -17.450539
2017-02-25/22:18:32.86          -21.034744      -17.478218
2017-02-25/22:18:32.89          -21.652943      -17.506789
2017-02-25/22:18:32.92          -22.308571      -17.534468
2017-02-25/22:18:32.95          -22.983370      -17.562146
2017-02-25/22:18:32.98          -23.615563      -17.589825
2017-02-25/22:18:33.01          -24.123278      -17.617975
2017-02-25/22:18:33.04          -24.523459      -17.644929
2017-02-25/22:18:33.07          -24.832880      -17.671883
2017-02-25/22:18:33.11          -25.071514      -17.698838
2017-02-25/22:18:33.14          -25.285246      -17.726661
2017-02-25/22:18:33.17          -25.431153      -17.753615
2017-02-25/22:18:33.20          -25.557791      -17.780569
2017-02-25/22:18:33.23          -25.666622      -17.807523
2017-02-25/22:18:33.26          -25.755296      -17.835347
2017-02-25/22:18:33.29          -25.846503      -17.862301
2017-02-25/22:18:33.32          -25.919873      -17.889255
2017-02-25/22:18:33.36          -25.981810      -17.916209
2017-02-25/22:18:33.39          -26.055090      -17.944033
2017-02-25/22:18:33.42          -26.117426      -17.970987
2017-02-25/22:18:33.45          -26.194441      -17.997941
2017-02-25/22:18:33.48          -26.249844      -18.024895
2017-02-25/22:18:33.51          -26.297724      -18.052719
2017-02-25/22:18:33.54          -26.342735      -18.079673
2017-02-25/22:18:33.57          -26.382154      -18.106627
2017-02-25/22:18:33.61          -26.428678      -18.133581
2017-02-25/22:18:33.64          -26.480212      -18.161405
2017-02-25/22:18:33.67          -26.521116      -18.188359
2017-02-25/22:18:33.70          -26.549458      -18.215313
2017-02-25/22:18:33.73          -26.587092      -18.242267
2017-02-25/22:18:33.76          -26.630891      -18.270090
2017-02-25/22:18:33.79          -26.668810      -18.297045
2017-02-25/22:18:33.82          -26.726520      -18.323999
2017-02-25/22:18:33.86          -26.763916      -18.350953
2017-02-25/22:18:33.89          -26.796745      -18.378776
2017-02-25/22:18:33.92          -26.819567      -18.405731
2017-02-25/22:18:33.95          -26.857281      -18.432685
2017-02-25/22:18:33.98          -26.899554      -18.459639
2017-02-25/22:18:34.01          -26.934619      -18.487028
2017-02-25/22:18:34.04          -26.974732      -18.513234
2017-02-25/22:18:34.07          -27.000096      -18.539439
2017-02-25/22:18:34.11          -27.001996      -18.565645
2017-02-25/22:18:34.14          -27.031316      -18.592696
2017-02-25/22:18:34.17          -27.052309      -18.618902
2017-02-25/22:18:34.20          -27.090279      -18.645108
2017-02-25/22:18:34.23          -27.102512      -18.671314
2017-02-25/22:18:34.26          -27.114618      -18.698365
2017-02-25/22:18:34.29          -27.117023      -18.724570
2017-02-25/22:18:34.32          -27.109157      -18.750776
2017-02-25/22:18:34.36          -27.124719      -18.776982
2017-02-25/22:18:34.39          -27.142409      -18.804033
2017-02-25/22:18:34.42          -27.141588      -18.830239
2017-02-25/22:18:34.45          -27.149678      -18.856445
2017-02-25/22:18:34.48          -27.146341      -18.882650
2017-02-25/22:18:34.51          -27.152971      -18.909701
2017-02-25/22:18:34.54          -27.159828      -18.935907
2017-02-25/22:18:34.57          -27.168722      -18.962113
2017-02-25/22:18:34.61          -27.177086      -18.988319
2017-02-25/22:18:34.64          -27.174953      -19.015370
2017-02-25/22:18:34.67          -27.194181      -19.041576
2017-02-25/22:18:34.70          -27.206220      -19.067781
2017-02-25/22:18:34.73          -27.228142      -19.093987
2017-02-25/22:18:34.76          -27.238322      -19.121038
2017-02-25/22:18:34.79          -27.242747      -19.147244
2017-02-25/22:18:34.82          -27.251336      -19.173450
2017-02-25/22:18:34.86          -27.258957      -19.199656
2017-02-25/22:18:34.89          -27.275351      -19.226707
2017-02-25/22:18:34.92          -27.283107      -19.252912
2017-02-25/22:18:34.95          -27.285333      -19.279118
2017-02-25/22:18:34.98          -27.293826      -19.305324
2017-02-25/22:18:35.01          -27.289654      -19.331917
2017-02-25/22:18:35.04          -27.298302      -19.357334
2017-02-25/22:18:35.07          -27.300442      -19.382751
2017-02-25/22:18:35.11          -27.304632      -19.408168
2017-02-25/22:18:35.14          -27.319860      -19.434405
2017-02-25/22:18:35.17          -27.324647      -19.459822
2017-02-25/22:18:35.20          -27.344636      -19.485239
2017-02-25/22:18:35.23          -27.351567      -19.510657
2017-02-25/22:18:35.26          -27.361553      -19.536893
2017-02-25/22:18:35.29          -27.363083      -19.562311
2017-02-25/22:18:35.32          -27.371481      -19.587728
2017-02-25/22:18:35.36          -27.386535      -19.613145
2017-02-25/22:18:35.39          -27.407520      -19.639382
2017-02-25/22:18:35.42          -27.405790      -19.664799
2017-02-25/22:18:35.45          -27.416991      -19.690216
2017-02-25/22:18:35.48          -27.410488      -19.715633
2017-02-25/22:18:35.51          -27.417131      -19.741870
2017-02-25/22:18:35.54          -27.422147      -19.767287
2017-02-25/22:18:35.57          -27.446835      -19.792704
2017-02-25/22:18:35.61          -27.458858      -19.818121
2017-02-25/22:18:35.64          -27.470178      -19.844358
2017-02-25/22:18:35.67          -27.463663      -19.869775
2017-02-25/22:18:35.70          -27.469421      -19.895192
2017-02-25/22:18:35.73          -27.473376      -19.920609
2017-02-25/22:18:35.76          -27.493720      -19.946846
2017-02-25/22:18:35.79          -27.501847      -19.972264
2017-02-25/22:18:35.82          -27.515864      -19.997681
2017-02-25/22:18:35.86          -27.513007      -20.023098
2017-02-25/22:18:35.89          -27.510682      -20.049335
2017-02-25/22:18:35.92          -27.502196      -20.074752
2017-02-25/22:18:35.95          -27.507092      -20.100169
2017-02-25/22:18:35.98          -27.515665      -20.125586
2017-02-25/22:18:36.01          -27.517231      -20.151361
2017-02-25/22:18:36.04          -27.508129      -20.175984
2017-02-25/22:18:36.07          -27.508644      -20.200606
2017-02-25/22:18:36.11          -27.508094      -20.225229
2017-02-25/22:18:36.14          -27.503435      -20.250645
2017-02-25/22:18:36.17          -27.503295      -20.275268
2017-02-25/22:18:36.20          -27.509679      -20.299890
2017-02-25/22:18:36.23          -27.520670      -20.324513
2017-02-25/22:18:36.26          -27.526082      -20.349930
2017-02-25/22:18:36.29          -27.528850      -20.374552
2017-02-25/22:18:36.32          -27.538221      -20.399174
2017-02-25/22:18:36.36          -27.540993      -20.423797
2017-02-25/22:18:36.39          -27.549405      -20.449214
2017-02-25/22:18:36.42          -27.554231      -20.473836
2017-02-25/22:18:36.45          -27.564638      -20.498459
2017-02-25/22:18:36.48          -27.575547      -20.523081
2017-02-25/22:18:36.51          -27.567451      -20.548498
2017-02-25/22:18:36.54          -27.569372      -20.573120
2017-02-25/22:18:36.57          -27.572675      -20.597743
2017-02-25/22:18:36.61          -27.575753      -20.622365
2017-02-25/22:18:36.64          -27.576820      -20.647782
2017-02-25/22:18:36.67          -27.570177      -20.672404
2017-02-25/22:18:36.70          -27.580075      -20.697027
2017-02-25/22:18:36.73          -27.576564      -20.721649
2017-02-25/22:18:36.76          -27.579125      -20.747066
2017-02-25/22:18:36.79          -27.597862      -20.771688
2017-02-25/22:18:36.82          -27.614227      -20.796311
2017-02-25/22:18:36.86          -27.630868      -20.820933
2017-02-25/22:18:36.89          -27.640708      -20.846350
2017-02-25/22:18:36.92          -27.649397      -20.870973
2017-02-25/22:18:36.95          -27.665298      -20.895595
2017-02-25/22:18:36.98          -27.677600      -20.920218
2017-02-25/22:18:37.01          -27.694608      -20.945145
2017-02-25/22:18:37.04          -27.711662      -20.968925
2017-02-25/22:18:37.07          -27.722473      -20.992706
2017-02-25/22:18:37.11          -27.725246      -21.016486
2017-02-25/22:18:37.14          -27.741202      -21.041033
2017-02-25/22:18:37.17          -27.760669      -21.064813
2017-02-25/22:18:37.20          -27.790087      -21.088593
2017-02-25/22:18:37.23          -27.804500      -21.112374
2017-02-25/22:18:37.26          -27.825879      -21.136921
2017-02-25/22:18:37.29          -27.846429      -21.160701
2017-02-25/22:18:37.32          -27.863174      -21.184481
2017-02-25/22:18:37.36          -27.878516      -21.208262
2017-02-25/22:18:37.39          -27.907028      -21.232809
2017-02-25/22:18:37.42          -27.918943      -21.256589
2017-02-25/22:18:37.45          -27.939555      -21.280369
2017-02-25/22:18:37.48          -27.947813      -21.304150
2017-02-25/22:18:37.51          -27.968318      -21.328697
2017-02-25/22:18:37.54          -27.986394      -21.352477
2017-02-25/22:18:37.57          -28.004634      -21.376257
2017-02-25/22:18:37.61          -28.020015      -21.400038
2017-02-25/22:18:37.64          -28.032278      -21.424585
2017-02-25/22:18:37.67          -28.040044      -21.448365
2017-02-25/22:18:37.70          -28.048450      -21.472145
2017-02-25/22:18:37.73          -28.048861      -21.495926
2017-02-25/22:18:37.76          -28.061870      -21.520473
2017-02-25/22:18:37.79          -28.060625      -21.544253
2017-02-25/22:18:37.82          -28.066349      -21.568033
2017-02-25/22:18:37.86          -28.070349      -21.591814
2017-02-25/22:18:37.89          -28.082013      -21.616361
2017-02-25/22:18:37.92          -28.096063      -21.640141
2017-02-25/22:18:37.95          -28.110200      -21.663921
2017-02-25/22:18:37.98          -28.123496      -21.687702
2017-02-25/22:18:38.01          -28.147297      -21.711746
2017-02-25/22:18:38.04          -28.165265      -21.734660
2017-02-25/22:18:38.07          -28.190581      -21.757574
2017-02-25/22:18:38.11          -28.196969      -21.780488
2017-02-25/22:18:38.14          -28.220694      -21.804142
2017-02-25/22:18:38.17          -28.241590      -21.827056
2017-02-25/22:18:38.20          -28.261946      -21.849970
2017-02-25/22:18:38.23          -28.271318      -21.872884
2017-02-25/22:18:38.26          -28.295781      -21.896537
2017-02-25/22:18:38.29          -28.314948      -21.919452
2017-02-25/22:18:38.32          -28.323260      -21.942366
2017-02-25/22:18:38.36          -28.339567      -21.965280
2017-02-25/22:18:38.39          -28.365345      -21.988933
2017-02-25/22:18:38.42          -28.371518      -22.011847
2017-02-25/22:18:38.45          -28.373889      -22.034762
2017-02-25/22:18:38.48          -28.382732      -22.057676
2017-02-25/22:18:38.51          -28.394151      -22.081329
2017-02-25/22:18:38.54          -28.401667      -22.104243
2017-02-25/22:18:38.57          -28.403418      -22.127157
2017-02-25/22:18:38.61          -28.417053      -22.150072
2017-02-25/22:18:38.64          -28.425999      -22.173725
2017-02-25/22:18:38.67          -28.430844      -22.196639
2017-02-25/22:18:38.70          -28.438290      -22.219553
2017-02-25/22:18:38.73          -28.455503      -22.242467
2017-02-25/22:18:38.76          -28.472355      -22.266121
2017-02-25/22:18:38.79          -28.496177      -22.289035
2017-02-25/22:18:38.82          -28.509763      -22.311949
2017-02-25/22:18:38.86          -28.529392      -22.334863
2017-02-25/22:18:38.89          -28.554425      -22.358516
2017-02-25/22:18:38.92          -28.570112      -22.381431
2017-02-25/22:18:38.95          -28.581154      -22.404345
2017-02-25/22:18:38.98          -28.599429      -22.427259
2017-02-25/22:18:39.01          -28.621531      -22.450411
2017-02-25/22:18:39.04          -28.640465      -22.472463
2017-02-25/22:18:39.07          -28.657228      -22.494514
2017-02-25/22:18:39.11          -28.674975      -22.516566
2017-02-25/22:18:39.14          -28.693030      -22.539329
2017-02-25/22:18:39.17          -28.706068      -22.561380
2017-02-25/22:18:39.20          -28.731426      -22.583432
2017-02-25/22:18:39.23          -28.754548      -22.605483
2017-02-25/22:18:39.26          -28.778262      -22.628246
2017-02-25/22:18:39.29          -28.795520      -22.650298
2017-02-25/22:18:39.32          -28.796156      -22.672349
2017-02-25/22:18:39.36          -28.807927      -22.694401
2017-02-25/22:18:39.39          -28.827606      -22.717164
2017-02-25/22:18:39.42          -28.826602      -22.739215
2017-02-25/22:18:39.45          -28.840572      -22.761267
2017-02-25/22:18:39.48          -28.838022      -22.783318
2017-02-25/22:18:39.51          -28.848731      -22.806081
2017-02-25/22:18:39.54          -28.856983      -22.828133
2017-02-25/22:18:39.57          -28.857809      -22.850184
2017-02-25/22:18:39.61          -28.869739      -22.872236
2017-02-25/22:18:39.64          -28.869548      -22.894999
2017-02-25/22:18:39.67          -28.858296      -22.917050
2017-02-25/22:18:39.70          -28.878254      -22.939102
2017-02-25/22:18:39.73          -28.881514      -22.961153
2017-02-25/22:18:39.76          -28.898403      -22.983916
2017-02-25/22:18:39.79          -28.907561      -23.005968
2017-02-25/22:18:39.82          -28.911340      -23.028019
2017-02-25/22:18:39.86          -28.915907      -23.050071
2017-02-25/22:18:39.89          -28.937014      -23.072834
2017-02-25/22:18:39.92          -28.963091      -23.094885
2017-02-25/22:18:39.95          -28.986682      -23.116937
2017-02-25/22:18:39.98          -28.987489      -23.138988
2017-02-25/22:18:40.01          -28.996581      -23.161232
2017-02-25/22:18:40.04          -29.002235      -23.182390
2017-02-25/22:18:40.07          -29.020702      -23.203548
2017-02-25/22:18:40.11          -29.047940      -23.224707
2017-02-25/22:18:40.14          -29.061110      -23.246547
2017-02-25/22:18:40.17          -29.065767      -23.267705
2017-02-25/22:18:40.20          -29.073543      -23.288863
2017-02-25/22:18:40.23          -29.087018      -23.310021
2017-02-25/22:18:40.26          -29.120043      -23.331862
2017-02-25/22:18:40.29          -29.138256      -23.353020
2017-02-25/22:18:40.32          -29.160146      -23.374178
2017-02-25/22:18:40.36          -29.171852      -23.395336
2017-02-25/22:18:40.39          -29.174214      -23.417177
2017-02-25/22:18:40.42          -29.191633      -23.438335
2017-02-25/22:18:40.45          -29.211512      -23.459493
2017-02-25/22:18:40.48          -29.223766      -23.480651
2017-02-25/22:18:40.51          -29.240380      -23.502491
2017-02-25/22:18:40.54          -29.246745      -23.523649
2017-02-25/22:18:40.57          -29.266817      -23.544807
2017-02-25/22:18:40.61          -29.272242      -23.565966
2017-02-25/22:18:40.64          -29.293961      -23.587806
2017-02-25/22:18:40.67          -29.322018      -23.608964
2017-02-25/22:18:40.70          -29.348247      -23.630122
2017-02-25/22:18:40.73          -29.364006      -23.651280
2017-02-25/22:18:40.76          -29.375246      -23.673121
2017-02-25/22:18:40.79          -29.394401      -23.694279
2017-02-25/22:18:40.82          -29.411813      -23.715437
2017-02-25/22:18:40.86          -29.429427      -23.736595
2017-02-25/22:18:40.89          -29.464973      -23.758436
2017-02-25/22:18:40.92          -29.482946      -23.779594
2017-02-25/22:18:40.95          -29.493940      -23.800752
2017-02-25/22:18:40.98          -29.515424      -23.821910
2017-02-25/22:18:41.01          -29.534720      -23.843218
2017-02-25/22:18:41.04          -29.560188      -23.863459
2017-02-25/22:18:41.07          -29.582321      -23.883700
2017-02-25/22:18:41.11          -29.597874      -23.903941
2017-02-25/22:18:41.14          -29.612470      -23.924834
2017-02-25/22:18:41.17          -29.621739      -23.945076
2017-02-25/22:18:41.20          -29.640447      -23.965316
2017-02-25/22:18:41.23          -29.657552      -23.985557
2017-02-25/22:18:41.26          -29.679245      -24.006451
2017-02-25/22:18:41.29          -29.708228      -24.026692
2017-02-25/22:18:41.32          -29.736139      -24.046933
2017-02-25/22:18:41.36          -29.765878      -24.067174
2017-02-25/22:18:41.39          -29.795246      -24.088068
2017-02-25/22:18:41.42          -29.816196      -24.108309
2017-02-25/22:18:41.45          -29.828729      -24.128550
2017-02-25/22:18:41.48          -29.842304      -24.148791
2017-02-25/22:18:41.51          -29.866175      -24.169685
2017-02-25/22:18:41.54          -29.879018      -24.189926
2017-02-25/22:18:41.57          -29.900647      -24.210167
2017-02-25/22:18:41.61          -29.920621      -24.230408
2017-02-25/22:18:41.64          -29.935469      -24.251301
2017-02-25/22:18:41.67          -29.969588      -24.271542
2017-02-25/22:18:41.70          -30.002560      -24.291783
2017-02-25/22:18:41.73          -30.032917      -24.312024
2017-02-25/22:18:41.76          -30.057567      -24.332918
2017-02-25/22:18:41.79          -30.081778      -24.353159
2017-02-25/22:18:41.82          -30.110665      -24.373400
2017-02-25/22:18:41.86          -30.135989      -24.393641
2017-02-25/22:18:41.89          -30.154774      -24.414535
2017-02-25/22:18:41.92          -30.168923      -24.434776
2017-02-25/22:18:41.95          -30.179424      -24.455017
2017-02-25/22:18:41.98          -30.196055      -24.475258
2017-02-25/22:18:42.01          -30.232244      -24.495616
2017-02-25/22:18:42.04          -30.258764      -24.514936
2017-02-25/22:18:42.07          -30.277588      -24.534255
2017-02-25/22:18:42.11          -30.304457      -24.553574
2017-02-25/22:18:42.14          -30.328577      -24.573517
2017-02-25/22:18:42.17          -30.343474      -24.592836
2017-02-25/22:18:42.20          -30.370485      -24.612155
2017-02-25/22:18:42.23          -30.395551      -24.631474
2017-02-25/22:18:42.26          -30.426060      -24.651417
2017-02-25/22:18:42.29          -30.445579      -24.670736
2017-02-25/22:18:42.32          -30.478513      -24.690055
2017-02-25/22:18:42.36          -30.516153      -24.709375
2017-02-25/22:18:42.39          -30.537894      -24.729317
2017-02-25/22:18:42.42          -30.550838      -24.748636
2017-02-25/22:18:42.45          -30.570163      -24.767955
2017-02-25/22:18:42.48          -30.593416      -24.787275
2017-02-25/22:18:42.51          -30.620636      -24.807217
2017-02-25/22:18:42.54          -30.634019      -24.826536
2017-02-25/22:18:42.57          -30.644544      -24.845856
2017-02-25/22:18:42.61          -30.654036      -24.865175
2017-02-25/22:18:42.64          -30.668644      -24.885117
2017-02-25/22:18:42.67          -30.675757      -24.904437
2017-02-25/22:18:42.70          -30.694753      -24.923756
2017-02-25/22:18:42.73          -30.738511      -24.943075
2017-02-25/22:18:42.76          -30.759856      -24.963017
2017-02-25/22:18:42.79          -30.771194      -24.982337
2017-02-25/22:18:42.82          -30.785648      -25.001656
2017-02-25/22:18:42.86          -30.810834      -25.020975
2017-02-25/22:18:42.89          -30.831311      -25.040918
2017-02-25/22:18:42.92          -30.858011      -25.060237
2017-02-25/22:18:42.95          -30.896919      -25.079556
2017-02-25/22:18:42.98          -30.928126      -25.098875
2017-02-25/22:18:43.01          -30.948291      -25.118275
2017-02-25/22:18:43.04          -30.973553      -25.136660
2017-02-25/22:18:43.07          -30.998397      -25.155044
2017-02-25/22:18:43.11          -31.026429      -25.173429
2017-02-25/22:18:43.14          -31.054528      -25.192407
2017-02-25/22:18:43.17          -31.082903      -25.210792
2017-02-25/22:18:43.20          -31.109833      -25.229176
2017-02-25/22:18:43.23          -31.127344      -25.247561
2017-02-25/22:18:43.26          -31.153795      -25.266539
2017-02-25/22:18:43.29          -31.169224      -25.284923
2017-02-25/22:18:43.32          -31.187864      -25.303308
2017-02-25/22:18:43.36          -31.217268      -25.321693
2017-02-25/22:18:43.39          -31.250625      -25.340670
2017-02-25/22:18:43.42          -31.279878      -25.359055
2017-02-25/22:18:43.45          -31.310505      -25.377440
2017-02-25/22:18:43.48          -31.333312      -25.395824
2017-02-25/22:18:43.51          -31.365908      -25.414802
2017-02-25/22:18:43.54          -31.379127      -25.433187
2017-02-25/22:18:43.57          -31.412066      -25.451571
2017-02-25/22:18:43.61          -31.435844      -25.469956
2017-02-25/22:18:43.64          -31.442774      -25.488934
2017-02-25/22:18:43.67          -31.454967      -25.507318
2017-02-25/22:18:43.70          -31.462915      -25.525703
2017-02-25/22:18:43.73          -31.458388      -25.544088
2017-02-25/22:18:43.76          -31.453168      -25.563065
2017-02-25/22:18:43.79          -31.453589      -25.581450
2017-02-25/22:18:43.82          -31.474676      -25.599835
2017-02-25/22:18:43.86          -31.480934      -25.618220
2017-02-25/22:18:43.89          -31.495932      -25.637197
2017-02-25/22:18:43.92          -31.516136      -25.655582
2017-02-25/22:18:43.95          -31.531665      -25.673967
2017-02-25/22:18:43.98          -31.550706      -25.692351
2017-02-25/22:18:44.01          -31.592652      -25.710784
2017-02-25/22:18:44.04          -31.631129      -25.728230
2017-02-25/22:18:44.07          -31.662961      -25.745676
2017-02-25/22:18:44.11          -31.691381      -25.763122
2017-02-25/22:18:44.14          -31.715324      -25.781130
2017-02-25/22:18:44.17          -31.743923      -25.798576
2017-02-25/22:18:44.20          -31.772569      -25.816022
2017-02-25/22:18:44.23          -31.789198      -25.833468
2017-02-25/22:18:44.26          -31.796450      -25.851477
2017-02-25/22:18:44.29          -31.793574      -25.868923
2017-02-25/22:18:44.32          -31.810009      -25.886369
2017-02-25/22:18:44.36          -31.818775      -25.903815
2017-02-25/22:18:44.39          -31.817582      -25.921823
2017-02-25/22:18:44.42          -31.823521      -25.939269
2017-02-25/22:18:44.45          -31.837817      -25.956715
2017-02-25/22:18:44.48          -31.840068      -25.974161
2017-02-25/22:18:44.51          -31.854898      -25.992170
2017-02-25/22:18:44.54          -31.878517      -26.009616
2017-02-25/22:18:44.57          -31.905845      -26.027061
2017-02-25/22:18:44.61          -31.921060      -26.044507
2017-02-25/22:18:44.64          -31.945087      -26.062516
2017-02-25/22:18:44.67          -31.978236      -26.079962
2017-02-25/22:18:44.70          -32.004140      -26.097408
2017-02-25/22:18:44.73          -32.019669      -26.114854
2017-02-25/22:18:44.76          -32.041062      -26.132863
2017-02-25/22:18:44.79          -32.056476      -26.150308
2017-02-25/22:18:44.82          -32.072963      -26.167754
2017-02-25/22:18:44.86          -32.072764      -26.185200
2017-02-25/22:18:44.89          -32.061126      -26.203209
2017-02-25/22:18:44.92          -32.055591      -26.220655
2017-02-25/22:18:44.95          -32.040058      -26.238101
2017-02-25/22:18:44.98          -32.044064      -26.255547
2017-02-25/22:18:45.01          -32.039216      -26.272994
2017-02-25/22:18:45.04          -32.044366      -26.289474
2017-02-25/22:18:45.07          -32.053672      -26.305953
2017-02-25/22:18:45.11          -32.062946      -26.322432
2017-02-25/22:18:45.14          -32.089550      -26.339443
2017-02-25/22:18:45.17          -32.114704      -26.355923
2017-02-25/22:18:45.20          -32.134018      -26.372402
2017-02-25/22:18:45.23          -32.161555      -26.388881
2017-02-25/22:18:45.26          -32.180944      -26.405892
2017-02-25/22:18:45.29          -32.207890      -26.422371
2017-02-25/22:18:45.32          -32.222812      -26.438851
2017-02-25/22:18:45.36          -32.249894      -26.455330
2017-02-25/22:18:45.39          -32.266013      -26.472341
2017-02-25/22:18:45.42          -32.275513      -26.488820
2017-02-25/22:18:45.45          -32.296970      -26.505300
2017-02-25/22:18:45.48          -32.303320      -26.521779
2017-02-25/22:18:45.51          -32.312588      -26.538790
2017-02-25/22:18:45.54          -32.312964      -26.555269
2017-02-25/22:18:45.57          -32.321276      -26.571749
2017-02-25/22:18:45.61          -32.332109      -26.588228
2017-02-25/22:18:45.64          -32.336170      -26.605239
2017-02-25/22:18:45.67          -32.351135      -26.621718
2017-02-25/22:18:45.70          -32.358488      -26.638198
2017-02-25/22:18:45.73          -32.365419      -26.654677
2017-02-25/22:18:45.76          -32.388011      -26.671688
2017-02-25/22:18:45.79          -32.400686      -26.688167
2017-02-25/22:18:45.82          -32.418695      -26.704647
2017-02-25/22:18:45.86          -32.421227      -26.721126
2017-02-25/22:18:45.89          -32.445508      -26.738137
2017-02-25/22:18:45.92          -32.452429      -26.754616
2017-02-25/22:18:45.95          -32.456012      -26.771096
2017-02-25/22:18:45.98          -32.458908      -26.787575
2017-02-25/22:18:46.01          -32.458860      -26.804035
2017-02-25/22:18:46.04          -32.465854      -26.819566
2017-02-25/22:18:46.07          -32.469791      -26.835097
2017-02-25/22:18:46.11          -32.477010      -26.850628
2017-02-25/22:18:46.14          -32.490091      -26.866659
2017-02-25/22:18:46.17          -32.493981      -26.882190
2017-02-25/22:18:46.20          -32.493932      -26.897721
2017-02-25/22:18:46.23          -32.501732      -26.913252
2017-02-25/22:18:46.26          -32.499263      -26.929283
2017-02-25/22:18:46.29          -32.516178      -26.944814
2017-02-25/22:18:46.32          -32.524383      -26.960345
2017-02-25/22:18:46.36          -32.538360      -26.975876
2017-02-25/22:18:46.39          -32.543851      -26.991908
2017-02-25/22:18:46.42          -32.558602      -27.007439
2017-02-25/22:18:46.45          -32.566674      -27.022969
2017-02-25/22:18:46.48          -32.584765      -27.038500
2017-02-25/22:18:46.51          -32.598592      -27.054532
2017-02-25/22:18:46.54          -32.634093      -27.070063
2017-02-25/22:18:46.57          -32.638737      -27.085594
2017-02-25/22:18:46.61          -32.646722      -27.101124
2017-02-25/22:18:46.64          -32.653825      -27.117156
2017-02-25/22:18:46.67          -32.662015      -27.132687
2017-02-25/22:18:46.70          -32.680060      -27.148218
2017-02-25/22:18:46.73          -32.687136      -27.163749
2017-02-25/22:18:46.76          -32.715428      -27.179780
2017-02-25/22:18:46.79          -32.737710      -27.195311
2017-02-25/22:18:46.82          -32.764063      -27.210842
2017-02-25/22:18:46.86          -32.799928      -27.226373
2017-02-25/22:18:46.89          -32.837969      -27.242405
2017-02-25/22:18:46.92          -32.866372      -27.257935
2017-02-25/22:18:46.95          -32.897828      -27.273466
2017-02-25/22:18:46.98          -32.909656      -27.288997
2017-02-25/22:18:47.01          -32.926243      -27.304464
2017-02-25/22:18:47.04          -32.927067      -27.319023
2017-02-25/22:18:47.07          -32.932063      -27.333581
2017-02-25/22:18:47.11          -32.934399      -27.348140
2017-02-25/22:18:47.14          -32.948277      -27.363168
2017-02-25/22:18:47.17          -32.956884      -27.377727
2017-02-25/22:18:47.20          -32.972425      -27.392285
2017-02-25/22:18:47.23          -32.988389      -27.406844
2017-02-25/22:18:47.26          -33.007536      -27.421872
2017-02-25/22:18:47.29          -33.038566      -27.436431
2017-02-25/22:18:47.32          -33.071046      -27.450989
2017-02-25/22:18:47.36          -33.093382      -27.465548
2017-02-25/22:18:47.39          -33.119866      -27.480576
2017-02-25/22:18:47.42          -33.133920      -27.495135
2017-02-25/22:18:47.45          -33.151828      -27.509693
2017-02-25/22:18:47.48          -33.181859      -27.524252
2017-02-25/22:18:47.51          -33.208850      -27.539280
2017-02-25/22:18:47.54          -33.232934      -27.553839
2017-02-25/22:18:47.57          -33.251189      -27.568397
2017-02-25/22:18:47.61          -33.265385      -27.582956
2017-02-25/22:18:47.64          -33.286629      -27.597984
2017-02-25/22:18:47.67          -33.303578      -27.612543
2017-02-25/22:18:47.70          -33.315259      -27.627101
2017-02-25/22:18:47.73          -33.329769      -27.641660
2017-02-25/22:18:47.76          -33.334470      -27.656688
2017-02-25/22:18:47.79          -33.346946      -27.671247
2017-02-25/22:18:47.82          -33.356308      -27.685805
2017-02-25/22:18:47.86          -33.371481      -27.700364
2017-02-25/22:18:47.89          -33.386658      -27.715392
2017-02-25/22:18:47.92          -33.397107      -27.729951
2017-02-25/22:18:47.95          -33.402936      -27.744509
2017-02-25/22:18:47.98          -33.428786      -27.759068
2017-02-25/22:18:48.01          -33.448338      -27.773540
2017-02-25/22:18:48.04          -33.467069      -27.787140
2017-02-25/22:18:48.07          -33.477138      -27.800741
2017-02-25/22:18:48.11          -33.498474      -27.814341
2017-02-25/22:18:48.14          -33.509929      -27.828381
2017-02-25/22:18:48.17          -33.527172      -27.841981
2017-02-25/22:18:48.20          -33.560143      -27.855582
2017-02-25/22:18:48.23          -33.588091      -27.869182
2017-02-25/22:18:48.26          -33.601445      -27.883221
2017-02-25/22:18:48.29          -33.614513      -27.896822
2017-02-25/22:18:48.32          -33.633556      -27.910423
2017-02-25/22:18:48.36          -33.663833      -27.924023
2017-02-25/22:18:48.39          -33.689220      -27.938062
2017-02-25/22:18:48.42          -33.723250      -27.951663
2017-02-25/22:18:48.45          -33.746118      -27.965264
2017-02-25/22:18:48.48          -33.764494      -27.978864
2017-02-25/22:18:48.51          -33.794108      -27.992903
2017-02-25/22:18:48.54          -33.827432      -28.006504
2017-02-25/22:18:48.57          -33.869326      -28.020104
2017-02-25/22:18:48.61          -33.897801      -28.033705
2017-02-25/22:18:48.64          -33.915093      -28.047744
2017-02-25/22:18:48.67          -33.934235      -28.061345
2017-02-25/22:18:48.70          -33.963426      -28.074945
2017-02-25/22:18:48.73          -33.993803      -28.088546
2017-02-25/22:18:48.76          -34.029210      -28.102585
2017-02-25/22:18:48.79          -34.051423      -28.116186
2017-02-25/22:18:48.82          -34.082803      -28.129786
2017-02-25/22:18:48.86          -34.088321      -28.143387
2017-02-25/22:18:48.89          -34.117410      -28.157426
2017-02-25/22:18:48.92          -34.148114      -28.171027
2017-02-25/22:18:48.95          -34.178390      -28.184627
2017-02-25/22:18:48.98          -34.188155      -28.198228
2017-02-25/22:18:49.01          -34.215616      -28.211699
2017-02-25/22:18:49.04          -34.225581      -28.224321
2017-02-25/22:18:49.07          -34.254159      -28.236943
2017-02-25/22:18:49.11          -34.272201      -28.249565
2017-02-25/22:18:49.14          -34.299048      -28.262594
2017-02-25/22:18:49.17          -34.321693      -28.275216
2017-02-25/22:18:49.20          -34.343255      -28.287839
2017-02-25/22:18:49.23          -34.373127      -28.300461
2017-02-25/22:18:49.26          -34.403594      -28.313490
2017-02-25/22:18:49.29          -34.424842      -28.326112
2017-02-25/22:18:49.32          -34.447175      -28.338734
2017-02-25/22:18:49.36          -34.464493      -28.351356
2017-02-25/22:18:49.39          -34.479092      -28.364385
2017-02-25/22:18:49.42          -34.501863      -28.377007
2017-02-25/22:18:49.45          -34.524773      -28.389629
2017-02-25/22:18:49.48          -34.537517      -28.402251
2017-02-25/22:18:49.51          -34.548856      -28.415281
2017-02-25/22:18:49.54          -34.560067      -28.427903
2017-02-25/22:18:49.57          -34.565612      -28.440525
2017-02-25/22:18:49.61          -34.583308      -28.453147
2017-02-25/22:18:49.64          -34.581712      -28.466176
2017-02-25/22:18:49.67          -34.594037      -28.478798
2017-02-25/22:18:49.70          -34.596226      -28.491420
2017-02-25/22:18:49.73          -34.597769      -28.504042
2017-02-25/22:18:49.76          -34.611460      -28.517071
2017-02-25/22:18:49.79          -34.622233      -28.529693
2017-02-25/22:18:49.82          -34.632323      -28.542315
2017-02-25/22:18:49.86          -34.638346      -28.554938
2017-02-25/22:18:49.89          -34.666760      -28.567967
2017-02-25/22:18:49.92          -34.701904      -28.580589
2017-02-25/22:18:49.95          -34.714635      -28.593211
2017-02-25/22:18:49.98          -34.749495      -28.605833
2017-02-25/22:18:50.01          -34.772676      -28.618296
2017-02-25/22:18:50.04          -34.794647      -28.629944
2017-02-25/22:18:50.07          -34.806708      -28.641592
2017-02-25/22:18:50.11          -34.829179      -28.653240
2017-02-25/22:18:50.14          -34.862419      -28.665264
2017-02-25/22:18:50.17          -34.877908      -28.676912
2017-02-25/22:18:50.20          -34.892647      -28.688560
2017-02-25/22:18:50.23          -34.920981      -28.700208
2017-02-25/22:18:50.26          -34.926443      -28.712232
2017-02-25/22:18:50.29          -34.939294      -28.723880
2017-02-25/22:18:50.32          -34.970886      -28.735528
2017-02-25/22:18:50.36          -34.989329      -28.747176
2017-02-25/22:18:50.39          -35.002164      -28.759199
2017-02-25/22:18:50.42          -35.005449      -28.770847
2017-02-25/22:18:50.45          -34.999187      -28.782495
2017-02-25/22:18:50.48          -35.002583      -28.794143
2017-02-25/22:18:50.51          -35.011398      -28.806167
2017-02-25/22:18:50.54          -35.029346      -28.817815
2017-02-25/22:18:50.57          -35.039748      -28.829463
2017-02-25/22:18:50.61          -35.049600      -28.841111
2017-02-25/22:18:50.64          -35.069531      -28.853134
2017-02-25/22:18:50.67          -35.096789      -28.864782
2017-02-25/22:18:50.70          -35.123663      -28.876430
2017-02-25/22:18:50.73          -35.145194      -28.888078
2017-02-25/22:18:50.76          -35.167252      -28.900102
2017-02-25/22:18:50.79          -35.182913      -28.911750
2017-02-25/22:18:50.82          -35.203570      -28.923398
2017-02-25/22:18:50.86          -35.233124      -28.935046
2017-02-25/22:18:50.89          -35.226945      -28.947069
2017-02-25/22:18:50.92          -35.227660      -28.958717
2017-02-25/22:18:50.95          -35.225228      -28.970365
2017-02-25/22:18:50.98          -35.236086      -28.982013
2017-02-25/22:18:51.01          -35.250783      -28.993475
2017-02-25/22:18:51.04          -35.260175      -29.004154
2017-02-25/22:18:51.07          -35.263859      -29.014834
2017-02-25/22:18:51.11          -35.269832      -29.025513
2017-02-25/22:18:51.14          -35.254187      -29.036537
2017-02-25/22:18:51.17          -35.263554      -29.047217
2017-02-25/22:18:51.20          -35.284079      -29.057896
2017-02-25/22:18:51.23          -35.304535      -29.068576
2017-02-25/22:18:51.26          -35.303150      -29.079600
2017-02-25/22:18:51.29          -35.301900      -29.090280
2017-02-25/22:18:51.32          -35.293130      -29.100959
2017-02-25/22:18:51.36          -35.297889      -29.111639
2017-02-25/22:18:51.39          -35.295958      -29.122663
2017-02-25/22:18:51.42          -35.305151      -29.133342
2017-02-25/22:18:51.45          -35.311885      -29.144022
2017-02-25/22:18:51.48          -35.304750      -29.154701
2017-02-25/22:18:51.51          -35.301692      -29.165725
2017-02-25/22:18:51.54          -35.300087      -29.176405
2017-02-25/22:18:51.57          -35.306132      -29.187085
2017-02-25/22:18:51.61          -35.326165      -29.197764
2017-02-25/22:18:51.64          -35.338467      -29.208788
2017-02-25/22:18:51.67          -35.339433      -29.219468
2017-02-25/22:18:51.70          -35.351265      -29.230147
2017-02-25/22:18:51.73          -35.369694      -29.240827
2017-02-25/22:18:51.76          -35.389601      -29.251851
2017-02-25/22:18:51.79          -35.407700      -29.262530
2017-02-25/22:18:51.82          -35.447585      -29.273210
2017-02-25/22:18:51.86          -35.467499      -29.283890
2017-02-25/22:18:51.89          -35.482496      -29.294914
2017-02-25/22:18:51.92          -35.502368      -29.305593
2017-02-25/22:18:51.95          -35.528446      -29.316273
2017-02-25/22:18:51.98          -35.555441      -29.326952
2017-02-25/22:18:52.01          -35.563029      -29.337415
2017-02-25/22:18:52.04          -35.567167      -29.347127
2017-02-25/22:18:52.07          -35.564405      -29.356839
2017-02-25/22:18:52.11          -35.545163      -29.366552
2017-02-25/22:18:52.14          -35.547101      -29.376577
2017-02-25/22:18:52.17          -35.565740      -29.386290
2017-02-25/22:18:52.20          -35.573149      -29.396002
2017-02-25/22:18:52.23          -35.581900      -29.405714
2017-02-25/22:18:52.26          -35.584365      -29.415740
2017-02-25/22:18:52.29          -35.608288      -29.425452
2017-02-25/22:18:52.32          -35.639335      -29.435164
2017-02-25/22:18:52.36          -35.680682      -29.444877
2017-02-25/22:18:52.39          -35.717817      -29.454902
2017-02-25/22:18:52.42          -35.746343      -29.464615
2017-02-25/22:18:52.45          -35.757087      -29.474327
2017-02-25/22:18:52.48          -35.767919      -29.484039
2017-02-25/22:18:52.51          -35.778521      -29.494065
2017-02-25/22:18:52.54          -35.783929      -29.503777
2017-02-25/22:18:52.57          -35.782086      -29.513490
2017-02-25/22:18:52.61          -35.780059      -29.523202
2017-02-25/22:18:52.64          -35.760256      -29.533227
2017-02-25/22:18:52.67          -35.742629      -29.542940
2017-02-25/22:18:52.70          -35.739249      -29.552652
2017-02-25/22:18:52.73          -35.733131      -29.562364
2017-02-25/22:18:52.76          -35.739349      -29.572390
2017-02-25/22:18:52.79          -35.744438      -29.582102
2017-02-25/22:18:52.82          -35.761382      -29.591815
2017-02-25/22:18:52.86          -35.772153      -29.601527
2017-02-25/22:18:52.89          -35.773023      -29.611553
2017-02-25/22:18:52.92          -35.795348      -29.621265
2017-02-25/22:18:52.95          -35.829763      -29.630977
2017-02-25/22:18:52.98          -35.851246      -29.640690
2017-02-25/22:18:53.01          -35.867737      -29.650154
2017-02-25/22:18:53.04          -35.875216      -29.658899
2017-02-25/22:18:53.07          -35.881371      -29.667644
2017-02-25/22:18:53.11          -35.881184      -29.676389
2017-02-25/22:18:53.14          -35.883297      -29.685417
2017-02-25/22:18:53.17          -35.884043      -29.694162
2017-02-25/22:18:53.20          -35.877937      -29.702907
2017-02-25/22:18:53.23          -35.860487      -29.711653
2017-02-25/22:18:53.26          -35.858805      -29.720680
2017-02-25/22:18:53.29          -35.860213      -29.729425
2017-02-25/22:18:53.32          -35.874075      -29.738170
2017-02-25/22:18:53.36          -35.886570      -29.746916
2017-02-25/22:18:53.39          -35.905004      -29.755943
2017-02-25/22:18:53.42          -35.920064      -29.764688
2017-02-25/22:18:53.45          -35.947126      -29.773434
2017-02-25/22:18:53.48          -35.965853      -29.782179
2017-02-25/22:18:53.51          -35.998303      -29.791206
2017-02-25/22:18:53.54          -36.010268      -29.799951
2017-02-25/22:18:53.57          -36.031133      -29.808697
2017-02-25/22:18:53.61          -36.049582      -29.817442
2017-02-25/22:18:53.64          -36.078303      -29.826469
2017-02-25/22:18:53.67          -36.095564      -29.835215
2017-02-25/22:18:53.70          -36.116433      -29.843960
2017-02-25/22:18:53.73          -36.119616      -29.852705
2017-02-25/22:18:53.76          -36.129824      -29.861732
2017-02-25/22:18:53.79          -36.128956      -29.870478
2017-02-25/22:18:53.82          -36.145172      -29.879223
2017-02-25/22:18:53.86          -36.158584      -29.887968
2017-02-25/22:18:53.89          -36.160526      -29.896996
2017-02-25/22:18:53.92          -36.162873      -29.905741
2017-02-25/22:18:53.95          -36.165754      -29.914486
2017-02-25/22:18:53.98          -36.170250      -29.923231
2017-02-25/22:18:54.01          -36.184742      -29.931699
2017-02-25/22:18:54.04          -36.196357      -29.939481
2017-02-25/22:18:54.07          -36.206242      -29.947263
2017-02-25/22:18:54.11          -36.196506      -29.955044
2017-02-25/22:18:54.14          -36.185374      -29.963077
2017-02-25/22:18:54.17          -36.182783      -29.970859
2017-02-25/22:18:54.20          -36.168980      -29.978640
2017-02-25/22:18:54.23          -36.162046      -29.986422
2017-02-25/22:18:54.26          -36.143103      -29.994455
2017-02-25/22:18:54.29          -36.134462      -30.002236
2017-02-25/22:18:54.32          -36.119204      -30.010018
2017-02-25/22:18:54.36          -36.110119      -30.017800
2017-02-25/22:18:54.39          -36.115735      -30.025832
2017-02-25/22:18:54.42          -36.110075      -30.033614
2017-02-25/22:18:54.45          -36.110852      -30.041395
2017-02-25/22:18:54.48          -36.111604      -30.049177
2017-02-25/22:18:54.51          -36.121011      -30.057210
2017-02-25/22:18:54.54          -36.122758      -30.064991
2017-02-25/22:18:54.57          -36.130644      -30.072773
2017-02-25/22:18:54.61          -36.144256      -30.080555
2017-02-25/22:18:54.64          -36.157864      -30.088587
2017-02-25/22:18:54.67          -36.154834      -30.096369
2017-02-25/22:18:54.70          -36.164073      -30.104151
2017-02-25/22:18:54.73          -36.170239      -30.111932
2017-02-25/22:18:54.76          -36.172242      -30.119965
2017-02-25/22:18:54.79          -36.174613      -30.127747
2017-02-25/22:18:54.82          -36.185866      -30.135528
2017-02-25/22:18:54.86          -36.180836      -30.143310
2017-02-25/22:18:54.89          -36.172440      -30.151343
2017-02-25/22:18:54.92          -36.164379      -30.159124
2017-02-25/22:18:54.95          -36.173974      -30.166906
2017-02-25/22:18:54.98          -36.181336      -30.174688
2017-02-25/22:18:55.01          -36.177559      -30.182166
2017-02-25/22:18:55.04          -36.187119      -30.188992
2017-02-25/22:18:55.07          -36.180169      -30.195819
2017-02-25/22:18:55.11          -36.180749      -30.202645
2017-02-25/22:18:55.14          -36.189483      -30.209692
2017-02-25/22:18:55.17          -36.203597      -30.216518
2017-02-25/22:18:55.20          -36.212697      -30.223344
2017-02-25/22:18:55.23          -36.212374      -30.230171
2017-02-25/22:18:55.26          -36.220887      -30.237217
2017-02-25/22:18:55.29          -36.217909      -30.244044
2017-02-25/22:18:55.32          -36.213176      -30.250870
2017-02-25/22:18:55.36          -36.212183      -30.257697
2017-02-25/22:18:55.39          -36.209859      -30.264743
2017-02-25/22:18:55.42          -36.205982      -30.271570
2017-02-25/22:18:55.45          -36.197578      -30.278396
2017-02-25/22:18:55.48          -36.178053      -30.285223
2017-02-25/22:18:55.51          -36.162724      -30.292269
2017-02-25/22:18:55.54          -36.139817      -30.299096
2017-02-25/22:18:55.57          -36.123426      -30.305922
2017-02-25/22:18:55.61          -36.109403      -30.312748
2017-02-25/22:18:55.64          -36.089360      -30.319795
2017-02-25/22:18:55.67          -36.074234      -30.326621
2017-02-25/22:18:55.70          -36.067168      -30.333448
2017-02-25/22:18:55.73          -36.052415      -30.340274
2017-02-25/22:18:55.76          -36.052449      -30.347321
2017-02-25/22:18:55.79          -36.051699      -30.354147
2017-02-25/22:18:55.82          -36.048665      -30.360974
2017-02-25/22:18:55.86          -36.045393      -30.367800
2017-02-25/22:18:55.89          -36.035979      -30.374847
2017-02-25/22:18:55.92          -36.023021      -30.381673
2017-02-25/22:18:55.95          -36.025524      -30.388500
2017-02-25/22:18:55.98          -36.010139      -30.395326
2017-02-25/22:18:56.01          -36.003168      -30.401820
2017-02-25/22:18:56.04          -35.999840      -30.407694
2017-02-25/22:18:56.07          -35.986918      -30.413569
2017-02-25/22:18:56.11          -35.972940      -30.419443
2017-02-25/22:18:56.14          -35.975636      -30.425507
2017-02-25/22:18:56.17          -35.971643      -30.431382
2017-02-25/22:18:56.20          -35.973533      -30.437257
2017-02-25/22:18:56.23          -35.963522      -30.443131
2017-02-25/22:18:56.26          -35.952455      -30.449195
2017-02-25/22:18:56.29          -35.933428      -30.455070
2017-02-25/22:18:56.32          -35.925539      -30.460944
2017-02-25/22:18:56.36          -35.919400      -30.466819
2017-02-25/22:18:56.39          -35.924424      -30.472883
2017-02-25/22:18:56.42          -35.915761      -30.478757
2017-02-25/22:18:56.45          -35.904334      -30.484632
2017-02-25/22:18:56.48          -35.909870      -30.490506
2017-02-25/22:18:56.51          -35.911157      -30.496570
2017-02-25/22:18:56.54          -35.914687      -30.502445
2017-02-25/22:18:56.57          -35.942955      -30.508319
2017-02-25/22:18:56.61          -35.952849      -30.514194
2017-02-25/22:18:56.64          -35.968725      -30.520258
2017-02-25/22:18:56.67          -35.972325      -30.526132
2017-02-25/22:18:56.70          -35.978303      -30.532007
2017-02-25/22:18:56.73          -36.006767      -30.537881
2017-02-25/22:18:56.76          -36.016444      -30.543945
2017-02-25/22:18:56.79          -36.026619      -30.549820
2017-02-25/22:18:56.82          -36.036797      -30.555694
2017-02-25/22:18:56.86          -36.031045      -30.561569
2017-02-25/22:18:56.89          -36.031656      -30.567633
2017-02-25/22:18:56.92          -36.032476      -30.573507
2017-02-25/22:18:56.95          -36.037477      -30.579382
2017-02-25/22:18:56.98          -36.050014      -30.585256
2017-02-25/22:18:57.01          -36.063088      -30.590771
2017-02-25/22:18:57.04          -36.077275      -30.595700
2017-02-25/22:18:57.07          -36.091436      -30.600629
2017-02-25/22:18:57.11          -36.110811      -30.605558
2017-02-25/22:18:57.14          -36.132475      -30.610646
2017-02-25/22:18:57.17          -36.138634      -30.615574
2017-02-25/22:18:57.20          -36.152100      -30.620503
2017-02-25/22:18:57.23          -36.160973      -30.625432
2017-02-25/22:18:57.26          -36.165846      -30.630520
2017-02-25/22:18:57.29          -36.159035      -30.635449
2017-02-25/22:18:57.32          -36.145610      -30.640377
2017-02-25/22:18:57.36          -36.136935      -30.645306
2017-02-25/22:18:57.39          -36.116383      -30.650394
2017-02-25/22:18:57.42          -36.096305      -30.655323
2017-02-25/22:18:57.45          -36.095523      -30.660252
2017-02-25/22:18:57.48          -36.083111      -30.665181
2017-02-25/22:18:57.51          -36.073685      -30.670268
2017-02-25/22:18:57.54          -36.072081      -30.675197
2017-02-25/22:18:57.57          -36.068839      -30.680126
2017-02-25/22:18:57.61          -36.066807      -30.685055
2017-02-25/22:18:57.64          -36.064184      -30.690143
2017-02-25/22:18:57.67          -36.070450      -30.695072
2017-02-25/22:18:57.70          -36.086630      -30.700000
2017-02-25/22:18:57.73          -36.083657      -30.704929
2017-02-25/22:18:57.76          -36.096833      -30.710017
2017-02-25/22:18:57.79          -36.102639      -30.714946
2017-02-25/22:18:57.82          -36.102919      -30.719875
2017-02-25/22:18:57.86          -36.104590      -30.724803
2017-02-25/22:18:57.89          -36.109235      -30.729732
2017-02-25/22:18:57.92          -36.114594      -30.734820
2017-02-25/22:18:57.95          -36.120800      -30.739749
2017-02-25/22:18:57.98          -36.115398      -30.744678
2017-02-25/22:18:58.01          -36.128843      -30.749095
2017-02-25/22:18:58.04          -36.128758      -30.753220
2017-02-25/22:18:58.07          -36.134448      -30.757217
2017-02-25/22:18:58.11          -36.140293      -30.761213
2017-02-25/22:18:58.14          -36.157680      -30.765209
2017-02-25/22:18:58.17          -36.180803      -30.769334
2017-02-25/22:18:58.20          -36.190695      -30.773331
2017-02-25/22:18:58.23          -36.193829      -30.777327
2017-02-25/22:18:58.26          -36.208572      -30.781323
2017-02-25/22:18:58.29          -36.212294      -30.785448
2017-02-25/22:18:58.32          -36.215524      -30.789445
2017-02-25/22:18:58.36          -36.230985      -30.793441
2017-02-25/22:18:58.39          -36.234248      -30.797437
2017-02-25/22:18:58.42          -36.238485      -30.801562
2017-02-25/22:18:58.45          -36.246533      -30.805559
2017-02-25/22:18:58.48          -36.256888      -30.809555
2017-02-25/22:18:58.51          -36.264596      -30.813551
2017-02-25/22:18:58.54          -36.250473      -30.817676
2017-02-25/22:18:58.57          -36.249362      -30.821673
2017-02-25/22:18:58.61          -36.257513      -30.825669
2017-02-25/22:18:58.64          -36.255636      -30.829665
2017-02-25/22:18:58.67          -36.268218      -30.833790
2017-02-25/22:18:58.70          -36.269721      -30.837787
2017-02-25/22:18:58.73          -36.269142      -30.841783
2017-02-25/22:18:58.76          -36.269143      -30.845779
2017-02-25/22:18:58.79          -36.281115      -30.849904
2017-02-25/22:18:58.82          -36.304087      -30.853901
2017-02-25/22:18:58.86          -36.320235      -30.857897
2017-02-25/22:18:58.89          -36.329320      -30.861893
2017-02-25/22:18:58.92          -36.343474      -30.866018
2017-02-25/22:18:58.95          -36.345764      -30.870015
2017-02-25/22:18:58.98          -36.343392      -30.874011
2017-02-25/22:18:59.01          -36.340991      -30.877499
2017-02-25/22:18:59.04          -36.346700      -30.880667
2017-02-25/22:18:59.07          -36.345654      -30.883736
2017-02-25/22:18:59.11          -36.337488      -30.886806
2017-02-25/22:18:59.14          -36.332578      -30.889875
2017-02-25/22:18:59.17          -36.326473      -30.893043
2017-02-25/22:18:59.20          -36.321169      -30.896112
2017-02-25/22:18:59.23          -36.323502      -30.899182
2017-02-25/22:18:59.26          -36.333369      -30.902251
2017-02-25/22:18:59.29          -36.328730      -30.905419
2017-02-25/22:18:59.32          -36.331573      -30.908488
2017-02-25/22:18:59.36          -36.343827      -30.911558
2017-02-25/22:18:59.39          -36.362236      -30.914627
2017-02-25/22:18:59.42          -36.381927      -30.917795
2017-02-25/22:18:59.45          -36.405290      -30.920864
2017-02-25/22:18:59.48          -36.416513      -30.923934
2017-02-25/22:18:59.51          -36.433267      -30.927003
2017-02-25/22:18:59.54          -36.446823      -30.930171
2017-02-25/22:18:59.57          -36.474127      -30.933240
2017-02-25/22:18:59.61          -36.486997      -30.936310
2017-02-25/22:18:59.64          -36.492625      -30.939379
2017-02-25/22:18:59.67          -36.497114      -30.942547
2017-02-25/22:18:59.70          -36.491285      -30.945616
2017-02-25/22:18:59.73          -36.478442      -30.948686
2017-02-25/22:18:59.76          -36.478424      -30.951755
2017-02-25/22:18:59.79          -36.463813      -30.954923
2017-02-25/22:18:59.82          -36.455511      -30.957993
2017-02-25/22:18:59.86          -36.448944      -30.961062
2017-02-25/22:18:59.89          -36.451571      -30.964131
2017-02-25/22:18:59.92          -36.465002      -30.967299
2017-02-25/22:18:59.95          -36.474228      -30.970369
2017-02-25/22:18:59.98          -36.492508      -30.973438
2017-02-25/22:19:00.01          -36.518077      -30.976009
2017-02-25/22:19:00.04          -36.536693      -30.978240
2017-02-25/22:19:00.07          -36.555788      -30.980401
2017-02-25/22:19:00.11          -36.572048      -30.982563
2017-02-25/22:19:00.14          -36.587012      -30.984724
2017-02-25/22:19:00.17          -36.589009      -30.986955
2017-02-25/22:19:00.20          -36.593095      -30.989116
2017-02-25/22:19:00.23          -36.593832      -30.991277
2017-02-25/22:19:00.26          -36.589596      -30.993439
2017-02-25/22:19:00.29          -36.574911      -30.995670
2017-02-25/22:19:00.32          -36.569848      -30.997831
2017-02-25/22:19:00.36          -36.568360      -30.999992
2017-02-25/22:19:00.39          -36.557906      -31.002153
2017-02-25/22:19:00.42          -36.552253      -31.004384
2017-02-25/22:19:00.45          -36.560991      -31.006546
2017-02-25/22:19:00.48          -36.552604      -31.008707
2017-02-25/22:19:00.51          -36.554147      -31.010868
2017-02-25/22:19:00.54          -36.549724      -31.013099
2017-02-25/22:19:00.57          -36.567238      -31.015260
2017-02-25/22:19:00.61          -36.569837      -31.017422
2017-02-25/22:19:00.64          -36.574598      -31.019583
2017-02-25/22:19:00.67          -36.587234      -31.021814
2017-02-25/22:19:00.70          -36.596326      -31.023975
2017-02-25/22:19:00.73          -36.585246      -31.026136
2017-02-25/22:19:00.76          -36.577092      -31.028298
2017-02-25/22:19:00.79          -36.563923      -31.030529
2017-02-25/22:19:00.82          -36.559169      -31.032690
2017-02-25/22:19:00.86          -36.534118      -31.034851
2017-02-25/22:19:00.89          -36.517081      -31.037012
2017-02-25/22:19:00.92          -36.488254      -31.039243
2017-02-25/22:19:00.95          -36.471280      -31.041405
2017-02-25/22:19:00.98          -36.447614      -31.043566
2017-02-25/22:19:01.01          -36.445493      -31.045230
2017-02-25/22:19:01.04          -36.444493      -31.046527
2017-02-25/22:19:01.07          -36.441167      -31.047782
2017-02-25/22:19:01.11          -36.436291      -31.049038
2017-02-25/22:19:01.14          -36.440258      -31.050294
2017-02-25/22:19:01.17          -36.448797      -31.051590
2017-02-25/22:19:01.20          -36.464283      -31.052846
2017-02-25/22:19:01.23          -36.471078      -31.054101
2017-02-25/22:19:01.26          -36.479835      -31.055357
2017-02-25/22:19:01.29          -36.473573      -31.056653
2017-02-25/22:19:01.32          -36.475705      -31.057909
2017-02-25/22:19:01.36          -36.485138      -31.059165
2017-02-25/22:19:01.39          -36.484136      -31.060420
2017-02-25/22:19:01.42          -36.483983      -31.061716
2017-02-25/22:19:01.45          -36.466180      -31.062972
2017-02-25/22:19:01.48          -36.458523      -31.064228
2017-02-25/22:19:01.51          -36.445546      -31.065483
2017-02-25/22:19:01.54          -36.443802      -31.066780
2017-02-25/22:19:01.57          -36.450788      -31.068035
2017-02-25/22:19:01.61          -36.455068      -31.069291
2017-02-25/22:19:01.64          -36.455336      -31.070547
2017-02-25/22:19:01.67          -36.464462      -31.071843
2017-02-25/22:19:01.70          -36.478682      -31.073098
2017-02-25/22:19:01.73          -36.505481      -31.074354
2017-02-25/22:19:01.76          -36.518031      -31.075610
2017-02-25/22:19:01.79          -36.530116      -31.076906
[truncated: 506,371 more chars]
