# Supplementary material for: Miniature Dungey-like cycle at Mars
Source: Nat Commun. 2026 Jul 23;17:6129. doi: 10.1038/s41467-026-75019-3 (PMC13396348; doi:10.1038/s41467-026-75019-3)
Supplement: Supplementary file 3 — Source data [file 41467_2026_75019_MOESM3_ESM.zip › data_files/Fig_maven_20170225_221700_vel_o2_GEO_local.txt]

Panel        1:  vel_o2_corr_GEO_local
ytitle=V(O2+) [km/s]
V!DEW!N V!DNS!N V!Dr!N
2017-02-25/22:17:03.83        -0.044060733      0.25234660     -0.40114406
2017-02-25/22:17:07.83                 NaN             NaN             NaN
2017-02-25/22:17:11.83         0.065911315    -0.055815143    -0.012798937
2017-02-25/22:17:15.83                 NaN             NaN             NaN
2017-02-25/22:17:19.83         0.030545044    -0.083354837     -0.28697566
2017-02-25/22:17:23.83        0.0086977509    -0.057889054     -0.16404497
2017-02-25/22:17:27.83         0.037107839    -0.036563395      0.13842867
2017-02-25/22:17:31.83        -0.031453418    -0.088879608     0.068994378
2017-02-25/22:17:35.83                 NaN             NaN             NaN
2017-02-25/22:17:39.83         0.016887464      0.28180423     -0.44717705
2017-02-25/22:17:43.83         0.014742043      0.13701498     -0.16684804
2017-02-25/22:17:47.83        -0.013107333      0.10493911     -0.24047168
2017-02-25/22:17:51.83       -0.0055059729   -0.0055816956     -0.33478765
2017-02-25/22:17:55.83         -0.21631478      0.45057280     -0.15877174
2017-02-25/22:17:59.83        -0.019921094    -0.089173190      0.17956198
2017-02-25/22:18:03.83           2.2240863      0.31528946     -0.40951931
2017-02-25/22:18:07.83           1.5545300     0.028257066     -0.45026755
2017-02-25/22:18:11.83          0.15206595    -0.044867651     -0.24071069
2017-02-25/22:18:15.83         0.039753357    -0.050480945      0.15480562
2017-02-25/22:18:19.83        -0.038608569     0.081942942      0.55075917
2017-02-25/22:18:23.83         -0.15231549      0.55446196      0.53808713
2017-02-25/22:18:27.83          -2.1157123     -0.19381722      0.96393760
2017-02-25/22:18:31.83        -0.046818238      0.30134949     0.094998837
2017-02-25/22:18:35.83                 NaN             NaN             NaN
2017-02-25/22:18:39.83         0.014091533   -0.0034593732      0.17270373
2017-02-25/22:18:43.83         -0.16138338      0.13589139    -0.021152839
2017-02-25/22:18:47.83        -0.089945298      0.16827254     0.010959361
2017-02-25/22:18:51.83         0.017273087    -0.039260571     0.064720883
2017-02-25/22:18:55.83       -0.0050810860    -0.049246712      0.17216088
2017-02-25/22:18:59.83         0.024977859    -0.037823930      0.21046294
2017-02-25/22:19:03.83         -0.10054422   -0.0084365009      0.22992495
2017-02-25/22:19:07.83        -0.095915614     0.043995107      0.20806735
2017-02-25/22:19:11.83         0.084305076     0.057564023      0.40908917
2017-02-25/22:19:15.83       -0.0082089182     0.074996299      0.30458205
2017-02-25/22:19:19.83         -0.36368124    -0.014661061      0.12946617
2017-02-25/22:19:23.83         -0.43491555     -0.12862953      0.12061279
2017-02-25/22:19:27.83                 NaN             NaN             NaN
2017-02-25/22:19:31.83        0.0081600221      0.11285794      0.21320355
2017-02-25/22:19:35.83        -0.021211458      0.11153048      0.20418256
2017-02-25/22:19:39.83         0.012212548     0.072872410      0.27737805
2017-02-25/22:19:43.83        -0.030102045     0.060726090      0.30349205
2017-02-25/22:19:47.83        0.0011196348     0.049908741      0.41544477
2017-02-25/22:19:51.83        -0.029601033     0.044552488      0.46562136
2017-02-25/22:19:55.83        -0.021827521     0.047870228      0.46246575
2017-02-25/22:19:59.83          0.10507125     -0.25025468      0.38627745
2017-02-25/22:20:03.83          0.17843604     -0.33667859      0.48722239
2017-02-25/22:20:07.83          0.20456193     -0.34815012      0.52590231
2017-02-25/22:20:11.83         0.063054216     -0.11106560      0.51438175
2017-02-25/22:20:15.83         0.039253185     -0.15090340      0.57551375
2017-02-25/22:20:19.83         0.020728349     -0.17285102      0.60237431
2017-02-25/22:20:23.83         0.092563287     -0.22382626      0.64808036
2017-02-25/22:20:27.83         0.094583469     -0.24335927      0.68202643
2017-02-25/22:20:31.83          0.12231641     -0.33813825      0.63915820
2017-02-25/22:20:35.83          0.14551778     -0.30060165      0.66512438
2017-02-25/22:20:39.83          0.17250483     -0.28019057      0.62849248
2017-02-25/22:20:43.83          0.15841836     -0.41021804      0.62874251
2017-02-25/22:20:47.83          0.20089759     -0.41899927      0.57094935
2017-02-25/22:20:51.83          0.15425996     -0.37879805      0.46042965
2017-02-25/22:20:55.83          0.17216351     -0.39719807      0.47019752
2017-02-25/22:20:59.83          0.20542738     -0.29040145      0.43956771
2017-02-25/22:21:03.83          0.15987841    -0.044183750      0.30134951
2017-02-25/22:21:07.83          0.10804230     -0.15810399      0.14959836
2017-02-25/22:21:11.83         0.050197873    -0.076262876      0.23370422
2017-02-25/22:21:15.83        -0.057745962      0.10024680      0.53140623
2017-02-25/22:21:19.83        -0.075980508      0.16161984      0.49152663
2017-02-25/22:21:23.83        -0.072249020    -0.095408695      0.57230720
2017-02-25/22:21:27.83        -0.052174835    -0.062882514      0.56047873
2017-02-25/22:21:31.83           1.3897936      0.23064624      0.30816461
2017-02-25/22:21:35.83           2.1997568    -0.015817959      0.23372810
2017-02-25/22:21:39.83           3.0901416      0.24137250      0.41973016
2017-02-25/22:21:43.83           3.5470905       1.8822009      0.77475713
2017-02-25/22:21:47.83          0.11390398      0.19052563     -0.14021956
2017-02-25/22:21:51.83         -0.23379541      0.15001399    -0.056864323
2017-02-25/22:21:55.83         -0.27018075      0.16856129    -0.064601095
                               
