# Supplementary material for: Miniature Dungey-like cycle at Mars
Source: Nat Commun. 2026 Jul 23;17:6129. doi: 10.1038/s41467-026-75019-3 (PMC13396348; doi:10.1038/s41467-026-75019-3)
Supplement: Supplementary file 3 — Source data [file 41467_2026_75019_MOESM3_ESM.zip › data_files/Fig_maven_20160821_212200_vel_o_GEO_local.txt]

Panel        1:  vel_o_corr_GEO_local
ytitle=V(O+) [km/s]
V!DEW!N V!DNS!N V!Dr!N
2016-08-21/21:22:02.04          0.67047596      -2.2002854     -0.92829372
2016-08-21/21:22:06.04           3.2932154      -1.6471064     -0.67749806
2016-08-21/21:22:10.04           2.3610131      -2.1259542     -0.18059497
2016-08-21/21:22:14.04           4.2319240      -3.4285506     -0.49460316
2016-08-21/21:22:18.04           7.0053237      -2.3175788      0.19943056
2016-08-21/21:22:22.04           10.631573     -0.36828284      -1.3921451
2016-08-21/21:22:26.04           5.1072588      0.74151479      -1.0888311
2016-08-21/21:22:30.04          0.64215014      0.71934892      0.60502118
2016-08-21/21:22:34.04         -0.11006075       1.2924841       1.1720506
2016-08-21/21:22:38.04         -0.56090436    -0.070329309       1.4709586
2016-08-21/21:22:42.04          0.17538176       1.4293915     -0.12976845
2016-08-21/21:22:46.04          0.66738346       2.0492392     -0.60315071
2016-08-21/21:22:50.04          0.54838788       1.8414130    -0.036402195
2016-08-21/21:22:54.04         -0.41992350       1.9457054      0.68957479
2016-08-21/21:22:58.04         0.018595958       1.6633180      0.77625026
2016-08-21/21:23:02.04          0.17928719       1.4197521     -0.20235492
2016-08-21/21:23:06.04          0.26694764       1.5309088     -0.28018755
2016-08-21/21:23:10.04         -0.12521381       2.8698369     -0.40604138
2016-08-21/21:23:14.04         0.046945512       2.8293231     -0.48554857
2016-08-21/21:23:18.04                 NaN             NaN             NaN
2016-08-21/21:23:22.04          -1.4003619       1.5709693      -1.0429498
2016-08-21/21:23:26.04         -0.10075554      0.31227602       1.6593324
2016-08-21/21:23:30.04           1.1617858     -0.53897730       1.4663603
2016-08-21/21:23:34.04           1.3894183       1.1058788       1.7250901
2016-08-21/21:23:38.04          0.17324564     -0.67553113       1.5240528
2016-08-21/21:23:42.04                 NaN             NaN             NaN
2016-08-21/21:23:46.04                 NaN             NaN             NaN
2016-08-21/21:23:50.04                 NaN             NaN             NaN
2016-08-21/21:23:54.04                 NaN             NaN             NaN
2016-08-21/21:23:58.04                 NaN             NaN             NaN
2016-08-21/21:24:02.04                 NaN             NaN             NaN
2016-08-21/21:24:06.04                 NaN             NaN             NaN
2016-08-21/21:24:10.04         -0.65559207      0.17530049      -1.3264952
2016-08-21/21:24:14.04          0.60163311      -1.2893276     -0.45969939
2016-08-21/21:24:18.04           1.3226149      -2.0203498       1.9093673
2016-08-21/21:24:22.04          0.28113938      -2.0144068       4.1880770
2016-08-21/21:24:26.04         -0.44553759     -0.78430216       2.2078282
2016-08-21/21:24:30.04          0.99881499     -0.55935256      -1.5180697
2016-08-21/21:24:34.04         -0.96524548      -3.0210779      -1.5034360
2016-08-21/21:24:38.04          -4.8882383     -0.81674270     0.091761863
2016-08-21/21:24:42.04         -0.17678655      -1.1716411      -3.4659431
2016-08-21/21:24:46.04          -4.8800792      -2.1590359       4.3856651
2016-08-21/21:24:50.04          -1.6123586      0.89224380     0.089816463
2016-08-21/21:24:54.04          -3.5094687       1.4348269       2.6708469
2016-08-21/21:24:58.04           6.4887393       3.7879581      -2.5622912
2016-08-21/21:25:02.04           1.4676520       1.4865836    -0.010965507
2016-08-21/21:25:06.04         -0.97308937       2.0442653      -1.0322789
2016-08-21/21:25:10.04          0.57966110     -0.83631476      0.44569667
2016-08-21/21:25:14.04        -0.045476255      -1.5682029      0.43309625
2016-08-21/21:25:18.04          0.46833632       1.0513855     -0.96022092
2016-08-21/21:25:22.04          -5.9849662      -1.0747599       4.1619009
2016-08-21/21:25:26.04          0.65905123      -2.8923270     -0.35576525
2016-08-21/21:25:30.04          0.68351331       2.3697350      -1.1143354
2016-08-21/21:25:34.04        -0.031442095      0.38318988      -1.1693094
2016-08-21/21:25:38.04          -1.5021913       2.3697686       1.6287088
2016-08-21/21:25:42.04           3.1319839       1.4562498       2.8721524
2016-08-21/21:25:46.04           5.5676912     -0.73400032      -4.0872057
2016-08-21/21:25:50.04          -3.0767442      -5.3332192      -1.6180407
2016-08-21/21:25:54.04         0.023546504       1.4479785      0.86472946
2016-08-21/21:25:58.04           4.5653958       1.0657641      -1.4354475
2016-08-21/21:26:02.04          0.12579315       1.0185416      0.17105724
2016-08-21/21:26:06.04          -1.3833309       1.3156275     -0.12739204
2016-08-21/21:26:10.04           12.980402      -6.7687131      -4.4287926
2016-08-21/21:26:14.04           1.2701074      0.47812797     -0.54605068
2016-08-21/21:26:18.04          -1.2994028      0.35098862     -0.29892658
2016-08-21/21:26:22.04         -0.67412767    0.0015891274     0.035697621
2016-08-21/21:26:26.04         0.063886715      0.19674791      0.89990758
2016-08-21/21:26:30.04         -0.42590475      0.18675287      0.23452628
2016-08-21/21:26:34.04           4.1718827      0.72650195      0.69913682
2016-08-21/21:26:38.04           6.3145287       4.6537502     -0.68475331
2016-08-21/21:26:42.04           1.4692090      -1.4512085     -0.71690221
2016-08-21/21:26:46.04        -0.063045311      -1.6486120     -0.32769109
2016-08-21/21:26:50.04          0.80055004      -1.4737896     -0.55842601
2016-08-21/21:26:54.04         -0.14122568      -3.7468008      -1.2119073
                               
