# Supplementary material for: Miniature Dungey-like cycle at Mars
Source: Nat Commun. 2026 Jul 23;17:6129. doi: 10.1038/s41467-026-75019-3 (PMC13396348; doi:10.1038/s41467-026-75019-3)
Supplement: Supplementary file 3 — Source data [file 41467_2026_75019_MOESM3_ESM.zip › data_files/Fig_maven_20170225_221700_mvn_sta_c8_Deflecter.txt]

Panel        1:  mvn_sta_c8_D
ytitle=STA c8!CTheta [deg]
ztitle=Energy Flux
Time               Y=       43.0000      37.2667      31.5333      25.8000      20.0667      14.3333      8.60000      2.86667     -2.86667     -8.60000     -14.3333     -20.0667     -25.8000     -31.5333     -37.2667     -43.0000
2017-02-25/22:16:03.83          0.00000      0.00000      810843.      0.00000      0.00000      0.00000  1.62653e+07  8.01775e+06  4.82449e+07  2.42390e+07      0.00000  8.35190e+06      0.00000  8.58100e+06      0.00000      0.00000
2017-02-25/22:16:07.83          0.00000      0.00000      0.00000      0.00000      0.00000  6.91391e+06  1.34707e+07  5.32191e+07  3.32686e+07  1.35324e+07      0.00000      0.00000      0.00000      0.00000      0.00000      0.00000
2017-02-25/22:16:11.83      8.16313e+06      0.00000      0.00000      0.00000      0.00000      0.00000  7.24161e+06  1.43480e+07  1.43480e+07      0.00000      0.00000      0.00000      0.00000      0.00000      0.00000      0.00000
2017-02-25/22:16:15.83          0.00000      0.00000  7.38613e+06      0.00000  7.80952e+06  1.40710e+07  6.94467e+06  6.84931e+06  3.43002e+07  7.00625e+06      0.00000      0.00000      0.00000      0.00000      0.00000      0.00000
2017-02-25/22:16:19.83          0.00000      649970.      0.00000      0.00000      0.00000      0.00000  6.40566e+06  1.88620e+07  7.55826e+07  6.35575e+06      0.00000  6.58100e+06  6.63753e+06  6.70805e+06      0.00000      0.00000
2017-02-25/22:16:23.83          0.00000  6.74032e+06      621908.      0.00000      0.00000      0.00000  3.08794e+07  6.10706e+07  6.12881e+07  2.47267e+07  6.25408e+06      0.00000  6.40505e+06      0.00000      0.00000      0.00000
2017-02-25/22:16:27.83          0.00000      0.00000      0.00000      0.00000  8.76224e+06  1.72616e+07  1.59145e+08  5.93672e+08  5.36212e+08  1.45535e+08  3.01836e+07  1.31776e+07      0.00000      0.00000  4.61277e+06      0.00000
2017-02-25/22:16:31.83          0.00000      0.00000      0.00000      0.00000      0.00000  2.35164e+07  1.63172e+08  4.62901e+08  3.35915e+08  6.50854e+07  3.29011e+07      0.00000  4.83468e+06  4.92372e+06      0.00000      0.00000
2017-02-25/22:16:35.83          0.00000      0.00000  4.81959e+06      0.00000      0.00000  5.14341e+07  9.67176e+07  1.73620e+08  1.27556e+08  1.38038e+07  4.62025e+06  1.41463e+07  9.57250e+06      0.00000      0.00000      0.00000
2017-02-25/22:16:39.83          0.00000      0.00000  4.65018e+06      438724.      0.00000  2.69183e+07  8.91932e+07  1.05259e+08  4.38489e+07  1.77391e+07  1.33115e+07  1.35817e+07  4.63793e+06      0.00000  9.49913e+06      0.00000
2017-02-25/22:16:43.83          0.00000      0.00000      0.00000      0.00000  4.48034e+06  1.31063e+07  8.26510e+07  2.83027e+08  2.36426e+08  7.80828e+07  1.30097e+07  8.89244e+06  4.48353e+06      0.00000      0.00000      0.00000
2017-02-25/22:16:47.83          0.00000      0.00000      0.00000      0.00000      0.00000  8.58390e+06  7.66650e+07  2.36728e+08  2.52934e+08  5.53074e+07  2.14322e+07  2.18340e+07      0.00000  4.47568e+06      0.00000  4.70027e+06
2017-02-25/22:16:51.83      4.91091e+06      0.00000      0.00000      0.00000      0.00000  9.31011e+06  8.24289e+07  1.31323e+08  2.27754e+08  5.93411e+07  4.58138e+06  9.37578e+06  1.00035e+07      0.00000      0.00000      0.00000
2017-02-25/22:16:55.83          0.00000      0.00000      0.00000  4.59995e+06      0.00000  9.11443e+06  9.00061e+07  2.25719e+08  1.51327e+08  2.54893e+07  2.27226e+07  2.30983e+07  9.40240e+06      0.00000      0.00000      0.00000
2017-02-25/22:17:03.83          0.00000      0.00000      0.00000      0.00000      0.00000  2.73831e+07  9.46807e+07  3.08203e+08  1.51970e+08  2.70548e+07  1.36667e+07  3.24607e+07  9.35256e+06  9.38320e+06      0.00000      0.00000
2017-02-25/22:17:07.83      1.06417e+07      0.00000      0.00000      0.00000      0.00000  1.41135e+07  1.35334e+08  2.33498e+08  1.79820e+08  3.24614e+07  1.40424e+07  2.37813e+07  4.85423e+06      0.00000      0.00000      0.00000
2017-02-25/22:17:11.83          0.00000      0.00000  4.87622e+06  9.65235e+06      0.00000  1.41288e+07  8.90846e+07  2.58741e+08  2.73175e+08  4.68441e+07  2.42176e+07  9.63928e+06  4.89764e+06      0.00000      0.00000  5.15808e+06
2017-02-25/22:17:15.83          0.00000      0.00000      0.00000  4.68678e+06      0.00000  1.37991e+07  8.25968e+07  3.08901e+08  2.39189e+08  6.87636e+07  4.65982e+07  4.71360e+07  4.79543e+06      0.00000      0.00000      0.00000
2017-02-25/22:17:19.83          0.00000      0.00000      0.00000      0.00000      0.00000  2.78483e+07  1.28941e+08  2.68447e+08  1.68921e+08  1.37386e+07  4.66016e+07  2.83076e+07      0.00000      0.00000      0.00000      0.00000
2017-02-25/22:17:23.83          0.00000      0.00000      0.00000      0.00000      0.00000  2.24771e+07  1.16472e+08  1.72199e+08  1.98673e+08  2.22567e+07  1.79393e+07  3.65129e+07  1.39238e+07      0.00000      0.00000      0.00000
2017-02-25/22:17:27.83          456792.      0.00000      0.00000      0.00000      0.00000  9.24679e+06  4.40043e+07  1.34738e+08  2.48852e+08  7.00721e+07  4.44858e+06  3.14999e+07  2.28956e+07      0.00000      0.00000      0.00000
2017-02-25/22:17:31.83          0.00000      498242.      0.00000  4.71059e+06      0.00000  1.89206e+07  6.98155e+07  2.12801e+08  2.40350e+08  1.44791e+08  3.28676e+07  3.83076e+07  1.45620e+07      0.00000      0.00000  5.18856e+06
2017-02-25/22:17:35.83      5.10710e+06      0.00000  9.80506e+06  4.77782e+06  4.73347e+06  9.39724e+06  8.00451e+07  1.54304e+08  1.96805e+08  4.24438e+07      0.00000  1.93559e+07  4.92444e+06      0.00000      0.00000      0.00000
2017-02-25/22:17:39.83      5.97692e+07  3.13404e+07  2.63960e+07  3.45216e+07  1.78264e+07  4.24609e+07  2.59193e+08  7.33119e+08  3.67668e+08  8.81565e+07  2.12933e+07  1.73294e+07  8.76982e+06      0.00000      0.00000      0.00000
2017-02-25/22:17:43.83      2.53262e+07  1.97211e+07  2.95346e+07  1.90276e+07  3.75047e+07  6.98322e+07  2.33208e+08  5.07587e+08  4.74558e+08  6.99722e+07  1.41890e+07  3.84188e+07  9.75833e+06      0.00000      0.00000  1.03576e+07
2017-02-25/22:17:47.83      2.05117e+07  3.99983e+07  3.43780e+07  4.77534e+06  4.26657e+07  5.22085e+07  2.02339e+08  4.21046e+08  3.78446e+08  6.10531e+07  4.29510e+07  5.34226e+07      0.00000  1.56041e+07      478313.      0.00000
2017-02-25/22:17:51.83      8.07771e+07  9.87338e+07  4.35692e+07  5.21758e+07  7.48865e+07  6.00005e+07  1.98948e+08  3.19770e+08  2.39225e+08  8.35589e+07  5.65393e+07  4.77609e+07  1.45175e+07      0.00000      0.00000      0.00000
2017-02-25/22:17:55.83      4.16550e+07  5.72585e+07  4.78791e+07  4.35639e+07  4.65854e+07  4.23432e+07  1.46115e+08  3.28168e+08  3.18878e+08  8.86130e+07  5.05074e+07  6.31942e+07  1.65520e+07  4.10078e+06      0.00000      0.00000
2017-02-25/22:18:03.83      1.01484e+07  1.49993e+07  9.85117e+06      0.00000  1.42794e+07  2.82856e+07  1.31595e+08  2.68988e+08  1.34283e+08  3.74347e+07  7.09975e+07  1.43485e+07      0.00000      0.00000      0.00000      0.00000
2017-02-25/22:18:07.83      5.24273e+06      0.00000  4.99469e+06      0.00000      0.00000  3.88455e+07  2.35698e+08  2.96973e+08  1.46253e+08  9.04608e+07  4.82614e+07      0.00000  4.98012e+06      0.00000      0.00000  1.05287e+07
2017-02-25/22:18:11.83      5.29789e+06      0.00000      0.00000      0.00000  4.83678e+06      0.00000  7.17871e+07  1.76252e+08  1.13929e+08  5.25299e+07  6.80080e+07  6.41544e+07      0.00000  5.60282e+06  5.13202e+06  1.05552e+07
2017-02-25/22:18:15.83          0.00000      0.00000  4.87871e+06      0.00000      0.00000  1.40720e+07  4.21263e+07  1.25286e+08  1.81449e+08  3.27706e+07  1.88249e+07  1.92180e+07  4.90120e+06      0.00000      0.00000      0.00000
2017-02-25/22:18:19.83      5.09016e+06  4.96884e+06      0.00000      0.00000      0.00000  4.71938e+06  2.85335e+07  1.01979e+08  1.49173e+08  9.42513e+07  2.37214e+07      0.00000      0.00000      0.00000      0.00000      0.00000
2017-02-25/22:18:23.83          0.00000  4.90384e+06      0.00000  4.73292e+06  9.27678e+06  1.37965e+07  4.13215e+07  5.91740e+07  2.47440e+08  7.36428e+07  1.46638e+07  4.65605e+06      0.00000      0.00000      0.00000      0.00000
2017-02-25/22:18:27.83      5.17128e+06      507271.      989688.      489591.      0.00000      0.00000  1.48816e+07  2.37302e+07  6.30393e+07  7.89934e+07  7.05956e+07  4.60174e+07  3.16032e+07      0.00000      491536.      0.00000
2017-02-25/22:18:31.83          0.00000      0.00000      0.00000      0.00000      0.00000  9.45683e+06  2.79741e+07  1.01096e+08  1.29189e+08  6.06755e+07  4.71051e+06      0.00000      0.00000      0.00000      0.00000      0.00000
2017-02-25/22:18:39.83      5.07107e+06      0.00000      0.00000      0.00000      0.00000  9.30335e+06  4.09547e+07  1.44190e+08  1.76093e+08  7.70902e+07  1.37150e+07      0.00000      0.00000      0.00000      0.00000      0.00000
2017-02-25/22:18:43.83          813734.      0.00000      816241.      392831.      0.00000  8.92184e+06  3.87101e+07  1.00243e+08  1.23410e+08  4.16222e+07  3.86622e+06  1.16554e+06      804156.      803333.      826684.      499510.
2017-02-25/22:18:47.83          0.00000      0.00000      440026.      836998.      0.00000  5.37483e+06  3.37685e+07  1.03577e+08  1.21532e+08  4.81219e+07  7.42958e+06  2.48431e+06  1.26068e+06      0.00000      424837.      0.00000
2017-02-25/22:18:51.83          0.00000      957200.      487605.      0.00000      0.00000  8.12548e+06  2.24039e+07  8.85366e+07  1.03982e+08  5.11179e+07  7.64104e+06      0.00000      0.00000  1.41336e+06      0.00000      500052.
2017-02-25/22:18:55.83          0.00000      0.00000      399782.      0.00000      0.00000  1.14746e+06  1.67024e+07  7.88503e+07  8.90300e+07  5.01093e+07  8.78099e+06      775585.      402034.      393636.      0.00000  1.24514e+06
2017-02-25/22:18:59.83          0.00000      920057.      527110.      0.00000      873567.  1.29275e+06  1.23584e+07  6.54027e+07  8.62235e+07  4.61730e+07  8.18448e+06      0.00000      0.00000      0.00000      0.00000      0.00000
2017-02-25/22:19:03.83          0.00000      362558.      0.00000      0.00000      0.00000  1.00156e+06  6.65823e+06  2.15452e+07  3.76487e+07  1.77317e+07  7.06392e+06      341559.      347198.      0.00000      356946.      0.00000
2017-02-25/22:19:07.83          391959.      0.00000      0.00000      384396.      0.00000      0.00000  2.94152e+06  3.64678e+06  6.90054e+06  7.01159e+06  1.13319e+06      0.00000      0.00000      394531.      0.00000      0.00000
2017-02-25/22:19:11.83          0.00000      397838.      0.00000      0.00000      377735.  1.10830e+06      367671.  2.90375e+06  4.34827e+06  5.49849e+06  4.07374e+06  1.13080e+06      0.00000      394224.      401074.      410867.
2017-02-25/22:19:15.83          770041.      0.00000      0.00000      353843.      0.00000  1.02135e+06  1.35011e+06  1.97328e+06  4.29437e+06  3.02503e+06  2.05104e+06      0.00000      716662.      344585.      360959.      0.00000
2017-02-25/22:19:19.83          0.00000      0.00000      375929.      392434.      363135.      731798.      361600.  2.18229e+06  2.54284e+06  2.94476e+06  1.82408e+06      763476.      383350.      0.00000      410531.      403744.
2017-02-25/22:19:23.83          0.00000      0.00000  1.26125e+06      0.00000      0.00000  1.13583e+06  1.86419e+06  1.47844e+06  1.82683e+06  2.60201e+06  1.12424e+06      372081.      0.00000      400161.      0.00000      0.00000
2017-02-25/22:19:27.83          0.00000      0.00000      0.00000      0.00000      0.00000      0.00000      0.00000      0.00000      0.00000      0.00000      0.00000      0.00000      0.00000      0.00000      0.00000      0.00000
2017-02-25/22:19:31.83          0.00000      151316.      128798.      112689.      452678.      672026.  1.47797e+06  3.76367e+06  5.11998e+06  3.70036e+06  2.42533e+06      721088.      229139.      6556.55      7237.04      182134.
2017-02-25/22:19:39.83          0.00000      165398.      0.00000      6052.50      182985.      741080.  2.46171e+06  7.45711e+06  1.01433e+07  9.53944e+06  4.17378e+06  1.57977e+06      489276.      258593.      0.00000      0.00000
2017-02-25/22:19:43.83          0.00000      0.00000      63503.3      58250.5      55694.3      714219.  3.42977e+06  1.27704e+07  1.98476e+07  1.52048e+07  5.60858e+06  1.43613e+06      231961.      57486.5      0.00000      0.00000
2017-02-25/22:19:47.83          364840.      81761.3      68015.8      190048.      292300.      576481.  4.23048e+06  1.82484e+07  3.67260e+07  3.30256e+07  1.14514e+07  1.69038e+06      412119.      203342.      66722.3      0.00000
2017-02-25/22:19:51.83          0.00000      0.00000      138669.      80447.6      64021.1      733655.  3.86196e+06  2.00369e+07  4.68296e+07  4.64456e+07  1.88872e+07  2.54163e+06      444071.      129950.      0.00000      9624.30
2017-02-25/22:19:55.83          21180.2      0.00000      151421.      262056.      269668.      822542.  4.89996e+06  2.11255e+07  5.06870e+07  5.31245e+07  1.96867e+07  2.47273e+06      317355.      0.00000      75104.5      102646.
2017-02-25/22:19:59.83          20109.5      100304.      153174.      70525.8      280847.  1.44234e+06  9.32228e+06  5.94028e+07  9.95158e+07  1.05991e+08  3.28219e+07  2.25818e+06      469967.      141812.      0.00000      109060.
2017-02-25/22:20:03.83          221273.      182359.      86356.4      207770.      199723.      519372.  7.98857e+06  5.00519e+07  1.22952e+08  1.11225e+08  3.91479e+07  3.05129e+06      813490.      211870.      154321.      107910.
2017-02-25/22:20:07.83          0.00000      0.00000      0.00000      0.00000      257891.      498663.  3.70211e+06  3.53650e+07  8.77154e+07  1.12510e+08  3.14084e+07  2.55231e+06      908946.      136680.      5060.24      106374.
2017-02-25/22:20:15.83          0.00000      85232.0      73692.1      137886.      260229.      587076.  3.01108e+06  2.12078e+07  6.37646e+07  8.17562e+07  4.04275e+07  3.97787e+06      860393.      213486.      0.00000      106180.
2017-02-25/22:20:19.83          0.00000      0.00000      145055.      73540.0      128224.      632522.  1.80600e+06  1.46219e+07  4.91481e+07  7.02587e+07  3.00950e+07  4.26070e+06      642840.      207426.      151169.      0.00000
2017-02-25/22:20:23.83          0.00000      0.00000      72926.3      65836.9      61971.8      558812.  1.22404e+06  8.72931e+06  3.57583e+07  5.85245e+07  3.39443e+07  6.57137e+06      571050.      65928.8      7040.14      0.00000
2017-02-25/22:20:27.83          20485.3      0.00000      0.00000      6069.59      190785.      487220.      786685.  5.92058e+06  3.20628e+07  5.40984e+07  3.71708e+07  6.57278e+06      877505.      201396.      0.00000      0.00000
2017-02-25/22:20:31.83          0.00000      0.00000      0.00000      0.00000      191499.      122794.      842823.  9.24714e+06  3.15694e+07  5.47921e+07  3.60382e+07  7.67461e+06  1.06324e+06      72961.5      155094.      0.00000
2017-02-25/22:20:35.83          0.00000      0.00000      0.00000      0.00000      131447.      253943.  1.44615e+06  8.26125e+06  3.04326e+07  5.22189e+07  3.59684e+07  8.68041e+06      909621.      140930.      225874.      0.00000
2017-02-25/22:20:39.83          0.00000      0.00000      0.00000      71930.1      0.00000      306403.  1.58636e+06  1.04719e+07  4.23710e+07  6.22219e+07  2.94997e+07  4.94307e+06      635838.      138474.      0.00000      103629.
2017-02-25/22:20:43.83          0.00000      0.00000      0.00000      74012.3      60865.0      315432.  1.35256e+06  1.22254e+07  4.35633e+07  5.73188e+07  3.40339e+07  5.11968e+06      962865.      0.00000      149046.      0.00000
2017-02-25/22:20:47.83          191383.      0.00000      0.00000      0.00000      184876.      737803.  2.32172e+06  1.80110e+07  5.01048e+07  5.92908e+07  2.98178e+07  5.04525e+06  1.00844e+06      66070.9      0.00000      0.00000
2017-02-25/22:20:51.83          0.00000      0.00000      0.00000      0.00000      59696.5      789780.  5.59995e+06  2.87088e+07  5.76961e+07  6.60837e+07  2.55735e+07  3.30265e+06      750940.      138994.      70513.4      201504.
2017-02-25/22:20:55.83          0.00000      0.00000      68030.2      126735.      0.00000      790261.  5.08041e+06  2.84227e+07  5.98215e+07  5.45553e+07  2.22203e+07  2.52200e+06      697827.      134076.      73980.4      101088.
2017-02-25/22:20:59.83          0.00000      0.00000      0.00000      0.00000      177739.  1.01950e+06  5.36338e+06  2.68335e+07  5.26379e+07  4.81236e+07  1.80102e+07  2.31370e+06      739660.      128448.      146317.      0.00000
2017-02-25/22:21:03.83          0.00000      86725.6      67082.8      123945.      0.00000      606926.  7.05583e+06  2.57886e+07  4.11445e+07  2.93259e+07  9.52103e+06      859906.      459726.      0.00000      88375.8      9746.20
2017-02-25/22:21:07.83          19819.9      0.00000      441446.      404487.      588986.  3.24839e+06  1.90861e+07  7.32614e+07  9.27491e+07  4.33370e+07  9.25199e+06      885000.      226081.      163139.      250945.      0.00000
2017-02-25/22:21:15.83          197563.      89860.4      146127.      200136.      202039.      904101.  3.56264e+06  3.42706e+07  8.53220e+07  9.55792e+07  3.09815e+07  1.73207e+06      821818.      521180.      159562.      30818.6
2017-02-25/22:21:19.83          190001.      0.00000      70248.7      194805.      62098.1      381501.  4.64627e+06  2.97015e+07  7.79621e+07  7.52506e+07  2.16061e+07  1.93023e+06      392181.      171290.      400362.      123600.
2017-02-25/22:21:23.83          0.00000      172065.      135857.      127415.      60025.7      188768.  2.06086e+06  1.43228e+07  4.29508e+07  4.70183e+07  1.82050e+07  2.42430e+06      381521.      0.00000      169998.      19999.5
2017-02-25/22:21:27.83          18526.9      77882.8      64832.7      59430.2      116483.      56414.5  1.04820e+06  1.03179e+07  2.86590e+07  2.76428e+07  1.27866e+07  1.77657e+06      665220.      193403.      78427.6      9268.56
2017-02-25/22:21:31.83          20668.5      182504.      87454.4      198013.      134748.      907930.  8.92218e+06  2.89744e+07  4.15477e+07  2.99166e+07  8.92480e+06      591904.      141173.      225556.      84766.8      0.00000
2017-02-25/22:21:35.83          246754.      143616.      423237.      913599.  1.18924e+06  2.97766e+06  2.04429e+07  7.53219e+07  8.22399e+07  2.62547e+07  3.41939e+06  1.22041e+06      346977.      298850.      410500.      120197.
2017-02-25/22:21:39.83      1.21614e+06  1.09639e+06  1.70333e+06  1.56038e+06  2.05318e+06  3.15717e+06  2.47719e+07  1.39805e+08  1.72146e+08  1.57656e+08  1.75877e+07  1.95719e+06  1.22024e+06      200795.      103318.      242431.
2017-02-25/22:21:43.83      5.45656e+06  3.09388e+06  3.52039e+06  3.25394e+06  3.44491e+06  3.77229e+06  6.65638e+06  2.73022e+07  1.05254e+08  1.44399e+08  6.84375e+07  7.20806e+06  1.76246e+06      732903.      464288.      406545.
2017-02-25/22:21:47.83      2.94733e+06  1.97659e+06  1.68007e+06  1.91356e+06  2.92748e+06  3.57248e+06  4.86904e+06  7.90986e+06  9.42687e+06  8.83116e+06  6.79575e+06  2.26182e+06  1.39232e+06      812184.      500509.      16353.9
2017-02-25/22:21:51.83      2.04696e+06  1.01398e+06  1.00083e+06  2.30440e+06  3.54533e+06  5.72074e+06  9.66121e+06  1.29280e+07  1.58079e+07  1.30079e+07  8.18372e+06  4.21010e+06  1.34185e+06      864457.      206854.      184571.
2017-02-25/22:21:55.83          969607.      738698.  1.25421e+06  1.64668e+06  2.56135e+06  6.17574e+06  1.01409e+07  1.39390e+07  1.41387e+07  1.28143e+07  6.67441e+06  3.34548e+06      915492.      845619.      254861.      301198.
2017-02-25/22:21:59.83      1.00113e+06      393004.      501055.  1.15038e+06  1.61487e+06  4.91286e+06  8.42982e+06  1.12879e+07  1.48327e+07  1.19921e+07  6.32049e+06  2.64983e+06  1.29624e+06      478466.      216942.      197024.
2017-02-25/22:22:03.83          336747.      382879.      71015.2      750394.  1.28927e+06  3.51589e+06  5.88258e+06  9.98006e+06  1.11883e+07  9.90610e+06  5.61378e+06  1.84305e+06  1.16329e+06      267190.      102368.      107792.
2017-02-25/22:22:07.83          813291.      77604.3      191502.      576811.      924958.  2.71379e+06  6.56510e+06  1.10897e+07  1.12726e+07  9.54631e+06  3.82719e+06  1.90122e+06      789249.      239313.      97930.0      8345.45
2017-02-25/22:22:11.83          15718.2      295240.      255806.      541963.  1.22870e+06  2.90021e+06  4.88522e+06  8.18684e+06  1.03424e+07  8.56546e+06  4.75468e+06  1.51536e+06      497424.      190637.      110305.      58764.7
2017-02-25/22:22:15.83          30780.5      105701.      316666.      401565.      383323.  1.48505e+06  5.02557e+06  8.09128e+06  1.21497e+07  8.97051e+06  4.25025e+06  2.27964e+06      374416.      295173.      77148.4      257984.
2017-02-25/22:22:19.83          217233.      159026.      150272.      311969.      539503.  1.32125e+06  3.44629e+06  7.69513e+06  1.10072e+07  9.61582e+06  4.75599e+06  1.50105e+06      565057.      305496.      202933.      32975.5
2017-02-25/22:22:23.83          201736.      355852.      125280.      125783.      240831.  1.67254e+06  4.08597e+06  6.98246e+06  1.02971e+07  7.72476e+06  5.04132e+06  1.82783e+06      277664.      198019.      212797.      106697.
2017-02-25/22:22:27.83          15751.1      167687.      23506.7      109706.      614837.  1.33578e+06  3.88775e+06  7.43335e+06  9.17748e+06  8.72395e+06  4.40813e+06  1.75120e+06      855098.      307894.      87918.8      8462.93
2017-02-25/22:22:31.83          188000.      13772.4      129082.      112131.      427025.  1.10059e+06  2.33155e+06  7.09494e+06  1.02691e+07  7.46230e+06  4.93386e+06  1.24856e+06      383734.      434331.      78615.3      182021.
2017-02-25/22:22:35.83          193524.      104239.      76918.8      259570.      223834.  1.40920e+06  3.60772e+06  7.76565e+06  9.37289e+06  8.85278e+06  4.63494e+06      978514.      522265.      107028.      31620.7      17145.8
2017-02-25/22:22:39.83          168275.      146178.      139757.      180151.      272617.  1.31947e+06  2.85800e+06  8.12888e+06  1.00314e+07  6.95403e+06  3.18742e+06      988484.      382745.      147321.      110354.      17212.6
2017-02-25/22:22:43.83          520359.      145372.      66239.7      224972.      230700.  1.31699e+06  3.74770e+06  6.03911e+06  1.02173e+07  7.12210e+06  3.60934e+06  1.14936e+06      392523.      142200.      18957.7      115604.
2017-02-25/22:22:47.83          631634.      139155.      285510.      368943.      308913.      986299.  2.34905e+06  3.75290e+06  3.42362e+06  2.87918e+06  1.58303e+06      449043.      156890.      147572.      62118.0      0.00000
2017-02-25/22:22:55.83          19944.1      81038.2      139241.      73676.7      394463.      980058.  2.54659e+06  3.72690e+06  4.76426e+06  3.93269e+06  1.61822e+06      607658.      401278.      6938.30      70058.1      0.00000
2017-02-25/22:22:59.83          184475.      135974.      5927.59      255577.      95964.3      879420.  2.08979e+06  4.22353e+06  5.04716e+06  3.85413e+06  2.04886e+06      449039.      252858.      109638.      120970.      175144.
                               
