# Supplementary material for: Miniature Dungey-like cycle at Mars
Source: Nat Commun. 2026 Jul 23;17:6129. doi: 10.1038/s41467-026-75019-3 (PMC13396348; doi:10.1038/s41467-026-75019-3)
Supplement: Supplementary file 3 — Source data [file 41467_2026_75019_MOESM3_ESM.zip › data_files/Fig_maven_20211102_204700_mvn_sta_c8_Deflecter.txt]

Panel        1:  mvn_sta_c8_D
ytitle=STA c8!CTheta [deg]
ztitle=Energy Flux
Time               Y=       43.0000      37.2667      31.5333      25.8000      20.0667      14.3333      8.60000      2.86667     -2.86667     -8.60000     -14.3333     -20.0667     -25.8000     -31.5333     -37.2667     -43.0000
2021-11-02/20:46:04.19          991022.      686151.      502919.      588409.      672580.      842150.      803657.      995525.  1.04102e+06  1.05600e+06  1.01733e+06      956156.  1.07202e+06  1.09389e+06  1.06224e+06  1.12842e+06
2021-11-02/20:46:08.19          967310.      510914.      455445.      488521.      558976.      740310.      854268.      909086.      996145.      898195.  1.05209e+06      953807.      931989.      960826.  1.09784e+06  1.11485e+06
2021-11-02/20:46:12.19          873486.      583390.      441622.      442971.      554284.      654606.      786426.      792949.      869464.      866067.      870265.      908054.  1.01948e+06      777677.      793317.      974709.
2021-11-02/20:46:16.19          868099.      594506.      486806.      416798.      486116.      682661.      742968.      877909.      959509.      846455.      799488.      956286.      889060.  1.01915e+06  1.02597e+06  1.01343e+06
2021-11-02/20:46:20.19          878738.      548589.      442055.      514767.      607547.      664471.      780248.      805272.      783346.      684040.      750813.      853495.      897498.  1.02168e+06      981698.      996669.
2021-11-02/20:46:24.19      1.28662e+06      656956.      549518.      598715.      574369.      644434.      773442.      781408.      735110.      822540.      924138.      893688.      967834.  1.07604e+06      992630.  1.07813e+06
2021-11-02/20:46:28.19          898418.      726807.      564223.      540255.      544595.      778903.      814130.      887055.      726470.      904591.      887685.      962060.      861988.  1.09586e+06  1.08467e+06  1.17949e+06
2021-11-02/20:46:32.19      1.36640e+06      751926.      568378.      522374.      573816.      826588.      792106.      704323.      801362.      636060.      803432.      888087.      950709.  1.07971e+06  1.08117e+06  1.19878e+06
2021-11-02/20:46:36.19      1.41258e+06      789831.      624925.      562787.      676754.      673706.      641546.      917715.      894646.      680426.      820083.      758032.      986340.      835713.  1.08286e+06  1.18141e+06
2021-11-02/20:46:40.19      1.33711e+06      824730.      809470.      590217.      608096.      720779.      805476.      932752.      984086.      844739.      724560.      614092.      726679.      919036.      991450.  1.05553e+06
2021-11-02/20:46:44.19      1.52571e+06      860100.      615420.      639999.      579171.      651217.      906530.      904828.      869259.      760762.      588148.      759812.      650868.      789895.      971928.  1.05517e+06
2021-11-02/20:46:48.19      1.77859e+06  1.21273e+06      671099.      592195.      648733.      651586.      655844.  1.20643e+06  1.29116e+06      991795.      702844.      779301.      768765.      726428.      809441.      910244.
2021-11-02/20:46:52.19      1.86225e+06      989590.      752248.      653300.      591199.      596624.      665086.  1.45349e+06  2.22680e+06  1.41645e+06      710001.      619147.      634010.      757940.      876278.  1.01657e+06
2021-11-02/20:46:56.19      1.55457e+06      789658.      722672.      604219.      493881.      719238.      672028.      992417.  1.38420e+06  1.39112e+06      821863.      702746.      661875.      624599.      761611.      853256.
2021-11-02/20:47:00.19      1.31930e+06      815914.      703168.      614215.      670716.      647735.      603193.  1.14759e+06  1.63157e+06  1.30581e+06      759349.      565761.      513596.      571017.      644305.      677310.
2021-11-02/20:47:04.19      1.47170e+06      888668.      577353.      487001.      653137.      542331.      540122.      761948.  1.44011e+06  1.34567e+06      680191.      539675.      547640.      605843.      503724.      591278.
2021-11-02/20:47:08.19      1.17616e+06      822556.      512099.      543236.      445045.      510657.      536350.      686494.  1.14873e+06  1.26073e+06      729929.      463718.      419464.      463426.      486040.      424676.
2021-11-02/20:47:12.19      1.39869e+06      658852.      556412.      522653.      617774.      574646.      630917.      889550.  1.12273e+06      840829.      613203.      521034.      478114.      347750.      504661.      518900.
2021-11-02/20:47:16.19      1.04387e+06      823064.      549896.      668466.      613164.      567142.      579425.      801009.  1.02953e+06      969107.      555406.      497434.      425974.      453640.      568162.      453917.
2021-11-02/20:47:20.19          870027.      572833.      560226.      460496.      455889.      521959.      617555.      551249.      569058.      720561.      800985.      391114.      378442.      396603.      379039.      364584.
2021-11-02/20:47:24.19          927469.      402241.      447807.      414415.      398524.      430888.      466698.      476626.      681704.      832663.      674204.      428802.      292469.      301989.      350023.      220407.
2021-11-02/20:47:28.19          751524.      454669.      514495.      478331.      443041.      441428.      452244.      348806.      737525.      957480.      966232.      631526.      400670.      323829.      390378.      432191.
2021-11-02/20:47:32.19      1.11229e+06      473238.      484148.      463263.      473702.      555430.      457335.      670858.      863494.  1.26214e+06  1.03783e+06      824594.      722413.      688370.      622082.      397989.
2021-11-02/20:47:36.19          830917.      555319.      439851.      463961.      459386.      528165.      687397.      902790.  1.81141e+06  2.98604e+06  2.92644e+06  2.12489e+06  1.72213e+06  1.38174e+06  1.05958e+06      736391.
2021-11-02/20:47:40.19          891830.      388746.      418947.      402554.      488236.      534862.      500007.      683388.      749820.      811761.      798479.      769633.      696993.      674256.      543615.      432820.
2021-11-02/20:47:44.19          809448.      436304.      460259.      434306.      472235.      481954.      516324.      571523.      634319.      659794.      688852.  1.06959e+06  1.62263e+06  1.74424e+06  1.48374e+06  1.21809e+06
2021-11-02/20:47:48.19          194454.      131683.      107628.      155483.      164713.      206513.      225096.      281333.      288601.      271653.      457834.  1.29044e+06  2.43049e+06  4.35295e+06  3.61435e+06  2.13552e+06
2021-11-02/20:47:52.19          114221.      37861.2      54326.4      31818.9      50077.0      76711.7      73603.1      133557.      204340.      302346.      816281.  2.32975e+06  1.33379e+06      525178.      305265.      181056.
2021-11-02/20:47:56.19          139840.      30681.8      31878.6      11659.6      11192.3      18529.6      22181.2      77654.1      342240.  1.80813e+06  2.70397e+06  1.32543e+06      227995.      61714.9      68333.4      38672.6
2021-11-02/20:48:00.19          138675.      22932.0      6391.74      6754.71      39356.5      72170.7      27383.1      37914.2      253038.  2.36617e+06  2.93170e+06  1.71523e+06      190100.      30941.4      6529.06      9285.03
2021-11-02/20:48:04.19          97770.8      25115.7      13860.6      44576.3      6101.78      48337.5      89791.9      149322.  4.47394e+06  9.80430e+06  2.86773e+06      294005.      18801.8      6440.67      0.00000      0.00000
2021-11-02/20:48:08.19          36252.3      24089.4      33451.6      24382.8      35543.4      29063.4      97790.4      84874.0  1.23899e+06  8.25867e+06  1.00033e+07  1.46269e+06      132286.      12611.7      0.00000      9700.66
2021-11-02/20:48:12.19          29754.6      26061.2      27092.7      14932.7      14468.0      33072.1      51537.8      46165.4      531406.  3.15776e+06  2.83517e+06      589603.      72984.0      15273.7      0.00000      9319.86
2021-11-02/20:48:16.19          69119.1      68580.0      44486.8      40905.0      22427.7      16549.2      109731.      108139.  1.93124e+06  8.10742e+06  6.13735e+06      769155.      40034.1      11992.2      0.00000      0.00000
2021-11-02/20:48:20.19          73681.1      26077.8      27255.1      19797.3      24011.5      19008.3      43505.1      23702.3      60328.9      638385.  1.51727e+06  1.29333e+06      171926.      36181.2      5672.00      0.00000
2021-11-02/20:48:24.19          26565.0      230902.      0.00000      8873.79      8418.28      101039.      8323.72      8209.43      24638.0      24661.0      607539.  1.21575e+06      705563.      90982.3      0.00000      0.00000
2021-11-02/20:48:28.19          43659.3      0.00000      0.00000      51054.4      35501.3      27793.0      6974.52      103736.      197106.      456812.      345119.      491252.      156979.      167634.      256546.      0.00000
2021-11-02/20:48:32.19          262857.      35842.7      118181.      115964.      13391.1      19697.9      25586.3      32004.7      110827.      299923.      654864.      550189.      537184.      98804.8      172921.      129879.
2021-11-02/20:48:36.19          36977.8      41086.9      61856.7      38498.6      31462.5      24432.9      34706.5      87391.5      29431.2      75677.8      135506.      95045.9      72949.0      86016.7      160073.      37758.3
2021-11-02/20:48:40.19          18601.1      40178.4      155979.      24157.9      71415.2      76515.7      22881.6      22254.2      5843.99      0.00000      17370.5      95322.1      23642.6      18499.5      28552.3      18296.6
2021-11-02/20:48:44.19          92991.5      40686.6      116777.      62438.9      23770.0      41427.7      28684.2      45657.2      0.00000      11422.3      42120.3      72431.1      30946.4      31740.2      84732.7      0.00000
2021-11-02/20:48:48.19          0.00000      15653.8      33061.5      17303.2      17215.4      101756.      33480.2      38374.7      39030.1      141739.      155265.      23161.3      17215.2      5926.56      6645.90      9010.17
2021-11-02/20:48:52.19          91001.3      16052.0      13100.6      19049.3      61085.0      81587.5      28893.4      22502.0      34784.1      156621.      106089.      35708.8      23272.8      13028.6      0.00000      0.00000
2021-11-02/20:48:56.19          127508.      30969.5      32158.3      12084.7      28434.5      27191.5      33706.8      32241.4      22792.3      42536.0      59147.5      65767.5      45423.0      12531.9      26703.6      0.00000
2021-11-02/20:49:00.19          16297.2      0.00000      6827.26      6521.38      34336.2      16772.4      10834.7      32485.1      26932.6      21443.8      42962.1      51762.0      21976.8      24241.1      0.00000      9298.56
2021-11-02/20:49:04.19          0.00000      13867.3      0.00000      6170.20      5392.35      15239.5      9789.55      4798.53      14514.2      30493.4      30004.1      40438.1      16601.6      10847.7      12829.2      9848.28
2021-11-02/20:49:08.19          0.00000      0.00000      7263.11      6662.33      0.00000      6134.34      0.00000      0.00000      11445.9      5258.55      31886.3      27010.6      0.00000      6057.84      13873.4      0.00000
2021-11-02/20:49:12.19          0.00000      9283.70      0.00000      0.00000      0.00000      0.00000      0.00000      0.00000      10918.3      0.00000      5577.87      16859.9      11436.3      7319.40      0.00000      0.00000
2021-11-02/20:49:16.19          19076.1      0.00000      0.00000      5451.00      0.00000      0.00000      0.00000      4931.13      5093.02      10150.9      16404.2      15601.4      5322.01      6534.31      0.00000      0.00000
2021-11-02/20:49:20.19          0.00000      9323.77      0.00000      0.00000      0.00000      0.00000      6451.77      0.00000      6677.20      0.00000      5767.26      6953.29      11773.9      6224.26      0.00000      0.00000
2021-11-02/20:49:24.19          21867.3      0.00000      0.00000      0.00000      0.00000      0.00000      6916.99      0.00000      5651.67      5514.19      0.00000      0.00000      11887.1      0.00000      0.00000      0.00000
2021-11-02/20:49:28.19          19037.0      0.00000      0.00000      0.00000      7275.23      0.00000      0.00000      0.00000      6984.16      0.00000      17687.3      0.00000      18428.7      0.00000      0.00000      0.00000
2021-11-02/20:49:32.19          0.00000      0.00000      0.00000      6365.17      0.00000      0.00000      0.00000      0.00000      0.00000      5970.61      0.00000      0.00000      7736.82      6686.60      0.00000      0.00000
2021-11-02/20:49:36.19          0.00000      0.00000      0.00000      0.00000      0.00000      7209.22      0.00000      0.00000      0.00000      0.00000      7101.96      6744.22      13983.4      16270.5      0.00000      0.00000
2021-11-02/20:49:40.19          0.00000      0.00000      0.00000      0.00000      7377.84      0.00000      0.00000      0.00000      0.00000      5943.08      6014.32      24303.0      6236.10      0.00000      0.00000      0.00000
2021-11-02/20:49:44.19          0.00000      0.00000      0.00000      0.00000      0.00000      0.00000      8118.62      0.00000      0.00000      0.00000      0.00000      0.00000      7170.02      0.00000      0.00000      0.00000
2021-11-02/20:49:48.19          0.00000      0.00000      0.00000      0.00000      0.00000      0.00000      13996.2      6443.12      0.00000      0.00000      0.00000      0.00000      0.00000      0.00000      0.00000      0.00000
2021-11-02/20:49:52.19          0.00000      0.00000      0.00000      0.00000      0.00000      0.00000      0.00000      0.00000      0.00000      0.00000      0.00000      13303.2      0.00000      7703.21      15450.4      0.00000
2021-11-02/20:49:56.19          0.00000      0.00000      0.00000      0.00000      0.00000      0.00000      6420.87      0.00000      0.00000      0.00000      0.00000      6499.11      6583.41      7687.52      0.00000      0.00000
2021-11-02/20:50:00.19          0.00000      7615.89      0.00000      0.00000      0.00000      0.00000      0.00000      0.00000      0.00000      5233.56      16075.3      0.00000      10988.9      5818.16      0.00000      0.00000
                               
